# Supplementary material for: Rapid interpretation of small-angle X-ray scattering data
Source: PLoS Comput Biol. 2019 Mar 22;15(3):e1006900. doi: 10.1371/journal.pcbi.1006900 (PMC6447237; doi:10.1371/journal.pcbi.1006900)
Supplement: S1 Archive — (ZIP) [file pcbi.1006900.s019.zip]

Archive with 68 entries (57 files):
- S1_Archive/
- S1_Archive/README
- S1_Archive/sims/
- S1_Archive/sims/Ake/
- S1_Archive/sims/Ake/1AKE.pdb
- S1_Archive/sims/Ake/1AKE_single.pdb
- S1_Archive/sims/Ake/4AKE.pdb
- S1_Archive/sims/Ake/4AKE_single.pdb
- S1_Archive/sims/Ake/closedOpen/
- S1_Archive/sims/Ake/closedOpen/1AKE_single.gro
- S1_Archive/sims/Ake/closedOpen/1AKE_single.top
- S1_Archive/sims/Ake/closedOpen/saxs.itp
- S1_Archive/sims/Ake/closedOpen/saxs1AKE_single.gro
- S1_Archive/sims/Ake/closedOpen/saxs1AKE_single.top
- S1_Archive/sims/Ake/closedOpen/saxs_closed.dat
- S1_Archive/sims/Ake/closedOpen/saxs_diff.dat
- S1_Archive/sims/Ake/openClosed/
- S1_Archive/sims/Ake/openClosed/4AKE_single.gro
- S1_Archive/sims/Ake/openClosed/4AKE_single.top
- S1_Archive/sims/Ake/openClosed/saxs.itp
- S1_Archive/sims/Ake/openClosed/saxs4AKE_single.gro
- S1_Archive/sims/Ake/openClosed/saxs4AKE_single.top
- S1_Archive/sims/Ake/openClosed/saxs_diff.dat
- S1_Archive/sims/Ake/openClosed/saxs_open.dat
- S1_Archive/sims/Ake/run.mdp
- S1_Archive/sims/Ake/saxs_zeros.dat
- S1_Archive/sims/Lao/
- S1_Archive/sims/Lao/1LST_whatif_noligand.pdb
- S1_Archive/sims/Lao/2LAO_whatif.pdb
- S1_Archive/sims/Lao/apoHolo/
- S1_Archive/sims/Lao/apoHolo/2LAO.gro
- S1_Archive/sims/Lao/apoHolo/2LAO.top
- S1_Archive/sims/Lao/apoHolo/saxs.itp
- S1_Archive/sims/Lao/apoHolo/saxs2LAO.gro
- S1_Archive/sims/Lao/apoHolo/saxs2LAO.top
- S1_Archive/sims/Lao/apoHolo/saxs_apo.dat
- S1_Archive/sims/Lao/apoHolo/saxs_diff.dat
- S1_Archive/sims/Lao/holoApo/
- S1_Archive/sims/Lao/holoApo/1LST.gro
- S1_Archive/sims/Lao/holoApo/1LST.top
- S1_Archive/sims/Lao/holoApo/saxs.itp
- S1_Archive/sims/Lao/holoApo/saxs1LST.gro
- S1_Archive/sims/Lao/holoApo/saxs1LST.top
- S1_Archive/sims/Lao/holoApo/saxs_diff.dat
- S1_Archive/sims/Lao/holoApo/saxs_holo.dat
- S1_Archive/sims/Lao/run.mdp
- S1_Archive/sims/Lao/saxs_zeros.dat
- S1_Archive/sims/Vhp/
- S1_Archive/sims/Vhp/1vii_cut.pdb
- S1_Archive/sims/Vhp/bentElong/
- S1_Archive/sims/Vhp/bentElong/1VII_cut.gro
- S1_Archive/sims/Vhp/bentElong/1VII_cut.top
- S1_Archive/sims/Vhp/bentElong/saxs.itp
- S1_Archive/sims/Vhp/bentElong/saxs1VII_cut.gro
- S1_Archive/sims/Vhp/bentElong/saxs1VII_cut.top
- S1_Archive/sims/Vhp/bentElong/saxs_bent.dat
- S1_Archive/sims/Vhp/bentElong/saxs_diff.dat
- S1_Archive/sims/Vhp/elongBent/
- S1_Archive/sims/Vhp/elongBent/helix.gro
- S1_Archive/sims/Vhp/elongBent/helix.top
- S1_Archive/sims/Vhp/elongBent/saxs.itp
- S1_Archive/sims/Vhp/elongBent/saxsHelix.gro
- S1_Archive/sims/Vhp/elongBent/saxsHelix.top
- S1_Archive/sims/Vhp/elongBent/saxs_diff.dat
- S1_Archive/sims/Vhp/elongBent/saxs_elongated.dat
- S1_Archive/sims/Vhp/helix.pdb
- S1_Archive/sims/Vhp/run.mdp
- S1_Archive/sims/Vhp/saxs_zeros.dat
