# Supplementary material for: Rapid interpretation of small-angle X-ray scattering data
Source: PLoS Comput Biol. 2019 Mar 22;15(3):e1006900. doi: 10.1371/journal.pcbi.1006900 (PMC6447237; doi:10.1371/journal.pcbi.1006900)
Supplement: S1 Archive — (ZIP) [file pcbi.1006900.s019.zip › S1_Archive/README]

* * * * * * * * * * * * * * * * * * * * * * * * * * * * * * * * * * * * * * * * * * *
* R E A D M E * R E A D M E * R E A D M E * R E A D M E * R E A D M E * R E A D M E *
* * * * * * * * * * * * * * * * * * * * * * * * * * * * * * * * * * * * * * * * * * *

These directories provide the necessary input files and data to reproduce the SBM
simulations for all three test systems presented in this work.

SBM coordinate (.gro) and topology (.top) files were generated with eSBMTools.
Scattering curves were calculated either with the GROMACS tool gmx waxsdebye
or with CRYSOL. For further details, see manuscript.

------------------------
- Directory structure: -
------------------------

# sims: input files for SBM simulations of the bidirectional conformational 
        transition in each test system

        The subfolders contain pdb structures of each two states, an mdp file 
        with suitable MD parameters (run.mdp), reference q points for
        SAXS calculations with gmx waxsdebye (saxs_zeros.dat) and subfolders 
        with transition-specific input files.

        - Vhp: VHP-based test system

               + pdb structures: 1VII_cut.pdb (bent state)
                                 helix.pdb (elongated state)

               + elongBent: elongated-to-bent transition
                            > SBM files: helix.gro, helix.top
                            > coordinate file with scattering sites: saxsHelix.gro
                            > scattering topology include file: saxs.itp
                            > top file with scattering topology: saxsHelix.top
                            > diff. scattering data: saxs_diff.dat
                            > ref. scattering data: saxs_elongated.dat

               + bentElong: bent-to-elongated transition
                            > SBM files: 1VII_cut.gro, 1VII_cut.top
                            > coordinate file with scattering sites: saxs1VII_cut.gro
                            > scattering topology include file: saxs.itp
                            > top file with scattering topology: saxs1VII_cut.top
                            > diff. scattering data: saxs_diff.dat
                            > ref. scattering data: saxs_bent.dat

        - Ake: AKE test system

               + pdb structures: 1AKE.pdb (closed state, 2 copies)
                                 1AKE_single.pdb (closed state, 1 copy)
                                 4AKE.pdb (open state, 2 copies)
                                 4AKE_single.pdb (open state, 1 copy)

               + openClosed: open-to-closed transition
                            > SBM files: 4AKE_single.gro, 4AKE_single.top
                            > coordinate file with scattering sites: saxs4AKE_single.gro
                            > scattering topology include file: saxs.itp
                            > top file with scattering topology: saxs4AKE_single.top
                            > diff. scattering data: saxs_diff.dat
                            > ref. scattering data: saxs_open.dat

               + closedOpen: closed-to-open transition
                            > SBM files: 1AKE_single.gro, 1AKE_single.top
                            > coordinate file with scattering sites: saxs1AKE_single.gro
                            > scattering topology include file: saxs.itp
                            > top file with scattering topology: saxs1AKE_single.top
                            > diff. scattering data: saxs_diff.dat
                            > ref. scattering data: saxs_closed.dat

        - Lao: LAO test system

               + pdb structures: 1LST_whatif_noligand.pdb (holo state without ligand)
                                 2LAO_whatif.pdb (apo state)

               + holoApo: holo-to-apo transition
                            > SBM files: 1LST.gro, 1LST.top
                            > coordinate file with scattering sites: saxs1LST.gro
                            > scattering topology include file: saxs.itp
                            > top file with scattering topology: saxs1LST.top
                            > diff. scattering data: saxs_diff.dat
                            > ref. scattering data: saxs_holo.dat

               + apoHolo: apo-to-holo transition
                            > SBM files: 2LAO.gro, 2LAO.top
                            > coordinate file with scattering sites: saxs2LAO.gro
                            > scattering topology include file: saxs.itp
                            > top file with scattering topology: saxs2LAO.top
                            > diff. scattering data: saxs_diff.dat
                            > ref. scattering data: saxs_apo.dat
