# Supplementary material for: Rapid interpretation of small-angle X-ray scattering data
Source: PLoS Comput Biol. 2019 Mar 22;15(3):e1006900. doi: 10.1371/journal.pcbi.1006900 (PMC6447237; doi:10.1371/journal.pcbi.1006900)
Supplement: S1 Archive — (ZIP) [file pcbi.1006900.s019.zip › S1_Archive/sims/Ake/1AKE.pdb]

HEADER    TRANSFERASE(PHOSPHOTRANSFERASE)         08-NOV-91   1AKE              
TITLE     STRUCTURE OF THE COMPLEX BETWEEN ADENYLATE KINASE FROM                
TITLE    2 ESCHERICHIA COLI AND THE INHIBITOR AP5A REFINED AT 1.9               
TITLE    3 ANGSTROMS RESOLUTION: A MODEL FOR A CATALYTIC TRANSITION             
TITLE    4 STATE                                                                
COMPND    MOL_ID: 1;                                                            
COMPND   2 MOLECULE: ADENYLATE KINASE;                                          
COMPND   3 CHAIN: A, B;                                                         
COMPND   4 EC: 2.7.4.3;                                                         
COMPND   5 ENGINEERED: YES                                                      
SOURCE    MOL_ID: 1;                                                            
SOURCE   2 ORGANISM_SCIENTIFIC: ESCHERICHIA COLI;                               
SOURCE   3 ORGANISM_TAXID: 562;                                                 
SOURCE   4 EXPRESSION_SYSTEM: ESCHERICHIA COLI;                                 
SOURCE   5 EXPRESSION_SYSTEM_TAXID: 562                                         
KEYWDS    TRANSFERASE(PHOSPHOTRANSFERASE)                                       
EXPDTA    X-RAY DIFFRACTION                                                     
AUTHOR    C.W.MUELLER,G.E.SCHULZ                                                
REVDAT   3   24-FEB-09 1AKE    1       VERSN                                    
REVDAT   2   01-APR-03 1AKE    1       JRNL                                     
REVDAT   1   31-JAN-94 1AKE    0                                                
JRNL        AUTH   C.W.MULLER,G.E.SCHULZ                                        
JRNL        TITL   STRUCTURE OF THE COMPLEX BETWEEN ADENYLATE KINASE            
JRNL        TITL 2 FROM ESCHERICHIA COLI AND THE INHIBITOR AP5A                 
JRNL        TITL 3 REFINED AT 1.9 A RESOLUTION. A MODEL FOR A                   
JRNL        TITL 4 CATALYTIC TRANSITION STATE.                                  
JRNL        REF    J.MOL.BIOL.                   V. 224   159 1992              
JRNL        REFN                   ISSN 0022-2836                               
JRNL        PMID   1548697                                                      
JRNL        DOI    10.1016/0022-2836(92)90582-5                                 
REMARK   1                                                                      
REMARK   1 REFERENCE 1                                                          
REMARK   1  AUTH   G.E.SCHULZ,C.W.MUELLER,K.DIEDERICHS                          
REMARK   1  TITL   INDUCED-FIT MOVEMENTS IN ADENYLATE KINASES                   
REMARK   1  REF    J.MOL.BIOL.                   V. 213   627 1990              
REMARK   1  REFN                   ISSN 0022-2836                               
REMARK   1 REFERENCE 2                                                          
REMARK   1  AUTH   C.W.MUELLER,G.E.SCHULZ                                       
REMARK   1  TITL   STRUCTURE OF THE COMPLEX OF ADENYLATE KINASE FROM            
REMARK   1  TITL 2 ESCHERICHIA COLI WITH THE INHIBITOR P1, P5-BIS               
REMARK   1  TITL 3 (ADENOSINE-5'-) PENTAPHOSPHATE                               
REMARK   1  REF    J.MOL.BIOL.                   V. 202   909 1988              
REMARK   1  REFN                   ISSN 0022-2836                               
REMARK   2                                                                      
REMARK   2 RESOLUTION.    2.00 ANGSTROMS.                                       
REMARK   3                                                                      
REMARK   3 REFINEMENT.                                                          
REMARK   3   PROGRAM     : X-PLOR                                               
REMARK   3   AUTHORS     : BRUNGER                                              
REMARK   3                                                                      
REMARK   3  DATA USED IN REFINEMENT.                                            
REMARK   3   RESOLUTION RANGE HIGH (ANGSTROMS) : 2.00                           
REMARK   3   RESOLUTION RANGE LOW  (ANGSTROMS) : 10.00                          
REMARK   3   DATA CUTOFF            (SIGMA(F)) : 0.000                          
REMARK   3   DATA CUTOFF HIGH         (ABS(F)) : NULL                           
REMARK   3   DATA CUTOFF LOW          (ABS(F)) : NULL                           
REMARK   3   COMPLETENESS (WORKING+TEST)   (%) : NULL                           
REMARK   3   NUMBER OF REFLECTIONS             : NULL                           
REMARK   3                                                                      
REMARK   3  FIT TO DATA USED IN REFINEMENT.                                     
REMARK   3   CROSS-VALIDATION METHOD          : NULL                            
REMARK   3   FREE R VALUE TEST SET SELECTION  : NULL                            
REMARK   3   R VALUE            (WORKING SET) : 0.196                           
REMARK   3   FREE R VALUE                     : NULL                            
REMARK   3   FREE R VALUE TEST SET SIZE   (%) : NULL                            
REMARK   3   FREE R VALUE TEST SET COUNT      : NULL                            
REMARK   3   ESTIMATED ERROR OF FREE R VALUE  : NULL                            
REMARK   3                                                                      
REMARK   3  FIT IN THE HIGHEST RESOLUTION BIN.                                  
REMARK   3   TOTAL NUMBER OF BINS USED           : NULL                         
REMARK   3   BIN RESOLUTION RANGE HIGH       (A) : NULL                         
REMARK   3   BIN RESOLUTION RANGE LOW        (A) : NULL                         
REMARK   3   BIN COMPLETENESS (WORKING+TEST) (%) : NULL                         
REMARK   3   REFLECTIONS IN BIN    (WORKING SET) : NULL                         
REMARK   3   BIN R VALUE           (WORKING SET) : NULL                         
REMARK   3   BIN FREE R VALUE                    : NULL                         
REMARK   3   BIN FREE R VALUE TEST SET SIZE  (%) : NULL                         
REMARK   3   BIN FREE R VALUE TEST SET COUNT     : NULL                         
REMARK   3   ESTIMATED ERROR OF BIN FREE R VALUE : NULL                         
REMARK   3                                                                      
REMARK   3  NUMBER OF NON-HYDROGEN ATOMS USED IN REFINEMENT.                    
REMARK   3   PROTEIN ATOMS            : 3317                                    
REMARK   3   NUCLEIC ACID ATOMS       : 0                                       
REMARK   3   HETEROGEN ATOMS          : 121                                     
REMARK   3   SOLVENT ATOMS            : 378                                     
REMARK   3                                                                      
REMARK   3  B VALUES.                                                           
REMARK   3   FROM WILSON PLOT           (A**2) : NULL                           
REMARK   3   MEAN B VALUE      (OVERALL, A**2) : NULL                           
REMARK   3   OVERALL ANISOTROPIC B VALUE.                                       
REMARK   3    B11 (A**2) : NULL                                                 
REMARK   3    B22 (A**2) : NULL                                                 
REMARK   3    B33 (A**2) : NULL                                                 
REMARK   3    B12 (A**2) : NULL                                                 
REMARK   3    B13 (A**2) : NULL                                                 
REMARK   3    B23 (A**2) : NULL                                                 
REMARK   3                                                                      
REMARK   3  ESTIMATED COORDINATE ERROR.                                         
REMARK   3   ESD FROM LUZZATI PLOT        (A) : NULL                            
REMARK   3   ESD FROM SIGMAA              (A) : NULL                            
REMARK   3   LOW RESOLUTION CUTOFF        (A) : NULL                            
REMARK   3                                                                      
REMARK   3  CROSS-VALIDATED ESTIMATED COORDINATE ERROR.                         
REMARK   3   ESD FROM C-V LUZZATI PLOT    (A) : NULL                            
REMARK   3   ESD FROM C-V SIGMAA          (A) : NULL                            
REMARK   3                                                                      
REMARK   3  RMS DEVIATIONS FROM IDEAL VALUES.                                   
REMARK   3   BOND LENGTHS                 (A) : 0.016                           
REMARK   3   BOND ANGLES            (DEGREES) : 3.20                            
REMARK   3   DIHEDRAL ANGLES        (DEGREES) : NULL                            
REMARK   3   IMPROPER ANGLES        (DEGREES) : NULL                            
REMARK   3                                                                      
REMARK   3  ISOTROPIC THERMAL MODEL : NULL                                      
REMARK   3                                                                      
REMARK   3  ISOTROPIC THERMAL FACTOR RESTRAINTS.    RMS    SIGMA                
REMARK   3   MAIN-CHAIN BOND              (A**2) : NULL  ; NULL                 
REMARK   3   MAIN-CHAIN ANGLE             (A**2) : NULL  ; NULL                 
REMARK   3   SIDE-CHAIN BOND              (A**2) : NULL  ; NULL                 
REMARK   3   SIDE-CHAIN ANGLE             (A**2) : NULL  ; NULL                 
REMARK   3                                                                      
REMARK   3  NCS MODEL : NULL                                                    
REMARK   3                                                                      
REMARK   3  NCS RESTRAINTS.                         RMS   SIGMA/WEIGHT          
REMARK   3   GROUP  1  POSITIONAL            (A) : NULL  ; NULL                 
REMARK   3   GROUP  1  B-FACTOR           (A**2) : NULL  ; NULL                 
REMARK   3                                                                      
REMARK   3  PARAMETER FILE  1  : NULL                                           
REMARK   3  TOPOLOGY FILE  1   : NULL                                           
REMARK   3                                                                      
REMARK   3  OTHER REFINEMENT REMARKS:  IN COMPLEX-I ARG 167 AND PHOSPHATE-      
REMARK   3  4 OF AP5 ADOPT TWO CONFORMATIONS. BOTH CONFORMATIONS WERE           
REMARK   3  REFINED ALTERNATINGLY. NOTE THAT THE DISTANCE PD - O3D FOR          
REMARK   3  CONFORMATION A OF AP5 A 215 IS 2.13 ANGSTROMS WHICH IS LARGER       
REMARK   3  THAN EXPECTED. NOTE FURTHER THAT CONFORMATION A OF THIS ENTRY       
REMARK   3  CORRESPONDS TO CONFORMATION A' OF THE PAPER CITED ON JRNL           
REMARK   3  RECORDS ABOVE AND CONFORMATION B CORRESPONDS TO CONFORMATION        
REMARK   3  B' OF THE PUBLICATION.                                              
REMARK   4                                                                      
REMARK   4 1AKE COMPLIES WITH FORMAT V. 3.15, 01-DEC-08                         
REMARK 100                                                                      
REMARK 100 THIS ENTRY HAS BEEN PROCESSED BY BNL.                                
REMARK 200                                                                      
REMARK 200 EXPERIMENTAL DETAILS                                                 
REMARK 200  EXPERIMENT TYPE                : X-RAY DIFFRACTION                  
REMARK 200  DATE OF DATA COLLECTION        : NULL                               
REMARK 200  TEMPERATURE           (KELVIN) : NULL                               
REMARK 200  PH                             : NULL                               
REMARK 200  NUMBER OF CRYSTALS USED        : NULL                               
REMARK 200                                                                      
REMARK 200  SYNCHROTRON              (Y/N) : NULL                               
REMARK 200  RADIATION SOURCE               : NULL                               
REMARK 200  BEAMLINE                       : NULL                               
REMARK 200  X-RAY GENERATOR MODEL          : NULL                               
REMARK 200  MONOCHROMATIC OR LAUE    (M/L) : NULL                               
REMARK 200  WAVELENGTH OR RANGE        (A) : NULL                               
REMARK 200  MONOCHROMATOR                  : NULL                               
REMARK 200  OPTICS                         : NULL                               
REMARK 200                                                                      
REMARK 200  DETECTOR TYPE                  : NULL                               
REMARK 200  DETECTOR MANUFACTURER          : NULL                               
REMARK 200  INTENSITY-INTEGRATION SOFTWARE : NULL                               
REMARK 200  DATA SCALING SOFTWARE          : NULL                               
REMARK 200                                                                      
REMARK 200  NUMBER OF UNIQUE REFLECTIONS   : NULL                               
REMARK 200  RESOLUTION RANGE HIGH      (A) : NULL                               
REMARK 200  RESOLUTION RANGE LOW       (A) : NULL                               
REMARK 200  REJECTION CRITERIA  (SIGMA(I)) : NULL                               
REMARK 200                                                                      
REMARK 200 OVERALL.                                                             
REMARK 200  COMPLETENESS FOR RANGE     (%) : NULL                               
REMARK 200  DATA REDUNDANCY                : NULL                               
REMARK 200  R MERGE                    (I) : NULL                               
REMARK 200  R SYM                      (I) : NULL                               
REMARK 200  <I/SIGMA(I)> FOR THE DATA SET  : NULL                               
REMARK 200                                                                      
REMARK 200 IN THE HIGHEST RESOLUTION SHELL.                                     
REMARK 200  HIGHEST RESOLUTION SHELL, RANGE HIGH (A) : NULL                     
REMARK 200  HIGHEST RESOLUTION SHELL, RANGE LOW  (A) : NULL                     
REMARK 200  COMPLETENESS FOR SHELL     (%) : NULL                               
REMARK 200  DATA REDUNDANCY IN SHELL       : NULL                               
REMARK 200  R MERGE FOR SHELL          (I) : NULL                               
REMARK 200  R SYM FOR SHELL            (I) : NULL                               
REMARK 200  <I/SIGMA(I)> FOR SHELL         : NULL                               
REMARK 200                                                                      
REMARK 200 DIFFRACTION PROTOCOL: NULL                                           
REMARK 200 METHOD USED TO DETERMINE THE STRUCTURE: NULL                         
REMARK 200 SOFTWARE USED: X-PLOR                                                
REMARK 200 STARTING MODEL: NULL                                                 
REMARK 200                                                                      
REMARK 200 REMARK: NULL                                                         
REMARK 280                                                                      
REMARK 280 CRYSTAL                                                              
REMARK 280 SOLVENT CONTENT, VS   (%): 53.17                                     
REMARK 280 MATTHEWS COEFFICIENT, VM (ANGSTROMS**3/DA): 2.63                     
REMARK 280                                                                      
REMARK 280 CRYSTALLIZATION CONDITIONS: NULL                                     
REMARK 290                                                                      
REMARK 290 CRYSTALLOGRAPHIC SYMMETRY                                            
REMARK 290 SYMMETRY OPERATORS FOR SPACE GROUP: P 21 2 21                        
REMARK 290                                                                      
REMARK 290      SYMOP   SYMMETRY                                                
REMARK 290     NNNMMM   OPERATOR                                                
REMARK 290       1555   X,Y,Z                                                   
REMARK 290       2555   -X,Y,-Z                                                 
REMARK 290       3555   X+1/2,-Y,-Z+1/2                                         
REMARK 290       4555   -X+1/2,-Y,Z+1/2                                         
REMARK 290                                                                      
REMARK 290     WHERE NNN -> OPERATOR NUMBER                                     
REMARK 290           MMM -> TRANSLATION VECTOR                                  
REMARK 290                                                                      
REMARK 290 CRYSTALLOGRAPHIC SYMMETRY TRANSFORMATIONS                            
REMARK 290 THE FOLLOWING TRANSFORMATIONS OPERATE ON THE ATOM/HETATM             
REMARK 290 RECORDS IN THIS ENTRY TO PRODUCE CRYSTALLOGRAPHICALLY                
REMARK 290 RELATED MOLECULES.                                                   
REMARK 290   SMTRY1   1  1.000000  0.000000  0.000000        0.00000            
REMARK 290   SMTRY2   1  0.000000  1.000000  0.000000        0.00000            
REMARK 290   SMTRY3   1  0.000000  0.000000  1.000000        0.00000            
REMARK 290   SMTRY1   2 -1.000000  0.000000  0.000000        0.00000            
REMARK 290   SMTRY2   2  0.000000  1.000000  0.000000        0.00000            
REMARK 290   SMTRY3   2  0.000000  0.000000 -1.000000        0.00000            
REMARK 290   SMTRY1   3  1.000000  0.000000  0.000000       36.60000            
REMARK 290   SMTRY2   3  0.000000 -1.000000  0.000000        0.00000            
REMARK 290   SMTRY3   3  0.000000  0.000000 -1.000000       42.50000            
REMARK 290   SMTRY1   4 -1.000000  0.000000  0.000000       36.60000            
REMARK 290   SMTRY2   4  0.000000 -1.000000  0.000000        0.00000            
REMARK 290   SMTRY3   4  0.000000  0.000000  1.000000       42.50000            
REMARK 290                                                                      
REMARK 290 REMARK: NULL                                                         
REMARK 300                                                                      
REMARK 300 BIOMOLECULE: 1, 2                                                    
REMARK 300 SEE REMARK 350 FOR THE AUTHOR PROVIDED AND/OR PROGRAM                
REMARK 300 GENERATED ASSEMBLY INFORMATION FOR THE STRUCTURE IN                  
REMARK 300 THIS ENTRY. THE REMARK MAY ALSO PROVIDE INFORMATION ON               
REMARK 300 BURIED SURFACE AREA.                                                 
REMARK 300 REMARK:                                                              
REMARK 300 THE TRANSFORMATION PRESENTED ON THE *MTRIX* RECORDS WILL             
REMARK 300 YIELD APPROXIMATE COORDINATES FOR CHAIN *A* WHEN APPLIED TO          
REMARK 300 CHAIN *B*.                                                           
REMARK 350                                                                      
REMARK 350 COORDINATES FOR A COMPLETE MULTIMER REPRESENTING THE KNOWN           
REMARK 350 BIOLOGICALLY SIGNIFICANT OLIGOMERIZATION STATE OF THE                
REMARK 350 MOLECULE CAN BE GENERATED BY APPLYING BIOMT TRANSFORMATIONS          
REMARK 350 GIVEN BELOW.  BOTH NON-CRYSTALLOGRAPHIC AND                          
REMARK 350 CRYSTALLOGRAPHIC OPERATIONS ARE GIVEN.                               
REMARK 350                                                                      
REMARK 350 BIOMOLECULE: 1                                                       
REMARK 350 AUTHOR DETERMINED BIOLOGICAL UNIT: MONOMERIC                         
REMARK 350 APPLY THE FOLLOWING TO CHAINS: A                                     
REMARK 350   BIOMT1   1  1.000000  0.000000  0.000000        0.00000            
REMARK 350   BIOMT2   1  0.000000  1.000000  0.000000        0.00000            
REMARK 350   BIOMT3   1  0.000000  0.000000  1.000000        0.00000            
REMARK 350                                                                      
REMARK 350 BIOMOLECULE: 2                                                       
REMARK 350 AUTHOR DETERMINED BIOLOGICAL UNIT: MONOMERIC                         
REMARK 350 APPLY THE FOLLOWING TO CHAINS: B                                     
REMARK 350   BIOMT1   1  1.000000  0.000000  0.000000        0.00000            
REMARK 350   BIOMT2   1  0.000000  1.000000  0.000000        0.00000            
REMARK 350   BIOMT3   1  0.000000  0.000000  1.000000        0.00000            
REMARK 500                                                                      
REMARK 500 GEOMETRY AND STEREOCHEMISTRY                                         
REMARK 500 SUBTOPIC: CLOSE CONTACTS IN SAME ASYMMETRIC UNIT                     
REMARK 500                                                                      
REMARK 500 THE FOLLOWING ATOMS ARE IN CLOSE CONTACT.                            
REMARK 500                                                                      
REMARK 500  ATM1  RES C  SSEQI   ATM2  RES C  SSEQI           DISTANCE          
REMARK 500   NH1  ARG A   156     O2D  AP5 A   215              2.19            
REMARK 500                                                                      
REMARK 500 REMARK: NULL                                                         
REMARK 500                                                                      
REMARK 500 GEOMETRY AND STEREOCHEMISTRY                                         
REMARK 500 SUBTOPIC: COVALENT BOND LENGTHS                                      
REMARK 500                                                                      
REMARK 500 THE STEREOCHEMICAL PARAMETERS OF THE FOLLOWING RESIDUES              
REMARK 500 HAVE VALUES WHICH DEVIATE FROM EXPECTED VALUES BY MORE               
REMARK 500 THAN 6*RMSD (M=MODEL NUMBER; RES=RESIDUE NAME; C=CHAIN               
REMARK 500 IDENTIFIER; SSEQ=SEQUENCE NUMBER; I=INSERTION CODE).                 
REMARK 500                                                                      
REMARK 500 STANDARD TABLE:                                                      
REMARK 500 FORMAT: (10X,I3,1X,2(A3,1X,A1,I4,A1,1X,A4,3X),1X,F6.3)               
REMARK 500                                                                      
REMARK 500 EXPECTED VALUES PROTEIN: ENGH AND HUBER, 1999                        
REMARK 500 EXPECTED VALUES NUCLEIC ACID: CLOWNEY ET AL 1996                     
REMARK 500                                                                      
REMARK 500  M RES CSSEQI ATM1   RES CSSEQI ATM2   DEVIATION                     
REMARK 500    HIS A 126   NE2   HIS A 126   CD2    -0.069                       
REMARK 500    HIS A 172   NE2   HIS A 172   CD2    -0.074                       
REMARK 500    HIS B 134   NE2   HIS B 134   CD2    -0.068                       
REMARK 500    HIS B 172   NE2   HIS B 172   CD2    -0.069                       
REMARK 500                                                                      
REMARK 500 REMARK: NULL                                                         
REMARK 500                                                                      
REMARK 500 GEOMETRY AND STEREOCHEMISTRY                                         
REMARK 500 SUBTOPIC: COVALENT BOND ANGLES                                       
REMARK 500                                                                      
REMARK 500 THE STEREOCHEMICAL PARAMETERS OF THE FOLLOWING RESIDUES              
REMARK 500 HAVE VALUES WHICH DEVIATE FROM EXPECTED VALUES BY MORE               
REMARK 500 THAN 6*RMSD (M=MODEL NUMBER; RES=RESIDUE NAME; C=CHAIN               
REMARK 500 IDENTIFIER; SSEQ=SEQUENCE NUMBER; I=INSERTION CODE).                 
REMARK 500                                                                      
REMARK 500 STANDARD TABLE:                                                      
REMARK 500 FORMAT: (10X,I3,1X,A3,1X,A1,I4,A1,3(1X,A4,2X),12X,F5.1)              
REMARK 500                                                                      
REMARK 500 EXPECTED VALUES PROTEIN: ENGH AND HUBER, 1999                        
REMARK 500 EXPECTED VALUES NUCLEIC ACID: CLOWNEY ET AL 1996                     
REMARK 500                                                                      
REMARK 500  M RES CSSEQI ATM1   ATM2   ATM3                                     
REMARK 500    VAL A 111   CG1 -  CB  -  CG2 ANGL. DEV. = -12.2 DEGREES          
REMARK 500    ARG A 165   NE  -  CZ  -  NH2 ANGL. DEV. =  -3.6 DEGREES          
REMARK 500    ARG A 167   NE  -  CZ  -  NH1 ANGL. DEV. =   4.1 DEGREES          
REMARK 500    ARG A 167   NE  -  CZ  -  NH2 ANGL. DEV. =  -3.8 DEGREES          
REMARK 500    ARG B 124   NE  -  CZ  -  NH1 ANGL. DEV. =   4.6 DEGREES          
REMARK 500    ARG B 165   NE  -  CZ  -  NH2 ANGL. DEV. =  -3.4 DEGREES          
REMARK 500                                                                      
REMARK 500 REMARK: NULL                                                         
REMARK 500                                                                      
REMARK 500 GEOMETRY AND STEREOCHEMISTRY                                         
REMARK 500 SUBTOPIC: TORSION ANGLES                                             
REMARK 500                                                                      
REMARK 500 TORSION ANGLES OUTSIDE THE EXPECTED RAMACHANDRAN REGIONS:            
REMARK 500 (M=MODEL NUMBER; RES=RESIDUE NAME; C=CHAIN IDENTIFIER;               
REMARK 500 SSEQ=SEQUENCE NUMBER; I=INSERTION CODE).                             
REMARK 500                                                                      
REMARK 500 STANDARD TABLE:                                                      
REMARK 500 FORMAT:(10X,I3,1X,A3,1X,A1,I4,A1,4X,F7.2,3X,F7.2)                    
REMARK 500                                                                      
REMARK 500 EXPECTED VALUES: GJ KLEYWEGT AND TA JONES (1996). PHI/PSI-           
REMARK 500 CHOLOGY: RAMACHANDRAN REVISITED. STRUCTURE 4, 1395 - 1400            
REMARK 500                                                                      
REMARK 500  M RES CSSEQI        PSI       PHI                                   
REMARK 500    GLU A  98      -39.13    -38.62                                   
REMARK 500    ASN A 138       65.72   -165.16                                   
REMARK 500    ASP A 159       58.39   -100.26                                   
REMARK 500    GLU B  75      -38.30    -36.60                                   
REMARK 500    ALA B  99        7.02    -59.66                                   
REMARK 500    ASN B 138       67.41   -150.93                                   
REMARK 500                                                                      
REMARK 500 REMARK: NULL                                                         
REMARK 525                                                                      
REMARK 525 SOLVENT                                                              
REMARK 525                                                                      
REMARK 525 THE SOLVENT MOLECULES HAVE CHAIN IDENTIFIERS THAT                    
REMARK 525 INDICATE THE POLYMER CHAIN WITH WHICH THEY ARE MOST                  
REMARK 525 CLOSELY ASSOCIATED. THE REMARK LISTS ALL THE SOLVENT                 
REMARK 525 MOLECULES WHICH ARE MORE THAN 5A AWAY FROM THE                       
REMARK 525 NEAREST POLYMER CHAIN (M = MODEL NUMBER;                             
REMARK 525 RES=RESIDUE NAME; C=CHAIN IDENTIFIER; SSEQ=SEQUENCE                  
REMARK 525 NUMBER; I=INSERTION CODE):                                           
REMARK 525                                                                      
REMARK 525  M RES CSSEQI                                                        
REMARK 525    HOH A 376        DISTANCE =  6.58 ANGSTROMS                       
REMARK 525    HOH A 475        DISTANCE =  5.00 ANGSTROMS                       
REMARK 525    HOH A 492        DISTANCE =  5.31 ANGSTROMS                       
REMARK 525    HOH A 510        DISTANCE =  6.17 ANGSTROMS                       
REMARK 800                                                                      
REMARK 800 SITE                                                                 
REMARK 800 SITE_IDENTIFIER: AC1                                                 
REMARK 800 EVIDENCE_CODE: SOFTWARE                                              
REMARK 800 SITE_DESCRIPTION: BINDING SITE FOR RESIDUE AP5 A 215                 
REMARK 800 SITE_IDENTIFIER: AC2                                                 
REMARK 800 EVIDENCE_CODE: SOFTWARE                                              
REMARK 800 SITE_DESCRIPTION: BINDING SITE FOR RESIDUE AP5 B 215                 
DBREF  1AKE A    1   214  UNP    P69441   KAD_ECOLI        1    214             
DBREF  1AKE B    1   214  UNP    P69441   KAD_ECOLI        1    214             
SEQRES   1 A  214  MET ARG ILE ILE LEU LEU GLY ALA PRO GLY ALA GLY LYS          
SEQRES   2 A  214  GLY THR GLN ALA GLN PHE ILE MET GLU LYS TYR GLY ILE          
SEQRES   3 A  214  PRO GLN ILE SER THR GLY ASP MET LEU ARG ALA ALA VAL          
SEQRES   4 A  214  LYS SER GLY SER GLU LEU GLY LYS GLN ALA LYS ASP ILE          
SEQRES   5 A  214  MET ASP ALA GLY LYS LEU VAL THR ASP GLU LEU VAL ILE          
SEQRES   6 A  214  ALA LEU VAL LYS GLU ARG ILE ALA GLN GLU ASP CYS ARG          
SEQRES   7 A  214  ASN GLY PHE LEU LEU ASP GLY PHE PRO ARG THR ILE PRO          
SEQRES   8 A  214  GLN ALA ASP ALA MET LYS GLU ALA GLY ILE ASN VAL ASP          
SEQRES   9 A  214  TYR VAL LEU GLU PHE ASP VAL PRO ASP GLU LEU ILE VAL          
SEQRES  10 A  214  ASP ARG ILE VAL GLY ARG ARG VAL HIS ALA PRO SER GLY          
SEQRES  11 A  214  ARG VAL TYR HIS VAL LYS PHE ASN PRO PRO LYS VAL GLU          
SEQRES  12 A  214  GLY LYS ASP ASP VAL THR GLY GLU GLU LEU THR THR ARG          
SEQRES  13 A  214  LYS ASP ASP GLN GLU GLU THR VAL ARG LYS ARG LEU VAL          
SEQRES  14 A  214  GLU TYR HIS GLN MET THR ALA PRO LEU ILE GLY TYR TYR          
SEQRES  15 A  214  SER LYS GLU ALA GLU ALA GLY ASN THR LYS TYR ALA LYS          
SEQRES  16 A  214  VAL ASP GLY THR LYS PRO VAL ALA GLU VAL ARG ALA ASP          
SEQRES  17 A  214  LEU GLU LYS ILE LEU GLY                                      
SEQRES   1 B  214  MET ARG ILE ILE LEU LEU GLY ALA PRO GLY ALA GLY LYS          
SEQRES   2 B  214  GLY THR GLN ALA GLN PHE ILE MET GLU LYS TYR GLY ILE          
SEQRES   3 B  214  PRO GLN ILE SER THR GLY ASP MET LEU ARG ALA ALA VAL          
SEQRES   4 B  214  LYS SER GLY SER GLU LEU GLY LYS GLN ALA LYS ASP ILE          
SEQRES   5 B  214  MET ASP ALA GLY LYS LEU VAL THR ASP GLU LEU VAL ILE          
SEQRES   6 B  214  ALA LEU VAL LYS GLU ARG ILE ALA GLN GLU ASP CYS ARG          
SEQRES   7 B  214  ASN GLY PHE LEU LEU ASP GLY PHE PRO ARG THR ILE PRO          
SEQRES   8 B  214  GLN ALA ASP ALA MET LYS GLU ALA GLY ILE ASN VAL ASP          
SEQRES   9 B  214  TYR VAL LEU GLU PHE ASP VAL PRO ASP GLU LEU ILE VAL          
SEQRES  10 B  214  ASP ARG ILE VAL GLY ARG ARG VAL HIS ALA PRO SER GLY          
SEQRES  11 B  214  ARG VAL TYR HIS VAL LYS PHE ASN PRO PRO LYS VAL GLU          
SEQRES  12 B  214  GLY LYS ASP ASP VAL THR GLY GLU GLU LEU THR THR ARG          
SEQRES  13 B  214  LYS ASP ASP GLN GLU GLU THR VAL ARG LYS ARG LEU VAL          
SEQRES  14 B  214  GLU TYR HIS GLN MET THR ALA PRO LEU ILE GLY TYR TYR          
SEQRES  15 B  214  SER LYS GLU ALA GLU ALA GLY ASN THR LYS TYR ALA LYS          
SEQRES  16 B  214  VAL ASP GLY THR LYS PRO VAL ALA GLU VAL ARG ALA ASP          
SEQRES  17 B  214  LEU GLU LYS ILE LEU GLY                                      
HET    AP5  A 215      64                                                       
HET    AP5  B 215      57                                                       
HETNAM     AP5 BIS(ADENOSINE)-5'-PENTAPHOSPHATE                                 
FORMUL   3  AP5    2(C20 H29 N10 O22 P5)                                        
FORMUL   5  HOH   *378(H2 O)                                                    
HELIX    1 A1A GLY A   12  GLY A   25  1COMPLEX-I                         14    
HELIX    2 A2A SER A   30  GLY A   42  1COMPLEX-I                         13    
HELIX    3 A3A ALA A   49  GLY A   56  1COMPLEX-I                          8    
HELIX    4 A4A THR A   60  ALA A   73  1COMPLEX-I                         14    
HELIX    5 A5A THR A   89  ALA A   99  1COMPLEX-I                         11    
HELIX    6 A6A LEU A  115  VAL A  121  1COMPLEX-I                          7    
HELIX    7 A7A GLN A  160  THR A  175  1COMPLEX-I                         16    
HELIX    8 A8A PRO A  177  ALA A  188  1COMPLEX-I                         12    
HELIX    9 A9A PRO A  201  GLY A  214  1COMPLEX-I                         14    
HELIX   10 A1B GLY B   12  GLY B   25  1COMPLEX-II                        14    
HELIX   11 A2B SER B   30  GLY B   42  1COMPLEX-II                        13    
HELIX   12 A3B ALA B   49  GLY B   56  1COMPLEX-II                         8    
HELIX   13 A4B THR B   60  ALA B   73  1COMPLEX-II                        14    
HELIX   14 A5B THR B   89  ALA B   99  1COMPLEX-II                        11    
HELIX   15 A6B ILE B  116  VAL B  121  1COMPLEX-II                         6    
HELIX   16 A7B GLN B  160  THR B  175  1COMPLEX-II                        16    
HELIX   17 A8B PRO B  177  GLY B  189  1COMPLEX-II                        13    
HELIX   18 A9B PRO B  201  GLY B  214  1COMPLEX-II                        14    
SHEET    1 B1A 5 PRO A  27  ILE A  29  0                                        
SHEET    2 B1A 5 PHE A  81  ASP A  84  1  N  LEU A  82   O  PRO A  27           
SHEET    3 B1A 5 MET A   1  LEU A   6  1  O  MET A   1   N  PHE A  81           
SHEET    4 B1A 5 ASP A 104  ASP A 110  1  N  ASP A 104   O  ARG A   2           
SHEET    5 B1A 5 LYS A 192  GLY A 198  1  N  LYS A 192   O  ASP A 104           
SHEET    1 B2A 4 ARG A 131  VAL A 135  0                                        
SHEET    2 B2A 4 GLY A 122  HIS A 126 -1  O  GLY A 122   N  VAL A 135           
SHEET    3 B2A 4 GLU A 151  THR A 154 -1  N  THR A 154   O  VAL A 125           
SHEET    4 B2A 4 GLY A 144  ASP A 146 -1  N  ASP A 146   O  LEU A 153           
SHEET    1 B1B 5 PRO B  27  ILE B  29  0                                        
SHEET    2 B1B 5 PHE B  81  ASP B  84  1  N  LEU B  82   O  PRO B  27           
SHEET    3 B1B 5 MET B   1  LEU B   6  1  O  MET B   1   N  PHE B  81           
SHEET    4 B1B 5 ASP B 104  ASP B 110  1  N  ASP B 104   O  ARG B   2           
SHEET    5 B1B 5 LYS B 192  GLY B 198  1  N  LYS B 192   O  ASP B 104           
SHEET    1 B2B 4 ARG B 131  VAL B 135  0                                        
SHEET    2 B2B 4 GLY B 122  HIS B 126 -1  O  GLY B 122   N  VAL B 135           
SHEET    3 B2B 4 GLU B 151  THR B 154 -1  N  THR B 154   O  VAL B 125           
SHEET    4 B2B 4 GLY B 144  ASP B 146 -1  N  ASP B 146   O  LEU B 153           
LINK         NH1 ARG A 156                 O1DAAP5 A 215     1555   1555  2.00  
LINK         NH2BARG A 167                 O2DBAP5 A 215     1555   1555  1.46  
LINK         CZ BARG A 167                 O1DBAP5 A 215     1555   1555  1.75  
LINK         CZ BARG A 167                 O2DBAP5 A 215     1555   1555  1.92  
LINK         NH1BARG A 167                 PD BAP5 A 215     1555   1555  1.70  
CISPEP   1 PHE A   86    PRO A   87          0       -11.33                     
CISPEP   2 PHE B   86    PRO B   87          0        -9.73                     
SITE     1 AC1 41 PRO A   9  GLY A  10  ALA A  11  GLY A  12                    
SITE     2 AC1 41 LYS A  13  GLY A  14  THR A  15  THR A  31                    
SITE     3 AC1 41 ARG A  36  MET A  53  LYS A  57  VAL A  59                    
SITE     4 AC1 41 VAL A  64  GLY A  85  PHE A  86  ARG A  88                    
SITE     5 AC1 41 GLN A  92  ARG A 119  ARG A 123  VAL A 132                    
SITE     6 AC1 41 TYR A 133  HIS A 134  PHE A 137  ARG A 156                    
SITE     7 AC1 41 ARG A 167  LYS A 200  PRO A 201  VAL A 202                    
SITE     8 AC1 41 HOH A 303  HOH A 304  HOH A 305  HOH A 307                    
SITE     9 AC1 41 HOH A 316  HOH A 320  HOH A 341  HOH A 355                    
SITE    10 AC1 41 HOH A 361  HOH A 362  HOH A 401  HOH A 429                    
SITE    11 AC1 41 HOH A 456                                                     
SITE     1 AC2 37 PRO B   9  GLY B  10  ALA B  11  GLY B  12                    
SITE     2 AC2 37 LYS B  13  GLY B  14  THR B  15  THR B  31                    
SITE     3 AC2 37 LEU B  35  ARG B  36  MET B  53  LYS B  57                    
SITE     4 AC2 37 LEU B  58  VAL B  59  GLU B  62  VAL B  64                    
SITE     5 AC2 37 GLY B  85  ARG B  88  GLN B  92  ARG B 119                    
SITE     6 AC2 37 ARG B 123  VAL B 132  TYR B 133  HIS B 134                    
SITE     7 AC2 37 PHE B 137  ARG B 156  ASP B 158  ARG B 167                    
SITE     8 AC2 37 LYS B 200  VAL B 202  HOH B 603  HOH B 604                    
SITE     9 AC2 37 HOH B 605  HOH B 607  HOH B 620  HOH B 655                    
SITE    10 AC2 37 HOH B 666                                                     
CRYST1   73.200   79.800   85.000  90.00  90.00  90.00 P 21 2 21     8          
ORIGX1      1.000000  0.000000  0.000000        0.00000                         
ORIGX2      0.000000  1.000000  0.000000        0.00000                         
ORIGX3      0.000000  0.000000  1.000000        0.00000                         
SCALE1      0.013661  0.000000  0.000000        0.00000                         
SCALE2      0.000000  0.012531  0.000000        0.00000                         
SCALE3      0.000000  0.000000  0.011765        0.00000                         
MTRIX1   1 -0.995341  0.068333  0.068023       38.70362    1                    
MTRIX2   1  0.038108  0.926860 -0.373469       47.46029    1                    
MTRIX3   1 -0.088568 -0.369136 -0.925145       42.28705    1                    
ATOM      1  N   MET A   1      26.981  53.977  40.085  1.00 40.83           N  
ATOM      2  CA  MET A   1      26.091  52.849  39.889  1.00 37.14           C  
ATOM      3  C   MET A   1      26.679  52.163  38.675  1.00 30.15           C  
ATOM      4  O   MET A   1      27.020  52.865  37.715  1.00 27.59           O  
ATOM      5  CB  MET A   1      24.677  53.310  39.580  1.00 38.06           C  
ATOM      6  CG  MET A   1      23.624  52.189  39.442  1.00 46.67           C  
ATOM      7  SD  MET A   1      21.917  52.816  39.301  1.00 61.54           S  
ATOM      8  CE  MET A   1      21.930  53.926  37.910  1.00 51.17           C  
ATOM      9  N   ARG A   2      26.861  50.841  38.803  1.00 28.23           N  
ATOM     10  CA  ARG A   2      27.437  49.969  37.786  1.00 25.76           C  
ATOM     11  C   ARG A   2      26.336  48.959  37.429  1.00 25.85           C  
ATOM     12  O   ARG A   2      25.745  48.313  38.312  1.00 25.74           O  
ATOM     13  CB  ARG A   2      28.653  49.266  38.349  1.00 21.92           C  
ATOM     14  CG  ARG A   2      29.870  50.188  38.416  1.00 39.05           C  
ATOM     15  CD  ARG A   2      31.033  49.532  39.173  1.00 51.33           C  
ATOM     16  NE  ARG A   2      32.318  50.244  39.125  1.00 59.73           N  
ATOM     17  CZ  ARG A   2      33.462  49.750  39.679  1.00 58.78           C  
ATOM     18  NH1 ARG A   2      33.522  48.572  40.308  1.00 58.56           N  
ATOM     19  NH2 ARG A   2      34.610  50.427  39.597  1.00 59.20           N  
ATOM     20  N   ILE A   3      26.039  48.836  36.139  1.00 21.59           N  
ATOM     21  CA  ILE A   3      24.961  47.988  35.671  1.00 23.90           C  
ATOM     22  C   ILE A   3      25.374  47.080  34.537  1.00 21.12           C  
ATOM     23  O   ILE A   3      26.029  47.614  33.642  1.00 24.59           O  
ATOM     24  CB  ILE A   3      23.802  48.880  35.202  1.00 23.84           C  
ATOM     25  CG1 ILE A   3      23.317  49.724  36.378  1.00 26.14           C  
ATOM     26  CG2 ILE A   3      22.660  48.010  34.642  1.00 19.29           C  
ATOM     27  CD1 ILE A   3      22.436  50.890  35.992  1.00 24.97           C  
ATOM     28  N   ILE A   4      25.062  45.774  34.541  1.00 20.44           N  
ATOM     29  CA  ILE A   4      25.194  44.925  33.360  1.00 17.83           C  
ATOM     30  C   ILE A   4      23.804  44.715  32.751  1.00 18.42           C  
ATOM     31  O   ILE A   4      22.824  44.536  33.484  1.00 16.35           O  
ATOM     32  CB  ILE A   4      25.789  43.561  33.720  1.00 16.64           C  
ATOM     33  CG1 ILE A   4      27.206  43.753  34.233  1.00 17.27           C  
ATOM     34  CG2 ILE A   4      25.829  42.650  32.463  1.00 21.39           C  
ATOM     35  CD1 ILE A   4      27.967  42.486  34.621  1.00 15.61           C  
ATOM     36  N   LEU A   5      23.655  44.874  31.424  1.00 19.74           N  
ATOM     37  CA  LEU A   5      22.428  44.503  30.712  1.00 19.86           C  
ATOM     38  C   LEU A   5      22.668  43.134  30.012  1.00 18.50           C  
ATOM     39  O   LEU A   5      23.614  42.932  29.232  1.00 17.64           O  
ATOM     40  CB  LEU A   5      22.088  45.547  29.675  1.00 22.23           C  
ATOM     41  CG  LEU A   5      22.076  47.021  30.069  1.00 27.37           C  
ATOM     42  CD1 LEU A   5      21.735  47.848  28.817  1.00 19.28           C  
ATOM     43  CD2 LEU A   5      21.088  47.249  31.193  1.00 24.82           C  
ATOM     44  N   LEU A   6      21.787  42.178  30.248  1.00 14.28           N  
ATOM     45  CA  LEU A   6      21.933  40.811  29.752  1.00 21.75           C  
ATOM     46  C   LEU A   6      20.711  40.529  28.870  1.00 23.97           C  
ATOM     47  O   LEU A   6      19.602  40.977  29.220  1.00 19.19           O  
ATOM     48  CB  LEU A   6      21.919  39.891  30.945  1.00 27.49           C  
ATOM     49  CG  LEU A   6      22.847  38.789  31.103  1.00 31.51           C  
ATOM     50  CD1 LEU A   6      24.254  39.345  31.210  1.00 34.32           C  
ATOM     51  CD2 LEU A   6      22.465  38.042  32.355  1.00 24.54           C  
ATOM     52  N   GLY A   7      20.800  39.799  27.764  1.00 18.09           N  
ATOM     53  CA  GLY A   7      19.604  39.512  26.973  1.00 20.21           C  
ATOM     54  C   GLY A   7      19.959  39.035  25.585  1.00 14.48           C  
ATOM     55  O   GLY A   7      21.049  39.324  25.122  1.00 15.84           O  
ATOM     56  N   ALA A   8      19.117  38.232  24.936  1.00 19.71           N  
ATOM     57  CA  ALA A   8      19.324  37.742  23.567  1.00 16.92           C  
ATOM     58  C   ALA A   8      19.530  38.886  22.568  1.00 17.35           C  
ATOM     59  O   ALA A   8      19.158  40.013  22.889  1.00 15.41           O  
ATOM     60  CB  ALA A   8      18.092  36.960  23.169  1.00 15.12           C  
ATOM     61  N   PRO A   9      20.069  38.660  21.359  1.00 20.54           N  
ATOM     62  CA  PRO A   9      20.108  39.651  20.294  1.00 17.47           C  
ATOM     63  C   PRO A   9      18.750  40.300  20.095  1.00 21.25           C  
ATOM     64  O   PRO A   9      17.760  39.552  20.084  1.00 17.47           O  
ATOM     65  CB  PRO A   9      20.574  38.908  19.047  1.00 19.04           C  
ATOM     66  CG  PRO A   9      20.687  37.425  19.450  1.00 25.54           C  
ATOM     67  CD  PRO A   9      20.695  37.403  20.958  1.00 17.37           C  
ATOM     68  N   GLY A  10      18.697  41.656  20.019  1.00 21.90           N  
ATOM     69  CA  GLY A  10      17.487  42.426  19.756  1.00 18.35           C  
ATOM     70  C   GLY A  10      16.476  42.449  20.905  1.00 19.36           C  
ATOM     71  O   GLY A  10      15.311  42.745  20.642  1.00 18.88           O  
ATOM     72  N   ALA A  11      16.899  42.259  22.187  1.00 16.83           N  
ATOM     73  CA  ALA A  11      15.960  42.201  23.284  1.00 18.31           C  
ATOM     74  C   ALA A  11      15.625  43.630  23.738  1.00 17.96           C  
ATOM     75  O   ALA A  11      14.821  43.804  24.675  1.00 22.53           O  
ATOM     76  CB  ALA A  11      16.528  41.416  24.561  1.00 15.72           C  
ATOM     77  N   GLY A  12      16.317  44.646  23.192  1.00 15.75           N  
ATOM     78  CA  GLY A  12      16.082  46.035  23.547  1.00 20.57           C  
ATOM     79  C   GLY A  12      17.115  46.628  24.499  1.00 19.31           C  
ATOM     80  O   GLY A  12      16.847  47.654  25.139  1.00 18.99           O  
ATOM     81  N   LYS A  13      18.320  46.036  24.586  1.00 15.72           N  
ATOM     82  CA  LYS A  13      19.303  46.427  25.595  1.00 14.56           C  
ATOM     83  C   LYS A  13      19.811  47.802  25.236  1.00 23.49           C  
ATOM     84  O   LYS A  13      19.666  48.712  26.068  1.00 17.44           O  
ATOM     85  CB  LYS A  13      20.485  45.442  25.661  1.00 14.39           C  
ATOM     86  CG  LYS A  13      20.219  44.133  26.392  1.00 16.06           C  
ATOM     87  CD  LYS A  13      21.297  43.055  26.321  1.00 14.28           C  
ATOM     88  CE  LYS A  13      21.965  42.761  24.960  1.00 16.79           C  
ATOM     89  NZ  LYS A  13      21.056  42.207  23.991  1.00 14.14           N  
ATOM     90  N   GLY A  14      20.270  47.997  23.985  1.00 17.69           N  
ATOM     91  CA  GLY A  14      20.816  49.254  23.528  1.00 17.87           C  
ATOM     92  C   GLY A  14      19.793  50.385  23.631  1.00 22.90           C  
ATOM     93  O   GLY A  14      20.196  51.500  24.037  1.00 23.43           O  
ATOM     94  N   THR A  15      18.498  50.132  23.306  1.00 17.68           N  
ATOM     95  CA  THR A  15      17.421  51.124  23.373  1.00 11.87           C  
ATOM     96  C   THR A  15      17.273  51.590  24.830  1.00 21.09           C  
ATOM     97  O   THR A  15      17.270  52.795  25.123  1.00 17.30           O  
ATOM     98  CB  THR A  15      16.120  50.501  22.872  1.00 15.41           C  
ATOM     99  OG1 THR A  15      16.372  50.206  21.494  1.00 17.67           O  
ATOM    100  CG2 THR A  15      14.890  51.418  22.995  1.00 16.41           C  
ATOM    101  N   GLN A  16      17.226  50.671  25.798  1.00 18.86           N  
ATOM    102  CA  GLN A  16      17.135  51.071  27.210  1.00 24.63           C  
ATOM    103  C   GLN A  16      18.402  51.664  27.843  1.00 28.08           C  
ATOM    104  O   GLN A  16      18.310  52.464  28.793  1.00 21.17           O  
ATOM    105  CB  GLN A  16      16.681  49.884  28.037  1.00 22.62           C  
ATOM    106  CG  GLN A  16      15.323  49.406  27.525  1.00 28.34           C  
ATOM    107  CD  GLN A  16      14.227  50.459  27.630  1.00 26.24           C  
ATOM    108  OE1 GLN A  16      13.285  50.464  26.849  1.00 28.75           O  
ATOM    109  NE2 GLN A  16      14.220  51.378  28.575  1.00 21.97           N  
ATOM    110  N   ALA A  17      19.571  51.282  27.302  1.00 21.47           N  
ATOM    111  CA  ALA A  17      20.821  51.825  27.722  1.00 21.29           C  
ATOM    112  C   ALA A  17      20.827  53.331  27.452  1.00 24.27           C  
ATOM    113  O   ALA A  17      21.287  54.060  28.335  1.00 21.39           O  
ATOM    114  CB  ALA A  17      21.915  51.150  26.941  1.00 19.10           C  
ATOM    115  N   GLN A  18      20.335  53.865  26.299  1.00 23.09           N  
ATOM    116  CA  GLN A  18      20.249  55.314  26.080  1.00 35.13           C  
ATOM    117  C   GLN A  18      19.380  55.998  27.161  1.00 30.93           C  
ATOM    118  O   GLN A  18      19.805  57.033  27.660  1.00 29.17           O  
ATOM    119  CB  GLN A  18      19.663  55.642  24.704  1.00 39.96           C  
ATOM    120  CG  GLN A  18      20.470  55.251  23.446  1.00 56.33           C  
ATOM    121  CD  GLN A  18      19.589  55.276  22.173  1.00 66.12           C  
ATOM    122  OE1 GLN A  18      19.597  54.383  21.297  1.00 60.71           O  
ATOM    123  NE2 GLN A  18      18.775  56.322  22.023  1.00 58.49           N  
ATOM    124  N   PHE A  19      18.249  55.451  27.639  1.00 30.18           N  
ATOM    125  CA  PHE A  19      17.474  56.050  28.712  1.00 29.68           C  
ATOM    126  C   PHE A  19      18.238  56.003  30.023  1.00 28.43           C  
ATOM    127  O   PHE A  19      18.209  56.994  30.747  1.00 30.45           O  
ATOM    128  CB  PHE A  19      16.077  55.343  28.905  1.00 29.03           C  
ATOM    129  CG  PHE A  19      15.536  55.268  30.366  1.00 42.14           C  
ATOM    130  CD1 PHE A  19      15.100  56.407  31.053  1.00 42.90           C  
ATOM    131  CD2 PHE A  19      15.580  54.062  31.054  1.00 44.87           C  
ATOM    132  CE1 PHE A  19      14.735  56.359  32.386  1.00 37.82           C  
ATOM    133  CE2 PHE A  19      15.213  54.022  32.386  1.00 42.62           C  
ATOM    134  CZ  PHE A  19      14.799  55.160  33.050  1.00 43.84           C  
ATOM    135  N   ILE A  20      18.869  54.909  30.422  1.00 23.09           N  
ATOM    136  CA  ILE A  20      19.532  54.877  31.696  1.00 23.96           C  
ATOM    137  C   ILE A  20      20.645  55.887  31.681  1.00 29.63           C  
ATOM    138  O   ILE A  20      20.846  56.617  32.663  1.00 32.83           O  
ATOM    139  CB  ILE A  20      20.070  53.459  31.980  1.00 27.73           C  
ATOM    140  CG1 ILE A  20      18.829  52.589  32.155  1.00 24.67           C  
ATOM    141  CG2 ILE A  20      20.994  53.376  33.235  1.00 26.89           C  
ATOM    142  CD1 ILE A  20      19.248  51.106  32.066  1.00 25.96           C  
ATOM    143  N   MET A  21      21.352  55.962  30.577  1.00 22.68           N  
ATOM    144  CA  MET A  21      22.441  56.903  30.479  1.00 32.34           C  
ATOM    145  C   MET A  21      21.963  58.344  30.645  1.00 36.61           C  
ATOM    146  O   MET A  21      22.537  59.094  31.451  1.00 35.98           O  
ATOM    147  CB  MET A  21      23.126  56.713  29.136  1.00 34.45           C  
ATOM    148  CG  MET A  21      23.987  57.889  28.770  1.00 47.17           C  
ATOM    149  SD  MET A  21      24.666  57.634  27.140  1.00 58.05           S  
ATOM    150  CE  MET A  21      26.316  57.426  27.691  1.00 46.92           C  
ATOM    151  N   GLU A  22      20.892  58.740  29.957  1.00 35.15           N  
ATOM    152  CA  GLU A  22      20.467  60.117  30.020  1.00 35.34           C  
ATOM    153  C   GLU A  22      19.853  60.448  31.354  1.00 41.37           C  
ATOM    154  O   GLU A  22      20.085  61.541  31.858  1.00 49.63           O  
ATOM    155  CB  GLU A  22      19.479  60.433  28.914  1.00 42.27           C  
ATOM    156  CG  GLU A  22      18.092  59.796  28.979  1.00 68.08           C  
ATOM    157  CD  GLU A  22      17.103  60.339  27.946  1.00 82.33           C  
ATOM    158  OE1 GLU A  22      17.363  60.191  26.740  1.00 86.19           O  
ATOM    159  OE2 GLU A  22      16.077  60.905  28.360  1.00 89.10           O  
ATOM    160  N   LYS A  23      19.160  59.507  31.983  1.00 40.77           N  
ATOM    161  CA  LYS A  23      18.497  59.710  33.252  1.00 35.64           C  
ATOM    162  C   LYS A  23      19.376  59.568  34.467  1.00 42.07           C  
ATOM    163  O   LYS A  23      19.054  60.110  35.524  1.00 51.32           O  
ATOM    164  CB  LYS A  23      17.349  58.727  33.381  1.00 39.75           C  
ATOM    165  CG  LYS A  23      16.112  59.315  34.008  1.00 41.63           C  
ATOM    166  CD  LYS A  23      15.916  58.649  35.332  1.00 47.22           C  
ATOM    167  CE  LYS A  23      14.562  59.056  35.858  1.00 50.81           C  
ATOM    168  NZ  LYS A  23      14.238  58.262  37.026  1.00 52.24           N  
ATOM    169  N   TYR A  24      20.432  58.765  34.406  1.00 46.00           N  
ATOM    170  CA  TYR A  24      21.269  58.502  35.566  1.00 38.91           C  
ATOM    171  C   TYR A  24      22.706  58.970  35.378  1.00 39.17           C  
ATOM    172  O   TYR A  24      23.565  58.695  36.216  1.00 40.96           O  
ATOM    173  CB  TYR A  24      21.239  57.011  35.866  1.00 41.58           C  
ATOM    174  CG  TYR A  24      19.834  56.522  36.193  1.00 45.68           C  
ATOM    175  CD1 TYR A  24      19.324  56.640  37.474  1.00 43.85           C  
ATOM    176  CD2 TYR A  24      19.065  55.950  35.192  1.00 51.33           C  
ATOM    177  CE1 TYR A  24      18.047  56.180  37.751  1.00 53.35           C  
ATOM    178  CE2 TYR A  24      17.787  55.490  35.459  1.00 52.15           C  
ATOM    179  CZ  TYR A  24      17.283  55.607  36.743  1.00 54.96           C  
ATOM    180  OH  TYR A  24      16.010  55.128  36.994  1.00 56.26           O  
ATOM    181  N   GLY A  25      22.969  59.641  34.252  1.00 34.82           N  
ATOM    182  CA  GLY A  25      24.253  60.217  33.938  1.00 29.00           C  
ATOM    183  C   GLY A  25      25.410  59.236  33.969  1.00 43.54           C  
ATOM    184  O   GLY A  25      26.527  59.669  34.253  1.00 44.35           O  
ATOM    185  N   ILE A  26      25.220  57.924  33.751  1.00 47.69           N  
ATOM    186  CA  ILE A  26      26.346  56.989  33.707  1.00 36.55           C  
ATOM    187  C   ILE A  26      26.607  56.614  32.249  1.00 35.98           C  
ATOM    188  O   ILE A  26      25.682  56.499  31.427  1.00 30.67           O  
ATOM    189  CB  ILE A  26      26.052  55.747  34.560  1.00 36.41           C  
ATOM    190  CG1 ILE A  26      24.746  55.087  34.229  1.00 41.45           C  
ATOM    191  CG2 ILE A  26      26.001  56.219  36.017  1.00 39.77           C  
ATOM    192  CD1 ILE A  26      24.439  53.923  35.198  1.00 48.36           C  
ATOM    193  N   PRO A  27      27.875  56.500  31.841  1.00 34.73           N  
ATOM    194  CA  PRO A  27      28.231  56.198  30.472  1.00 28.83           C  
ATOM    195  C   PRO A  27      27.891  54.763  30.180  1.00 23.60           C  
ATOM    196  O   PRO A  27      28.027  53.875  31.033  1.00 27.00           O  
ATOM    197  CB  PRO A  27      29.693  56.494  30.393  1.00 28.89           C  
ATOM    198  CG  PRO A  27      30.135  56.089  31.760  1.00 35.46           C  
ATOM    199  CD  PRO A  27      29.069  56.668  32.663  1.00 33.80           C  
ATOM    200  N   GLN A  28      27.439  54.643  28.939  1.00 27.50           N  
ATOM    201  CA  GLN A  28      27.118  53.394  28.303  1.00 27.15           C  
ATOM    202  C   GLN A  28      28.433  52.911  27.659  1.00 30.41           C  
ATOM    203  O   GLN A  28      28.996  53.606  26.809  1.00 31.73           O  
ATOM    204  CB  GLN A  28      26.069  53.601  27.214  1.00 27.04           C  
ATOM    205  CG  GLN A  28      25.883  52.370  26.246  1.00 33.40           C  
ATOM    206  CD  GLN A  28      24.954  52.485  25.024  1.00 35.82           C  
ATOM    207  OE1 GLN A  28      24.659  53.643  24.452  1.00 40.26           O  
ATOM    208  NE2 GLN A  28      24.463  51.483  24.505  1.00 36.86           N  
ATOM    209  N   ILE A  29      28.954  51.735  28.010  1.00 28.81           N  
ATOM    210  CA  ILE A  29      30.122  51.105  27.381  1.00 30.28           C  
ATOM    211  C   ILE A  29      29.558  49.951  26.533  1.00 27.89           C  
ATOM    212  O   ILE A  29      29.160  48.912  27.052  1.00 25.04           O  
ATOM    213  CB  ILE A  29      31.060  50.660  28.537  1.00 26.02           C  
ATOM    214  CG1 ILE A  29      31.505  51.927  29.291  1.00 20.27           C  
ATOM    215  CG2 ILE A  29      32.195  49.761  27.969  1.00 23.69           C  
ATOM    216  CD1 ILE A  29      32.357  51.636  30.507  1.00 32.49           C  
ATOM    217  N   SER A  30      29.386  50.098  25.234  1.00 24.91           N  
ATOM    218  CA  SER A  30      28.780  49.070  24.408  1.00 28.13           C  
ATOM    219  C   SER A  30      29.856  48.513  23.484  1.00 27.39           C  
ATOM    220  O   SER A  30      30.450  49.195  22.628  1.00 21.34           O  
ATOM    221  CB  SER A  30      27.641  49.674  23.614  1.00 21.93           C  
ATOM    222  OG  SER A  30      27.393  49.012  22.382  1.00 29.69           O  
ATOM    223  N   THR A  31      30.102  47.225  23.695  1.00 23.11           N  
ATOM    224  CA  THR A  31      31.156  46.587  22.987  1.00 19.90           C  
ATOM    225  C   THR A  31      30.787  46.464  21.542  1.00 18.73           C  
ATOM    226  O   THR A  31      31.720  46.622  20.766  1.00 19.30           O  
ATOM    227  CB  THR A  31      31.489  45.205  23.617  1.00 20.48           C  
ATOM    228  OG1 THR A  31      30.313  44.530  23.975  1.00 21.10           O  
ATOM    229  CG2 THR A  31      32.316  45.409  24.879  1.00 20.87           C  
ATOM    230  N   GLY A  32      29.544  46.231  21.122  1.00 16.33           N  
ATOM    231  CA  GLY A  32      29.191  46.253  19.704  1.00 21.95           C  
ATOM    232  C   GLY A  32      29.525  47.627  19.099  1.00 22.83           C  
ATOM    233  O   GLY A  32      30.121  47.705  18.019  1.00 17.51           O  
ATOM    234  N   ASP A  33      29.237  48.726  19.826  1.00 23.46           N  
ATOM    235  CA  ASP A  33      29.487  50.042  19.273  1.00 25.07           C  
ATOM    236  C   ASP A  33      30.983  50.250  19.161  1.00 22.43           C  
ATOM    237  O   ASP A  33      31.454  50.638  18.077  1.00 25.43           O  
ATOM    238  CB  ASP A  33      28.914  51.173  20.141  1.00 20.81           C  
ATOM    239  CG  ASP A  33      27.419  51.446  19.994  1.00 34.20           C  
ATOM    240  OD1 ASP A  33      26.816  50.961  19.027  1.00 28.19           O  
ATOM    241  OD2 ASP A  33      26.880  52.176  20.852  1.00 37.34           O  
ATOM    242  N   MET A  34      31.738  49.947  20.223  1.00 16.91           N  
ATOM    243  CA  MET A  34      33.184  50.074  20.161  1.00 16.15           C  
ATOM    244  C   MET A  34      33.787  49.222  19.073  1.00 17.63           C  
ATOM    245  O   MET A  34      34.703  49.685  18.386  1.00 23.65           O  
ATOM    246  CB  MET A  34      33.832  49.679  21.452  1.00 17.88           C  
ATOM    247  CG  MET A  34      33.464  50.634  22.545  1.00 28.29           C  
ATOM    248  SD  MET A  34      34.415  50.284  24.035  1.00 37.95           S  
ATOM    249  CE  MET A  34      33.371  49.008  24.702  1.00 31.80           C  
ATOM    250  N   LEU A  35      33.336  48.008  18.816  1.00 14.18           N  
ATOM    251  CA  LEU A  35      33.940  47.195  17.763  1.00 18.35           C  
ATOM    252  C   LEU A  35      33.532  47.687  16.374  1.00 22.21           C  
ATOM    253  O   LEU A  35      34.397  47.686  15.499  1.00 23.14           O  
ATOM    254  CB  LEU A  35      33.538  45.702  17.921  1.00 14.38           C  
ATOM    255  CG  LEU A  35      34.178  44.933  19.144  1.00 22.42           C  
ATOM    256  CD1 LEU A  35      33.426  43.634  19.487  1.00 22.66           C  
ATOM    257  CD2 LEU A  35      35.633  44.683  18.796  1.00 21.21           C  
ATOM    258  N   ARG A  36      32.291  48.095  16.040  1.00 25.04           N  
ATOM    259  CA  ARG A  36      31.961  48.619  14.693  1.00 21.19           C  
ATOM    260  C   ARG A  36      32.777  49.890  14.437  1.00 20.98           C  
ATOM    261  O   ARG A  36      33.328  50.113  13.362  1.00 22.82           O  
ATOM    262  CB  ARG A  36      30.469  48.931  14.605  1.00 15.77           C  
ATOM    263  CG  ARG A  36      29.578  47.699  14.429  1.00 19.41           C  
ATOM    264  CD  ARG A  36      28.058  47.971  14.453  1.00 15.24           C  
ATOM    265  NE  ARG A  36      27.555  48.398  15.764  1.00 17.70           N  
ATOM    266  CZ  ARG A  36      27.064  47.570  16.706  1.00 14.08           C  
ATOM    267  NH1 ARG A  36      27.106  46.256  16.575  1.00 20.01           N  
ATOM    268  NH2 ARG A  36      26.547  48.043  17.839  1.00 15.42           N  
ATOM    269  N   ALA A  37      32.963  50.707  15.460  1.00 17.17           N  
ATOM    270  CA  ALA A  37      33.778  51.895  15.373  1.00 27.13           C  
ATOM    271  C   ALA A  37      35.212  51.490  15.060  1.00 28.62           C  
ATOM    272  O   ALA A  37      35.775  51.983  14.083  1.00 27.31           O  
ATOM    273  CB  ALA A  37      33.764  52.668  16.691  1.00 24.59           C  
ATOM    274  N   ALA A  38      35.832  50.581  15.801  1.00 23.95           N  
ATOM    275  CA  ALA A  38      37.207  50.146  15.498  1.00 28.55           C  
ATOM    276  C   ALA A  38      37.350  49.607  14.071  1.00 23.97           C  
ATOM    277  O   ALA A  38      38.315  49.935  13.355  1.00 26.96           O  
ATOM    278  CB  ALA A  38      37.658  49.037  16.499  1.00 23.72           C  
ATOM    279  N   VAL A  39      36.370  48.833  13.594  1.00 20.08           N  
ATOM    280  CA  VAL A  39      36.426  48.279  12.266  1.00 21.10           C  
ATOM    281  C   VAL A  39      36.378  49.421  11.306  1.00 33.75           C  
ATOM    282  O   VAL A  39      37.180  49.428  10.380  1.00 40.93           O  
ATOM    283  CB  VAL A  39      35.264  47.365  12.049  1.00 22.86           C  
ATOM    284  CG1 VAL A  39      35.016  47.117  10.563  1.00 26.70           C  
ATOM    285  CG2 VAL A  39      35.625  46.029  12.675  1.00 19.03           C  
ATOM    286  N   LYS A  40      35.526  50.417  11.553  1.00 36.34           N  
ATOM    287  CA  LYS A  40      35.384  51.553  10.650  1.00 38.88           C  
ATOM    288  C   LYS A  40      36.590  52.492  10.671  1.00 39.37           C  
ATOM    289  O   LYS A  40      36.908  53.028   9.605  1.00 39.37           O  
ATOM    290  CB  LYS A  40      34.110  52.246  11.044  1.00 46.46           C  
ATOM    291  CG  LYS A  40      33.417  53.311  10.207  1.00 55.86           C  
ATOM    292  CD  LYS A  40      32.105  53.543  10.986  1.00 68.28           C  
ATOM    293  CE  LYS A  40      32.307  53.985  12.477  1.00 76.27           C  
ATOM    294  NZ  LYS A  40      31.158  53.781  13.360  1.00 74.69           N  
ATOM    295  N   SER A  41      37.272  52.721  11.806  1.00 30.04           N  
ATOM    296  CA  SER A  41      38.507  53.491  11.905  1.00 33.63           C  
ATOM    297  C   SER A  41      39.777  52.736  11.541  1.00 34.75           C  
ATOM    298  O   SER A  41      40.837  53.367  11.412  1.00 43.02           O  
ATOM    299  CB  SER A  41      38.784  53.990  13.294  1.00 31.94           C  
ATOM    300  OG  SER A  41      37.700  54.780  13.703  1.00 53.72           O  
ATOM    301  N   GLY A  42      39.746  51.404  11.382  1.00 39.50           N  
ATOM    302  CA  GLY A  42      40.955  50.617  11.185  1.00 29.51           C  
ATOM    303  C   GLY A  42      41.822  50.731  12.450  1.00 28.13           C  
ATOM    304  O   GLY A  42      43.052  50.709  12.332  1.00 31.99           O  
ATOM    305  N   SER A  43      41.232  50.910  13.656  1.00 24.66           N  
ATOM    306  CA  SER A  43      41.976  50.997  14.916  1.00 29.21           C  
ATOM    307  C   SER A  43      42.661  49.644  15.134  1.00 31.46           C  
ATOM    308  O   SER A  43      42.039  48.580  14.922  1.00 25.60           O  
ATOM    309  CB  SER A  43      41.035  51.263  16.084  1.00 29.99           C  
ATOM    310  OG  SER A  43      40.232  52.405  15.825  1.00 44.89           O  
ATOM    311  N   GLU A  44      43.932  49.643  15.550  1.00 31.16           N  
ATOM    312  CA  GLU A  44      44.618  48.368  15.772  1.00 33.01           C  
ATOM    313  C   GLU A  44      43.907  47.521  16.842  1.00 28.72           C  
ATOM    314  O   GLU A  44      43.847  46.298  16.691  1.00 30.36           O  
ATOM    315  CB  GLU A  44      46.104  48.609  16.173  1.00 33.07           C  
ATOM    316  CG  GLU A  44      46.901  47.312  16.527  1.00 49.76           C  
ATOM    317  CD  GLU A  44      46.976  46.124  15.533  1.00 56.05           C  
ATOM    318  OE1 GLU A  44      46.829  46.355  14.334  1.00 64.47           O  
ATOM    319  OE2 GLU A  44      47.197  44.971  15.941  1.00 42.68           O  
ATOM    320  N   LEU A  45      43.369  48.073  17.935  1.00 21.36           N  
ATOM    321  CA  LEU A  45      42.604  47.255  18.836  1.00 20.92           C  
ATOM    322  C   LEU A  45      41.154  47.218  18.387  1.00 22.01           C  
ATOM    323  O   LEU A  45      40.358  48.129  18.639  1.00 25.70           O  
ATOM    324  CB  LEU A  45      42.682  47.763  20.285  1.00 21.03           C  
ATOM    325  CG  LEU A  45      42.073  46.942  21.452  1.00 23.72           C  
ATOM    326  CD1 LEU A  45      42.721  45.578  21.647  1.00 21.19           C  
ATOM    327  CD2 LEU A  45      42.367  47.680  22.716  1.00 29.45           C  
ATOM    328  N   GLY A  46      40.826  46.179  17.622  1.00 18.13           N  
ATOM    329  CA  GLY A  46      39.438  45.942  17.303  1.00 17.17           C  
ATOM    330  C   GLY A  46      39.168  45.842  15.824  1.00 23.73           C  
ATOM    331  O   GLY A  46      38.144  45.232  15.468  1.00 24.40           O  
ATOM    332  N   LYS A  47      39.996  46.362  14.895  1.00 23.50           N  
ATOM    333  CA  LYS A  47      39.679  46.226  13.467  1.00 25.84           C  
ATOM    334  C   LYS A  47      39.573  44.757  13.054  1.00 22.74           C  
ATOM    335  O   LYS A  47      38.879  44.398  12.105  1.00 24.12           O  
ATOM    336  CB  LYS A  47      40.745  46.915  12.592  1.00 27.57           C  
ATOM    337  CG  LYS A  47      42.100  46.284  12.693  1.00 29.81           C  
ATOM    338  CD  LYS A  47      43.176  46.843  11.807  1.00 39.67           C  
ATOM    339  CE  LYS A  47      44.309  45.903  12.225  1.00 49.23           C  
ATOM    340  NZ  LYS A  47      45.613  46.363  11.795  1.00 59.26           N  
ATOM    341  N   GLN A  48      40.174  43.863  13.838  1.00 23.23           N  
ATOM    342  CA  GLN A  48      40.193  42.426  13.556  1.00 29.80           C  
ATOM    343  C   GLN A  48      38.799  41.803  13.641  1.00 28.52           C  
ATOM    344  O   GLN A  48      38.628  40.680  13.160  1.00 24.52           O  
ATOM    345  CB  GLN A  48      41.091  41.651  14.550  1.00 28.39           C  
ATOM    346  CG  GLN A  48      42.545  42.077  14.615  1.00 16.98           C  
ATOM    347  CD  GLN A  48      42.764  43.318  15.409  1.00 21.22           C  
ATOM    348  OE1 GLN A  48      41.872  43.870  16.081  1.00 26.23           O  
ATOM    349  NE2 GLN A  48      43.995  43.740  15.370  1.00 23.03           N  
ATOM    350  N   ALA A  49      37.806  42.475  14.253  1.00 21.21           N  
ATOM    351  CA  ALA A  49      36.488  41.903  14.418  1.00 16.89           C  
ATOM    352  C   ALA A  49      35.659  41.895  13.161  1.00 19.52           C  
ATOM    353  O   ALA A  49      34.709  41.109  13.072  1.00 23.10           O  
ATOM    354  CB  ALA A  49      35.759  42.659  15.487  1.00 22.58           C  
ATOM    355  N   LYS A  50      36.097  42.602  12.125  1.00 17.73           N  
ATOM    356  CA  LYS A  50      35.308  42.759  10.917  1.00 24.66           C  
ATOM    357  C   LYS A  50      34.650  41.524  10.384  1.00 30.87           C  
ATOM    358  O   LYS A  50      33.426  41.471  10.278  1.00 36.65           O  
ATOM    359  CB  LYS A  50      36.143  43.316   9.800  1.00 34.17           C  
ATOM    360  CG  LYS A  50      35.224  43.799   8.664  1.00 45.95           C  
ATOM    361  CD  LYS A  50      36.154  44.209   7.561  1.00 56.17           C  
ATOM    362  CE  LYS A  50      35.425  44.373   6.250  1.00 66.66           C  
ATOM    363  NZ  LYS A  50      36.415  44.386   5.180  1.00 79.68           N  
ATOM    364  N   ASP A  51      35.416  40.493  10.111  1.00 28.37           N  
ATOM    365  CA  ASP A  51      34.849  39.271   9.552  1.00 35.62           C  
ATOM    366  C   ASP A  51      34.045  38.338  10.448  1.00 25.22           C  
ATOM    367  O   ASP A  51      33.120  37.663  10.011  1.00 30.31           O  
ATOM    368  CB  ASP A  51      35.989  38.504   8.921  1.00 43.20           C  
ATOM    369  CG  ASP A  51      36.454  39.059   7.573  1.00 50.07           C  
ATOM    370  OD1 ASP A  51      35.853  40.016   7.050  1.00 46.59           O  
ATOM    371  OD2 ASP A  51      37.423  38.492   7.051  1.00 57.73           O  
ATOM    372  N   ILE A  52      34.418  38.333  11.713  1.00 22.79           N  
ATOM    373  CA  ILE A  52      33.759  37.591  12.753  1.00 23.52           C  
ATOM    374  C   ILE A  52      32.335  38.163  12.892  1.00 20.34           C  
ATOM    375  O   ILE A  52      31.372  37.397  12.769  1.00 22.10           O  
ATOM    376  CB  ILE A  52      34.522  37.749  14.102  1.00 22.08           C  
ATOM    377  CG1 ILE A  52      36.035  37.435  13.963  1.00 26.19           C  
ATOM    378  CG2 ILE A  52      33.881  36.769  15.110  1.00 21.64           C  
ATOM    379  CD1 ILE A  52      36.841  37.512  15.303  1.00 33.11           C  
ATOM    380  N   MET A  53      32.175  39.479  13.080  1.00 19.44           N  
ATOM    381  CA  MET A  53      30.854  40.075  13.253  1.00 23.37           C  
ATOM    382  C   MET A  53      29.979  39.860  12.019  1.00 24.24           C  
ATOM    383  O   MET A  53      28.783  39.588  12.107  1.00 26.60           O  
ATOM    384  CB  MET A  53      30.924  41.555  13.495  1.00 15.23           C  
ATOM    385  CG  MET A  53      31.597  41.967  14.781  1.00 17.79           C  
ATOM    386  SD  MET A  53      31.472  43.709  15.259  1.00 23.09           S  
ATOM    387  CE  MET A  53      32.499  44.502  14.091  1.00 24.41           C  
ATOM    388  N   ASP A  54      30.589  39.897  10.843  1.00 29.99           N  
ATOM    389  CA  ASP A  54      29.903  39.620   9.595  1.00 34.41           C  
ATOM    390  C   ASP A  54      29.341  38.234   9.548  1.00 34.53           C  
ATOM    391  O   ASP A  54      28.271  38.002   8.980  1.00 27.93           O  
ATOM    392  CB  ASP A  54      30.846  39.759   8.427  1.00 53.31           C  
ATOM    393  CG  ASP A  54      30.564  41.029   7.641  1.00 70.87           C  
ATOM    394  OD1 ASP A  54      29.567  41.055   6.910  1.00 79.36           O  
ATOM    395  OD2 ASP A  54      31.337  41.984   7.762  1.00 76.90           O  
ATOM    396  N   ALA A  55      30.099  37.277  10.090  1.00 34.64           N  
ATOM    397  CA  ALA A  55      29.654  35.907  10.111  1.00 25.96           C  
ATOM    398  C   ALA A  55      28.643  35.688  11.231  1.00 30.04           C  
ATOM    399  O   ALA A  55      27.968  34.667  11.178  1.00 28.03           O  
ATOM    400  CB  ALA A  55      30.846  34.979  10.311  1.00 30.79           C  
ATOM    401  N   GLY A  56      28.424  36.586  12.210  1.00 27.41           N  
ATOM    402  CA  GLY A  56      27.438  36.396  13.278  1.00 16.79           C  
ATOM    403  C   GLY A  56      28.029  35.715  14.500  1.00 19.84           C  
ATOM    404  O   GLY A  56      27.354  35.184  15.394  1.00 20.05           O  
ATOM    405  N   LYS A  57      29.353  35.725  14.527  1.00 19.78           N  
ATOM    406  CA  LYS A  57      30.045  35.011  15.563  1.00 20.20           C  
ATOM    407  C   LYS A  57      30.554  35.895  16.685  1.00 16.98           C  
ATOM    408  O   LYS A  57      30.776  37.065  16.459  1.00 15.79           O  
ATOM    409  CB  LYS A  57      31.199  34.244  14.906  1.00 29.82           C  
ATOM    410  CG  LYS A  57      30.657  32.925  14.399  1.00 40.46           C  
ATOM    411  CD  LYS A  57      31.789  32.009  13.997  1.00 62.41           C  
ATOM    412  CE  LYS A  57      31.195  30.661  13.561  1.00 79.19           C  
ATOM    413  NZ  LYS A  57      32.082  29.917  12.671  1.00 88.79           N  
ATOM    414  N   LEU A  58      30.876  35.344  17.855  1.00 20.88           N  
ATOM    415  CA  LEU A  58      31.439  36.126  18.922  1.00 23.72           C  
ATOM    416  C   LEU A  58      32.927  36.378  18.633  1.00 31.20           C  
ATOM    417  O   LEU A  58      33.598  35.546  18.015  1.00 18.63           O  
ATOM    418  CB  LEU A  58      31.221  35.381  20.215  1.00 16.70           C  
ATOM    419  CG  LEU A  58      29.766  35.311  20.615  1.00 21.10           C  
ATOM    420  CD1 LEU A  58      29.660  34.685  22.003  1.00 21.80           C  
ATOM    421  CD2 LEU A  58      29.175  36.702  20.724  1.00 19.30           C  
ATOM    422  N   VAL A  59      33.396  37.616  18.899  1.00 30.29           N  
ATOM    423  CA  VAL A  59      34.805  38.036  18.787  1.00 23.29           C  
ATOM    424  C   VAL A  59      35.544  37.378  20.008  1.00 21.99           C  
ATOM    425  O   VAL A  59      34.935  37.144  21.071  1.00 21.43           O  
ATOM    426  CB  VAL A  59      34.761  39.591  18.806  1.00 19.93           C  
ATOM    427  CG1 VAL A  59      36.142  40.223  18.968  1.00 18.47           C  
ATOM    428  CG2 VAL A  59      34.130  40.031  17.478  1.00 20.27           C  
ATOM    429  N   THR A  60      36.865  37.120  19.939  1.00 21.24           N  
ATOM    430  CA  THR A  60      37.608  36.412  20.972  1.00 25.23           C  
ATOM    431  C   THR A  60      37.527  37.208  22.258  1.00 18.79           C  
ATOM    432  O   THR A  60      37.609  38.459  22.254  1.00 21.05           O  
ATOM    433  CB  THR A  60      39.117  36.197  20.509  1.00 33.74           C  
ATOM    434  OG1 THR A  60      39.753  37.453  20.343  1.00 39.83           O  
ATOM    435  CG2 THR A  60      39.207  35.549  19.155  1.00 33.28           C  
ATOM    436  N   ASP A  61      37.436  36.473  23.370  1.00 17.01           N  
ATOM    437  CA  ASP A  61      37.300  37.089  24.665  1.00 19.81           C  
ATOM    438  C   ASP A  61      38.471  37.991  24.925  1.00 17.79           C  
ATOM    439  O   ASP A  61      38.270  39.110  25.380  1.00 20.11           O  
ATOM    440  CB  ASP A  61      37.283  36.074  25.778  1.00 24.12           C  
ATOM    441  CG  ASP A  61      36.119  35.113  25.728  1.00 23.83           C  
ATOM    442  OD1 ASP A  61      35.028  35.471  25.285  1.00 23.79           O  
ATOM    443  OD2 ASP A  61      36.303  34.003  26.173  1.00 28.74           O  
ATOM    444  N   GLU A  62      39.673  37.506  24.610  1.00 20.66           N  
ATOM    445  CA  GLU A  62      40.905  38.219  24.879  1.00 19.00           C  
ATOM    446  C   GLU A  62      40.846  39.627  24.225  1.00 19.84           C  
ATOM    447  O   GLU A  62      41.185  40.658  24.843  1.00 19.50           O  
ATOM    448  CB  GLU A  62      41.978  37.216  24.370  1.00 23.93           C  
ATOM    449  CG  GLU A  62      43.314  37.871  24.232  1.00 32.16           C  
ATOM    450  CD  GLU A  62      44.432  37.171  23.444  1.00 24.91           C  
ATOM    451  OE1 GLU A  62      44.232  36.601  22.375  1.00 22.63           O  
ATOM    452  OE2 GLU A  62      45.550  37.294  23.917  1.00 24.05           O  
ATOM    453  N   LEU A  63      40.288  39.759  23.018  1.00 20.30           N  
ATOM    454  CA  LEU A  63      40.206  41.060  22.376  1.00 20.21           C  
ATOM    455  C   LEU A  63      39.236  42.029  23.037  1.00 24.42           C  
ATOM    456  O   LEU A  63      39.556  43.177  23.403  1.00 26.47           O  
ATOM    457  CB  LEU A  63      39.820  40.866  20.937  1.00 22.40           C  
ATOM    458  CG  LEU A  63      39.963  41.979  19.870  1.00 31.71           C  
ATOM    459  CD1 LEU A  63      41.386  42.539  19.788  1.00 29.21           C  
ATOM    460  CD2 LEU A  63      39.567  41.359  18.551  1.00 28.31           C  
ATOM    461  N   VAL A  64      38.042  41.515  23.278  1.00 19.19           N  
ATOM    462  CA  VAL A  64      36.989  42.314  23.858  1.00 22.62           C  
ATOM    463  C   VAL A  64      37.317  42.711  25.310  1.00 18.33           C  
ATOM    464  O   VAL A  64      37.064  43.855  25.724  1.00 18.42           O  
ATOM    465  CB  VAL A  64      35.727  41.422  23.626  1.00 27.94           C  
ATOM    466  CG1 VAL A  64      34.666  41.782  24.563  1.00 28.09           C  
ATOM    467  CG2 VAL A  64      35.186  41.635  22.200  1.00 21.84           C  
ATOM    468  N   ILE A  65      37.932  41.831  26.118  1.00 15.64           N  
ATOM    469  CA  ILE A  65      38.291  42.205  27.487  1.00 21.40           C  
ATOM    470  C   ILE A  65      39.308  43.361  27.450  1.00 18.81           C  
ATOM    471  O   ILE A  65      39.185  44.270  28.275  1.00 22.15           O  
ATOM    472  CB  ILE A  65      38.880  40.988  28.218  1.00 21.60           C  
ATOM    473  CG1 ILE A  65      37.768  39.982  28.459  1.00 24.64           C  
ATOM    474  CG2 ILE A  65      39.518  41.397  29.563  1.00 19.09           C  
ATOM    475  CD1 ILE A  65      38.290  38.529  28.684  1.00 33.45           C  
ATOM    476  N   ALA A  66      40.247  43.371  26.490  1.00 22.49           N  
ATOM    477  CA  ALA A  66      41.229  44.428  26.326  1.00 23.47           C  
ATOM    478  C   ALA A  66      40.556  45.752  26.050  1.00 27.14           C  
ATOM    479  O   ALA A  66      40.889  46.691  26.771  1.00 22.25           O  
ATOM    480  CB  ALA A  66      42.154  44.098  25.181  1.00 26.83           C  
ATOM    481  N   LEU A  67      39.598  45.847  25.096  1.00 22.67           N  
ATOM    482  CA  LEU A  67      38.822  47.067  24.857  1.00 23.20           C  
ATOM    483  C   LEU A  67      38.087  47.631  26.094  1.00 23.28           C  
ATOM    484  O   LEU A  67      38.032  48.833  26.366  1.00 22.63           O  
ATOM    485  CB  LEU A  67      37.710  46.875  23.851  1.00 25.15           C  
ATOM    486  CG  LEU A  67      37.953  46.957  22.398  1.00 32.06           C  
ATOM    487  CD1 LEU A  67      36.584  47.044  21.775  1.00 30.24           C  
ATOM    488  CD2 LEU A  67      38.687  48.217  21.983  1.00 37.55           C  
ATOM    489  N   VAL A  68      37.431  46.744  26.840  1.00 27.54           N  
ATOM    490  CA  VAL A  68      36.653  47.149  28.003  1.00 20.21           C  
ATOM    491  C   VAL A  68      37.537  47.626  29.102  1.00 19.66           C  
ATOM    492  O   VAL A  68      37.203  48.612  29.736  1.00 30.83           O  
ATOM    493  CB  VAL A  68      35.831  45.965  28.478  1.00 26.49           C  
ATOM    494  CG1 VAL A  68      34.940  46.335  29.616  1.00 31.37           C  
ATOM    495  CG2 VAL A  68      34.898  45.539  27.352  1.00 31.66           C  
ATOM    496  N   LYS A  69      38.667  46.995  29.384  1.00 22.78           N  
ATOM    497  CA  LYS A  69      39.562  47.475  30.424  1.00 25.90           C  
ATOM    498  C   LYS A  69      40.090  48.852  30.080  1.00 24.97           C  
ATOM    499  O   LYS A  69      40.097  49.753  30.915  1.00 31.23           O  
ATOM    500  CB  LYS A  69      40.700  46.501  30.600  1.00 28.00           C  
ATOM    501  CG  LYS A  69      40.167  45.297  31.338  1.00 30.21           C  
ATOM    502  CD  LYS A  69      41.270  44.299  31.635  1.00 36.61           C  
ATOM    503  CE  LYS A  69      40.783  43.298  32.706  1.00 31.99           C  
ATOM    504  NZ  LYS A  69      41.758  42.233  32.928  1.00 42.55           N  
ATOM    505  N   GLU A  70      40.397  49.079  28.816  1.00 33.07           N  
ATOM    506  CA  GLU A  70      40.826  50.385  28.390  1.00 30.58           C  
ATOM    507  C   GLU A  70      39.776  51.431  28.654  1.00 35.74           C  
ATOM    508  O   GLU A  70      40.061  52.492  29.219  1.00 40.89           O  
ATOM    509  CB  GLU A  70      41.137  50.372  26.925  1.00 36.86           C  
ATOM    510  CG  GLU A  70      42.419  49.619  26.569  1.00 68.88           C  
ATOM    511  CD  GLU A  70      43.756  50.224  27.053  1.00 81.97           C  
ATOM    512  OE1 GLU A  70      44.192  51.213  26.452  1.00 91.43           O  
ATOM    513  OE2 GLU A  70      44.377  49.696  27.992  1.00 83.01           O  
ATOM    514  N   ARG A  71      38.530  51.127  28.314  1.00 34.88           N  
ATOM    515  CA  ARG A  71      37.492  52.114  28.408  1.00 28.25           C  
ATOM    516  C   ARG A  71      37.148  52.412  29.843  1.00 29.75           C  
ATOM    517  O   ARG A  71      36.991  53.574  30.227  1.00 34.73           O  
ATOM    518  CB  ARG A  71      36.343  51.567  27.618  1.00 34.66           C  
ATOM    519  CG  ARG A  71      35.168  52.512  27.514  1.00 40.53           C  
ATOM    520  CD  ARG A  71      35.377  53.828  26.770  1.00 43.80           C  
ATOM    521  NE  ARG A  71      34.191  54.670  26.914  1.00 44.89           N  
ATOM    522  CZ  ARG A  71      33.973  55.394  28.021  1.00 48.53           C  
ATOM    523  NH1 ARG A  71      34.867  55.374  29.010  1.00 57.90           N  
ATOM    524  NH2 ARG A  71      32.869  56.143  28.147  1.00 51.00           N  
ATOM    525  N   ILE A  72      37.112  51.388  30.683  1.00 25.93           N  
ATOM    526  CA  ILE A  72      36.751  51.628  32.046  1.00 37.60           C  
ATOM    527  C   ILE A  72      37.787  52.553  32.685  1.00 44.26           C  
ATOM    528  O   ILE A  72      37.427  53.302  33.600  1.00 48.70           O  
ATOM    529  CB  ILE A  72      36.610  50.224  32.696  1.00 41.40           C  
ATOM    530  CG1 ILE A  72      35.159  49.850  32.530  1.00 39.96           C  
ATOM    531  CG2 ILE A  72      36.972  50.163  34.165  1.00 42.22           C  
ATOM    532  CD1 ILE A  72      34.812  48.546  33.232  1.00 37.38           C  
ATOM    533  N   ALA A  73      39.030  52.562  32.162  1.00 43.97           N  
ATOM    534  CA  ALA A  73      40.118  53.390  32.667  1.00 44.66           C  
ATOM    535  C   ALA A  73      40.006  54.893  32.371  1.00 52.90           C  
ATOM    536  O   ALA A  73      40.631  55.700  33.076  1.00 55.40           O  
ATOM    537  CB  ALA A  73      41.427  52.868  32.102  1.00 46.54           C  
ATOM    538  N   GLN A  74      39.183  55.305  31.395  1.00 52.56           N  
ATOM    539  CA  GLN A  74      38.879  56.700  31.105  1.00 54.46           C  
ATOM    540  C   GLN A  74      38.149  57.337  32.249  1.00 61.22           C  
ATOM    541  O   GLN A  74      37.207  56.740  32.781  1.00 54.31           O  
ATOM    542  CB  GLN A  74      37.966  56.863  29.913  1.00 63.60           C  
ATOM    543  CG  GLN A  74      38.663  57.055  28.588  1.00 72.57           C  
ATOM    544  CD  GLN A  74      39.765  56.027  28.429  1.00 79.14           C  
ATOM    545  OE1 GLN A  74      40.864  56.177  28.960  1.00 83.90           O  
ATOM    546  NE2 GLN A  74      39.490  54.937  27.738  1.00 82.91           N  
ATOM    547  N   GLU A  75      38.475  58.612  32.497  1.00 77.77           N  
ATOM    548  CA  GLU A  75      37.942  59.347  33.644  1.00 91.10           C  
ATOM    549  C   GLU A  75      36.415  59.360  33.749  1.00 93.91           C  
ATOM    550  O   GLU A  75      35.879  59.633  34.819  1.00 95.86           O  
ATOM    551  CB  GLU A  75      38.425  60.829  33.654  1.00 98.26           C  
ATOM    552  CG  GLU A  75      38.526  61.372  35.113  1.00103.87           C  
ATOM    553  CD  GLU A  75      38.185  62.829  35.468  1.00104.80           C  
ATOM    554  OE1 GLU A  75      37.004  63.210  35.441  1.00102.97           O  
ATOM    555  OE2 GLU A  75      39.105  63.564  35.839  1.00104.78           O  
ATOM    556  N   ASP A  76      35.616  59.078  32.718  1.00 93.76           N  
ATOM    557  CA  ASP A  76      34.169  59.072  32.914  1.00 92.02           C  
ATOM    558  C   ASP A  76      33.706  57.854  33.711  1.00 89.07           C  
ATOM    559  O   ASP A  76      32.676  57.919  34.384  1.00 91.58           O  
ATOM    560  CB  ASP A  76      33.458  59.100  31.568  1.00 93.17           C  
ATOM    561  CG  ASP A  76      33.882  57.975  30.644  1.00 95.09           C  
ATOM    562  OD1 ASP A  76      33.457  56.847  30.869  1.00 93.80           O  
ATOM    563  OD2 ASP A  76      34.641  58.228  29.711  1.00 98.66           O  
ATOM    564  N   CYS A  77      34.453  56.748  33.687  1.00 83.80           N  
ATOM    565  CA  CYS A  77      34.023  55.549  34.377  1.00 86.85           C  
ATOM    566  C   CYS A  77      34.310  55.413  35.882  1.00 86.06           C  
ATOM    567  O   CYS A  77      33.851  54.454  36.538  1.00 76.52           O  
ATOM    568  CB  CYS A  77      34.601  54.387  33.587  1.00 91.50           C  
ATOM    569  SG  CYS A  77      33.687  54.075  32.043  1.00 97.16           S  
ATOM    570  N   ARG A  78      35.006  56.403  36.489  1.00 86.24           N  
ATOM    571  CA  ARG A  78      35.295  56.377  37.930  1.00 80.21           C  
ATOM    572  C   ARG A  78      34.070  56.504  38.817  1.00 76.65           C  
ATOM    573  O   ARG A  78      34.124  56.054  39.971  1.00 66.30           O  
ATOM    574  CB  ARG A  78      36.300  57.470  38.328  1.00 76.97           C  
ATOM    575  CG  ARG A  78      36.332  58.732  37.505  1.00 83.24           C  
ATOM    576  CD  ARG A  78      35.130  59.641  37.680  1.00 90.01           C  
ATOM    577  NE  ARG A  78      35.264  60.191  39.007  1.00 95.96           N  
ATOM    578  CZ  ARG A  78      35.993  61.277  39.249  1.00 99.10           C  
ATOM    579  NH1 ARG A  78      36.520  62.025  38.277  1.00100.61           N  
ATOM    580  NH2 ARG A  78      36.144  61.646  40.515  1.00106.26           N  
ATOM    581  N   ASN A  79      32.968  57.042  38.246  1.00 72.42           N  
ATOM    582  CA  ASN A  79      31.688  57.065  38.942  1.00 68.72           C  
ATOM    583  C   ASN A  79      30.547  56.203  38.348  1.00 60.44           C  
ATOM    584  O   ASN A  79      29.333  56.432  38.474  1.00 59.20           O  
ATOM    585  CB  ASN A  79      31.248  58.516  39.083  1.00 76.33           C  
ATOM    586  CG  ASN A  79      31.876  59.229  40.281  1.00 84.78           C  
ATOM    587  OD1 ASN A  79      32.717  58.723  41.031  1.00 81.21           O  
ATOM    588  ND2 ASN A  79      31.493  60.483  40.481  1.00 95.47           N  
ATOM    589  N   GLY A  80      30.893  55.065  37.766  1.00 50.24           N  
ATOM    590  CA  GLY A  80      29.874  54.162  37.301  1.00 42.01           C  
ATOM    591  C   GLY A  80      29.876  54.131  35.806  1.00 40.97           C  
ATOM    592  O   GLY A  80      30.481  54.954  35.108  1.00 42.41           O  
ATOM    593  N   PHE A  81      29.175  53.126  35.339  1.00 30.61           N  
ATOM    594  CA  PHE A  81      29.106  52.875  33.933  1.00 27.69           C  
ATOM    595  C   PHE A  81      28.054  51.772  33.789  1.00 29.03           C  
ATOM    596  O   PHE A  81      27.708  51.011  34.721  1.00 30.28           O  
ATOM    597  CB  PHE A  81      30.488  52.437  33.455  1.00 23.62           C  
ATOM    598  CG  PHE A  81      31.144  51.301  34.244  1.00 31.29           C  
ATOM    599  CD1 PHE A  81      30.709  49.987  34.151  1.00 32.67           C  
ATOM    600  CD2 PHE A  81      32.177  51.582  35.106  1.00 37.49           C  
ATOM    601  CE1 PHE A  81      31.276  48.981  34.900  1.00 36.53           C  
ATOM    602  CE2 PHE A  81      32.753  50.572  35.859  1.00 40.77           C  
ATOM    603  CZ  PHE A  81      32.307  49.275  35.761  1.00 43.61           C  
ATOM    604  N   LEU A  82      27.572  51.677  32.576  1.00 22.96           N  
ATOM    605  CA  LEU A  82      26.566  50.720  32.180  1.00 23.06           C  
ATOM    606  C   LEU A  82      27.232  49.795  31.129  1.00 23.88           C  
ATOM    607  O   LEU A  82      27.737  50.305  30.120  1.00 22.70           O  
ATOM    608  CB  LEU A  82      25.443  51.611  31.676  1.00 24.66           C  
ATOM    609  CG  LEU A  82      24.393  51.169  30.711  1.00 35.91           C  
ATOM    610  CD1 LEU A  82      23.487  50.154  31.356  1.00 38.55           C  
ATOM    611  CD2 LEU A  82      23.647  52.397  30.272  1.00 36.65           C  
ATOM    612  N   LEU A  83      27.322  48.468  31.312  1.00 22.35           N  
ATOM    613  CA  LEU A  83      27.916  47.525  30.373  1.00 21.98           C  
ATOM    614  C   LEU A  83      26.790  46.979  29.510  1.00 15.68           C  
ATOM    615  O   LEU A  83      25.890  46.273  29.957  1.00 20.27           O  
ATOM    616  CB  LEU A  83      28.647  46.397  31.158  1.00 21.31           C  
ATOM    617  CG  LEU A  83      29.913  46.836  31.911  1.00 22.33           C  
ATOM    618  CD1 LEU A  83      30.399  45.707  32.742  1.00 23.77           C  
ATOM    619  CD2 LEU A  83      30.969  47.306  30.942  1.00 21.58           C  
ATOM    620  N   ASP A  84      26.821  47.301  28.234  1.00 21.73           N  
ATOM    621  CA  ASP A  84      25.834  46.813  27.329  1.00 18.60           C  
ATOM    622  C   ASP A  84      26.538  45.908  26.331  1.00 19.76           C  
ATOM    623  O   ASP A  84      27.279  46.353  25.444  1.00 26.97           O  
ATOM    624  CB  ASP A  84      25.219  48.071  26.753  1.00 20.18           C  
ATOM    625  CG  ASP A  84      24.284  47.851  25.579  1.00 26.66           C  
ATOM    626  OD1 ASP A  84      23.727  46.759  25.479  1.00 20.63           O  
ATOM    627  OD2 ASP A  84      24.147  48.769  24.756  1.00 25.38           O  
ATOM    628  N   GLY A  85      26.338  44.610  26.441  1.00 18.28           N  
ATOM    629  CA  GLY A  85      26.933  43.697  25.483  1.00 20.17           C  
ATOM    630  C   GLY A  85      28.144  42.984  25.997  1.00 20.42           C  
ATOM    631  O   GLY A  85      28.746  42.135  25.324  1.00 24.43           O  
ATOM    632  N   PHE A  86      28.474  43.263  27.270  1.00 19.63           N  
ATOM    633  CA  PHE A  86      29.653  42.677  27.895  1.00 15.06           C  
ATOM    634  C   PHE A  86      29.300  42.433  29.357  1.00 16.02           C  
ATOM    635  O   PHE A  86      28.662  43.281  29.948  1.00 17.35           O  
ATOM    636  CB  PHE A  86      30.850  43.633  27.792  1.00 16.51           C  
ATOM    637  CG  PHE A  86      32.110  43.083  28.429  1.00 19.92           C  
ATOM    638  CD1 PHE A  86      32.380  43.279  29.780  1.00 19.32           C  
ATOM    639  CD2 PHE A  86      32.982  42.320  27.685  1.00 18.32           C  
ATOM    640  CE1 PHE A  86      33.516  42.701  30.345  1.00 23.56           C  
ATOM    641  CE2 PHE A  86      34.127  41.744  28.271  1.00 24.09           C  
ATOM    642  CZ  PHE A  86      34.396  41.931  29.608  1.00 23.30           C  
ATOM    643  N   PRO A  87      29.637  41.373  30.042  1.00 17.31           N  
ATOM    644  CA  PRO A  87      30.201  40.135  29.493  1.00 14.20           C  
ATOM    645  C   PRO A  87      29.220  39.423  28.586  1.00 15.84           C  
ATOM    646  O   PRO A  87      28.004  39.540  28.685  1.00 15.08           O  
ATOM    647  CB  PRO A  87      30.562  39.298  30.721  1.00 17.79           C  
ATOM    648  CG  PRO A  87      29.514  39.755  31.754  1.00 19.99           C  
ATOM    649  CD  PRO A  87      29.467  41.275  31.506  1.00 22.58           C  
ATOM    650  N   ARG A  88      29.801  38.654  27.722  1.00 16.01           N  
ATOM    651  CA  ARG A  88      29.055  37.920  26.723  1.00 23.07           C  
ATOM    652  C   ARG A  88      29.382  36.436  26.897  1.00 20.65           C  
ATOM    653  O   ARG A  88      28.787  35.564  26.251  1.00 16.57           O  
ATOM    654  CB  ARG A  88      29.526  38.549  25.414  1.00 19.25           C  
ATOM    655  CG  ARG A  88      28.725  38.490  24.178  1.00 21.95           C  
ATOM    656  CD  ARG A  88      27.454  39.281  24.359  1.00 23.84           C  
ATOM    657  NE  ARG A  88      26.873  39.298  23.031  1.00 28.56           N  
ATOM    658  CZ  ARG A  88      26.792  40.409  22.295  1.00 28.06           C  
ATOM    659  NH1 ARG A  88      27.107  41.605  22.798  1.00 21.46           N  
ATOM    660  NH2 ARG A  88      26.328  40.311  21.053  1.00 22.33           N  
ATOM    661  N   THR A  89      30.404  36.096  27.685  1.00 17.94           N  
ATOM    662  CA  THR A  89      30.715  34.709  27.886  1.00 20.36           C  
ATOM    663  C   THR A  89      31.195  34.573  29.346  1.00 15.20           C  
ATOM    664  O   THR A  89      31.458  35.571  30.025  1.00 14.40           O  
ATOM    665  CB  THR A  89      31.822  34.210  26.905  1.00 19.18           C  
ATOM    666  OG1 THR A  89      32.985  34.981  27.240  1.00 24.39           O  
ATOM    667  CG2 THR A  89      31.513  34.326  25.412  1.00 17.68           C  
ATOM    668  N   ILE A  90      31.283  33.344  29.853  1.00 16.73           N  
ATOM    669  CA  ILE A  90      31.743  33.110  31.221  1.00 25.76           C  
ATOM    670  C   ILE A  90      33.216  33.563  31.349  1.00 21.33           C  
ATOM    671  O   ILE A  90      33.497  34.260  32.324  1.00 22.19           O  
ATOM    672  CB  ILE A  90      31.625  31.590  31.611  1.00 26.68           C  
ATOM    673  CG1 ILE A  90      30.193  31.055  31.591  1.00 28.19           C  
ATOM    674  CG2 ILE A  90      32.227  31.450  33.022  1.00 26.35           C  
ATOM    675  CD1 ILE A  90      29.211  31.631  32.634  1.00 26.66           C  
ATOM    676  N   PRO A  91      34.212  33.299  30.483  1.00 16.51           N  
ATOM    677  CA  PRO A  91      35.535  33.921  30.568  1.00 17.02           C  
ATOM    678  C   PRO A  91      35.502  35.437  30.711  1.00 24.68           C  
ATOM    679  O   PRO A  91      36.288  35.971  31.495  1.00 24.46           O  
ATOM    680  CB  PRO A  91      36.242  33.526  29.317  1.00 20.92           C  
ATOM    681  CG  PRO A  91      35.677  32.159  29.063  1.00 23.66           C  
ATOM    682  CD  PRO A  91      34.181  32.354  29.365  1.00 18.59           C  
ATOM    683  N   GLN A  92      34.624  36.171  29.974  1.00 16.06           N  
ATOM    684  CA  GLN A  92      34.575  37.605  30.140  1.00 13.71           C  
ATOM    685  C   GLN A  92      34.007  37.921  31.517  1.00 15.94           C  
ATOM    686  O   GLN A  92      34.421  38.926  32.116  1.00 20.24           O  
ATOM    687  CB  GLN A  92      33.734  38.195  29.024  1.00 18.99           C  
ATOM    688  CG  GLN A  92      34.303  37.956  27.594  1.00 15.80           C  
ATOM    689  CD  GLN A  92      33.377  38.444  26.478  1.00 15.95           C  
ATOM    690  OE1 GLN A  92      32.493  39.288  26.669  1.00 14.11           O  
ATOM    691  NE2 GLN A  92      33.519  37.974  25.252  1.00 14.69           N  
ATOM    692  N   ALA A  93      33.089  37.118  32.100  1.00 17.91           N  
ATOM    693  CA  ALA A  93      32.541  37.446  33.423  1.00 23.88           C  
ATOM    694  C   ALA A  93      33.605  37.178  34.477  1.00 16.87           C  
ATOM    695  O   ALA A  93      33.790  37.986  35.396  1.00 18.41           O  
ATOM    696  CB  ALA A  93      31.308  36.594  33.760  1.00 23.17           C  
ATOM    697  N   ASP A  94      34.311  36.050  34.355  1.00 19.98           N  
ATOM    698  CA  ASP A  94      35.444  35.776  35.246  1.00 26.72           C  
ATOM    699  C   ASP A  94      36.510  36.853  35.215  1.00 28.05           C  
ATOM    700  O   ASP A  94      36.945  37.281  36.287  1.00 24.29           O  
ATOM    701  CB  ASP A  94      36.128  34.487  34.895  1.00 27.71           C  
ATOM    702  CG  ASP A  94      35.301  33.302  35.338  1.00 36.49           C  
ATOM    703  OD1 ASP A  94      34.611  33.382  36.374  1.00 29.94           O  
ATOM    704  OD2 ASP A  94      35.361  32.307  34.623  1.00 38.04           O  
ATOM    705  N   ALA A  95      36.870  37.362  34.022  1.00 21.73           N  
ATOM    706  CA  ALA A  95      37.851  38.413  33.908  1.00 22.58           C  
ATOM    707  C   ALA A  95      37.456  39.643  34.695  1.00 23.08           C  
ATOM    708  O   ALA A  95      38.316  40.287  35.305  1.00 22.24           O  
ATOM    709  CB  ALA A  95      38.030  38.801  32.439  1.00 30.84           C  
ATOM    710  N   MET A  96      36.171  40.029  34.687  1.00 25.96           N  
ATOM    711  CA  MET A  96      35.660  41.143  35.472  1.00 24.51           C  
ATOM    712  C   MET A  96      35.829  40.881  36.968  1.00 31.22           C  
ATOM    713  O   MET A  96      36.231  41.756  37.735  1.00 30.31           O  
ATOM    714  CB  MET A  96      34.193  41.341  35.189  1.00 29.30           C  
ATOM    715  CG  MET A  96      33.874  42.444  34.199  1.00 40.35           C  
ATOM    716  SD  MET A  96      32.075  42.465  33.950  1.00 42.93           S  
ATOM    717  CE  MET A  96      31.495  43.419  35.312  1.00 34.49           C  
ATOM    718  N   LYS A  97      35.579  39.630  37.360  1.00 37.96           N  
ATOM    719  CA  LYS A  97      35.733  39.148  38.737  1.00 45.23           C  
ATOM    720  C   LYS A  97      37.192  39.350  39.141  1.00 39.73           C  
ATOM    721  O   LYS A  97      37.472  40.257  39.920  1.00 35.21           O  
ATOM    722  CB  LYS A  97      35.355  37.656  38.817  1.00 47.93           C  
ATOM    723  CG  LYS A  97      34.564  37.502  40.078  1.00 60.44           C  
ATOM    724  CD  LYS A  97      33.783  36.222  40.196  1.00 65.76           C  
ATOM    725  CE  LYS A  97      33.050  36.502  41.498  1.00 74.61           C  
ATOM    726  NZ  LYS A  97      32.365  35.323  41.977  1.00 81.01           N  
ATOM    727  N   GLU A  98      38.122  38.596  38.530  1.00 38.69           N  
ATOM    728  CA  GLU A  98      39.569  38.768  38.720  1.00 38.07           C  
ATOM    729  C   GLU A  98      40.078  40.206  38.835  1.00 37.47           C  
ATOM    730  O   GLU A  98      40.993  40.501  39.623  1.00 39.85           O  
ATOM    731  CB  GLU A  98      40.337  38.096  37.566  1.00 35.66           C  
ATOM    732  CG  GLU A  98      40.135  36.609  37.434  1.00 35.33           C  
ATOM    733  CD  GLU A  98      40.527  35.822  38.674  1.00 51.96           C  
ATOM    734  OE1 GLU A  98      39.691  35.639  39.568  1.00 52.83           O  
ATOM    735  OE2 GLU A  98      41.678  35.379  38.736  1.00 63.50           O  
ATOM    736  N   ALA A  99      39.495  41.100  38.025  1.00 39.23           N  
ATOM    737  CA  ALA A  99      39.899  42.490  37.999  1.00 36.97           C  
ATOM    738  C   ALA A  99      39.206  43.370  39.028  1.00 30.71           C  
ATOM    739  O   ALA A  99      39.436  44.578  39.006  1.00 36.58           O  
ATOM    740  CB  ALA A  99      39.670  43.086  36.578  1.00 33.85           C  
ATOM    741  N   GLY A 100      38.375  42.922  39.962  1.00 36.48           N  
ATOM    742  CA  GLY A 100      37.775  43.860  40.924  1.00 35.17           C  
ATOM    743  C   GLY A 100      36.680  44.765  40.354  1.00 36.37           C  
ATOM    744  O   GLY A 100      36.431  45.866  40.852  1.00 39.36           O  
ATOM    745  N   ILE A 101      35.985  44.319  39.280  1.00 36.15           N  
ATOM    746  CA  ILE A 101      34.864  45.066  38.723  1.00 37.83           C  
ATOM    747  C   ILE A 101      33.614  44.296  39.115  1.00 39.43           C  
ATOM    748  O   ILE A 101      33.219  43.281  38.517  1.00 41.33           O  
ATOM    749  CB  ILE A 101      34.865  45.177  37.170  1.00 37.52           C  
ATOM    750  CG1 ILE A 101      36.173  45.753  36.598  1.00 30.53           C  
ATOM    751  CG2 ILE A 101      33.628  46.042  36.841  1.00 28.64           C  
ATOM    752  CD1 ILE A 101      36.469  45.273  35.166  1.00 33.83           C  
ATOM    753  N   ASN A 102      33.039  44.800  40.182  1.00 40.13           N  
ATOM    754  CA  ASN A 102      31.793  44.278  40.733  1.00 43.69           C  
ATOM    755  C   ASN A 102      30.685  45.229  40.224  1.00 40.71           C  
ATOM    756  O   ASN A 102      30.982  46.365  39.806  1.00 34.57           O  
ATOM    757  CB  ASN A 102      31.854  44.260  42.290  1.00 39.88           C  
ATOM    758  CG  ASN A 102      32.154  45.659  42.838  1.00 53.51           C  
ATOM    759  OD1 ASN A 102      33.249  46.185  42.565  1.00 51.52           O  
ATOM    760  ND2 ASN A 102      31.246  46.346  43.552  1.00 57.38           N  
ATOM    761  N   VAL A 103      29.399  44.824  40.159  1.00 34.58           N  
ATOM    762  CA  VAL A 103      28.372  45.707  39.643  1.00 29.14           C  
ATOM    763  C   VAL A 103      27.271  45.729  40.658  1.00 25.58           C  
ATOM    764  O   VAL A 103      27.144  44.832  41.501  1.00 26.58           O  
ATOM    765  CB  VAL A 103      27.780  45.248  38.259  1.00 32.44           C  
ATOM    766  CG1 VAL A 103      28.899  45.246  37.269  1.00 25.15           C  
ATOM    767  CG2 VAL A 103      27.146  43.894  38.301  1.00 29.59           C  
ATOM    768  N   ASP A 104      26.464  46.759  40.530  1.00 25.82           N  
ATOM    769  CA  ASP A 104      25.332  46.877  41.404  1.00 24.56           C  
ATOM    770  C   ASP A 104      24.124  46.100  40.979  1.00 28.20           C  
ATOM    771  O   ASP A 104      23.498  45.493  41.846  1.00 21.75           O  
ATOM    772  CB  ASP A 104      24.986  48.303  41.522  1.00 29.61           C  
ATOM    773  CG  ASP A 104      26.128  49.007  42.261  1.00 39.01           C  
ATOM    774  OD1 ASP A 104      26.394  48.723  43.441  1.00 40.49           O  
ATOM    775  OD2 ASP A 104      26.773  49.834  41.630  1.00 31.93           O  
ATOM    776  N   TYR A 105      23.831  46.089  39.678  1.00 19.14           N  
ATOM    777  CA  TYR A 105      22.614  45.492  39.142  1.00 25.20           C  
ATOM    778  C   TYR A 105      22.931  44.745  37.883  1.00 25.41           C  
ATOM    779  O   TYR A 105      23.764  45.224  37.097  1.00 27.61           O  
ATOM    780  CB  TYR A 105      21.548  46.495  38.715  1.00 32.67           C  
ATOM    781  CG  TYR A 105      20.839  47.286  39.803  1.00 43.56           C  
ATOM    782  CD1 TYR A 105      21.434  48.446  40.274  1.00 52.04           C  
ATOM    783  CD2 TYR A 105      19.604  46.881  40.304  1.00 46.91           C  
ATOM    784  CE1 TYR A 105      20.809  49.220  41.239  1.00 55.58           C  
ATOM    785  CE2 TYR A 105      18.972  47.644  41.280  1.00 49.41           C  
ATOM    786  CZ  TYR A 105      19.583  48.816  41.737  1.00 57.41           C  
ATOM    787  OH  TYR A 105      18.989  49.616  42.708  1.00 63.15           O  
ATOM    788  N   VAL A 106      22.320  43.572  37.739  1.00 19.65           N  
ATOM    789  CA  VAL A 106      22.348  42.878  36.473  1.00 19.27           C  
ATOM    790  C   VAL A 106      20.870  42.849  36.044  1.00 21.52           C  
ATOM    791  O   VAL A 106      19.967  42.515  36.823  1.00 21.79           O  
ATOM    792  CB  VAL A 106      22.942  41.493  36.681  1.00 14.46           C  
ATOM    793  CG1 VAL A 106      22.901  40.759  35.332  1.00 17.52           C  
ATOM    794  CG2 VAL A 106      24.412  41.568  37.146  1.00 21.05           C  
ATOM    795  N   LEU A 107      20.543  43.290  34.837  1.00 19.73           N  
ATOM    796  CA  LEU A 107      19.163  43.331  34.358  1.00 20.88           C  
ATOM    797  C   LEU A 107      19.072  42.441  33.134  1.00 23.74           C  
ATOM    798  O   LEU A 107      19.839  42.522  32.166  1.00 20.53           O  
ATOM    799  CB  LEU A 107      18.781  44.770  34.012  1.00 25.86           C  
ATOM    800  CG  LEU A 107      19.037  45.845  35.123  1.00 26.90           C  
ATOM    801  CD1 LEU A 107      18.745  47.167  34.547  1.00 23.91           C  
ATOM    802  CD2 LEU A 107      18.136  45.687  36.346  1.00 28.78           C  
ATOM    803  N   GLU A 108      18.168  41.477  33.207  1.00 22.08           N  
ATOM    804  CA  GLU A 108      17.976  40.535  32.145  1.00 18.27           C  
ATOM    805  C   GLU A 108      16.739  41.024  31.406  1.00 20.53           C  
ATOM    806  O   GLU A 108      15.736  41.348  32.022  1.00 24.69           O  
ATOM    807  CB  GLU A 108      17.795  39.197  32.772  1.00 17.12           C  
ATOM    808  CG  GLU A 108      17.479  38.112  31.769  1.00 23.19           C  
ATOM    809  CD  GLU A 108      16.878  36.862  32.373  1.00 29.16           C  
ATOM    810  OE1 GLU A 108      16.949  36.652  33.582  1.00 26.95           O  
ATOM    811  OE2 GLU A 108      16.327  36.092  31.607  1.00 28.40           O  
ATOM    812  N   PHE A 109      16.860  41.159  30.095  1.00 16.76           N  
ATOM    813  CA  PHE A 109      15.795  41.545  29.219  1.00 16.96           C  
ATOM    814  C   PHE A 109      15.347  40.241  28.577  1.00 20.60           C  
ATOM    815  O   PHE A 109      16.033  39.691  27.704  1.00 21.91           O  
ATOM    816  CB  PHE A 109      16.303  42.506  28.144  1.00 19.38           C  
ATOM    817  CG  PHE A 109      16.534  43.943  28.597  1.00 29.84           C  
ATOM    818  CD1 PHE A 109      17.292  44.250  29.712  1.00 28.76           C  
ATOM    819  CD2 PHE A 109      15.962  44.982  27.878  1.00 39.45           C  
ATOM    820  CE1 PHE A 109      17.484  45.555  30.122  1.00 21.86           C  
ATOM    821  CE2 PHE A 109      16.160  46.290  28.294  1.00 37.45           C  
ATOM    822  CZ  PHE A 109      16.916  46.586  29.411  1.00 29.73           C  
ATOM    823  N   ASP A 110      14.196  39.690  28.948  1.00 18.29           N  
ATOM    824  CA  ASP A 110      13.724  38.460  28.356  1.00 21.38           C  
ATOM    825  C   ASP A 110      12.796  38.645  27.163  1.00 17.73           C  
ATOM    826  O   ASP A 110      11.750  39.309  27.235  1.00 19.51           O  
ATOM    827  CB  ASP A 110      13.057  37.683  29.461  1.00 20.74           C  
ATOM    828  CG  ASP A 110      12.395  36.407  28.943  1.00 39.61           C  
ATOM    829  OD1 ASP A 110      13.069  35.651  28.223  1.00 44.65           O  
ATOM    830  OD2 ASP A 110      11.211  36.195  29.261  1.00 42.80           O  
ATOM    831  N   VAL A 111      13.115  38.026  26.066  1.00 13.74           N  
ATOM    832  CA  VAL A 111      12.261  38.125  24.898  1.00 18.33           C  
ATOM    833  C   VAL A 111      12.190  36.725  24.317  1.00 23.62           C  
ATOM    834  O   VAL A 111      13.216  36.063  24.352  1.00 27.92           O  
ATOM    835  CB  VAL A 111      12.903  39.113  23.915  1.00 26.33           C  
ATOM    836  CG1 VAL A 111      12.176  39.180  22.613  1.00 33.87           C  
ATOM    837  CG2 VAL A 111      12.652  40.546  24.393  1.00 27.91           C  
ATOM    838  N   PRO A 112      11.100  36.192  23.795  1.00 18.89           N  
ATOM    839  CA  PRO A 112      11.073  34.932  23.064  1.00 23.18           C  
ATOM    840  C   PRO A 112      11.931  34.951  21.804  1.00 22.44           C  
ATOM    841  O   PRO A 112      11.936  35.964  21.097  1.00 24.36           O  
ATOM    842  CB  PRO A 112       9.604  34.695  22.743  1.00 19.78           C  
ATOM    843  CG  PRO A 112       8.875  35.631  23.655  1.00 20.79           C  
ATOM    844  CD  PRO A 112       9.794  36.808  23.854  1.00 18.21           C  
ATOM    845  N   ASP A 113      12.616  33.862  21.441  1.00 21.33           N  
ATOM    846  CA  ASP A 113      13.347  33.748  20.186  1.00 21.15           C  
ATOM    847  C   ASP A 113      12.584  34.097  18.926  1.00 20.23           C  
ATOM    848  O   ASP A 113      13.097  34.687  18.000  1.00 16.45           O  
ATOM    849  CB  ASP A 113      13.861  32.342  19.980  1.00 32.08           C  
ATOM    850  CG  ASP A 113      15.006  31.883  20.899  1.00 36.08           C  
ATOM    851  OD1 ASP A 113      15.672  32.736  21.459  1.00 28.01           O  
ATOM    852  OD2 ASP A 113      15.240  30.674  21.052  1.00 46.72           O  
ATOM    853  N   GLU A 114      11.311  33.801  18.881  1.00 21.14           N  
ATOM    854  CA  GLU A 114      10.481  34.000  17.694  1.00 21.97           C  
ATOM    855  C   GLU A 114      10.252  35.458  17.333  1.00 23.20           C  
ATOM    856  O   GLU A 114       9.862  35.766  16.207  1.00 23.38           O  
ATOM    857  CB  GLU A 114       9.111  33.311  17.908  1.00 20.25           C  
ATOM    858  CG  GLU A 114       9.285  31.800  18.061  1.00 16.29           C  
ATOM    859  CD  GLU A 114       9.575  31.249  19.445  1.00 27.80           C  
ATOM    860  OE1 GLU A 114       9.790  31.988  20.409  1.00 25.25           O  
ATOM    861  OE2 GLU A 114       9.547  30.034  19.574  1.00 35.12           O  
ATOM    862  N   LEU A 115      10.447  36.399  18.260  1.00 18.48           N  
ATOM    863  CA  LEU A 115      10.260  37.817  17.934  1.00 22.63           C  
ATOM    864  C   LEU A 115      11.520  38.459  17.358  1.00 17.14           C  
ATOM    865  O   LEU A 115      11.445  39.577  16.853  1.00 22.09           O  
ATOM    866  CB  LEU A 115       9.894  38.618  19.183  1.00 16.50           C  
ATOM    867  CG  LEU A 115       8.447  38.724  19.632  1.00 26.94           C  
ATOM    868  CD1 LEU A 115       7.704  37.409  19.736  1.00 22.97           C  
ATOM    869  CD2 LEU A 115       8.535  39.366  21.024  1.00 19.62           C  
ATOM    870  N   ILE A 116      12.688  37.820  17.416  1.00 13.97           N  
ATOM    871  CA  ILE A 116      13.933  38.508  17.208  1.00  9.74           C  
ATOM    872  C   ILE A 116      14.128  38.875  15.783  1.00 15.70           C  
ATOM    873  O   ILE A 116      14.512  40.022  15.543  1.00 18.13           O  
ATOM    874  CB  ILE A 116      15.118  37.648  17.676  1.00 16.67           C  
ATOM    875  CG1 ILE A 116      15.038  37.342  19.166  1.00 25.20           C  
ATOM    876  CG2 ILE A 116      16.410  38.405  17.515  1.00 20.38           C  
ATOM    877  CD1 ILE A 116      14.720  38.497  20.100  1.00 34.08           C  
ATOM    878  N   VAL A 117      13.897  37.966  14.832  1.00 16.33           N  
ATOM    879  CA  VAL A 117      14.225  38.291  13.469  1.00 16.71           C  
ATOM    880  C   VAL A 117      13.446  39.514  12.993  1.00 21.91           C  
ATOM    881  O   VAL A 117      14.126  40.388  12.436  1.00 28.27           O  
ATOM    882  CB  VAL A 117      13.999  37.013  12.648  1.00 21.49           C  
ATOM    883  CG1 VAL A 117      13.955  37.307  11.153  1.00 26.80           C  
ATOM    884  CG2 VAL A 117      15.191  36.083  12.902  1.00 22.62           C  
ATOM    885  N   ASP A 118      12.133  39.750  13.252  1.00 27.52           N  
ATOM    886  CA  ASP A 118      11.453  40.992  12.840  1.00 26.18           C  
ATOM    887  C   ASP A 118      11.855  42.240  13.570  1.00 33.69           C  
ATOM    888  O   ASP A 118      11.803  43.327  12.976  1.00 32.99           O  
ATOM    889  CB  ASP A 118       9.956  40.872  12.967  1.00 40.16           C  
ATOM    890  CG  ASP A 118       9.362  39.878  11.975  1.00 52.51           C  
ATOM    891  OD1 ASP A 118       9.972  39.579  10.941  1.00 60.07           O  
ATOM    892  OD2 ASP A 118       8.263  39.402  12.240  1.00 65.46           O  
ATOM    893  N   ARG A 119      12.271  42.147  14.844  1.00 24.50           N  
ATOM    894  CA  ARG A 119      12.823  43.313  15.486  1.00 30.39           C  
ATOM    895  C   ARG A 119      14.023  43.741  14.703  1.00 32.84           C  
ATOM    896  O   ARG A 119      14.076  44.882  14.235  1.00 43.09           O  
ATOM    897  CB  ARG A 119      13.349  43.091  16.885  1.00 24.69           C  
ATOM    898  CG  ARG A 119      12.147  43.270  17.709  1.00 17.45           C  
ATOM    899  CD  ARG A 119      12.614  43.243  19.102  1.00 16.60           C  
ATOM    900  NE  ARG A 119      11.421  43.252  19.890  1.00 12.44           N  
ATOM    901  CZ  ARG A 119      11.441  43.334  21.207  1.00 16.89           C  
ATOM    902  NH1 ARG A 119      12.549  43.550  21.878  1.00 14.06           N  
ATOM    903  NH2 ARG A 119      10.279  43.260  21.851  1.00 25.25           N  
ATOM    904  N   ILE A 120      14.928  42.797  14.446  1.00 26.70           N  
ATOM    905  CA  ILE A 120      16.144  43.201  13.823  1.00 22.95           C  
ATOM    906  C   ILE A 120      15.993  43.613  12.372  1.00 21.07           C  
ATOM    907  O   ILE A 120      16.753  44.515  12.019  1.00 20.97           O  
ATOM    908  CB  ILE A 120      17.173  42.082  14.081  1.00 23.49           C  
ATOM    909  CG1 ILE A 120      17.584  42.257  15.571  1.00 26.12           C  
ATOM    910  CG2 ILE A 120      18.409  42.194  13.267  1.00 20.91           C  
ATOM    911  CD1 ILE A 120      18.641  41.390  16.229  1.00 29.96           C  
ATOM    912  N   VAL A 121      15.022  43.213  11.561  1.00 17.44           N  
ATOM    913  CA  VAL A 121      14.990  43.687  10.181  1.00 25.51           C  
ATOM    914  C   VAL A 121      14.486  45.127  10.063  1.00 27.87           C  
ATOM    915  O   VAL A 121      14.749  45.831   9.069  1.00 29.46           O  
ATOM    916  CB  VAL A 121      14.109  42.771   9.195  1.00 29.84           C  
ATOM    917  CG1 VAL A 121      14.722  41.392   9.259  1.00 31.89           C  
ATOM    918  CG2 VAL A 121      12.609  42.770   9.486  1.00 29.22           C  
ATOM    919  N   GLY A 122      13.725  45.594  11.052  1.00 23.01           N  
ATOM    920  CA  GLY A 122      13.285  46.970  11.062  1.00 20.28           C  
ATOM    921  C   GLY A 122      14.309  47.830  11.795  1.00 22.81           C  
ATOM    922  O   GLY A 122      14.030  49.017  11.944  1.00 19.95           O  
ATOM    923  N   ARG A 123      15.453  47.336  12.286  1.00 16.72           N  
ATOM    924  CA  ARG A 123      16.370  48.198  12.993  1.00 16.86           C  
ATOM    925  C   ARG A 123      17.171  49.081  12.041  1.00 20.28           C  
ATOM    926  O   ARG A 123      17.626  48.652  10.981  1.00 20.03           O  
ATOM    927  CB  ARG A 123      17.314  47.379  13.834  1.00 12.78           C  
ATOM    928  CG  ARG A 123      18.432  48.166  14.505  1.00 13.69           C  
ATOM    929  CD  ARG A 123      19.062  47.450  15.704  1.00 19.15           C  
ATOM    930  NE  ARG A 123      19.820  46.254  15.332  1.00 18.77           N  
ATOM    931  CZ  ARG A 123      20.399  45.419  16.211  1.00 20.69           C  
ATOM    932  NH1 ARG A 123      20.319  45.627  17.515  1.00 23.25           N  
ATOM    933  NH2 ARG A 123      21.068  44.353  15.795  1.00 17.61           N  
ATOM    934  N   ARG A 124      17.329  50.354  12.446  1.00 20.44           N  
ATOM    935  CA  ARG A 124      18.075  51.418  11.759  1.00 21.94           C  
ATOM    936  C   ARG A 124      18.848  52.144  12.874  1.00 16.05           C  
ATOM    937  O   ARG A 124      18.380  52.374  14.014  1.00 19.24           O  
ATOM    938  CB  ARG A 124      17.102  52.390  11.080  1.00 21.22           C  
ATOM    939  CG  ARG A 124      16.056  51.719  10.134  1.00 19.93           C  
ATOM    940  CD  ARG A 124      16.756  51.250   8.837  1.00 25.72           C  
ATOM    941  NE  ARG A 124      15.849  50.731   7.802  1.00 26.35           N  
ATOM    942  CZ  ARG A 124      15.457  49.451   7.820  1.00 31.92           C  
ATOM    943  NH1 ARG A 124      15.860  48.603   8.760  1.00 24.37           N  
ATOM    944  NH2 ARG A 124      14.671  48.979   6.874  1.00 28.82           N  
ATOM    945  N   VAL A 125      20.088  52.483  12.559  1.00 18.98           N  
ATOM    946  CA  VAL A 125      20.966  53.077  13.531  1.00 20.59           C  
ATOM    947  C   VAL A 125      21.605  54.366  12.987  1.00 20.40           C  
ATOM    948  O   VAL A 125      21.692  54.631  11.783  1.00 18.82           O  
ATOM    949  CB  VAL A 125      22.074  52.053  13.931  1.00 19.00           C  
ATOM    950  CG1 VAL A 125      21.467  50.733  14.377  1.00 22.11           C  
ATOM    951  CG2 VAL A 125      22.950  51.736  12.737  1.00 23.07           C  
ATOM    952  N   HIS A 126      21.928  55.220  13.949  1.00 17.05           N  
ATOM    953  CA  HIS A 126      22.804  56.339  13.735  1.00 21.64           C  
ATOM    954  C   HIS A 126      24.189  55.862  14.226  1.00 19.30           C  
ATOM    955  O   HIS A 126      24.537  55.932  15.416  1.00 23.61           O  
ATOM    956  CB  HIS A 126      22.295  57.498  14.554  1.00 21.63           C  
ATOM    957  CG  HIS A 126      23.213  58.665  14.288  1.00 26.08           C  
ATOM    958  ND1 HIS A 126      23.867  59.380  15.198  1.00 22.48           N  
ATOM    959  CD2 HIS A 126      23.473  59.169  13.019  1.00 22.91           C  
ATOM    960  CE1 HIS A 126      24.521  60.319  14.545  1.00 21.17           C  
ATOM    961  NE2 HIS A 126      24.272  60.172  13.258  1.00 28.56           N  
ATOM    962  N   ALA A 127      25.066  55.475  13.319  1.00 24.92           N  
ATOM    963  CA  ALA A 127      26.322  54.841  13.688  1.00 27.42           C  
ATOM    964  C   ALA A 127      27.277  55.648  14.511  1.00 35.22           C  
ATOM    965  O   ALA A 127      27.802  55.137  15.509  1.00 40.67           O  
ATOM    966  CB  ALA A 127      27.041  54.387  12.447  1.00 26.91           C  
ATOM    967  N   PRO A 128      27.458  56.954  14.262  1.00 40.32           N  
ATOM    968  CA  PRO A 128      28.355  57.764  15.058  1.00 35.72           C  
ATOM    969  C   PRO A 128      27.943  57.745  16.524  1.00 39.27           C  
ATOM    970  O   PRO A 128      28.805  57.752  17.407  1.00 46.54           O  
ATOM    971  CB  PRO A 128      28.277  59.143  14.438  1.00 36.83           C  
ATOM    972  CG  PRO A 128      27.812  58.895  13.050  1.00 36.86           C  
ATOM    973  CD  PRO A 128      26.822  57.781  13.235  1.00 36.44           C  
ATOM    974  N   SER A 129      26.656  57.667  16.849  1.00 35.27           N  
ATOM    975  CA  SER A 129      26.333  57.776  18.239  1.00 23.47           C  
ATOM    976  C   SER A 129      25.926  56.464  18.824  1.00 32.54           C  
ATOM    977  O   SER A 129      25.808  56.334  20.061  1.00 35.53           O  
ATOM    978  CB  SER A 129      25.223  58.760  18.417  1.00 30.16           C  
ATOM    979  OG  SER A 129      24.044  58.377  17.705  1.00 35.12           O  
ATOM    980  N   GLY A 130      25.612  55.532  17.923  1.00 26.18           N  
ATOM    981  CA  GLY A 130      25.086  54.264  18.402  1.00 31.57           C  
ATOM    982  C   GLY A 130      23.598  54.425  18.751  1.00 32.35           C  
ATOM    983  O   GLY A 130      23.027  53.495  19.323  1.00 34.98           O  
ATOM    984  N   ARG A 131      22.885  55.539  18.455  1.00 30.74           N  
ATOM    985  CA  ARG A 131      21.452  55.561  18.766  1.00 23.71           C  
ATOM    986  C   ARG A 131      20.753  54.602  17.792  1.00 24.28           C  
ATOM    987  O   ARG A 131      21.124  54.515  16.607  1.00 21.25           O  
ATOM    988  CB  ARG A 131      20.834  56.943  18.600  1.00 22.87           C  
ATOM    989  CG  ARG A 131      21.186  57.787  19.786  1.00 25.33           C  
ATOM    990  CD  ARG A 131      20.561  59.179  19.746  1.00 31.06           C  
ATOM    991  NE  ARG A 131      21.221  59.976  18.723  1.00 30.64           N  
ATOM    992  CZ  ARG A 131      22.354  60.630  18.959  1.00 29.68           C  
ATOM    993  NH1 ARG A 131      22.938  60.617  20.160  1.00 30.29           N  
ATOM    994  NH2 ARG A 131      22.908  61.281  17.947  1.00 23.08           N  
ATOM    995  N   VAL A 132      19.743  53.897  18.296  1.00 24.42           N  
ATOM    996  CA  VAL A 132      18.996  52.896  17.538  1.00 19.01           C  
ATOM    997  C   VAL A 132      17.477  53.158  17.515  1.00 13.30           C  
ATOM    998  O   VAL A 132      16.814  53.564  18.478  1.00 14.89           O  
ATOM    999  CB  VAL A 132      19.419  51.464  18.159  1.00 27.21           C  
ATOM   1000  CG1 VAL A 132      19.165  51.388  19.655  1.00 27.91           C  
ATOM   1001  CG2 VAL A 132      18.586  50.364  17.565  1.00 24.25           C  
ATOM   1002  N   TYR A 133      16.916  52.890  16.343  1.00 15.85           N  
ATOM   1003  CA  TYR A 133      15.513  53.093  16.026  1.00 21.52           C  
ATOM   1004  C   TYR A 133      14.915  51.820  15.394  1.00 20.47           C  
ATOM   1005  O   TYR A 133      15.625  50.920  14.954  1.00 18.64           O  
ATOM   1006  CB  TYR A 133      15.433  54.267  15.027  1.00 25.21           C  
ATOM   1007  CG  TYR A 133      16.013  55.579  15.528  1.00 27.60           C  
ATOM   1008  CD1 TYR A 133      15.224  56.455  16.286  1.00 25.53           C  
ATOM   1009  CD2 TYR A 133      17.316  55.908  15.188  1.00 22.73           C  
ATOM   1010  CE1 TYR A 133      15.785  57.673  16.667  1.00 30.03           C  
ATOM   1011  CE2 TYR A 133      17.887  57.132  15.588  1.00 24.54           C  
ATOM   1012  CZ  TYR A 133      17.104  58.005  16.323  1.00 24.88           C  
ATOM   1013  OH  TYR A 133      17.628  59.229  16.733  1.00 25.95           O  
ATOM   1014  N   HIS A 134      13.592  51.753  15.260  1.00 20.27           N  
ATOM   1015  CA  HIS A 134      12.920  50.671  14.575  1.00 19.40           C  
ATOM   1016  C   HIS A 134      11.872  51.327  13.699  1.00 18.72           C  
ATOM   1017  O   HIS A 134      11.007  52.053  14.215  1.00 17.83           O  
ATOM   1018  CB  HIS A 134      12.210  49.730  15.557  1.00 15.32           C  
ATOM   1019  CG  HIS A 134      11.706  48.501  14.821  1.00 21.13           C  
ATOM   1020  ND1 HIS A 134      10.556  48.276  14.167  1.00 22.51           N  
ATOM   1021  CD2 HIS A 134      12.468  47.369  14.712  1.00 18.02           C  
ATOM   1022  CE1 HIS A 134      10.613  47.062  13.668  1.00 22.98           C  
ATOM   1023  NE2 HIS A 134      11.757  46.532  13.999  1.00 24.90           N  
ATOM   1024  N   VAL A 135      11.820  50.979  12.420  1.00 21.45           N  
ATOM   1025  CA  VAL A 135      10.854  51.600  11.529  1.00 24.32           C  
ATOM   1026  C   VAL A 135       9.394  51.546  11.945  1.00 32.49           C  
ATOM   1027  O   VAL A 135       8.615  52.427  11.555  1.00 33.83           O  
ATOM   1028  CB  VAL A 135      10.957  51.010  10.116  1.00 24.25           C  
ATOM   1029  CG1 VAL A 135      12.323  51.398   9.568  1.00 29.33           C  
ATOM   1030  CG2 VAL A 135      10.715  49.521  10.097  1.00 26.30           C  
ATOM   1031  N   LYS A 136       9.031  50.478  12.695  1.00 33.22           N  
ATOM   1032  CA  LYS A 136       7.667  50.304  13.237  1.00 34.28           C  
ATOM   1033  C   LYS A 136       7.568  50.589  14.724  1.00 30.05           C  
ATOM   1034  O   LYS A 136       6.735  51.363  15.188  1.00 32.74           O  
ATOM   1035  CB  LYS A 136       7.130  48.860  13.071  1.00 33.43           C  
ATOM   1036  CG  LYS A 136       7.245  48.246  11.697  1.00 45.05           C  
ATOM   1037  CD  LYS A 136       6.950  46.762  11.781  1.00 55.68           C  
ATOM   1038  CE  LYS A 136       6.657  46.207  10.383  1.00 62.38           C  
ATOM   1039  NZ  LYS A 136       6.469  44.763  10.438  1.00 70.97           N  
ATOM   1040  N   PHE A 137       8.501  50.023  15.507  1.00 27.80           N  
ATOM   1041  CA  PHE A 137       8.263  49.977  16.941  1.00 23.96           C  
ATOM   1042  C   PHE A 137       8.764  51.187  17.679  1.00 23.18           C  
ATOM   1043  O   PHE A 137       8.381  51.422  18.832  1.00 27.47           O  
ATOM   1044  CB  PHE A 137       8.914  48.710  17.552  1.00 22.50           C  
ATOM   1045  CG  PHE A 137       8.346  47.450  16.934  1.00 32.69           C  
ATOM   1046  CD1 PHE A 137       6.992  47.346  16.631  1.00 36.01           C  
ATOM   1047  CD2 PHE A 137       9.194  46.386  16.624  1.00 36.10           C  
ATOM   1048  CE1 PHE A 137       6.489  46.191  16.029  1.00 37.80           C  
ATOM   1049  CE2 PHE A 137       8.688  45.235  16.023  1.00 35.51           C  
ATOM   1050  CZ  PHE A 137       7.333  45.131  15.713  1.00 32.08           C  
ATOM   1051  N   ASN A 138       9.642  51.947  17.056  1.00 20.34           N  
ATOM   1052  CA  ASN A 138      10.221  53.056  17.749  1.00 23.14           C  
ATOM   1053  C   ASN A 138      10.871  53.923  16.696  1.00 25.33           C  
ATOM   1054  O   ASN A 138      12.104  54.056  16.622  1.00 24.22           O  
ATOM   1055  CB  ASN A 138      11.246  52.544  18.729  1.00 25.40           C  
ATOM   1056  CG  ASN A 138      11.698  53.585  19.740  1.00 30.80           C  
ATOM   1057  OD1 ASN A 138      12.777  53.462  20.329  1.00 31.43           O  
ATOM   1058  ND2 ASN A 138      10.944  54.633  20.051  1.00 31.30           N  
ATOM   1059  N   PRO A 139      10.068  54.516  15.808  1.00 25.18           N  
ATOM   1060  CA  PRO A 139      10.584  55.204  14.637  1.00 26.60           C  
ATOM   1061  C   PRO A 139      11.249  56.549  14.973  1.00 28.04           C  
ATOM   1062  O   PRO A 139      10.957  57.118  16.053  1.00 20.41           O  
ATOM   1063  CB  PRO A 139       9.361  55.282  13.743  1.00 24.06           C  
ATOM   1064  CG  PRO A 139       8.226  55.412  14.673  1.00 25.14           C  
ATOM   1065  CD  PRO A 139       8.622  54.613  15.916  1.00 25.14           C  
ATOM   1066  N   PRO A 140      12.156  57.097  14.143  1.00 21.89           N  
ATOM   1067  CA  PRO A 140      12.639  58.484  14.325  1.00 24.94           C  
ATOM   1068  C   PRO A 140      11.489  59.513  14.106  1.00 32.79           C  
ATOM   1069  O   PRO A 140      10.477  59.167  13.475  1.00 33.82           O  
ATOM   1070  CB  PRO A 140      13.777  58.555  13.334  1.00 14.35           C  
ATOM   1071  CG  PRO A 140      13.249  57.750  12.177  1.00 18.38           C  
ATOM   1072  CD  PRO A 140      12.651  56.529  12.894  1.00 22.17           C  
ATOM   1073  N   LYS A 141      11.577  60.786  14.571  1.00 33.28           N  
ATOM   1074  CA  LYS A 141      10.533  61.820  14.450  1.00 28.49           C  
ATOM   1075  C   LYS A 141      10.428  62.236  13.006  1.00 20.79           C  
ATOM   1076  O   LYS A 141       9.377  62.640  12.524  1.00 34.52           O  
ATOM   1077  CB  LYS A 141      10.883  63.022  15.357  1.00 28.74           C  
ATOM   1078  CG  LYS A 141      10.754  62.565  16.817  1.00 28.76           C  
ATOM   1079  CD  LYS A 141      11.473  63.536  17.715  1.00 39.32           C  
ATOM   1080  CE  LYS A 141      11.519  63.023  19.151  1.00 53.53           C  
ATOM   1081  NZ  LYS A 141      12.323  63.885  20.020  1.00 60.63           N  
ATOM   1082  N   VAL A 142      11.505  62.114  12.251  1.00 20.02           N  
ATOM   1083  CA  VAL A 142      11.505  62.370  10.828  1.00 28.18           C  
ATOM   1084  C   VAL A 142      12.110  61.082  10.227  1.00 31.10           C  
ATOM   1085  O   VAL A 142      13.252  60.661  10.498  1.00 27.90           O  
ATOM   1086  CB  VAL A 142      12.377  63.646  10.539  1.00 28.28           C  
ATOM   1087  CG1 VAL A 142      12.325  63.850   9.046  1.00 29.42           C  
ATOM   1088  CG2 VAL A 142      11.957  64.872  11.407  1.00 26.80           C  
ATOM   1089  N   GLU A 143      11.321  60.416   9.410  1.00 31.49           N  
ATOM   1090  CA  GLU A 143      11.718  59.172   8.801  1.00 41.64           C  
ATOM   1091  C   GLU A 143      13.096  59.198   8.139  1.00 41.12           C  
ATOM   1092  O   GLU A 143      13.448  60.073   7.340  1.00 44.60           O  
ATOM   1093  CB  GLU A 143      10.606  58.810   7.824  1.00 53.24           C  
ATOM   1094  CG  GLU A 143      10.749  57.508   7.007  1.00 73.66           C  
ATOM   1095  CD  GLU A 143       9.483  57.011   6.281  1.00 82.01           C  
ATOM   1096  OE1 GLU A 143       8.626  57.820   5.890  1.00 83.52           O  
ATOM   1097  OE2 GLU A 143       9.362  55.790   6.107  1.00 87.59           O  
ATOM   1098  N   GLY A 144      13.927  58.251   8.571  1.00 38.69           N  
ATOM   1099  CA  GLY A 144      15.260  58.064   8.028  1.00 23.85           C  
ATOM   1100  C   GLY A 144      16.320  58.957   8.633  1.00 24.25           C  
ATOM   1101  O   GLY A 144      17.474  58.897   8.193  1.00 25.77           O  
ATOM   1102  N   LYS A 145      16.033  59.770   9.638  1.00 26.01           N  
ATOM   1103  CA  LYS A 145      17.037  60.722  10.089  1.00 28.67           C  
ATOM   1104  C   LYS A 145      17.154  60.573  11.575  1.00 27.94           C  
ATOM   1105  O   LYS A 145      16.188  60.303  12.293  1.00 28.01           O  
ATOM   1106  CB  LYS A 145      16.659  62.186   9.822  1.00 27.19           C  
ATOM   1107  CG  LYS A 145      16.244  62.558   8.408  1.00 27.14           C  
ATOM   1108  CD  LYS A 145      17.425  62.505   7.529  1.00 24.35           C  
ATOM   1109  CE  LYS A 145      16.816  62.743   6.193  1.00 28.27           C  
ATOM   1110  NZ  LYS A 145      17.869  62.607   5.232  1.00 23.85           N  
ATOM   1111  N   ASP A 146      18.354  60.773  12.087  1.00 26.12           N  
ATOM   1112  CA  ASP A 146      18.527  60.716  13.497  1.00 28.76           C  
ATOM   1113  C   ASP A 146      17.902  61.992  14.096  1.00 30.04           C  
ATOM   1114  O   ASP A 146      18.118  63.080  13.573  1.00 34.21           O  
ATOM   1115  CB  ASP A 146      20.019  60.587  13.695  1.00 23.57           C  
ATOM   1116  CG  ASP A 146      20.437  60.730  15.135  1.00 28.55           C  
ATOM   1117  OD1 ASP A 146      20.070  59.919  15.991  1.00 28.50           O  
ATOM   1118  OD2 ASP A 146      21.164  61.676  15.393  1.00 31.43           O  
ATOM   1119  N   ASP A 147      17.190  61.879  15.213  1.00 30.22           N  
ATOM   1120  CA  ASP A 147      16.517  62.933  15.961  1.00 35.16           C  
ATOM   1121  C   ASP A 147      17.370  64.106  16.391  1.00 41.54           C  
ATOM   1122  O   ASP A 147      16.985  65.266  16.259  1.00 47.42           O  
ATOM   1123  CB  ASP A 147      15.898  62.337  17.210  1.00 28.79           C  
ATOM   1124  CG  ASP A 147      14.693  61.426  16.990  1.00 26.78           C  
ATOM   1125  OD1 ASP A 147      14.242  61.247  15.880  1.00 26.62           O  
ATOM   1126  OD2 ASP A 147      14.187  60.871  17.943  1.00 33.87           O  
ATOM   1127  N   VAL A 148      18.572  63.785  16.853  1.00 38.44           N  
ATOM   1128  CA  VAL A 148      19.530  64.752  17.344  1.00 35.46           C  
ATOM   1129  C   VAL A 148      20.308  65.445  16.239  1.00 32.92           C  
ATOM   1130  O   VAL A 148      20.359  66.663  16.142  1.00 41.42           O  
ATOM   1131  CB  VAL A 148      20.453  63.990  18.325  1.00 36.53           C  
ATOM   1132  CG1 VAL A 148      21.535  64.842  18.981  1.00 43.62           C  
ATOM   1133  CG2 VAL A 148      19.558  63.529  19.462  1.00 33.95           C  
ATOM   1134  N   THR A 149      20.915  64.727  15.344  1.00 29.89           N  
ATOM   1135  CA  THR A 149      21.763  65.360  14.392  1.00 28.74           C  
ATOM   1136  C   THR A 149      21.109  65.528  13.059  1.00 33.15           C  
ATOM   1137  O   THR A 149      21.721  66.135  12.166  1.00 33.44           O  
ATOM   1138  CB  THR A 149      23.067  64.545  14.212  1.00 27.75           C  
ATOM   1139  OG1 THR A 149      22.740  63.377  13.487  1.00 29.08           O  
ATOM   1140  CG2 THR A 149      23.714  64.169  15.499  1.00 23.53           C  
ATOM   1141  N   GLY A 150      19.955  64.916  12.789  1.00 30.36           N  
ATOM   1142  CA  GLY A 150      19.389  65.023  11.444  1.00 26.99           C  
ATOM   1143  C   GLY A 150      20.135  64.251  10.365  1.00 25.62           C  
ATOM   1144  O   GLY A 150      19.877  64.351   9.159  1.00 29.50           O  
ATOM   1145  N   GLU A 151      21.081  63.418  10.801  1.00 30.76           N  
ATOM   1146  CA  GLU A 151      21.826  62.570   9.898  1.00 31.74           C  
ATOM   1147  C   GLU A 151      21.047  61.311   9.535  1.00 29.22           C  
ATOM   1148  O   GLU A 151      20.270  60.766  10.319  1.00 26.44           O  
ATOM   1149  CB  GLU A 151      23.117  62.205  10.560  1.00 35.83           C  
ATOM   1150  CG  GLU A 151      24.145  63.317  10.561  1.00 42.57           C  
ATOM   1151  CD  GLU A 151      25.317  63.047  11.493  1.00 52.40           C  
ATOM   1152  OE1 GLU A 151      25.895  61.969  11.408  1.00 59.87           O  
ATOM   1153  OE2 GLU A 151      25.664  63.907  12.303  1.00 63.32           O  
ATOM   1154  N   GLU A 152      21.328  60.861   8.327  1.00 29.78           N  
ATOM   1155  CA  GLU A 152      20.683  59.723   7.720  1.00 40.41           C  
ATOM   1156  C   GLU A 152      20.987  58.437   8.522  1.00 41.63           C  
ATOM   1157  O   GLU A 152      22.117  58.203   9.003  1.00 47.05           O  
ATOM   1158  CB  GLU A 152      21.194  59.697   6.283  1.00 39.69           C  
ATOM   1159  CG  GLU A 152      20.390  58.891   5.261  1.00 52.14           C  
ATOM   1160  CD  GLU A 152      19.048  59.446   4.773  1.00 56.13           C  
ATOM   1161  OE1 GLU A 152      18.109  59.534   5.550  1.00 54.04           O  
ATOM   1162  OE2 GLU A 152      18.918  59.765   3.590  1.00 67.86           O  
ATOM   1163  N   LEU A 153      19.934  57.666   8.790  1.00 33.23           N  
ATOM   1164  CA  LEU A 153      20.090  56.412   9.516  1.00 33.73           C  
ATOM   1165  C   LEU A 153      20.514  55.309   8.534  1.00 37.08           C  
ATOM   1166  O   LEU A 153      20.252  55.401   7.326  1.00 35.21           O  
ATOM   1167  CB  LEU A 153      18.781  56.079  10.188  1.00 25.04           C  
ATOM   1168  CG  LEU A 153      18.374  57.112  11.221  1.00 19.61           C  
ATOM   1169  CD1 LEU A 153      17.029  56.729  11.739  1.00 22.29           C  
ATOM   1170  CD2 LEU A 153      19.407  57.231  12.302  1.00 19.25           C  
ATOM   1171  N   THR A 154      21.202  54.249   8.973  1.00 32.66           N  
ATOM   1172  CA  THR A 154      21.658  53.190   8.095  1.00 25.57           C  
ATOM   1173  C   THR A 154      21.204  51.862   8.721  1.00 28.71           C  
ATOM   1174  O   THR A 154      20.647  51.837   9.850  1.00 22.81           O  
ATOM   1175  CB  THR A 154      23.240  53.250   7.944  1.00 24.18           C  
ATOM   1176  OG1 THR A 154      23.887  53.318   9.212  1.00 25.95           O  
ATOM   1177  CG2 THR A 154      23.697  54.526   7.287  1.00 32.42           C  
ATOM   1178  N   THR A 155      21.420  50.764   7.992  1.00 22.86           N  
ATOM   1179  CA  THR A 155      21.171  49.444   8.553  1.00 29.13           C  
ATOM   1180  C   THR A 155      22.511  48.807   8.882  1.00 23.46           C  
ATOM   1181  O   THR A 155      23.544  49.124   8.298  1.00 33.84           O  
ATOM   1182  CB  THR A 155      20.398  48.630   7.547  1.00 23.33           C  
ATOM   1183  OG1 THR A 155      21.165  48.608   6.369  1.00 36.29           O  
ATOM   1184  CG2 THR A 155      19.135  49.291   7.127  1.00 26.67           C  
ATOM   1185  N   ARG A 156      22.602  47.980   9.890  1.00 24.19           N  
ATOM   1186  CA  ARG A 156      23.818  47.270  10.158  1.00 29.74           C  
ATOM   1187  C   ARG A 156      23.937  46.129   9.152  1.00 30.49           C  
ATOM   1188  O   ARG A 156      22.965  45.487   8.692  1.00 25.60           O  
ATOM   1189  CB  ARG A 156      23.770  46.767  11.585  1.00 29.92           C  
ATOM   1190  CG  ARG A 156      24.197  47.879  12.528  1.00 29.70           C  
ATOM   1191  CD  ARG A 156      24.163  47.484  13.977  1.00 32.72           C  
ATOM   1192  NE  ARG A 156      24.554  46.097  14.182  1.00 23.91           N  
ATOM   1193  CZ  ARG A 156      24.321  45.507  15.337  1.00 22.39           C  
ATOM   1194  NH1 ARG A 156      23.810  46.190  16.331  1.00 18.90           N  
ATOM   1195  NH2 ARG A 156      24.583  44.231  15.522  1.00 21.23           N  
ATOM   1196  N   LYS A 157      25.209  45.893   8.840  1.00 30.14           N  
ATOM   1197  CA  LYS A 157      25.618  44.885   7.852  1.00 36.32           C  
ATOM   1198  C   LYS A 157      25.246  43.470   8.313  1.00 34.85           C  
ATOM   1199  O   LYS A 157      24.904  42.622   7.505  1.00 29.40           O  
ATOM   1200  CB  LYS A 157      27.139  44.916   7.632  1.00 45.21           C  
ATOM   1201  CG  LYS A 157      27.925  46.171   7.166  1.00 66.21           C  
ATOM   1202  CD  LYS A 157      27.832  47.491   7.978  1.00 69.30           C  
ATOM   1203  CE  LYS A 157      28.295  47.435   9.433  1.00 67.90           C  
ATOM   1204  NZ  LYS A 157      27.330  48.130  10.268  1.00 59.59           N  
ATOM   1205  N   ASP A 158      25.330  43.207   9.631  1.00 27.72           N  
ATOM   1206  CA  ASP A 158      25.037  41.923  10.230  1.00 22.58           C  
ATOM   1207  C   ASP A 158      23.558  41.788  10.628  1.00 23.77           C  
ATOM   1208  O   ASP A 158      23.137  40.888  11.347  1.00 23.52           O  
ATOM   1209  CB  ASP A 158      26.023  41.808  11.400  1.00 18.63           C  
ATOM   1210  CG  ASP A 158      25.801  42.776  12.548  1.00 25.36           C  
ATOM   1211  OD1 ASP A 158      25.283  43.851  12.308  1.00 23.75           O  
ATOM   1212  OD2 ASP A 158      26.141  42.476  13.699  1.00 22.19           O  
ATOM   1213  N   ASP A 159      22.670  42.699  10.221  1.00 22.20           N  
ATOM   1214  CA  ASP A 159      21.262  42.561  10.522  1.00 22.82           C  
ATOM   1215  C   ASP A 159      20.494  42.016   9.332  1.00 33.97           C  
ATOM   1216  O   ASP A 159      19.650  42.689   8.724  1.00 48.79           O  
ATOM   1217  CB  ASP A 159      20.648  43.890  10.940  1.00 24.27           C  
ATOM   1218  CG  ASP A 159      21.002  44.350  12.347  1.00 25.38           C  
ATOM   1219  OD1 ASP A 159      21.619  43.630  13.123  1.00 21.20           O  
ATOM   1220  OD2 ASP A 159      20.672  45.479  12.638  1.00 21.21           O  
ATOM   1221  N   GLN A 160      20.899  40.828   8.874  1.00 44.86           N  
ATOM   1222  CA  GLN A 160      20.054  40.082   7.944  1.00 46.67           C  
ATOM   1223  C   GLN A 160      19.689  38.809   8.687  1.00 40.62           C  
ATOM   1224  O   GLN A 160      20.435  38.358   9.585  1.00 30.26           O  
ATOM   1225  CB  GLN A 160      20.728  39.640   6.676  1.00 58.15           C  
ATOM   1226  CG  GLN A 160      21.152  40.744   5.745  1.00 71.86           C  
ATOM   1227  CD  GLN A 160      22.649  40.914   5.852  1.00 83.20           C  
ATOM   1228  OE1 GLN A 160      23.385  40.029   6.315  1.00 85.76           O  
ATOM   1229  NE2 GLN A 160      23.142  42.076   5.456  1.00 94.35           N  
ATOM   1230  N   GLU A 161      18.553  38.261   8.255  1.00 33.46           N  
ATOM   1231  CA  GLU A 161      17.942  37.066   8.799  1.00 29.44           C  
ATOM   1232  C   GLU A 161      18.925  35.929   9.092  1.00 30.28           C  
ATOM   1233  O   GLU A 161      18.945  35.421  10.227  1.00 26.51           O  
ATOM   1234  CB  GLU A 161      16.920  36.733   7.795  1.00 32.95           C  
ATOM   1235  CG  GLU A 161      15.999  35.552   8.012  1.00 53.23           C  
ATOM   1236  CD  GLU A 161      14.748  35.661   7.126  1.00 67.25           C  
ATOM   1237  OE1 GLU A 161      14.858  35.852   5.898  1.00 72.00           O  
ATOM   1238  OE2 GLU A 161      13.649  35.573   7.684  1.00 71.74           O  
ATOM   1239  N   GLU A 162      19.847  35.559   8.181  1.00 25.87           N  
ATOM   1240  CA  GLU A 162      20.712  34.443   8.506  1.00 25.40           C  
ATOM   1241  C   GLU A 162      21.809  34.739   9.498  1.00 27.85           C  
ATOM   1242  O   GLU A 162      22.129  33.853  10.290  1.00 26.83           O  
ATOM   1243  CB  GLU A 162      21.297  33.885   7.242  1.00 38.07           C  
ATOM   1244  CG  GLU A 162      20.162  33.253   6.378  1.00 66.76           C  
ATOM   1245  CD  GLU A 162      19.068  32.377   7.051  1.00 77.76           C  
ATOM   1246  OE1 GLU A 162      19.372  31.314   7.615  1.00 76.86           O  
ATOM   1247  OE2 GLU A 162      17.891  32.766   6.989  1.00 82.71           O  
ATOM   1248  N   THR A 163      22.382  35.951   9.529  1.00 24.33           N  
ATOM   1249  CA  THR A 163      23.378  36.312  10.514  1.00 17.27           C  
ATOM   1250  C   THR A 163      22.699  36.426  11.855  1.00 14.23           C  
ATOM   1251  O   THR A 163      23.332  35.982  12.797  1.00 18.16           O  
ATOM   1252  CB  THR A 163      24.024  37.637  10.229  1.00 22.22           C  
ATOM   1253  OG1 THR A 163      24.370  37.534   8.871  1.00 23.93           O  
ATOM   1254  CG2 THR A 163      25.227  37.972  11.077  1.00 18.66           C  
ATOM   1255  N   VAL A 164      21.460  36.915  11.989  1.00 17.85           N  
ATOM   1256  CA  VAL A 164      20.732  36.952  13.256  1.00 20.38           C  
ATOM   1257  C   VAL A 164      20.535  35.509  13.773  1.00 18.27           C  
ATOM   1258  O   VAL A 164      20.627  35.211  14.964  1.00 15.67           O  
ATOM   1259  CB  VAL A 164      19.358  37.625  12.994  1.00 28.64           C  
ATOM   1260  CG1 VAL A 164      18.500  37.663  14.231  1.00 25.70           C  
ATOM   1261  CG2 VAL A 164      19.575  39.045  12.591  1.00 32.10           C  
ATOM   1262  N   ARG A 165      20.189  34.559  12.910  1.00 18.98           N  
ATOM   1263  CA  ARG A 165      20.001  33.162  13.347  1.00 21.55           C  
ATOM   1264  C   ARG A 165      21.249  32.540  13.966  1.00 22.72           C  
ATOM   1265  O   ARG A 165      21.232  31.882  15.043  1.00 23.45           O  
ATOM   1266  CB  ARG A 165      19.529  32.365  12.146  1.00 28.98           C  
ATOM   1267  CG  ARG A 165      18.077  32.631  12.181  1.00 42.85           C  
ATOM   1268  CD  ARG A 165      17.291  31.953  11.104  1.00 62.01           C  
ATOM   1269  NE  ARG A 165      15.902  32.196  11.468  1.00 80.24           N  
ATOM   1270  CZ  ARG A 165      14.909  32.325  10.581  1.00 88.22           C  
ATOM   1271  NH1 ARG A 165      15.099  32.226   9.250  1.00 91.07           N  
ATOM   1272  NH2 ARG A 165      13.692  32.568  11.074  1.00 91.78           N  
ATOM   1273  N   LYS A 166      22.365  32.880  13.294  1.00 16.12           N  
ATOM   1274  CA  LYS A 166      23.644  32.450  13.793  1.00 19.19           C  
ATOM   1275  C   LYS A 166      23.895  33.093  15.129  1.00 17.78           C  
ATOM   1276  O   LYS A 166      24.266  32.386  16.088  1.00 17.47           O  
ATOM   1277  CB  LYS A 166      24.755  32.828  12.834  1.00 32.39           C  
ATOM   1278  CG  LYS A 166      24.691  31.972  11.575  1.00 44.21           C  
ATOM   1279  CD  LYS A 166      25.711  32.369  10.502  1.00 56.21           C  
ATOM   1280  CE  LYS A 166      25.353  31.635   9.208  1.00 67.75           C  
ATOM   1281  NZ  LYS A 166      26.274  31.961   8.135  1.00 77.81           N  
ATOM   1282  N   ARG A 167      23.637  34.403  15.257  1.00 14.61           N  
ATOM   1283  CA  ARG A 167      23.859  35.071  16.525  1.00 15.89           C  
ATOM   1284  C   ARG A 167      22.992  34.466  17.608  1.00 16.26           C  
ATOM   1285  O   ARG A 167      23.486  34.362  18.729  1.00 16.68           O  
ATOM   1286  CB  ARG A 167      23.527  36.558  16.451  1.00 20.63           C  
ATOM   1287  CG  ARG A 167      24.499  37.362  15.615  1.00 19.15           C  
ATOM   1288  CD AARG A 167      24.502  38.811  16.129  0.50 24.49           C  
ATOM   1289  CD BARG A 167      24.690  38.671  16.294  0.50 23.17           C  
ATOM   1290  NE AARG A 167      23.377  39.692  15.806  0.50 23.32           N  
ATOM   1291  NE BARG A 167      23.697  39.706  16.111  0.50 24.59           N  
ATOM   1292  CZ AARG A 167      23.342  40.399  14.676  0.50 16.77           C  
ATOM   1293  CZ BARG A 167      23.245  40.509  17.085  0.50 23.03           C  
ATOM   1294  NH1AARG A 167      24.181  40.144  13.699  0.50 27.31           N  
ATOM   1295  NH1BARG A 167      23.482  40.319  18.402  0.50 27.91           N  
ATOM   1296  NH2AARG A 167      22.424  41.308  14.455  0.50  5.51           N  
ATOM   1297  NH2BARG A 167      22.409  41.488  16.714  0.50 18.45           N  
ATOM   1298  N   LEU A 168      21.736  34.060  17.339  1.00 18.87           N  
ATOM   1299  CA  LEU A 168      20.894  33.428  18.379  1.00 18.37           C  
ATOM   1300  C   LEU A 168      21.418  32.111  18.964  1.00 15.26           C  
ATOM   1301  O   LEU A 168      21.293  31.824  20.148  1.00 14.59           O  
ATOM   1302  CB  LEU A 168      19.541  33.109  17.853  1.00 19.47           C  
ATOM   1303  CG  LEU A 168      18.389  33.876  18.318  1.00 33.18           C  
ATOM   1304  CD1 LEU A 168      17.174  33.001  18.017  1.00 29.76           C  
ATOM   1305  CD2 LEU A 168      18.501  34.209  19.829  1.00 32.09           C  
ATOM   1306  N   VAL A 169      21.925  31.249  18.094  1.00 26.09           N  
ATOM   1307  CA  VAL A 169      22.603  29.993  18.470  1.00 30.51           C  
ATOM   1308  C   VAL A 169      23.842  30.245  19.353  1.00 22.02           C  
ATOM   1309  O   VAL A 169      24.011  29.553  20.374  1.00 25.50           O  
ATOM   1310  CB  VAL A 169      23.019  29.242  17.160  1.00 27.97           C  
ATOM   1311  CG1 VAL A 169      23.878  28.046  17.490  1.00 25.96           C  
ATOM   1312  CG2 VAL A 169      21.780  28.769  16.406  1.00 23.43           C  
ATOM   1313  N   GLU A 170      24.692  31.241  19.012  1.00 16.54           N  
ATOM   1314  CA  GLU A 170      25.889  31.549  19.798  1.00 18.47           C  
ATOM   1315  C   GLU A 170      25.434  32.130  21.117  1.00 16.07           C  
ATOM   1316  O   GLU A 170      26.081  31.833  22.115  1.00 15.71           O  
ATOM   1317  CB  GLU A 170      26.793  32.602  19.179  1.00 20.83           C  
ATOM   1318  CG  GLU A 170      27.357  32.183  17.895  1.00 26.40           C  
ATOM   1319  CD  GLU A 170      28.771  31.674  18.056  1.00 34.23           C  
ATOM   1320  OE1 GLU A 170      29.666  32.406  18.493  1.00 31.32           O  
ATOM   1321  OE2 GLU A 170      28.978  30.523  17.692  1.00 49.90           O  
ATOM   1322  N   TYR A 171      24.354  32.925  21.145  1.00 14.06           N  
ATOM   1323  CA  TYR A 171      23.794  33.424  22.374  1.00 11.70           C  
ATOM   1324  C   TYR A 171      23.393  32.236  23.239  1.00 10.66           C  
ATOM   1325  O   TYR A 171      23.705  32.182  24.426  1.00 15.53           O  
ATOM   1326  CB  TYR A 171      22.586  34.304  22.076  1.00  8.79           C  
ATOM   1327  CG  TYR A 171      21.855  34.686  23.358  1.00 12.93           C  
ATOM   1328  CD1 TYR A 171      22.379  35.655  24.198  1.00 15.64           C  
ATOM   1329  CD2 TYR A 171      20.712  34.037  23.753  1.00 15.73           C  
ATOM   1330  CE1 TYR A 171      21.813  35.981  25.410  1.00 17.39           C  
ATOM   1331  CE2 TYR A 171      20.127  34.341  24.992  1.00 19.42           C  
ATOM   1332  CZ  TYR A 171      20.679  35.318  25.814  1.00 22.02           C  
ATOM   1333  OH  TYR A 171      20.111  35.638  27.042  1.00 18.14           O  
ATOM   1334  N   HIS A 172      22.676  31.248  22.763  1.00 16.23           N  
ATOM   1335  CA  HIS A 172      22.188  30.172  23.627  1.00 18.45           C  
ATOM   1336  C   HIS A 172      23.312  29.286  24.119  1.00 18.43           C  
ATOM   1337  O   HIS A 172      23.372  28.883  25.294  1.00 18.10           O  
ATOM   1338  CB  HIS A 172      21.136  29.341  22.873  1.00 17.33           C  
ATOM   1339  CG  HIS A 172      19.759  29.989  22.906  1.00 15.22           C  
ATOM   1340  ND1 HIS A 172      18.953  30.156  23.953  1.00 25.05           N  
ATOM   1341  CD2 HIS A 172      19.144  30.562  21.809  1.00 19.89           C  
ATOM   1342  CE1 HIS A 172      17.891  30.813  23.549  1.00 27.06           C  
ATOM   1343  NE2 HIS A 172      18.026  31.049  22.258  1.00 23.50           N  
ATOM   1344  N   GLN A 173      24.306  29.134  23.258  1.00 16.50           N  
ATOM   1345  CA  GLN A 173      25.463  28.312  23.673  1.00 24.75           C  
ATOM   1346  C   GLN A 173      26.378  28.959  24.688  1.00 17.73           C  
ATOM   1347  O   GLN A 173      26.768  28.327  25.650  1.00 21.15           O  
ATOM   1348  CB  GLN A 173      26.334  27.911  22.449  1.00 24.76           C  
ATOM   1349  CG  GLN A 173      25.723  26.838  21.571  1.00 21.25           C  
ATOM   1350  CD  GLN A 173      26.438  26.524  20.286  1.00 35.07           C  
ATOM   1351  OE1 GLN A 173      26.463  25.381  19.838  1.00 42.94           O  
ATOM   1352  NE2 GLN A 173      27.046  27.457  19.592  1.00 35.45           N  
ATOM   1353  N   MET A 174      26.696  30.254  24.523  1.00 26.04           N  
ATOM   1354  CA  MET A 174      27.780  30.924  25.231  1.00 16.63           C  
ATOM   1355  C   MET A 174      27.350  31.962  26.189  1.00 14.52           C  
ATOM   1356  O   MET A 174      28.031  32.138  27.194  1.00 19.50           O  
ATOM   1357  CB  MET A 174      28.718  31.680  24.356  1.00 15.94           C  
ATOM   1358  CG  MET A 174      29.289  31.050  23.072  1.00 38.68           C  
ATOM   1359  SD  MET A 174      30.211  29.526  23.399  1.00 42.51           S  
ATOM   1360  CE  MET A 174      31.373  30.185  24.584  1.00 45.74           C  
ATOM   1361  N   THR A 175      26.232  32.646  25.930  1.00 15.93           N  
ATOM   1362  CA  THR A 175      25.882  33.824  26.706  1.00 20.80           C  
ATOM   1363  C   THR A 175      24.768  33.506  27.662  1.00 22.75           C  
ATOM   1364  O   THR A 175      24.838  33.941  28.815  1.00 19.66           O  
ATOM   1365  CB  THR A 175      25.427  35.010  25.806  1.00 15.05           C  
ATOM   1366  OG1 THR A 175      26.434  35.116  24.831  1.00 15.12           O  
ATOM   1367  CG2 THR A 175      25.209  36.343  26.547  1.00 13.66           C  
ATOM   1368  N   ALA A 176      23.791  32.708  27.207  1.00 17.11           N  
ATOM   1369  CA  ALA A 176      22.709  32.326  28.101  1.00 19.62           C  
ATOM   1370  C   ALA A 176      23.182  31.802  29.462  1.00 18.00           C  
ATOM   1371  O   ALA A 176      22.468  32.016  30.452  1.00 17.46           O  
ATOM   1372  CB  ALA A 176      21.839  31.236  27.463  1.00 25.53           C  
ATOM   1373  N   PRO A 177      24.354  31.136  29.583  1.00 18.68           N  
ATOM   1374  CA  PRO A 177      24.840  30.655  30.859  1.00 22.56           C  
ATOM   1375  C   PRO A 177      25.098  31.759  31.872  1.00 26.32           C  
ATOM   1376  O   PRO A 177      25.183  31.459  33.070  1.00 25.97           O  
ATOM   1377  CB  PRO A 177      26.070  29.871  30.484  1.00 22.51           C  
ATOM   1378  CG  PRO A 177      25.742  29.241  29.117  1.00 20.39           C  
ATOM   1379  CD  PRO A 177      25.070  30.405  28.505  1.00 16.87           C  
ATOM   1380  N   LEU A 178      25.280  33.013  31.433  1.00 17.44           N  
ATOM   1381  CA  LEU A 178      25.494  34.116  32.326  1.00 19.87           C  
ATOM   1382  C   LEU A 178      24.251  34.374  33.171  1.00 22.27           C  
ATOM   1383  O   LEU A 178      24.392  34.955  34.262  1.00 21.74           O  
ATOM   1384  CB  LEU A 178      25.871  35.370  31.534  1.00 20.20           C  
ATOM   1385  CG  LEU A 178      27.246  35.357  30.896  1.00 20.79           C  
ATOM   1386  CD1 LEU A 178      27.437  36.608  30.127  1.00 17.20           C  
ATOM   1387  CD2 LEU A 178      28.317  35.341  31.955  1.00 26.85           C  
ATOM   1388  N   ILE A 179      23.041  33.926  32.787  1.00 20.11           N  
ATOM   1389  CA  ILE A 179      21.847  34.121  33.617  1.00 20.22           C  
ATOM   1390  C   ILE A 179      22.043  33.341  34.922  1.00 18.78           C  
ATOM   1391  O   ILE A 179      21.829  33.929  35.978  1.00 25.03           O  
ATOM   1392  CB  ILE A 179      20.563  33.642  32.860  1.00 19.24           C  
ATOM   1393  CG1 ILE A 179      20.330  34.577  31.655  1.00 19.48           C  
ATOM   1394  CG2 ILE A 179      19.359  33.621  33.820  1.00 15.26           C  
ATOM   1395  CD1 ILE A 179      19.363  34.061  30.604  1.00 26.50           C  
ATOM   1396  N   GLY A 180      22.507  32.094  34.879  1.00 15.40           N  
ATOM   1397  CA  GLY A 180      22.743  31.291  36.059  1.00 21.16           C  
ATOM   1398  C   GLY A 180      23.936  31.788  36.861  1.00 26.48           C  
ATOM   1399  O   GLY A 180      23.881  31.828  38.106  1.00 22.84           O  
ATOM   1400  N   TYR A 181      25.001  32.215  36.144  1.00 24.74           N  
ATOM   1401  CA  TYR A 181      26.209  32.813  36.742  1.00 22.13           C  
ATOM   1402  C   TYR A 181      25.873  33.945  37.716  1.00 18.40           C  
ATOM   1403  O   TYR A 181      26.193  33.901  38.911  1.00 22.35           O  
ATOM   1404  CB  TYR A 181      27.140  33.355  35.625  1.00 21.69           C  
ATOM   1405  CG  TYR A 181      28.489  33.927  36.089  1.00 23.52           C  
ATOM   1406  CD1 TYR A 181      28.603  35.224  36.552  1.00 19.96           C  
ATOM   1407  CD2 TYR A 181      29.618  33.116  36.045  1.00 26.38           C  
ATOM   1408  CE1 TYR A 181      29.825  35.728  36.976  1.00 29.06           C  
ATOM   1409  CE2 TYR A 181      30.840  33.617  36.468  1.00 26.56           C  
ATOM   1410  CZ  TYR A 181      30.947  34.918  36.928  1.00 29.23           C  
ATOM   1411  OH  TYR A 181      32.186  35.413  37.317  1.00 33.06           O  
ATOM   1412  N   TYR A 182      25.194  34.979  37.221  1.00 27.88           N  
ATOM   1413  CA  TYR A 182      24.857  36.175  37.960  1.00 20.66           C  
ATOM   1414  C   TYR A 182      23.688  35.939  38.869  1.00 25.55           C  
ATOM   1415  O   TYR A 182      23.566  36.705  39.814  1.00 22.46           O  
ATOM   1416  CB  TYR A 182      24.536  37.293  36.986  1.00 18.15           C  
ATOM   1417  CG  TYR A 182      25.815  37.884  36.435  1.00 23.80           C  
ATOM   1418  CD1 TYR A 182      26.753  38.411  37.316  1.00 25.62           C  
ATOM   1419  CD2 TYR A 182      26.071  37.822  35.075  1.00 20.65           C  
ATOM   1420  CE1 TYR A 182      27.950  38.888  36.826  1.00 23.86           C  
ATOM   1421  CE2 TYR A 182      27.282  38.286  34.588  1.00 22.91           C  
ATOM   1422  CZ  TYR A 182      28.218  38.800  35.463  1.00 27.81           C  
ATOM   1423  OH  TYR A 182      29.467  39.174  34.966  1.00 26.86           O  
ATOM   1424  N   SER A 183      22.802  34.974  38.593  1.00 17.79           N  
ATOM   1425  CA  SER A 183      21.773  34.685  39.550  1.00 22.82           C  
ATOM   1426  C   SER A 183      22.498  34.117  40.779  1.00 24.33           C  
ATOM   1427  O   SER A 183      22.192  34.532  41.892  1.00 28.47           O  
ATOM   1428  CB  SER A 183      20.820  33.670  38.952  1.00 27.48           C  
ATOM   1429  OG  SER A 183      19.962  34.251  37.970  1.00 36.61           O  
ATOM   1430  N   LYS A 184      23.470  33.220  40.641  1.00 22.39           N  
ATOM   1431  CA  LYS A 184      24.305  32.796  41.740  1.00 32.86           C  
ATOM   1432  C   LYS A 184      25.041  33.947  42.441  1.00 36.64           C  
ATOM   1433  O   LYS A 184      25.197  33.926  43.674  1.00 31.46           O  
ATOM   1434  CB  LYS A 184      25.349  31.811  41.274  1.00 45.13           C  
ATOM   1435  CG  LYS A 184      24.805  30.395  41.301  1.00 65.07           C  
ATOM   1436  CD  LYS A 184      25.953  29.372  41.312  1.00 80.43           C  
ATOM   1437  CE  LYS A 184      25.516  27.942  41.715  1.00 90.18           C  
ATOM   1438  NZ  LYS A 184      25.133  27.852  43.121  1.00 95.35           N  
ATOM   1439  N   GLU A 185      25.532  34.938  41.694  1.00 28.97           N  
ATOM   1440  CA  GLU A 185      26.114  36.110  42.295  1.00 26.04           C  
ATOM   1441  C   GLU A 185      25.074  36.823  43.129  1.00 29.58           C  
ATOM   1442  O   GLU A 185      25.445  37.289  44.215  1.00 27.30           O  
ATOM   1443  CB  GLU A 185      26.630  37.121  41.249  1.00 30.11           C  
ATOM   1444  CG  GLU A 185      27.857  36.591  40.537  1.00 31.47           C  
ATOM   1445  CD  GLU A 185      29.022  36.322  41.493  1.00 37.80           C  
ATOM   1446  OE1 GLU A 185      29.457  37.242  42.181  1.00 38.02           O  
ATOM   1447  OE2 GLU A 185      29.501  35.191  41.552  1.00 35.63           O  
ATOM   1448  N   ALA A 186      23.799  36.967  42.704  1.00 22.47           N  
ATOM   1449  CA  ALA A 186      22.815  37.702  43.488  1.00 20.60           C  
ATOM   1450  C   ALA A 186      22.450  36.961  44.777  1.00 24.28           C  
ATOM   1451  O   ALA A 186      22.235  37.529  45.854  1.00 25.34           O  
ATOM   1452  CB  ALA A 186      21.568  37.882  42.680  1.00 19.02           C  
ATOM   1453  N   GLU A 187      22.415  35.638  44.701  1.00 31.08           N  
ATOM   1454  CA  GLU A 187      22.141  34.782  45.857  1.00 44.44           C  
ATOM   1455  C   GLU A 187      23.150  34.955  46.976  1.00 40.98           C  
ATOM   1456  O   GLU A 187      22.828  34.905  48.176  1.00 33.46           O  
ATOM   1457  CB  GLU A 187      22.152  33.310  45.466  1.00 56.38           C  
ATOM   1458  CG  GLU A 187      20.806  32.860  44.911  1.00 76.88           C  
ATOM   1459  CD  GLU A 187      20.739  31.369  44.618  1.00 86.20           C  
ATOM   1460  OE1 GLU A 187      20.664  30.571  45.562  1.00 91.02           O  
ATOM   1461  OE2 GLU A 187      20.757  31.020  43.436  1.00 91.61           O  
ATOM   1462  N   ALA A 188      24.399  35.166  46.536  1.00 30.39           N  
ATOM   1463  CA  ALA A 188      25.497  35.366  47.468  1.00 35.28           C  
ATOM   1464  C   ALA A 188      25.615  36.777  48.053  1.00 33.05           C  
ATOM   1465  O   ALA A 188      26.471  37.056  48.894  1.00 38.47           O  
ATOM   1466  CB  ALA A 188      26.798  34.962  46.745  1.00 31.61           C  
ATOM   1467  N   GLY A 189      24.743  37.688  47.643  1.00 33.11           N  
ATOM   1468  CA  GLY A 189      24.765  39.076  48.082  1.00 38.03           C  
ATOM   1469  C   GLY A 189      25.738  40.009  47.310  1.00 39.17           C  
ATOM   1470  O   GLY A 189      25.867  41.197  47.661  1.00 38.53           O  
ATOM   1471  N   ASN A 190      26.374  39.541  46.221  1.00 32.23           N  
ATOM   1472  CA  ASN A 190      27.363  40.312  45.461  1.00 28.46           C  
ATOM   1473  C   ASN A 190      26.836  41.319  44.448  1.00 25.65           C  
ATOM   1474  O   ASN A 190      27.599  42.167  44.016  1.00 32.64           O  
ATOM   1475  CB  ASN A 190      28.307  39.357  44.735  1.00 34.00           C  
ATOM   1476  CG  ASN A 190      29.016  38.341  45.616  1.00 34.48           C  
ATOM   1477  OD1 ASN A 190      29.153  38.496  46.827  1.00 33.98           O  
ATOM   1478  ND2 ASN A 190      29.479  37.218  45.112  1.00 35.91           N  
ATOM   1479  N   THR A 191      25.556  41.263  44.069  1.00 26.13           N  
ATOM   1480  CA  THR A 191      24.855  42.119  43.112  1.00 29.10           C  
ATOM   1481  C   THR A 191      23.337  41.897  43.350  1.00 30.66           C  
ATOM   1482  O   THR A 191      22.924  40.980  44.099  1.00 27.02           O  
ATOM   1483  CB  THR A 191      25.234  41.732  41.612  1.00 26.13           C  
ATOM   1484  OG1 THR A 191      24.835  42.853  40.815  1.00 28.32           O  
ATOM   1485  CG2 THR A 191      24.563  40.464  41.070  1.00 26.95           C  
ATOM   1486  N   LYS A 192      22.520  42.760  42.707  1.00 31.45           N  
ATOM   1487  CA  LYS A 192      21.066  42.643  42.614  1.00 30.19           C  
ATOM   1488  C   LYS A 192      20.766  42.082  41.200  1.00 26.48           C  
ATOM   1489  O   LYS A 192      21.477  42.422  40.243  1.00 26.22           O  
ATOM   1490  CB  LYS A 192      20.449  44.043  42.842  1.00 26.39           C  
ATOM   1491  CG  LYS A 192      20.470  44.348  44.357  1.00 44.92           C  
ATOM   1492  CD  LYS A 192      20.175  45.801  44.791  1.00 56.84           C  
ATOM   1493  CE  LYS A 192      19.401  45.922  46.117  1.00 62.41           C  
ATOM   1494  NZ  LYS A 192      17.996  45.547  45.934  1.00 71.82           N  
ATOM   1495  N   TYR A 193      19.780  41.212  40.951  1.00 29.59           N  
ATOM   1496  CA  TYR A 193      19.512  40.627  39.611  1.00 26.17           C  
ATOM   1497  C   TYR A 193      18.078  41.014  39.353  1.00 22.39           C  
ATOM   1498  O   TYR A 193      17.328  40.851  40.302  1.00 29.92           O  
ATOM   1499  CB  TYR A 193      19.649  39.084  39.628  1.00 16.14           C  
ATOM   1500  CG  TYR A 193      19.616  38.390  38.306  1.00 23.88           C  
ATOM   1501  CD1 TYR A 193      18.419  38.015  37.750  1.00 28.45           C  
ATOM   1502  CD2 TYR A 193      20.768  38.216  37.613  1.00 21.54           C  
ATOM   1503  CE1 TYR A 193      18.368  37.484  36.473  1.00 27.30           C  
ATOM   1504  CE2 TYR A 193      20.734  37.682  36.334  1.00 27.18           C  
ATOM   1505  CZ  TYR A 193      19.534  37.328  35.772  1.00 22.84           C  
ATOM   1506  OH  TYR A 193      19.490  36.855  34.496  1.00 23.98           O  
ATOM   1507  N   ALA A 194      17.604  41.586  38.241  1.00 25.70           N  
ATOM   1508  CA  ALA A 194      16.181  41.854  38.027  1.00 22.71           C  
ATOM   1509  C   ALA A 194      15.867  41.433  36.601  1.00 24.56           C  
ATOM   1510  O   ALA A 194      16.666  41.662  35.701  1.00 23.26           O  
ATOM   1511  CB  ALA A 194      15.820  43.324  38.124  1.00 27.76           C  
ATOM   1512  N   LYS A 195      14.803  40.679  36.385  1.00 22.73           N  
ATOM   1513  CA  LYS A 195      14.390  40.266  35.066  1.00 23.39           C  
ATOM   1514  C   LYS A 195      13.277  41.223  34.553  1.00 27.00           C  
ATOM   1515  O   LYS A 195      12.415  41.677  35.322  1.00 29.46           O  
ATOM   1516  CB  LYS A 195      13.973  38.819  35.238  1.00 21.78           C  
ATOM   1517  CG  LYS A 195      13.755  38.186  33.909  1.00 29.40           C  
ATOM   1518  CD  LYS A 195      13.211  36.799  34.127  1.00 38.23           C  
ATOM   1519  CE  LYS A 195      12.745  36.343  32.751  1.00 39.99           C  
ATOM   1520  NZ  LYS A 195      12.355  34.938  32.727  1.00 49.37           N  
ATOM   1521  N   VAL A 196      13.287  41.732  33.311  1.00 20.78           N  
ATOM   1522  CA  VAL A 196      12.218  42.589  32.815  1.00 23.44           C  
ATOM   1523  C   VAL A 196      11.666  41.946  31.524  1.00 28.74           C  
ATOM   1524  O   VAL A 196      12.321  41.203  30.767  1.00 21.38           O  
ATOM   1525  CB  VAL A 196      12.717  44.035  32.521  1.00 32.45           C  
ATOM   1526  CG1 VAL A 196      13.508  44.521  33.736  1.00 37.45           C  
ATOM   1527  CG2 VAL A 196      13.623  44.112  31.315  1.00 31.23           C  
ATOM   1528  N   ASP A 197      10.384  42.181  31.309  1.00 22.69           N  
ATOM   1529  CA  ASP A 197       9.688  41.664  30.175  1.00 16.27           C  
ATOM   1530  C   ASP A 197      10.000  42.516  28.963  1.00 21.71           C  
ATOM   1531  O   ASP A 197       9.359  43.537  28.745  1.00 20.20           O  
ATOM   1532  CB  ASP A 197       8.206  41.681  30.416  1.00 22.42           C  
ATOM   1533  CG  ASP A 197       7.386  41.039  29.288  1.00 18.45           C  
ATOM   1534  OD1 ASP A 197       7.877  40.724  28.216  1.00 21.07           O  
ATOM   1535  OD2 ASP A 197       6.214  40.837  29.484  1.00 23.53           O  
ATOM   1536  N   GLY A 198      10.921  42.068  28.123  1.00 16.61           N  
ATOM   1537  CA  GLY A 198      11.316  42.835  26.964  1.00 21.26           C  
ATOM   1538  C   GLY A 198      10.257  42.800  25.859  1.00 27.33           C  
ATOM   1539  O   GLY A 198      10.499  43.434  24.830  1.00 21.75           O  
ATOM   1540  N   THR A 199       9.094  42.109  25.950  1.00 23.59           N  
ATOM   1541  CA  THR A 199       8.045  42.211  24.904  1.00 24.67           C  
ATOM   1542  C   THR A 199       7.121  43.430  25.058  1.00 26.11           C  
ATOM   1543  O   THR A 199       6.469  43.835  24.074  1.00 31.06           O  
ATOM   1544  CB  THR A 199       7.149  40.904  24.823  1.00 20.04           C  
ATOM   1545  OG1 THR A 199       6.307  40.816  25.949  1.00 20.89           O  
ATOM   1546  CG2 THR A 199       8.016  39.649  24.778  1.00 20.89           C  
ATOM   1547  N   LYS A 200       7.171  44.113  26.224  1.00 23.64           N  
ATOM   1548  CA  LYS A 200       6.346  45.271  26.476  1.00 19.12           C  
ATOM   1549  C   LYS A 200       6.785  46.344  25.533  1.00 24.01           C  
ATOM   1550  O   LYS A 200       7.861  46.304  24.939  1.00 22.82           O  
ATOM   1551  CB  LYS A 200       6.509  45.758  27.894  1.00 22.39           C  
ATOM   1552  CG  LYS A 200       5.870  44.746  28.839  1.00 18.31           C  
ATOM   1553  CD  LYS A 200       5.898  45.383  30.175  1.00 26.54           C  
ATOM   1554  CE  LYS A 200       5.474  44.334  31.116  1.00 24.03           C  
ATOM   1555  NZ  LYS A 200       5.688  44.892  32.400  1.00 28.94           N  
ATOM   1556  N   PRO A 201       5.945  47.296  25.281  1.00 25.29           N  
ATOM   1557  CA  PRO A 201       6.324  48.459  24.505  1.00 23.26           C  
ATOM   1558  C   PRO A 201       7.525  49.152  25.131  1.00 21.27           C  
ATOM   1559  O   PRO A 201       7.674  49.071  26.368  1.00 22.64           O  
ATOM   1560  CB  PRO A 201       5.022  49.240  24.502  1.00 29.11           C  
ATOM   1561  CG  PRO A 201       3.940  48.167  24.515  1.00 26.68           C  
ATOM   1562  CD  PRO A 201       4.511  47.257  25.583  1.00 33.70           C  
ATOM   1563  N   VAL A 202       8.368  49.799  24.296  1.00 24.14           N  
ATOM   1564  CA  VAL A 202       9.572  50.527  24.721  1.00 21.75           C  
ATOM   1565  C   VAL A 202       9.234  51.377  25.959  1.00 24.15           C  
ATOM   1566  O   VAL A 202       9.796  51.162  27.026  1.00 29.61           O  
ATOM   1567  CB  VAL A 202      10.094  51.474  23.582  1.00 20.87           C  
ATOM   1568  CG1 VAL A 202      11.238  52.354  24.054  1.00 17.93           C  
ATOM   1569  CG2 VAL A 202      10.665  50.653  22.471  1.00 22.03           C  
ATOM   1570  N   ALA A 203       8.262  52.286  25.965  1.00 26.44           N  
ATOM   1571  CA  ALA A 203       8.001  53.132  27.123  1.00 24.59           C  
ATOM   1572  C   ALA A 203       7.638  52.381  28.370  1.00 24.66           C  
ATOM   1573  O   ALA A 203       7.981  52.795  29.484  1.00 26.00           O  
ATOM   1574  CB  ALA A 203       6.872  54.099  26.846  1.00 34.37           C  
ATOM   1575  N   GLU A 204       6.959  51.252  28.190  1.00 28.00           N  
ATOM   1576  CA  GLU A 204       6.592  50.429  29.321  1.00 27.26           C  
ATOM   1577  C   GLU A 204       7.818  49.739  29.914  1.00 31.42           C  
ATOM   1578  O   GLU A 204       7.951  49.646  31.138  1.00 23.09           O  
ATOM   1579  CB  GLU A 204       5.587  49.382  28.900  1.00 36.46           C  
ATOM   1580  CG  GLU A 204       4.144  49.866  28.988  1.00 44.61           C  
ATOM   1581  CD  GLU A 204       3.138  48.709  28.884  1.00 48.97           C  
ATOM   1582  OE1 GLU A 204       2.993  47.948  29.851  1.00 52.39           O  
ATOM   1583  OE2 GLU A 204       2.506  48.562  27.836  1.00 51.56           O  
ATOM   1584  N   VAL A 205       8.729  49.235  29.080  1.00 31.86           N  
ATOM   1585  CA  VAL A 205       9.958  48.634  29.563  1.00 22.63           C  
ATOM   1586  C   VAL A 205      10.665  49.763  30.292  1.00 21.22           C  
ATOM   1587  O   VAL A 205      11.202  49.541  31.373  1.00 18.70           O  
ATOM   1588  CB  VAL A 205      10.851  48.117  28.381  1.00 24.22           C  
ATOM   1589  CG1 VAL A 205      12.176  47.554  28.946  1.00 19.79           C  
ATOM   1590  CG2 VAL A 205      10.157  47.007  27.589  1.00 17.92           C  
ATOM   1591  N   ARG A 206      10.676  50.985  29.748  1.00 23.27           N  
ATOM   1592  CA  ARG A 206      11.381  52.102  30.354  1.00 26.40           C  
ATOM   1593  C   ARG A 206      10.866  52.395  31.765  1.00 29.43           C  
ATOM   1594  O   ARG A 206      11.653  52.530  32.704  1.00 32.42           O  
ATOM   1595  CB  ARG A 206      11.196  53.246  29.421  1.00 26.38           C  
ATOM   1596  CG  ARG A 206      11.935  54.435  29.920  1.00 49.92           C  
ATOM   1597  CD  ARG A 206      11.129  55.634  29.476  1.00 67.93           C  
ATOM   1598  NE  ARG A 206      11.566  56.767  30.264  1.00 84.85           N  
ATOM   1599  CZ  ARG A 206      12.176  57.834  29.727  1.00 93.86           C  
ATOM   1600  NH1 ARG A 206      12.338  57.978  28.402  1.00 92.58           N  
ATOM   1601  NH2 ARG A 206      12.607  58.797  30.557  1.00100.35           N  
ATOM   1602  N   ALA A 207       9.544  52.377  31.942  1.00 26.47           N  
ATOM   1603  CA  ALA A 207       8.907  52.492  33.247  1.00 31.60           C  
ATOM   1604  C   ALA A 207       9.202  51.350  34.241  1.00 38.53           C  
ATOM   1605  O   ALA A 207       9.309  51.604  35.465  1.00 38.74           O  
ATOM   1606  CB  ALA A 207       7.414  52.565  33.084  1.00 26.98           C  
ATOM   1607  N   ASP A 208       9.362  50.072  33.834  1.00 34.71           N  
ATOM   1608  CA  ASP A 208       9.716  48.993  34.790  1.00 29.57           C  
ATOM   1609  C   ASP A 208      11.108  49.181  35.354  1.00 23.15           C  
ATOM   1610  O   ASP A 208      11.374  49.013  36.553  1.00 27.89           O  
ATOM   1611  CB  ASP A 208       9.597  47.611  34.097  1.00 28.86           C  
ATOM   1612  CG  ASP A 208       8.157  47.235  33.726  1.00 36.94           C  
ATOM   1613  OD1 ASP A 208       7.226  47.532  34.481  1.00 38.17           O  
ATOM   1614  OD2 ASP A 208       7.946  46.649  32.669  1.00 43.37           O  
ATOM   1615  N   LEU A 209      11.976  49.631  34.439  1.00 29.55           N  
ATOM   1616  CA  LEU A 209      13.339  49.966  34.772  1.00 30.90           C  
ATOM   1617  C   LEU A 209      13.384  51.107  35.751  1.00 30.94           C  
ATOM   1618  O   LEU A 209      14.199  50.983  36.656  1.00 31.15           O  
ATOM   1619  CB  LEU A 209      14.144  50.369  33.555  1.00 22.64           C  
ATOM   1620  CG  LEU A 209      14.484  49.203  32.619  1.00 32.03           C  
ATOM   1621  CD1 LEU A 209      15.195  49.765  31.380  1.00 30.31           C  
ATOM   1622  CD2 LEU A 209      15.357  48.179  33.319  1.00 27.70           C  
ATOM   1623  N   GLU A 210      12.618  52.198  35.657  1.00 29.77           N  
ATOM   1624  CA  GLU A 210      12.663  53.230  36.684  1.00 32.29           C  
ATOM   1625  C   GLU A 210      12.246  52.665  38.009  1.00 37.37           C  
ATOM   1626  O   GLU A 210      12.926  52.974  38.982  1.00 37.57           O  
ATOM   1627  CB  GLU A 210      11.762  54.334  36.399  1.00 30.94           C  
ATOM   1628  CG  GLU A 210      12.483  55.212  35.433  1.00 46.47           C  
ATOM   1629  CD  GLU A 210      11.646  56.411  35.024  1.00 59.35           C  
ATOM   1630  OE1 GLU A 210      11.393  57.236  35.902  1.00 73.54           O  
ATOM   1631  OE2 GLU A 210      11.248  56.534  33.859  1.00 55.93           O  
ATOM   1632  N   LYS A 211      11.260  51.747  38.076  1.00 40.32           N  
ATOM   1633  CA  LYS A 211      10.927  51.111  39.364  1.00 46.86           C  
ATOM   1634  C   LYS A 211      12.078  50.386  40.001  1.00 44.48           C  
ATOM   1635  O   LYS A 211      12.239  50.401  41.213  1.00 53.79           O  
ATOM   1636  CB  LYS A 211       9.840  50.063  39.295  1.00 49.66           C  
ATOM   1637  CG  LYS A 211       8.532  50.780  39.159  1.00 66.99           C  
ATOM   1638  CD  LYS A 211       7.786  50.219  37.961  1.00 79.45           C  
ATOM   1639  CE  LYS A 211       6.678  51.165  37.481  1.00 83.43           C  
ATOM   1640  NZ  LYS A 211       6.007  50.590  36.327  1.00 85.04           N  
ATOM   1641  N   ILE A 212      12.897  49.723  39.210  1.00 43.75           N  
ATOM   1642  CA  ILE A 212      14.037  48.992  39.744  1.00 41.73           C  
ATOM   1643  C   ILE A 212      15.155  49.961  40.162  1.00 40.35           C  
ATOM   1644  O   ILE A 212      15.751  49.755  41.216  1.00 44.48           O  
ATOM   1645  CB  ILE A 212      14.508  47.961  38.630  1.00 38.89           C  
ATOM   1646  CG1 ILE A 212      13.375  46.935  38.326  1.00 38.67           C  
ATOM   1647  CG2 ILE A 212      15.806  47.281  39.075  1.00 33.58           C  
ATOM   1648  CD1 ILE A 212      13.602  46.019  37.091  1.00 32.12           C  
ATOM   1649  N   LEU A 213      15.456  51.032  39.420  1.00 40.42           N  
ATOM   1650  CA  LEU A 213      16.624  51.868  39.661  1.00 49.31           C  
ATOM   1651  C   LEU A 213      16.440  53.187  40.423  1.00 54.79           C  
ATOM   1652  O   LEU A 213      17.458  53.704  40.904  1.00 53.77           O  
ATOM   1653  CB  LEU A 213      17.321  52.160  38.292  1.00 37.29           C  
ATOM   1654  CG  LEU A 213      17.772  50.963  37.443  1.00 35.90           C  
ATOM   1655  CD1 LEU A 213      18.238  51.457  36.081  1.00 37.96           C  
ATOM   1656  CD2 LEU A 213      18.910  50.230  38.104  1.00 30.51           C  
ATOM   1657  N   GLY A 214      15.248  53.773  40.555  1.00 60.83           N  
ATOM   1658  CA  GLY A 214      15.055  55.001  41.318  1.00 66.76           C  
ATOM   1659  C   GLY A 214      14.400  56.086  40.466  1.00 77.41           C  
ATOM   1660  O   GLY A 214      13.852  57.041  41.020  1.00 81.95           O  
ATOM   1661  OXT GLY A 214      14.430  55.983  39.238  1.00 80.44           O  
TER    1662      GLY A 214                                                      
ATOM   1663  N   MET B   1      12.440   6.614  -1.137  1.00 84.71           N  
ATOM   1664  CA  MET B   1      13.491   5.717  -0.668  1.00 76.22           C  
ATOM   1665  C   MET B   1      13.148   5.442   0.796  1.00 71.67           C  
ATOM   1666  O   MET B   1      12.868   6.366   1.556  1.00 63.59           O  
ATOM   1667  CB  MET B   1      14.812   6.448  -0.874  1.00 75.77           C  
ATOM   1668  CG  MET B   1      15.976   5.572  -1.280  1.00 71.66           C  
ATOM   1669  SD  MET B   1      17.080   5.513   0.137  1.00 66.16           S  
ATOM   1670  CE  MET B   1      18.072   6.943  -0.151  1.00 65.65           C  
ATOM   1671  N   ARG B   2      13.034   4.158   1.147  1.00 68.59           N  
ATOM   1672  CA  ARG B   2      12.484   3.732   2.434  1.00 67.43           C  
ATOM   1673  C   ARG B   2      13.498   2.869   3.183  1.00 57.10           C  
ATOM   1674  O   ARG B   2      14.114   1.992   2.555  1.00 53.89           O  
ATOM   1675  CB  ARG B   2      11.195   2.956   2.146  1.00 72.67           C  
ATOM   1676  CG  ARG B   2      10.165   3.697   1.313  1.00 72.08           C  
ATOM   1677  CD  ARG B   2       9.624   2.850   0.185  1.00 73.99           C  
ATOM   1678  NE  ARG B   2       8.201   3.110   0.140  1.00 84.42           N  
ATOM   1679  CZ  ARG B   2       7.320   2.313  -0.472  1.00 87.12           C  
ATOM   1680  NH1 ARG B   2       7.700   1.235  -1.169  1.00 81.73           N  
ATOM   1681  NH2 ARG B   2       6.024   2.633  -0.378  1.00 89.07           N  
ATOM   1682  N   ILE B   3      13.757   3.053   4.467  1.00 48.30           N  
ATOM   1683  CA  ILE B   3      14.820   2.298   5.099  1.00 41.09           C  
ATOM   1684  C   ILE B   3      14.372   2.025   6.524  1.00 46.91           C  
ATOM   1685  O   ILE B   3      13.660   2.825   7.142  1.00 47.93           O  
ATOM   1686  CB  ILE B   3      16.126   3.129   5.107  1.00 39.02           C  
ATOM   1687  CG1 ILE B   3      16.572   3.543   3.735  1.00 34.33           C  
ATOM   1688  CG2 ILE B   3      17.243   2.280   5.656  1.00 35.63           C  
ATOM   1689  CD1 ILE B   3      17.526   4.738   3.782  1.00 31.71           C  
ATOM   1690  N   ILE B   4      14.732   0.846   7.026  1.00 49.38           N  
ATOM   1691  CA  ILE B   4      14.527   0.452   8.416  1.00 49.63           C  
ATOM   1692  C   ILE B   4      15.955   0.383   9.003  1.00 47.41           C  
ATOM   1693  O   ILE B   4      16.934   0.000   8.324  1.00 43.23           O  
ATOM   1694  CB  ILE B   4      13.839  -0.968   8.544  1.00 51.23           C  
ATOM   1695  CG1 ILE B   4      12.411  -0.962   8.018  1.00 59.00           C  
ATOM   1696  CG2 ILE B   4      13.787  -1.370  10.010  1.00 51.37           C  
ATOM   1697  CD1 ILE B   4      11.690  -2.343   8.025  1.00 60.42           C  
ATOM   1698  N   LEU B   5      16.113   0.790  10.258  1.00 42.10           N  
ATOM   1699  CA  LEU B   5      17.364   0.610  10.949  1.00 41.72           C  
ATOM   1700  C   LEU B   5      17.066  -0.411  12.013  1.00 40.37           C  
ATOM   1701  O   LEU B   5      16.071  -0.292  12.735  1.00 42.94           O  
ATOM   1702  CB  LEU B   5      17.817   1.896  11.571  1.00 40.46           C  
ATOM   1703  CG  LEU B   5      17.955   3.057  10.600  1.00 42.49           C  
ATOM   1704  CD1 LEU B   5      18.514   4.244  11.389  1.00 47.45           C  
ATOM   1705  CD2 LEU B   5      18.845   2.684   9.406  1.00 37.74           C  
ATOM   1706  N   LEU B   6      17.961  -1.390  12.084  1.00 36.41           N  
ATOM   1707  CA  LEU B   6      17.873  -2.565  12.933  1.00 40.19           C  
ATOM   1708  C   LEU B   6      19.120  -2.684  13.799  1.00 39.44           C  
ATOM   1709  O   LEU B   6      20.227  -2.447  13.301  1.00 42.64           O  
ATOM   1710  CB  LEU B   6      17.758  -3.744  12.031  1.00 41.77           C  
ATOM   1711  CG  LEU B   6      16.842  -4.871  12.331  1.00 48.66           C  
ATOM   1712  CD1 LEU B   6      15.402  -4.380  12.555  1.00 46.66           C  
ATOM   1713  CD2 LEU B   6      16.983  -5.852  11.167  1.00 49.02           C  
ATOM   1714  N   GLY B   7      19.057  -3.003  15.080  1.00 44.76           N  
ATOM   1715  CA  GLY B   7      20.272  -3.070  15.888  1.00 40.36           C  
ATOM   1716  C   GLY B   7      19.954  -2.918  17.356  1.00 41.77           C  
ATOM   1717  O   GLY B   7      18.844  -2.521  17.735  1.00 43.95           O  
ATOM   1718  N   ALA B   8      20.929  -3.294  18.183  1.00 39.38           N  
ATOM   1719  CA  ALA B   8      20.758  -3.337  19.621  1.00 35.60           C  
ATOM   1720  C   ALA B   8      20.475  -1.974  20.190  1.00 27.31           C  
ATOM   1721  O   ALA B   8      20.799  -0.992  19.522  1.00 33.53           O  
ATOM   1722  CB  ALA B   8      22.035  -3.915  20.266  1.00 37.34           C  
ATOM   1723  N   PRO B   9      19.946  -1.841  21.419  1.00 37.00           N  
ATOM   1724  CA  PRO B   9      19.941  -0.573  22.161  1.00 29.14           C  
ATOM   1725  C   PRO B   9      21.313   0.109  22.079  1.00 35.37           C  
ATOM   1726  O   PRO B   9      22.304  -0.513  22.486  1.00 42.22           O  
ATOM   1727  CB  PRO B   9      19.573  -1.010  23.539  1.00 33.91           C  
ATOM   1728  CG  PRO B   9      18.671  -2.184  23.335  1.00 30.86           C  
ATOM   1729  CD  PRO B   9      19.367  -2.929  22.219  1.00 33.98           C  
ATOM   1730  N   GLY B  10      21.464   1.299  21.495  1.00 38.61           N  
ATOM   1731  CA  GLY B  10      22.728   2.031  21.494  1.00 32.57           C  
ATOM   1732  C   GLY B  10      23.612   1.650  20.330  1.00 30.37           C  
ATOM   1733  O   GLY B  10      24.784   2.003  20.301  1.00 34.38           O  
ATOM   1734  N   ALA B  11      23.098   0.947  19.342  1.00 34.02           N  
ATOM   1735  CA  ALA B  11      23.890   0.547  18.190  1.00 33.03           C  
ATOM   1736  C   ALA B  11      24.343   1.712  17.300  1.00 35.80           C  
ATOM   1737  O   ALA B  11      25.245   1.535  16.462  1.00 43.03           O  
ATOM   1738  CB  ALA B  11      23.091  -0.431  17.346  1.00 31.19           C  
ATOM   1739  N   GLY B  12      23.720   2.893  17.440  1.00 33.35           N  
ATOM   1740  CA  GLY B  12      24.077   4.056  16.658  1.00 30.37           C  
ATOM   1741  C   GLY B  12      22.990   4.425  15.684  1.00 31.40           C  
ATOM   1742  O   GLY B  12      23.215   5.330  14.878  1.00 40.02           O  
ATOM   1743  N   LYS B  13      21.787   3.848  15.763  1.00 29.01           N  
ATOM   1744  CA  LYS B  13      20.779   4.049  14.730  1.00 34.98           C  
ATOM   1745  C   LYS B  13      20.288   5.485  14.599  1.00 33.86           C  
ATOM   1746  O   LYS B  13      20.339   6.050  13.502  1.00 40.66           O  
ATOM   1747  CB  LYS B  13      19.571   3.150  14.972  1.00 34.62           C  
ATOM   1748  CG  LYS B  13      19.826   1.646  14.878  1.00 41.10           C  
ATOM   1749  CD  LYS B  13      18.593   0.810  15.259  1.00 41.42           C  
ATOM   1750  CE  LYS B  13      18.013   1.059  16.675  1.00 40.36           C  
ATOM   1751  NZ  LYS B  13      18.879   0.536  17.689  1.00 33.42           N  
ATOM   1752  N   GLY B  14      19.841   6.161  15.640  1.00 30.00           N  
ATOM   1753  CA  GLY B  14      19.422   7.545  15.550  1.00 29.39           C  
ATOM   1754  C   GLY B  14      20.566   8.450  15.119  1.00 38.09           C  
ATOM   1755  O   GLY B  14      20.348   9.299  14.248  1.00 38.51           O  
ATOM   1756  N   THR B  15      21.786   8.237  15.651  1.00 37.44           N  
ATOM   1757  CA  THR B  15      22.940   9.041  15.293  1.00 33.43           C  
ATOM   1758  C   THR B  15      23.058   8.991  13.791  1.00 32.89           C  
ATOM   1759  O   THR B  15      23.175  10.044  13.166  1.00 30.84           O  
ATOM   1760  CB  THR B  15      24.234   8.500  15.922  1.00 36.32           C  
ATOM   1761  OG1 THR B  15      24.090   8.662  17.329  1.00 38.15           O  
ATOM   1762  CG2 THR B  15      25.481   9.251  15.515  1.00 37.68           C  
ATOM   1763  N   GLN B  16      22.914   7.843  13.158  1.00 32.92           N  
ATOM   1764  CA  GLN B  16      23.052   7.821  11.715  1.00 36.52           C  
ATOM   1765  C   GLN B  16      21.813   8.215  10.931  1.00 39.40           C  
ATOM   1766  O   GLN B  16      21.889   8.729   9.816  1.00 42.84           O  
ATOM   1767  CB  GLN B  16      23.502   6.458  11.302  1.00 32.86           C  
ATOM   1768  CG  GLN B  16      24.868   6.174  11.887  1.00 34.60           C  
ATOM   1769  CD  GLN B  16      25.969   7.091  11.400  1.00 34.87           C  
ATOM   1770  OE1 GLN B  16      26.979   7.292  12.064  1.00 36.99           O  
ATOM   1771  NE2 GLN B  16      25.870   7.644  10.208  1.00 40.19           N  
ATOM   1772  N   ALA B  17      20.653   7.998  11.495  1.00 39.01           N  
ATOM   1773  CA  ALA B  17      19.414   8.452  10.923  1.00 47.16           C  
ATOM   1774  C   ALA B  17      19.407   9.931  10.549  1.00 43.52           C  
ATOM   1775  O   ALA B  17      18.894  10.279   9.485  1.00 44.04           O  
ATOM   1776  CB  ALA B  17      18.311   8.228  11.918  1.00 49.09           C  
ATOM   1777  N   GLN B  18      19.997  10.805  11.370  1.00 44.22           N  
ATOM   1778  CA  GLN B  18      20.001  12.242  11.128  1.00 48.06           C  
ATOM   1779  C   GLN B  18      20.752  12.539   9.870  1.00 48.99           C  
ATOM   1780  O   GLN B  18      20.228  13.295   9.050  1.00 49.18           O  
ATOM   1781  CB  GLN B  18      20.651  13.030  12.231  1.00 52.01           C  
ATOM   1782  CG  GLN B  18      19.844  13.002  13.529  1.00 64.20           C  
ATOM   1783  CD  GLN B  18      20.717  13.009  14.801  1.00 76.47           C  
ATOM   1784  OE1 GLN B  18      20.261  12.589  15.863  1.00 80.71           O  
ATOM   1785  NE2 GLN B  18      21.988  13.408  14.870  1.00 76.58           N  
ATOM   1786  N   PHE B  19      21.915  11.920   9.668  1.00 47.30           N  
ATOM   1787  CA  PHE B  19      22.622  12.089   8.417  1.00 52.09           C  
ATOM   1788  C   PHE B  19      21.761  11.614   7.227  1.00 52.15           C  
ATOM   1789  O   PHE B  19      21.701  12.322   6.217  1.00 48.70           O  
ATOM   1790  CB  PHE B  19      23.982  11.315   8.458  1.00 62.83           C  
ATOM   1791  CG  PHE B  19      24.366  10.647   7.110  1.00 78.66           C  
ATOM   1792  CD1 PHE B  19      24.827  11.402   6.031  1.00 82.12           C  
ATOM   1793  CD2 PHE B  19      24.156   9.276   6.923  1.00 81.20           C  
ATOM   1794  CE1 PHE B  19      25.059  10.794   4.810  1.00 80.52           C  
ATOM   1795  CE2 PHE B  19      24.391   8.681   5.697  1.00 78.78           C  
ATOM   1796  CZ  PHE B  19      24.835   9.443   4.648  1.00 80.40           C  
ATOM   1797  N   ILE B  20      21.096  10.442   7.257  1.00 54.77           N  
ATOM   1798  CA  ILE B  20      20.352   9.941   6.085  1.00 53.50           C  
ATOM   1799  C   ILE B  20      19.277  10.955   5.691  1.00 55.71           C  
ATOM   1800  O   ILE B  20      19.088  11.260   4.516  1.00 55.97           O  
ATOM   1801  CB  ILE B  20      19.727   8.544   6.428  1.00 43.65           C  
ATOM   1802  CG1 ILE B  20      20.853   7.526   6.571  1.00 43.73           C  
ATOM   1803  CG2 ILE B  20      18.783   8.072   5.326  1.00 36.90           C  
ATOM   1804  CD1 ILE B  20      20.692   6.504   7.714  1.00 37.34           C  
ATOM   1805  N   MET B  21      18.640  11.539   6.706  1.00 53.50           N  
ATOM   1806  CA  MET B  21      17.584  12.511   6.566  1.00 55.59           C  
ATOM   1807  C   MET B  21      18.019  13.768   5.786  1.00 63.26           C  
ATOM   1808  O   MET B  21      17.646  14.000   4.619  1.00 54.67           O  
ATOM   1809  CB  MET B  21      17.171  12.741   7.993  1.00 45.94           C  
ATOM   1810  CG  MET B  21      16.117  13.778   8.216  1.00 59.65           C  
ATOM   1811  SD  MET B  21      15.667  13.800   9.963  1.00 68.89           S  
ATOM   1812  CE  MET B  21      17.230  14.160  10.717  1.00 65.04           C  
ATOM   1813  N   GLU B  22      18.939  14.517   6.400  1.00 68.11           N  
ATOM   1814  CA  GLU B  22      19.457  15.752   5.835  1.00 69.95           C  
ATOM   1815  C   GLU B  22      20.054  15.548   4.462  1.00 61.74           C  
ATOM   1816  O   GLU B  22      20.015  16.446   3.627  1.00 62.70           O  
ATOM   1817  CB  GLU B  22      20.556  16.389   6.736  1.00 80.66           C  
ATOM   1818  CG  GLU B  22      21.914  15.659   6.882  1.00 96.02           C  
ATOM   1819  CD  GLU B  22      23.132  16.441   7.418  1.00103.95           C  
ATOM   1820  OE1 GLU B  22      23.305  16.504   8.643  1.00106.95           O  
ATOM   1821  OE2 GLU B  22      23.927  16.950   6.610  1.00106.47           O  
ATOM   1822  N   LYS B  23      20.610  14.371   4.225  1.00 55.62           N  
ATOM   1823  CA  LYS B  23      21.283  14.154   2.976  1.00 64.35           C  
ATOM   1824  C   LYS B  23      20.345  13.533   1.962  1.00 66.14           C  
ATOM   1825  O   LYS B  23      20.562  13.666   0.760  1.00 69.30           O  
ATOM   1826  CB  LYS B  23      22.495  13.252   3.214  1.00 70.08           C  
ATOM   1827  CG  LYS B  23      23.671  13.477   2.258  1.00 77.32           C  
ATOM   1828  CD  LYS B  23      24.033  12.153   1.600  1.00 77.45           C  
ATOM   1829  CE  LYS B  23      25.035  12.305   0.473  1.00 76.19           C  
ATOM   1830  NZ  LYS B  23      25.206  11.005  -0.143  1.00 70.39           N  
ATOM   1831  N   TYR B  24      19.288  12.836   2.336  1.00 65.86           N  
ATOM   1832  CA  TYR B  24      18.518  12.180   1.304  1.00 66.45           C  
ATOM   1833  C   TYR B  24      17.121  12.746   1.190  1.00 68.07           C  
ATOM   1834  O   TYR B  24      16.349  12.397   0.290  1.00 63.72           O  
ATOM   1835  CB  TYR B  24      18.537  10.672   1.616  1.00 67.20           C  
ATOM   1836  CG  TYR B  24      19.927  10.040   1.444  1.00 65.48           C  
ATOM   1837  CD1 TYR B  24      20.337   9.705   0.176  1.00 66.90           C  
ATOM   1838  CD2 TYR B  24      20.777   9.794   2.509  1.00 65.22           C  
ATOM   1839  CE1 TYR B  24      21.572   9.134  -0.033  1.00 65.93           C  
ATOM   1840  CE2 TYR B  24      22.015   9.222   2.301  1.00 62.68           C  
ATOM   1841  CZ  TYR B  24      22.406   8.896   1.020  1.00 59.30           C  
ATOM   1842  OH  TYR B  24      23.642   8.343   0.766  1.00 55.27           O  
ATOM   1843  N   GLY B  25      16.807  13.633   2.130  1.00 65.70           N  
ATOM   1844  CA  GLY B  25      15.537  14.321   2.173  1.00 68.83           C  
ATOM   1845  C   GLY B  25      14.372  13.599   2.839  1.00 69.97           C  
ATOM   1846  O   GLY B  25      13.421  14.262   3.273  1.00 75.41           O  
ATOM   1847  N   ILE B  26      14.388  12.268   2.923  1.00 68.22           N  
ATOM   1848  CA  ILE B  26      13.304  11.475   3.522  1.00 59.20           C  
ATOM   1849  C   ILE B  26      13.047  11.819   4.978  1.00 52.29           C  
ATOM   1850  O   ILE B  26      14.011  12.185   5.640  1.00 59.87           O  
ATOM   1851  CB  ILE B  26      13.627   9.977   3.429  1.00 56.62           C  
ATOM   1852  CG1 ILE B  26      15.003   9.610   3.977  1.00 54.45           C  
ATOM   1853  CG2 ILE B  26      13.497   9.635   1.979  1.00 48.49           C  
ATOM   1854  CD1 ILE B  26      15.252   8.104   4.018  1.00 62.43           C  
ATOM   1855  N   PRO B  27      11.843  11.768   5.552  1.00 55.31           N  
ATOM   1856  CA  PRO B  27      11.619  11.921   6.997  1.00 57.76           C  
ATOM   1857  C   PRO B  27      11.911  10.709   7.912  1.00 59.90           C  
ATOM   1858  O   PRO B  27      11.626   9.544   7.591  1.00 65.00           O  
ATOM   1859  CB  PRO B  27      10.169  12.403   7.067  1.00 56.55           C  
ATOM   1860  CG  PRO B  27       9.544  11.660   5.902  1.00 55.45           C  
ATOM   1861  CD  PRO B  27      10.584  11.838   4.809  1.00 58.04           C  
ATOM   1862  N   GLN B  28      12.496  10.968   9.087  1.00 59.88           N  
ATOM   1863  CA  GLN B  28      12.800   9.945  10.086  1.00 61.78           C  
ATOM   1864  C   GLN B  28      11.521   9.669  10.885  1.00 61.12           C  
ATOM   1865  O   GLN B  28      10.899  10.585  11.427  1.00 64.12           O  
ATOM   1866  CB  GLN B  28      13.937  10.449  11.024  1.00 60.26           C  
ATOM   1867  CG  GLN B  28      14.373   9.546  12.192  1.00 65.40           C  
ATOM   1868  CD  GLN B  28      15.089  10.216  13.380  1.00 70.59           C  
ATOM   1869  OE1 GLN B  28      15.294  11.528  13.541  1.00 70.04           O  
ATOM   1870  NE2 GLN B  28      15.483   9.498  14.298  1.00 75.58           N  
ATOM   1871  N   ILE B  29      11.086   8.429  10.990  1.00 60.46           N  
ATOM   1872  CA  ILE B  29       9.920   8.082  11.769  1.00 53.15           C  
ATOM   1873  C   ILE B  29      10.517   7.211  12.854  1.00 46.16           C  
ATOM   1874  O   ILE B  29      10.844   6.054  12.613  1.00 49.12           O  
ATOM   1875  CB  ILE B  29       8.960   7.369  10.808  1.00 51.44           C  
ATOM   1876  CG1 ILE B  29       8.476   8.369   9.762  1.00 55.41           C  
ATOM   1877  CG2 ILE B  29       7.765   6.817  11.548  1.00 49.58           C  
ATOM   1878  CD1 ILE B  29       7.649   7.677   8.664  1.00 63.15           C  
ATOM   1879  N   SER B  30      10.761   7.798  14.008  1.00 38.43           N  
ATOM   1880  CA  SER B  30      11.332   7.135  15.151  1.00 41.27           C  
ATOM   1881  C   SER B  30      10.293   6.883  16.240  1.00 47.30           C  
ATOM   1882  O   SER B  30       9.831   7.812  16.932  1.00 50.43           O  
ATOM   1883  CB  SER B  30      12.486   8.009  15.664  1.00 47.63           C  
ATOM   1884  OG  SER B  30      12.863   7.872  17.046  1.00 52.30           O  
ATOM   1885  N   THR B  31       9.905   5.621  16.468  1.00 43.77           N  
ATOM   1886  CA  THR B  31       8.911   5.306  17.473  1.00 40.92           C  
ATOM   1887  C   THR B  31       9.309   5.682  18.870  1.00 35.41           C  
ATOM   1888  O   THR B  31       8.414   5.905  19.663  1.00 41.35           O  
ATOM   1889  CB  THR B  31       8.583   3.831  17.460  1.00 45.07           C  
ATOM   1890  OG1 THR B  31       9.767   3.088  17.284  1.00 51.53           O  
ATOM   1891  CG2 THR B  31       7.681   3.521  16.314  1.00 47.35           C  
ATOM   1892  N   GLY B  32      10.580   5.793  19.220  1.00 35.14           N  
ATOM   1893  CA  GLY B  32      10.958   6.188  20.552  1.00 33.98           C  
ATOM   1894  C   GLY B  32      10.749   7.689  20.740  1.00 46.60           C  
ATOM   1895  O   GLY B  32      10.201   8.174  21.744  1.00 42.70           O  
ATOM   1896  N   ASP B  33      11.152   8.457  19.730  1.00 47.09           N  
ATOM   1897  CA  ASP B  33      10.994   9.894  19.767  1.00 51.78           C  
ATOM   1898  C   ASP B  33       9.496  10.192  19.774  1.00 52.51           C  
ATOM   1899  O   ASP B  33       9.056  11.057  20.535  1.00 54.04           O  
ATOM   1900  CB  ASP B  33      11.707  10.528  18.538  1.00 60.32           C  
ATOM   1901  CG  ASP B  33      13.263  10.632  18.532  1.00 66.90           C  
ATOM   1902  OD1 ASP B  33      13.922  10.356  19.548  1.00 62.29           O  
ATOM   1903  OD2 ASP B  33      13.828  11.004  17.487  1.00 67.91           O  
ATOM   1904  N   MET B  34       8.671   9.451  19.020  1.00 52.93           N  
ATOM   1905  CA  MET B  34       7.221   9.637  19.070  1.00 50.32           C  
ATOM   1906  C   MET B  34       6.636   9.262  20.413  1.00 50.68           C  
ATOM   1907  O   MET B  34       5.726   9.945  20.879  1.00 55.00           O  
ATOM   1908  CB  MET B  34       6.461   8.809  18.056  1.00 44.43           C  
ATOM   1909  CG  MET B  34       6.756   9.341  16.691  1.00 50.01           C  
ATOM   1910  SD  MET B  34       5.799   8.544  15.390  1.00 66.03           S  
ATOM   1911  CE  MET B  34       7.099   7.506  14.808  1.00 62.54           C  
ATOM   1912  N   LEU B  35       7.104   8.194  21.055  1.00 55.68           N  
ATOM   1913  CA  LEU B  35       6.569   7.770  22.340  1.00 52.31           C  
ATOM   1914  C   LEU B  35       6.937   8.754  23.435  1.00 47.03           C  
ATOM   1915  O   LEU B  35       6.074   9.184  24.198  1.00 44.69           O  
ATOM   1916  CB  LEU B  35       7.097   6.375  22.686  1.00 50.83           C  
ATOM   1917  CG  LEU B  35       6.388   5.204  22.029  1.00 48.18           C  
ATOM   1918  CD1 LEU B  35       7.211   3.945  22.230  1.00 47.33           C  
ATOM   1919  CD2 LEU B  35       4.986   5.061  22.624  1.00 39.86           C  
ATOM   1920  N   ARG B  36       8.198   9.161  23.466  1.00 39.83           N  
ATOM   1921  CA  ARG B  36       8.667  10.117  24.416  1.00 39.71           C  
ATOM   1922  C   ARG B  36       7.979  11.474  24.392  1.00 43.36           C  
ATOM   1923  O   ARG B  36       7.697  12.078  25.452  1.00 42.12           O  
ATOM   1924  CB  ARG B  36      10.143  10.267  24.207  1.00 43.10           C  
ATOM   1925  CG  ARG B  36      10.814   9.212  25.063  1.00 47.33           C  
ATOM   1926  CD  ARG B  36      12.282   9.577  25.135  1.00 52.87           C  
ATOM   1927  NE  ARG B  36      12.877   9.364  23.836  1.00 51.47           N  
ATOM   1928  CZ  ARG B  36      13.272   8.150  23.436  1.00 61.11           C  
ATOM   1929  NH1 ARG B  36      13.234   7.081  24.267  1.00 56.72           N  
ATOM   1930  NH2 ARG B  36      13.729   8.029  22.179  1.00 58.02           N  
ATOM   1931  N   ALA B  37       7.701  11.931  23.172  1.00 38.58           N  
ATOM   1932  CA  ALA B  37       6.975  13.176  22.941  1.00 46.05           C  
ATOM   1933  C   ALA B  37       5.509  13.082  23.384  1.00 51.87           C  
ATOM   1934  O   ALA B  37       5.050  13.907  24.176  1.00 53.11           O  
ATOM   1935  CB  ALA B  37       6.990  13.540  21.458  1.00 46.56           C  
ATOM   1936  N   ALA B  38       4.775  12.045  22.956  1.00 54.55           N  
ATOM   1937  CA  ALA B  38       3.400  11.801  23.354  1.00 47.35           C  
ATOM   1938  C   ALA B  38       3.314  11.682  24.854  1.00 41.41           C  
ATOM   1939  O   ALA B  38       2.391  12.202  25.447  1.00 44.57           O  
ATOM   1940  CB  ALA B  38       2.875  10.516  22.745  1.00 44.78           C  
ATOM   1941  N   VAL B  39       4.292  11.129  25.525  1.00 43.63           N  
ATOM   1942  CA  VAL B  39       4.238  11.005  26.952  1.00 47.67           C  
ATOM   1943  C   VAL B  39       4.357  12.370  27.603  1.00 60.59           C  
ATOM   1944  O   VAL B  39       3.553  12.697  28.481  1.00 63.13           O  
ATOM   1945  CB  VAL B  39       5.356  10.051  27.348  1.00 46.76           C  
ATOM   1946  CG1 VAL B  39       5.677  10.089  28.836  1.00 47.93           C  
ATOM   1947  CG2 VAL B  39       4.877   8.665  26.992  1.00 41.86           C  
ATOM   1948  N   LYS B  40       5.289  13.199  27.126  1.00 66.45           N  
ATOM   1949  CA  LYS B  40       5.546  14.510  27.721  1.00 74.18           C  
ATOM   1950  C   LYS B  40       4.438  15.511  27.407  1.00 73.08           C  
ATOM   1951  O   LYS B  40       3.980  16.237  28.289  1.00 76.24           O  
ATOM   1952  CB  LYS B  40       6.898  15.004  27.210  1.00 79.82           C  
ATOM   1953  CG  LYS B  40       7.519  16.263  27.791  1.00 79.90           C  
ATOM   1954  CD  LYS B  40       8.835  16.514  27.057  1.00 91.47           C  
ATOM   1955  CE  LYS B  40       8.650  16.761  25.545  1.00 97.22           C  
ATOM   1956  NZ  LYS B  40       9.293  15.742  24.715  1.00 99.33           N  
ATOM   1957  N   SER B  41       3.968  15.591  26.168  1.00 69.02           N  
ATOM   1958  CA  SER B  41       2.819  16.413  25.859  1.00 70.05           C  
ATOM   1959  C   SER B  41       1.571  15.797  26.495  1.00 74.27           C  
ATOM   1960  O   SER B  41       0.571  16.489  26.698  1.00 86.86           O  
ATOM   1961  CB  SER B  41       2.627  16.523  24.332  1.00 71.22           C  
ATOM   1962  OG  SER B  41       2.808  15.317  23.584  1.00 73.63           O  
ATOM   1963  N   GLY B  42       1.596  14.512  26.853  1.00 70.13           N  
ATOM   1964  CA  GLY B  42       0.438  13.857  27.405  1.00 63.47           C  
ATOM   1965  C   GLY B  42      -0.532  13.598  26.266  1.00 59.44           C  
ATOM   1966  O   GLY B  42      -1.731  13.779  26.429  1.00 69.31           O  
ATOM   1967  N   SER B  43      -0.070  13.240  25.071  1.00 56.71           N  
ATOM   1968  CA  SER B  43      -0.939  12.910  23.957  1.00 60.57           C  
ATOM   1969  C   SER B  43      -1.754  11.654  24.247  1.00 58.95           C  
ATOM   1970  O   SER B  43      -1.260  10.659  24.783  1.00 55.79           O  
ATOM   1971  CB  SER B  43      -0.109  12.688  22.705  1.00 67.21           C  
ATOM   1972  OG  SER B  43       0.685  13.818  22.337  1.00 76.32           O  
ATOM   1973  N   GLU B  44      -3.028  11.687  23.872  1.00 64.11           N  
ATOM   1974  CA  GLU B  44      -3.914  10.574  24.145  1.00 66.43           C  
ATOM   1975  C   GLU B  44      -3.350   9.314  23.546  1.00 61.02           C  
ATOM   1976  O   GLU B  44      -3.311   8.312  24.250  1.00 61.56           O  
ATOM   1977  CB  GLU B  44      -5.301  10.879  23.579  1.00 75.35           C  
ATOM   1978  CG  GLU B  44      -6.371   9.765  23.612  1.00 82.72           C  
ATOM   1979  CD  GLU B  44      -6.927   9.266  24.950  1.00 85.35           C  
ATOM   1980  OE1 GLU B  44      -7.222  10.088  25.819  1.00 89.96           O  
ATOM   1981  OE2 GLU B  44      -7.105   8.050  25.099  1.00 85.12           O  
ATOM   1982  N   LEU B  45      -2.848   9.360  22.309  1.00 55.20           N  
ATOM   1983  CA  LEU B  45      -2.279   8.167  21.707  1.00 51.44           C  
ATOM   1984  C   LEU B  45      -0.802   8.174  22.016  1.00 47.13           C  
ATOM   1985  O   LEU B  45      -0.068   8.944  21.391  1.00 53.87           O  
ATOM   1986  CB  LEU B  45      -2.454   8.169  20.207  1.00 49.88           C  
ATOM   1987  CG  LEU B  45      -1.929   6.973  19.433  1.00 46.27           C  
ATOM   1988  CD1 LEU B  45      -2.779   5.761  19.740  1.00 40.05           C  
ATOM   1989  CD2 LEU B  45      -1.925   7.306  17.946  1.00 41.09           C  
ATOM   1990  N   GLY B  46      -0.397   7.440  23.040  1.00 44.11           N  
ATOM   1991  CA  GLY B  46       0.994   7.330  23.385  1.00 39.68           C  
ATOM   1992  C   GLY B  46       1.269   7.591  24.845  1.00 40.86           C  
ATOM   1993  O   GLY B  46       2.190   6.959  25.366  1.00 40.86           O  
ATOM   1994  N   LYS B  47       0.516   8.409  25.583  1.00 42.99           N  
ATOM   1995  CA  LYS B  47       0.896   8.739  26.955  1.00 51.12           C  
ATOM   1996  C   LYS B  47       0.986   7.551  27.909  1.00 55.14           C  
ATOM   1997  O   LYS B  47       1.601   7.636  28.977  1.00 60.46           O  
ATOM   1998  CB  LYS B  47      -0.083   9.749  27.598  1.00 61.32           C  
ATOM   1999  CG  LYS B  47      -1.349   9.152  28.257  1.00 65.74           C  
ATOM   2000  CD  LYS B  47      -2.120  10.148  29.094  1.00 62.73           C  
ATOM   2001  CE  LYS B  47      -3.090  10.878  28.186  1.00 67.14           C  
ATOM   2002  NZ  LYS B  47      -4.131   9.974  27.738  1.00 72.35           N  
ATOM   2003  N   GLN B  48       0.329   6.442  27.545  1.00 55.99           N  
ATOM   2004  CA  GLN B  48       0.249   5.192  28.309  1.00 52.09           C  
ATOM   2005  C   GLN B  48       1.612   4.507  28.445  1.00 50.39           C  
ATOM   2006  O   GLN B  48       1.938   3.797  29.409  1.00 50.13           O  
ATOM   2007  CB  GLN B  48      -0.726   4.229  27.614  1.00 53.90           C  
ATOM   2008  CG  GLN B  48      -2.144   4.711  27.249  1.00 54.06           C  
ATOM   2009  CD  GLN B  48      -2.333   5.574  25.995  1.00 56.42           C  
ATOM   2010  OE1 GLN B  48      -1.390   5.994  25.310  1.00 52.39           O  
ATOM   2011  NE2 GLN B  48      -3.569   5.901  25.655  1.00 50.42           N  
ATOM   2012  N   ALA B  49       2.453   4.788  27.452  1.00 53.61           N  
ATOM   2013  CA  ALA B  49       3.783   4.237  27.335  1.00 52.41           C  
ATOM   2014  C   ALA B  49       4.777   4.553  28.453  1.00 48.13           C  
ATOM   2015  O   ALA B  49       5.685   3.765  28.719  1.00 54.18           O  
ATOM   2016  CB  ALA B  49       4.312   4.711  26.016  1.00 41.39           C  
ATOM   2017  N   LYS B  50       4.582   5.631  29.194  1.00 52.36           N  
ATOM   2018  CA  LYS B  50       5.489   6.087  30.234  1.00 59.68           C  
ATOM   2019  C   LYS B  50       6.086   5.036  31.138  1.00 60.83           C  
ATOM   2020  O   LYS B  50       7.301   4.954  31.288  1.00 70.28           O  
ATOM   2021  CB  LYS B  50       4.783   7.096  31.108  1.00 66.94           C  
ATOM   2022  CG  LYS B  50       5.626   7.789  32.161  1.00 74.82           C  
ATOM   2023  CD  LYS B  50       4.632   8.683  32.840  1.00 83.47           C  
ATOM   2024  CE  LYS B  50       5.178   9.299  34.103  1.00 92.84           C  
ATOM   2025  NZ  LYS B  50       4.081   9.929  34.828  1.00103.03           N  
ATOM   2026  N   ASP B  51       5.260   4.164  31.669  1.00 59.52           N  
ATOM   2027  CA  ASP B  51       5.736   3.198  32.630  1.00 61.64           C  
ATOM   2028  C   ASP B  51       6.553   2.095  32.011  1.00 57.62           C  
ATOM   2029  O   ASP B  51       7.607   1.717  32.519  1.00 57.42           O  
ATOM   2030  CB  ASP B  51       4.541   2.635  33.335  1.00 74.95           C  
ATOM   2031  CG  ASP B  51       3.647   3.750  33.845  1.00 86.22           C  
ATOM   2032  OD1 ASP B  51       4.113   4.530  34.688  1.00 88.32           O  
ATOM   2033  OD2 ASP B  51       2.511   3.838  33.359  1.00 91.88           O  
ATOM   2034  N   ILE B  52       6.092   1.683  30.844  1.00 57.61           N  
ATOM   2035  CA  ILE B  52       6.692   0.600  30.082  1.00 58.79           C  
ATOM   2036  C   ILE B  52       8.089   1.046  29.623  1.00 50.34           C  
ATOM   2037  O   ILE B  52       9.080   0.350  29.847  1.00 48.35           O  
ATOM   2038  CB  ILE B  52       5.754   0.262  28.869  1.00 58.30           C  
ATOM   2039  CG1 ILE B  52       4.294  -0.025  29.286  1.00 61.62           C  
ATOM   2040  CG2 ILE B  52       6.323  -0.968  28.208  1.00 49.09           C  
ATOM   2041  CD1 ILE B  52       3.223  -0.134  28.157  1.00 61.15           C  
ATOM   2042  N   MET B  53       8.216   2.245  29.064  1.00 45.18           N  
ATOM   2043  CA  MET B  53       9.509   2.727  28.650  1.00 46.88           C  
ATOM   2044  C   MET B  53      10.389   2.778  29.871  1.00 55.17           C  
ATOM   2045  O   MET B  53      11.467   2.196  29.842  1.00 63.31           O  
ATOM   2046  CB  MET B  53       9.432   4.104  28.065  1.00 40.49           C  
ATOM   2047  CG  MET B  53       8.669   4.061  26.775  1.00 44.19           C  
ATOM   2048  SD  MET B  53       8.836   5.554  25.762  1.00 59.80           S  
ATOM   2049  CE  MET B  53       8.063   6.762  26.802  1.00 57.81           C  
ATOM   2050  N   ASP B  54       9.915   3.315  30.994  1.00 61.18           N  
ATOM   2051  CA  ASP B  54      10.705   3.391  32.218  1.00 69.24           C  
ATOM   2052  C   ASP B  54      11.149   2.033  32.755  1.00 68.36           C  
ATOM   2053  O   ASP B  54      12.149   1.951  33.468  1.00 63.31           O  
ATOM   2054  CB  ASP B  54       9.923   4.099  33.359  1.00 86.87           C  
ATOM   2055  CG  ASP B  54       9.581   5.599  33.232  1.00 99.69           C  
ATOM   2056  OD1 ASP B  54       9.976   6.243  32.249  1.00 98.19           O  
ATOM   2057  OD2 ASP B  54       8.904   6.122  34.135  1.00104.85           O  
ATOM   2058  N   ALA B  55      10.424   0.945  32.456  1.00 67.00           N  
ATOM   2059  CA  ALA B  55      10.773  -0.390  32.953  1.00 61.13           C  
ATOM   2060  C   ALA B  55      11.801  -1.140  32.117  1.00 55.99           C  
ATOM   2061  O   ALA B  55      12.313  -2.195  32.516  1.00 45.73           O  
ATOM   2062  CB  ALA B  55       9.520  -1.262  33.034  1.00 58.56           C  
ATOM   2063  N   GLY B  56      12.033  -0.566  30.923  1.00 53.86           N  
ATOM   2064  CA  GLY B  56      12.958  -1.089  29.927  1.00 47.14           C  
ATOM   2065  C   GLY B  56      12.318  -2.202  29.137  1.00 39.31           C  
ATOM   2066  O   GLY B  56      12.985  -3.089  28.638  1.00 37.04           O  
ATOM   2067  N   LYS B  57      11.002  -2.152  29.032  1.00 49.01           N  
ATOM   2068  CA  LYS B  57      10.224  -3.170  28.370  1.00 49.99           C  
ATOM   2069  C   LYS B  57       9.640  -2.444  27.192  1.00 48.14           C  
ATOM   2070  O   LYS B  57       9.420  -1.227  27.247  1.00 46.86           O  
ATOM   2071  CB  LYS B  57       9.088  -3.641  29.225  1.00 57.87           C  
ATOM   2072  CG  LYS B  57       9.416  -4.276  30.563  1.00 72.30           C  
ATOM   2073  CD  LYS B  57       8.061  -4.546  31.235  1.00 90.69           C  
ATOM   2074  CE  LYS B  57       8.138  -5.684  32.268  1.00104.95           C  
ATOM   2075  NZ  LYS B  57       6.831  -6.094  32.775  1.00109.66           N  
ATOM   2076  N   LEU B  58       9.365  -3.223  26.158  1.00 49.74           N  
ATOM   2077  CA  LEU B  58       8.770  -2.710  24.929  1.00 47.55           C  
ATOM   2078  C   LEU B  58       7.281  -2.432  25.132  1.00 47.77           C  
ATOM   2079  O   LEU B  58       6.558  -3.036  25.947  1.00 46.23           O  
ATOM   2080  CB  LEU B  58       8.884  -3.712  23.801  1.00 42.98           C  
ATOM   2081  CG  LEU B  58      10.140  -4.492  23.547  1.00 40.31           C  
ATOM   2082  CD1 LEU B  58       9.792  -5.698  22.701  1.00 39.11           C  
ATOM   2083  CD2 LEU B  58      11.170  -3.594  22.932  1.00 45.38           C  
ATOM   2084  N   VAL B  59       6.813  -1.491  24.345  1.00 41.05           N  
ATOM   2085  CA  VAL B  59       5.426  -1.105  24.382  1.00 41.20           C  
ATOM   2086  C   VAL B  59       4.610  -2.098  23.555  1.00 46.30           C  
ATOM   2087  O   VAL B  59       5.188  -2.787  22.697  1.00 47.85           O  
ATOM   2088  CB  VAL B  59       5.419   0.333  23.862  1.00 39.36           C  
ATOM   2089  CG1 VAL B  59       4.086   0.900  23.403  1.00 39.48           C  
ATOM   2090  CG2 VAL B  59       5.898   1.110  25.053  1.00 35.45           C  
ATOM   2091  N   THR B  60       3.276  -2.161  23.760  1.00 40.63           N  
ATOM   2092  CA  THR B  60       2.428  -3.065  23.022  1.00 41.19           C  
ATOM   2093  C   THR B  60       2.498  -2.787  21.527  1.00 40.58           C  
ATOM   2094  O   THR B  60       2.586  -1.653  21.042  1.00 48.43           O  
ATOM   2095  CB  THR B  60       0.940  -2.955  23.496  1.00 49.53           C  
ATOM   2096  OG1 THR B  60       0.443  -1.640  23.240  1.00 50.99           O  
ATOM   2097  CG2 THR B  60       0.829  -3.289  24.961  1.00 48.56           C  
ATOM   2098  N   ASP B  61       2.416  -3.852  20.770  1.00 35.24           N  
ATOM   2099  CA  ASP B  61       2.464  -3.706  19.347  1.00 40.31           C  
ATOM   2100  C   ASP B  61       1.340  -2.865  18.766  1.00 37.61           C  
ATOM   2101  O   ASP B  61       1.680  -1.998  17.962  1.00 37.50           O  
ATOM   2102  CB  ASP B  61       2.466  -5.089  18.713  1.00 44.33           C  
ATOM   2103  CG  ASP B  61       3.722  -5.934  18.938  1.00 51.23           C  
ATOM   2104  OD1 ASP B  61       4.842  -5.458  18.798  1.00 45.62           O  
ATOM   2105  OD2 ASP B  61       3.571  -7.099  19.262  1.00 55.61           O  
ATOM   2106  N   GLU B  62       0.054  -3.007  19.131  1.00 39.71           N  
ATOM   2107  CA  GLU B  62      -0.980  -2.262  18.431  1.00 36.29           C  
ATOM   2108  C   GLU B  62      -0.812  -0.781  18.674  1.00 40.52           C  
ATOM   2109  O   GLU B  62      -0.981  -0.001  17.725  1.00 40.20           O  
ATOM   2110  CB  GLU B  62      -2.398  -2.652  18.856  1.00 34.65           C  
ATOM   2111  CG  GLU B  62      -2.906  -2.294  20.251  1.00 42.68           C  
ATOM   2112  CD  GLU B  62      -4.401  -2.550  20.536  1.00 48.62           C  
ATOM   2113  OE1 GLU B  62      -5.277  -2.371  19.675  1.00 46.42           O  
ATOM   2114  OE2 GLU B  62      -4.698  -2.909  21.669  1.00 43.96           O  
ATOM   2115  N   LEU B  63      -0.379  -0.403  19.890  1.00 34.62           N  
ATOM   2116  CA  LEU B  63      -0.167   1.001  20.252  1.00 38.93           C  
ATOM   2117  C   LEU B  63       0.882   1.632  19.355  1.00 44.33           C  
ATOM   2118  O   LEU B  63       0.627   2.675  18.728  1.00 43.64           O  
ATOM   2119  CB  LEU B  63       0.252   1.089  21.740  1.00 39.23           C  
ATOM   2120  CG  LEU B  63       0.344   2.398  22.544  1.00 44.47           C  
ATOM   2121  CD1 LEU B  63      -0.817   3.360  22.227  1.00 44.57           C  
ATOM   2122  CD2 LEU B  63       0.329   2.022  24.022  1.00 42.25           C  
ATOM   2123  N   VAL B  64       2.023   0.949  19.202  1.00 42.68           N  
ATOM   2124  CA  VAL B  64       3.083   1.437  18.332  1.00 45.33           C  
ATOM   2125  C   VAL B  64       2.649   1.396  16.859  1.00 50.45           C  
ATOM   2126  O   VAL B  64       2.973   2.312  16.079  1.00 54.92           O  
ATOM   2127  CB  VAL B  64       4.359   0.583  18.528  1.00 47.26           C  
ATOM   2128  CG1 VAL B  64       5.473   1.079  17.666  1.00 45.27           C  
ATOM   2129  CG2 VAL B  64       4.894   0.763  19.910  1.00 44.50           C  
ATOM   2130  N   ILE B  65       1.881   0.382  16.430  1.00 47.87           N  
ATOM   2131  CA  ILE B  65       1.493   0.261  15.027  1.00 43.32           C  
ATOM   2132  C   ILE B  65       0.553   1.381  14.622  1.00 44.40           C  
ATOM   2133  O   ILE B  65       0.658   1.929  13.521  1.00 47.81           O  
ATOM   2134  CB  ILE B  65       0.871  -1.127  14.814  1.00 35.45           C  
ATOM   2135  CG1 ILE B  65       2.025  -2.107  14.691  1.00 40.80           C  
ATOM   2136  CG2 ILE B  65       0.009  -1.191  13.583  1.00 42.11           C  
ATOM   2137  CD1 ILE B  65       1.611  -3.587  14.634  1.00 36.21           C  
ATOM   2138  N   ALA B  66      -0.334   1.772  15.519  1.00 42.96           N  
ATOM   2139  CA  ALA B  66      -1.205   2.906  15.276  1.00 43.18           C  
ATOM   2140  C   ALA B  66      -0.348   4.153  15.135  1.00 45.50           C  
ATOM   2141  O   ALA B  66      -0.538   4.883  14.161  1.00 47.47           O  
ATOM   2142  CB  ALA B  66      -2.155   3.117  16.436  1.00 38.56           C  
ATOM   2143  N   LEU B  67       0.631   4.370  16.040  1.00 45.88           N  
ATOM   2144  CA  LEU B  67       1.480   5.552  16.017  1.00 40.88           C  
ATOM   2145  C   LEU B  67       2.198   5.689  14.711  1.00 42.91           C  
ATOM   2146  O   LEU B  67       2.193   6.771  14.123  1.00 50.28           O  
ATOM   2147  CB  LEU B  67       2.538   5.540  17.131  1.00 47.28           C  
ATOM   2148  CG  LEU B  67       2.243   6.252  18.471  1.00 43.39           C  
ATOM   2149  CD1 LEU B  67       3.540   6.387  19.240  1.00 42.26           C  
ATOM   2150  CD2 LEU B  67       1.732   7.674  18.263  1.00 37.14           C  
ATOM   2151  N   VAL B  68       2.724   4.565  14.231  1.00 46.93           N  
ATOM   2152  CA  VAL B  68       3.397   4.540  12.946  1.00 47.81           C  
ATOM   2153  C   VAL B  68       2.403   4.764  11.833  1.00 48.25           C  
ATOM   2154  O   VAL B  68       2.696   5.626  11.010  1.00 58.34           O  
ATOM   2155  CB  VAL B  68       4.140   3.197  12.725  1.00 43.84           C  
ATOM   2156  CG1 VAL B  68       4.774   3.092  11.339  1.00 38.12           C  
ATOM   2157  CG2 VAL B  68       5.274   3.135  13.726  1.00 41.82           C  
ATOM   2158  N   LYS B  69       1.230   4.119  11.778  1.00 52.29           N  
ATOM   2159  CA  LYS B  69       0.274   4.312  10.686  1.00 55.24           C  
ATOM   2160  C   LYS B  69      -0.219   5.748  10.539  1.00 52.30           C  
ATOM   2161  O   LYS B  69      -0.409   6.260   9.427  1.00 59.99           O  
ATOM   2162  CB  LYS B  69      -0.915   3.383  10.880  1.00 55.72           C  
ATOM   2163  CG  LYS B  69      -0.573   1.977  10.417  1.00 65.34           C  
ATOM   2164  CD  LYS B  69      -1.631   0.969  10.859  1.00 67.77           C  
ATOM   2165  CE  LYS B  69      -1.179  -0.415  10.424  1.00 69.72           C  
ATOM   2166  NZ  LYS B  69      -2.032  -1.424  11.012  1.00 69.22           N  
ATOM   2167  N   GLU B  70      -0.361   6.430  11.662  1.00 46.34           N  
ATOM   2168  CA  GLU B  70      -0.744   7.814  11.654  1.00 49.90           C  
ATOM   2169  C   GLU B  70       0.393   8.510  10.946  1.00 54.20           C  
ATOM   2170  O   GLU B  70       0.194   8.940   9.819  1.00 55.85           O  
ATOM   2171  CB  GLU B  70      -0.877   8.402  13.071  1.00 60.24           C  
ATOM   2172  CG  GLU B  70      -1.886   7.798  14.038  1.00 69.87           C  
ATOM   2173  CD  GLU B  70      -3.344   7.828  13.579  1.00 80.64           C  
ATOM   2174  OE1 GLU B  70      -3.979   8.887  13.710  1.00 81.32           O  
ATOM   2175  OE2 GLU B  70      -3.835   6.783  13.116  1.00 84.33           O  
ATOM   2176  N   ARG B  71       1.610   8.498  11.506  1.00 59.89           N  
ATOM   2177  CA  ARG B  71       2.741   9.226  10.944  1.00 61.90           C  
ATOM   2178  C   ARG B  71       2.938   9.030   9.448  1.00 63.69           C  
ATOM   2179  O   ARG B  71       3.167  10.007   8.747  1.00 64.67           O  
ATOM   2180  CB  ARG B  71       4.030   8.824  11.654  1.00 60.93           C  
ATOM   2181  CG  ARG B  71       5.246   9.639  11.205  1.00 64.59           C  
ATOM   2182  CD  ARG B  71       5.084  11.108  11.608  1.00 68.28           C  
ATOM   2183  NE  ARG B  71       6.132  11.968  11.080  1.00 73.43           N  
ATOM   2184  CZ  ARG B  71       6.120  12.405   9.814  1.00 71.37           C  
ATOM   2185  NH1 ARG B  71       5.166  12.031   8.972  1.00 67.91           N  
ATOM   2186  NH2 ARG B  71       7.082  13.218   9.381  1.00 68.81           N  
ATOM   2187  N   ILE B  72       2.769   7.813   8.945  1.00 67.64           N  
ATOM   2188  CA  ILE B  72       2.974   7.510   7.546  1.00 75.41           C  
ATOM   2189  C   ILE B  72       1.957   8.186   6.652  1.00 81.21           C  
ATOM   2190  O   ILE B  72       2.263   8.508   5.495  1.00 86.53           O  
ATOM   2191  CB  ILE B  72       2.968   5.962   7.404  1.00 78.00           C  
ATOM   2192  CG1 ILE B  72       4.304   5.477   7.952  1.00 81.03           C  
ATOM   2193  CG2 ILE B  72       2.813   5.482   5.964  1.00 83.22           C  
ATOM   2194  CD1 ILE B  72       4.571   3.975   7.791  1.00 84.61           C  
ATOM   2195  N   ALA B  73       0.741   8.430   7.128  1.00 86.64           N  
ATOM   2196  CA  ALA B  73      -0.224   9.153   6.314  1.00 94.44           C  
ATOM   2197  C   ALA B  73       0.275  10.549   5.889  1.00 99.43           C  
ATOM   2198  O   ALA B  73      -0.004  10.996   4.761  1.00100.06           O  
ATOM   2199  CB  ALA B  73      -1.515   9.314   7.091  1.00 94.36           C  
ATOM   2200  N   GLN B  74       1.085  11.194   6.753  1.00100.49           N  
ATOM   2201  CA  GLN B  74       1.632  12.531   6.561  1.00 97.33           C  
ATOM   2202  C   GLN B  74       2.406  12.700   5.272  1.00 98.96           C  
ATOM   2203  O   GLN B  74       3.483  12.122   5.105  1.00 91.79           O  
ATOM   2204  CB  GLN B  74       2.573  12.906   7.674  1.00 98.54           C  
ATOM   2205  CG  GLN B  74       2.035  13.685   8.854  1.00104.81           C  
ATOM   2206  CD  GLN B  74       1.076  12.930   9.751  1.00108.40           C  
ATOM   2207  OE1 GLN B  74      -0.080  12.694   9.407  1.00110.41           O  
ATOM   2208  NE2 GLN B  74       1.513  12.547  10.942  1.00107.95           N  
ATOM   2209  N   GLU B  75       1.857  13.593   4.428  1.00103.66           N  
ATOM   2210  CA  GLU B  75       2.316  13.888   3.064  1.00102.68           C  
ATOM   2211  C   GLU B  75       3.815  13.877   2.779  1.00102.58           C  
ATOM   2212  O   GLU B  75       4.265  13.478   1.697  1.00105.22           O  
ATOM   2213  CB  GLU B  75       1.796  15.253   2.598  1.00 97.90           C  
ATOM   2214  CG  GLU B  75       1.590  15.166   1.080  1.00 92.22           C  
ATOM   2215  CD  GLU B  75       1.966  16.317   0.151  1.00 88.06           C  
ATOM   2216  OE1 GLU B  75       1.986  17.495   0.533  1.00 83.87           O  
ATOM   2217  OE2 GLU B  75       2.219  15.994  -1.007  1.00 82.49           O  
ATOM   2218  N   ASP B  76       4.619  14.367   3.713  1.00102.35           N  
ATOM   2219  CA  ASP B  76       6.069  14.325   3.608  1.00102.20           C  
ATOM   2220  C   ASP B  76       6.611  12.948   3.165  1.00105.04           C  
ATOM   2221  O   ASP B  76       7.319  12.811   2.148  1.00107.55           O  
ATOM   2222  CB  ASP B  76       6.635  14.769   4.995  1.00 98.39           C  
ATOM   2223  CG  ASP B  76       6.000  14.159   6.257  1.00 90.97           C  
ATOM   2224  OD1 ASP B  76       6.331  13.036   6.608  1.00 81.22           O  
ATOM   2225  OD2 ASP B  76       5.177  14.804   6.899  1.00 93.21           O  
ATOM   2226  N   CYS B  77       6.102  11.912   3.853  1.00103.03           N  
ATOM   2227  CA  CYS B  77       6.504  10.515   3.695  1.00 96.29           C  
ATOM   2228  C   CYS B  77       6.252   9.939   2.323  1.00 94.12           C  
ATOM   2229  O   CYS B  77       6.795   8.873   2.025  1.00 90.44           O  
ATOM   2230  CB  CYS B  77       5.769   9.601   4.668  1.00 91.91           C  
ATOM   2231  SG  CYS B  77       5.734  10.200   6.370  1.00 99.64           S  
ATOM   2232  N   ARG B  78       5.488  10.627   1.453  1.00 95.44           N  
ATOM   2233  CA  ARG B  78       5.130  10.084   0.154  1.00 94.64           C  
ATOM   2234  C   ARG B  78       6.365   9.702  -0.635  1.00 92.25           C  
ATOM   2235  O   ARG B  78       6.292   8.810  -1.477  1.00 96.97           O  
ATOM   2236  CB  ARG B  78       4.298  11.085  -0.660  1.00 97.27           C  
ATOM   2237  CG  ARG B  78       5.035  12.328  -1.138  1.00102.42           C  
ATOM   2238  CD  ARG B  78       4.185  13.041  -2.177  1.00108.33           C  
ATOM   2239  NE  ARG B  78       4.955  14.053  -2.895  1.00114.76           N  
ATOM   2240  CZ  ARG B  78       4.419  14.868  -3.824  1.00118.63           C  
ATOM   2241  NH1 ARG B  78       3.116  14.827  -4.134  1.00122.84           N  
ATOM   2242  NH2 ARG B  78       5.197  15.760  -4.448  1.00117.49           N  
ATOM   2243  N   ASN B  79       7.530  10.285  -0.343  1.00 92.94           N  
ATOM   2244  CA  ASN B  79       8.736   9.884  -1.063  1.00 95.50           C  
ATOM   2245  C   ASN B  79       9.784   9.053  -0.323  1.00 87.58           C  
ATOM   2246  O   ASN B  79      10.985   8.945  -0.651  1.00 79.29           O  
ATOM   2247  CB  ASN B  79       9.353  11.143  -1.637  1.00104.04           C  
ATOM   2248  CG  ASN B  79       8.667  11.358  -2.977  1.00111.35           C  
ATOM   2249  OD1 ASN B  79       8.837  10.570  -3.905  1.00112.22           O  
ATOM   2250  ND2 ASN B  79       7.827  12.376  -3.147  1.00117.21           N  
ATOM   2251  N   GLY B  80       9.251   8.280   0.608  1.00 81.39           N  
ATOM   2252  CA  GLY B  80      10.068   7.470   1.453  1.00 68.75           C  
ATOM   2253  C   GLY B  80      10.187   8.180   2.776  1.00 66.46           C  
ATOM   2254  O   GLY B  80       9.901   9.373   2.958  1.00 61.55           O  
ATOM   2255  N   PHE B  81      10.719   7.328   3.636  1.00 61.53           N  
ATOM   2256  CA  PHE B  81      10.833   7.550   5.056  1.00 52.83           C  
ATOM   2257  C   PHE B  81      11.969   6.653   5.523  1.00 49.29           C  
ATOM   2258  O   PHE B  81      12.493   5.775   4.826  1.00 47.07           O  
ATOM   2259  CB  PHE B  81       9.539   7.153   5.746  1.00 48.35           C  
ATOM   2260  CG  PHE B  81       9.045   5.786   5.292  1.00 56.97           C  
ATOM   2261  CD1 PHE B  81       8.279   5.682   4.145  1.00 59.24           C  
ATOM   2262  CD2 PHE B  81       9.384   4.641   5.984  1.00 59.56           C  
ATOM   2263  CE1 PHE B  81       7.857   4.453   3.685  1.00 63.76           C  
ATOM   2264  CE2 PHE B  81       8.957   3.412   5.518  1.00 62.40           C  
ATOM   2265  CZ  PHE B  81       8.199   3.315   4.372  1.00 63.43           C  
ATOM   2266  N   LEU B  82      12.312   6.876   6.760  1.00 51.62           N  
ATOM   2267  CA  LEU B  82      13.355   6.159   7.442  1.00 50.07           C  
ATOM   2268  C   LEU B  82      12.555   5.719   8.633  1.00 46.15           C  
ATOM   2269  O   LEU B  82      11.788   6.504   9.200  1.00 48.31           O  
ATOM   2270  CB  LEU B  82      14.439   7.148   7.791  1.00 53.03           C  
ATOM   2271  CG  LEU B  82      15.647   6.746   8.563  1.00 51.14           C  
ATOM   2272  CD1 LEU B  82      16.451   5.698   7.822  1.00 50.92           C  
ATOM   2273  CD2 LEU B  82      16.485   7.985   8.743  1.00 52.17           C  
ATOM   2274  N   LEU B  83      12.681   4.457   8.964  1.00 44.27           N  
ATOM   2275  CA  LEU B  83      11.948   3.880  10.053  1.00 45.32           C  
ATOM   2276  C   LEU B  83      13.062   3.526  11.000  1.00 44.06           C  
ATOM   2277  O   LEU B  83      14.007   2.831  10.612  1.00 46.14           O  
ATOM   2278  CB  LEU B  83      11.184   2.659   9.556  1.00 45.72           C  
ATOM   2279  CG  LEU B  83       9.743   2.935   9.132  1.00 44.21           C  
ATOM   2280  CD1 LEU B  83       9.077   1.657   8.722  1.00 48.57           C  
ATOM   2281  CD2 LEU B  83       8.918   3.419  10.298  1.00 45.02           C  
ATOM   2282  N   ASP B  84      12.970   4.035  12.218  1.00 38.59           N  
ATOM   2283  CA  ASP B  84      14.011   3.954  13.209  1.00 39.92           C  
ATOM   2284  C   ASP B  84      13.350   3.462  14.465  1.00 46.79           C  
ATOM   2285  O   ASP B  84      12.627   4.208  15.132  1.00 44.69           O  
ATOM   2286  CB  ASP B  84      14.591   5.354  13.432  1.00 43.74           C  
ATOM   2287  CG  ASP B  84      15.772   5.476  14.380  1.00 46.25           C  
ATOM   2288  OD1 ASP B  84      16.560   4.538  14.440  1.00 49.47           O  
ATOM   2289  OD2 ASP B  84      15.905   6.514  15.041  1.00 47.22           O  
ATOM   2290  N   GLY B  85      13.579   2.204  14.796  1.00 52.75           N  
ATOM   2291  CA  GLY B  85      12.986   1.631  15.992  1.00 53.50           C  
ATOM   2292  C   GLY B  85      11.720   0.821  15.721  1.00 50.37           C  
ATOM   2293  O   GLY B  85      11.130   0.257  16.651  1.00 56.20           O  
ATOM   2294  N   PHE B  86      11.249   0.732  14.486  1.00 37.31           N  
ATOM   2295  CA  PHE B  86      10.080  -0.063  14.184  1.00 42.89           C  
ATOM   2296  C   PHE B  86      10.480  -0.682  12.861  1.00 41.02           C  
ATOM   2297  O   PHE B  86      11.115   0.017  12.061  1.00 41.57           O  
ATOM   2298  CB  PHE B  86       8.800   0.806  14.011  1.00 41.29           C  
ATOM   2299  CG  PHE B  86       7.480   0.079  13.638  1.00 41.56           C  
ATOM   2300  CD1 PHE B  86       7.161  -0.218  12.328  1.00 40.40           C  
ATOM   2301  CD2 PHE B  86       6.551  -0.266  14.595  1.00 43.57           C  
ATOM   2302  CE1 PHE B  86       5.960  -0.825  12.009  1.00 41.71           C  
ATOM   2303  CE2 PHE B  86       5.351  -0.873  14.264  1.00 41.64           C  
ATOM   2304  CZ  PHE B  86       5.049  -1.157  12.965  1.00 38.23           C  
ATOM   2305  N   PRO B  87      10.152  -1.940  12.545  1.00 37.40           N  
ATOM   2306  CA  PRO B  87       9.584  -2.868  13.486  1.00 38.27           C  
ATOM   2307  C   PRO B  87      10.624  -3.366  14.488  1.00 44.11           C  
ATOM   2308  O   PRO B  87      11.818  -3.504  14.206  1.00 42.51           O  
ATOM   2309  CB  PRO B  87       8.986  -3.921  12.606  1.00 34.37           C  
ATOM   2310  CG  PRO B  87       9.854  -3.907  11.376  1.00 38.06           C  
ATOM   2311  CD  PRO B  87      10.129  -2.446  11.184  1.00 34.72           C  
ATOM   2312  N   ARG B  88      10.094  -3.503  15.698  1.00 38.39           N  
ATOM   2313  CA  ARG B  88      10.800  -3.986  16.884  1.00 43.83           C  
ATOM   2314  C   ARG B  88      10.410  -5.434  17.227  1.00 47.78           C  
ATOM   2315  O   ARG B  88      11.021  -6.026  18.130  1.00 46.59           O  
ATOM   2316  CB  ARG B  88      10.441  -3.098  18.067  1.00 43.75           C  
ATOM   2317  CG  ARG B  88      11.463  -2.941  19.138  1.00 38.76           C  
ATOM   2318  CD  ARG B  88      12.614  -2.060  18.703  1.00 41.21           C  
ATOM   2319  NE  ARG B  88      13.239  -1.644  19.945  1.00 47.62           N  
ATOM   2320  CZ  ARG B  88      13.296  -0.370  20.370  1.00 49.01           C  
ATOM   2321  NH1 ARG B  88      12.849   0.642  19.630  1.00 43.44           N  
ATOM   2322  NH2 ARG B  88      13.841  -0.111  21.570  1.00 51.64           N  
ATOM   2323  N   THR B  89       9.318  -5.984  16.639  1.00 48.49           N  
ATOM   2324  CA  THR B  89       8.893  -7.377  16.798  1.00 37.55           C  
ATOM   2325  C   THR B  89       8.407  -7.917  15.421  1.00 39.80           C  
ATOM   2326  O   THR B  89       8.100  -7.202  14.441  1.00 36.56           O  
ATOM   2327  CB  THR B  89       7.738  -7.516  17.885  1.00 36.58           C  
ATOM   2328  OG1 THR B  89       6.574  -6.891  17.319  1.00 36.55           O  
ATOM   2329  CG2 THR B  89       8.067  -6.865  19.259  1.00 28.52           C  
ATOM   2330  N   ILE B  90       8.352  -9.248  15.336  1.00 46.49           N  
ATOM   2331  CA  ILE B  90       7.803 -10.005  14.204  1.00 45.33           C  
ATOM   2332  C   ILE B  90       6.344  -9.527  13.953  1.00 44.83           C  
ATOM   2333  O   ILE B  90       6.021  -9.250  12.794  1.00 38.90           O  
ATOM   2334  CB  ILE B  90       7.898 -11.567  14.583  1.00 49.03           C  
ATOM   2335  CG1 ILE B  90       9.359 -12.029  14.754  1.00 50.13           C  
ATOM   2336  CG2 ILE B  90       7.179 -12.403  13.523  1.00 48.83           C  
ATOM   2337  CD1 ILE B  90      10.124 -12.434  13.471  1.00 57.73           C  
ATOM   2338  N   PRO B  91       5.406  -9.382  14.922  1.00 39.19           N  
ATOM   2339  CA  PRO B  91       4.084  -8.813  14.682  1.00 40.59           C  
ATOM   2340  C   PRO B  91       4.147  -7.490  13.901  1.00 45.57           C  
ATOM   2341  O   PRO B  91       3.482  -7.324  12.869  1.00 39.53           O  
ATOM   2342  CB  PRO B  91       3.525  -8.681  16.083  1.00 40.09           C  
ATOM   2343  CG  PRO B  91       4.114  -9.839  16.882  1.00 36.32           C  
ATOM   2344  CD  PRO B  91       5.512  -9.832  16.325  1.00 35.44           C  
ATOM   2345  N   GLN B  92       5.016  -6.575  14.362  1.00 42.20           N  
ATOM   2346  CA  GLN B  92       5.130  -5.250  13.791  1.00 38.30           C  
ATOM   2347  C   GLN B  92       5.677  -5.292  12.386  1.00 38.16           C  
ATOM   2348  O   GLN B  92       5.292  -4.478  11.543  1.00 36.19           O  
ATOM   2349  CB  GLN B  92       6.016  -4.388  14.686  1.00 39.89           C  
ATOM   2350  CG  GLN B  92       5.447  -3.995  16.061  1.00 34.24           C  
ATOM   2351  CD  GLN B  92       6.437  -3.247  16.944  1.00 39.00           C  
ATOM   2352  OE1 GLN B  92       7.404  -2.698  16.430  1.00 40.67           O  
ATOM   2353  NE2 GLN B  92       6.363  -3.131  18.261  1.00 42.39           N  
ATOM   2354  N   ALA B  93       6.562  -6.247  12.113  1.00 37.34           N  
ATOM   2355  CA  ALA B  93       7.076  -6.402  10.769  1.00 42.76           C  
ATOM   2356  C   ALA B  93       5.974  -6.950   9.897  1.00 41.20           C  
ATOM   2357  O   ALA B  93       5.808  -6.504   8.773  1.00 47.95           O  
ATOM   2358  CB  ALA B  93       8.229  -7.372  10.723  1.00 40.16           C  
ATOM   2359  N   ASP B  94       5.168  -7.864  10.421  1.00 44.46           N  
ATOM   2360  CA  ASP B  94       4.066  -8.436   9.691  1.00 50.15           C  
ATOM   2361  C   ASP B  94       3.023  -7.418   9.348  1.00 52.80           C  
ATOM   2362  O   ASP B  94       2.535  -7.409   8.215  1.00 56.26           O  
ATOM   2363  CB  ASP B  94       3.400  -9.528  10.487  1.00 57.90           C  
ATOM   2364  CG  ASP B  94       4.127 -10.865  10.392  1.00 65.10           C  
ATOM   2365  OD1 ASP B  94       4.729 -11.152   9.351  1.00 59.94           O  
ATOM   2366  OD2 ASP B  94       4.062 -11.630  11.362  1.00 71.87           O  
ATOM   2367  N   ALA B  95       2.721  -6.549  10.310  1.00 49.12           N  
ATOM   2368  CA  ALA B  95       1.768  -5.465  10.117  1.00 50.67           C  
ATOM   2369  C   ALA B  95       2.197  -4.560   8.970  1.00 52.59           C  
ATOM   2370  O   ALA B  95       1.348  -4.042   8.239  1.00 64.78           O  
ATOM   2371  CB  ALA B  95       1.659  -4.606  11.347  1.00 39.10           C  
ATOM   2372  N   MET B  96       3.495  -4.367   8.750  1.00 50.67           N  
ATOM   2373  CA  MET B  96       3.926  -3.591   7.615  1.00 54.45           C  
ATOM   2374  C   MET B  96       3.616  -4.384   6.362  1.00 57.08           C  
ATOM   2375  O   MET B  96       3.193  -3.771   5.386  1.00 52.44           O  
ATOM   2376  CB  MET B  96       5.410  -3.331   7.608  1.00 55.67           C  
ATOM   2377  CG  MET B  96       5.979  -2.390   8.640  1.00 56.88           C  
ATOM   2378  SD  MET B  96       7.776  -2.407   8.402  1.00 60.26           S  
ATOM   2379  CE  MET B  96       8.009  -1.756   6.771  1.00 57.70           C  
ATOM   2380  N   LYS B  97       3.768  -5.718   6.368  1.00 63.90           N  
ATOM   2381  CA  LYS B  97       3.507  -6.545   5.186  1.00 80.27           C  
ATOM   2382  C   LYS B  97       2.079  -6.452   4.649  1.00 89.81           C  
ATOM   2383  O   LYS B  97       1.875  -6.282   3.438  1.00 93.22           O  
ATOM   2384  CB  LYS B  97       3.731  -8.023   5.429  1.00 77.42           C  
ATOM   2385  CG  LYS B  97       5.067  -8.366   5.979  1.00 77.92           C  
ATOM   2386  CD  LYS B  97       5.414  -9.710   5.426  1.00 78.17           C  
ATOM   2387  CE  LYS B  97       5.974  -9.497   4.041  1.00 80.95           C  
ATOM   2388  NZ  LYS B  97       6.795 -10.642   3.713  1.00 87.25           N  
ATOM   2389  N   GLU B  98       1.074  -6.618   5.524  1.00 92.38           N  
ATOM   2390  CA  GLU B  98      -0.293  -6.477   5.069  1.00 91.45           C  
ATOM   2391  C   GLU B  98      -0.558  -5.026   4.755  1.00 84.08           C  
ATOM   2392  O   GLU B  98      -0.957  -4.785   3.625  1.00 85.55           O  
ATOM   2393  CB  GLU B  98      -1.335  -6.936   6.099  1.00100.58           C  
ATOM   2394  CG  GLU B  98      -1.102  -6.640   7.569  1.00109.98           C  
ATOM   2395  CD  GLU B  98      -0.708  -7.871   8.384  1.00118.05           C  
ATOM   2396  OE1 GLU B  98       0.079  -8.702   7.914  1.00121.67           O  
ATOM   2397  OE2 GLU B  98      -1.195  -7.995   9.508  1.00124.15           O  
ATOM   2398  N   ALA B  99      -0.285  -4.030   5.612  1.00 74.32           N  
ATOM   2399  CA  ALA B  99      -0.570  -2.637   5.287  1.00 65.79           C  
ATOM   2400  C   ALA B  99       0.129  -2.066   4.041  1.00 65.80           C  
ATOM   2401  O   ALA B  99       0.049  -0.851   3.841  1.00 72.27           O  
ATOM   2402  CB  ALA B  99      -0.222  -1.770   6.503  1.00 58.17           C  
ATOM   2403  N   GLY B 100       0.849  -2.863   3.217  1.00 69.76           N  
ATOM   2404  CA  GLY B 100       1.413  -2.494   1.905  1.00 75.80           C  
ATOM   2405  C   GLY B 100       2.809  -1.860   1.794  1.00 77.82           C  
ATOM   2406  O   GLY B 100       3.414  -1.819   0.711  1.00 73.32           O  
ATOM   2407  N   ILE B 101       3.336  -1.388   2.930  1.00 78.45           N  
ATOM   2408  CA  ILE B 101       4.595  -0.652   3.078  1.00 75.09           C  
ATOM   2409  C   ILE B 101       5.810  -1.543   2.802  1.00 69.04           C  
ATOM   2410  O   ILE B 101       6.139  -2.414   3.610  1.00 70.36           O  
ATOM   2411  CB  ILE B 101       4.635  -0.076   4.536  1.00 77.18           C  
ATOM   2412  CG1 ILE B 101       3.362   0.695   4.915  1.00 73.91           C  
ATOM   2413  CG2 ILE B 101       5.829   0.855   4.621  1.00 79.35           C  
ATOM   2414  CD1 ILE B 101       3.007   0.577   6.411  1.00 72.20           C  
ATOM   2415  N   ASN B 102       6.524  -1.412   1.702  1.00 66.44           N  
ATOM   2416  CA  ASN B 102       7.652  -2.290   1.495  1.00 72.40           C  
ATOM   2417  C   ASN B 102       8.915  -1.437   1.481  1.00 74.03           C  
ATOM   2418  O   ASN B 102       8.813  -0.256   1.150  1.00 79.28           O  
ATOM   2419  CB  ASN B 102       7.395  -3.057   0.190  1.00 78.17           C  
ATOM   2420  CG  ASN B 102       7.033  -4.535   0.424  1.00 86.90           C  
ATOM   2421  OD1 ASN B 102       7.494  -5.414  -0.317  1.00 89.69           O  
ATOM   2422  ND2 ASN B 102       6.248  -4.936   1.429  1.00 83.21           N  
ATOM   2423  N   VAL B 103      10.106  -1.918   1.877  1.00 70.60           N  
ATOM   2424  CA  VAL B 103      11.319  -1.096   1.926  1.00 61.80           C  
ATOM   2425  C   VAL B 103      12.344  -1.510   0.891  1.00 60.21           C  
ATOM   2426  O   VAL B 103      12.331  -2.627   0.360  1.00 62.17           O  
ATOM   2427  CB  VAL B 103      12.053  -1.133   3.313  1.00 65.17           C  
ATOM   2428  CG1 VAL B 103      11.144  -0.479   4.336  1.00 65.78           C  
ATOM   2429  CG2 VAL B 103      12.417  -2.553   3.751  1.00 60.81           C  
ATOM   2430  N   ASP B 104      13.277  -0.603   0.644  1.00 56.76           N  
ATOM   2431  CA  ASP B 104      14.312  -0.823  -0.343  1.00 65.01           C  
ATOM   2432  C   ASP B 104      15.606  -1.218   0.402  1.00 61.65           C  
ATOM   2433  O   ASP B 104      16.433  -2.007  -0.071  1.00 59.10           O  
ATOM   2434  CB  ASP B 104      14.404   0.508  -1.196  1.00 74.71           C  
ATOM   2435  CG  ASP B 104      13.138   0.894  -2.019  1.00 80.19           C  
ATOM   2436  OD1 ASP B 104      12.965   0.416  -3.144  1.00 77.73           O  
ATOM   2437  OD2 ASP B 104      12.304   1.672  -1.544  1.00 83.94           O  
ATOM   2438  N   TYR B 105      15.800  -0.719   1.617  1.00 58.12           N  
ATOM   2439  CA  TYR B 105      16.959  -1.061   2.412  1.00 52.14           C  
ATOM   2440  C   TYR B 105      16.556  -1.402   3.813  1.00 47.27           C  
ATOM   2441  O   TYR B 105      15.613  -0.818   4.374  1.00 45.43           O  
ATOM   2442  CB  TYR B 105      17.906   0.056   2.575  1.00 52.57           C  
ATOM   2443  CG  TYR B 105      18.581   0.343   1.284  1.00 54.39           C  
ATOM   2444  CD1 TYR B 105      19.722  -0.361   0.957  1.00 54.08           C  
ATOM   2445  CD2 TYR B 105      18.034   1.306   0.469  1.00 58.54           C  
ATOM   2446  CE1 TYR B 105      20.351  -0.090  -0.235  1.00 60.34           C  
ATOM   2447  CE2 TYR B 105      18.662   1.577  -0.727  1.00 65.03           C  
ATOM   2448  CZ  TYR B 105      19.813   0.880  -1.070  1.00 65.96           C  
ATOM   2449  OH  TYR B 105      20.447   1.201  -2.259  1.00 70.23           O  
ATOM   2450  N   VAL B 106      17.291  -2.389   4.299  1.00 36.81           N  
ATOM   2451  CA  VAL B 106      17.284  -2.747   5.686  1.00 42.39           C  
ATOM   2452  C   VAL B 106      18.760  -2.588   6.110  1.00 42.74           C  
ATOM   2453  O   VAL B 106      19.643  -3.228   5.509  1.00 38.45           O  
ATOM   2454  CB  VAL B 106      16.816  -4.195   5.893  1.00 44.09           C  
ATOM   2455  CG1 VAL B 106      16.648  -4.367   7.406  1.00 39.96           C  
ATOM   2456  CG2 VAL B 106      15.483  -4.508   5.246  1.00 33.48           C  
ATOM   2457  N   LEU B 107      19.099  -1.712   7.079  1.00 45.16           N  
ATOM   2458  CA  LEU B 107      20.493  -1.515   7.508  1.00 45.88           C  
ATOM   2459  C   LEU B 107      20.603  -1.926   8.990  1.00 42.43           C  
ATOM   2460  O   LEU B 107      19.865  -1.405   9.840  1.00 44.70           O  
ATOM   2461  CB  LEU B 107      20.885  -0.022   7.259  1.00 37.93           C  
ATOM   2462  CG  LEU B 107      20.726   0.431   5.773  1.00 40.47           C  
ATOM   2463  CD1 LEU B 107      20.850   1.917   5.624  1.00 35.44           C  
ATOM   2464  CD2 LEU B 107      21.783  -0.222   4.932  1.00 39.79           C  
ATOM   2465  N   GLU B 108      21.483  -2.907   9.264  1.00 34.51           N  
ATOM   2466  CA  GLU B 108      21.731  -3.555  10.555  1.00 29.01           C  
ATOM   2467  C   GLU B 108      22.957  -2.949  11.187  1.00 30.22           C  
ATOM   2468  O   GLU B 108      24.027  -3.103  10.613  1.00 35.65           O  
ATOM   2469  CB  GLU B 108      22.032  -5.027  10.389  1.00 31.54           C  
ATOM   2470  CG  GLU B 108      21.858  -5.893  11.607  1.00 39.52           C  
ATOM   2471  CD  GLU B 108      22.557  -7.238  11.487  1.00 47.20           C  
ATOM   2472  OE1 GLU B 108      22.493  -7.901  10.446  1.00 39.42           O  
ATOM   2473  OE2 GLU B 108      23.200  -7.623  12.461  1.00 44.24           O  
ATOM   2474  N   PHE B 109      22.934  -2.279  12.324  1.00 35.28           N  
ATOM   2475  CA  PHE B 109      24.139  -1.689  12.885  1.00 35.65           C  
ATOM   2476  C   PHE B 109      24.705  -2.732  13.815  1.00 40.32           C  
ATOM   2477  O   PHE B 109      24.063  -3.072  14.798  1.00 43.33           O  
ATOM   2478  CB  PHE B 109      23.772  -0.415  13.615  1.00 35.16           C  
ATOM   2479  CG  PHE B 109      23.404   0.679  12.598  1.00 46.81           C  
ATOM   2480  CD1 PHE B 109      22.303   0.549  11.752  1.00 46.18           C  
ATOM   2481  CD2 PHE B 109      24.206   1.797  12.469  1.00 50.43           C  
ATOM   2482  CE1 PHE B 109      22.019   1.499  10.804  1.00 33.60           C  
ATOM   2483  CE2 PHE B 109      23.911   2.745  11.516  1.00 42.21           C  
ATOM   2484  CZ  PHE B 109      22.826   2.594  10.690  1.00 39.24           C  
ATOM   2485  N   ASP B 110      25.850  -3.347  13.547  1.00 40.99           N  
ATOM   2486  CA  ASP B 110      26.364  -4.400  14.404  1.00 37.31           C  
ATOM   2487  C   ASP B 110      27.362  -3.876  15.402  1.00 39.30           C  
ATOM   2488  O   ASP B 110      28.427  -3.360  15.052  1.00 40.47           O  
ATOM   2489  CB  ASP B 110      27.035  -5.468  13.597  1.00 44.13           C  
ATOM   2490  CG  ASP B 110      27.481  -6.621  14.476  1.00 51.16           C  
ATOM   2491  OD1 ASP B 110      26.665  -7.388  14.986  1.00 52.49           O  
ATOM   2492  OD2 ASP B 110      28.677  -6.722  14.676  1.00 61.49           O  
ATOM   2493  N   VAL B 111      26.972  -4.007  16.652  1.00 34.65           N  
ATOM   2494  CA  VAL B 111      27.765  -3.574  17.767  1.00 37.99           C  
ATOM   2495  C   VAL B 111      27.721  -4.752  18.741  1.00 44.36           C  
ATOM   2496  O   VAL B 111      26.686  -5.418  18.898  1.00 45.73           O  
ATOM   2497  CB  VAL B 111      27.120  -2.322  18.348  1.00 41.44           C  
ATOM   2498  CG1 VAL B 111      27.816  -1.913  19.612  1.00 43.09           C  
ATOM   2499  CG2 VAL B 111      27.302  -1.163  17.416  1.00 43.61           C  
ATOM   2500  N   PRO B 112      28.838  -5.062  19.393  1.00 39.17           N  
ATOM   2501  CA  PRO B 112      28.904  -5.942  20.550  1.00 39.72           C  
ATOM   2502  C   PRO B 112      28.248  -5.465  21.844  1.00 40.17           C  
ATOM   2503  O   PRO B 112      28.478  -4.365  22.322  1.00 44.00           O  
ATOM   2504  CB  PRO B 112      30.400  -6.196  20.699  1.00 37.13           C  
ATOM   2505  CG  PRO B 112      31.031  -4.953  20.133  1.00 38.33           C  
ATOM   2506  CD  PRO B 112      30.168  -4.699  18.919  1.00 41.01           C  
ATOM   2507  N   ASP B 113      27.502  -6.321  22.522  1.00 44.43           N  
ATOM   2508  CA  ASP B 113      26.836  -6.066  23.786  1.00 41.82           C  
ATOM   2509  C   ASP B 113      27.585  -5.303  24.851  1.00 39.40           C  
ATOM   2510  O   ASP B 113      27.063  -4.437  25.543  1.00 31.96           O  
ATOM   2511  CB  ASP B 113      26.428  -7.383  24.401  1.00 50.30           C  
ATOM   2512  CG  ASP B 113      25.099  -7.967  23.964  1.00 51.82           C  
ATOM   2513  OD1 ASP B 113      24.582  -7.629  22.898  1.00 49.56           O  
ATOM   2514  OD2 ASP B 113      24.583  -8.762  24.746  1.00 55.49           O  
ATOM   2515  N   GLU B 114      28.849  -5.690  24.958  1.00 45.80           N  
ATOM   2516  CA  GLU B 114      29.805  -5.138  25.908  1.00 48.55           C  
ATOM   2517  C   GLU B 114      29.936  -3.642  25.827  1.00 47.30           C  
ATOM   2518  O   GLU B 114      30.258  -3.013  26.837  1.00 47.89           O  
ATOM   2519  CB  GLU B 114      31.216  -5.661  25.716  1.00 43.34           C  
ATOM   2520  CG  GLU B 114      31.324  -7.141  25.950  1.00 51.65           C  
ATOM   2521  CD  GLU B 114      30.922  -8.063  24.809  1.00 53.14           C  
ATOM   2522  OE1 GLU B 114      30.830  -7.654  23.645  1.00 55.58           O  
ATOM   2523  OE2 GLU B 114      30.717  -9.231  25.115  1.00 59.07           O  
ATOM   2524  N   LEU B 115      29.722  -3.086  24.632  1.00 44.11           N  
ATOM   2525  CA  LEU B 115      29.837  -1.653  24.430  1.00 44.14           C  
ATOM   2526  C   LEU B 115      28.589  -0.832  24.760  1.00 43.83           C  
ATOM   2527  O   LEU B 115      28.705   0.408  24.842  1.00 36.40           O  
ATOM   2528  CB  LEU B 115      30.230  -1.384  22.979  1.00 43.08           C  
ATOM   2529  CG  LEU B 115      31.679  -1.341  22.558  1.00 44.40           C  
ATOM   2530  CD1 LEU B 115      32.461  -2.517  23.072  1.00 42.84           C  
ATOM   2531  CD2 LEU B 115      31.685  -1.282  21.059  1.00 40.99           C  
ATOM   2532  N   ILE B 116      27.439  -1.517  24.989  1.00 42.25           N  
ATOM   2533  CA  ILE B 116      26.136  -0.851  25.127  1.00 41.31           C  
ATOM   2534  C   ILE B 116      25.960  -0.014  26.404  1.00 40.76           C  
ATOM   2535  O   ILE B 116      25.580   1.155  26.262  1.00 39.57           O  
ATOM   2536  CB  ILE B 116      24.963  -1.929  25.001  1.00 38.78           C  
ATOM   2537  CG1 ILE B 116      24.946  -2.722  23.690  1.00 35.40           C  
ATOM   2538  CG2 ILE B 116      23.651  -1.192  25.058  1.00 42.66           C  
ATOM   2539  CD1 ILE B 116      24.965  -2.006  22.348  1.00 37.28           C  
ATOM   2540  N   VAL B 117      26.242  -0.477  27.634  1.00 36.96           N  
ATOM   2541  CA  VAL B 117      25.998   0.330  28.836  1.00 38.82           C  
ATOM   2542  C   VAL B 117      26.735   1.675  28.805  1.00 37.24           C  
ATOM   2543  O   VAL B 117      26.097   2.730  28.939  1.00 34.67           O  
ATOM   2544  CB  VAL B 117      26.393  -0.501  30.095  1.00 38.72           C  
ATOM   2545  CG1 VAL B 117      26.148   0.214  31.414  1.00 36.94           C  
ATOM   2546  CG2 VAL B 117      25.474  -1.690  30.144  1.00 40.55           C  
ATOM   2547  N   ASP B 118      28.046   1.727  28.549  1.00 39.01           N  
ATOM   2548  CA  ASP B 118      28.753   2.997  28.479  1.00 41.79           C  
ATOM   2549  C   ASP B 118      28.377   3.911  27.317  1.00 42.50           C  
ATOM   2550  O   ASP B 118      28.543   5.144  27.382  1.00 42.04           O  
ATOM   2551  CB  ASP B 118      30.238   2.724  28.454  1.00 44.34           C  
ATOM   2552  CG  ASP B 118      30.729   2.204  29.793  1.00 49.23           C  
ATOM   2553  OD1 ASP B 118      30.114   2.451  30.837  1.00 52.77           O  
ATOM   2554  OD2 ASP B 118      31.752   1.537  29.781  1.00 59.67           O  
ATOM   2555  N   ARG B 119      27.834   3.341  26.240  1.00 37.51           N  
ATOM   2556  CA  ARG B 119      27.335   4.163  25.177  1.00 32.79           C  
ATOM   2557  C   ARG B 119      26.099   4.819  25.696  1.00 35.60           C  
ATOM   2558  O   ARG B 119      26.014   6.044  25.686  1.00 40.47           O  
ATOM   2559  CB  ARG B 119      26.990   3.363  23.976  1.00 30.74           C  
ATOM   2560  CG  ARG B 119      28.238   3.282  23.186  1.00 32.54           C  
ATOM   2561  CD  ARG B 119      27.762   2.761  21.860  1.00 30.16           C  
ATOM   2562  NE  ARG B 119      28.903   2.525  21.011  1.00 34.70           N  
ATOM   2563  CZ  ARG B 119      28.756   2.418  19.687  1.00 35.59           C  
ATOM   2564  NH1 ARG B 119      27.544   2.424  19.126  1.00 37.92           N  
ATOM   2565  NH2 ARG B 119      29.821   2.271  18.900  1.00 28.74           N  
ATOM   2566  N   ILE B 120      25.180   4.073  26.266  1.00 42.54           N  
ATOM   2567  CA  ILE B 120      23.983   4.699  26.749  1.00 46.01           C  
ATOM   2568  C   ILE B 120      24.114   5.525  28.037  1.00 42.56           C  
ATOM   2569  O   ILE B 120      23.376   6.512  28.201  1.00 37.32           O  
ATOM   2570  CB  ILE B 120      22.961   3.564  26.805  1.00 51.93           C  
ATOM   2571  CG1 ILE B 120      22.588   3.262  25.343  1.00 49.97           C  
ATOM   2572  CG2 ILE B 120      21.735   3.941  27.617  1.00 56.43           C  
ATOM   2573  CD1 ILE B 120      21.428   2.286  25.088  1.00 57.70           C  
ATOM   2574  N   VAL B 121      25.052   5.302  28.935  1.00 42.44           N  
ATOM   2575  CA  VAL B 121      25.135   6.233  30.063  1.00 52.27           C  
ATOM   2576  C   VAL B 121      25.763   7.593  29.702  1.00 46.67           C  
ATOM   2577  O   VAL B 121      25.629   8.576  30.434  1.00 52.52           O  
ATOM   2578  CB  VAL B 121      25.918   5.582  31.259  1.00 55.87           C  
ATOM   2579  CG1 VAL B 121      25.216   4.263  31.593  1.00 61.21           C  
ATOM   2580  CG2 VAL B 121      27.389   5.348  30.954  1.00 66.37           C  
ATOM   2581  N   GLY B 122      26.465   7.746  28.585  1.00 43.23           N  
ATOM   2582  CA  GLY B 122      27.035   9.055  28.248  1.00 40.35           C  
ATOM   2583  C   GLY B 122      26.214   9.840  27.224  1.00 37.75           C  
ATOM   2584  O   GLY B 122      26.672  10.873  26.679  1.00 34.72           O  
ATOM   2585  N   ARG B 123      25.030   9.294  26.930  1.00 32.84           N  
ATOM   2586  CA  ARG B 123      24.140   9.867  25.935  1.00 35.16           C  
ATOM   2587  C   ARG B 123      23.374  11.020  26.529  1.00 38.12           C  
ATOM   2588  O   ARG B 123      22.845  10.909  27.650  1.00 38.89           O  
ATOM   2589  CB  ARG B 123      23.138   8.817  25.421  1.00 36.62           C  
ATOM   2590  CG  ARG B 123      22.053   9.254  24.411  1.00 29.37           C  
ATOM   2591  CD  ARG B 123      21.391   8.062  23.694  1.00 34.24           C  
ATOM   2592  NE  ARG B 123      20.478   7.240  24.478  1.00 34.98           N  
ATOM   2593  CZ  ARG B 123      19.871   6.156  23.971  1.00 36.89           C  
ATOM   2594  NH1 ARG B 123      20.080   5.741  22.722  1.00 33.26           N  
ATOM   2595  NH2 ARG B 123      19.040   5.452  24.747  1.00 40.18           N  
ATOM   2596  N   ARG B 124      23.303  12.066  25.701  1.00 32.31           N  
ATOM   2597  CA  ARG B 124      22.607  13.305  25.984  1.00 32.45           C  
ATOM   2598  C   ARG B 124      21.782  13.602  24.736  1.00 31.11           C  
ATOM   2599  O   ARG B 124      22.257  13.394  23.603  1.00 33.70           O  
ATOM   2600  CB  ARG B 124      23.605  14.441  26.221  1.00 35.66           C  
ATOM   2601  CG  ARG B 124      24.593  14.247  27.367  1.00 36.65           C  
ATOM   2602  CD  ARG B 124      23.828  14.216  28.659  1.00 34.70           C  
ATOM   2603  NE  ARG B 124      24.734  13.927  29.751  1.00 36.42           N  
ATOM   2604  CZ  ARG B 124      25.078  12.686  30.158  1.00 43.40           C  
ATOM   2605  NH1 ARG B 124      24.557  11.551  29.679  1.00 41.83           N  
ATOM   2606  NH2 ARG B 124      25.962  12.562  31.148  1.00 47.44           N  
ATOM   2607  N   VAL B 125      20.540  14.065  24.919  1.00 31.78           N  
ATOM   2608  CA  VAL B 125      19.590  14.301  23.845  1.00 34.06           C  
ATOM   2609  C   VAL B 125      19.139  15.755  23.760  1.00 36.92           C  
ATOM   2610  O   VAL B 125      19.062  16.483  24.766  1.00 33.45           O  
ATOM   2611  CB  VAL B 125      18.289  13.448  23.977  1.00 36.29           C  
ATOM   2612  CG1 VAL B 125      18.653  11.999  23.812  1.00 47.05           C  
ATOM   2613  CG2 VAL B 125      17.638  13.577  25.336  1.00 39.15           C  
ATOM   2614  N   HIS B 126      18.876  16.219  22.526  1.00 35.01           N  
ATOM   2615  CA  HIS B 126      18.272  17.509  22.302  1.00 31.55           C  
ATOM   2616  C   HIS B 126      16.845  17.001  22.198  1.00 40.68           C  
ATOM   2617  O   HIS B 126      16.393  16.660  21.097  1.00 36.55           O  
ATOM   2618  CB  HIS B 126      18.685  18.188  20.972  1.00 30.29           C  
ATOM   2619  CG  HIS B 126      17.915  19.500  20.737  1.00 34.68           C  
ATOM   2620  ND1 HIS B 126      17.300  19.946  19.649  1.00 32.94           N  
ATOM   2621  CD2 HIS B 126      17.676  20.445  21.702  1.00 35.24           C  
ATOM   2622  CE1 HIS B 126      16.699  21.070  19.893  1.00 30.07           C  
ATOM   2623  NE2 HIS B 126      16.934  21.357  21.130  1.00 32.25           N  
ATOM   2624  N   ALA B 127      16.142  16.928  23.335  1.00 41.63           N  
ATOM   2625  CA  ALA B 127      14.792  16.394  23.401  1.00 45.59           C  
ATOM   2626  C   ALA B 127      13.877  16.966  22.319  1.00 47.98           C  
ATOM   2627  O   ALA B 127      13.399  16.134  21.540  1.00 48.09           O  
ATOM   2628  CB  ALA B 127      14.196  16.666  24.773  1.00 43.14           C  
ATOM   2629  N   PRO B 128      13.721  18.288  22.061  1.00 42.86           N  
ATOM   2630  CA  PRO B 128      12.902  18.822  20.986  1.00 40.95           C  
ATOM   2631  C   PRO B 128      13.081  18.205  19.595  1.00 47.85           C  
ATOM   2632  O   PRO B 128      12.116  18.126  18.824  1.00 55.52           O  
ATOM   2633  CB  PRO B 128      13.215  20.282  20.966  1.00 33.02           C  
ATOM   2634  CG  PRO B 128      13.567  20.562  22.379  1.00 31.27           C  
ATOM   2635  CD  PRO B 128      14.412  19.389  22.716  1.00 39.33           C  
ATOM   2636  N   SER B 129      14.296  17.787  19.236  1.00 41.92           N  
ATOM   2637  CA  SER B 129      14.521  17.305  17.886  1.00 44.68           C  
ATOM   2638  C   SER B 129      14.991  15.838  17.898  1.00 48.54           C  
ATOM   2639  O   SER B 129      15.152  15.197  16.845  1.00 47.07           O  
ATOM   2640  CB  SER B 129      15.554  18.239  17.225  1.00 38.70           C  
ATOM   2641  OG  SER B 129      16.855  18.188  17.836  1.00 39.44           O  
ATOM   2642  N   GLY B 130      15.239  15.279  19.083  1.00 39.86           N  
ATOM   2643  CA  GLY B 130      15.742  13.931  19.193  1.00 41.24           C  
ATOM   2644  C   GLY B 130      17.189  13.834  18.794  1.00 40.68           C  
ATOM   2645  O   GLY B 130      17.622  12.707  18.632  1.00 42.99           O  
ATOM   2646  N   ARG B 131      17.964  14.927  18.674  1.00 38.18           N  
ATOM   2647  CA  ARG B 131      19.364  14.806  18.256  1.00 36.24           C  
ATOM   2648  C   ARG B 131      20.167  14.217  19.397  1.00 34.76           C  
ATOM   2649  O   ARG B 131      19.945  14.558  20.566  1.00 34.31           O  
ATOM   2650  CB  ARG B 131      19.996  16.164  17.868  1.00 41.13           C  
ATOM   2651  CG  ARG B 131      19.943  16.482  16.356  1.00 31.92           C  
ATOM   2652  CD  ARG B 131      20.590  17.820  15.973  1.00 30.92           C  
ATOM   2653  NE  ARG B 131      19.891  18.947  16.591  1.00 33.63           N  
ATOM   2654  CZ  ARG B 131      18.871  19.640  16.074  1.00 33.60           C  
ATOM   2655  NH1 ARG B 131      18.421  19.392  14.866  1.00 38.80           N  
ATOM   2656  NH2 ARG B 131      18.260  20.585  16.782  1.00 29.10           N  
ATOM   2657  N   VAL B 132      21.112  13.339  19.084  1.00 35.52           N  
ATOM   2658  CA  VAL B 132      21.838  12.646  20.118  1.00 29.51           C  
ATOM   2659  C   VAL B 132      23.356  12.824  20.074  1.00 32.42           C  
ATOM   2660  O   VAL B 132      23.951  13.112  19.043  1.00 28.80           O  
ATOM   2661  CB  VAL B 132      21.302  11.219  19.990  1.00 33.75           C  
ATOM   2662  CG1 VAL B 132      21.630  10.620  18.649  1.00 43.53           C  
ATOM   2663  CG2 VAL B 132      21.894  10.390  21.082  1.00 44.88           C  
ATOM   2664  N   TYR B 133      23.972  12.853  21.255  1.00 33.86           N  
ATOM   2665  CA  TYR B 133      25.388  13.170  21.440  1.00 32.17           C  
ATOM   2666  C   TYR B 133      25.885  12.214  22.476  1.00 28.42           C  
ATOM   2667  O   TYR B 133      25.074  11.497  23.085  1.00 28.65           O  
ATOM   2668  CB  TYR B 133      25.564  14.592  21.977  1.00 25.03           C  
ATOM   2669  CG  TYR B 133      24.999  15.668  21.044  1.00 30.28           C  
ATOM   2670  CD1 TYR B 133      23.691  16.096  21.128  1.00 27.62           C  
ATOM   2671  CD2 TYR B 133      25.814  16.230  20.099  1.00 28.36           C  
ATOM   2672  CE1 TYR B 133      23.196  17.078  20.277  1.00 27.70           C  
ATOM   2673  CE2 TYR B 133      25.331  17.203  19.258  1.00 25.41           C  
ATOM   2674  CZ  TYR B 133      24.029  17.631  19.339  1.00 25.49           C  
ATOM   2675  OH  TYR B 133      23.571  18.597  18.442  1.00 31.77           O  
ATOM   2676  N   HIS B 134      27.178  12.177  22.747  1.00 30.17           N  
ATOM   2677  CA  HIS B 134      27.706  11.313  23.813  1.00 33.03           C  
ATOM   2678  C   HIS B 134      28.769  12.148  24.506  1.00 36.60           C  
ATOM   2679  O   HIS B 134      29.676  12.574  23.782  1.00 38.09           O  
ATOM   2680  CB  HIS B 134      28.364  10.010  23.238  1.00 30.50           C  
ATOM   2681  CG  HIS B 134      28.741   8.968  24.284  1.00 38.26           C  
ATOM   2682  ND1 HIS B 134      29.740   8.911  25.177  1.00 43.35           N  
ATOM   2683  CD2 HIS B 134      27.936   7.896  24.553  1.00 45.97           C  
ATOM   2684  CE1 HIS B 134      29.537   7.883  25.969  1.00 45.39           C  
ATOM   2685  NE2 HIS B 134      28.454   7.281  25.581  1.00 48.15           N  
ATOM   2686  N   VAL B 135      28.846  12.384  25.822  1.00 34.09           N  
ATOM   2687  CA  VAL B 135      29.908  13.254  26.376  1.00 37.63           C  
ATOM   2688  C   VAL B 135      31.381  12.953  26.141  1.00 35.03           C  
ATOM   2689  O   VAL B 135      32.258  13.816  26.262  1.00 41.29           O  
ATOM   2690  CB  VAL B 135      29.781  13.422  27.902  1.00 34.35           C  
ATOM   2691  CG1 VAL B 135      28.515  14.181  28.186  1.00 35.57           C  
ATOM   2692  CG2 VAL B 135      29.802  12.078  28.593  1.00 34.66           C  
ATOM   2693  N   LYS B 136      31.622  11.679  25.876  1.00 39.51           N  
ATOM   2694  CA  LYS B 136      32.946  11.172  25.557  1.00 39.39           C  
ATOM   2695  C   LYS B 136      33.166  10.760  24.108  1.00 35.32           C  
ATOM   2696  O   LYS B 136      34.252  11.018  23.615  1.00 44.61           O  
ATOM   2697  CB  LYS B 136      33.267   9.960  26.456  1.00 43.05           C  
ATOM   2698  CG  LYS B 136      33.536  10.300  27.921  1.00 52.63           C  
ATOM   2699  CD  LYS B 136      32.832   9.334  28.858  1.00 62.42           C  
ATOM   2700  CE  LYS B 136      33.353   7.907  28.723  1.00 70.68           C  
ATOM   2701  NZ  LYS B 136      32.519   7.004  29.495  1.00 78.33           N  
ATOM   2702  N   PHE B 137      32.216  10.164  23.345  1.00 36.72           N  
ATOM   2703  CA  PHE B 137      32.538   9.569  22.025  1.00 38.28           C  
ATOM   2704  C   PHE B 137      32.005  10.344  20.843  1.00 39.39           C  
ATOM   2705  O   PHE B 137      32.415  10.145  19.704  1.00 42.01           O  
ATOM   2706  CB  PHE B 137      31.992   8.139  21.864  1.00 43.72           C  
ATOM   2707  CG  PHE B 137      32.371   7.151  22.971  1.00 48.21           C  
ATOM   2708  CD1 PHE B 137      33.554   7.288  23.693  1.00 44.68           C  
ATOM   2709  CD2 PHE B 137      31.469   6.153  23.298  1.00 50.95           C  
ATOM   2710  CE1 PHE B 137      33.832   6.450  24.746  1.00 48.49           C  
ATOM   2711  CE2 PHE B 137      31.754   5.308  24.359  1.00 53.15           C  
ATOM   2712  CZ  PHE B 137      32.928   5.461  25.079  1.00 56.71           C  
ATOM   2713  N   ASN B 138      31.030  11.205  21.093  1.00 40.46           N  
ATOM   2714  CA  ASN B 138      30.466  12.065  20.072  1.00 38.14           C  
ATOM   2715  C   ASN B 138      29.951  13.366  20.733  1.00 34.75           C  
ATOM   2716  O   ASN B 138      28.750  13.588  20.862  1.00 28.61           O  
ATOM   2717  CB  ASN B 138      29.335  11.326  19.348  1.00 38.91           C  
ATOM   2718  CG  ASN B 138      28.924  12.115  18.108  1.00 46.05           C  
ATOM   2719  OD1 ASN B 138      27.803  12.025  17.614  1.00 47.69           O  
ATOM   2720  ND2 ASN B 138      29.776  12.920  17.473  1.00 50.62           N  
ATOM   2721  N   PRO B 139      30.828  14.224  21.266  1.00 34.31           N  
ATOM   2722  CA  PRO B 139      30.443  15.390  22.040  1.00 36.64           C  
ATOM   2723  C   PRO B 139      29.913  16.537  21.186  1.00 37.60           C  
ATOM   2724  O   PRO B 139      30.223  16.700  20.002  1.00 35.56           O  
ATOM   2725  CB  PRO B 139      31.686  15.772  22.829  1.00 33.59           C  
ATOM   2726  CG  PRO B 139      32.578  14.577  22.627  1.00 38.89           C  
ATOM   2727  CD  PRO B 139      32.277  14.112  21.209  1.00 32.43           C  
ATOM   2728  N   PRO B 140      29.051  17.359  21.776  1.00 38.12           N  
ATOM   2729  CA  PRO B 140      28.602  18.595  21.180  1.00 31.10           C  
ATOM   2730  C   PRO B 140      29.760  19.550  21.096  1.00 33.53           C  
ATOM   2731  O   PRO B 140      30.818  19.372  21.733  1.00 34.53           O  
ATOM   2732  CB  PRO B 140      27.507  19.042  22.087  1.00 34.36           C  
ATOM   2733  CG  PRO B 140      27.945  18.520  23.440  1.00 39.15           C  
ATOM   2734  CD  PRO B 140      28.454  17.143  23.099  1.00 35.38           C  
ATOM   2735  N   LYS B 141      29.464  20.637  20.403  1.00 36.96           N  
ATOM   2736  CA  LYS B 141      30.475  21.610  20.043  1.00 45.60           C  
ATOM   2737  C   LYS B 141      30.850  22.385  21.278  1.00 42.21           C  
ATOM   2738  O   LYS B 141      32.027  22.616  21.522  1.00 46.49           O  
ATOM   2739  CB  LYS B 141      29.934  22.563  18.957  1.00 64.40           C  
ATOM   2740  CG  LYS B 141      30.883  23.559  18.263  1.00 79.45           C  
ATOM   2741  CD  LYS B 141      30.248  24.182  16.995  1.00 92.11           C  
ATOM   2742  CE  LYS B 141      29.980  23.128  15.890  1.00 96.98           C  
ATOM   2743  NZ  LYS B 141      29.267  23.674  14.747  1.00 98.10           N  
ATOM   2744  N   VAL B 142      29.832  22.751  22.041  1.00 40.93           N  
ATOM   2745  CA  VAL B 142      29.911  23.495  23.270  1.00 30.77           C  
ATOM   2746  C   VAL B 142      29.234  22.499  24.171  1.00 34.12           C  
ATOM   2747  O   VAL B 142      28.174  21.971  23.824  1.00 33.67           O  
ATOM   2748  CB  VAL B 142      29.118  24.792  23.113  1.00 33.86           C  
ATOM   2749  CG1 VAL B 142      28.884  25.453  24.478  1.00 27.94           C  
ATOM   2750  CG2 VAL B 142      29.883  25.678  22.101  1.00 28.21           C  
ATOM   2751  N   GLU B 143      29.874  22.230  25.302  1.00 34.35           N  
ATOM   2752  CA  GLU B 143      29.446  21.224  26.254  1.00 35.58           C  
ATOM   2753  C   GLU B 143      28.045  21.449  26.699  1.00 26.97           C  
ATOM   2754  O   GLU B 143      27.754  22.594  27.000  1.00 37.21           O  
ATOM   2755  CB  GLU B 143      30.333  21.240  27.486  1.00 50.15           C  
ATOM   2756  CG  GLU B 143      29.889  20.258  28.600  1.00 70.51           C  
ATOM   2757  CD  GLU B 143      30.834  20.004  29.787  1.00 82.45           C  
ATOM   2758  OE1 GLU B 143      31.778  20.773  30.004  1.00 89.45           O  
ATOM   2759  OE2 GLU B 143      30.618  19.016  30.502  1.00 89.41           O  
ATOM   2760  N   GLY B 144      27.213  20.408  26.690  1.00 30.90           N  
ATOM   2761  CA  GLY B 144      25.846  20.427  27.192  1.00 25.54           C  
ATOM   2762  C   GLY B 144      24.869  21.255  26.379  1.00 30.82           C  
ATOM   2763  O   GLY B 144      23.755  21.498  26.851  1.00 32.61           O  
ATOM   2764  N   LYS B 145      25.196  21.720  25.168  1.00 35.88           N  
ATOM   2765  CA  LYS B 145      24.281  22.525  24.346  1.00 29.20           C  
ATOM   2766  C   LYS B 145      24.153  21.818  23.020  1.00 28.47           C  
ATOM   2767  O   LYS B 145      25.057  21.096  22.616  1.00 28.26           O  
ATOM   2768  CB  LYS B 145      24.833  23.878  24.089  1.00 25.45           C  
ATOM   2769  CG  LYS B 145      25.291  24.655  25.316  1.00 30.24           C  
ATOM   2770  CD  LYS B 145      24.107  25.003  26.163  1.00 25.15           C  
ATOM   2771  CE  LYS B 145      24.742  25.629  27.384  1.00 31.09           C  
ATOM   2772  NZ  LYS B 145      23.677  26.437  27.909  1.00 40.29           N  
ATOM   2773  N   ASP B 146      23.048  21.968  22.326  1.00 32.95           N  
ATOM   2774  CA  ASP B 146      22.827  21.388  21.006  1.00 29.78           C  
ATOM   2775  C   ASP B 146      23.612  22.216  19.961  1.00 30.01           C  
ATOM   2776  O   ASP B 146      23.630  23.469  19.938  1.00 27.81           O  
ATOM   2777  CB  ASP B 146      21.323  21.429  20.754  1.00 28.61           C  
ATOM   2778  CG  ASP B 146      20.879  20.889  19.419  1.00 33.42           C  
ATOM   2779  OD1 ASP B 146      21.223  19.771  19.110  1.00 33.47           O  
ATOM   2780  OD2 ASP B 146      20.197  21.579  18.682  1.00 35.14           O  
ATOM   2781  N   ASP B 147      24.208  21.508  19.001  1.00 31.64           N  
ATOM   2782  CA  ASP B 147      25.028  22.183  17.990  1.00 38.60           C  
ATOM   2783  C   ASP B 147      24.154  23.088  17.114  1.00 32.60           C  
ATOM   2784  O   ASP B 147      24.425  24.252  16.843  1.00 37.74           O  
ATOM   2785  CB  ASP B 147      25.775  21.140  17.087  1.00 39.26           C  
ATOM   2786  CG  ASP B 147      27.007  20.454  17.664  1.00 37.04           C  
ATOM   2787  OD1 ASP B 147      27.418  20.835  18.734  1.00 31.21           O  
ATOM   2788  OD2 ASP B 147      27.571  19.544  17.057  1.00 42.25           O  
ATOM   2789  N   VAL B 148      23.003  22.568  16.758  1.00 32.83           N  
ATOM   2790  CA  VAL B 148      22.139  23.263  15.847  1.00 31.98           C  
ATOM   2791  C   VAL B 148      21.385  24.438  16.457  1.00 31.15           C  
ATOM   2792  O   VAL B 148      21.281  25.467  15.796  1.00 27.58           O  
ATOM   2793  CB  VAL B 148      21.238  22.125  15.242  1.00 40.57           C  
ATOM   2794  CG1 VAL B 148      20.046  22.730  14.500  1.00 42.08           C  
ATOM   2795  CG2 VAL B 148      22.068  21.257  14.271  1.00 30.00           C  
ATOM   2796  N   THR B 149      20.840  24.323  17.680  1.00 32.78           N  
ATOM   2797  CA  THR B 149      20.057  25.380  18.293  1.00 27.56           C  
ATOM   2798  C   THR B 149      20.768  26.113  19.440  1.00 31.04           C  
ATOM   2799  O   THR B 149      20.324  27.172  19.895  1.00 24.71           O  
ATOM   2800  CB  THR B 149      18.709  24.816  18.829  1.00 27.00           C  
ATOM   2801  OG1 THR B 149      18.992  23.739  19.702  1.00 28.99           O  
ATOM   2802  CG2 THR B 149      17.832  24.189  17.768  1.00 30.51           C  
ATOM   2803  N   GLY B 150      21.860  25.539  19.930  1.00 29.55           N  
ATOM   2804  CA  GLY B 150      22.493  26.051  21.123  1.00 35.34           C  
ATOM   2805  C   GLY B 150      21.703  25.719  22.405  1.00 32.07           C  
ATOM   2806  O   GLY B 150      22.092  26.144  23.493  1.00 29.49           O  
ATOM   2807  N   GLU B 151      20.598  24.968  22.318  1.00 29.29           N  
ATOM   2808  CA  GLU B 151      19.745  24.695  23.463  1.00 33.55           C  
ATOM   2809  C   GLU B 151      20.320  23.634  24.393  1.00 36.80           C  
ATOM   2810  O   GLU B 151      21.089  22.760  23.954  1.00 30.85           O  
ATOM   2811  CB  GLU B 151      18.391  24.248  22.976  1.00 37.12           C  
ATOM   2812  CG  GLU B 151      17.493  25.339  22.380  1.00 46.04           C  
ATOM   2813  CD  GLU B 151      16.198  24.780  21.786  1.00 53.15           C  
ATOM   2814  OE1 GLU B 151      15.615  23.895  22.415  1.00 62.90           O  
ATOM   2815  OE2 GLU B 151      15.763  25.210  20.709  1.00 54.09           O  
ATOM   2816  N   GLU B 152      19.915  23.692  25.662  1.00 31.95           N  
ATOM   2817  CA  GLU B 152      20.404  22.756  26.668  1.00 45.21           C  
ATOM   2818  C   GLU B 152      20.117  21.261  26.416  1.00 39.83           C  
ATOM   2819  O   GLU B 152      19.004  20.855  26.091  1.00 34.09           O  
ATOM   2820  CB  GLU B 152      19.816  23.206  28.015  1.00 65.08           C  
ATOM   2821  CG  GLU B 152      20.623  22.930  29.324  1.00 84.28           C  
ATOM   2822  CD  GLU B 152      21.785  23.886  29.666  1.00 91.64           C  
ATOM   2823  OE1 GLU B 152      21.514  25.015  30.098  1.00 90.46           O  
ATOM   2824  OE2 GLU B 152      22.956  23.492  29.523  1.00 94.30           O  
ATOM   2825  N   LEU B 153      21.077  20.362  26.524  1.00 37.34           N  
ATOM   2826  CA  LEU B 153      20.847  18.946  26.292  1.00 38.51           C  
ATOM   2827  C   LEU B 153      20.431  18.233  27.574  1.00 44.46           C  
ATOM   2828  O   LEU B 153      20.893  18.604  28.659  1.00 51.83           O  
ATOM   2829  CB  LEU B 153      22.105  18.300  25.787  1.00 33.60           C  
ATOM   2830  CG  LEU B 153      22.803  18.847  24.580  1.00 33.27           C  
ATOM   2831  CD1 LEU B 153      24.156  18.190  24.532  1.00 28.42           C  
ATOM   2832  CD2 LEU B 153      22.005  18.588  23.317  1.00 30.71           C  
ATOM   2833  N   THR B 154      19.612  17.181  27.494  1.00 42.04           N  
ATOM   2834  CA  THR B 154      19.166  16.487  28.672  1.00 37.52           C  
ATOM   2835  C   THR B 154      19.550  15.014  28.642  1.00 41.72           C  
ATOM   2836  O   THR B 154      20.181  14.534  27.695  1.00 29.22           O  
ATOM   2837  CB  THR B 154      17.653  16.662  28.776  1.00 32.83           C  
ATOM   2838  OG1 THR B 154      16.995  16.186  27.592  1.00 38.82           O  
ATOM   2839  CG2 THR B 154      17.365  18.127  29.040  1.00 34.83           C  
ATOM   2840  N   THR B 155      19.185  14.296  29.710  1.00 42.96           N  
ATOM   2841  CA  THR B 155      19.397  12.867  29.824  1.00 41.45           C  
ATOM   2842  C   THR B 155      18.040  12.186  29.714  1.00 44.17           C  
ATOM   2843  O   THR B 155      17.044  12.702  30.243  1.00 49.13           O  
ATOM   2844  CB  THR B 155      20.069  12.552  31.184  1.00 43.91           C  
ATOM   2845  OG1 THR B 155      19.251  13.032  32.270  1.00 54.98           O  
ATOM   2846  CG2 THR B 155      21.416  13.246  31.264  1.00 35.97           C  
ATOM   2847  N   ARG B 156      17.922  11.068  29.011  1.00 43.58           N  
ATOM   2848  CA  ARG B 156      16.674  10.333  28.929  1.00 42.87           C  
ATOM   2849  C   ARG B 156      16.485   9.530  30.207  1.00 44.97           C  
ATOM   2850  O   ARG B 156      17.411   8.882  30.702  1.00 41.18           O  
ATOM   2851  CB  ARG B 156      16.710   9.399  27.735  1.00 39.27           C  
ATOM   2852  CG  ARG B 156      16.310  10.053  26.426  1.00 37.84           C  
ATOM   2853  CD  ARG B 156      16.517   9.095  25.251  1.00 43.16           C  
ATOM   2854  NE  ARG B 156      16.025   7.760  25.551  1.00 42.32           N  
ATOM   2855  CZ  ARG B 156      16.214   6.733  24.736  1.00 38.58           C  
ATOM   2856  NH1 ARG B 156      16.626   6.898  23.497  1.00 43.63           N  
ATOM   2857  NH2 ARG B 156      15.885   5.514  25.108  1.00 37.85           N  
ATOM   2858  N   LYS B 157      15.259   9.633  30.714  1.00 54.96           N  
ATOM   2859  CA  LYS B 157      14.694   8.965  31.896  1.00 62.67           C  
ATOM   2860  C   LYS B 157      15.167   7.522  32.015  1.00 60.68           C  
ATOM   2861  O   LYS B 157      15.755   7.112  33.017  1.00 58.71           O  
ATOM   2862  CB  LYS B 157      13.152   8.873  31.856  1.00 72.40           C  
ATOM   2863  CG  LYS B 157      12.188  10.078  31.762  1.00 85.60           C  
ATOM   2864  CD  LYS B 157      12.290  11.037  30.548  1.00 91.39           C  
ATOM   2865  CE  LYS B 157      12.116  10.478  29.139  1.00 88.15           C  
ATOM   2866  NZ  LYS B 157      12.446  11.518  28.179  1.00 88.05           N  
ATOM   2867  N   ASP B 158      14.918   6.767  30.949  1.00 51.75           N  
ATOM   2868  CA  ASP B 158      15.297   5.383  30.894  1.00 45.75           C  
ATOM   2869  C   ASP B 158      16.790   5.104  30.770  1.00 47.61           C  
ATOM   2870  O   ASP B 158      17.196   3.942  30.761  1.00 47.08           O  
ATOM   2871  CB  ASP B 158      14.512   4.761  29.730  1.00 44.29           C  
ATOM   2872  CG  ASP B 158      14.760   5.292  28.320  1.00 42.57           C  
ATOM   2873  OD1 ASP B 158      15.547   6.211  28.136  1.00 45.91           O  
ATOM   2874  OD2 ASP B 158      14.146   4.776  27.390  1.00 42.38           O  
ATOM   2875  N   ASP B 159      17.706   6.068  30.699  1.00 52.80           N  
ATOM   2876  CA  ASP B 159      19.097   5.725  30.419  1.00 50.22           C  
ATOM   2877  C   ASP B 159      19.989   5.377  31.570  1.00 49.07           C  
ATOM   2878  O   ASP B 159      20.870   6.157  31.926  1.00 61.90           O  
ATOM   2879  CB  ASP B 159      19.760   6.857  29.627  1.00 47.08           C  
ATOM   2880  CG  ASP B 159      19.439   6.912  28.148  1.00 37.86           C  
ATOM   2881  OD1 ASP B 159      18.840   5.994  27.583  1.00 46.15           O  
ATOM   2882  OD2 ASP B 159      19.817   7.904  27.552  1.00 42.96           O  
ATOM   2883  N   GLN B 160      19.804   4.259  32.239  1.00 55.64           N  
ATOM   2884  CA  GLN B 160      20.776   3.883  33.253  1.00 62.07           C  
ATOM   2885  C   GLN B 160      21.076   2.402  33.110  1.00 58.32           C  
ATOM   2886  O   GLN B 160      20.263   1.698  32.497  1.00 58.76           O  
ATOM   2887  CB  GLN B 160      20.257   4.215  34.668  1.00 76.10           C  
ATOM   2888  CG  GLN B 160      18.855   3.771  35.123  1.00 90.51           C  
ATOM   2889  CD  GLN B 160      17.686   4.680  34.751  1.00 94.79           C  
ATOM   2890  OE1 GLN B 160      16.530   4.251  34.735  1.00 95.56           O  
ATOM   2891  NE2 GLN B 160      17.903   5.958  34.457  1.00 98.96           N  
ATOM   2892  N   GLU B 161      22.240   1.959  33.620  1.00 50.75           N  
ATOM   2893  CA  GLU B 161      22.768   0.606  33.508  1.00 50.64           C  
ATOM   2894  C   GLU B 161      21.725  -0.489  33.583  1.00 50.61           C  
ATOM   2895  O   GLU B 161      21.591  -1.266  32.636  1.00 45.78           O  
ATOM   2896  CB  GLU B 161      23.803   0.424  34.604  1.00 59.01           C  
ATOM   2897  CG  GLU B 161      24.375  -0.969  34.875  1.00 75.32           C  
ATOM   2898  CD  GLU B 161      25.309  -1.090  36.094  1.00 85.47           C  
ATOM   2899  OE1 GLU B 161      26.277  -0.334  36.139  1.00 89.92           O  
ATOM   2900  OE2 GLU B 161      25.093  -1.934  36.983  1.00 88.22           O  
ATOM   2901  N   GLU B 162      20.920  -0.481  34.655  1.00 52.95           N  
ATOM   2902  CA  GLU B 162      19.908  -1.502  34.881  1.00 54.78           C  
ATOM   2903  C   GLU B 162      18.739  -1.492  33.908  1.00 46.44           C  
ATOM   2904  O   GLU B 162      18.377  -2.571  33.421  1.00 46.02           O  
ATOM   2905  CB  GLU B 162      19.392  -1.405  36.350  1.00 63.77           C  
ATOM   2906  CG  GLU B 162      20.480  -1.758  37.428  1.00 75.38           C  
ATOM   2907  CD  GLU B 162      21.249  -3.110  37.410  1.00 80.75           C  
ATOM   2908  OE1 GLU B 162      20.616  -4.173  37.456  1.00 83.47           O  
ATOM   2909  OE2 GLU B 162      22.488  -3.105  37.383  1.00 77.04           O  
ATOM   2910  N   THR B 163      18.165  -0.337  33.564  1.00 42.25           N  
ATOM   2911  CA  THR B 163      17.121  -0.240  32.544  1.00 39.90           C  
ATOM   2912  C   THR B 163      17.735  -0.685  31.195  1.00 45.40           C  
ATOM   2913  O   THR B 163      17.141  -1.495  30.477  1.00 45.06           O  
ATOM   2914  CB  THR B 163      16.630   1.209  32.498  1.00 36.70           C  
ATOM   2915  OG1 THR B 163      16.605   1.626  33.852  1.00 46.91           O  
ATOM   2916  CG2 THR B 163      15.248   1.407  31.965  1.00 38.72           C  
ATOM   2917  N   VAL B 164      18.978  -0.299  30.841  1.00 47.52           N  
ATOM   2918  CA  VAL B 164      19.632  -0.704  29.595  1.00 42.00           C  
ATOM   2919  C   VAL B 164      19.774  -2.216  29.565  1.00 44.67           C  
ATOM   2920  O   VAL B 164      19.489  -2.848  28.541  1.00 48.44           O  
ATOM   2921  CB  VAL B 164      21.019  -0.070  29.476  1.00 44.97           C  
ATOM   2922  CG1 VAL B 164      21.717  -0.396  28.155  1.00 43.33           C  
ATOM   2923  CG2 VAL B 164      20.816   1.411  29.543  1.00 50.80           C  
ATOM   2924  N   ARG B 165      20.161  -2.839  30.681  1.00 43.25           N  
ATOM   2925  CA  ARG B 165      20.266  -4.286  30.739  1.00 39.09           C  
ATOM   2926  C   ARG B 165      18.939  -4.951  30.454  1.00 43.70           C  
ATOM   2927  O   ARG B 165      18.881  -5.828  29.582  1.00 42.32           O  
ATOM   2928  CB  ARG B 165      20.775  -4.648  32.073  1.00 49.27           C  
ATOM   2929  CG  ARG B 165      22.230  -4.255  31.945  1.00 63.64           C  
ATOM   2930  CD  ARG B 165      22.947  -4.202  33.268  1.00 76.99           C  
ATOM   2931  NE  ARG B 165      24.351  -4.016  32.956  1.00 89.11           N  
ATOM   2932  CZ  ARG B 165      25.333  -4.245  33.834  1.00 95.74           C  
ATOM   2933  NH1 ARG B 165      25.101  -4.613  35.108  1.00 97.66           N  
ATOM   2934  NH2 ARG B 165      26.582  -4.060  33.403  1.00 98.02           N  
ATOM   2935  N   LYS B 166      17.847  -4.450  31.047  1.00 45.10           N  
ATOM   2936  CA  LYS B 166      16.527  -4.992  30.774  1.00 44.51           C  
ATOM   2937  C   LYS B 166      16.263  -4.838  29.286  1.00 39.52           C  
ATOM   2938  O   LYS B 166      15.883  -5.832  28.651  1.00 41.62           O  
ATOM   2939  CB  LYS B 166      15.468  -4.243  31.587  1.00 56.14           C  
ATOM   2940  CG  LYS B 166      15.721  -4.374  33.096  1.00 72.40           C  
ATOM   2941  CD  LYS B 166      14.807  -3.560  34.043  1.00 82.46           C  
ATOM   2942  CE  LYS B 166      15.236  -3.762  35.523  1.00 90.50           C  
ATOM   2943  NZ  LYS B 166      14.363  -3.132  36.513  1.00 92.49           N  
ATOM   2944  N   ARG B 167      16.614  -3.678  28.697  1.00 34.18           N  
ATOM   2945  CA  ARG B 167      16.402  -3.432  27.250  1.00 42.17           C  
ATOM   2946  C   ARG B 167      17.162  -4.370  26.330  1.00 41.05           C  
ATOM   2947  O   ARG B 167      16.655  -4.736  25.259  1.00 36.15           O  
ATOM   2948  CB  ARG B 167      16.824  -2.030  26.767  1.00 37.06           C  
ATOM   2949  CG  ARG B 167      15.963  -0.902  27.298  1.00 42.92           C  
ATOM   2950  CD  ARG B 167      15.803   0.245  26.305  1.00 41.72           C  
ATOM   2951  NE  ARG B 167      16.926   1.143  26.242  1.00 44.97           N  
ATOM   2952  CZ  ARG B 167      17.062   2.174  27.084  1.00 50.83           C  
ATOM   2953  NH1 ARG B 167      16.189   2.400  28.060  1.00 58.08           N  
ATOM   2954  NH2 ARG B 167      18.107   2.990  26.955  1.00 49.65           N  
ATOM   2955  N   LEU B 168      18.399  -4.730  26.705  1.00 36.25           N  
ATOM   2956  CA  LEU B 168      19.127  -5.686  25.920  1.00 32.19           C  
ATOM   2957  C   LEU B 168      18.567  -7.085  26.031  1.00 34.90           C  
ATOM   2958  O   LEU B 168      18.509  -7.794  25.011  1.00 36.46           O  
ATOM   2959  CB  LEU B 168      20.568  -5.699  26.315  1.00 43.47           C  
ATOM   2960  CG  LEU B 168      21.512  -4.997  25.333  1.00 51.57           C  
ATOM   2961  CD1 LEU B 168      22.912  -5.091  25.882  1.00 52.48           C  
ATOM   2962  CD2 LEU B 168      21.505  -5.658  23.960  1.00 54.68           C  
ATOM   2963  N   VAL B 169      18.066  -7.542  27.177  1.00 36.34           N  
ATOM   2964  CA  VAL B 169      17.445  -8.859  27.179  1.00 37.70           C  
ATOM   2965  C   VAL B 169      16.229  -8.870  26.253  1.00 40.36           C  
ATOM   2966  O   VAL B 169      16.058  -9.815  25.479  1.00 38.39           O  
ATOM   2967  CB  VAL B 169      17.045  -9.235  28.617  1.00 40.29           C  
ATOM   2968  CG1 VAL B 169      16.407 -10.621  28.678  1.00 34.16           C  
ATOM   2969  CG2 VAL B 169      18.300  -9.262  29.461  1.00 39.20           C  
ATOM   2970  N   GLU B 170      15.375  -7.833  26.261  1.00 47.88           N  
ATOM   2971  CA  GLU B 170      14.175  -7.773  25.410  1.00 42.49           C  
ATOM   2972  C   GLU B 170      14.595  -7.737  23.968  1.00 43.32           C  
ATOM   2973  O   GLU B 170      13.938  -8.334  23.116  1.00 49.06           O  
ATOM   2974  CB  GLU B 170      13.325  -6.521  25.607  1.00 46.83           C  
ATOM   2975  CG  GLU B 170      12.694  -6.349  26.968  1.00 65.51           C  
ATOM   2976  CD  GLU B 170      11.476  -7.230  27.207  1.00 73.41           C  
ATOM   2977  OE1 GLU B 170      10.420  -6.927  26.645  1.00 80.40           O  
ATOM   2978  OE2 GLU B 170      11.583  -8.202  27.960  1.00 74.66           O  
ATOM   2979  N   TYR B 171      15.695  -7.067  23.656  1.00 40.50           N  
ATOM   2980  CA  TYR B 171      16.181  -7.037  22.299  1.00 35.65           C  
ATOM   2981  C   TYR B 171      16.488  -8.460  21.860  1.00 39.53           C  
ATOM   2982  O   TYR B 171      16.046  -8.902  20.798  1.00 34.57           O  
ATOM   2983  CB  TYR B 171      17.434  -6.179  22.239  1.00 33.25           C  
ATOM   2984  CG  TYR B 171      18.030  -6.237  20.851  1.00 32.35           C  
ATOM   2985  CD1 TYR B 171      17.442  -5.542  19.821  1.00 35.62           C  
ATOM   2986  CD2 TYR B 171      19.118  -7.043  20.623  1.00 33.07           C  
ATOM   2987  CE1 TYR B 171      17.931  -5.685  18.542  1.00 35.44           C  
ATOM   2988  CE2 TYR B 171      19.617  -7.191  19.362  1.00 26.79           C  
ATOM   2989  CZ  TYR B 171      19.015  -6.507  18.327  1.00 37.06           C  
ATOM   2990  OH  TYR B 171      19.480  -6.710  17.035  1.00 38.74           O  
ATOM   2991  N   HIS B 172      17.238  -9.183  22.689  1.00 39.64           N  
ATOM   2992  CA  HIS B 172      17.653 -10.524  22.354  1.00 42.09           C  
ATOM   2993  C   HIS B 172      16.519 -11.497  22.118  1.00 46.79           C  
ATOM   2994  O   HIS B 172      16.570 -12.267  21.146  1.00 53.39           O  
ATOM   2995  CB  HIS B 172      18.555 -11.049  23.446  1.00 46.86           C  
ATOM   2996  CG  HIS B 172      19.918 -10.417  23.251  1.00 55.08           C  
ATOM   2997  ND1 HIS B 172      20.713 -10.500  22.183  1.00 56.84           N  
ATOM   2998  CD2 HIS B 172      20.511  -9.560  24.147  1.00 56.82           C  
ATOM   2999  CE1 HIS B 172      21.747  -9.710  22.401  1.00 59.08           C  
ATOM   3000  NE2 HIS B 172      21.614  -9.151  23.585  1.00 56.29           N  
ATOM   3001  N   GLN B 173      15.461 -11.422  22.932  1.00 41.67           N  
ATOM   3002  CA  GLN B 173      14.325 -12.339  22.789  1.00 48.59           C  
ATOM   3003  C   GLN B 173      13.291 -11.967  21.746  1.00 42.11           C  
ATOM   3004  O   GLN B 173      12.684 -12.844  21.134  1.00 37.79           O  
ATOM   3005  CB  GLN B 173      13.510 -12.493  24.059  1.00 60.01           C  
ATOM   3006  CG  GLN B 173      14.167 -13.057  25.296  1.00 76.38           C  
ATOM   3007  CD  GLN B 173      13.243 -12.826  26.474  1.00 82.48           C  
ATOM   3008  OE1 GLN B 173      12.343 -13.616  26.747  1.00 91.60           O  
ATOM   3009  NE2 GLN B 173      13.399 -11.716  27.179  1.00 81.25           N  
ATOM   3010  N   MET B 174      13.037 -10.666  21.618  1.00 41.16           N  
ATOM   3011  CA  MET B 174      12.005 -10.129  20.759  1.00 44.59           C  
ATOM   3012  C   MET B 174      12.443  -9.507  19.433  1.00 43.41           C  
ATOM   3013  O   MET B 174      11.829  -9.763  18.390  1.00 42.69           O  
ATOM   3014  CB  MET B 174      11.227  -9.085  21.549  1.00 45.47           C  
ATOM   3015  CG  MET B 174      10.681  -9.519  22.897  1.00 48.43           C  
ATOM   3016  SD  MET B 174       9.632 -10.957  22.656  1.00 61.69           S  
ATOM   3017  CE  MET B 174       8.369 -10.191  21.679  1.00 60.46           C  
ATOM   3018  N   THR B 175      13.484  -8.680  19.449  1.00 42.94           N  
ATOM   3019  CA  THR B 175      13.901  -7.950  18.269  1.00 38.36           C  
ATOM   3020  C   THR B 175      14.925  -8.700  17.460  1.00 37.16           C  
ATOM   3021  O   THR B 175      14.844  -8.626  16.235  1.00 40.67           O  
ATOM   3022  CB  THR B 175      14.461  -6.595  18.693  1.00 34.70           C  
ATOM   3023  OG1 THR B 175      13.698  -6.128  19.797  1.00 34.25           O  
ATOM   3024  CG2 THR B 175      14.397  -5.596  17.562  1.00 37.04           C  
ATOM   3025  N   ALA B 176      15.864  -9.451  18.061  1.00 32.51           N  
ATOM   3026  CA  ALA B 176      16.843 -10.199  17.307  1.00 31.54           C  
ATOM   3027  C   ALA B 176      16.242 -11.067  16.189  1.00 32.00           C  
ATOM   3028  O   ALA B 176      16.835 -11.022  15.106  1.00 36.96           O  
ATOM   3029  CB  ALA B 176      17.633 -11.078  18.267  1.00 33.81           C  
ATOM   3030  N   PRO B 177      15.098 -11.788  16.208  1.00 32.33           N  
ATOM   3031  CA  PRO B 177      14.607 -12.567  15.058  1.00 37.50           C  
ATOM   3032  C   PRO B 177      14.355 -11.782  13.776  1.00 34.85           C  
ATOM   3033  O   PRO B 177      14.255 -12.362  12.693  1.00 42.47           O  
ATOM   3034  CB  PRO B 177      13.343 -13.251  15.549  1.00 36.10           C  
ATOM   3035  CG  PRO B 177      13.628 -13.393  17.031  1.00 36.27           C  
ATOM   3036  CD  PRO B 177      14.222 -12.041  17.348  1.00 30.46           C  
ATOM   3037  N   LEU B 178      14.268 -10.462  13.861  1.00 32.26           N  
ATOM   3038  CA  LEU B 178      14.019  -9.640  12.710  1.00 33.76           C  
ATOM   3039  C   LEU B 178      15.190  -9.639  11.760  1.00 38.81           C  
ATOM   3040  O   LEU B 178      14.945  -9.383  10.581  1.00 41.67           O  
ATOM   3041  CB  LEU B 178      13.679  -8.202  13.146  1.00 38.52           C  
ATOM   3042  CG  LEU B 178      12.275  -7.954  13.699  1.00 35.50           C  
ATOM   3043  CD1 LEU B 178      12.098  -6.486  14.011  1.00 31.03           C  
ATOM   3044  CD2 LEU B 178      11.243  -8.389  12.660  1.00 34.09           C  
ATOM   3045  N   ILE B 179      16.429  -9.975  12.170  1.00 39.80           N  
ATOM   3046  CA  ILE B 179      17.573 -10.058  11.236  1.00 38.84           C  
ATOM   3047  C   ILE B 179      17.335 -11.178  10.198  1.00 43.32           C  
ATOM   3048  O   ILE B 179      17.488 -11.020   8.971  1.00 40.13           O  
ATOM   3049  CB  ILE B 179      18.854 -10.289  12.098  1.00 31.91           C  
ATOM   3050  CG1 ILE B 179      19.098  -9.010  12.878  1.00 35.72           C  
ATOM   3051  CG2 ILE B 179      20.069 -10.678  11.263  1.00 27.69           C  
ATOM   3052  CD1 ILE B 179      20.025  -9.320  14.055  1.00 36.39           C  
ATOM   3053  N   GLY B 180      16.929 -12.340  10.721  1.00 42.11           N  
ATOM   3054  CA  GLY B 180      16.545 -13.482   9.909  1.00 42.78           C  
ATOM   3055  C   GLY B 180      15.340 -13.184   9.033  1.00 37.36           C  
ATOM   3056  O   GLY B 180      15.316 -13.596   7.867  1.00 40.42           O  
ATOM   3057  N   TYR B 181      14.385 -12.422   9.564  1.00 30.34           N  
ATOM   3058  CA  TYR B 181      13.187 -12.028   8.833  1.00 38.82           C  
ATOM   3059  C   TYR B 181      13.573 -11.209   7.599  1.00 47.26           C  
ATOM   3060  O   TYR B 181      13.094 -11.535   6.495  1.00 55.98           O  
ATOM   3061  CB  TYR B 181      12.325 -11.226   9.765  1.00 38.26           C  
ATOM   3062  CG  TYR B 181      10.953 -10.839   9.278  1.00 46.12           C  
ATOM   3063  CD1 TYR B 181      10.811  -9.870   8.305  1.00 49.42           C  
ATOM   3064  CD2 TYR B 181       9.857 -11.478   9.808  1.00 45.31           C  
ATOM   3065  CE1 TYR B 181       9.568  -9.531   7.844  1.00 46.78           C  
ATOM   3066  CE2 TYR B 181       8.602 -11.142   9.354  1.00 47.51           C  
ATOM   3067  CZ  TYR B 181       8.482 -10.175   8.377  1.00 46.61           C  
ATOM   3068  OH  TYR B 181       7.246  -9.825   7.918  1.00 45.71           O  
ATOM   3069  N   TYR B 182      14.426 -10.174   7.690  1.00 44.20           N  
ATOM   3070  CA  TYR B 182      14.753  -9.392   6.499  1.00 47.78           C  
ATOM   3071  C   TYR B 182      15.852  -9.972   5.611  1.00 49.97           C  
ATOM   3072  O   TYR B 182      15.966  -9.659   4.416  1.00 45.63           O  
ATOM   3073  CB  TYR B 182      15.069  -7.958   6.953  1.00 42.86           C  
ATOM   3074  CG  TYR B 182      13.775  -7.321   7.462  1.00 45.91           C  
ATOM   3075  CD1 TYR B 182      12.767  -7.023   6.568  1.00 43.06           C  
ATOM   3076  CD2 TYR B 182      13.578  -7.087   8.822  1.00 47.20           C  
ATOM   3077  CE1 TYR B 182      11.572  -6.504   7.028  1.00 43.58           C  
ATOM   3078  CE2 TYR B 182      12.386  -6.568   9.292  1.00 43.33           C  
ATOM   3079  CZ  TYR B 182      11.385  -6.283   8.379  1.00 49.85           C  
ATOM   3080  OH  TYR B 182      10.162  -5.801   8.822  1.00 50.75           O  
ATOM   3081  N   SER B 183      16.662 -10.877   6.157  1.00 51.68           N  
ATOM   3082  CA  SER B 183      17.601 -11.622   5.333  1.00 48.81           C  
ATOM   3083  C   SER B 183      16.747 -12.501   4.427  1.00 43.84           C  
ATOM   3084  O   SER B 183      17.052 -12.660   3.255  1.00 43.23           O  
ATOM   3085  CB  SER B 183      18.502 -12.499   6.199  1.00 51.07           C  
ATOM   3086  OG  SER B 183      19.345 -11.740   7.071  1.00 58.60           O  
ATOM   3087  N   LYS B 184      15.635 -13.044   4.927  1.00 43.13           N  
ATOM   3088  CA  LYS B 184      14.749 -13.857   4.124  1.00 51.50           C  
ATOM   3089  C   LYS B 184      14.102 -13.024   3.010  1.00 52.75           C  
ATOM   3090  O   LYS B 184      14.030 -13.471   1.857  1.00 49.50           O  
ATOM   3091  CB  LYS B 184      13.717 -14.454   5.044  1.00 51.29           C  
ATOM   3092  CG  LYS B 184      13.582 -15.907   4.672  1.00 62.88           C  
ATOM   3093  CD  LYS B 184      12.570 -16.571   5.581  1.00 70.91           C  
ATOM   3094  CE  LYS B 184      11.906 -17.753   4.883  1.00 77.63           C  
ATOM   3095  NZ  LYS B 184      12.859 -18.748   4.423  1.00 84.36           N  
ATOM   3096  N   GLU B 185      13.683 -11.791   3.336  1.00 51.88           N  
ATOM   3097  CA  GLU B 185      13.140 -10.855   2.362  1.00 46.95           C  
ATOM   3098  C   GLU B 185      14.194 -10.465   1.351  1.00 43.00           C  
ATOM   3099  O   GLU B 185      13.906 -10.499   0.162  1.00 52.61           O  
ATOM   3100  CB  GLU B 185      12.653  -9.562   2.985  1.00 53.16           C  
ATOM   3101  CG  GLU B 185      11.594  -9.691   4.074  1.00 61.26           C  
ATOM   3102  CD  GLU B 185      10.250 -10.229   3.612  1.00 67.26           C  
ATOM   3103  OE1 GLU B 185       9.681  -9.691   2.651  1.00 66.62           O  
ATOM   3104  OE2 GLU B 185       9.783 -11.186   4.233  1.00 71.90           O  
ATOM   3105  N   ALA B 186      15.420 -10.109   1.709  1.00 40.59           N  
ATOM   3106  CA  ALA B 186      16.434  -9.751   0.746  1.00 42.91           C  
ATOM   3107  C   ALA B 186      16.758 -10.958  -0.128  1.00 56.53           C  
ATOM   3108  O   ALA B 186      17.130 -10.784  -1.296  1.00 58.06           O  
ATOM   3109  CB  ALA B 186      17.704  -9.293   1.450  1.00 44.61           C  
ATOM   3110  N   GLU B 187      16.612 -12.187   0.413  1.00 60.15           N  
ATOM   3111  CA  GLU B 187      16.847 -13.418  -0.321  1.00 60.33           C  
ATOM   3112  C   GLU B 187      15.784 -13.607  -1.362  1.00 66.23           C  
ATOM   3113  O   GLU B 187      16.080 -14.055  -2.473  1.00 68.06           O  
ATOM   3114  CB  GLU B 187      16.812 -14.616   0.575  1.00 61.81           C  
ATOM   3115  CG  GLU B 187      18.216 -14.898   1.052  1.00 67.86           C  
ATOM   3116  CD  GLU B 187      18.290 -15.875   2.214  1.00 73.10           C  
ATOM   3117  OE1 GLU B 187      17.588 -16.903   2.226  1.00 72.53           O  
ATOM   3118  OE2 GLU B 187      19.075 -15.565   3.111  1.00 77.23           O  
ATOM   3119  N   ALA B 188      14.542 -13.302  -0.992  1.00 67.26           N  
ATOM   3120  CA  ALA B 188      13.470 -13.341  -1.966  1.00 74.45           C  
ATOM   3121  C   ALA B 188      13.616 -12.206  -2.999  1.00 76.90           C  
ATOM   3122  O   ALA B 188      13.232 -12.374  -4.156  1.00 82.38           O  
ATOM   3123  CB  ALA B 188      12.129 -13.217  -1.243  1.00 72.36           C  
ATOM   3124  N   GLY B 189      14.202 -11.058  -2.628  1.00 77.17           N  
ATOM   3125  CA  GLY B 189      14.364  -9.915  -3.522  1.00 72.41           C  
ATOM   3126  C   GLY B 189      13.493  -8.711  -3.145  1.00 69.07           C  
ATOM   3127  O   GLY B 189      13.538  -7.675  -3.813  1.00 73.50           O  
ATOM   3128  N   ASN B 190      12.734  -8.731  -2.054  1.00 61.51           N  
ATOM   3129  CA  ASN B 190      11.857  -7.621  -1.673  1.00 70.48           C  
ATOM   3130  C   ASN B 190      12.427  -6.494  -0.779  1.00 74.21           C  
ATOM   3131  O   ASN B 190      11.682  -5.679  -0.192  1.00 70.23           O  
ATOM   3132  CB  ASN B 190      10.626  -8.230  -1.010  1.00 75.90           C  
ATOM   3133  CG  ASN B 190       9.830  -9.076  -1.984  1.00 77.13           C  
ATOM   3134  OD1 ASN B 190      10.391  -9.813  -2.800  1.00 74.64           O  
ATOM   3135  ND2 ASN B 190       8.509  -8.997  -1.943  1.00 80.02           N  
ATOM   3136  N   THR B 191      13.768  -6.447  -0.673  1.00 70.29           N  
ATOM   3137  CA  THR B 191      14.517  -5.469   0.095  1.00 64.41           C  
ATOM   3138  C   THR B 191      16.001  -5.700  -0.165  1.00 66.65           C  
ATOM   3139  O   THR B 191      16.378  -6.717  -0.770  1.00 60.96           O  
ATOM   3140  CB  THR B 191      14.198  -5.634   1.584  1.00 66.21           C  
ATOM   3141  OG1 THR B 191      14.298  -4.283   1.981  1.00 64.16           O  
ATOM   3142  CG2 THR B 191      15.057  -6.599   2.433  1.00 62.97           C  
ATOM   3143  N   LYS B 192      16.855  -4.768   0.252  1.00 70.21           N  
ATOM   3144  CA  LYS B 192      18.291  -4.952   0.111  1.00 72.86           C  
ATOM   3145  C   LYS B 192      18.764  -4.923   1.548  1.00 67.41           C  
ATOM   3146  O   LYS B 192      18.313  -4.056   2.304  1.00 71.61           O  
ATOM   3147  CB  LYS B 192      18.900  -3.812  -0.684  1.00 80.64           C  
ATOM   3148  CG  LYS B 192      20.250  -4.146  -1.329  1.00 88.95           C  
ATOM   3149  CD  LYS B 192      20.300  -3.481  -2.721  1.00 97.79           C  
ATOM   3150  CE  LYS B 192      21.563  -3.796  -3.543  1.00 99.49           C  
ATOM   3151  NZ  LYS B 192      21.475  -3.263  -4.900  1.00 99.52           N  
ATOM   3152  N   TYR B 193      19.605  -5.870   1.956  1.00 59.13           N  
ATOM   3153  CA  TYR B 193      20.007  -5.995   3.348  1.00 51.42           C  
ATOM   3154  C   TYR B 193      21.475  -5.674   3.399  1.00 50.30           C  
ATOM   3155  O   TYR B 193      22.225  -6.113   2.528  1.00 58.56           O  
ATOM   3156  CB  TYR B 193      19.789  -7.448   3.901  1.00 51.95           C  
ATOM   3157  CG  TYR B 193      19.830  -7.589   5.443  1.00 50.77           C  
ATOM   3158  CD1 TYR B 193      21.034  -7.723   6.129  1.00 42.82           C  
ATOM   3159  CD2 TYR B 193      18.638  -7.507   6.159  1.00 43.90           C  
ATOM   3160  CE1 TYR B 193      21.019  -7.750   7.509  1.00 43.54           C  
ATOM   3161  CE2 TYR B 193      18.622  -7.541   7.537  1.00 40.11           C  
ATOM   3162  CZ  TYR B 193      19.816  -7.657   8.200  1.00 42.88           C  
ATOM   3163  OH  TYR B 193      19.808  -7.665   9.580  1.00 40.73           O  
ATOM   3164  N   ALA B 194      21.911  -4.909   4.387  1.00 46.20           N  
ATOM   3165  CA  ALA B 194      23.319  -4.659   4.592  1.00 45.47           C  
ATOM   3166  C   ALA B 194      23.613  -4.445   6.074  1.00 50.71           C  
ATOM   3167  O   ALA B 194      22.818  -3.873   6.829  1.00 54.61           O  
ATOM   3168  CB  ALA B 194      23.763  -3.418   3.867  1.00 48.73           C  
ATOM   3169  N   LYS B 195      24.736  -4.965   6.522  1.00 51.89           N  
ATOM   3170  CA  LYS B 195      25.150  -4.813   7.904  1.00 61.05           C  
ATOM   3171  C   LYS B 195      26.296  -3.810   7.979  1.00 55.55           C  
ATOM   3172  O   LYS B 195      27.131  -3.770   7.067  1.00 67.88           O  
ATOM   3173  CB  LYS B 195      25.571  -6.185   8.392  1.00 64.89           C  
ATOM   3174  CG  LYS B 195      26.011  -6.336   9.829  1.00 67.96           C  
ATOM   3175  CD  LYS B 195      26.525  -7.749   9.787  1.00 75.81           C  
ATOM   3176  CE  LYS B 195      27.016  -8.210  11.116  1.00 77.92           C  
ATOM   3177  NZ  LYS B 195      27.672  -9.479  10.905  1.00 84.89           N  
ATOM   3178  N   VAL B 196      26.387  -2.977   9.004  1.00 48.29           N  
ATOM   3179  CA  VAL B 196      27.505  -2.054   9.101  1.00 46.39           C  
ATOM   3180  C   VAL B 196      28.178  -2.349  10.421  1.00 41.83           C  
ATOM   3181  O   VAL B 196      27.534  -2.805  11.368  1.00 40.02           O  
ATOM   3182  CB  VAL B 196      27.062  -0.525   9.050  1.00 47.76           C  
ATOM   3183  CG1 VAL B 196      26.316  -0.307   7.727  1.00 38.52           C  
ATOM   3184  CG2 VAL B 196      26.160  -0.104  10.220  1.00 45.69           C  
ATOM   3185  N   ASP B 197      29.478  -2.141  10.509  1.00 42.45           N  
ATOM   3186  CA  ASP B 197      30.176  -2.289  11.771  1.00 47.11           C  
ATOM   3187  C   ASP B 197      29.876  -1.025  12.567  1.00 44.78           C  
ATOM   3188  O   ASP B 197      30.469   0.031  12.315  1.00 45.82           O  
ATOM   3189  CB  ASP B 197      31.681  -2.416  11.515  1.00 47.13           C  
ATOM   3190  CG  ASP B 197      32.619  -2.512  12.723  1.00 47.42           C  
ATOM   3191  OD1 ASP B 197      32.148  -2.531  13.857  1.00 42.49           O  
ATOM   3192  OD2 ASP B 197      33.829  -2.595  12.509  1.00 50.76           O  
ATOM   3193  N   GLY B 198      28.996  -1.106  13.556  1.00 38.00           N  
ATOM   3194  CA  GLY B 198      28.672   0.058  14.330  1.00 36.33           C  
ATOM   3195  C   GLY B 198      29.810   0.469  15.275  1.00 44.24           C  
ATOM   3196  O   GLY B 198      29.575   1.415  16.029  1.00 48.83           O  
ATOM   3197  N   THR B 199      31.017  -0.141  15.336  1.00 44.16           N  
ATOM   3198  CA  THR B 199      32.052   0.254  16.304  1.00 48.27           C  
ATOM   3199  C   THR B 199      33.026   1.340  15.822  1.00 48.50           C  
ATOM   3200  O   THR B 199      33.764   1.943  16.638  1.00 46.73           O  
ATOM   3201  CB  THR B 199      32.878  -1.002  16.777  1.00 47.18           C  
ATOM   3202  OG1 THR B 199      33.614  -1.522  15.674  1.00 45.37           O  
ATOM   3203  CG2 THR B 199      31.962  -2.090  17.337  1.00 49.24           C  
ATOM   3204  N   LYS B 200      32.955   1.525  14.479  1.00 45.04           N  
ATOM   3205  CA  LYS B 200      33.734   2.494  13.729  1.00 37.02           C  
ATOM   3206  C   LYS B 200      33.315   3.880  14.144  1.00 41.61           C  
ATOM   3207  O   LYS B 200      32.166   4.094  14.548  1.00 44.98           O  
ATOM   3208  CB  LYS B 200      33.494   2.447  12.262  1.00 38.35           C  
ATOM   3209  CG  LYS B 200      34.150   1.348  11.551  1.00 41.43           C  
ATOM   3210  CD  LYS B 200      33.829   1.627  10.119  1.00 46.23           C  
ATOM   3211  CE  LYS B 200      34.381   0.466   9.329  1.00 48.49           C  
ATOM   3212  NZ  LYS B 200      34.303   0.796   7.931  1.00 52.79           N  
ATOM   3213  N   PRO B 201      34.211   4.859  14.019  1.00 43.75           N  
ATOM   3214  CA  PRO B 201      33.901   6.270  14.226  1.00 43.54           C  
ATOM   3215  C   PRO B 201      32.650   6.691  13.485  1.00 37.46           C  
ATOM   3216  O   PRO B 201      32.403   6.261  12.351  1.00 35.82           O  
ATOM   3217  CB  PRO B 201      35.150   6.983  13.766  1.00 46.15           C  
ATOM   3218  CG  PRO B 201      36.205   6.004  14.203  1.00 44.17           C  
ATOM   3219  CD  PRO B 201      35.631   4.672  13.750  1.00 38.45           C  
ATOM   3220  N   VAL B 202      31.894   7.575  14.131  1.00 39.22           N  
ATOM   3221  CA  VAL B 202      30.613   8.034  13.612  1.00 40.34           C  
ATOM   3222  C   VAL B 202      30.708   8.446  12.143  1.00 42.18           C  
ATOM   3223  O   VAL B 202      29.909   8.016  11.304  1.00 48.53           O  
ATOM   3224  CB  VAL B 202      30.136   9.183  14.530  1.00 37.09           C  
ATOM   3225  CG1 VAL B 202      28.956   9.914  13.900  1.00 38.08           C  
ATOM   3226  CG2 VAL B 202      29.672   8.607  15.867  1.00 32.16           C  
ATOM   3227  N   ALA B 203      31.778   9.168  11.776  1.00 46.01           N  
ATOM   3228  CA  ALA B 203      31.964   9.635  10.406  1.00 33.87           C  
ATOM   3229  C   ALA B 203      32.311   8.511   9.476  1.00 36.96           C  
ATOM   3230  O   ALA B 203      31.962   8.594   8.306  1.00 47.24           O  
ATOM   3231  CB  ALA B 203      33.077  10.643  10.321  1.00 40.62           C  
ATOM   3232  N   GLU B 204      32.954   7.454   9.967  1.00 33.26           N  
ATOM   3233  CA  GLU B 204      33.291   6.328   9.158  1.00 39.10           C  
ATOM   3234  C   GLU B 204      32.050   5.508   8.898  1.00 45.64           C  
ATOM   3235  O   GLU B 204      31.827   5.081   7.758  1.00 51.75           O  
ATOM   3236  CB  GLU B 204      34.346   5.500   9.856  1.00 53.18           C  
ATOM   3237  CG  GLU B 204      35.763   5.912   9.440  1.00 66.23           C  
ATOM   3238  CD  GLU B 204      36.888   5.111  10.100  1.00 76.78           C  
ATOM   3239  OE1 GLU B 204      36.927   3.869  10.030  1.00 77.38           O  
ATOM   3240  OE2 GLU B 204      37.745   5.765  10.698  1.00 86.08           O  
ATOM   3241  N   VAL B 205      31.197   5.318   9.908  1.00 44.14           N  
ATOM   3242  CA  VAL B 205      29.926   4.622   9.719  1.00 40.70           C  
ATOM   3243  C   VAL B 205      29.133   5.491   8.736  1.00 36.73           C  
ATOM   3244  O   VAL B 205      28.571   4.951   7.790  1.00 37.11           O  
ATOM   3245  CB  VAL B 205      29.144   4.474  11.066  1.00 37.34           C  
ATOM   3246  CG1 VAL B 205      27.871   3.668  10.822  1.00 37.31           C  
ATOM   3247  CG2 VAL B 205      29.968   3.717  12.112  1.00 33.15           C  
ATOM   3248  N   ARG B 206      29.131   6.822   8.839  1.00 33.63           N  
ATOM   3249  CA  ARG B 206      28.437   7.674   7.897  1.00 43.93           C  
ATOM   3250  C   ARG B 206      28.896   7.366   6.452  1.00 45.24           C  
ATOM   3251  O   ARG B 206      28.087   7.178   5.536  1.00 42.62           O  
ATOM   3252  CB  ARG B 206      28.711   9.146   8.304  1.00 50.94           C  
ATOM   3253  CG  ARG B 206      28.074  10.180   7.350  1.00 69.00           C  
ATOM   3254  CD  ARG B 206      28.509  11.672   7.368  1.00 82.22           C  
ATOM   3255  NE  ARG B 206      27.921  12.365   6.204  1.00 99.36           N  
ATOM   3256  CZ  ARG B 206      27.967  13.692   5.942  1.00104.25           C  
ATOM   3257  NH1 ARG B 206      28.593  14.554   6.748  1.00107.32           N  
ATOM   3258  NH2 ARG B 206      27.366  14.169   4.839  1.00104.42           N  
ATOM   3259  N   ALA B 207      30.205   7.188   6.278  1.00 43.83           N  
ATOM   3260  CA  ALA B 207      30.781   6.879   4.985  1.00 46.95           C  
ATOM   3261  C   ALA B 207      30.343   5.539   4.444  1.00 45.84           C  
ATOM   3262  O   ALA B 207      30.001   5.461   3.274  1.00 46.56           O  
ATOM   3263  CB  ALA B 207      32.279   6.830   5.047  1.00 47.27           C  
ATOM   3264  N   ASP B 208      30.344   4.480   5.252  1.00 46.78           N  
ATOM   3265  CA  ASP B 208      29.902   3.156   4.816  1.00 50.67           C  
ATOM   3266  C   ASP B 208      28.443   3.200   4.412  1.00 51.20           C  
ATOM   3267  O   ASP B 208      27.995   2.522   3.488  1.00 53.49           O  
ATOM   3268  CB  ASP B 208      29.959   2.082   5.899  1.00 53.42           C  
ATOM   3269  CG  ASP B 208      31.260   1.885   6.654  1.00 60.20           C  
ATOM   3270  OD1 ASP B 208      32.312   1.857   6.020  1.00 63.21           O  
ATOM   3271  OD2 ASP B 208      31.217   1.748   7.880  1.00 69.30           O  
ATOM   3272  N   LEU B 209      27.694   3.992   5.161  1.00 47.37           N  
ATOM   3273  CA  LEU B 209      26.288   4.114   4.933  1.00 47.53           C  
ATOM   3274  C   LEU B 209      26.049   4.822   3.657  1.00 47.99           C  
ATOM   3275  O   LEU B 209      25.261   4.318   2.867  1.00 52.26           O  
ATOM   3276  CB  LEU B 209      25.613   4.894   6.012  1.00 49.50           C  
ATOM   3277  CG  LEU B 209      25.268   4.068   7.202  1.00 46.22           C  
ATOM   3278  CD1 LEU B 209      24.648   4.994   8.221  1.00 48.83           C  
ATOM   3279  CD2 LEU B 209      24.327   2.937   6.815  1.00 43.54           C  
ATOM   3280  N   GLU B 210      26.761   5.929   3.463  1.00 51.95           N  
ATOM   3281  CA  GLU B 210      26.684   6.680   2.232  1.00 58.59           C  
ATOM   3282  C   GLU B 210      27.003   5.725   1.076  1.00 66.91           C  
ATOM   3283  O   GLU B 210      26.240   5.674   0.106  1.00 69.90           O  
ATOM   3284  CB  GLU B 210      27.670   7.820   2.326  1.00 62.46           C  
ATOM   3285  CG  GLU B 210      26.938   9.124   2.095  1.00 68.16           C  
ATOM   3286  CD  GLU B 210      27.760  10.383   2.306  1.00 72.92           C  
ATOM   3287  OE1 GLU B 210      28.160  10.690   3.426  1.00 75.42           O  
ATOM   3288  OE2 GLU B 210      27.993  11.077   1.327  1.00 82.20           O  
ATOM   3289  N   LYS B 211      28.035   4.863   1.200  1.00 70.99           N  
ATOM   3290  CA  LYS B 211      28.363   3.832   0.200  1.00 72.23           C  
ATOM   3291  C   LYS B 211      27.245   2.866  -0.160  1.00 65.61           C  
ATOM   3292  O   LYS B 211      27.123   2.452  -1.311  1.00 63.49           O  
ATOM   3293  CB  LYS B 211      29.542   2.949   0.631  1.00 78.16           C  
ATOM   3294  CG  LYS B 211      30.865   3.601   0.328  1.00 89.99           C  
ATOM   3295  CD  LYS B 211      31.986   2.898   1.057  1.00100.42           C  
ATOM   3296  CE  LYS B 211      33.189   3.836   1.020  1.00110.36           C  
ATOM   3297  NZ  LYS B 211      34.131   3.549   2.092  1.00119.63           N  
ATOM   3298  N   ILE B 212      26.432   2.465   0.807  1.00 61.38           N  
ATOM   3299  CA  ILE B 212      25.357   1.553   0.525  1.00 55.20           C  
ATOM   3300  C   ILE B 212      24.174   2.273  -0.092  1.00 54.42           C  
ATOM   3301  O   ILE B 212      23.385   1.622  -0.779  1.00 61.03           O  
ATOM   3302  CB  ILE B 212      25.037   0.858   1.846  1.00 51.74           C  
ATOM   3303  CG1 ILE B 212      26.216  -0.034   2.178  1.00 54.21           C  
ATOM   3304  CG2 ILE B 212      23.793   0.014   1.764  1.00 48.78           C  
ATOM   3305  CD1 ILE B 212      26.365  -0.365   3.677  1.00 61.40           C  
ATOM   3306  N   LEU B 213      23.973   3.574   0.049  1.00 51.82           N  
ATOM   3307  CA  LEU B 213      22.748   4.118  -0.514  1.00 63.92           C  
ATOM   3308  C   LEU B 213      22.827   4.814  -1.894  1.00 73.67           C  
ATOM   3309  O   LEU B 213      22.087   4.433  -2.815  1.00 74.46           O  
ATOM   3310  CB  LEU B 213      22.166   5.010   0.596  1.00 59.88           C  
ATOM   3311  CG  LEU B 213      21.938   4.358   1.991  1.00 52.75           C  
ATOM   3312  CD1 LEU B 213      21.434   5.431   2.933  1.00 54.79           C  
ATOM   3313  CD2 LEU B 213      20.923   3.223   1.949  1.00 44.34           C  
ATOM   3314  N   GLY B 214      23.691   5.789  -2.152  1.00 80.17           N  
ATOM   3315  CA  GLY B 214      23.754   6.450  -3.450  1.00 88.01           C  
ATOM   3316  C   GLY B 214      24.173   7.911  -3.276  1.00 94.23           C  
ATOM   3317  O   GLY B 214      24.730   8.496  -4.208  1.00 94.94           O  
ATOM   3318  OXT GLY B 214      23.962   8.474  -2.196  1.00 95.71           O  
TER    3319      GLY B 214                                                      
HETATM 3320  PA  AP5 A 215      18.089  46.955  20.531  1.00 17.77           P  
HETATM 3321  O1A AP5 A 215      17.885  47.954  21.576  1.00 16.47           O  
HETATM 3322  O2A AP5 A 215      18.847  47.325  19.359  1.00 15.16           O  
HETATM 3323  O3A AP5 A 215      18.390  45.546  21.247  1.00 19.11           O  
HETATM 3324  PB  AP5 A 215      19.799  44.954  21.708  1.00 16.65           P  
HETATM 3325  O1B AP5 A 215      19.334  44.008  22.760  1.00 15.25           O  
HETATM 3326  O2B AP5 A 215      20.626  46.063  22.136  1.00 17.16           O  
HETATM 3327  O3B AP5 A 215      20.354  44.137  20.429  1.00 15.96           O  
HETATM 3328  PG  AP5 A 215      21.897  43.758  20.174  1.00 19.71           P  
HETATM 3329  O1GAAP5 A 215      21.897  42.507  19.181  0.50 18.18           O  
HETATM 3330  O1GBAP5 A 215      22.628  44.918  19.622  0.50 22.41           O  
HETATM 3331  O2G AP5 A 215      22.353  43.229  21.474  1.00 30.10           O  
HETATM 3332  O3GAAP5 A 215      22.628  44.918  19.622  0.50 22.41           O  
HETATM 3333  O3GBAP5 A 215      21.897  42.507  19.181  0.50 18.18           O  
HETATM 3334  PD AAP5 A 215      23.797  45.114  18.528  0.50 37.05           P  
HETATM 3335  PD BAP5 A 215      23.334  42.002  18.604  0.50 32.08           P  
HETATM 3336  O1DAAP5 A 215      23.854  46.581  18.294  0.50 43.58           O  
HETATM 3337  O1DBAP5 A 215      23.291  40.533  18.837  0.50 25.40           O  
HETATM 3338  O2DAAP5 A 215      23.326  44.324  17.361  0.50 43.58           O  
HETATM 3339  O2DBAP5 A 215      23.442  42.412  17.183  0.50 32.78           O  
HETATM 3340  O3DAAP5 A 215      25.870  44.772  18.892  0.50 36.10           O  
HETATM 3341  O3DBAP5 A 215      24.469  42.554  19.660  0.50 34.55           O  
HETATM 3342  PE  AP5 A 215      25.829  43.456  19.553  1.00 25.81           P  
HETATM 3343  O1EAAP5 A 215      24.469  42.554  19.660  0.50 34.55           O  
HETATM 3344  O1EBAP5 A 215      25.870  44.772  18.892  0.50 36.10           O  
HETATM 3345  O2E AP5 A 215      26.407  43.595  20.903  1.00 31.63           O  
HETATM 3346  O5F AP5 A 215      16.664  46.579  19.961  1.00 19.72           O  
HETATM 3347  C5F AP5 A 215      16.543  45.843  18.766  1.00 15.12           C  
HETATM 3348  C4F AP5 A 215      15.520  46.464  17.814  1.00 20.75           C  
HETATM 3349  O4F AP5 A 215      14.167  46.347  18.313  1.00 17.34           O  
HETATM 3350  C3F AP5 A 215      15.758  47.986  17.508  1.00 14.48           C  
HETATM 3351  O3F AP5 A 215      15.239  48.274  16.227  1.00 13.13           O  
HETATM 3352  C2F AP5 A 215      14.853  48.663  18.549  1.00 15.06           C  
HETATM 3353  O2F AP5 A 215      14.344  49.927  18.068  1.00 18.78           O  
HETATM 3354  C1F AP5 A 215      13.766  47.596  18.882  1.00 12.64           C  
HETATM 3355  N9A AP5 A 215      13.106  47.571  20.171  1.00 16.08           N  
HETATM 3356  C8A AP5 A 215      13.724  47.823  21.374  1.00 15.47           C  
HETATM 3357  N7A AP5 A 215      12.929  47.661  22.405  1.00 18.45           N  
HETATM 3358  C5A AP5 A 215      11.690  47.264  21.916  1.00 19.01           C  
HETATM 3359  C6A AP5 A 215      10.452  46.992  22.534  1.00 17.84           C  
HETATM 3360  N6A AP5 A 215      10.265  47.142  23.846  1.00 16.43           N  
HETATM 3361  N1A AP5 A 215       9.421  46.705  21.718  1.00 18.69           N  
HETATM 3362  C2A AP5 A 215       9.647  46.591  20.416  1.00 17.51           C  
HETATM 3363  N3A AP5 A 215      10.750  46.812  19.701  1.00 17.03           N  
HETATM 3364  C4A AP5 A 215      11.799  47.190  20.490  1.00 19.52           C  
HETATM 3365  O5J AP5 A 215      26.954  42.555  18.868  1.00 26.97           O  
HETATM 3366  C5J AP5 A 215      27.043  42.291  17.471  1.00 17.15           C  
HETATM 3367  C4J AP5 A 215      28.387  41.590  17.248  1.00 20.83           C  
HETATM 3368  O4J AP5 A 215      29.446  42.276  17.982  1.00 21.77           O  
HETATM 3369  C3J AP5 A 215      28.351  40.164  17.844  1.00 18.19           C  
HETATM 3370  O3J AP5 A 215      27.754  39.232  16.913  1.00 16.22           O  
HETATM 3371  C2J AP5 A 215      29.838  39.895  18.106  1.00 18.14           C  
HETATM 3372  O2J AP5 A 215      30.514  39.703  16.874  1.00 19.73           O  
HETATM 3373  C1J AP5 A 215      30.173  41.289  18.687  1.00 14.80           C  
HETATM 3374  N9B AP5 A 215      30.420  41.506  20.099  1.00 18.44           N  
HETATM 3375  C8B AP5 A 215      29.899  42.503  20.829  1.00 14.07           C  
HETATM 3376  N7B AP5 A 215      30.217  42.424  22.086  1.00 17.74           N  
HETATM 3377  C5B AP5 A 215      30.966  41.318  22.252  1.00 15.06           C  
HETATM 3378  C6B AP5 A 215      31.484  40.713  23.388  1.00 18.26           C  
HETATM 3379  N6B AP5 A 215      31.368  41.238  24.626  1.00 15.83           N  
HETATM 3380  N1B AP5 A 215      32.095  39.556  23.160  1.00 13.73           N  
HETATM 3381  C2B AP5 A 215      32.310  39.150  21.918  1.00 14.83           C  
HETATM 3382  N3B AP5 A 215      31.828  39.596  20.774  1.00 13.67           N  
HETATM 3383  C4B AP5 A 215      31.109  40.715  20.989  1.00 13.30           C  
HETATM 3384  PA  AP5 B 215      22.201   6.089  19.452  1.00 37.30           P  
HETATM 3385  O1A AP5 B 215      22.416   6.745  18.144  1.00 32.10           O  
HETATM 3386  O2A AP5 B 215      21.476   6.864  20.478  1.00 33.29           O  
HETATM 3387  O3A AP5 B 215      21.770   4.549  19.290  1.00 30.65           O  
HETATM 3388  PB  AP5 B 215      20.344   3.896  18.917  1.00 31.29           P  
HETATM 3389  O1B AP5 B 215      20.857   2.643  18.377  1.00 33.55           O  
HETATM 3390  O2B AP5 B 215      19.561   4.700  17.951  1.00 44.91           O  
HETATM 3391  O3B AP5 B 215      19.580   3.556  20.304  1.00 43.60           O  
HETATM 3392  PG  AP5 B 215      17.985   3.557  20.606  1.00 45.69           P  
HETATM 3393  O1G AP5 B 215      17.476   4.926  20.866  1.00 43.69           O  
HETATM 3394  O2G AP5 B 215      17.289   2.760  19.558  1.00 55.55           O  
HETATM 3395  O3G AP5 B 215      18.082   2.680  21.967  1.00 58.11           O  
HETATM 3396  PD  AP5 B 215      16.945   2.326  23.101  1.00 63.48           P  
HETATM 3397  O1D AP5 B 215      16.975   0.838  23.248  1.00 48.98           O  
HETATM 3398  O2D AP5 B 215      17.317   3.050  24.336  1.00 60.31           O  
HETATM 3399  O3D AP5 B 215      15.397   2.495  22.602  1.00 62.90           O  
HETATM 3400  PE  AP5 B 215      14.541   3.700  21.938  1.00 54.65           P  
HETATM 3401  O1E AP5 B 215      14.837   5.089  22.338  1.00 72.00           O  
HETATM 3402  O2E AP5 B 215      14.021   3.514  20.557  1.00 43.23           O  
HETATM 3403  O5F AP5 B 215      23.694   5.984  20.010  1.00 31.76           O  
HETATM 3404  C5F AP5 B 215      23.863   5.533  21.343  1.00 30.61           C  
HETATM 3405  C4F AP5 B 215      24.868   6.417  22.062  1.00 35.15           C  
HETATM 3406  O4F AP5 B 215      26.197   6.203  21.583  1.00 39.02           O  
HETATM 3407  C3F AP5 B 215      24.677   7.945  21.924  1.00 31.89           C  
HETATM 3408  O3F AP5 B 215      25.346   8.532  23.016  1.00 31.03           O  
HETATM 3409  C2F AP5 B 215      25.443   8.295  20.628  1.00 36.27           C  
HETATM 3410  O2F AP5 B 215      26.145   9.548  20.716  1.00 33.15           O  
HETATM 3411  C1F AP5 B 215      26.421   7.150  20.562  1.00 38.30           C  
HETATM 3412  N9A AP5 B 215      27.112   6.824  19.345  1.00 34.90           N  
HETATM 3413  C8A AP5 B 215      26.489   6.695  18.135  1.00 29.88           C  
HETATM 3414  N7A AP5 B 215      27.295   6.275  17.223  1.00 29.22           N  
HETATM 3415  C5A AP5 B 215      28.529   6.124  17.797  1.00 35.00           C  
HETATM 3416  C6A AP5 B 215      29.735   5.649  17.285  1.00 40.51           C  
HETATM 3417  N6A AP5 B 215      29.771   5.190  16.024  1.00 36.93           N  
HETATM 3418  N1A AP5 B 215      30.793   5.669  18.130  1.00 42.32           N  
HETATM 3419  C2A AP5 B 215      30.595   6.010  19.414  1.00 34.63           C  
HETATM 3420  N3A AP5 B 215      29.508   6.464  20.023  1.00 36.24           N  
HETATM 3421  C4A AP5 B 215      28.440   6.487  19.168  1.00 33.97           C  
HETATM 3422  O5J AP5 B 215      13.178   3.399  22.744  1.00 56.44           O  
HETATM 3423  C5J AP5 B 215      13.096   3.370  24.177  1.00 45.38           C  
HETATM 3424  C4J AP5 B 215      11.797   2.648  24.646  1.00 39.49           C  
HETATM 3425  O4J AP5 B 215      10.642   3.052  23.872  1.00 38.58           O  
HETATM 3426  C3J AP5 B 215      11.850   1.118  24.442  1.00 38.37           C  
HETATM 3427  O3J AP5 B 215      12.535   0.450  25.490  1.00 35.76           O  
HETATM 3428  C2J AP5 B 215      10.402   0.698  24.318  1.00 34.32           C  
HETATM 3429  O2J AP5 B 215       9.706   0.889  25.519  1.00 36.76           O  
HETATM 3430  C1J AP5 B 215      10.066   1.830  23.414  1.00 35.78           C  
HETATM 3431  N9B AP5 B 215       9.747   1.616  22.023  1.00 36.11           N  
HETATM 3432  C8B AP5 B 215      10.182   2.374  20.967  1.00 34.84           C  
HETATM 3433  N7B AP5 B 215       9.821   1.888  19.815  1.00 38.30           N  
HETATM 3434  C5B AP5 B 215       9.099   0.730  20.087  1.00 37.03           C  
HETATM 3435  C6B AP5 B 215       8.487  -0.225  19.272  1.00 36.27           C  
HETATM 3436  N6B AP5 B 215       8.669  -0.222  17.956  1.00 35.20           N  
HETATM 3437  N1B AP5 B 215       7.799  -1.199  19.879  1.00 41.59           N  
HETATM 3438  C2B AP5 B 215       7.763  -1.199  21.208  1.00 40.84           C  
HETATM 3439  N3B AP5 B 215       8.373  -0.426  22.108  1.00 36.71           N  
HETATM 3440  C4B AP5 B 215       9.034   0.571  21.499  1.00 30.89           C  
HETATM 3441  O   HOH A 301      25.596  36.586  22.522  1.00 16.28           O  
HETATM 3442  O   HOH A 302      25.457  36.154  20.002  1.00 15.85           O  
HETATM 3443  O   HOH A 303      27.360  39.954  14.345  1.00 17.20           O  
HETATM 3444  O   HOH A 304      15.282  51.799  19.712  1.00 22.17           O  
HETATM 3445  O   HOH A 305      13.020  48.007  25.085  1.00 22.52           O  
HETATM 3446  O   HOH A 306      12.773  45.390  25.482  1.00 21.76           O  
HETATM 3447  O   HOH A 307      27.132  45.881  22.539  1.00 21.21           O  
HETATM 3448  O   HOH A 308      30.510  31.136  28.189  1.00 25.89           O  
HETATM 3449  O   HOH A 309      16.207  36.004  28.983  1.00 21.26           O  
HETATM 3450  O   HOH A 310      14.242  62.088  13.362  1.00 17.64           O  
HETATM 3451  O   HOH A 311      25.813  40.978  27.818  1.00 27.01           O  
HETATM 3452  O   HOH A 312       9.008  43.719  33.343  1.00 28.03           O  
HETATM 3453  O   HOH A 313      16.543  37.340  26.353  1.00 22.43           O  
HETATM 3454  O   HOH A 314       3.939  42.513  26.204  1.00 25.60           O  
HETATM 3455  O   HOH A 315      31.576  39.129  37.011  1.00 32.36           O  
HETATM 3456  O   HOH A 316      25.175  47.132  20.346  1.00 29.77           O  
HETATM 3457  O   HOH A 317      28.278  45.144  11.548  1.00 27.88           O  
HETATM 3458  O   HOH A 318      33.867  35.301  22.895  1.00 28.20           O  
HETATM 3459  O   HOH A 319      34.234  31.923  25.442  1.00 31.89           O  
HETATM 3460  O   HOH A 320      21.619  48.040  19.533  1.00 19.81           O  
HETATM 3461  O   HOH A 321      13.043  35.071  15.348  1.00 27.40           O  
HETATM 3462  O   HOH A 322      23.568  39.008  23.839  1.00 33.01           O  
HETATM 3463  O   HOH A 323      13.437  39.589  38.710  1.00 37.96           O  
HETATM 3464  O   HOH A 324      13.211  55.614   9.722  1.00 34.98           O  
HETATM 3465  O   HOH A 325      23.669  39.156  27.032  1.00 36.61           O  
HETATM 3466  O   HOH A 326      16.156  56.578  19.719  1.00 48.18           O  
HETATM 3467  O   HOH A 327      29.598  51.295  11.870  1.00 35.73           O  
HETATM 3468  O   HOH A 328      17.432  34.051  27.206  1.00 54.06           O  
HETATM 3469  O   HOH A 329      27.504  36.286  17.940  1.00 29.59           O  
HETATM 3470  O   HOH A 330      30.017  52.340  16.042  1.00 35.74           O  
HETATM 3471  O   HOH A 331      10.768  37.243  14.268  1.00 38.68           O  
HETATM 3472  O   HOH A 332      30.339  52.486  24.065  1.00 35.78           O  
HETATM 3473  O   HOH A 333       8.972  37.962  30.845  1.00 41.23           O  
HETATM 3474  O   HOH A 334       8.802  62.000   8.672  1.00 39.15           O  
HETATM 3475  O   HOH A 335      24.368  50.514  17.180  1.00 41.79           O  
HETATM 3476  O   HOH A 336      31.297  48.990  11.275  1.00 42.39           O  
HETATM 3477  O   HOH A 337      10.452  55.084  10.299  1.00 50.01           O  
HETATM 3478  O   HOH A 338      42.937  38.041  28.710  1.00 49.55           O  
HETATM 3479  O   HOH A 339      25.481  50.887   9.641  1.00 41.11           O  
HETATM 3480  O   HOH A 340      26.141  43.595  28.875  1.00 57.69           O  
HETATM 3481  O   HOH A 341      22.519  48.492  17.070  1.00 36.60           O  
HETATM 3482  O   HOH A 342      13.806  52.080   5.412  1.00 53.46           O  
HETATM 3483  O   HOH A 343      36.713  51.518  19.206  1.00 42.97           O  
HETATM 3484  O   HOH A 344      38.718  36.798  11.750  1.00 55.46           O  
HETATM 3485  O   HOH A 345      27.412  51.920  16.472  1.00 44.19           O  
HETATM 3486  O   HOH A 346      32.573  36.131   7.752  1.00 51.02           O  
HETATM 3487  O   HOH A 347      43.113  40.868  26.644  1.00 41.86           O  
HETATM 3488  O   HOH A 348      26.339  61.999  17.029  1.00 43.95           O  
HETATM 3489  O   HOH A 349      13.085  32.354  24.356  1.00 53.20           O  
HETATM 3490  O   HOH A 350      35.015  54.871  14.423  1.00 48.99           O  
HETATM 3491  O   HOH A 351      14.074  55.114  22.273  1.00 55.09           O  
HETATM 3492  O   HOH A 352      11.836  59.991  25.928  1.00 58.11           O  
HETATM 3493  O   HOH A 353      22.433  36.589  28.809  1.00 63.91           O  
HETATM 3494  O   HOH A 354      40.246  59.186  36.182  1.00 47.64           O  
HETATM 3495  O   HOH A 355      23.218  41.004  22.097  1.00 55.72           O  
HETATM 3496  O   HOH A 356      16.131  34.762  35.353  1.00 39.37           O  
HETATM 3497  O   HOH A 357      29.009  54.557  19.783  1.00 54.35           O  
HETATM 3498  O   HOH A 358      45.595  38.998  26.142  1.00 19.77           O  
HETATM 3499  O   HOH A 359      28.191  44.453  14.475  1.00 23.31           O  
HETATM 3500  O   HOH A 360       9.204  38.029  28.270  1.00 25.00           O  
HETATM 3501  O   HOH A 361       6.832  45.766  22.116  1.00 27.78           O  
HETATM 3502  O   HOH A 362      23.337  46.533  22.599  1.00 22.31           O  
HETATM 3503  O   HOH A 363      40.003  34.189  23.836  1.00 30.38           O  
HETATM 3504  O   HOH A 364       3.660  41.393  29.054  1.00 29.88           O  
HETATM 3505  O   HOH A 365       7.251  50.670  21.366  1.00 28.72           O  
HETATM 3506  O   HOH A 366      25.488  29.039  34.559  1.00 44.50           O  
HETATM 3507  O   HOH A 367      27.100  25.500  17.068  1.00 37.14           O  
HETATM 3508  O   HOH A 368      23.774  32.874  49.923  1.00 28.18           O  
HETATM 3509  O   HOH A 369      24.846  55.706  10.567  1.00 34.26           O  
HETATM 3510  O   HOH A 370      26.922  50.280  11.984  1.00 39.27           O  
HETATM 3511  O   HOH A 371      40.994  39.834  34.542  1.00 34.86           O  
HETATM 3512  O   HOH A 372      38.928  35.051  31.559  1.00 31.59           O  
HETATM 3513  O   HOH A 373      12.123  59.041  17.847  1.00 34.27           O  
HETATM 3514  O   HOH A 374       8.733  65.027   8.110  1.00 48.29           O  
HETATM 3515  O   HOH A 375       9.836  44.826  11.104  1.00 40.54           O  
HETATM 3516  O   HOH A 376      18.036  39.059   1.106  1.00 47.03           O  
HETATM 3517  O   HOH A 377      20.124  47.545  11.089  1.00 38.59           O  
HETATM 3518  O   HOH A 378      15.531  34.707  23.250  1.00 32.99           O  
HETATM 3519  O   HOH A 379       6.615  43.506   5.938  1.00 37.23           O  
HETATM 3520  O   HOH A 380      15.327  60.252   4.773  1.00 41.60           O  
HETATM 3521  O   HOH A 381      37.260  33.768  22.690  1.00 34.29           O  
HETATM 3522  O   HOH A 382       5.123  47.906  20.867  1.00 43.95           O  
HETATM 3523  O   HOH A 383      29.888  28.658  29.354  1.00 40.00           O  
HETATM 3524  O   HOH A 384      41.993  49.212   7.143  1.00 67.55           O  
HETATM 3525  O   HOH A 385       6.717  53.022  23.365  1.00 67.54           O  
HETATM 3526  O   HOH A 386      32.244  32.066  19.403  1.00 44.86           O  
HETATM 3527  O   HOH A 387       4.350  47.719  32.238  1.00 73.19           O  
HETATM 3528  O   HOH A 388      29.481  42.062  41.990  1.00 45.85           O  
HETATM 3529  O   HOH A 389      39.794  37.367   9.353  1.00 68.61           O  
HETATM 3530  O   HOH A 390       6.029  45.540  19.504  1.00 53.50           O  
HETATM 3531  O   HOH A 391      17.029  40.023   6.462  1.00 51.08           O  
HETATM 3532  O   HOH A 392      26.848  43.689  47.205  1.00 43.70           O  
HETATM 3533  O   HOH A 393      28.609  32.788  39.775  1.00 36.61           O  
HETATM 3534  O   HOH A 394      17.425  66.489  13.506  1.00 43.52           O  
HETATM 3535  O   HOH A 395      32.755  29.616  36.028  1.00 51.86           O  
HETATM 3536  O   HOH A 396      12.148  30.004  16.579  1.00 51.18           O  
HETATM 3537  O   HOH A 397      10.668  30.840  22.720  1.00 47.05           O  
HETATM 3538  O   HOH A 398      39.381  44.374   9.252  1.00 67.50           O  
HETATM 3539  O   HOH A 399      19.060  30.554  15.851  1.00 52.33           O  
HETATM 3540  O   HOH A 400      45.137  52.638  15.714  1.00 57.15           O  
HETATM 3541  O   HOH A 401      23.618  38.572  20.730  1.00 72.64           O  
HETATM 3542  O   HOH A 402      41.685  37.298  33.804  1.00 43.42           O  
HETATM 3543  O   HOH A 403      29.862  28.723  20.144  1.00 59.07           O  
HETATM 3544  O   HOH A 404      15.870  65.078  19.427  1.00 51.65           O  
HETATM 3545  O   HOH A 405      19.310  28.493  26.106  1.00 37.32           O  
HETATM 3546  O   HOH A 406      49.509  46.617  12.088  1.00 62.48           O  
HETATM 3547  O   HOH A 407      43.166  43.792  35.527  1.00 59.32           O  
HETATM 3548  O   HOH A 408       6.848  42.517  34.221  1.00 44.62           O  
HETATM 3549  O   HOH A 409      14.017  54.754  25.671  1.00 48.60           O  
HETATM 3550  O   HOH A 410      11.552  37.836   7.900  1.00 59.57           O  
HETATM 3551  O   HOH A 411       9.933  66.389  20.365  1.00 36.56           O  
HETATM 3552  O   HOH A 412      43.474  51.060  18.443  1.00 49.42           O  
HETATM 3553  O   HOH A 413       8.770  59.990  30.602  1.00 69.57           O  
HETATM 3554  O   HOH A 414       9.320  60.011  19.492  1.00 53.90           O  
HETATM 3555  O   HOH A 415       7.059  36.965  14.011  1.00 43.34           O  
HETATM 3556  O   HOH A 416      38.160  34.328  12.917  1.00 66.53           O  
HETATM 3557  O   HOH A 417       6.030  42.318  21.847  1.00 48.51           O  
HETATM 3558  O   HOH A 418       4.807  40.626  31.711  1.00 41.24           O  
HETATM 3559  O   HOH A 419      24.913  63.389  18.996  1.00 48.75           O  
HETATM 3560  O   HOH A 420      37.961  34.219  16.864  1.00 43.46           O  
HETATM 3561  O   HOH A 421      31.789  59.423  28.277  1.00 63.66           O  
HETATM 3562  O   HOH A 422       7.038  38.920   5.927  1.00 47.84           O  
HETATM 3563  O   HOH A 423      25.989  65.922  17.980  1.00 92.64           O  
HETATM 3564  O   HOH A 424       7.137  55.109  30.794  1.00 51.46           O  
HETATM 3565  O   HOH A 425      23.323  66.801  20.932  1.00 56.75           O  
HETATM 3566  O   HOH A 426      29.627  39.761  40.789  1.00 43.36           O  
HETATM 3567  O   HOH A 427      26.191  35.291   8.524  1.00 45.04           O  
HETATM 3568  O   HOH A 428      11.817  41.950  38.134  1.00 47.91           O  
HETATM 3569  O   HOH A 429      24.499  43.812  22.913  1.00 30.66           O  
HETATM 3570  O   HOH A 430      21.594  29.250  39.195  1.00 51.34           O  
HETATM 3571  O   HOH A 431      14.692  57.503  26.183  1.00 65.76           O  
HETATM 3572  O   HOH A 432      21.776  30.228  32.723  1.00 49.54           O  
HETATM 3573  O   HOH A 433      43.494  44.683   8.116  1.00 80.98           O  
HETATM 3574  O   HOH A 434      17.764  32.952  36.707  1.00 55.46           O  
HETATM 3575  O   HOH A 435      40.165  50.611  19.877  1.00 47.61           O  
HETATM 3576  O   HOH A 436      41.546  48.772  33.202  1.00 53.83           O  
HETATM 3577  O   HOH A 437       8.423  64.875  10.953  1.00 49.52           O  
HETATM 3578  O   HOH A 438      32.402  54.455  24.269  1.00 55.06           O  
HETATM 3579  O   HOH A 439      32.554  30.589  38.658  1.00 69.44           O  
HETATM 3580  O   HOH A 440      19.782  29.447  35.543  1.00 77.94           O  
HETATM 3581  O   HOH A 441      18.508  41.682  47.064  1.00 56.59           O  
HETATM 3582  O   HOH A 442      23.527  67.385  10.336  1.00 73.49           O  
HETATM 3583  O   HOH A 443       4.497  53.731  14.920  1.00 72.06           O  
HETATM 3584  O   HOH A 444      10.239  45.411  39.661  1.00 79.81           O  
HETATM 3585  O   HOH A 445      39.018  33.124  26.868  1.00 35.70           O  
HETATM 3586  O   HOH A 446      26.791  30.572  14.383  1.00 44.60           O  
HETATM 3587  O   HOH A 447      38.345  40.599  10.477  1.00 31.82           O  
HETATM 3588  O   HOH A 448      10.577  66.628   6.955  1.00 53.04           O  
HETATM 3589  O   HOH A 449      20.090  36.512   5.367  1.00 45.06           O  
HETATM 3590  O   HOH A 450      10.885  27.784  21.584  1.00 59.57           O  
HETATM 3591  O   HOH A 451      15.710  33.114  31.295  1.00 68.34           O  
HETATM 3592  O   HOH A 452      22.392  42.836   1.924  1.00 92.57           O  
HETATM 3593  O   HOH A 453      28.122  38.516   6.064  1.00 82.43           O  
HETATM 3594  O   HOH A 454      15.216  64.740  12.755  1.00 35.20           O  
HETATM 3595  O   HOH A 455      20.197  64.217   6.430  1.00 45.93           O  
HETATM 3596  O   HOH A 456      25.812  38.728  18.933  1.00 59.25           O  
HETATM 3597  O   HOH A 457      39.961  34.805  34.503  1.00 42.20           O  
HETATM 3598  O   HOH A 458       4.337  43.965  13.243  1.00 58.81           O  
HETATM 3599  O   HOH A 459      18.956  52.051   5.225  1.00 63.75           O  
HETATM 3600  O   HOH A 460      14.161  33.114  34.250  1.00 97.69           O  
HETATM 3601  O   HOH A 461      10.114  46.766  37.264  1.00 52.16           O  
HETATM 3602  O   HOH A 462      24.067  67.933  18.552  1.00 85.10           O  
HETATM 3603  O   HOH A 463      16.814  50.012  44.520  1.00 79.48           O  
HETATM 3604  O   HOH A 464      27.818  59.760  30.349  1.00 59.18           O  
HETATM 3605  O   HOH A 465       9.349  66.014  17.563  1.00 68.04           O  
HETATM 3606  O   HOH A 466      37.570  53.233  17.287  1.00 46.75           O  
HETATM 3607  O   HOH A 467      12.812  28.624  19.758  1.00 60.62           O  
HETATM 3608  O   HOH A 468      10.086  46.232   8.712  1.00 45.81           O  
HETATM 3609  O   HOH A 469      39.225  50.766  24.502  1.00 60.05           O  
HETATM 3610  O   HOH A 470      30.789  46.239  11.591  1.00 64.20           O  
HETATM 3611  O   HOH A 471      16.104  42.427   5.445  1.00 61.84           O  
HETATM 3612  O   HOH A 472      42.535  42.337  10.717  1.00 55.32           O  
HETATM 3613  O   HOH A 473      38.696  48.016   8.258  1.00 76.57           O  
HETATM 3614  O   HOH A 474       2.855  52.242  25.858  1.00 65.77           O  
HETATM 3615  O   HOH A 475      16.031  39.802   3.063  1.00 55.81           O  
HETATM 3616  O   HOH A 476      24.310  61.583  30.610  1.00 55.63           O  
HETATM 3617  O   HOH A 477       5.846  54.857  18.712  1.00 66.17           O  
HETATM 3618  O   HOH A 478      21.605  58.126  23.468  1.00 84.99           O  
HETATM 3619  O   HOH A 479      26.128  51.029  14.411  1.00 52.13           O  
HETATM 3620  O   HOH A 480      21.290  62.495   0.905  1.00 71.24           O  
HETATM 3621  O   HOH A 481      39.526  50.421   7.055  1.00 71.01           O  
HETATM 3622  O   HOH A 482      30.262  60.358  31.669  1.00 69.26           O  
HETATM 3623  O   HOH A 483      16.311  45.183   6.482  1.00 78.90           O  
HETATM 3624  O   HOH A 484      43.655  46.627  28.150  1.00 62.22           O  
HETATM 3625  O   HOH A 485       9.870  44.035  36.213  1.00 69.48           O  
HETATM 3626  O   HOH A 486      32.269  44.152  10.518  1.00 74.47           O  
HETATM 3627  O   HOH A 487      21.824  66.974   8.262  1.00 47.71           O  
HETATM 3628  O   HOH A 488      21.598  44.267   6.261  1.00 58.62           O  
HETATM 3629  O   HOH A 489       7.851  40.668   8.490  1.00 62.00           O  
HETATM 3630  O   HOH A 490      43.182  43.002  38.713  1.00 42.41           O  
HETATM 3631  O   HOH A 491      29.523  53.352  40.916  1.00 66.48           O  
HETATM 3632  O   HOH A 492       6.567  62.652   5.125  1.00 56.38           O  
HETATM 3633  O   HOH A 493      34.073  32.824  21.802  1.00 61.62           O  
HETATM 3634  O   HOH A 494      46.746  48.998  12.977  1.00 63.98           O  
HETATM 3635  O   HOH A 495      16.273  57.609   4.408  1.00 81.40           O  
HETATM 3636  O   HOH A 496      29.717  43.275   9.808  1.00 47.90           O  
HETATM 3637  O   HOH A 497      32.864  29.316  26.993  1.00 57.06           O  
HETATM 3638  O   HOH A 498      27.420  52.904   8.999  1.00 52.15           O  
HETATM 3639  O   HOH A 499      34.696  33.372  16.527  1.00 85.47           O  
HETATM 3640  O   HOH A 500      31.284  41.355  38.672  1.00 60.84           O  
HETATM 3641  O   HOH A 501      40.129  52.881   8.058  1.00 56.09           O  
HETATM 3642  O   HOH A 502      11.530  31.821  14.592  1.00 59.89           O  
HETATM 3643  O   HOH A 503      18.388  35.888  40.263  1.00 62.98           O  
HETATM 3644  O   HOH A 504      24.624  37.008   5.996  1.00 60.08           O  
HETATM 3645  O   HOH A 505      14.138  54.384   7.557  1.00 55.55           O  
HETATM 3646  O   HOH A 506      20.876  30.493   9.653  1.00 62.57           O  
HETATM 3647  O   HOH A 507      27.328  58.149  21.600  1.00 67.74           O  
HETATM 3648  O   HOH A 508      44.148  48.327  31.469  1.00 62.63           O  
HETATM 3649  O   HOH A 509      35.552  30.378  32.797  1.00 60.19           O  
HETATM 3650  O   HOH A 510      45.321  44.866  40.838  1.00 49.33           O  
HETATM 3651  O   HOH A 511      28.439  36.467  50.549  1.00 69.37           O  
HETATM 3652  O   HOH A 512      21.371  62.014   3.596  1.00 49.98           O  
HETATM 3653  O   HOH A 513      25.890  66.068   9.239  1.00 64.09           O  
HETATM 3654  O   HOH A 514      45.734  51.886  12.941  1.00 87.03           O  
HETATM 3655  O   HOH A 515      27.444  56.080  23.709  1.00 73.73           O  
HETATM 3656  O   HOH A 516      28.445  27.443  27.536  1.00 55.49           O  
HETATM 3657  O   HOH A 517      39.014  31.727  31.716  1.00 60.98           O  
HETATM 3658  O   HOH A 518      30.469  58.394  36.070  1.00 61.00           O  
HETATM 3659  O   HOH A 519      35.297  51.498  42.943  1.00 62.19           O  
HETATM 3660  O   HOH A 520      25.252  31.535  45.433  1.00 60.86           O  
HETATM 3661  O   HOH A 521      12.628  30.582  26.713  1.00 88.31           O  
HETATM 3662  O   HOH A 522      10.907  56.239  26.269  1.00 78.48           O  
HETATM 3663  O   HOH A 523      25.305  34.266   5.500  1.00 77.16           O  
HETATM 3664  O   HOH A 524      29.666  56.430  11.280  1.00 82.31           O  
HETATM 3665  O   HOH A 525      14.372  31.727  16.145  1.00 63.48           O  
HETATM 3666  O   HOH A 526      36.595  56.088  41.181  1.00 68.21           O  
HETATM 3667  O   HOH A 527      30.588  56.291  25.754  1.00 67.97           O  
HETATM 3668  O   HOH A 528      23.820  45.463  45.863  1.00 71.02           O  
HETATM 3669  O   HOH A 529      37.553  56.554  35.361  1.00 38.17           O  
HETATM 3670  O   HOH A 530      40.463  61.999  38.163  1.00 59.25           O  
HETATM 3671  O   HOH A 531      30.307  27.374  11.952  1.00 90.79           O  
HETATM 3672  O   HOH A 534      11.176  48.839   6.067  1.00 82.53           O  
HETATM 3673  O   HOH A 535      22.707  63.031   5.796  1.00 72.50           O  
HETATM 3674  O   HOH A 536      30.118  54.769  17.243  1.00 61.10           O  
HETATM 3675  O   HOH A 537      26.111  39.613   7.723  1.00 69.07           O  
HETATM 3676  O   HOH A 538       9.208  45.673  30.600  1.00 56.63           O  
HETATM 3677  O   HOH A 539      16.608  59.554  19.579  1.00 52.84           O  
HETATM 3678  O   HOH A 540      28.975  53.951  22.347  1.00 65.19           O  
HETATM 3679  O   HOH A 541       9.468  40.396  34.049  1.00 57.03           O  
HETATM 3680  O   HOH A 542      29.298  60.386  34.180  1.00 82.76           O  
HETATM 3681  O   HOH A 543      10.634  60.171  32.792  1.00 80.06           O  
HETATM 3682  O   HOH B 532      27.600  25.972  30.626  1.00 79.23           O  
HETATM 3683  O   HOH B 533      17.974  30.572  30.201  1.00 91.93           O  
HETATM 3684  O   HOH B 601      14.262  -4.102  21.572  1.00 29.20           O  
HETATM 3685  O   HOH B 602      14.508  -3.401  24.138  1.00 44.68           O  
HETATM 3686  O   HOH B 603      12.809   2.042  27.522  1.00 48.81           O  
HETATM 3687  O   HOH B 604      25.424  10.836  18.328  1.00 26.42           O  
HETATM 3688  O   HOH B 605      27.080   5.928  14.673  1.00 29.83           O  
HETATM 3689  O   HOH B 606      27.155   3.168  14.978  1.00 33.75           O  
HETATM 3690  O   HOH B 607      13.146   4.311  18.331  1.00 61.95           O  
HETATM 3691  O   HOH B 608       9.283 -10.922  17.996  1.00 40.47           O  
HETATM 3692  O   HOH B 609      23.684  -6.770  15.000  1.00 52.05           O  
HETATM 3693  O   HOH B 610      27.294  22.690  20.713  1.00 22.54           O  
HETATM 3694  O   HOH B 611      14.038  -1.934  14.863  1.00 36.23           O  
HETATM 3695  O   HOH B 612      30.865  -1.257   8.032  1.00 42.48           O  
HETATM 3696  O   HOH B 613      23.300  -4.486  16.874  1.00 50.62           O  
HETATM 3697  O   HOH B 614      36.194  -0.357  15.183  1.00 40.67           O  
HETATM 3698  O   HOH B 615       8.078  -6.158   6.927  1.00 41.50           O  
HETATM 3699  O   HOH B 616      14.938   7.129  18.969  1.00 43.71           O  
HETATM 3700  O   HOH B 617      12.624   7.473  28.626  1.00 53.66           O  
HETATM 3701  O   HOH B 618       5.822  -5.075  21.277  1.00 40.77           O  
HETATM 3702  O   HOH B 619       5.656  -8.926  20.631  1.00 40.57           O  
HETATM 3703  O   HOH B 620      18.812   7.475  20.270  1.00 43.71           O  
HETATM 3704  O   HOH B 621      27.161  -3.197  28.023  1.00 43.36           O  
HETATM 3705  O   HOH B 622      16.306  -2.364  18.273  1.00 56.48           O  
HETATM 3706  O   HOH B 623      26.262  -6.933   4.576  1.00 62.51           O  
HETATM 3707  O   HOH B 624      27.732  17.512  27.265  1.00 39.28           O  
HETATM 3708  O   HOH B 625      16.075  -3.508  15.805  1.00 53.75           O  
HETATM 3709  O   HOH B 626      24.777  14.775  17.003  1.00 65.65           O  
HETATM 3710  O   HOH B 627      11.433  13.919  26.646  1.00 52.58           O  
HETATM 3711  O   HOH B 628      21.935  -8.276  16.655  1.00 64.77           O  
HETATM 3712  O   HOH B 629      12.653  -2.910  25.978  1.00 41.70           O  
HETATM 3713  O   HOH B 630      10.547  13.281  22.576  1.00 47.66           O  
HETATM 3714  O   HOH B 631      29.546  -0.764  28.431  1.00 49.67           O  
HETATM 3715  O   HOH B 632      10.057  10.512  14.629  1.00 68.20           O  
HETATM 3716  O   HOH B 633      31.004  -6.079  12.407  1.00 63.45           O  
HETATM 3717  O   HOH B 634      32.468  23.483  25.572  1.00 61.99           O  
HETATM 3718  O   HOH B 635      16.481  11.283  21.359  1.00 44.47           O  
HETATM 3719  O   HOH B 636       9.027  11.838  28.200  1.00 48.83           O  
HETATM 3720  O   HOH B 637      30.543  16.996  26.794  1.00 50.07           O  
HETATM 3721  O   HOH B 638      -2.574  -3.060  14.718  1.00 62.64           O  
HETATM 3722  O   HOH B 639      14.859  14.032  27.367  1.00 54.32           O  
HETATM 3723  O   HOH B 640      13.655   0.649  12.731  1.00 68.16           O  
HETATM 3724  O   HOH B 641      18.067   9.039  22.417  1.00 44.96           O  
HETATM 3725  O   HOH B 642      26.493  15.961  31.982  1.00 57.56           O  
HETATM 3726  O   HOH B 643       3.860  11.813  19.839  1.00 53.65           O  
HETATM 3727  O   HOH B 644       1.192   0.670  31.965  1.00 61.41           O  
HETATM 3728  O   HOH B 645      13.301  12.513  22.066  1.00 38.82           O  
HETATM 3729  O   HOH B 646       7.241   0.734  35.037  1.00 68.91           O  
HETATM 3730  O   HOH B 647      -3.144  -0.652  16.183  1.00 35.82           O  
HETATM 3731  O   HOH B 648      14.823  21.679  17.608  1.00 59.60           O  
HETATM 3732  O   HOH B 649      26.485  -8.797  21.103  1.00 79.23           O  
HETATM 3733  O   HOH B 650       5.979  16.827  22.814  1.00 56.88           O  
HETATM 3734  O   HOH B 651      26.273  12.843  15.518  1.00 50.62           O  
HETATM 3735  O   HOH B 652      28.605  17.145   9.953  1.00 70.21           O  
HETATM 3736  O   HOH B 653      16.783  -6.342  14.912  1.00 70.08           O  
HETATM 3737  O   HOH B 654      -0.379  13.042   1.442  1.00 60.69           O  
HETATM 3738  O   HOH B 655      16.741   0.350  19.669  1.00 42.77           O  
HETATM 3739  O   HOH B 656      24.251  -9.881   9.498  1.00 41.98           O  
HETATM 3740  O   HOH B 657      11.420  13.205  17.112  1.00 54.84           O  
HETATM 3741  O   HOH B 658       0.156   1.470  29.588  1.00 34.07           O  
HETATM 3742  O   HOH B 659       0.068  -8.426  19.940  1.00 52.11           O  
HETATM 3743  O   HOH B 660      -5.777   4.897  27.627  1.00 36.48           O  
HETATM 3744  O   HOH B 661      18.421  26.044  26.361  1.00 45.14           O  
HETATM 3745  O   HOH B 662       1.451  14.197  19.730  1.00 62.26           O  
HETATM 3746  O   HOH B 663      33.486  19.697  22.158  1.00 54.81           O  
HETATM 3747  O   HOH B 664      16.604  18.860  25.124  1.00 41.75           O  
HETATM 3748  O   HOH B 665      23.409  27.189  31.356  1.00 49.04           O  
HETATM 3749  O   HOH B 666      33.433   5.012  19.162  1.00 64.69           O  
HETATM 3750  O   HOH B 667      24.702 -10.861  22.043  1.00 52.32           O  
HETATM 3751  O   HOH B 668      18.202  29.291  18.618  1.00 42.27           O  
HETATM 3752  O   HOH B 669      24.806  26.086  14.054  1.00 53.35           O  
HETATM 3753  O   HOH B 670       3.413   2.498  37.269  1.00 81.37           O  
HETATM 3754  O   HOH B 671      -3.637   0.822  13.866  1.00 40.98           O  
HETATM 3755  O   HOH B 672      34.054   9.850  13.628  1.00 62.62           O  
HETATM 3756  O   HOH B 673       0.636  19.313  27.366  1.00 95.62           O  
HETATM 3757  O   HOH B 674       2.008  10.222   2.938  1.00 48.67           O  
HETATM 3758  O   HOH B 675      24.219  -7.060  20.238  1.00 45.06           O  
HETATM 3759  O   HOH B 676      22.044  28.201  29.205  1.00 47.66           O  
HETATM 3760  O   HOH B 677      20.948  -7.852  -0.325  1.00 48.16           O  
HETATM 3761  O   HOH B 678       5.720  16.059   0.775  1.00 79.93           O  
HETATM 3762  O   HOH B 679      -7.668   9.530  28.979  1.00 57.70           O  
HETATM 3763  O   HOH B 680      15.305  -1.481  -5.343  1.00 63.31           O  
HETATM 3764  O   HOH B 681       6.179 -12.703   0.598  1.00 62.32           O  
HETATM 3765  O   HOH B 682      14.527  13.865  29.996  1.00 63.43           O  
HETATM 3766  O   HOH B 683      30.980   1.856  25.286  1.00 42.16           O  
HETATM 3767  O   HOH B 684      20.040  10.695  27.163  1.00 42.75           O  
HETATM 3768  O   HOH B 685      16.245  -2.027  21.032  1.00 53.14           O  
HETATM 3769  O   HOH B 686       6.857  12.812  34.962  1.00 66.68           O  
HETATM 3770  O   HOH B 687       0.721  -8.017  12.167  1.00 64.25           O  
HETATM 3771  O   HOH B 688      23.427  -6.208  38.643  1.00 83.39           O  
HETATM 3772  O   HOH B 689      33.202   9.472  16.354  1.00 49.00           O  
HETATM 3773  O   HOH B 690      14.673 -17.530   0.817  1.00 58.58           O  
HETATM 3774  O   HOH B 691      -3.896  -1.428   8.614  1.00 98.40           O  
HETATM 3775  O   HOH B 692      29.993  13.720   9.810  1.00 73.33           O  
HETATM 3776  O   HOH B 693      19.071  15.842  32.800  1.00 78.67           O  
HETATM 3777  O   HOH B 694      32.008  19.405  24.569  1.00 63.58           O  
HETATM 3778  O   HOH B 695       5.560 -13.800  16.544  1.00 93.11           O  
HETATM 3779  O   HOH B 696      -1.792  -5.424  11.954  1.00 59.42           O  
HETATM 3780  O   HOH B 697      10.148   7.509  29.811  1.00 66.17           O  
HETATM 3781  O   HOH B 698      14.310  12.573  24.883  1.00 56.18           O  
HETATM 3782  O   HOH B 699       6.123  -0.872  33.139  1.00 55.86           O  
HETATM 3783  O   HOH B 700      28.749  24.817  28.172  1.00 53.60           O  
HETATM 3784  O   HOH B 701      18.400   9.388  33.137  1.00 47.18           O  
HETATM 3785  O   HOH B 702      35.070   7.944  19.914  1.00 56.91           O  
HETATM 3786  O   HOH B 703      24.752  11.075  -3.179  1.00 67.32           O  
HETATM 3787  O   HOH B 704       9.949  -9.523  -5.593  1.00 89.09           O  
HETATM 3788  O   HOH B 705       9.942  19.330  23.088  1.00 64.17           O  
HETATM 3789  O   HOH B 706      13.726  19.246  26.405  1.00 49.09           O  
HETATM 3790  O   HOH B 707      31.961  13.776   7.446  1.00 73.55           O  
HETATM 3791  O   HOH B 708      -0.822  10.816  18.021  1.00 95.39           O  
HETATM 3792  O   HOH B 709      13.000  -3.184  -4.148  1.00 76.83           O  
HETATM 3793  O   HOH B 710      14.202  16.495   4.958  1.00 76.08           O  
HETATM 3794  O   HOH B 711      -1.174  -5.432  20.724  1.00 67.54           O  
HETATM 3795  O   HOH B 712       3.128  11.513  32.191  1.00 70.79           O  
HETATM 3796  O   HOH B 713      16.282  22.447  26.712  1.00 76.08           O  
HETATM 3797  O   HOH B 714      18.971  28.066  29.665  1.00 89.64           O  
HETATM 3798  O   HOH B 715      26.365   2.181  34.042  1.00 51.61           O  
HETATM 3799  O   HOH B 716      23.727   3.680  35.684  1.00 70.58           O  
HETATM 3800  O   HOH B 717      23.151 -12.467  24.419  1.00 79.25           O  
HETATM 3801  O   HOH B 718      20.135 -10.789  -1.732  1.00 56.50           O  
HETATM 3802  O   HOH B 719       6.636   6.283  -0.077  1.00 48.04           O  
HETATM 3803  O   HOH B 720      32.218  10.973   5.537  1.00 62.14           O  
HETATM 3804  O   HOH B 721      22.443  27.117  12.621  1.00 80.07           O  
HETATM 3805  O   HOH B 722      26.616  18.010  15.049  1.00 85.62           O  
HETATM 3806  O   HOH B 723      23.710  17.075  16.032  1.00 77.45           O  
HETATM 3807  O   HOH B 724      11.615  23.280  22.798  1.00 67.20           O  
HETATM 3808  O   HOH B 725      34.939  14.336  27.553  1.00 51.15           O  
HETATM 3809  O   HOH B 726      11.124  -3.299  -2.129  1.00 72.53           O  
HETATM 3810  O   HOH B 727      20.985 -10.100  27.399  1.00 57.72           O  
HETATM 3811  O   HOH B 728       8.250  10.481  35.969  1.00 76.62           O  
HETATM 3812  O   HOH B 729      14.948  -4.898  -3.489  1.00 58.26           O  
HETATM 3813  O   HOH B 730      34.776   4.217   5.146  1.00 62.26           O  
HETATM 3814  O   HOH B 731      16.727 -16.699  -3.703  1.00 61.27           O  
HETATM 3815  O   HOH B 732       1.429   8.800   0.402  1.00 77.69           O  
HETATM 3816  O   HOH B 733      24.241  12.734  13.411  1.00 67.64           O  
HETATM 3817  O   HOH B 734      24.591  -9.996  12.367  1.00 68.65           O  
HETATM 3818  O   HOH B 735      34.364  -6.362  12.342  1.00 70.58           O  
CONECT 1194 3336                                                                
CONECT 1293 3337 3339                                                           
CONECT 1295 3335                                                                
CONECT 1297 3339                                                                
CONECT 3320 3321 3322 3323 3346                                                 
CONECT 3321 3320                                                                
CONECT 3322 3320                                                                
CONECT 3323 3320 3324                                                           
CONECT 3324 3323 3325 3326 3327                                                 
CONECT 3325 3324                                                                
CONECT 3326 3324                                                                
CONECT 3327 3324 3328                                                           
CONECT 3328 3327 3329 3330 3331                                                 
CONECT 3328 3332 3333                                                           
CONECT 3329 3328                                                                
CONECT 3330 3328                                                                
CONECT 3331 3328                                                                
CONECT 3332 3328 3334                                                           
CONECT 3333 3328 3335                                                           
CONECT 3334 3332 3336 3338 3340                                                 
CONECT 3335 1295 3333 3337 3339                                                 
CONECT 3335 3341                                                                
CONECT 3336 1194 3334                                                           
CONECT 3337 1293 3335                                                           
CONECT 3338 3334                                                                
CONECT 3339 1293 1297 3335                                                      
CONECT 3340 3334 3342                                                           
CONECT 3341 3335 3342                                                           
CONECT 3342 3340 3341 3343 3344                                                 
CONECT 3342 3345 3365                                                           
CONECT 3343 3342                                                                
CONECT 3344 3342                                                                
CONECT 3345 3342                                                                
CONECT 3346 3320 3347                                                           
CONECT 3347 3346 3348                                                           
CONECT 3348 3347 3349 3350                                                      
CONECT 3349 3348 3354                                                           
CONECT 3350 3348 3351 3352                                                      
CONECT 3351 3350                                                                
CONECT 3352 3350 3353 3354                                                      
CONECT 3353 3352                                                                
CONECT 3354 3349 3352 3355                                                      
CONECT 3355 3354 3356 3364                                                      
CONECT 3356 3355 3357                                                           
CONECT 3357 3356 3358                                                           
CONECT 3358 3357 3359 3364                                                      
CONECT 3359 3358 3360 3361                                                      
CONECT 3360 3359                                                                
CONECT 3361 3359 3362                                                           
CONECT 3362 3361 3363                                                           
CONECT 3363 3362 3364                                                           
CONECT 3364 3355 3358 3363                                                      
CONECT 3365 3342 3366                                                           
CONECT 3366 3365 3367                                                           
CONECT 3367 3366 3368 3369                                                      
CONECT 3368 3367 3373                                                           
CONECT 3369 3367 3370 3371                                                      
CONECT 3370 3369                                                                
CONECT 3371 3369 3372 3373                                                      
CONECT 3372 3371                                                                
CONECT 3373 3368 3371 3374                                                      
CONECT 3374 3373 3375 3383                                                      
CONECT 3375 3374 3376                                                           
CONECT 3376 3375 3377                                                           
CONECT 3377 3376 3378 3383                                                      
CONECT 3378 3377 3379 3380                                                      
CONECT 3379 3378                                                                
CONECT 3380 3378 3381                                                           
CONECT 3381 3380 3382                                                           
CONECT 3382 3381 3383                                                           
CONECT 3383 3374 3377 3382                                                      
CONECT 3384 3385 3386 3387 3403                                                 
CONECT 3385 3384                                                                
CONECT 3386 3384                                                                
CONECT 3387 3384 3388                                                           
CONECT 3388 3387 3389 3390 3391                                                 
CONECT 3389 3388                                                                
CONECT 3390 3388                                                                
CONECT 3391 3388 3392                                                           
CONECT 3392 3391 3393 3394 3395                                                 
CONECT 3393 3392                                                                
CONECT 3394 3392                                                                
CONECT 3395 3392 3396                                                           
CONECT 3396 3395 3397 3398 3399                                                 
CONECT 3397 3396                                                                
CONECT 3398 3396                                                                
CONECT 3399 3396 3400                                                           
CONECT 3400 3399 3401 3402 3422                                                 
CONECT 3401 3400                                                                
CONECT 3402 3400                                                                
CONECT 3403 3384 3404                                                           
CONECT 3404 3403 3405                                                           
CONECT 3405 3404 3406 3407                                                      
CONECT 3406 3405 3411                                                           
CONECT 3407 3405 3408 3409                                                      
CONECT 3408 3407                                                                
CONECT 3409 3407 3410 3411                                                      
CONECT 3410 3409                                                                
CONECT 3411 3406 3409 3412                                                      
CONECT 3412 3411 3413 3421                                                      
CONECT 3413 3412 3414                                                           
CONECT 3414 3413 3415                                                           
CONECT 3415 3414 3416 3421                                                      
CONECT 3416 3415 3417 3418                                                      
CONECT 3417 3416                                                                
CONECT 3418 3416 3419                                                           
CONECT 3419 3418 3420                                                           
CONECT 3420 3419 3421                                                           
CONECT 3421 3412 3415 3420                                                      
CONECT 3422 3400 3423                                                           
CONECT 3423 3422 3424                                                           
CONECT 3424 3423 3425 3426                                                      
CONECT 3425 3424 3430                                                           
CONECT 3426 3424 3427 3428                                                      
CONECT 3427 3426                                                                
CONECT 3428 3426 3429 3430                                                      
CONECT 3429 3428                                                                
CONECT 3430 3425 3428 3431                                                      
CONECT 3431 3430 3432 3440                                                      
CONECT 3432 3431 3433                                                           
CONECT 3433 3432 3434                                                           
CONECT 3434 3433 3435 3440                                                      
CONECT 3435 3434 3436 3437                                                      
CONECT 3436 3435                                                                
CONECT 3437 3435 3438                                                           
CONECT 3438 3437 3439                                                           
CONECT 3439 3438 3440                                                           
CONECT 3440 3431 3434 3439                                                      
MASTER      331    2    2   18   18    0   21    9 3816    2  128   34          
END                                                                             
