# Supplementary material for: Rapid interpretation of small-angle X-ray scattering data
Source: PLoS Comput Biol. 2019 Mar 22;15(3):e1006900. doi: 10.1371/journal.pcbi.1006900 (PMC6447237; doi:10.1371/journal.pcbi.1006900)
Supplement: S1 Archive — (ZIP) [file pcbi.1006900.s019.zip › S1_Archive/sims/Ake/1AKE_single.pdb]

TITLE     single Adenylate Kinase molecule (closed conformation)                                                   
ATOM      1  N   MET A   1      26.981  53.977  40.085  1.00 40.83           N  
ATOM      2  CA  MET A   1      26.091  52.849  39.889  1.00 37.14           C  
ATOM      3  C   MET A   1      26.679  52.163  38.675  1.00 30.15           C  
ATOM      4  O   MET A   1      27.020  52.865  37.715  1.00 27.59           O  
ATOM      5  CB  MET A   1      24.677  53.310  39.580  1.00 38.06           C  
ATOM      6  CG  MET A   1      23.624  52.189  39.442  1.00 46.67           C  
ATOM      7  SD  MET A   1      21.917  52.816  39.301  1.00 61.54           S  
ATOM      8  CE  MET A   1      21.930  53.926  37.910  1.00 51.17           C  
ATOM      9  N   ARG A   2      26.861  50.841  38.803  1.00 28.23           N  
ATOM     10  CA  ARG A   2      27.437  49.969  37.786  1.00 25.76           C  
ATOM     11  C   ARG A   2      26.336  48.959  37.429  1.00 25.85           C  
ATOM     12  O   ARG A   2      25.745  48.313  38.312  1.00 25.74           O  
ATOM     13  CB  ARG A   2      28.653  49.266  38.349  1.00 21.92           C  
ATOM     14  CG  ARG A   2      29.870  50.188  38.416  1.00 39.05           C  
ATOM     15  CD  ARG A   2      31.033  49.532  39.173  1.00 51.33           C  
ATOM     16  NE  ARG A   2      32.318  50.244  39.125  1.00 59.73           N  
ATOM     17  CZ  ARG A   2      33.462  49.750  39.679  1.00 58.78           C  
ATOM     18  NH1 ARG A   2      33.522  48.572  40.308  1.00 58.56           N  
ATOM     19  NH2 ARG A   2      34.610  50.427  39.597  1.00 59.20           N  
ATOM     20  N   ILE A   3      26.039  48.836  36.139  1.00 21.59           N  
ATOM     21  CA  ILE A   3      24.961  47.988  35.671  1.00 23.90           C  
ATOM     22  C   ILE A   3      25.374  47.080  34.537  1.00 21.12           C  
ATOM     23  O   ILE A   3      26.029  47.614  33.642  1.00 24.59           O  
ATOM     24  CB  ILE A   3      23.802  48.880  35.202  1.00 23.84           C  
ATOM     25  CG1 ILE A   3      23.317  49.724  36.378  1.00 26.14           C  
ATOM     26  CG2 ILE A   3      22.660  48.010  34.642  1.00 19.29           C  
ATOM     27  CD1 ILE A   3      22.436  50.890  35.992  1.00 24.97           C  
ATOM     28  N   ILE A   4      25.062  45.774  34.541  1.00 20.44           N  
ATOM     29  CA  ILE A   4      25.194  44.925  33.360  1.00 17.83           C  
ATOM     30  C   ILE A   4      23.804  44.715  32.751  1.00 18.42           C  
ATOM     31  O   ILE A   4      22.824  44.536  33.484  1.00 16.35           O  
ATOM     32  CB  ILE A   4      25.789  43.561  33.720  1.00 16.64           C  
ATOM     33  CG1 ILE A   4      27.206  43.753  34.233  1.00 17.27           C  
ATOM     34  CG2 ILE A   4      25.829  42.650  32.463  1.00 21.39           C  
ATOM     35  CD1 ILE A   4      27.967  42.486  34.621  1.00 15.61           C  
ATOM     36  N   LEU A   5      23.655  44.874  31.424  1.00 19.74           N  
ATOM     37  CA  LEU A   5      22.428  44.503  30.712  1.00 19.86           C  
ATOM     38  C   LEU A   5      22.668  43.134  30.012  1.00 18.50           C  
ATOM     39  O   LEU A   5      23.614  42.932  29.232  1.00 17.64           O  
ATOM     40  CB  LEU A   5      22.088  45.547  29.675  1.00 22.23           C  
ATOM     41  CG  LEU A   5      22.076  47.021  30.069  1.00 27.37           C  
ATOM     42  CD1 LEU A   5      21.735  47.848  28.817  1.00 19.28           C  
ATOM     43  CD2 LEU A   5      21.088  47.249  31.193  1.00 24.82           C  
ATOM     44  N   LEU A   6      21.787  42.178  30.248  1.00 14.28           N  
ATOM     45  CA  LEU A   6      21.933  40.811  29.752  1.00 21.75           C  
ATOM     46  C   LEU A   6      20.711  40.529  28.870  1.00 23.97           C  
ATOM     47  O   LEU A   6      19.602  40.977  29.220  1.00 19.19           O  
ATOM     48  CB  LEU A   6      21.919  39.891  30.945  1.00 27.49           C  
ATOM     49  CG  LEU A   6      22.847  38.789  31.103  1.00 31.51           C  
ATOM     50  CD1 LEU A   6      24.254  39.345  31.210  1.00 34.32           C  
ATOM     51  CD2 LEU A   6      22.465  38.042  32.355  1.00 24.54           C  
ATOM     52  N   GLY A   7      20.800  39.799  27.764  1.00 18.09           N  
ATOM     53  CA  GLY A   7      19.604  39.512  26.973  1.00 20.21           C  
ATOM     54  C   GLY A   7      19.959  39.035  25.585  1.00 14.48           C  
ATOM     55  O   GLY A   7      21.049  39.324  25.122  1.00 15.84           O  
ATOM     56  N   ALA A   8      19.117  38.232  24.936  1.00 19.71           N  
ATOM     57  CA  ALA A   8      19.324  37.742  23.567  1.00 16.92           C  
ATOM     58  C   ALA A   8      19.530  38.886  22.568  1.00 17.35           C  
ATOM     59  O   ALA A   8      19.158  40.013  22.889  1.00 15.41           O  
ATOM     60  CB  ALA A   8      18.092  36.960  23.169  1.00 15.12           C  
ATOM     61  N   PRO A   9      20.069  38.660  21.359  1.00 20.54           N  
ATOM     62  CA  PRO A   9      20.108  39.651  20.294  1.00 17.47           C  
ATOM     63  C   PRO A   9      18.750  40.300  20.095  1.00 21.25           C  
ATOM     64  O   PRO A   9      17.760  39.552  20.084  1.00 17.47           O  
ATOM     65  CB  PRO A   9      20.574  38.908  19.047  1.00 19.04           C  
ATOM     66  CG  PRO A   9      20.687  37.425  19.450  1.00 25.54           C  
ATOM     67  CD  PRO A   9      20.695  37.403  20.958  1.00 17.37           C  
ATOM     68  N   GLY A  10      18.697  41.656  20.019  1.00 21.90           N  
ATOM     69  CA  GLY A  10      17.487  42.426  19.756  1.00 18.35           C  
ATOM     70  C   GLY A  10      16.476  42.449  20.905  1.00 19.36           C  
ATOM     71  O   GLY A  10      15.311  42.745  20.642  1.00 18.88           O  
ATOM     72  N   ALA A  11      16.899  42.259  22.187  1.00 16.83           N  
ATOM     73  CA  ALA A  11      15.960  42.201  23.284  1.00 18.31           C  
ATOM     74  C   ALA A  11      15.625  43.630  23.738  1.00 17.96           C  
ATOM     75  O   ALA A  11      14.821  43.804  24.675  1.00 22.53           O  
ATOM     76  CB  ALA A  11      16.528  41.416  24.561  1.00 15.72           C  
ATOM     77  N   GLY A  12      16.317  44.646  23.192  1.00 15.75           N  
ATOM     78  CA  GLY A  12      16.082  46.035  23.547  1.00 20.57           C  
ATOM     79  C   GLY A  12      17.115  46.628  24.499  1.00 19.31           C  
ATOM     80  O   GLY A  12      16.847  47.654  25.139  1.00 18.99           O  
ATOM     81  N   LYS A  13      18.320  46.036  24.586  1.00 15.72           N  
ATOM     82  CA  LYS A  13      19.303  46.427  25.595  1.00 14.56           C  
ATOM     83  C   LYS A  13      19.811  47.802  25.236  1.00 23.49           C  
ATOM     84  O   LYS A  13      19.666  48.712  26.068  1.00 17.44           O  
ATOM     85  CB  LYS A  13      20.485  45.442  25.661  1.00 14.39           C  
ATOM     86  CG  LYS A  13      20.219  44.133  26.392  1.00 16.06           C  
ATOM     87  CD  LYS A  13      21.297  43.055  26.321  1.00 14.28           C  
ATOM     88  CE  LYS A  13      21.965  42.761  24.960  1.00 16.79           C  
ATOM     89  NZ  LYS A  13      21.056  42.207  23.991  1.00 14.14           N  
ATOM     90  N   GLY A  14      20.270  47.997  23.985  1.00 17.69           N  
ATOM     91  CA  GLY A  14      20.816  49.254  23.528  1.00 17.87           C  
ATOM     92  C   GLY A  14      19.793  50.385  23.631  1.00 22.90           C  
ATOM     93  O   GLY A  14      20.196  51.500  24.037  1.00 23.43           O  
ATOM     94  N   THR A  15      18.498  50.132  23.306  1.00 17.68           N  
ATOM     95  CA  THR A  15      17.421  51.124  23.373  1.00 11.87           C  
ATOM     96  C   THR A  15      17.273  51.590  24.830  1.00 21.09           C  
ATOM     97  O   THR A  15      17.270  52.795  25.123  1.00 17.30           O  
ATOM     98  CB  THR A  15      16.120  50.501  22.872  1.00 15.41           C  
ATOM     99  OG1 THR A  15      16.372  50.206  21.494  1.00 17.67           O  
ATOM    100  CG2 THR A  15      14.890  51.418  22.995  1.00 16.41           C  
ATOM    101  N   GLN A  16      17.226  50.671  25.798  1.00 18.86           N  
ATOM    102  CA  GLN A  16      17.135  51.071  27.210  1.00 24.63           C  
ATOM    103  C   GLN A  16      18.402  51.664  27.843  1.00 28.08           C  
ATOM    104  O   GLN A  16      18.310  52.464  28.793  1.00 21.17           O  
ATOM    105  CB  GLN A  16      16.681  49.884  28.037  1.00 22.62           C  
ATOM    106  CG  GLN A  16      15.323  49.406  27.525  1.00 28.34           C  
ATOM    107  CD  GLN A  16      14.227  50.459  27.630  1.00 26.24           C  
ATOM    108  OE1 GLN A  16      13.285  50.464  26.849  1.00 28.75           O  
ATOM    109  NE2 GLN A  16      14.220  51.378  28.575  1.00 21.97           N  
ATOM    110  N   ALA A  17      19.571  51.282  27.302  1.00 21.47           N  
ATOM    111  CA  ALA A  17      20.821  51.825  27.722  1.00 21.29           C  
ATOM    112  C   ALA A  17      20.827  53.331  27.452  1.00 24.27           C  
ATOM    113  O   ALA A  17      21.287  54.060  28.335  1.00 21.39           O  
ATOM    114  CB  ALA A  17      21.915  51.150  26.941  1.00 19.10           C  
ATOM    115  N   GLN A  18      20.335  53.865  26.299  1.00 23.09           N  
ATOM    116  CA  GLN A  18      20.249  55.314  26.080  1.00 35.13           C  
ATOM    117  C   GLN A  18      19.380  55.998  27.161  1.00 30.93           C  
ATOM    118  O   GLN A  18      19.805  57.033  27.660  1.00 29.17           O  
ATOM    119  CB  GLN A  18      19.663  55.642  24.704  1.00 39.96           C  
ATOM    120  CG  GLN A  18      20.470  55.251  23.446  1.00 56.33           C  
ATOM    121  CD  GLN A  18      19.589  55.276  22.173  1.00 66.12           C  
ATOM    122  OE1 GLN A  18      19.597  54.383  21.297  1.00 60.71           O  
ATOM    123  NE2 GLN A  18      18.775  56.322  22.023  1.00 58.49           N  
ATOM    124  N   PHE A  19      18.249  55.451  27.639  1.00 30.18           N  
ATOM    125  CA  PHE A  19      17.474  56.050  28.712  1.00 29.68           C  
ATOM    126  C   PHE A  19      18.238  56.003  30.023  1.00 28.43           C  
ATOM    127  O   PHE A  19      18.209  56.994  30.747  1.00 30.45           O  
ATOM    128  CB  PHE A  19      16.077  55.343  28.905  1.00 29.03           C  
ATOM    129  CG  PHE A  19      15.536  55.268  30.366  1.00 42.14           C  
ATOM    130  CD1 PHE A  19      15.100  56.407  31.053  1.00 42.90           C  
ATOM    131  CD2 PHE A  19      15.580  54.062  31.054  1.00 44.87           C  
ATOM    132  CE1 PHE A  19      14.735  56.359  32.386  1.00 37.82           C  
ATOM    133  CE2 PHE A  19      15.213  54.022  32.386  1.00 42.62           C  
ATOM    134  CZ  PHE A  19      14.799  55.160  33.050  1.00 43.84           C  
ATOM    135  N   ILE A  20      18.869  54.909  30.422  1.00 23.09           N  
ATOM    136  CA  ILE A  20      19.532  54.877  31.696  1.00 23.96           C  
ATOM    137  C   ILE A  20      20.645  55.887  31.681  1.00 29.63           C  
ATOM    138  O   ILE A  20      20.846  56.617  32.663  1.00 32.83           O  
ATOM    139  CB  ILE A  20      20.070  53.459  31.980  1.00 27.73           C  
ATOM    140  CG1 ILE A  20      18.829  52.589  32.155  1.00 24.67           C  
ATOM    141  CG2 ILE A  20      20.994  53.376  33.235  1.00 26.89           C  
ATOM    142  CD1 ILE A  20      19.248  51.106  32.066  1.00 25.96           C  
ATOM    143  N   MET A  21      21.352  55.962  30.577  1.00 22.68           N  
ATOM    144  CA  MET A  21      22.441  56.903  30.479  1.00 32.34           C  
ATOM    145  C   MET A  21      21.963  58.344  30.645  1.00 36.61           C  
ATOM    146  O   MET A  21      22.537  59.094  31.451  1.00 35.98           O  
ATOM    147  CB  MET A  21      23.126  56.713  29.136  1.00 34.45           C  
ATOM    148  CG  MET A  21      23.987  57.889  28.770  1.00 47.17           C  
ATOM    149  SD  MET A  21      24.666  57.634  27.140  1.00 58.05           S  
ATOM    150  CE  MET A  21      26.316  57.426  27.691  1.00 46.92           C  
ATOM    151  N   GLU A  22      20.892  58.740  29.957  1.00 35.15           N  
ATOM    152  CA  GLU A  22      20.467  60.117  30.020  1.00 35.34           C  
ATOM    153  C   GLU A  22      19.853  60.448  31.354  1.00 41.37           C  
ATOM    154  O   GLU A  22      20.085  61.541  31.858  1.00 49.63           O  
ATOM    155  CB  GLU A  22      19.479  60.433  28.914  1.00 42.27           C  
ATOM    156  CG  GLU A  22      18.092  59.796  28.979  1.00 68.08           C  
ATOM    157  CD  GLU A  22      17.103  60.339  27.946  1.00 82.33           C  
ATOM    158  OE1 GLU A  22      17.363  60.191  26.740  1.00 86.19           O  
ATOM    159  OE2 GLU A  22      16.077  60.905  28.360  1.00 89.10           O  
ATOM    160  N   LYS A  23      19.160  59.507  31.983  1.00 40.77           N  
ATOM    161  CA  LYS A  23      18.497  59.710  33.252  1.00 35.64           C  
ATOM    162  C   LYS A  23      19.376  59.568  34.467  1.00 42.07           C  
ATOM    163  O   LYS A  23      19.054  60.110  35.524  1.00 51.32           O  
ATOM    164  CB  LYS A  23      17.349  58.727  33.381  1.00 39.75           C  
ATOM    165  CG  LYS A  23      16.112  59.315  34.008  1.00 41.63           C  
ATOM    166  CD  LYS A  23      15.916  58.649  35.332  1.00 47.22           C  
ATOM    167  CE  LYS A  23      14.562  59.056  35.858  1.00 50.81           C  
ATOM    168  NZ  LYS A  23      14.238  58.262  37.026  1.00 52.24           N  
ATOM    169  N   TYR A  24      20.432  58.765  34.406  1.00 46.00           N  
ATOM    170  CA  TYR A  24      21.269  58.502  35.566  1.00 38.91           C  
ATOM    171  C   TYR A  24      22.706  58.970  35.378  1.00 39.17           C  
ATOM    172  O   TYR A  24      23.565  58.695  36.216  1.00 40.96           O  
ATOM    173  CB  TYR A  24      21.239  57.011  35.866  1.00 41.58           C  
ATOM    174  CG  TYR A  24      19.834  56.522  36.193  1.00 45.68           C  
ATOM    175  CD1 TYR A  24      19.324  56.640  37.474  1.00 43.85           C  
ATOM    176  CD2 TYR A  24      19.065  55.950  35.192  1.00 51.33           C  
ATOM    177  CE1 TYR A  24      18.047  56.180  37.751  1.00 53.35           C  
ATOM    178  CE2 TYR A  24      17.787  55.490  35.459  1.00 52.15           C  
ATOM    179  CZ  TYR A  24      17.283  55.607  36.743  1.00 54.96           C  
ATOM    180  OH  TYR A  24      16.010  55.128  36.994  1.00 56.26           O  
ATOM    181  N   GLY A  25      22.969  59.641  34.252  1.00 34.82           N  
ATOM    182  CA  GLY A  25      24.253  60.217  33.938  1.00 29.00           C  
ATOM    183  C   GLY A  25      25.410  59.236  33.969  1.00 43.54           C  
ATOM    184  O   GLY A  25      26.527  59.669  34.253  1.00 44.35           O  
ATOM    185  N   ILE A  26      25.220  57.924  33.751  1.00 47.69           N  
ATOM    186  CA  ILE A  26      26.346  56.989  33.707  1.00 36.55           C  
ATOM    187  C   ILE A  26      26.607  56.614  32.249  1.00 35.98           C  
ATOM    188  O   ILE A  26      25.682  56.499  31.427  1.00 30.67           O  
ATOM    189  CB  ILE A  26      26.052  55.747  34.560  1.00 36.41           C  
ATOM    190  CG1 ILE A  26      24.746  55.087  34.229  1.00 41.45           C  
ATOM    191  CG2 ILE A  26      26.001  56.219  36.017  1.00 39.77           C  
ATOM    192  CD1 ILE A  26      24.439  53.923  35.198  1.00 48.36           C  
ATOM    193  N   PRO A  27      27.875  56.500  31.841  1.00 34.73           N  
ATOM    194  CA  PRO A  27      28.231  56.198  30.472  1.00 28.83           C  
ATOM    195  C   PRO A  27      27.891  54.763  30.180  1.00 23.60           C  
ATOM    196  O   PRO A  27      28.027  53.875  31.033  1.00 27.00           O  
ATOM    197  CB  PRO A  27      29.693  56.494  30.393  1.00 28.89           C  
ATOM    198  CG  PRO A  27      30.135  56.089  31.760  1.00 35.46           C  
ATOM    199  CD  PRO A  27      29.069  56.668  32.663  1.00 33.80           C  
ATOM    200  N   GLN A  28      27.439  54.643  28.939  1.00 27.50           N  
ATOM    201  CA  GLN A  28      27.118  53.394  28.303  1.00 27.15           C  
ATOM    202  C   GLN A  28      28.433  52.911  27.659  1.00 30.41           C  
ATOM    203  O   GLN A  28      28.996  53.606  26.809  1.00 31.73           O  
ATOM    204  CB  GLN A  28      26.069  53.601  27.214  1.00 27.04           C  
ATOM    205  CG  GLN A  28      25.883  52.370  26.246  1.00 33.40           C  
ATOM    206  CD  GLN A  28      24.954  52.485  25.024  1.00 35.82           C  
ATOM    207  OE1 GLN A  28      24.659  53.643  24.452  1.00 40.26           O  
ATOM    208  NE2 GLN A  28      24.463  51.483  24.505  1.00 36.86           N  
ATOM    209  N   ILE A  29      28.954  51.735  28.010  1.00 28.81           N  
ATOM    210  CA  ILE A  29      30.122  51.105  27.381  1.00 30.28           C  
ATOM    211  C   ILE A  29      29.558  49.951  26.533  1.00 27.89           C  
ATOM    212  O   ILE A  29      29.160  48.912  27.052  1.00 25.04           O  
ATOM    213  CB  ILE A  29      31.060  50.660  28.537  1.00 26.02           C  
ATOM    214  CG1 ILE A  29      31.505  51.927  29.291  1.00 20.27           C  
ATOM    215  CG2 ILE A  29      32.195  49.761  27.969  1.00 23.69           C  
ATOM    216  CD1 ILE A  29      32.357  51.636  30.507  1.00 32.49           C  
ATOM    217  N   SER A  30      29.386  50.098  25.234  1.00 24.91           N  
ATOM    218  CA  SER A  30      28.780  49.070  24.408  1.00 28.13           C  
ATOM    219  C   SER A  30      29.856  48.513  23.484  1.00 27.39           C  
ATOM    220  O   SER A  30      30.450  49.195  22.628  1.00 21.34           O  
ATOM    221  CB  SER A  30      27.641  49.674  23.614  1.00 21.93           C  
ATOM    222  OG  SER A  30      27.393  49.012  22.382  1.00 29.69           O  
ATOM    223  N   THR A  31      30.102  47.225  23.695  1.00 23.11           N  
ATOM    224  CA  THR A  31      31.156  46.587  22.987  1.00 19.90           C  
ATOM    225  C   THR A  31      30.787  46.464  21.542  1.00 18.73           C  
ATOM    226  O   THR A  31      31.720  46.622  20.766  1.00 19.30           O  
ATOM    227  CB  THR A  31      31.489  45.205  23.617  1.00 20.48           C  
ATOM    228  OG1 THR A  31      30.313  44.530  23.975  1.00 21.10           O  
ATOM    229  CG2 THR A  31      32.316  45.409  24.879  1.00 20.87           C  
ATOM    230  N   GLY A  32      29.544  46.231  21.122  1.00 16.33           N  
ATOM    231  CA  GLY A  32      29.191  46.253  19.704  1.00 21.95           C  
ATOM    232  C   GLY A  32      29.525  47.627  19.099  1.00 22.83           C  
ATOM    233  O   GLY A  32      30.121  47.705  18.019  1.00 17.51           O  
ATOM    234  N   ASP A  33      29.237  48.726  19.826  1.00 23.46           N  
ATOM    235  CA  ASP A  33      29.487  50.042  19.273  1.00 25.07           C  
ATOM    236  C   ASP A  33      30.983  50.250  19.161  1.00 22.43           C  
ATOM    237  O   ASP A  33      31.454  50.638  18.077  1.00 25.43           O  
ATOM    238  CB  ASP A  33      28.914  51.173  20.141  1.00 20.81           C  
ATOM    239  CG  ASP A  33      27.419  51.446  19.994  1.00 34.20           C  
ATOM    240  OD1 ASP A  33      26.816  50.961  19.027  1.00 28.19           O  
ATOM    241  OD2 ASP A  33      26.880  52.176  20.852  1.00 37.34           O  
ATOM    242  N   MET A  34      31.738  49.947  20.223  1.00 16.91           N  
ATOM    243  CA  MET A  34      33.184  50.074  20.161  1.00 16.15           C  
ATOM    244  C   MET A  34      33.787  49.222  19.073  1.00 17.63           C  
ATOM    245  O   MET A  34      34.703  49.685  18.386  1.00 23.65           O  
ATOM    246  CB  MET A  34      33.832  49.679  21.452  1.00 17.88           C  
ATOM    247  CG  MET A  34      33.464  50.634  22.545  1.00 28.29           C  
ATOM    248  SD  MET A  34      34.415  50.284  24.035  1.00 37.95           S  
ATOM    249  CE  MET A  34      33.371  49.008  24.702  1.00 31.80           C  
ATOM    250  N   LEU A  35      33.336  48.008  18.816  1.00 14.18           N  
ATOM    251  CA  LEU A  35      33.940  47.195  17.763  1.00 18.35           C  
ATOM    252  C   LEU A  35      33.532  47.687  16.374  1.00 22.21           C  
ATOM    253  O   LEU A  35      34.397  47.686  15.499  1.00 23.14           O  
ATOM    254  CB  LEU A  35      33.538  45.702  17.921  1.00 14.38           C  
ATOM    255  CG  LEU A  35      34.178  44.933  19.144  1.00 22.42           C  
ATOM    256  CD1 LEU A  35      33.426  43.634  19.487  1.00 22.66           C  
ATOM    257  CD2 LEU A  35      35.633  44.683  18.796  1.00 21.21           C  
ATOM    258  N   ARG A  36      32.291  48.095  16.040  1.00 25.04           N  
ATOM    259  CA  ARG A  36      31.961  48.619  14.693  1.00 21.19           C  
ATOM    260  C   ARG A  36      32.777  49.890  14.437  1.00 20.98           C  
ATOM    261  O   ARG A  36      33.328  50.113  13.362  1.00 22.82           O  
ATOM    262  CB  ARG A  36      30.469  48.931  14.605  1.00 15.77           C  
ATOM    263  CG  ARG A  36      29.578  47.699  14.429  1.00 19.41           C  
ATOM    264  CD  ARG A  36      28.058  47.971  14.453  1.00 15.24           C  
ATOM    265  NE  ARG A  36      27.555  48.398  15.764  1.00 17.70           N  
ATOM    266  CZ  ARG A  36      27.064  47.570  16.706  1.00 14.08           C  
ATOM    267  NH1 ARG A  36      27.106  46.256  16.575  1.00 20.01           N  
ATOM    268  NH2 ARG A  36      26.547  48.043  17.839  1.00 15.42           N  
ATOM    269  N   ALA A  37      32.963  50.707  15.460  1.00 17.17           N  
ATOM    270  CA  ALA A  37      33.778  51.895  15.373  1.00 27.13           C  
ATOM    271  C   ALA A  37      35.212  51.490  15.060  1.00 28.62           C  
ATOM    272  O   ALA A  37      35.775  51.983  14.083  1.00 27.31           O  
ATOM    273  CB  ALA A  37      33.764  52.668  16.691  1.00 24.59           C  
ATOM    274  N   ALA A  38      35.832  50.581  15.801  1.00 23.95           N  
ATOM    275  CA  ALA A  38      37.207  50.146  15.498  1.00 28.55           C  
ATOM    276  C   ALA A  38      37.350  49.607  14.071  1.00 23.97           C  
ATOM    277  O   ALA A  38      38.315  49.935  13.355  1.00 26.96           O  
ATOM    278  CB  ALA A  38      37.658  49.037  16.499  1.00 23.72           C  
ATOM    279  N   VAL A  39      36.370  48.833  13.594  1.00 20.08           N  
ATOM    280  CA  VAL A  39      36.426  48.279  12.266  1.00 21.10           C  
ATOM    281  C   VAL A  39      36.378  49.421  11.306  1.00 33.75           C  
ATOM    282  O   VAL A  39      37.180  49.428  10.380  1.00 40.93           O  
ATOM    283  CB  VAL A  39      35.264  47.365  12.049  1.00 22.86           C  
ATOM    284  CG1 VAL A  39      35.016  47.117  10.563  1.00 26.70           C  
ATOM    285  CG2 VAL A  39      35.625  46.029  12.675  1.00 19.03           C  
ATOM    286  N   LYS A  40      35.526  50.417  11.553  1.00 36.34           N  
ATOM    287  CA  LYS A  40      35.384  51.553  10.650  1.00 38.88           C  
ATOM    288  C   LYS A  40      36.590  52.492  10.671  1.00 39.37           C  
ATOM    289  O   LYS A  40      36.908  53.028   9.605  1.00 39.37           O  
ATOM    290  CB  LYS A  40      34.110  52.246  11.044  1.00 46.46           C  
ATOM    291  CG  LYS A  40      33.417  53.311  10.207  1.00 55.86           C  
ATOM    292  CD  LYS A  40      32.105  53.543  10.986  1.00 68.28           C  
ATOM    293  CE  LYS A  40      32.307  53.985  12.477  1.00 76.27           C  
ATOM    294  NZ  LYS A  40      31.158  53.781  13.360  1.00 74.69           N  
ATOM    295  N   SER A  41      37.272  52.721  11.806  1.00 30.04           N  
ATOM    296  CA  SER A  41      38.507  53.491  11.905  1.00 33.63           C  
ATOM    297  C   SER A  41      39.777  52.736  11.541  1.00 34.75           C  
ATOM    298  O   SER A  41      40.837  53.367  11.412  1.00 43.02           O  
ATOM    299  CB  SER A  41      38.784  53.990  13.294  1.00 31.94           C  
ATOM    300  OG  SER A  41      37.700  54.780  13.703  1.00 53.72           O  
ATOM    301  N   GLY A  42      39.746  51.404  11.382  1.00 39.50           N  
ATOM    302  CA  GLY A  42      40.955  50.617  11.185  1.00 29.51           C  
ATOM    303  C   GLY A  42      41.822  50.731  12.450  1.00 28.13           C  
ATOM    304  O   GLY A  42      43.052  50.709  12.332  1.00 31.99           O  
ATOM    305  N   SER A  43      41.232  50.910  13.656  1.00 24.66           N  
ATOM    306  CA  SER A  43      41.976  50.997  14.916  1.00 29.21           C  
ATOM    307  C   SER A  43      42.661  49.644  15.134  1.00 31.46           C  
ATOM    308  O   SER A  43      42.039  48.580  14.922  1.00 25.60           O  
ATOM    309  CB  SER A  43      41.035  51.263  16.084  1.00 29.99           C  
ATOM    310  OG  SER A  43      40.232  52.405  15.825  1.00 44.89           O  
ATOM    311  N   GLU A  44      43.932  49.643  15.550  1.00 31.16           N  
ATOM    312  CA  GLU A  44      44.618  48.368  15.772  1.00 33.01           C  
ATOM    313  C   GLU A  44      43.907  47.521  16.842  1.00 28.72           C  
ATOM    314  O   GLU A  44      43.847  46.298  16.691  1.00 30.36           O  
ATOM    315  CB  GLU A  44      46.104  48.609  16.173  1.00 33.07           C  
ATOM    316  CG  GLU A  44      46.901  47.312  16.527  1.00 49.76           C  
ATOM    317  CD  GLU A  44      46.976  46.124  15.533  1.00 56.05           C  
ATOM    318  OE1 GLU A  44      46.829  46.355  14.334  1.00 64.47           O  
ATOM    319  OE2 GLU A  44      47.197  44.971  15.941  1.00 42.68           O  
ATOM    320  N   LEU A  45      43.369  48.073  17.935  1.00 21.36           N  
ATOM    321  CA  LEU A  45      42.604  47.255  18.836  1.00 20.92           C  
ATOM    322  C   LEU A  45      41.154  47.218  18.387  1.00 22.01           C  
ATOM    323  O   LEU A  45      40.358  48.129  18.639  1.00 25.70           O  
ATOM    324  CB  LEU A  45      42.682  47.763  20.285  1.00 21.03           C  
ATOM    325  CG  LEU A  45      42.073  46.942  21.452  1.00 23.72           C  
ATOM    326  CD1 LEU A  45      42.721  45.578  21.647  1.00 21.19           C  
ATOM    327  CD2 LEU A  45      42.367  47.680  22.716  1.00 29.45           C  
ATOM    328  N   GLY A  46      40.826  46.179  17.622  1.00 18.13           N  
ATOM    329  CA  GLY A  46      39.438  45.942  17.303  1.00 17.17           C  
ATOM    330  C   GLY A  46      39.168  45.842  15.824  1.00 23.73           C  
ATOM    331  O   GLY A  46      38.144  45.232  15.468  1.00 24.40           O  
ATOM    332  N   LYS A  47      39.996  46.362  14.895  1.00 23.50           N  
ATOM    333  CA  LYS A  47      39.679  46.226  13.467  1.00 25.84           C  
ATOM    334  C   LYS A  47      39.573  44.757  13.054  1.00 22.74           C  
ATOM    335  O   LYS A  47      38.879  44.398  12.105  1.00 24.12           O  
ATOM    336  CB  LYS A  47      40.745  46.915  12.592  1.00 27.57           C  
ATOM    337  CG  LYS A  47      42.100  46.284  12.693  1.00 29.81           C  
ATOM    338  CD  LYS A  47      43.176  46.843  11.807  1.00 39.67           C  
ATOM    339  CE  LYS A  47      44.309  45.903  12.225  1.00 49.23           C  
ATOM    340  NZ  LYS A  47      45.613  46.363  11.795  1.00 59.26           N  
ATOM    341  N   GLN A  48      40.174  43.863  13.838  1.00 23.23           N  
ATOM    342  CA  GLN A  48      40.193  42.426  13.556  1.00 29.80           C  
ATOM    343  C   GLN A  48      38.799  41.803  13.641  1.00 28.52           C  
ATOM    344  O   GLN A  48      38.628  40.680  13.160  1.00 24.52           O  
ATOM    345  CB  GLN A  48      41.091  41.651  14.550  1.00 28.39           C  
ATOM    346  CG  GLN A  48      42.545  42.077  14.615  1.00 16.98           C  
ATOM    347  CD  GLN A  48      42.764  43.318  15.409  1.00 21.22           C  
ATOM    348  OE1 GLN A  48      41.872  43.870  16.081  1.00 26.23           O  
ATOM    349  NE2 GLN A  48      43.995  43.740  15.370  1.00 23.03           N  
ATOM    350  N   ALA A  49      37.806  42.475  14.253  1.00 21.21           N  
ATOM    351  CA  ALA A  49      36.488  41.903  14.418  1.00 16.89           C  
ATOM    352  C   ALA A  49      35.659  41.895  13.161  1.00 19.52           C  
ATOM    353  O   ALA A  49      34.709  41.109  13.072  1.00 23.10           O  
ATOM    354  CB  ALA A  49      35.759  42.659  15.487  1.00 22.58           C  
ATOM    355  N   LYS A  50      36.097  42.602  12.125  1.00 17.73           N  
ATOM    356  CA  LYS A  50      35.308  42.759  10.917  1.00 24.66           C  
ATOM    357  C   LYS A  50      34.650  41.524  10.384  1.00 30.87           C  
ATOM    358  O   LYS A  50      33.426  41.471  10.278  1.00 36.65           O  
ATOM    359  CB  LYS A  50      36.143  43.316   9.800  1.00 34.17           C  
ATOM    360  CG  LYS A  50      35.224  43.799   8.664  1.00 45.95           C  
ATOM    361  CD  LYS A  50      36.154  44.209   7.561  1.00 56.17           C  
ATOM    362  CE  LYS A  50      35.425  44.373   6.250  1.00 66.66           C  
ATOM    363  NZ  LYS A  50      36.415  44.386   5.180  1.00 79.68           N  
ATOM    364  N   ASP A  51      35.416  40.493  10.111  1.00 28.37           N  
ATOM    365  CA  ASP A  51      34.849  39.271   9.552  1.00 35.62           C  
ATOM    366  C   ASP A  51      34.045  38.338  10.448  1.00 25.22           C  
ATOM    367  O   ASP A  51      33.120  37.663  10.011  1.00 30.31           O  
ATOM    368  CB  ASP A  51      35.989  38.504   8.921  1.00 43.20           C  
ATOM    369  CG  ASP A  51      36.454  39.059   7.573  1.00 50.07           C  
ATOM    370  OD1 ASP A  51      35.853  40.016   7.050  1.00 46.59           O  
ATOM    371  OD2 ASP A  51      37.423  38.492   7.051  1.00 57.73           O  
ATOM    372  N   ILE A  52      34.418  38.333  11.713  1.00 22.79           N  
ATOM    373  CA  ILE A  52      33.759  37.591  12.753  1.00 23.52           C  
ATOM    374  C   ILE A  52      32.335  38.163  12.892  1.00 20.34           C  
ATOM    375  O   ILE A  52      31.372  37.397  12.769  1.00 22.10           O  
ATOM    376  CB  ILE A  52      34.522  37.749  14.102  1.00 22.08           C  
ATOM    377  CG1 ILE A  52      36.035  37.435  13.963  1.00 26.19           C  
ATOM    378  CG2 ILE A  52      33.881  36.769  15.110  1.00 21.64           C  
ATOM    379  CD1 ILE A  52      36.841  37.512  15.303  1.00 33.11           C  
ATOM    380  N   MET A  53      32.175  39.479  13.080  1.00 19.44           N  
ATOM    381  CA  MET A  53      30.854  40.075  13.253  1.00 23.37           C  
ATOM    382  C   MET A  53      29.979  39.860  12.019  1.00 24.24           C  
ATOM    383  O   MET A  53      28.783  39.588  12.107  1.00 26.60           O  
ATOM    384  CB  MET A  53      30.924  41.555  13.495  1.00 15.23           C  
ATOM    385  CG  MET A  53      31.597  41.967  14.781  1.00 17.79           C  
ATOM    386  SD  MET A  53      31.472  43.709  15.259  1.00 23.09           S  
ATOM    387  CE  MET A  53      32.499  44.502  14.091  1.00 24.41           C  
ATOM    388  N   ASP A  54      30.589  39.897  10.843  1.00 29.99           N  
ATOM    389  CA  ASP A  54      29.903  39.620   9.595  1.00 34.41           C  
ATOM    390  C   ASP A  54      29.341  38.234   9.548  1.00 34.53           C  
ATOM    391  O   ASP A  54      28.271  38.002   8.980  1.00 27.93           O  
ATOM    392  CB  ASP A  54      30.846  39.759   8.427  1.00 53.31           C  
ATOM    393  CG  ASP A  54      30.564  41.029   7.641  1.00 70.87           C  
ATOM    394  OD1 ASP A  54      29.567  41.055   6.910  1.00 79.36           O  
ATOM    395  OD2 ASP A  54      31.337  41.984   7.762  1.00 76.90           O  
ATOM    396  N   ALA A  55      30.099  37.277  10.090  1.00 34.64           N  
ATOM    397  CA  ALA A  55      29.654  35.907  10.111  1.00 25.96           C  
ATOM    398  C   ALA A  55      28.643  35.688  11.231  1.00 30.04           C  
ATOM    399  O   ALA A  55      27.968  34.667  11.178  1.00 28.03           O  
ATOM    400  CB  ALA A  55      30.846  34.979  10.311  1.00 30.79           C  
ATOM    401  N   GLY A  56      28.424  36.586  12.210  1.00 27.41           N  
ATOM    402  CA  GLY A  56      27.438  36.396  13.278  1.00 16.79           C  
ATOM    403  C   GLY A  56      28.029  35.715  14.500  1.00 19.84           C  
ATOM    404  O   GLY A  56      27.354  35.184  15.394  1.00 20.05           O  
ATOM    405  N   LYS A  57      29.353  35.725  14.527  1.00 19.78           N  
ATOM    406  CA  LYS A  57      30.045  35.011  15.563  1.00 20.20           C  
ATOM    407  C   LYS A  57      30.554  35.895  16.685  1.00 16.98           C  
ATOM    408  O   LYS A  57      30.776  37.065  16.459  1.00 15.79           O  
ATOM    409  CB  LYS A  57      31.199  34.244  14.906  1.00 29.82           C  
ATOM    410  CG  LYS A  57      30.657  32.925  14.399  1.00 40.46           C  
ATOM    411  CD  LYS A  57      31.789  32.009  13.997  1.00 62.41           C  
ATOM    412  CE  LYS A  57      31.195  30.661  13.561  1.00 79.19           C  
ATOM    413  NZ  LYS A  57      32.082  29.917  12.671  1.00 88.79           N  
ATOM    414  N   LEU A  58      30.876  35.344  17.855  1.00 20.88           N  
ATOM    415  CA  LEU A  58      31.439  36.126  18.922  1.00 23.72           C  
ATOM    416  C   LEU A  58      32.927  36.378  18.633  1.00 31.20           C  
ATOM    417  O   LEU A  58      33.598  35.546  18.015  1.00 18.63           O  
ATOM    418  CB  LEU A  58      31.221  35.381  20.215  1.00 16.70           C  
ATOM    419  CG  LEU A  58      29.766  35.311  20.615  1.00 21.10           C  
ATOM    420  CD1 LEU A  58      29.660  34.685  22.003  1.00 21.80           C  
ATOM    421  CD2 LEU A  58      29.175  36.702  20.724  1.00 19.30           C  
ATOM    422  N   VAL A  59      33.396  37.616  18.899  1.00 30.29           N  
ATOM    423  CA  VAL A  59      34.805  38.036  18.787  1.00 23.29           C  
ATOM    424  C   VAL A  59      35.544  37.378  20.008  1.00 21.99           C  
ATOM    425  O   VAL A  59      34.935  37.144  21.071  1.00 21.43           O  
ATOM    426  CB  VAL A  59      34.761  39.591  18.806  1.00 19.93           C  
ATOM    427  CG1 VAL A  59      36.142  40.223  18.968  1.00 18.47           C  
ATOM    428  CG2 VAL A  59      34.130  40.031  17.478  1.00 20.27           C  
ATOM    429  N   THR A  60      36.865  37.120  19.939  1.00 21.24           N  
ATOM    430  CA  THR A  60      37.608  36.412  20.972  1.00 25.23           C  
ATOM    431  C   THR A  60      37.527  37.208  22.258  1.00 18.79           C  
ATOM    432  O   THR A  60      37.609  38.459  22.254  1.00 21.05           O  
ATOM    433  CB  THR A  60      39.117  36.197  20.509  1.00 33.74           C  
ATOM    434  OG1 THR A  60      39.753  37.453  20.343  1.00 39.83           O  
ATOM    435  CG2 THR A  60      39.207  35.549  19.155  1.00 33.28           C  
ATOM    436  N   ASP A  61      37.436  36.473  23.370  1.00 17.01           N  
ATOM    437  CA  ASP A  61      37.300  37.089  24.665  1.00 19.81           C  
ATOM    438  C   ASP A  61      38.471  37.991  24.925  1.00 17.79           C  
ATOM    439  O   ASP A  61      38.270  39.110  25.380  1.00 20.11           O  
ATOM    440  CB  ASP A  61      37.283  36.074  25.778  1.00 24.12           C  
ATOM    441  CG  ASP A  61      36.119  35.113  25.728  1.00 23.83           C  
ATOM    442  OD1 ASP A  61      35.028  35.471  25.285  1.00 23.79           O  
ATOM    443  OD2 ASP A  61      36.303  34.003  26.173  1.00 28.74           O  
ATOM    444  N   GLU A  62      39.673  37.506  24.610  1.00 20.66           N  
ATOM    445  CA  GLU A  62      40.905  38.219  24.879  1.00 19.00           C  
ATOM    446  C   GLU A  62      40.846  39.627  24.225  1.00 19.84           C  
ATOM    447  O   GLU A  62      41.185  40.658  24.843  1.00 19.50           O  
ATOM    448  CB  GLU A  62      41.978  37.216  24.370  1.00 23.93           C  
ATOM    449  CG  GLU A  62      43.314  37.871  24.232  1.00 32.16           C  
ATOM    450  CD  GLU A  62      44.432  37.171  23.444  1.00 24.91           C  
ATOM    451  OE1 GLU A  62      44.232  36.601  22.375  1.00 22.63           O  
ATOM    452  OE2 GLU A  62      45.550  37.294  23.917  1.00 24.05           O  
ATOM    453  N   LEU A  63      40.288  39.759  23.018  1.00 20.30           N  
ATOM    454  CA  LEU A  63      40.206  41.060  22.376  1.00 20.21           C  
ATOM    455  C   LEU A  63      39.236  42.029  23.037  1.00 24.42           C  
ATOM    456  O   LEU A  63      39.556  43.177  23.403  1.00 26.47           O  
ATOM    457  CB  LEU A  63      39.820  40.866  20.937  1.00 22.40           C  
ATOM    458  CG  LEU A  63      39.963  41.979  19.870  1.00 31.71           C  
ATOM    459  CD1 LEU A  63      41.386  42.539  19.788  1.00 29.21           C  
ATOM    460  CD2 LEU A  63      39.567  41.359  18.551  1.00 28.31           C  
ATOM    461  N   VAL A  64      38.042  41.515  23.278  1.00 19.19           N  
ATOM    462  CA  VAL A  64      36.989  42.314  23.858  1.00 22.62           C  
ATOM    463  C   VAL A  64      37.317  42.711  25.310  1.00 18.33           C  
ATOM    464  O   VAL A  64      37.064  43.855  25.724  1.00 18.42           O  
ATOM    465  CB  VAL A  64      35.727  41.422  23.626  1.00 27.94           C  
ATOM    466  CG1 VAL A  64      34.666  41.782  24.563  1.00 28.09           C  
ATOM    467  CG2 VAL A  64      35.186  41.635  22.200  1.00 21.84           C  
ATOM    468  N   ILE A  65      37.932  41.831  26.118  1.00 15.64           N  
ATOM    469  CA  ILE A  65      38.291  42.205  27.487  1.00 21.40           C  
ATOM    470  C   ILE A  65      39.308  43.361  27.450  1.00 18.81           C  
ATOM    471  O   ILE A  65      39.185  44.270  28.275  1.00 22.15           O  
ATOM    472  CB  ILE A  65      38.880  40.988  28.218  1.00 21.60           C  
ATOM    473  CG1 ILE A  65      37.768  39.982  28.459  1.00 24.64           C  
ATOM    474  CG2 ILE A  65      39.518  41.397  29.563  1.00 19.09           C  
ATOM    475  CD1 ILE A  65      38.290  38.529  28.684  1.00 33.45           C  
ATOM    476  N   ALA A  66      40.247  43.371  26.490  1.00 22.49           N  
ATOM    477  CA  ALA A  66      41.229  44.428  26.326  1.00 23.47           C  
ATOM    478  C   ALA A  66      40.556  45.752  26.050  1.00 27.14           C  
ATOM    479  O   ALA A  66      40.889  46.691  26.771  1.00 22.25           O  
ATOM    480  CB  ALA A  66      42.154  44.098  25.181  1.00 26.83           C  
ATOM    481  N   LEU A  67      39.598  45.847  25.096  1.00 22.67           N  
ATOM    482  CA  LEU A  67      38.822  47.067  24.857  1.00 23.20           C  
ATOM    483  C   LEU A  67      38.087  47.631  26.094  1.00 23.28           C  
ATOM    484  O   LEU A  67      38.032  48.833  26.366  1.00 22.63           O  
ATOM    485  CB  LEU A  67      37.710  46.875  23.851  1.00 25.15           C  
ATOM    486  CG  LEU A  67      37.953  46.957  22.398  1.00 32.06           C  
ATOM    487  CD1 LEU A  67      36.584  47.044  21.775  1.00 30.24           C  
ATOM    488  CD2 LEU A  67      38.687  48.217  21.983  1.00 37.55           C  
ATOM    489  N   VAL A  68      37.431  46.744  26.840  1.00 27.54           N  
ATOM    490  CA  VAL A  68      36.653  47.149  28.003  1.00 20.21           C  
ATOM    491  C   VAL A  68      37.537  47.626  29.102  1.00 19.66           C  
ATOM    492  O   VAL A  68      37.203  48.612  29.736  1.00 30.83           O  
ATOM    493  CB  VAL A  68      35.831  45.965  28.478  1.00 26.49           C  
ATOM    494  CG1 VAL A  68      34.940  46.335  29.616  1.00 31.37           C  
ATOM    495  CG2 VAL A  68      34.898  45.539  27.352  1.00 31.66           C  
ATOM    496  N   LYS A  69      38.667  46.995  29.384  1.00 22.78           N  
ATOM    497  CA  LYS A  69      39.562  47.475  30.424  1.00 25.90           C  
ATOM    498  C   LYS A  69      40.090  48.852  30.080  1.00 24.97           C  
ATOM    499  O   LYS A  69      40.097  49.753  30.915  1.00 31.23           O  
ATOM    500  CB  LYS A  69      40.700  46.501  30.600  1.00 28.00           C  
ATOM    501  CG  LYS A  69      40.167  45.297  31.338  1.00 30.21           C  
ATOM    502  CD  LYS A  69      41.270  44.299  31.635  1.00 36.61           C  
ATOM    503  CE  LYS A  69      40.783  43.298  32.706  1.00 31.99           C  
ATOM    504  NZ  LYS A  69      41.758  42.233  32.928  1.00 42.55           N  
ATOM    505  N   GLU A  70      40.397  49.079  28.816  1.00 33.07           N  
ATOM    506  CA  GLU A  70      40.826  50.385  28.390  1.00 30.58           C  
ATOM    507  C   GLU A  70      39.776  51.431  28.654  1.00 35.74           C  
ATOM    508  O   GLU A  70      40.061  52.492  29.219  1.00 40.89           O  
ATOM    509  CB  GLU A  70      41.137  50.372  26.925  1.00 36.86           C  
ATOM    510  CG  GLU A  70      42.419  49.619  26.569  1.00 68.88           C  
ATOM    511  CD  GLU A  70      43.756  50.224  27.053  1.00 81.97           C  
ATOM    512  OE1 GLU A  70      44.192  51.213  26.452  1.00 91.43           O  
ATOM    513  OE2 GLU A  70      44.377  49.696  27.992  1.00 83.01           O  
ATOM    514  N   ARG A  71      38.530  51.127  28.314  1.00 34.88           N  
ATOM    515  CA  ARG A  71      37.492  52.114  28.408  1.00 28.25           C  
ATOM    516  C   ARG A  71      37.148  52.412  29.843  1.00 29.75           C  
ATOM    517  O   ARG A  71      36.991  53.574  30.227  1.00 34.73           O  
ATOM    518  CB  ARG A  71      36.343  51.567  27.618  1.00 34.66           C  
ATOM    519  CG  ARG A  71      35.168  52.512  27.514  1.00 40.53           C  
ATOM    520  CD  ARG A  71      35.377  53.828  26.770  1.00 43.80           C  
ATOM    521  NE  ARG A  71      34.191  54.670  26.914  1.00 44.89           N  
ATOM    522  CZ  ARG A  71      33.973  55.394  28.021  1.00 48.53           C  
ATOM    523  NH1 ARG A  71      34.867  55.374  29.010  1.00 57.90           N  
ATOM    524  NH2 ARG A  71      32.869  56.143  28.147  1.00 51.00           N  
ATOM    525  N   ILE A  72      37.112  51.388  30.683  1.00 25.93           N  
ATOM    526  CA  ILE A  72      36.751  51.628  32.046  1.00 37.60           C  
ATOM    527  C   ILE A  72      37.787  52.553  32.685  1.00 44.26           C  
ATOM    528  O   ILE A  72      37.427  53.302  33.600  1.00 48.70           O  
ATOM    529  CB  ILE A  72      36.610  50.224  32.696  1.00 41.40           C  
ATOM    530  CG1 ILE A  72      35.159  49.850  32.530  1.00 39.96           C  
ATOM    531  CG2 ILE A  72      36.972  50.163  34.165  1.00 42.22           C  
ATOM    532  CD1 ILE A  72      34.812  48.546  33.232  1.00 37.38           C  
ATOM    533  N   ALA A  73      39.030  52.562  32.162  1.00 43.97           N  
ATOM    534  CA  ALA A  73      40.118  53.390  32.667  1.00 44.66           C  
ATOM    535  C   ALA A  73      40.006  54.893  32.371  1.00 52.90           C  
ATOM    536  O   ALA A  73      40.631  55.700  33.076  1.00 55.40           O  
ATOM    537  CB  ALA A  73      41.427  52.868  32.102  1.00 46.54           C  
ATOM    538  N   GLN A  74      39.183  55.305  31.395  1.00 52.56           N  
ATOM    539  CA  GLN A  74      38.879  56.700  31.105  1.00 54.46           C  
ATOM    540  C   GLN A  74      38.149  57.337  32.249  1.00 61.22           C  
ATOM    541  O   GLN A  74      37.207  56.740  32.781  1.00 54.31           O  
ATOM    542  CB  GLN A  74      37.966  56.863  29.913  1.00 63.60           C  
ATOM    543  CG  GLN A  74      38.663  57.055  28.588  1.00 72.57           C  
ATOM    544  CD  GLN A  74      39.765  56.027  28.429  1.00 79.14           C  
ATOM    545  OE1 GLN A  74      40.864  56.177  28.960  1.00 83.90           O  
ATOM    546  NE2 GLN A  74      39.490  54.937  27.738  1.00 82.91           N  
ATOM    547  N   GLU A  75      38.475  58.612  32.497  1.00 77.77           N  
ATOM    548  CA  GLU A  75      37.942  59.347  33.644  1.00 91.10           C  
ATOM    549  C   GLU A  75      36.415  59.360  33.749  1.00 93.91           C  
ATOM    550  O   GLU A  75      35.879  59.633  34.819  1.00 95.86           O  
ATOM    551  CB  GLU A  75      38.425  60.829  33.654  1.00 98.26           C  
ATOM    552  CG  GLU A  75      38.526  61.372  35.113  1.00103.87           C  
ATOM    553  CD  GLU A  75      38.185  62.829  35.468  1.00104.80           C  
ATOM    554  OE1 GLU A  75      37.004  63.210  35.441  1.00102.97           O  
ATOM    555  OE2 GLU A  75      39.105  63.564  35.839  1.00104.78           O  
ATOM    556  N   ASP A  76      35.616  59.078  32.718  1.00 93.76           N  
ATOM    557  CA  ASP A  76      34.169  59.072  32.914  1.00 92.02           C  
ATOM    558  C   ASP A  76      33.706  57.854  33.711  1.00 89.07           C  
ATOM    559  O   ASP A  76      32.676  57.919  34.384  1.00 91.58           O  
ATOM    560  CB  ASP A  76      33.458  59.100  31.568  1.00 93.17           C  
ATOM    561  CG  ASP A  76      33.882  57.975  30.644  1.00 95.09           C  
ATOM    562  OD1 ASP A  76      33.457  56.847  30.869  1.00 93.80           O  
ATOM    563  OD2 ASP A  76      34.641  58.228  29.711  1.00 98.66           O  
ATOM    564  N   CYS A  77      34.453  56.748  33.687  1.00 83.80           N  
ATOM    565  CA  CYS A  77      34.023  55.549  34.377  1.00 86.85           C  
ATOM    566  C   CYS A  77      34.310  55.413  35.882  1.00 86.06           C  
ATOM    567  O   CYS A  77      33.851  54.454  36.538  1.00 76.52           O  
ATOM    568  CB  CYS A  77      34.601  54.387  33.587  1.00 91.50           C  
ATOM    569  SG  CYS A  77      33.687  54.075  32.043  1.00 97.16           S  
ATOM    570  N   ARG A  78      35.006  56.403  36.489  1.00 86.24           N  
ATOM    571  CA  ARG A  78      35.295  56.377  37.930  1.00 80.21           C  
ATOM    572  C   ARG A  78      34.070  56.504  38.817  1.00 76.65           C  
ATOM    573  O   ARG A  78      34.124  56.054  39.971  1.00 66.30           O  
ATOM    574  CB  ARG A  78      36.300  57.470  38.328  1.00 76.97           C  
ATOM    575  CG  ARG A  78      36.332  58.732  37.505  1.00 83.24           C  
ATOM    576  CD  ARG A  78      35.130  59.641  37.680  1.00 90.01           C  
ATOM    577  NE  ARG A  78      35.264  60.191  39.007  1.00 95.96           N  
ATOM    578  CZ  ARG A  78      35.993  61.277  39.249  1.00 99.10           C  
ATOM    579  NH1 ARG A  78      36.520  62.025  38.277  1.00100.61           N  
ATOM    580  NH2 ARG A  78      36.144  61.646  40.515  1.00106.26           N  
ATOM    581  N   ASN A  79      32.968  57.042  38.246  1.00 72.42           N  
ATOM    582  CA  ASN A  79      31.688  57.065  38.942  1.00 68.72           C  
ATOM    583  C   ASN A  79      30.547  56.203  38.348  1.00 60.44           C  
ATOM    584  O   ASN A  79      29.333  56.432  38.474  1.00 59.20           O  
ATOM    585  CB  ASN A  79      31.248  58.516  39.083  1.00 76.33           C  
ATOM    586  CG  ASN A  79      31.876  59.229  40.281  1.00 84.78           C  
ATOM    587  OD1 ASN A  79      32.717  58.723  41.031  1.00 81.21           O  
ATOM    588  ND2 ASN A  79      31.493  60.483  40.481  1.00 95.47           N  
ATOM    589  N   GLY A  80      30.893  55.065  37.766  1.00 50.24           N  
ATOM    590  CA  GLY A  80      29.874  54.162  37.301  1.00 42.01           C  
ATOM    591  C   GLY A  80      29.876  54.131  35.806  1.00 40.97           C  
ATOM    592  O   GLY A  80      30.481  54.954  35.108  1.00 42.41           O  
ATOM    593  N   PHE A  81      29.175  53.126  35.339  1.00 30.61           N  
ATOM    594  CA  PHE A  81      29.106  52.875  33.933  1.00 27.69           C  
ATOM    595  C   PHE A  81      28.054  51.772  33.789  1.00 29.03           C  
ATOM    596  O   PHE A  81      27.708  51.011  34.721  1.00 30.28           O  
ATOM    597  CB  PHE A  81      30.488  52.437  33.455  1.00 23.62           C  
ATOM    598  CG  PHE A  81      31.144  51.301  34.244  1.00 31.29           C  
ATOM    599  CD1 PHE A  81      30.709  49.987  34.151  1.00 32.67           C  
ATOM    600  CD2 PHE A  81      32.177  51.582  35.106  1.00 37.49           C  
ATOM    601  CE1 PHE A  81      31.276  48.981  34.900  1.00 36.53           C  
ATOM    602  CE2 PHE A  81      32.753  50.572  35.859  1.00 40.77           C  
ATOM    603  CZ  PHE A  81      32.307  49.275  35.761  1.00 43.61           C  
ATOM    604  N   LEU A  82      27.572  51.677  32.576  1.00 22.96           N  
ATOM    605  CA  LEU A  82      26.566  50.720  32.180  1.00 23.06           C  
ATOM    606  C   LEU A  82      27.232  49.795  31.129  1.00 23.88           C  
ATOM    607  O   LEU A  82      27.737  50.305  30.120  1.00 22.70           O  
ATOM    608  CB  LEU A  82      25.443  51.611  31.676  1.00 24.66           C  
ATOM    609  CG  LEU A  82      24.393  51.169  30.711  1.00 35.91           C  
ATOM    610  CD1 LEU A  82      23.487  50.154  31.356  1.00 38.55           C  
ATOM    611  CD2 LEU A  82      23.647  52.397  30.272  1.00 36.65           C  
ATOM    612  N   LEU A  83      27.322  48.468  31.312  1.00 22.35           N  
ATOM    613  CA  LEU A  83      27.916  47.525  30.373  1.00 21.98           C  
ATOM    614  C   LEU A  83      26.790  46.979  29.510  1.00 15.68           C  
ATOM    615  O   LEU A  83      25.890  46.273  29.957  1.00 20.27           O  
ATOM    616  CB  LEU A  83      28.647  46.397  31.158  1.00 21.31           C  
ATOM    617  CG  LEU A  83      29.913  46.836  31.911  1.00 22.33           C  
ATOM    618  CD1 LEU A  83      30.399  45.707  32.742  1.00 23.77           C  
ATOM    619  CD2 LEU A  83      30.969  47.306  30.942  1.00 21.58           C  
ATOM    620  N   ASP A  84      26.821  47.301  28.234  1.00 21.73           N  
ATOM    621  CA  ASP A  84      25.834  46.813  27.329  1.00 18.60           C  
ATOM    622  C   ASP A  84      26.538  45.908  26.331  1.00 19.76           C  
ATOM    623  O   ASP A  84      27.279  46.353  25.444  1.00 26.97           O  
ATOM    624  CB  ASP A  84      25.219  48.071  26.753  1.00 20.18           C  
ATOM    625  CG  ASP A  84      24.284  47.851  25.579  1.00 26.66           C  
ATOM    626  OD1 ASP A  84      23.727  46.759  25.479  1.00 20.63           O  
ATOM    627  OD2 ASP A  84      24.147  48.769  24.756  1.00 25.38           O  
ATOM    628  N   GLY A  85      26.338  44.610  26.441  1.00 18.28           N  
ATOM    629  CA  GLY A  85      26.933  43.697  25.483  1.00 20.17           C  
ATOM    630  C   GLY A  85      28.144  42.984  25.997  1.00 20.42           C  
ATOM    631  O   GLY A  85      28.746  42.135  25.324  1.00 24.43           O  
ATOM    632  N   PHE A  86      28.474  43.263  27.270  1.00 19.63           N  
ATOM    633  CA  PHE A  86      29.653  42.677  27.895  1.00 15.06           C  
ATOM    634  C   PHE A  86      29.300  42.433  29.357  1.00 16.02           C  
ATOM    635  O   PHE A  86      28.662  43.281  29.948  1.00 17.35           O  
ATOM    636  CB  PHE A  86      30.850  43.633  27.792  1.00 16.51           C  
ATOM    637  CG  PHE A  86      32.110  43.083  28.429  1.00 19.92           C  
ATOM    638  CD1 PHE A  86      32.380  43.279  29.780  1.00 19.32           C  
ATOM    639  CD2 PHE A  86      32.982  42.320  27.685  1.00 18.32           C  
ATOM    640  CE1 PHE A  86      33.516  42.701  30.345  1.00 23.56           C  
ATOM    641  CE2 PHE A  86      34.127  41.744  28.271  1.00 24.09           C  
ATOM    642  CZ  PHE A  86      34.396  41.931  29.608  1.00 23.30           C  
ATOM    643  N   PRO A  87      29.637  41.373  30.042  1.00 17.31           N  
ATOM    644  CA  PRO A  87      30.201  40.135  29.493  1.00 14.20           C  
ATOM    645  C   PRO A  87      29.220  39.423  28.586  1.00 15.84           C  
ATOM    646  O   PRO A  87      28.004  39.540  28.685  1.00 15.08           O  
ATOM    647  CB  PRO A  87      30.562  39.298  30.721  1.00 17.79           C  
ATOM    648  CG  PRO A  87      29.514  39.755  31.754  1.00 19.99           C  
ATOM    649  CD  PRO A  87      29.467  41.275  31.506  1.00 22.58           C  
ATOM    650  N   ARG A  88      29.801  38.654  27.722  1.00 16.01           N  
ATOM    651  CA  ARG A  88      29.055  37.920  26.723  1.00 23.07           C  
ATOM    652  C   ARG A  88      29.382  36.436  26.897  1.00 20.65           C  
ATOM    653  O   ARG A  88      28.787  35.564  26.251  1.00 16.57           O  
ATOM    654  CB  ARG A  88      29.526  38.549  25.414  1.00 19.25           C  
ATOM    655  CG  ARG A  88      28.725  38.490  24.178  1.00 21.95           C  
ATOM    656  CD  ARG A  88      27.454  39.281  24.359  1.00 23.84           C  
ATOM    657  NE  ARG A  88      26.873  39.298  23.031  1.00 28.56           N  
ATOM    658  CZ  ARG A  88      26.792  40.409  22.295  1.00 28.06           C  
ATOM    659  NH1 ARG A  88      27.107  41.605  22.798  1.00 21.46           N  
ATOM    660  NH2 ARG A  88      26.328  40.311  21.053  1.00 22.33           N  
ATOM    661  N   THR A  89      30.404  36.096  27.685  1.00 17.94           N  
ATOM    662  CA  THR A  89      30.715  34.709  27.886  1.00 20.36           C  
ATOM    663  C   THR A  89      31.195  34.573  29.346  1.00 15.20           C  
ATOM    664  O   THR A  89      31.458  35.571  30.025  1.00 14.40           O  
ATOM    665  CB  THR A  89      31.822  34.210  26.905  1.00 19.18           C  
ATOM    666  OG1 THR A  89      32.985  34.981  27.240  1.00 24.39           O  
ATOM    667  CG2 THR A  89      31.513  34.326  25.412  1.00 17.68           C  
ATOM    668  N   ILE A  90      31.283  33.344  29.853  1.00 16.73           N  
ATOM    669  CA  ILE A  90      31.743  33.110  31.221  1.00 25.76           C  
ATOM    670  C   ILE A  90      33.216  33.563  31.349  1.00 21.33           C  
ATOM    671  O   ILE A  90      33.497  34.260  32.324  1.00 22.19           O  
ATOM    672  CB  ILE A  90      31.625  31.590  31.611  1.00 26.68           C  
ATOM    673  CG1 ILE A  90      30.193  31.055  31.591  1.00 28.19           C  
ATOM    674  CG2 ILE A  90      32.227  31.450  33.022  1.00 26.35           C  
ATOM    675  CD1 ILE A  90      29.211  31.631  32.634  1.00 26.66           C  
ATOM    676  N   PRO A  91      34.212  33.299  30.483  1.00 16.51           N  
ATOM    677  CA  PRO A  91      35.535  33.921  30.568  1.00 17.02           C  
ATOM    678  C   PRO A  91      35.502  35.437  30.711  1.00 24.68           C  
ATOM    679  O   PRO A  91      36.288  35.971  31.495  1.00 24.46           O  
ATOM    680  CB  PRO A  91      36.242  33.526  29.317  1.00 20.92           C  
ATOM    681  CG  PRO A  91      35.677  32.159  29.063  1.00 23.66           C  
ATOM    682  CD  PRO A  91      34.181  32.354  29.365  1.00 18.59           C  
ATOM    683  N   GLN A  92      34.624  36.171  29.974  1.00 16.06           N  
ATOM    684  CA  GLN A  92      34.575  37.605  30.140  1.00 13.71           C  
ATOM    685  C   GLN A  92      34.007  37.921  31.517  1.00 15.94           C  
ATOM    686  O   GLN A  92      34.421  38.926  32.116  1.00 20.24           O  
ATOM    687  CB  GLN A  92      33.734  38.195  29.024  1.00 18.99           C  
ATOM    688  CG  GLN A  92      34.303  37.956  27.594  1.00 15.80           C  
ATOM    689  CD  GLN A  92      33.377  38.444  26.478  1.00 15.95           C  
ATOM    690  OE1 GLN A  92      32.493  39.288  26.669  1.00 14.11           O  
ATOM    691  NE2 GLN A  92      33.519  37.974  25.252  1.00 14.69           N  
ATOM    692  N   ALA A  93      33.089  37.118  32.100  1.00 17.91           N  
ATOM    693  CA  ALA A  93      32.541  37.446  33.423  1.00 23.88           C  
ATOM    694  C   ALA A  93      33.605  37.178  34.477  1.00 16.87           C  
ATOM    695  O   ALA A  93      33.790  37.986  35.396  1.00 18.41           O  
ATOM    696  CB  ALA A  93      31.308  36.594  33.760  1.00 23.17           C  
ATOM    697  N   ASP A  94      34.311  36.050  34.355  1.00 19.98           N  
ATOM    698  CA  ASP A  94      35.444  35.776  35.246  1.00 26.72           C  
ATOM    699  C   ASP A  94      36.510  36.853  35.215  1.00 28.05           C  
ATOM    700  O   ASP A  94      36.945  37.281  36.287  1.00 24.29           O  
ATOM    701  CB  ASP A  94      36.128  34.487  34.895  1.00 27.71           C  
ATOM    702  CG  ASP A  94      35.301  33.302  35.338  1.00 36.49           C  
ATOM    703  OD1 ASP A  94      34.611  33.382  36.374  1.00 29.94           O  
ATOM    704  OD2 ASP A  94      35.361  32.307  34.623  1.00 38.04           O  
ATOM    705  N   ALA A  95      36.870  37.362  34.022  1.00 21.73           N  
ATOM    706  CA  ALA A  95      37.851  38.413  33.908  1.00 22.58           C  
ATOM    707  C   ALA A  95      37.456  39.643  34.695  1.00 23.08           C  
ATOM    708  O   ALA A  95      38.316  40.287  35.305  1.00 22.24           O  
ATOM    709  CB  ALA A  95      38.030  38.801  32.439  1.00 30.84           C  
ATOM    710  N   MET A  96      36.171  40.029  34.687  1.00 25.96           N  
ATOM    711  CA  MET A  96      35.660  41.143  35.472  1.00 24.51           C  
ATOM    712  C   MET A  96      35.829  40.881  36.968  1.00 31.22           C  
ATOM    713  O   MET A  96      36.231  41.756  37.735  1.00 30.31           O  
ATOM    714  CB  MET A  96      34.193  41.341  35.189  1.00 29.30           C  
ATOM    715  CG  MET A  96      33.874  42.444  34.199  1.00 40.35           C  
ATOM    716  SD  MET A  96      32.075  42.465  33.950  1.00 42.93           S  
ATOM    717  CE  MET A  96      31.495  43.419  35.312  1.00 34.49           C  
ATOM    718  N   LYS A  97      35.579  39.630  37.360  1.00 37.96           N  
ATOM    719  CA  LYS A  97      35.733  39.148  38.737  1.00 45.23           C  
ATOM    720  C   LYS A  97      37.192  39.350  39.141  1.00 39.73           C  
ATOM    721  O   LYS A  97      37.472  40.257  39.920  1.00 35.21           O  
ATOM    722  CB  LYS A  97      35.355  37.656  38.817  1.00 47.93           C  
ATOM    723  CG  LYS A  97      34.564  37.502  40.078  1.00 60.44           C  
ATOM    724  CD  LYS A  97      33.783  36.222  40.196  1.00 65.76           C  
ATOM    725  CE  LYS A  97      33.050  36.502  41.498  1.00 74.61           C  
ATOM    726  NZ  LYS A  97      32.365  35.323  41.977  1.00 81.01           N  
ATOM    727  N   GLU A  98      38.122  38.596  38.530  1.00 38.69           N  
ATOM    728  CA  GLU A  98      39.569  38.768  38.720  1.00 38.07           C  
ATOM    729  C   GLU A  98      40.078  40.206  38.835  1.00 37.47           C  
ATOM    730  O   GLU A  98      40.993  40.501  39.623  1.00 39.85           O  
ATOM    731  CB  GLU A  98      40.337  38.096  37.566  1.00 35.66           C  
ATOM    732  CG  GLU A  98      40.135  36.609  37.434  1.00 35.33           C  
ATOM    733  CD  GLU A  98      40.527  35.822  38.674  1.00 51.96           C  
ATOM    734  OE1 GLU A  98      39.691  35.639  39.568  1.00 52.83           O  
ATOM    735  OE2 GLU A  98      41.678  35.379  38.736  1.00 63.50           O  
ATOM    736  N   ALA A  99      39.495  41.100  38.025  1.00 39.23           N  
ATOM    737  CA  ALA A  99      39.899  42.490  37.999  1.00 36.97           C  
ATOM    738  C   ALA A  99      39.206  43.370  39.028  1.00 30.71           C  
ATOM    739  O   ALA A  99      39.436  44.578  39.006  1.00 36.58           O  
ATOM    740  CB  ALA A  99      39.670  43.086  36.578  1.00 33.85           C  
ATOM    741  N   GLY A 100      38.375  42.922  39.962  1.00 36.48           N  
ATOM    742  CA  GLY A 100      37.775  43.860  40.924  1.00 35.17           C  
ATOM    743  C   GLY A 100      36.680  44.765  40.354  1.00 36.37           C  
ATOM    744  O   GLY A 100      36.431  45.866  40.852  1.00 39.36           O  
ATOM    745  N   ILE A 101      35.985  44.319  39.280  1.00 36.15           N  
ATOM    746  CA  ILE A 101      34.864  45.066  38.723  1.00 37.83           C  
ATOM    747  C   ILE A 101      33.614  44.296  39.115  1.00 39.43           C  
ATOM    748  O   ILE A 101      33.219  43.281  38.517  1.00 41.33           O  
ATOM    749  CB  ILE A 101      34.865  45.177  37.170  1.00 37.52           C  
ATOM    750  CG1 ILE A 101      36.173  45.753  36.598  1.00 30.53           C  
ATOM    751  CG2 ILE A 101      33.628  46.042  36.841  1.00 28.64           C  
ATOM    752  CD1 ILE A 101      36.469  45.273  35.166  1.00 33.83           C  
ATOM    753  N   ASN A 102      33.039  44.800  40.182  1.00 40.13           N  
ATOM    754  CA  ASN A 102      31.793  44.278  40.733  1.00 43.69           C  
ATOM    755  C   ASN A 102      30.685  45.229  40.224  1.00 40.71           C  
ATOM    756  O   ASN A 102      30.982  46.365  39.806  1.00 34.57           O  
ATOM    757  CB  ASN A 102      31.854  44.260  42.290  1.00 39.88           C  
ATOM    758  CG  ASN A 102      32.154  45.659  42.838  1.00 53.51           C  
ATOM    759  OD1 ASN A 102      33.249  46.185  42.565  1.00 51.52           O  
ATOM    760  ND2 ASN A 102      31.246  46.346  43.552  1.00 57.38           N  
ATOM    761  N   VAL A 103      29.399  44.824  40.159  1.00 34.58           N  
ATOM    762  CA  VAL A 103      28.372  45.707  39.643  1.00 29.14           C  
ATOM    763  C   VAL A 103      27.271  45.729  40.658  1.00 25.58           C  
ATOM    764  O   VAL A 103      27.144  44.832  41.501  1.00 26.58           O  
ATOM    765  CB  VAL A 103      27.780  45.248  38.259  1.00 32.44           C  
ATOM    766  CG1 VAL A 103      28.899  45.246  37.269  1.00 25.15           C  
ATOM    767  CG2 VAL A 103      27.146  43.894  38.301  1.00 29.59           C  
ATOM    768  N   ASP A 104      26.464  46.759  40.530  1.00 25.82           N  
ATOM    769  CA  ASP A 104      25.332  46.877  41.404  1.00 24.56           C  
ATOM    770  C   ASP A 104      24.124  46.100  40.979  1.00 28.20           C  
ATOM    771  O   ASP A 104      23.498  45.493  41.846  1.00 21.75           O  
ATOM    772  CB  ASP A 104      24.986  48.303  41.522  1.00 29.61           C  
ATOM    773  CG  ASP A 104      26.128  49.007  42.261  1.00 39.01           C  
ATOM    774  OD1 ASP A 104      26.394  48.723  43.441  1.00 40.49           O  
ATOM    775  OD2 ASP A 104      26.773  49.834  41.630  1.00 31.93           O  
ATOM    776  N   TYR A 105      23.831  46.089  39.678  1.00 19.14           N  
ATOM    777  CA  TYR A 105      22.614  45.492  39.142  1.00 25.20           C  
ATOM    778  C   TYR A 105      22.931  44.745  37.883  1.00 25.41           C  
ATOM    779  O   TYR A 105      23.764  45.224  37.097  1.00 27.61           O  
ATOM    780  CB  TYR A 105      21.548  46.495  38.715  1.00 32.67           C  
ATOM    781  CG  TYR A 105      20.839  47.286  39.803  1.00 43.56           C  
ATOM    782  CD1 TYR A 105      21.434  48.446  40.274  1.00 52.04           C  
ATOM    783  CD2 TYR A 105      19.604  46.881  40.304  1.00 46.91           C  
ATOM    784  CE1 TYR A 105      20.809  49.220  41.239  1.00 55.58           C  
ATOM    785  CE2 TYR A 105      18.972  47.644  41.280  1.00 49.41           C  
ATOM    786  CZ  TYR A 105      19.583  48.816  41.737  1.00 57.41           C  
ATOM    787  OH  TYR A 105      18.989  49.616  42.708  1.00 63.15           O  
ATOM    788  N   VAL A 106      22.320  43.572  37.739  1.00 19.65           N  
ATOM    789  CA  VAL A 106      22.348  42.878  36.473  1.00 19.27           C  
ATOM    790  C   VAL A 106      20.870  42.849  36.044  1.00 21.52           C  
ATOM    791  O   VAL A 106      19.967  42.515  36.823  1.00 21.79           O  
ATOM    792  CB  VAL A 106      22.942  41.493  36.681  1.00 14.46           C  
ATOM    793  CG1 VAL A 106      22.901  40.759  35.332  1.00 17.52           C  
ATOM    794  CG2 VAL A 106      24.412  41.568  37.146  1.00 21.05           C  
ATOM    795  N   LEU A 107      20.543  43.290  34.837  1.00 19.73           N  
ATOM    796  CA  LEU A 107      19.163  43.331  34.358  1.00 20.88           C  
ATOM    797  C   LEU A 107      19.072  42.441  33.134  1.00 23.74           C  
ATOM    798  O   LEU A 107      19.839  42.522  32.166  1.00 20.53           O  
ATOM    799  CB  LEU A 107      18.781  44.770  34.012  1.00 25.86           C  
ATOM    800  CG  LEU A 107      19.037  45.845  35.123  1.00 26.90           C  
ATOM    801  CD1 LEU A 107      18.745  47.167  34.547  1.00 23.91           C  
ATOM    802  CD2 LEU A 107      18.136  45.687  36.346  1.00 28.78           C  
ATOM    803  N   GLU A 108      18.168  41.477  33.207  1.00 22.08           N  
ATOM    804  CA  GLU A 108      17.976  40.535  32.145  1.00 18.27           C  
ATOM    805  C   GLU A 108      16.739  41.024  31.406  1.00 20.53           C  
ATOM    806  O   GLU A 108      15.736  41.348  32.022  1.00 24.69           O  
ATOM    807  CB  GLU A 108      17.795  39.197  32.772  1.00 17.12           C  
ATOM    808  CG  GLU A 108      17.479  38.112  31.769  1.00 23.19           C  
ATOM    809  CD  GLU A 108      16.878  36.862  32.373  1.00 29.16           C  
ATOM    810  OE1 GLU A 108      16.949  36.652  33.582  1.00 26.95           O  
ATOM    811  OE2 GLU A 108      16.327  36.092  31.607  1.00 28.40           O  
ATOM    812  N   PHE A 109      16.860  41.159  30.095  1.00 16.76           N  
ATOM    813  CA  PHE A 109      15.795  41.545  29.219  1.00 16.96           C  
ATOM    814  C   PHE A 109      15.347  40.241  28.577  1.00 20.60           C  
ATOM    815  O   PHE A 109      16.033  39.691  27.704  1.00 21.91           O  
ATOM    816  CB  PHE A 109      16.303  42.506  28.144  1.00 19.38           C  
ATOM    817  CG  PHE A 109      16.534  43.943  28.597  1.00 29.84           C  
ATOM    818  CD1 PHE A 109      17.292  44.250  29.712  1.00 28.76           C  
ATOM    819  CD2 PHE A 109      15.962  44.982  27.878  1.00 39.45           C  
ATOM    820  CE1 PHE A 109      17.484  45.555  30.122  1.00 21.86           C  
ATOM    821  CE2 PHE A 109      16.160  46.290  28.294  1.00 37.45           C  
ATOM    822  CZ  PHE A 109      16.916  46.586  29.411  1.00 29.73           C  
ATOM    823  N   ASP A 110      14.196  39.690  28.948  1.00 18.29           N  
ATOM    824  CA  ASP A 110      13.724  38.460  28.356  1.00 21.38           C  
ATOM    825  C   ASP A 110      12.796  38.645  27.163  1.00 17.73           C  
ATOM    826  O   ASP A 110      11.750  39.309  27.235  1.00 19.51           O  
ATOM    827  CB  ASP A 110      13.057  37.683  29.461  1.00 20.74           C  
ATOM    828  CG  ASP A 110      12.395  36.407  28.943  1.00 39.61           C  
ATOM    829  OD1 ASP A 110      13.069  35.651  28.223  1.00 44.65           O  
ATOM    830  OD2 ASP A 110      11.211  36.195  29.261  1.00 42.80           O  
ATOM    831  N   VAL A 111      13.115  38.026  26.066  1.00 13.74           N  
ATOM    832  CA  VAL A 111      12.261  38.125  24.898  1.00 18.33           C  
ATOM    833  C   VAL A 111      12.190  36.725  24.317  1.00 23.62           C  
ATOM    834  O   VAL A 111      13.216  36.063  24.352  1.00 27.92           O  
ATOM    835  CB  VAL A 111      12.903  39.113  23.915  1.00 26.33           C  
ATOM    836  CG1 VAL A 111      12.176  39.180  22.613  1.00 33.87           C  
ATOM    837  CG2 VAL A 111      12.652  40.546  24.393  1.00 27.91           C  
ATOM    838  N   PRO A 112      11.100  36.192  23.795  1.00 18.89           N  
ATOM    839  CA  PRO A 112      11.073  34.932  23.064  1.00 23.18           C  
ATOM    840  C   PRO A 112      11.931  34.951  21.804  1.00 22.44           C  
ATOM    841  O   PRO A 112      11.936  35.964  21.097  1.00 24.36           O  
ATOM    842  CB  PRO A 112       9.604  34.695  22.743  1.00 19.78           C  
ATOM    843  CG  PRO A 112       8.875  35.631  23.655  1.00 20.79           C  
ATOM    844  CD  PRO A 112       9.794  36.808  23.854  1.00 18.21           C  
ATOM    845  N   ASP A 113      12.616  33.862  21.441  1.00 21.33           N  
ATOM    846  CA  ASP A 113      13.347  33.748  20.186  1.00 21.15           C  
ATOM    847  C   ASP A 113      12.584  34.097  18.926  1.00 20.23           C  
ATOM    848  O   ASP A 113      13.097  34.687  18.000  1.00 16.45           O  
ATOM    849  CB  ASP A 113      13.861  32.342  19.980  1.00 32.08           C  
ATOM    850  CG  ASP A 113      15.006  31.883  20.899  1.00 36.08           C  
ATOM    851  OD1 ASP A 113      15.672  32.736  21.459  1.00 28.01           O  
ATOM    852  OD2 ASP A 113      15.240  30.674  21.052  1.00 46.72           O  
ATOM    853  N   GLU A 114      11.311  33.801  18.881  1.00 21.14           N  
ATOM    854  CA  GLU A 114      10.481  34.000  17.694  1.00 21.97           C  
ATOM    855  C   GLU A 114      10.252  35.458  17.333  1.00 23.20           C  
ATOM    856  O   GLU A 114       9.862  35.766  16.207  1.00 23.38           O  
ATOM    857  CB  GLU A 114       9.111  33.311  17.908  1.00 20.25           C  
ATOM    858  CG  GLU A 114       9.285  31.800  18.061  1.00 16.29           C  
ATOM    859  CD  GLU A 114       9.575  31.249  19.445  1.00 27.80           C  
ATOM    860  OE1 GLU A 114       9.790  31.988  20.409  1.00 25.25           O  
ATOM    861  OE2 GLU A 114       9.547  30.034  19.574  1.00 35.12           O  
ATOM    862  N   LEU A 115      10.447  36.399  18.260  1.00 18.48           N  
ATOM    863  CA  LEU A 115      10.260  37.817  17.934  1.00 22.63           C  
ATOM    864  C   LEU A 115      11.520  38.459  17.358  1.00 17.14           C  
ATOM    865  O   LEU A 115      11.445  39.577  16.853  1.00 22.09           O  
ATOM    866  CB  LEU A 115       9.894  38.618  19.183  1.00 16.50           C  
ATOM    867  CG  LEU A 115       8.447  38.724  19.632  1.00 26.94           C  
ATOM    868  CD1 LEU A 115       7.704  37.409  19.736  1.00 22.97           C  
ATOM    869  CD2 LEU A 115       8.535  39.366  21.024  1.00 19.62           C  
ATOM    870  N   ILE A 116      12.688  37.820  17.416  1.00 13.97           N  
ATOM    871  CA  ILE A 116      13.933  38.508  17.208  1.00  9.74           C  
ATOM    872  C   ILE A 116      14.128  38.875  15.783  1.00 15.70           C  
ATOM    873  O   ILE A 116      14.512  40.022  15.543  1.00 18.13           O  
ATOM    874  CB  ILE A 116      15.118  37.648  17.676  1.00 16.67           C  
ATOM    875  CG1 ILE A 116      15.038  37.342  19.166  1.00 25.20           C  
ATOM    876  CG2 ILE A 116      16.410  38.405  17.515  1.00 20.38           C  
ATOM    877  CD1 ILE A 116      14.720  38.497  20.100  1.00 34.08           C  
ATOM    878  N   VAL A 117      13.897  37.966  14.832  1.00 16.33           N  
ATOM    879  CA  VAL A 117      14.225  38.291  13.469  1.00 16.71           C  
ATOM    880  C   VAL A 117      13.446  39.514  12.993  1.00 21.91           C  
ATOM    881  O   VAL A 117      14.126  40.388  12.436  1.00 28.27           O  
ATOM    882  CB  VAL A 117      13.999  37.013  12.648  1.00 21.49           C  
ATOM    883  CG1 VAL A 117      13.955  37.307  11.153  1.00 26.80           C  
ATOM    884  CG2 VAL A 117      15.191  36.083  12.902  1.00 22.62           C  
ATOM    885  N   ASP A 118      12.133  39.750  13.252  1.00 27.52           N  
ATOM    886  CA  ASP A 118      11.453  40.992  12.840  1.00 26.18           C  
ATOM    887  C   ASP A 118      11.855  42.240  13.570  1.00 33.69           C  
ATOM    888  O   ASP A 118      11.803  43.327  12.976  1.00 32.99           O  
ATOM    889  CB  ASP A 118       9.956  40.872  12.967  1.00 40.16           C  
ATOM    890  CG  ASP A 118       9.362  39.878  11.975  1.00 52.51           C  
ATOM    891  OD1 ASP A 118       9.972  39.579  10.941  1.00 60.07           O  
ATOM    892  OD2 ASP A 118       8.263  39.402  12.240  1.00 65.46           O  
ATOM    893  N   ARG A 119      12.271  42.147  14.844  1.00 24.50           N  
ATOM    894  CA  ARG A 119      12.823  43.313  15.486  1.00 30.39           C  
ATOM    895  C   ARG A 119      14.023  43.741  14.703  1.00 32.84           C  
ATOM    896  O   ARG A 119      14.076  44.882  14.235  1.00 43.09           O  
ATOM    897  CB  ARG A 119      13.349  43.091  16.885  1.00 24.69           C  
ATOM    898  CG  ARG A 119      12.147  43.270  17.709  1.00 17.45           C  
ATOM    899  CD  ARG A 119      12.614  43.243  19.102  1.00 16.60           C  
ATOM    900  NE  ARG A 119      11.421  43.252  19.890  1.00 12.44           N  
ATOM    901  CZ  ARG A 119      11.441  43.334  21.207  1.00 16.89           C  
ATOM    902  NH1 ARG A 119      12.549  43.550  21.878  1.00 14.06           N  
ATOM    903  NH2 ARG A 119      10.279  43.260  21.851  1.00 25.25           N  
ATOM    904  N   ILE A 120      14.928  42.797  14.446  1.00 26.70           N  
ATOM    905  CA  ILE A 120      16.144  43.201  13.823  1.00 22.95           C  
ATOM    906  C   ILE A 120      15.993  43.613  12.372  1.00 21.07           C  
ATOM    907  O   ILE A 120      16.753  44.515  12.019  1.00 20.97           O  
ATOM    908  CB  ILE A 120      17.173  42.082  14.081  1.00 23.49           C  
ATOM    909  CG1 ILE A 120      17.584  42.257  15.571  1.00 26.12           C  
ATOM    910  CG2 ILE A 120      18.409  42.194  13.267  1.00 20.91           C  
ATOM    911  CD1 ILE A 120      18.641  41.390  16.229  1.00 29.96           C  
ATOM    912  N   VAL A 121      15.022  43.213  11.561  1.00 17.44           N  
ATOM    913  CA  VAL A 121      14.990  43.687  10.181  1.00 25.51           C  
ATOM    914  C   VAL A 121      14.486  45.127  10.063  1.00 27.87           C  
ATOM    915  O   VAL A 121      14.749  45.831   9.069  1.00 29.46           O  
ATOM    916  CB  VAL A 121      14.109  42.771   9.195  1.00 29.84           C  
ATOM    917  CG1 VAL A 121      14.722  41.392   9.259  1.00 31.89           C  
ATOM    918  CG2 VAL A 121      12.609  42.770   9.486  1.00 29.22           C  
ATOM    919  N   GLY A 122      13.725  45.594  11.052  1.00 23.01           N  
ATOM    920  CA  GLY A 122      13.285  46.970  11.062  1.00 20.28           C  
ATOM    921  C   GLY A 122      14.309  47.830  11.795  1.00 22.81           C  
ATOM    922  O   GLY A 122      14.030  49.017  11.944  1.00 19.95           O  
ATOM    923  N   ARG A 123      15.453  47.336  12.286  1.00 16.72           N  
ATOM    924  CA  ARG A 123      16.370  48.198  12.993  1.00 16.86           C  
ATOM    925  C   ARG A 123      17.171  49.081  12.041  1.00 20.28           C  
ATOM    926  O   ARG A 123      17.626  48.652  10.981  1.00 20.03           O  
ATOM    927  CB  ARG A 123      17.314  47.379  13.834  1.00 12.78           C  
ATOM    928  CG  ARG A 123      18.432  48.166  14.505  1.00 13.69           C  
ATOM    929  CD  ARG A 123      19.062  47.450  15.704  1.00 19.15           C  
ATOM    930  NE  ARG A 123      19.820  46.254  15.332  1.00 18.77           N  
ATOM    931  CZ  ARG A 123      20.399  45.419  16.211  1.00 20.69           C  
ATOM    932  NH1 ARG A 123      20.319  45.627  17.515  1.00 23.25           N  
ATOM    933  NH2 ARG A 123      21.068  44.353  15.795  1.00 17.61           N  
ATOM    934  N   ARG A 124      17.329  50.354  12.446  1.00 20.44           N  
ATOM    935  CA  ARG A 124      18.075  51.418  11.759  1.00 21.94           C  
ATOM    936  C   ARG A 124      18.848  52.144  12.874  1.00 16.05           C  
ATOM    937  O   ARG A 124      18.380  52.374  14.014  1.00 19.24           O  
ATOM    938  CB  ARG A 124      17.102  52.390  11.080  1.00 21.22           C  
ATOM    939  CG  ARG A 124      16.056  51.719  10.134  1.00 19.93           C  
ATOM    940  CD  ARG A 124      16.756  51.250   8.837  1.00 25.72           C  
ATOM    941  NE  ARG A 124      15.849  50.731   7.802  1.00 26.35           N  
ATOM    942  CZ  ARG A 124      15.457  49.451   7.820  1.00 31.92           C  
ATOM    943  NH1 ARG A 124      15.860  48.603   8.760  1.00 24.37           N  
ATOM    944  NH2 ARG A 124      14.671  48.979   6.874  1.00 28.82           N  
ATOM    945  N   VAL A 125      20.088  52.483  12.559  1.00 18.98           N  
ATOM    946  CA  VAL A 125      20.966  53.077  13.531  1.00 20.59           C  
ATOM    947  C   VAL A 125      21.605  54.366  12.987  1.00 20.40           C  
ATOM    948  O   VAL A 125      21.692  54.631  11.783  1.00 18.82           O  
ATOM    949  CB  VAL A 125      22.074  52.053  13.931  1.00 19.00           C  
ATOM    950  CG1 VAL A 125      21.467  50.733  14.377  1.00 22.11           C  
ATOM    951  CG2 VAL A 125      22.950  51.736  12.737  1.00 23.07           C  
ATOM    952  N   HIS A 126      21.928  55.220  13.949  1.00 17.05           N  
ATOM    953  CA  HIS A 126      22.804  56.339  13.735  1.00 21.64           C  
ATOM    954  C   HIS A 126      24.189  55.862  14.226  1.00 19.30           C  
ATOM    955  O   HIS A 126      24.537  55.932  15.416  1.00 23.61           O  
ATOM    956  CB  HIS A 126      22.295  57.498  14.554  1.00 21.63           C  
ATOM    957  CG  HIS A 126      23.213  58.665  14.288  1.00 26.08           C  
ATOM    958  ND1 HIS A 126      23.867  59.380  15.198  1.00 22.48           N  
ATOM    959  CD2 HIS A 126      23.473  59.169  13.019  1.00 22.91           C  
ATOM    960  CE1 HIS A 126      24.521  60.319  14.545  1.00 21.17           C  
ATOM    961  NE2 HIS A 126      24.272  60.172  13.258  1.00 28.56           N  
ATOM    962  N   ALA A 127      25.066  55.475  13.319  1.00 24.92           N  
ATOM    963  CA  ALA A 127      26.322  54.841  13.688  1.00 27.42           C  
ATOM    964  C   ALA A 127      27.277  55.648  14.511  1.00 35.22           C  
ATOM    965  O   ALA A 127      27.802  55.137  15.509  1.00 40.67           O  
ATOM    966  CB  ALA A 127      27.041  54.387  12.447  1.00 26.91           C  
ATOM    967  N   PRO A 128      27.458  56.954  14.262  1.00 40.32           N  
ATOM    968  CA  PRO A 128      28.355  57.764  15.058  1.00 35.72           C  
ATOM    969  C   PRO A 128      27.943  57.745  16.524  1.00 39.27           C  
ATOM    970  O   PRO A 128      28.805  57.752  17.407  1.00 46.54           O  
ATOM    971  CB  PRO A 128      28.277  59.143  14.438  1.00 36.83           C  
ATOM    972  CG  PRO A 128      27.812  58.895  13.050  1.00 36.86           C  
ATOM    973  CD  PRO A 128      26.822  57.781  13.235  1.00 36.44           C  
ATOM    974  N   SER A 129      26.656  57.667  16.849  1.00 35.27           N  
ATOM    975  CA  SER A 129      26.333  57.776  18.239  1.00 23.47           C  
ATOM    976  C   SER A 129      25.926  56.464  18.824  1.00 32.54           C  
ATOM    977  O   SER A 129      25.808  56.334  20.061  1.00 35.53           O  
ATOM    978  CB  SER A 129      25.223  58.760  18.417  1.00 30.16           C  
ATOM    979  OG  SER A 129      24.044  58.377  17.705  1.00 35.12           O  
ATOM    980  N   GLY A 130      25.612  55.532  17.923  1.00 26.18           N  
ATOM    981  CA  GLY A 130      25.086  54.264  18.402  1.00 31.57           C  
ATOM    982  C   GLY A 130      23.598  54.425  18.751  1.00 32.35           C  
ATOM    983  O   GLY A 130      23.027  53.495  19.323  1.00 34.98           O  
ATOM    984  N   ARG A 131      22.885  55.539  18.455  1.00 30.74           N  
ATOM    985  CA  ARG A 131      21.452  55.561  18.766  1.00 23.71           C  
ATOM    986  C   ARG A 131      20.753  54.602  17.792  1.00 24.28           C  
ATOM    987  O   ARG A 131      21.124  54.515  16.607  1.00 21.25           O  
ATOM    988  CB  ARG A 131      20.834  56.943  18.600  1.00 22.87           C  
ATOM    989  CG  ARG A 131      21.186  57.787  19.786  1.00 25.33           C  
ATOM    990  CD  ARG A 131      20.561  59.179  19.746  1.00 31.06           C  
ATOM    991  NE  ARG A 131      21.221  59.976  18.723  1.00 30.64           N  
ATOM    992  CZ  ARG A 131      22.354  60.630  18.959  1.00 29.68           C  
ATOM    993  NH1 ARG A 131      22.938  60.617  20.160  1.00 30.29           N  
ATOM    994  NH2 ARG A 131      22.908  61.281  17.947  1.00 23.08           N  
ATOM    995  N   VAL A 132      19.743  53.897  18.296  1.00 24.42           N  
ATOM    996  CA  VAL A 132      18.996  52.896  17.538  1.00 19.01           C  
ATOM    997  C   VAL A 132      17.477  53.158  17.515  1.00 13.30           C  
ATOM    998  O   VAL A 132      16.814  53.564  18.478  1.00 14.89           O  
ATOM    999  CB  VAL A 132      19.419  51.464  18.159  1.00 27.21           C  
ATOM   1000  CG1 VAL A 132      19.165  51.388  19.655  1.00 27.91           C  
ATOM   1001  CG2 VAL A 132      18.586  50.364  17.565  1.00 24.25           C  
ATOM   1002  N   TYR A 133      16.916  52.890  16.343  1.00 15.85           N  
ATOM   1003  CA  TYR A 133      15.513  53.093  16.026  1.00 21.52           C  
ATOM   1004  C   TYR A 133      14.915  51.820  15.394  1.00 20.47           C  
ATOM   1005  O   TYR A 133      15.625  50.920  14.954  1.00 18.64           O  
ATOM   1006  CB  TYR A 133      15.433  54.267  15.027  1.00 25.21           C  
ATOM   1007  CG  TYR A 133      16.013  55.579  15.528  1.00 27.60           C  
ATOM   1008  CD1 TYR A 133      15.224  56.455  16.286  1.00 25.53           C  
ATOM   1009  CD2 TYR A 133      17.316  55.908  15.188  1.00 22.73           C  
ATOM   1010  CE1 TYR A 133      15.785  57.673  16.667  1.00 30.03           C  
ATOM   1011  CE2 TYR A 133      17.887  57.132  15.588  1.00 24.54           C  
ATOM   1012  CZ  TYR A 133      17.104  58.005  16.323  1.00 24.88           C  
ATOM   1013  OH  TYR A 133      17.628  59.229  16.733  1.00 25.95           O  
ATOM   1014  N   HIS A 134      13.592  51.753  15.260  1.00 20.27           N  
ATOM   1015  CA  HIS A 134      12.920  50.671  14.575  1.00 19.40           C  
ATOM   1016  C   HIS A 134      11.872  51.327  13.699  1.00 18.72           C  
ATOM   1017  O   HIS A 134      11.007  52.053  14.215  1.00 17.83           O  
ATOM   1018  CB  HIS A 134      12.210  49.730  15.557  1.00 15.32           C  
ATOM   1019  CG  HIS A 134      11.706  48.501  14.821  1.00 21.13           C  
ATOM   1020  ND1 HIS A 134      10.556  48.276  14.167  1.00 22.51           N  
ATOM   1021  CD2 HIS A 134      12.468  47.369  14.712  1.00 18.02           C  
ATOM   1022  CE1 HIS A 134      10.613  47.062  13.668  1.00 22.98           C  
ATOM   1023  NE2 HIS A 134      11.757  46.532  13.999  1.00 24.90           N  
ATOM   1024  N   VAL A 135      11.820  50.979  12.420  1.00 21.45           N  
ATOM   1025  CA  VAL A 135      10.854  51.600  11.529  1.00 24.32           C  
ATOM   1026  C   VAL A 135       9.394  51.546  11.945  1.00 32.49           C  
ATOM   1027  O   VAL A 135       8.615  52.427  11.555  1.00 33.83           O  
ATOM   1028  CB  VAL A 135      10.957  51.010  10.116  1.00 24.25           C  
ATOM   1029  CG1 VAL A 135      12.323  51.398   9.568  1.00 29.33           C  
ATOM   1030  CG2 VAL A 135      10.715  49.521  10.097  1.00 26.30           C  
ATOM   1031  N   LYS A 136       9.031  50.478  12.695  1.00 33.22           N  
ATOM   1032  CA  LYS A 136       7.667  50.304  13.237  1.00 34.28           C  
ATOM   1033  C   LYS A 136       7.568  50.589  14.724  1.00 30.05           C  
ATOM   1034  O   LYS A 136       6.735  51.363  15.188  1.00 32.74           O  
ATOM   1035  CB  LYS A 136       7.130  48.860  13.071  1.00 33.43           C  
ATOM   1036  CG  LYS A 136       7.245  48.246  11.697  1.00 45.05           C  
ATOM   1037  CD  LYS A 136       6.950  46.762  11.781  1.00 55.68           C  
ATOM   1038  CE  LYS A 136       6.657  46.207  10.383  1.00 62.38           C  
ATOM   1039  NZ  LYS A 136       6.469  44.763  10.438  1.00 70.97           N  
ATOM   1040  N   PHE A 137       8.501  50.023  15.507  1.00 27.80           N  
ATOM   1041  CA  PHE A 137       8.263  49.977  16.941  1.00 23.96           C  
ATOM   1042  C   PHE A 137       8.764  51.187  17.679  1.00 23.18           C  
ATOM   1043  O   PHE A 137       8.381  51.422  18.832  1.00 27.47           O  
ATOM   1044  CB  PHE A 137       8.914  48.710  17.552  1.00 22.50           C  
ATOM   1045  CG  PHE A 137       8.346  47.450  16.934  1.00 32.69           C  
ATOM   1046  CD1 PHE A 137       6.992  47.346  16.631  1.00 36.01           C  
ATOM   1047  CD2 PHE A 137       9.194  46.386  16.624  1.00 36.10           C  
ATOM   1048  CE1 PHE A 137       6.489  46.191  16.029  1.00 37.80           C  
ATOM   1049  CE2 PHE A 137       8.688  45.235  16.023  1.00 35.51           C  
ATOM   1050  CZ  PHE A 137       7.333  45.131  15.713  1.00 32.08           C  
ATOM   1051  N   ASN A 138       9.642  51.947  17.056  1.00 20.34           N  
ATOM   1052  CA  ASN A 138      10.221  53.056  17.749  1.00 23.14           C  
ATOM   1053  C   ASN A 138      10.871  53.923  16.696  1.00 25.33           C  
ATOM   1054  O   ASN A 138      12.104  54.056  16.622  1.00 24.22           O  
ATOM   1055  CB  ASN A 138      11.246  52.544  18.729  1.00 25.40           C  
ATOM   1056  CG  ASN A 138      11.698  53.585  19.740  1.00 30.80           C  
ATOM   1057  OD1 ASN A 138      12.777  53.462  20.329  1.00 31.43           O  
ATOM   1058  ND2 ASN A 138      10.944  54.633  20.051  1.00 31.30           N  
ATOM   1059  N   PRO A 139      10.068  54.516  15.808  1.00 25.18           N  
ATOM   1060  CA  PRO A 139      10.584  55.204  14.637  1.00 26.60           C  
ATOM   1061  C   PRO A 139      11.249  56.549  14.973  1.00 28.04           C  
ATOM   1062  O   PRO A 139      10.957  57.118  16.053  1.00 20.41           O  
ATOM   1063  CB  PRO A 139       9.361  55.282  13.743  1.00 24.06           C  
ATOM   1064  CG  PRO A 139       8.226  55.412  14.673  1.00 25.14           C  
ATOM   1065  CD  PRO A 139       8.622  54.613  15.916  1.00 25.14           C  
ATOM   1066  N   PRO A 140      12.156  57.097  14.143  1.00 21.89           N  
ATOM   1067  CA  PRO A 140      12.639  58.484  14.325  1.00 24.94           C  
ATOM   1068  C   PRO A 140      11.489  59.513  14.106  1.00 32.79           C  
ATOM   1069  O   PRO A 140      10.477  59.167  13.475  1.00 33.82           O  
ATOM   1070  CB  PRO A 140      13.777  58.555  13.334  1.00 14.35           C  
ATOM   1071  CG  PRO A 140      13.249  57.750  12.177  1.00 18.38           C  
ATOM   1072  CD  PRO A 140      12.651  56.529  12.894  1.00 22.17           C  
ATOM   1073  N   LYS A 141      11.577  60.786  14.571  1.00 33.28           N  
ATOM   1074  CA  LYS A 141      10.533  61.820  14.450  1.00 28.49           C  
ATOM   1075  C   LYS A 141      10.428  62.236  13.006  1.00 20.79           C  
ATOM   1076  O   LYS A 141       9.377  62.640  12.524  1.00 34.52           O  
ATOM   1077  CB  LYS A 141      10.883  63.022  15.357  1.00 28.74           C  
ATOM   1078  CG  LYS A 141      10.754  62.565  16.817  1.00 28.76           C  
ATOM   1079  CD  LYS A 141      11.473  63.536  17.715  1.00 39.32           C  
ATOM   1080  CE  LYS A 141      11.519  63.023  19.151  1.00 53.53           C  
ATOM   1081  NZ  LYS A 141      12.323  63.885  20.020  1.00 60.63           N  
ATOM   1082  N   VAL A 142      11.505  62.114  12.251  1.00 20.02           N  
ATOM   1083  CA  VAL A 142      11.505  62.370  10.828  1.00 28.18           C  
ATOM   1084  C   VAL A 142      12.110  61.082  10.227  1.00 31.10           C  
ATOM   1085  O   VAL A 142      13.252  60.661  10.498  1.00 27.90           O  
ATOM   1086  CB  VAL A 142      12.377  63.646  10.539  1.00 28.28           C  
ATOM   1087  CG1 VAL A 142      12.325  63.850   9.046  1.00 29.42           C  
ATOM   1088  CG2 VAL A 142      11.957  64.872  11.407  1.00 26.80           C  
ATOM   1089  N   GLU A 143      11.321  60.416   9.410  1.00 31.49           N  
ATOM   1090  CA  GLU A 143      11.718  59.172   8.801  1.00 41.64           C  
ATOM   1091  C   GLU A 143      13.096  59.198   8.139  1.00 41.12           C  
ATOM   1092  O   GLU A 143      13.448  60.073   7.340  1.00 44.60           O  
ATOM   1093  CB  GLU A 143      10.606  58.810   7.824  1.00 53.24           C  
ATOM   1094  CG  GLU A 143      10.749  57.508   7.007  1.00 73.66           C  
ATOM   1095  CD  GLU A 143       9.483  57.011   6.281  1.00 82.01           C  
ATOM   1096  OE1 GLU A 143       8.626  57.820   5.890  1.00 83.52           O  
ATOM   1097  OE2 GLU A 143       9.362  55.790   6.107  1.00 87.59           O  
ATOM   1098  N   GLY A 144      13.927  58.251   8.571  1.00 38.69           N  
ATOM   1099  CA  GLY A 144      15.260  58.064   8.028  1.00 23.85           C  
ATOM   1100  C   GLY A 144      16.320  58.957   8.633  1.00 24.25           C  
ATOM   1101  O   GLY A 144      17.474  58.897   8.193  1.00 25.77           O  
ATOM   1102  N   LYS A 145      16.033  59.770   9.638  1.00 26.01           N  
ATOM   1103  CA  LYS A 145      17.037  60.722  10.089  1.00 28.67           C  
ATOM   1104  C   LYS A 145      17.154  60.573  11.575  1.00 27.94           C  
ATOM   1105  O   LYS A 145      16.188  60.303  12.293  1.00 28.01           O  
ATOM   1106  CB  LYS A 145      16.659  62.186   9.822  1.00 27.19           C  
ATOM   1107  CG  LYS A 145      16.244  62.558   8.408  1.00 27.14           C  
ATOM   1108  CD  LYS A 145      17.425  62.505   7.529  1.00 24.35           C  
ATOM   1109  CE  LYS A 145      16.816  62.743   6.193  1.00 28.27           C  
ATOM   1110  NZ  LYS A 145      17.869  62.607   5.232  1.00 23.85           N  
ATOM   1111  N   ASP A 146      18.354  60.773  12.087  1.00 26.12           N  
ATOM   1112  CA  ASP A 146      18.527  60.716  13.497  1.00 28.76           C  
ATOM   1113  C   ASP A 146      17.902  61.992  14.096  1.00 30.04           C  
ATOM   1114  O   ASP A 146      18.118  63.080  13.573  1.00 34.21           O  
ATOM   1115  CB  ASP A 146      20.019  60.587  13.695  1.00 23.57           C  
ATOM   1116  CG  ASP A 146      20.437  60.730  15.135  1.00 28.55           C  
ATOM   1117  OD1 ASP A 146      20.070  59.919  15.991  1.00 28.50           O  
ATOM   1118  OD2 ASP A 146      21.164  61.676  15.393  1.00 31.43           O  
ATOM   1119  N   ASP A 147      17.190  61.879  15.213  1.00 30.22           N  
ATOM   1120  CA  ASP A 147      16.517  62.933  15.961  1.00 35.16           C  
ATOM   1121  C   ASP A 147      17.370  64.106  16.391  1.00 41.54           C  
ATOM   1122  O   ASP A 147      16.985  65.266  16.259  1.00 47.42           O  
ATOM   1123  CB  ASP A 147      15.898  62.337  17.210  1.00 28.79           C  
ATOM   1124  CG  ASP A 147      14.693  61.426  16.990  1.00 26.78           C  
ATOM   1125  OD1 ASP A 147      14.242  61.247  15.880  1.00 26.62           O  
ATOM   1126  OD2 ASP A 147      14.187  60.871  17.943  1.00 33.87           O  
ATOM   1127  N   VAL A 148      18.572  63.785  16.853  1.00 38.44           N  
ATOM   1128  CA  VAL A 148      19.530  64.752  17.344  1.00 35.46           C  
ATOM   1129  C   VAL A 148      20.308  65.445  16.239  1.00 32.92           C  
ATOM   1130  O   VAL A 148      20.359  66.663  16.142  1.00 41.42           O  
ATOM   1131  CB  VAL A 148      20.453  63.990  18.325  1.00 36.53           C  
ATOM   1132  CG1 VAL A 148      21.535  64.842  18.981  1.00 43.62           C  
ATOM   1133  CG2 VAL A 148      19.558  63.529  19.462  1.00 33.95           C  
ATOM   1134  N   THR A 149      20.915  64.727  15.344  1.00 29.89           N  
ATOM   1135  CA  THR A 149      21.763  65.360  14.392  1.00 28.74           C  
ATOM   1136  C   THR A 149      21.109  65.528  13.059  1.00 33.15           C  
ATOM   1137  O   THR A 149      21.721  66.135  12.166  1.00 33.44           O  
ATOM   1138  CB  THR A 149      23.067  64.545  14.212  1.00 27.75           C  
ATOM   1139  OG1 THR A 149      22.740  63.377  13.487  1.00 29.08           O  
ATOM   1140  CG2 THR A 149      23.714  64.169  15.499  1.00 23.53           C  
ATOM   1141  N   GLY A 150      19.955  64.916  12.789  1.00 30.36           N  
ATOM   1142  CA  GLY A 150      19.389  65.023  11.444  1.00 26.99           C  
ATOM   1143  C   GLY A 150      20.135  64.251  10.365  1.00 25.62           C  
ATOM   1144  O   GLY A 150      19.877  64.351   9.159  1.00 29.50           O  
ATOM   1145  N   GLU A 151      21.081  63.418  10.801  1.00 30.76           N  
ATOM   1146  CA  GLU A 151      21.826  62.570   9.898  1.00 31.74           C  
ATOM   1147  C   GLU A 151      21.047  61.311   9.535  1.00 29.22           C  
ATOM   1148  O   GLU A 151      20.270  60.766  10.319  1.00 26.44           O  
ATOM   1149  CB  GLU A 151      23.117  62.205  10.560  1.00 35.83           C  
ATOM   1150  CG  GLU A 151      24.145  63.317  10.561  1.00 42.57           C  
ATOM   1151  CD  GLU A 151      25.317  63.047  11.493  1.00 52.40           C  
ATOM   1152  OE1 GLU A 151      25.895  61.969  11.408  1.00 59.87           O  
ATOM   1153  OE2 GLU A 151      25.664  63.907  12.303  1.00 63.32           O  
ATOM   1154  N   GLU A 152      21.328  60.861   8.327  1.00 29.78           N  
ATOM   1155  CA  GLU A 152      20.683  59.723   7.720  1.00 40.41           C  
ATOM   1156  C   GLU A 152      20.987  58.437   8.522  1.00 41.63           C  
ATOM   1157  O   GLU A 152      22.117  58.203   9.003  1.00 47.05           O  
ATOM   1158  CB  GLU A 152      21.194  59.697   6.283  1.00 39.69           C  
ATOM   1159  CG  GLU A 152      20.390  58.891   5.261  1.00 52.14           C  
ATOM   1160  CD  GLU A 152      19.048  59.446   4.773  1.00 56.13           C  
ATOM   1161  OE1 GLU A 152      18.109  59.534   5.550  1.00 54.04           O  
ATOM   1162  OE2 GLU A 152      18.918  59.765   3.590  1.00 67.86           O  
ATOM   1163  N   LEU A 153      19.934  57.666   8.790  1.00 33.23           N  
ATOM   1164  CA  LEU A 153      20.090  56.412   9.516  1.00 33.73           C  
ATOM   1165  C   LEU A 153      20.514  55.309   8.534  1.00 37.08           C  
ATOM   1166  O   LEU A 153      20.252  55.401   7.326  1.00 35.21           O  
ATOM   1167  CB  LEU A 153      18.781  56.079  10.188  1.00 25.04           C  
ATOM   1168  CG  LEU A 153      18.374  57.112  11.221  1.00 19.61           C  
ATOM   1169  CD1 LEU A 153      17.029  56.729  11.739  1.00 22.29           C  
ATOM   1170  CD2 LEU A 153      19.407  57.231  12.302  1.00 19.25           C  
ATOM   1171  N   THR A 154      21.202  54.249   8.973  1.00 32.66           N  
ATOM   1172  CA  THR A 154      21.658  53.190   8.095  1.00 25.57           C  
ATOM   1173  C   THR A 154      21.204  51.862   8.721  1.00 28.71           C  
ATOM   1174  O   THR A 154      20.647  51.837   9.850  1.00 22.81           O  
ATOM   1175  CB  THR A 154      23.240  53.250   7.944  1.00 24.18           C  
ATOM   1176  OG1 THR A 154      23.887  53.318   9.212  1.00 25.95           O  
ATOM   1177  CG2 THR A 154      23.697  54.526   7.287  1.00 32.42           C  
ATOM   1178  N   THR A 155      21.420  50.764   7.992  1.00 22.86           N  
ATOM   1179  CA  THR A 155      21.171  49.444   8.553  1.00 29.13           C  
ATOM   1180  C   THR A 155      22.511  48.807   8.882  1.00 23.46           C  
ATOM   1181  O   THR A 155      23.544  49.124   8.298  1.00 33.84           O  
ATOM   1182  CB  THR A 155      20.398  48.630   7.547  1.00 23.33           C  
ATOM   1183  OG1 THR A 155      21.165  48.608   6.369  1.00 36.29           O  
ATOM   1184  CG2 THR A 155      19.135  49.291   7.127  1.00 26.67           C  
ATOM   1185  N   ARG A 156      22.602  47.980   9.890  1.00 24.19           N  
ATOM   1186  CA  ARG A 156      23.818  47.270  10.158  1.00 29.74           C  
ATOM   1187  C   ARG A 156      23.937  46.129   9.152  1.00 30.49           C  
ATOM   1188  O   ARG A 156      22.965  45.487   8.692  1.00 25.60           O  
ATOM   1189  CB  ARG A 156      23.770  46.767  11.585  1.00 29.92           C  
ATOM   1190  CG  ARG A 156      24.197  47.879  12.528  1.00 29.70           C  
ATOM   1191  CD  ARG A 156      24.163  47.484  13.977  1.00 32.72           C  
ATOM   1192  NE  ARG A 156      24.554  46.097  14.182  1.00 23.91           N  
ATOM   1193  CZ  ARG A 156      24.321  45.507  15.337  1.00 22.39           C  
ATOM   1194  NH1 ARG A 156      23.810  46.190  16.331  1.00 18.90           N  
ATOM   1195  NH2 ARG A 156      24.583  44.231  15.522  1.00 21.23           N  
ATOM   1196  N   LYS A 157      25.209  45.893   8.840  1.00 30.14           N  
ATOM   1197  CA  LYS A 157      25.618  44.885   7.852  1.00 36.32           C  
ATOM   1198  C   LYS A 157      25.246  43.470   8.313  1.00 34.85           C  
ATOM   1199  O   LYS A 157      24.904  42.622   7.505  1.00 29.40           O  
ATOM   1200  CB  LYS A 157      27.139  44.916   7.632  1.00 45.21           C  
ATOM   1201  CG  LYS A 157      27.925  46.171   7.166  1.00 66.21           C  
ATOM   1202  CD  LYS A 157      27.832  47.491   7.978  1.00 69.30           C  
ATOM   1203  CE  LYS A 157      28.295  47.435   9.433  1.00 67.90           C  
ATOM   1204  NZ  LYS A 157      27.330  48.130  10.268  1.00 59.59           N  
ATOM   1205  N   ASP A 158      25.330  43.207   9.631  1.00 27.72           N  
ATOM   1206  CA  ASP A 158      25.037  41.923  10.230  1.00 22.58           C  
ATOM   1207  C   ASP A 158      23.558  41.788  10.628  1.00 23.77           C  
ATOM   1208  O   ASP A 158      23.137  40.888  11.347  1.00 23.52           O  
ATOM   1209  CB  ASP A 158      26.023  41.808  11.400  1.00 18.63           C  
ATOM   1210  CG  ASP A 158      25.801  42.776  12.548  1.00 25.36           C  
ATOM   1211  OD1 ASP A 158      25.283  43.851  12.308  1.00 23.75           O  
ATOM   1212  OD2 ASP A 158      26.141  42.476  13.699  1.00 22.19           O  
ATOM   1213  N   ASP A 159      22.670  42.699  10.221  1.00 22.20           N  
ATOM   1214  CA  ASP A 159      21.262  42.561  10.522  1.00 22.82           C  
ATOM   1215  C   ASP A 159      20.494  42.016   9.332  1.00 33.97           C  
ATOM   1216  O   ASP A 159      19.650  42.689   8.724  1.00 48.79           O  
ATOM   1217  CB  ASP A 159      20.648  43.890  10.940  1.00 24.27           C  
ATOM   1218  CG  ASP A 159      21.002  44.350  12.347  1.00 25.38           C  
ATOM   1219  OD1 ASP A 159      21.619  43.630  13.123  1.00 21.20           O  
ATOM   1220  OD2 ASP A 159      20.672  45.479  12.638  1.00 21.21           O  
ATOM   1221  N   GLN A 160      20.899  40.828   8.874  1.00 44.86           N  
ATOM   1222  CA  GLN A 160      20.054  40.082   7.944  1.00 46.67           C  
ATOM   1223  C   GLN A 160      19.689  38.809   8.687  1.00 40.62           C  
ATOM   1224  O   GLN A 160      20.435  38.358   9.585  1.00 30.26           O  
ATOM   1225  CB  GLN A 160      20.728  39.640   6.676  1.00 58.15           C  
ATOM   1226  CG  GLN A 160      21.152  40.744   5.745  1.00 71.86           C  
ATOM   1227  CD  GLN A 160      22.649  40.914   5.852  1.00 83.20           C  
ATOM   1228  OE1 GLN A 160      23.385  40.029   6.315  1.00 85.76           O  
ATOM   1229  NE2 GLN A 160      23.142  42.076   5.456  1.00 94.35           N  
ATOM   1230  N   GLU A 161      18.553  38.261   8.255  1.00 33.46           N  
ATOM   1231  CA  GLU A 161      17.942  37.066   8.799  1.00 29.44           C  
ATOM   1232  C   GLU A 161      18.925  35.929   9.092  1.00 30.28           C  
ATOM   1233  O   GLU A 161      18.945  35.421  10.227  1.00 26.51           O  
ATOM   1234  CB  GLU A 161      16.920  36.733   7.795  1.00 32.95           C  
ATOM   1235  CG  GLU A 161      15.999  35.552   8.012  1.00 53.23           C  
ATOM   1236  CD  GLU A 161      14.748  35.661   7.126  1.00 67.25           C  
ATOM   1237  OE1 GLU A 161      14.858  35.852   5.898  1.00 72.00           O  
ATOM   1238  OE2 GLU A 161      13.649  35.573   7.684  1.00 71.74           O  
ATOM   1239  N   GLU A 162      19.847  35.559   8.181  1.00 25.87           N  
ATOM   1240  CA  GLU A 162      20.712  34.443   8.506  1.00 25.40           C  
ATOM   1241  C   GLU A 162      21.809  34.739   9.498  1.00 27.85           C  
ATOM   1242  O   GLU A 162      22.129  33.853  10.290  1.00 26.83           O  
ATOM   1243  CB  GLU A 162      21.297  33.885   7.242  1.00 38.07           C  
ATOM   1244  CG  GLU A 162      20.162  33.253   6.378  1.00 66.76           C  
ATOM   1245  CD  GLU A 162      19.068  32.377   7.051  1.00 77.76           C  
ATOM   1246  OE1 GLU A 162      19.372  31.314   7.615  1.00 76.86           O  
ATOM   1247  OE2 GLU A 162      17.891  32.766   6.989  1.00 82.71           O  
ATOM   1248  N   THR A 163      22.382  35.951   9.529  1.00 24.33           N  
ATOM   1249  CA  THR A 163      23.378  36.312  10.514  1.00 17.27           C  
ATOM   1250  C   THR A 163      22.699  36.426  11.855  1.00 14.23           C  
ATOM   1251  O   THR A 163      23.332  35.982  12.797  1.00 18.16           O  
ATOM   1252  CB  THR A 163      24.024  37.637  10.229  1.00 22.22           C  
ATOM   1253  OG1 THR A 163      24.370  37.534   8.871  1.00 23.93           O  
ATOM   1254  CG2 THR A 163      25.227  37.972  11.077  1.00 18.66           C  
ATOM   1255  N   VAL A 164      21.460  36.915  11.989  1.00 17.85           N  
ATOM   1256  CA  VAL A 164      20.732  36.952  13.256  1.00 20.38           C  
ATOM   1257  C   VAL A 164      20.535  35.509  13.773  1.00 18.27           C  
ATOM   1258  O   VAL A 164      20.627  35.211  14.964  1.00 15.67           O  
ATOM   1259  CB  VAL A 164      19.358  37.625  12.994  1.00 28.64           C  
ATOM   1260  CG1 VAL A 164      18.500  37.663  14.231  1.00 25.70           C  
ATOM   1261  CG2 VAL A 164      19.575  39.045  12.591  1.00 32.10           C  
ATOM   1262  N   ARG A 165      20.189  34.559  12.910  1.00 18.98           N  
ATOM   1263  CA  ARG A 165      20.001  33.162  13.347  1.00 21.55           C  
ATOM   1264  C   ARG A 165      21.249  32.540  13.966  1.00 22.72           C  
ATOM   1265  O   ARG A 165      21.232  31.882  15.043  1.00 23.45           O  
ATOM   1266  CB  ARG A 165      19.529  32.365  12.146  1.00 28.98           C  
ATOM   1267  CG  ARG A 165      18.077  32.631  12.181  1.00 42.85           C  
ATOM   1268  CD  ARG A 165      17.291  31.953  11.104  1.00 62.01           C  
ATOM   1269  NE  ARG A 165      15.902  32.196  11.468  1.00 80.24           N  
ATOM   1270  CZ  ARG A 165      14.909  32.325  10.581  1.00 88.22           C  
ATOM   1271  NH1 ARG A 165      15.099  32.226   9.250  1.00 91.07           N  
ATOM   1272  NH2 ARG A 165      13.692  32.568  11.074  1.00 91.78           N  
ATOM   1273  N   LYS A 166      22.365  32.880  13.294  1.00 16.12           N  
ATOM   1274  CA  LYS A 166      23.644  32.450  13.793  1.00 19.19           C  
ATOM   1275  C   LYS A 166      23.895  33.093  15.129  1.00 17.78           C  
ATOM   1276  O   LYS A 166      24.266  32.386  16.088  1.00 17.47           O  
ATOM   1277  CB  LYS A 166      24.755  32.828  12.834  1.00 32.39           C  
ATOM   1278  CG  LYS A 166      24.691  31.972  11.575  1.00 44.21           C  
ATOM   1279  CD  LYS A 166      25.711  32.369  10.502  1.00 56.21           C  
ATOM   1280  CE  LYS A 166      25.353  31.635   9.208  1.00 67.75           C  
ATOM   1281  NZ  LYS A 166      26.274  31.961   8.135  1.00 77.81           N  
ATOM   1282  N   ARG A 167      23.637  34.403  15.257  1.00 14.61           N  
ATOM   1283  CA  ARG A 167      23.859  35.071  16.525  1.00 15.89           C  
ATOM   1284  C   ARG A 167      22.992  34.466  17.608  1.00 16.26           C  
ATOM   1285  O   ARG A 167      23.486  34.362  18.729  1.00 16.68           O  
ATOM   1286  CB  ARG A 167      23.527  36.558  16.451  1.00 20.63           C  
ATOM   1287  CG  ARG A 167      24.499  37.362  15.615  1.00 19.15           C  
ATOM   1288  CD  ARG A 167      24.502  38.811  16.129  0.50 24.49           C  
ATOM   1289  NE  ARG A 167      23.377  39.692  15.806  0.50 23.32           N  
ATOM   1290  CZ  ARG A 167      23.342  40.399  14.676  0.50 16.77           C  
ATOM   1291  NH1 ARG A 167      24.181  40.144  13.699  0.50 27.31           N  
ATOM   1292  NH2 ARG A 167      22.424  41.308  14.455  0.50  5.51           N  
ATOM   1293  N   LEU A 168      21.736  34.060  17.339  1.00 18.87           N  
ATOM   1294  CA  LEU A 168      20.894  33.428  18.379  1.00 18.37           C  
ATOM   1295  C   LEU A 168      21.418  32.111  18.964  1.00 15.26           C  
ATOM   1296  O   LEU A 168      21.293  31.824  20.148  1.00 14.59           O  
ATOM   1297  CB  LEU A 168      19.541  33.109  17.853  1.00 19.47           C  
ATOM   1298  CG  LEU A 168      18.389  33.876  18.318  1.00 33.18           C  
ATOM   1299  CD1 LEU A 168      17.174  33.001  18.017  1.00 29.76           C  
ATOM   1300  CD2 LEU A 168      18.501  34.209  19.829  1.00 32.09           C  
ATOM   1301  N   VAL A 169      21.925  31.249  18.094  1.00 26.09           N  
ATOM   1302  CA  VAL A 169      22.603  29.993  18.470  1.00 30.51           C  
ATOM   1303  C   VAL A 169      23.842  30.245  19.353  1.00 22.02           C  
ATOM   1304  O   VAL A 169      24.011  29.553  20.374  1.00 25.50           O  
ATOM   1305  CB  VAL A 169      23.019  29.242  17.160  1.00 27.97           C  
ATOM   1306  CG1 VAL A 169      23.878  28.046  17.490  1.00 25.96           C  
ATOM   1307  CG2 VAL A 169      21.780  28.769  16.406  1.00 23.43           C  
ATOM   1308  N   GLU A 170      24.692  31.241  19.012  1.00 16.54           N  
ATOM   1309  CA  GLU A 170      25.889  31.549  19.798  1.00 18.47           C  
ATOM   1310  C   GLU A 170      25.434  32.130  21.117  1.00 16.07           C  
ATOM   1311  O   GLU A 170      26.081  31.833  22.115  1.00 15.71           O  
ATOM   1312  CB  GLU A 170      26.793  32.602  19.179  1.00 20.83           C  
ATOM   1313  CG  GLU A 170      27.357  32.183  17.895  1.00 26.40           C  
ATOM   1314  CD  GLU A 170      28.771  31.674  18.056  1.00 34.23           C  
ATOM   1315  OE1 GLU A 170      29.666  32.406  18.493  1.00 31.32           O  
ATOM   1316  OE2 GLU A 170      28.978  30.523  17.692  1.00 49.90           O  
ATOM   1317  N   TYR A 171      24.354  32.925  21.145  1.00 14.06           N  
ATOM   1318  CA  TYR A 171      23.794  33.424  22.374  1.00 11.70           C  
ATOM   1319  C   TYR A 171      23.393  32.236  23.239  1.00 10.66           C  
ATOM   1320  O   TYR A 171      23.705  32.182  24.426  1.00 15.53           O  
ATOM   1321  CB  TYR A 171      22.586  34.304  22.076  1.00  8.79           C  
ATOM   1322  CG  TYR A 171      21.855  34.686  23.358  1.00 12.93           C  
ATOM   1323  CD1 TYR A 171      22.379  35.655  24.198  1.00 15.64           C  
ATOM   1324  CD2 TYR A 171      20.712  34.037  23.753  1.00 15.73           C  
ATOM   1325  CE1 TYR A 171      21.813  35.981  25.410  1.00 17.39           C  
ATOM   1326  CE2 TYR A 171      20.127  34.341  24.992  1.00 19.42           C  
ATOM   1327  CZ  TYR A 171      20.679  35.318  25.814  1.00 22.02           C  
ATOM   1328  OH  TYR A 171      20.111  35.638  27.042  1.00 18.14           O  
ATOM   1329  N   HIS A 172      22.676  31.248  22.763  1.00 16.23           N  
ATOM   1330  CA  HIS A 172      22.188  30.172  23.627  1.00 18.45           C  
ATOM   1331  C   HIS A 172      23.312  29.286  24.119  1.00 18.43           C  
ATOM   1332  O   HIS A 172      23.372  28.883  25.294  1.00 18.10           O  
ATOM   1333  CB  HIS A 172      21.136  29.341  22.873  1.00 17.33           C  
ATOM   1334  CG  HIS A 172      19.759  29.989  22.906  1.00 15.22           C  
ATOM   1335  ND1 HIS A 172      18.953  30.156  23.953  1.00 25.05           N  
ATOM   1336  CD2 HIS A 172      19.144  30.562  21.809  1.00 19.89           C  
ATOM   1337  CE1 HIS A 172      17.891  30.813  23.549  1.00 27.06           C  
ATOM   1338  NE2 HIS A 172      18.026  31.049  22.258  1.00 23.50           N  
ATOM   1339  N   GLN A 173      24.306  29.134  23.258  1.00 16.50           N  
ATOM   1340  CA  GLN A 173      25.463  28.312  23.673  1.00 24.75           C  
ATOM   1341  C   GLN A 173      26.378  28.959  24.688  1.00 17.73           C  
ATOM   1342  O   GLN A 173      26.768  28.327  25.650  1.00 21.15           O  
ATOM   1343  CB  GLN A 173      26.334  27.911  22.449  1.00 24.76           C  
ATOM   1344  CG  GLN A 173      25.723  26.838  21.571  1.00 21.25           C  
ATOM   1345  CD  GLN A 173      26.438  26.524  20.286  1.00 35.07           C  
ATOM   1346  OE1 GLN A 173      26.463  25.381  19.838  1.00 42.94           O  
ATOM   1347  NE2 GLN A 173      27.046  27.457  19.592  1.00 35.45           N  
ATOM   1348  N   MET A 174      26.696  30.254  24.523  1.00 26.04           N  
ATOM   1349  CA  MET A 174      27.780  30.924  25.231  1.00 16.63           C  
ATOM   1350  C   MET A 174      27.350  31.962  26.189  1.00 14.52           C  
ATOM   1351  O   MET A 174      28.031  32.138  27.194  1.00 19.50           O  
ATOM   1352  CB  MET A 174      28.718  31.680  24.356  1.00 15.94           C  
ATOM   1353  CG  MET A 174      29.289  31.050  23.072  1.00 38.68           C  
ATOM   1354  SD  MET A 174      30.211  29.526  23.399  1.00 42.51           S  
ATOM   1355  CE  MET A 174      31.373  30.185  24.584  1.00 45.74           C  
ATOM   1356  N   THR A 175      26.232  32.646  25.930  1.00 15.93           N  
ATOM   1357  CA  THR A 175      25.882  33.824  26.706  1.00 20.80           C  
ATOM   1358  C   THR A 175      24.768  33.506  27.662  1.00 22.75           C  
ATOM   1359  O   THR A 175      24.838  33.941  28.815  1.00 19.66           O  
ATOM   1360  CB  THR A 175      25.427  35.010  25.806  1.00 15.05           C  
ATOM   1361  OG1 THR A 175      26.434  35.116  24.831  1.00 15.12           O  
ATOM   1362  CG2 THR A 175      25.209  36.343  26.547  1.00 13.66           C  
ATOM   1363  N   ALA A 176      23.791  32.708  27.207  1.00 17.11           N  
ATOM   1364  CA  ALA A 176      22.709  32.326  28.101  1.00 19.62           C  
ATOM   1365  C   ALA A 176      23.182  31.802  29.462  1.00 18.00           C  
ATOM   1366  O   ALA A 176      22.468  32.016  30.452  1.00 17.46           O  
ATOM   1367  CB  ALA A 176      21.839  31.236  27.463  1.00 25.53           C  
ATOM   1368  N   PRO A 177      24.354  31.136  29.583  1.00 18.68           N  
ATOM   1369  CA  PRO A 177      24.840  30.655  30.859  1.00 22.56           C  
ATOM   1370  C   PRO A 177      25.098  31.759  31.872  1.00 26.32           C  
ATOM   1371  O   PRO A 177      25.183  31.459  33.070  1.00 25.97           O  
ATOM   1372  CB  PRO A 177      26.070  29.871  30.484  1.00 22.51           C  
ATOM   1373  CG  PRO A 177      25.742  29.241  29.117  1.00 20.39           C  
ATOM   1374  CD  PRO A 177      25.070  30.405  28.505  1.00 16.87           C  
ATOM   1375  N   LEU A 178      25.280  33.013  31.433  1.00 17.44           N  
ATOM   1376  CA  LEU A 178      25.494  34.116  32.326  1.00 19.87           C  
ATOM   1377  C   LEU A 178      24.251  34.374  33.171  1.00 22.27           C  
ATOM   1378  O   LEU A 178      24.392  34.955  34.262  1.00 21.74           O  
ATOM   1379  CB  LEU A 178      25.871  35.370  31.534  1.00 20.20           C  
ATOM   1380  CG  LEU A 178      27.246  35.357  30.896  1.00 20.79           C  
ATOM   1381  CD1 LEU A 178      27.437  36.608  30.127  1.00 17.20           C  
ATOM   1382  CD2 LEU A 178      28.317  35.341  31.955  1.00 26.85           C  
ATOM   1383  N   ILE A 179      23.041  33.926  32.787  1.00 20.11           N  
ATOM   1384  CA  ILE A 179      21.847  34.121  33.617  1.00 20.22           C  
ATOM   1385  C   ILE A 179      22.043  33.341  34.922  1.00 18.78           C  
ATOM   1386  O   ILE A 179      21.829  33.929  35.978  1.00 25.03           O  
ATOM   1387  CB  ILE A 179      20.563  33.642  32.860  1.00 19.24           C  
ATOM   1388  CG1 ILE A 179      20.330  34.577  31.655  1.00 19.48           C  
ATOM   1389  CG2 ILE A 179      19.359  33.621  33.820  1.00 15.26           C  
ATOM   1390  CD1 ILE A 179      19.363  34.061  30.604  1.00 26.50           C  
ATOM   1391  N   GLY A 180      22.507  32.094  34.879  1.00 15.40           N  
ATOM   1392  CA  GLY A 180      22.743  31.291  36.059  1.00 21.16           C  
ATOM   1393  C   GLY A 180      23.936  31.788  36.861  1.00 26.48           C  
ATOM   1394  O   GLY A 180      23.881  31.828  38.106  1.00 22.84           O  
ATOM   1395  N   TYR A 181      25.001  32.215  36.144  1.00 24.74           N  
ATOM   1396  CA  TYR A 181      26.209  32.813  36.742  1.00 22.13           C  
ATOM   1397  C   TYR A 181      25.873  33.945  37.716  1.00 18.40           C  
ATOM   1398  O   TYR A 181      26.193  33.901  38.911  1.00 22.35           O  
ATOM   1399  CB  TYR A 181      27.140  33.355  35.625  1.00 21.69           C  
ATOM   1400  CG  TYR A 181      28.489  33.927  36.089  1.00 23.52           C  
ATOM   1401  CD1 TYR A 181      28.603  35.224  36.552  1.00 19.96           C  
ATOM   1402  CD2 TYR A 181      29.618  33.116  36.045  1.00 26.38           C  
ATOM   1403  CE1 TYR A 181      29.825  35.728  36.976  1.00 29.06           C  
ATOM   1404  CE2 TYR A 181      30.840  33.617  36.468  1.00 26.56           C  
ATOM   1405  CZ  TYR A 181      30.947  34.918  36.928  1.00 29.23           C  
ATOM   1406  OH  TYR A 181      32.186  35.413  37.317  1.00 33.06           O  
ATOM   1407  N   TYR A 182      25.194  34.979  37.221  1.00 27.88           N  
ATOM   1408  CA  TYR A 182      24.857  36.175  37.960  1.00 20.66           C  
ATOM   1409  C   TYR A 182      23.688  35.939  38.869  1.00 25.55           C  
ATOM   1410  O   TYR A 182      23.566  36.705  39.814  1.00 22.46           O  
ATOM   1411  CB  TYR A 182      24.536  37.293  36.986  1.00 18.15           C  
ATOM   1412  CG  TYR A 182      25.815  37.884  36.435  1.00 23.80           C  
ATOM   1413  CD1 TYR A 182      26.753  38.411  37.316  1.00 25.62           C  
ATOM   1414  CD2 TYR A 182      26.071  37.822  35.075  1.00 20.65           C  
ATOM   1415  CE1 TYR A 182      27.950  38.888  36.826  1.00 23.86           C  
ATOM   1416  CE2 TYR A 182      27.282  38.286  34.588  1.00 22.91           C  
ATOM   1417  CZ  TYR A 182      28.218  38.800  35.463  1.00 27.81           C  
ATOM   1418  OH  TYR A 182      29.467  39.174  34.966  1.00 26.86           O  
ATOM   1419  N   SER A 183      22.802  34.974  38.593  1.00 17.79           N  
ATOM   1420  CA  SER A 183      21.773  34.685  39.550  1.00 22.82           C  
ATOM   1421  C   SER A 183      22.498  34.117  40.779  1.00 24.33           C  
ATOM   1422  O   SER A 183      22.192  34.532  41.892  1.00 28.47           O  
ATOM   1423  CB  SER A 183      20.820  33.670  38.952  1.00 27.48           C  
ATOM   1424  OG  SER A 183      19.962  34.251  37.970  1.00 36.61           O  
ATOM   1425  N   LYS A 184      23.470  33.220  40.641  1.00 22.39           N  
ATOM   1426  CA  LYS A 184      24.305  32.796  41.740  1.00 32.86           C  
ATOM   1427  C   LYS A 184      25.041  33.947  42.441  1.00 36.64           C  
ATOM   1428  O   LYS A 184      25.197  33.926  43.674  1.00 31.46           O  
ATOM   1429  CB  LYS A 184      25.349  31.811  41.274  1.00 45.13           C  
ATOM   1430  CG  LYS A 184      24.805  30.395  41.301  1.00 65.07           C  
ATOM   1431  CD  LYS A 184      25.953  29.372  41.312  1.00 80.43           C  
ATOM   1432  CE  LYS A 184      25.516  27.942  41.715  1.00 90.18           C  
ATOM   1433  NZ  LYS A 184      25.133  27.852  43.121  1.00 95.35           N  
ATOM   1434  N   GLU A 185      25.532  34.938  41.694  1.00 28.97           N  
ATOM   1435  CA  GLU A 185      26.114  36.110  42.295  1.00 26.04           C  
ATOM   1436  C   GLU A 185      25.074  36.823  43.129  1.00 29.58           C  
ATOM   1437  O   GLU A 185      25.445  37.289  44.215  1.00 27.30           O  
ATOM   1438  CB  GLU A 185      26.630  37.121  41.249  1.00 30.11           C  
ATOM   1439  CG  GLU A 185      27.857  36.591  40.537  1.00 31.47           C  
ATOM   1440  CD  GLU A 185      29.022  36.322  41.493  1.00 37.80           C  
ATOM   1441  OE1 GLU A 185      29.457  37.242  42.181  1.00 38.02           O  
ATOM   1442  OE2 GLU A 185      29.501  35.191  41.552  1.00 35.63           O  
ATOM   1443  N   ALA A 186      23.799  36.967  42.704  1.00 22.47           N  
ATOM   1444  CA  ALA A 186      22.815  37.702  43.488  1.00 20.60           C  
ATOM   1445  C   ALA A 186      22.450  36.961  44.777  1.00 24.28           C  
ATOM   1446  O   ALA A 186      22.235  37.529  45.854  1.00 25.34           O  
ATOM   1447  CB  ALA A 186      21.568  37.882  42.680  1.00 19.02           C  
ATOM   1448  N   GLU A 187      22.415  35.638  44.701  1.00 31.08           N  
ATOM   1449  CA  GLU A 187      22.141  34.782  45.857  1.00 44.44           C  
ATOM   1450  C   GLU A 187      23.150  34.955  46.976  1.00 40.98           C  
ATOM   1451  O   GLU A 187      22.828  34.905  48.176  1.00 33.46           O  
ATOM   1452  CB  GLU A 187      22.152  33.310  45.466  1.00 56.38           C  
ATOM   1453  CG  GLU A 187      20.806  32.860  44.911  1.00 76.88           C  
ATOM   1454  CD  GLU A 187      20.739  31.369  44.618  1.00 86.20           C  
ATOM   1455  OE1 GLU A 187      20.664  30.571  45.562  1.00 91.02           O  
ATOM   1456  OE2 GLU A 187      20.757  31.020  43.436  1.00 91.61           O  
ATOM   1457  N   ALA A 188      24.399  35.166  46.536  1.00 30.39           N  
ATOM   1458  CA  ALA A 188      25.497  35.366  47.468  1.00 35.28           C  
ATOM   1459  C   ALA A 188      25.615  36.777  48.053  1.00 33.05           C  
ATOM   1460  O   ALA A 188      26.471  37.056  48.894  1.00 38.47           O  
ATOM   1461  CB  ALA A 188      26.798  34.962  46.745  1.00 31.61           C  
ATOM   1462  N   GLY A 189      24.743  37.688  47.643  1.00 33.11           N  
ATOM   1463  CA  GLY A 189      24.765  39.076  48.082  1.00 38.03           C  
ATOM   1464  C   GLY A 189      25.738  40.009  47.310  1.00 39.17           C  
ATOM   1465  O   GLY A 189      25.867  41.197  47.661  1.00 38.53           O  
ATOM   1466  N   ASN A 190      26.374  39.541  46.221  1.00 32.23           N  
ATOM   1467  CA  ASN A 190      27.363  40.312  45.461  1.00 28.46           C  
ATOM   1468  C   ASN A 190      26.836  41.319  44.448  1.00 25.65           C  
ATOM   1469  O   ASN A 190      27.599  42.167  44.016  1.00 32.64           O  
ATOM   1470  CB  ASN A 190      28.307  39.357  44.735  1.00 34.00           C  
ATOM   1471  CG  ASN A 190      29.016  38.341  45.616  1.00 34.48           C  
ATOM   1472  OD1 ASN A 190      29.153  38.496  46.827  1.00 33.98           O  
ATOM   1473  ND2 ASN A 190      29.479  37.218  45.112  1.00 35.91           N  
ATOM   1474  N   THR A 191      25.556  41.263  44.069  1.00 26.13           N  
ATOM   1475  CA  THR A 191      24.855  42.119  43.112  1.00 29.10           C  
ATOM   1476  C   THR A 191      23.337  41.897  43.350  1.00 30.66           C  
ATOM   1477  O   THR A 191      22.924  40.980  44.099  1.00 27.02           O  
ATOM   1478  CB  THR A 191      25.234  41.732  41.612  1.00 26.13           C  
ATOM   1479  OG1 THR A 191      24.835  42.853  40.815  1.00 28.32           O  
ATOM   1480  CG2 THR A 191      24.563  40.464  41.070  1.00 26.95           C  
ATOM   1481  N   LYS A 192      22.520  42.760  42.707  1.00 31.45           N  
ATOM   1482  CA  LYS A 192      21.066  42.643  42.614  1.00 30.19           C  
ATOM   1483  C   LYS A 192      20.766  42.082  41.200  1.00 26.48           C  
ATOM   1484  O   LYS A 192      21.477  42.422  40.243  1.00 26.22           O  
ATOM   1485  CB  LYS A 192      20.449  44.043  42.842  1.00 26.39           C  
ATOM   1486  CG  LYS A 192      20.470  44.348  44.357  1.00 44.92           C  
ATOM   1487  CD  LYS A 192      20.175  45.801  44.791  1.00 56.84           C  
ATOM   1488  CE  LYS A 192      19.401  45.922  46.117  1.00 62.41           C  
ATOM   1489  NZ  LYS A 192      17.996  45.547  45.934  1.00 71.82           N  
ATOM   1490  N   TYR A 193      19.780  41.212  40.951  1.00 29.59           N  
ATOM   1491  CA  TYR A 193      19.512  40.627  39.611  1.00 26.17           C  
ATOM   1492  C   TYR A 193      18.078  41.014  39.353  1.00 22.39           C  
ATOM   1493  O   TYR A 193      17.328  40.851  40.302  1.00 29.92           O  
ATOM   1494  CB  TYR A 193      19.649  39.084  39.628  1.00 16.14           C  
ATOM   1495  CG  TYR A 193      19.616  38.390  38.306  1.00 23.88           C  
ATOM   1496  CD1 TYR A 193      18.419  38.015  37.750  1.00 28.45           C  
ATOM   1497  CD2 TYR A 193      20.768  38.216  37.613  1.00 21.54           C  
ATOM   1498  CE1 TYR A 193      18.368  37.484  36.473  1.00 27.30           C  
ATOM   1499  CE2 TYR A 193      20.734  37.682  36.334  1.00 27.18           C  
ATOM   1500  CZ  TYR A 193      19.534  37.328  35.772  1.00 22.84           C  
ATOM   1501  OH  TYR A 193      19.490  36.855  34.496  1.00 23.98           O  
ATOM   1502  N   ALA A 194      17.604  41.586  38.241  1.00 25.70           N  
ATOM   1503  CA  ALA A 194      16.181  41.854  38.027  1.00 22.71           C  
ATOM   1504  C   ALA A 194      15.867  41.433  36.601  1.00 24.56           C  
ATOM   1505  O   ALA A 194      16.666  41.662  35.701  1.00 23.26           O  
ATOM   1506  CB  ALA A 194      15.820  43.324  38.124  1.00 27.76           C  
ATOM   1507  N   LYS A 195      14.803  40.679  36.385  1.00 22.73           N  
ATOM   1508  CA  LYS A 195      14.390  40.266  35.066  1.00 23.39           C  
ATOM   1509  C   LYS A 195      13.277  41.223  34.553  1.00 27.00           C  
ATOM   1510  O   LYS A 195      12.415  41.677  35.322  1.00 29.46           O  
ATOM   1511  CB  LYS A 195      13.973  38.819  35.238  1.00 21.78           C  
ATOM   1512  CG  LYS A 195      13.755  38.186  33.909  1.00 29.40           C  
ATOM   1513  CD  LYS A 195      13.211  36.799  34.127  1.00 38.23           C  
ATOM   1514  CE  LYS A 195      12.745  36.343  32.751  1.00 39.99           C  
ATOM   1515  NZ  LYS A 195      12.355  34.938  32.727  1.00 49.37           N  
ATOM   1516  N   VAL A 196      13.287  41.732  33.311  1.00 20.78           N  
ATOM   1517  CA  VAL A 196      12.218  42.589  32.815  1.00 23.44           C  
ATOM   1518  C   VAL A 196      11.666  41.946  31.524  1.00 28.74           C  
ATOM   1519  O   VAL A 196      12.321  41.203  30.767  1.00 21.38           O  
ATOM   1520  CB  VAL A 196      12.717  44.035  32.521  1.00 32.45           C  
ATOM   1521  CG1 VAL A 196      13.508  44.521  33.736  1.00 37.45           C  
ATOM   1522  CG2 VAL A 196      13.623  44.112  31.315  1.00 31.23           C  
ATOM   1523  N   ASP A 197      10.384  42.181  31.309  1.00 22.69           N  
ATOM   1524  CA  ASP A 197       9.688  41.664  30.175  1.00 16.27           C  
ATOM   1525  C   ASP A 197      10.000  42.516  28.963  1.00 21.71           C  
ATOM   1526  O   ASP A 197       9.359  43.537  28.745  1.00 20.20           O  
ATOM   1527  CB  ASP A 197       8.206  41.681  30.416  1.00 22.42           C  
ATOM   1528  CG  ASP A 197       7.386  41.039  29.288  1.00 18.45           C  
ATOM   1529  OD1 ASP A 197       7.877  40.724  28.216  1.00 21.07           O  
ATOM   1530  OD2 ASP A 197       6.214  40.837  29.484  1.00 23.53           O  
ATOM   1531  N   GLY A 198      10.921  42.068  28.123  1.00 16.61           N  
ATOM   1532  CA  GLY A 198      11.316  42.835  26.964  1.00 21.26           C  
ATOM   1533  C   GLY A 198      10.257  42.800  25.859  1.00 27.33           C  
ATOM   1534  O   GLY A 198      10.499  43.434  24.830  1.00 21.75           O  
ATOM   1535  N   THR A 199       9.094  42.109  25.950  1.00 23.59           N  
ATOM   1536  CA  THR A 199       8.045  42.211  24.904  1.00 24.67           C  
ATOM   1537  C   THR A 199       7.121  43.430  25.058  1.00 26.11           C  
ATOM   1538  O   THR A 199       6.469  43.835  24.074  1.00 31.06           O  
ATOM   1539  CB  THR A 199       7.149  40.904  24.823  1.00 20.04           C  
ATOM   1540  OG1 THR A 199       6.307  40.816  25.949  1.00 20.89           O  
ATOM   1541  CG2 THR A 199       8.016  39.649  24.778  1.00 20.89           C  
ATOM   1542  N   LYS A 200       7.171  44.113  26.224  1.00 23.64           N  
ATOM   1543  CA  LYS A 200       6.346  45.271  26.476  1.00 19.12           C  
ATOM   1544  C   LYS A 200       6.785  46.344  25.533  1.00 24.01           C  
ATOM   1545  O   LYS A 200       7.861  46.304  24.939  1.00 22.82           O  
ATOM   1546  CB  LYS A 200       6.509  45.758  27.894  1.00 22.39           C  
ATOM   1547  CG  LYS A 200       5.870  44.746  28.839  1.00 18.31           C  
ATOM   1548  CD  LYS A 200       5.898  45.383  30.175  1.00 26.54           C  
ATOM   1549  CE  LYS A 200       5.474  44.334  31.116  1.00 24.03           C  
ATOM   1550  NZ  LYS A 200       5.688  44.892  32.400  1.00 28.94           N  
ATOM   1551  N   PRO A 201       5.945  47.296  25.281  1.00 25.29           N  
ATOM   1552  CA  PRO A 201       6.324  48.459  24.505  1.00 23.26           C  
ATOM   1553  C   PRO A 201       7.525  49.152  25.131  1.00 21.27           C  
ATOM   1554  O   PRO A 201       7.674  49.071  26.368  1.00 22.64           O  
ATOM   1555  CB  PRO A 201       5.022  49.240  24.502  1.00 29.11           C  
ATOM   1556  CG  PRO A 201       3.940  48.167  24.515  1.00 26.68           C  
ATOM   1557  CD  PRO A 201       4.511  47.257  25.583  1.00 33.70           C  
ATOM   1558  N   VAL A 202       8.368  49.799  24.296  1.00 24.14           N  
ATOM   1559  CA  VAL A 202       9.572  50.527  24.721  1.00 21.75           C  
ATOM   1560  C   VAL A 202       9.234  51.377  25.959  1.00 24.15           C  
ATOM   1561  O   VAL A 202       9.796  51.162  27.026  1.00 29.61           O  
ATOM   1562  CB  VAL A 202      10.094  51.474  23.582  1.00 20.87           C  
ATOM   1563  CG1 VAL A 202      11.238  52.354  24.054  1.00 17.93           C  
ATOM   1564  CG2 VAL A 202      10.665  50.653  22.471  1.00 22.03           C  
ATOM   1565  N   ALA A 203       8.262  52.286  25.965  1.00 26.44           N  
ATOM   1566  CA  ALA A 203       8.001  53.132  27.123  1.00 24.59           C  
ATOM   1567  C   ALA A 203       7.638  52.381  28.370  1.00 24.66           C  
ATOM   1568  O   ALA A 203       7.981  52.795  29.484  1.00 26.00           O  
ATOM   1569  CB  ALA A 203       6.872  54.099  26.846  1.00 34.37           C  
ATOM   1570  N   GLU A 204       6.959  51.252  28.190  1.00 28.00           N  
ATOM   1571  CA  GLU A 204       6.592  50.429  29.321  1.00 27.26           C  
ATOM   1572  C   GLU A 204       7.818  49.739  29.914  1.00 31.42           C  
ATOM   1573  O   GLU A 204       7.951  49.646  31.138  1.00 23.09           O  
ATOM   1574  CB  GLU A 204       5.587  49.382  28.900  1.00 36.46           C  
ATOM   1575  CG  GLU A 204       4.144  49.866  28.988  1.00 44.61           C  
ATOM   1576  CD  GLU A 204       3.138  48.709  28.884  1.00 48.97           C  
ATOM   1577  OE1 GLU A 204       2.993  47.948  29.851  1.00 52.39           O  
ATOM   1578  OE2 GLU A 204       2.506  48.562  27.836  1.00 51.56           O  
ATOM   1579  N   VAL A 205       8.729  49.235  29.080  1.00 31.86           N  
ATOM   1580  CA  VAL A 205       9.958  48.634  29.563  1.00 22.63           C  
ATOM   1581  C   VAL A 205      10.665  49.763  30.292  1.00 21.22           C  
ATOM   1582  O   VAL A 205      11.202  49.541  31.373  1.00 18.70           O  
ATOM   1583  CB  VAL A 205      10.851  48.117  28.381  1.00 24.22           C  
ATOM   1584  CG1 VAL A 205      12.176  47.554  28.946  1.00 19.79           C  
ATOM   1585  CG2 VAL A 205      10.157  47.007  27.589  1.00 17.92           C  
ATOM   1586  N   ARG A 206      10.676  50.985  29.748  1.00 23.27           N  
ATOM   1587  CA  ARG A 206      11.381  52.102  30.354  1.00 26.40           C  
ATOM   1588  C   ARG A 206      10.866  52.395  31.765  1.00 29.43           C  
ATOM   1589  O   ARG A 206      11.653  52.530  32.704  1.00 32.42           O  
ATOM   1590  CB  ARG A 206      11.196  53.246  29.421  1.00 26.38           C  
ATOM   1591  CG  ARG A 206      11.935  54.435  29.920  1.00 49.92           C  
ATOM   1592  CD  ARG A 206      11.129  55.634  29.476  1.00 67.93           C  
ATOM   1593  NE  ARG A 206      11.566  56.767  30.264  1.00 84.85           N  
ATOM   1594  CZ  ARG A 206      12.176  57.834  29.727  1.00 93.86           C  
ATOM   1595  NH1 ARG A 206      12.338  57.978  28.402  1.00 92.58           N  
ATOM   1596  NH2 ARG A 206      12.607  58.797  30.557  1.00100.35           N  
ATOM   1597  N   ALA A 207       9.544  52.377  31.942  1.00 26.47           N  
ATOM   1598  CA  ALA A 207       8.907  52.492  33.247  1.00 31.60           C  
ATOM   1599  C   ALA A 207       9.202  51.350  34.241  1.00 38.53           C  
ATOM   1600  O   ALA A 207       9.309  51.604  35.465  1.00 38.74           O  
ATOM   1601  CB  ALA A 207       7.414  52.565  33.084  1.00 26.98           C  
ATOM   1602  N   ASP A 208       9.362  50.072  33.834  1.00 34.71           N  
ATOM   1603  CA  ASP A 208       9.716  48.993  34.790  1.00 29.57           C  
ATOM   1604  C   ASP A 208      11.108  49.181  35.354  1.00 23.15           C  
ATOM   1605  O   ASP A 208      11.374  49.013  36.553  1.00 27.89           O  
ATOM   1606  CB  ASP A 208       9.597  47.611  34.097  1.00 28.86           C  
ATOM   1607  CG  ASP A 208       8.157  47.235  33.726  1.00 36.94           C  
ATOM   1608  OD1 ASP A 208       7.226  47.532  34.481  1.00 38.17           O  
ATOM   1609  OD2 ASP A 208       7.946  46.649  32.669  1.00 43.37           O  
ATOM   1610  N   LEU A 209      11.976  49.631  34.439  1.00 29.55           N  
ATOM   1611  CA  LEU A 209      13.339  49.966  34.772  1.00 30.90           C  
ATOM   1612  C   LEU A 209      13.384  51.107  35.751  1.00 30.94           C  
ATOM   1613  O   LEU A 209      14.199  50.983  36.656  1.00 31.15           O  
ATOM   1614  CB  LEU A 209      14.144  50.369  33.555  1.00 22.64           C  
ATOM   1615  CG  LEU A 209      14.484  49.203  32.619  1.00 32.03           C  
ATOM   1616  CD1 LEU A 209      15.195  49.765  31.380  1.00 30.31           C  
ATOM   1617  CD2 LEU A 209      15.357  48.179  33.319  1.00 27.70           C  
ATOM   1618  N   GLU A 210      12.618  52.198  35.657  1.00 29.77           N  
ATOM   1619  CA  GLU A 210      12.663  53.230  36.684  1.00 32.29           C  
ATOM   1620  C   GLU A 210      12.246  52.665  38.009  1.00 37.37           C  
ATOM   1621  O   GLU A 210      12.926  52.974  38.982  1.00 37.57           O  
ATOM   1622  CB  GLU A 210      11.762  54.334  36.399  1.00 30.94           C  
ATOM   1623  CG  GLU A 210      12.483  55.212  35.433  1.00 46.47           C  
ATOM   1624  CD  GLU A 210      11.646  56.411  35.024  1.00 59.35           C  
ATOM   1625  OE1 GLU A 210      11.393  57.236  35.902  1.00 73.54           O  
ATOM   1626  OE2 GLU A 210      11.248  56.534  33.859  1.00 55.93           O  
ATOM   1627  N   LYS A 211      11.260  51.747  38.076  1.00 40.32           N  
ATOM   1628  CA  LYS A 211      10.927  51.111  39.364  1.00 46.86           C  
ATOM   1629  C   LYS A 211      12.078  50.386  40.001  1.00 44.48           C  
ATOM   1630  O   LYS A 211      12.239  50.401  41.213  1.00 53.79           O  
ATOM   1631  CB  LYS A 211       9.840  50.063  39.295  1.00 49.66           C  
ATOM   1632  CG  LYS A 211       8.532  50.780  39.159  1.00 66.99           C  
ATOM   1633  CD  LYS A 211       7.786  50.219  37.961  1.00 79.45           C  
ATOM   1634  CE  LYS A 211       6.678  51.165  37.481  1.00 83.43           C  
ATOM   1635  NZ  LYS A 211       6.007  50.590  36.327  1.00 85.04           N  
ATOM   1636  N   ILE A 212      12.897  49.723  39.210  1.00 43.75           N  
ATOM   1637  CA  ILE A 212      14.037  48.992  39.744  1.00 41.73           C  
ATOM   1638  C   ILE A 212      15.155  49.961  40.162  1.00 40.35           C  
ATOM   1639  O   ILE A 212      15.751  49.755  41.216  1.00 44.48           O  
ATOM   1640  CB  ILE A 212      14.508  47.961  38.630  1.00 38.89           C  
ATOM   1641  CG1 ILE A 212      13.375  46.935  38.326  1.00 38.67           C  
ATOM   1642  CG2 ILE A 212      15.806  47.281  39.075  1.00 33.58           C  
ATOM   1643  CD1 ILE A 212      13.602  46.019  37.091  1.00 32.12           C  
ATOM   1644  N   LEU A 213      15.456  51.032  39.420  1.00 40.42           N  
ATOM   1645  CA  LEU A 213      16.624  51.868  39.661  1.00 49.31           C  
ATOM   1646  C   LEU A 213      16.440  53.187  40.423  1.00 54.79           C  
ATOM   1647  O   LEU A 213      17.458  53.704  40.904  1.00 53.77           O  
ATOM   1648  CB  LEU A 213      17.321  52.160  38.292  1.00 37.29           C  
ATOM   1649  CG  LEU A 213      17.772  50.963  37.443  1.00 35.90           C  
ATOM   1650  CD1 LEU A 213      18.238  51.457  36.081  1.00 37.96           C  
ATOM   1651  CD2 LEU A 213      18.910  50.230  38.104  1.00 30.51           C  
ATOM   1652  N   GLY A 214      15.248  53.773  40.555  1.00 60.83           N  
ATOM   1653  CA  GLY A 214      15.055  55.001  41.318  1.00 66.76           C  
ATOM   1654  C   GLY A 214      14.400  56.086  40.466  1.00 77.41           C  
ATOM   1655  O   GLY A 214      13.852  57.041  41.020  1.00 81.95           O  
ATOM   1656  OXT GLY A 214      14.430  55.983  39.238  1.00 80.44           O  
END
