# Supplementary material for: Rapid interpretation of small-angle X-ray scattering data
Source: PLoS Comput Biol. 2019 Mar 22;15(3):e1006900. doi: 10.1371/journal.pcbi.1006900 (PMC6447237; doi:10.1371/journal.pcbi.1006900)
Supplement: S1 Archive — (ZIP) [file pcbi.1006900.s019.zip › S1_Archive/sims/Ake/4AKE.pdb]

HEADER    PHOSPHOTRANSFERASE                      29-DEC-95   4AKE              
TITLE     ADENYLATE KINASE                                                      
COMPND    MOL_ID: 1;                                                            
COMPND   2 MOLECULE: ADENYLATE KINASE;                                          
COMPND   3 CHAIN: A, B;                                                         
COMPND   4 SYNONYM: ATP\:AMP PHOSPHOTRANSFERASE, MYOKINASE;                     
COMPND   5 EC: 2.7.4.3;                                                         
COMPND   6 ENGINEERED: YES                                                      
SOURCE    MOL_ID: 1;                                                            
SOURCE   2 ORGANISM_SCIENTIFIC: ESCHERICHIA COLI;                               
SOURCE   3 ORGANISM_TAXID: 562;                                                 
SOURCE   4 CELLULAR_LOCATION: CYTOSOL;                                          
SOURCE   5 EXPRESSION_SYSTEM: ESCHERICHIA COLI;                                 
SOURCE   6 EXPRESSION_SYSTEM_TAXID: 562;                                        
SOURCE   7 EXPRESSION_SYSTEM_PLASMID: PAK601                                    
KEYWDS    NUCLEOSIDE MONOPHOSPHATE KINASE, ATP:AMP PHOSPHOTRANSFERASE,          
KEYWDS   2 MYOKINASE                                                            
EXPDTA    X-RAY DIFFRACTION                                                     
AUTHOR    G.J.SCHLAUDERER,G.E.SCHULZ                                            
REVDAT   2   24-FEB-09 4AKE    1       VERSN                                    
REVDAT   1   10-JUN-96 4AKE    0                                                
JRNL        AUTH   C.W.MULLER,G.J.SCHLAUDERER,J.REINSTEIN,G.E.SCHULZ            
JRNL        TITL   ADENYLATE KINASE MOTIONS DURING CATALYSIS: AN                
JRNL        TITL 2 ENERGETIC COUNTERWEIGHT BALANCING SUBSTRATE                  
JRNL        TITL 3 BINDING.                                                     
JRNL        REF    STRUCTURE                     V.   4   147 1996              
JRNL        REFN                   ISSN 0969-2126                               
JRNL        PMID   8805521                                                      
JRNL        DOI    10.1016/S0969-2126(96)00018-4                                
REMARK   1                                                                      
REMARK   1 REFERENCE 1                                                          
REMARK   1  AUTH   C.VONRHEIN,G.J.SCHLAUDERER,G.E.SCHULZ                        
REMARK   1  TITL   MOVIE OF THE STRUCTURAL CHANGES DURING A CATALYTIC           
REMARK   1  TITL 2 CYCLE OF NUCLEOSIDE MONOPHOSPHATE KINASES                    
REMARK   1  REF    STRUCTURE                     V.   3   483 1995              
REMARK   1  REFN                   ISSN 0969-2126                               
REMARK   1 REFERENCE 2                                                          
REMARK   1  AUTH   C.W.MULLER,G.E.SCHULZ                                        
REMARK   1  TITL   STRUCTURE OF THE COMPLEX BETWEEN ADENYLATE KINASE            
REMARK   1  TITL 2 FROM ESCHERICHIA COLI AND THE INHIBITOR AP5A                 
REMARK   1  TITL 3 REFINED AT 1.9 A RESOLUTION. A MODEL FOR A                   
REMARK   1  TITL 4 CATALYTIC TRANSITION STATE                                   
REMARK   1  REF    J.MOL.BIOL.                   V. 224   159 1992              
REMARK   1  REFN                   ISSN 0022-2836                               
REMARK   2                                                                      
REMARK   2 RESOLUTION.    2.20 ANGSTROMS.                                       
REMARK   3                                                                      
REMARK   3 REFINEMENT.                                                          
REMARK   3   PROGRAM     : X-PLOR 3.1                                           
REMARK   3   AUTHORS     : BRUNGER                                              
REMARK   3                                                                      
REMARK   3  DATA USED IN REFINEMENT.                                            
REMARK   3   RESOLUTION RANGE HIGH (ANGSTROMS) : 2.20                           
REMARK   3   RESOLUTION RANGE LOW  (ANGSTROMS) : 10.00                          
REMARK   3   DATA CUTOFF            (SIGMA(F)) : 0.000                          
REMARK   3   DATA CUTOFF HIGH         (ABS(F)) : NULL                           
REMARK   3   DATA CUTOFF LOW          (ABS(F)) : NULL                           
REMARK   3   COMPLETENESS (WORKING+TEST)   (%) : 82.0                           
REMARK   3   NUMBER OF REFLECTIONS             : 17932                          
REMARK   3                                                                      
REMARK   3  FIT TO DATA USED IN REFINEMENT.                                     
REMARK   3   CROSS-VALIDATION METHOD          : NULL                            
REMARK   3   FREE R VALUE TEST SET SELECTION  : NULL                            
REMARK   3   R VALUE            (WORKING SET) : 0.183                           
REMARK   3   FREE R VALUE                     : NULL                            
REMARK   3   FREE R VALUE TEST SET SIZE   (%) : NULL                            
REMARK   3   FREE R VALUE TEST SET COUNT      : NULL                            
REMARK   3   ESTIMATED ERROR OF FREE R VALUE  : NULL                            
REMARK   3                                                                      
REMARK   3  FIT IN THE HIGHEST RESOLUTION BIN.                                  
REMARK   3   TOTAL NUMBER OF BINS USED           : NULL                         
REMARK   3   BIN RESOLUTION RANGE HIGH       (A) : NULL                         
REMARK   3   BIN RESOLUTION RANGE LOW        (A) : NULL                         
REMARK   3   BIN COMPLETENESS (WORKING+TEST) (%) : NULL                         
REMARK   3   REFLECTIONS IN BIN    (WORKING SET) : NULL                         
REMARK   3   BIN R VALUE           (WORKING SET) : NULL                         
REMARK   3   BIN FREE R VALUE                    : NULL                         
REMARK   3   BIN FREE R VALUE TEST SET SIZE  (%) : NULL                         
REMARK   3   BIN FREE R VALUE TEST SET COUNT     : NULL                         
REMARK   3   ESTIMATED ERROR OF BIN FREE R VALUE : NULL                         
REMARK   3                                                                      
REMARK   3  NUMBER OF NON-HYDROGEN ATOMS USED IN REFINEMENT.                    
REMARK   3   PROTEIN ATOMS            : 3312                                    
REMARK   3   NUCLEIC ACID ATOMS       : 0                                       
REMARK   3   HETEROGEN ATOMS          : 0                                       
REMARK   3   SOLVENT ATOMS            : 147                                     
REMARK   3                                                                      
REMARK   3  B VALUES.                                                           
REMARK   3   FROM WILSON PLOT           (A**2) : NULL                           
REMARK   3   MEAN B VALUE      (OVERALL, A**2) : 42.00                          
REMARK   3   OVERALL ANISOTROPIC B VALUE.                                       
REMARK   3    B11 (A**2) : NULL                                                 
REMARK   3    B22 (A**2) : NULL                                                 
REMARK   3    B33 (A**2) : NULL                                                 
REMARK   3    B12 (A**2) : NULL                                                 
REMARK   3    B13 (A**2) : NULL                                                 
REMARK   3    B23 (A**2) : NULL                                                 
REMARK   3                                                                      
REMARK   3  ESTIMATED COORDINATE ERROR.                                         
REMARK   3   ESD FROM LUZZATI PLOT        (A) : 0.30                            
REMARK   3   ESD FROM SIGMAA              (A) : NULL                            
REMARK   3   LOW RESOLUTION CUTOFF        (A) : NULL                            
REMARK   3                                                                      
REMARK   3  CROSS-VALIDATED ESTIMATED COORDINATE ERROR.                         
REMARK   3   ESD FROM C-V LUZZATI PLOT    (A) : NULL                            
REMARK   3   ESD FROM C-V SIGMAA          (A) : NULL                            
REMARK   3                                                                      
REMARK   3  RMS DEVIATIONS FROM IDEAL VALUES.                                   
REMARK   3   BOND LENGTHS                 (A) : 0.012                           
REMARK   3   BOND ANGLES            (DEGREES) : 1.70                            
REMARK   3   DIHEDRAL ANGLES        (DEGREES) : NULL                            
REMARK   3   IMPROPER ANGLES        (DEGREES) : NULL                            
REMARK   3                                                                      
REMARK   3  ISOTROPIC THERMAL MODEL : NULL                                      
REMARK   3                                                                      
REMARK   3  ISOTROPIC THERMAL FACTOR RESTRAINTS.    RMS    SIGMA                
REMARK   3   MAIN-CHAIN BOND              (A**2) : 4.400 ; 1.500                
REMARK   3   MAIN-CHAIN ANGLE             (A**2) : 6.400 ; 2.000                
REMARK   3   SIDE-CHAIN BOND              (A**2) : 6.600 ; 2.000                
REMARK   3   SIDE-CHAIN ANGLE             (A**2) : 9.600 ; 2.500                
REMARK   3                                                                      
REMARK   3  NCS MODEL : NULL                                                    
REMARK   3                                                                      
REMARK   3  NCS RESTRAINTS.                         RMS   SIGMA/WEIGHT          
REMARK   3   GROUP  1  POSITIONAL            (A) : NULL  ; NULL                 
REMARK   3   GROUP  1  B-FACTOR           (A**2) : NULL  ; NULL                 
REMARK   3                                                                      
REMARK   3  PARAMETER FILE  1  : NULL                                           
REMARK   3  TOPOLOGY FILE  1   : NULL                                           
REMARK   3                                                                      
REMARK   3  OTHER REFINEMENT REMARKS: NULL                                      
REMARK   4                                                                      
REMARK   4 4AKE COMPLIES WITH FORMAT V. 3.15, 01-DEC-08                         
REMARK 100                                                                      
REMARK 100 THIS ENTRY HAS BEEN PROCESSED BY BNL.                                
REMARK 200                                                                      
REMARK 200 EXPERIMENTAL DETAILS                                                 
REMARK 200  EXPERIMENT TYPE                : X-RAY DIFFRACTION                  
REMARK 200  DATE OF DATA COLLECTION        : 1991                               
REMARK 200  TEMPERATURE           (KELVIN) : NULL                               
REMARK 200  PH                             : NULL                               
REMARK 200  NUMBER OF CRYSTALS USED        : NULL                               
REMARK 200                                                                      
REMARK 200  SYNCHROTRON              (Y/N) : N                                  
REMARK 200  RADIATION SOURCE               : ROTATING ANODE                     
REMARK 200  BEAMLINE                       : NULL                               
REMARK 200  X-RAY GENERATOR MODEL          : NULL                               
REMARK 200  MONOCHROMATIC OR LAUE    (M/L) : M                                  
REMARK 200  WAVELENGTH OR RANGE        (A) : 1.5418                             
REMARK 200  MONOCHROMATOR                  : NULL                               
REMARK 200  OPTICS                         : NULL                               
REMARK 200                                                                      
REMARK 200  DETECTOR TYPE                  : AREA DETECTOR                      
REMARK 200  DETECTOR MANUFACTURER          : SIEMENS                            
REMARK 200  INTENSITY-INTEGRATION SOFTWARE : XDS                                
REMARK 200  DATA SCALING SOFTWARE          : NULL                               
REMARK 200                                                                      
REMARK 200  NUMBER OF UNIQUE REFLECTIONS   : 17932                              
REMARK 200  RESOLUTION RANGE HIGH      (A) : 2.200                              
REMARK 200  RESOLUTION RANGE LOW       (A) : 10.000                             
REMARK 200  REJECTION CRITERIA  (SIGMA(I)) : 0.000                              
REMARK 200                                                                      
REMARK 200 OVERALL.                                                             
REMARK 200  COMPLETENESS FOR RANGE     (%) : 82.0                               
REMARK 200  DATA REDUNDANCY                : 3.000                              
REMARK 200  R MERGE                    (I) : 0.06300                            
REMARK 200  R SYM                      (I) : NULL                               
REMARK 200  <I/SIGMA(I)> FOR THE DATA SET  : NULL                               
REMARK 200                                                                      
REMARK 200 IN THE HIGHEST RESOLUTION SHELL.                                     
REMARK 200  HIGHEST RESOLUTION SHELL, RANGE HIGH (A) : NULL                     
REMARK 200  HIGHEST RESOLUTION SHELL, RANGE LOW  (A) : NULL                     
REMARK 200  COMPLETENESS FOR SHELL     (%) : NULL                               
REMARK 200  DATA REDUNDANCY IN SHELL       : NULL                               
REMARK 200  R MERGE FOR SHELL          (I) : NULL                               
REMARK 200  R SYM FOR SHELL            (I) : NULL                               
REMARK 200  <I/SIGMA(I)> FOR SHELL         : NULL                               
REMARK 200                                                                      
REMARK 200 DIFFRACTION PROTOCOL: NULL                                           
REMARK 200 METHOD USED TO DETERMINE THE STRUCTURE: NULL                         
REMARK 200 SOFTWARE USED: X-PLOR 3.1                                            
REMARK 200 STARTING MODEL: NULL                                                 
REMARK 200                                                                      
REMARK 200 REMARK: NULL                                                         
REMARK 280                                                                      
REMARK 280 CRYSTAL                                                              
REMARK 280 SOLVENT CONTENT, VS   (%): 48.00                                     
REMARK 280 MATTHEWS COEFFICIENT, VM (ANGSTROMS**3/DA): 2.36                     
REMARK 280                                                                      
REMARK 280 CRYSTALLIZATION CONDITIONS: NULL                                     
REMARK 290                                                                      
REMARK 290 CRYSTALLOGRAPHIC SYMMETRY                                            
REMARK 290 SYMMETRY OPERATORS FOR SPACE GROUP: P 1                              
REMARK 290                                                                      
REMARK 290      SYMOP   SYMMETRY                                                
REMARK 290     NNNMMM   OPERATOR                                                
REMARK 290       1555   X,Y,Z                                                   
REMARK 290                                                                      
REMARK 290     WHERE NNN -> OPERATOR NUMBER                                     
REMARK 290           MMM -> TRANSLATION VECTOR                                  
REMARK 290                                                                      
REMARK 290 CRYSTALLOGRAPHIC SYMMETRY TRANSFORMATIONS                            
REMARK 290 THE FOLLOWING TRANSFORMATIONS OPERATE ON THE ATOM/HETATM             
REMARK 290 RECORDS IN THIS ENTRY TO PRODUCE CRYSTALLOGRAPHICALLY                
REMARK 290 RELATED MOLECULES.                                                   
REMARK 290   SMTRY1   1  1.000000  0.000000  0.000000        0.00000            
REMARK 290   SMTRY2   1  0.000000  1.000000  0.000000        0.00000            
REMARK 290   SMTRY3   1  0.000000  0.000000  1.000000        0.00000            
REMARK 290                                                                      
REMARK 290 REMARK: NULL                                                         
REMARK 300                                                                      
REMARK 300 BIOMOLECULE: 1                                                       
REMARK 300 SEE REMARK 350 FOR THE AUTHOR PROVIDED AND/OR PROGRAM                
REMARK 300 GENERATED ASSEMBLY INFORMATION FOR THE STRUCTURE IN                  
REMARK 300 THIS ENTRY. THE REMARK MAY ALSO PROVIDE INFORMATION ON               
REMARK 300 BURIED SURFACE AREA.                                                 
REMARK 350                                                                      
REMARK 350 COORDINATES FOR A COMPLETE MULTIMER REPRESENTING THE KNOWN           
REMARK 350 BIOLOGICALLY SIGNIFICANT OLIGOMERIZATION STATE OF THE                
REMARK 350 MOLECULE CAN BE GENERATED BY APPLYING BIOMT TRANSFORMATIONS          
REMARK 350 GIVEN BELOW.  BOTH NON-CRYSTALLOGRAPHIC AND                          
REMARK 350 CRYSTALLOGRAPHIC OPERATIONS ARE GIVEN.                               
REMARK 350                                                                      
REMARK 350 BIOMOLECULE: 1                                                       
REMARK 350 AUTHOR DETERMINED BIOLOGICAL UNIT: DIMERIC                           
REMARK 350 APPLY THE FOLLOWING TO CHAINS: A, B                                  
REMARK 350   BIOMT1   1  1.000000  0.000000  0.000000        0.00000            
REMARK 350   BIOMT2   1  0.000000  1.000000  0.000000        0.00000            
REMARK 350   BIOMT3   1  0.000000  0.000000  1.000000        0.00000            
REMARK 400                                                                      
REMARK 400 COMPOUND                                                             
REMARK 400                                                                      
REMARK 400 THE SECONDARY STRUCTURAL ELEMENTS PRESENTED BELOW ARE FROM           
REMARK 400 PROGRAM DSSP.  FOR MANUAL ASSIGNMENTS PLEASE SEE THE                 
REMARK 400 PUBLICATION.                                                         
REMARK 500                                                                      
REMARK 500 GEOMETRY AND STEREOCHEMISTRY                                         
REMARK 500 SUBTOPIC: TORSION ANGLES                                             
REMARK 500                                                                      
REMARK 500 TORSION ANGLES OUTSIDE THE EXPECTED RAMACHANDRAN REGIONS:            
REMARK 500 (M=MODEL NUMBER; RES=RESIDUE NAME; C=CHAIN IDENTIFIER;               
REMARK 500 SSEQ=SEQUENCE NUMBER; I=INSERTION CODE).                             
REMARK 500                                                                      
REMARK 500 STANDARD TABLE:                                                      
REMARK 500 FORMAT:(10X,I3,1X,A3,1X,A1,I4,A1,4X,F7.2,3X,F7.2)                    
REMARK 500                                                                      
REMARK 500 EXPECTED VALUES: GJ KLEYWEGT AND TA JONES (1996). PHI/PSI-           
REMARK 500 CHOLOGY: RAMACHANDRAN REVISITED. STRUCTURE 4, 1395 - 1400            
REMARK 500                                                                      
REMARK 500  M RES CSSEQI        PSI       PHI                                   
REMARK 500    ILE A  72        1.30    -67.56                                   
REMARK 500    SER A 129      -32.57    179.14                                   
REMARK 500    VAL A 135      -34.61    -30.52                                   
REMARK 500    LYS A 136      -60.64   -100.30                                   
REMARK 500    PHE B 137     -101.77    -84.33                                   
REMARK 500    VAL B 148      -80.36    -77.91                                   
REMARK 500    GLU B 161      -37.64    -39.88                                   
REMARK 500                                                                      
REMARK 500 REMARK: NULL                                                         
REMARK 500                                                                      
REMARK 500 GEOMETRY AND STEREOCHEMISTRY                                         
REMARK 500 SUBTOPIC: PLANAR GROUPS                                              
REMARK 500                                                                      
REMARK 500 PLANAR GROUPS IN THE FOLLOWING RESIDUES HAVE A TOTAL                 
REMARK 500 RMS DISTANCE OF ALL ATOMS FROM THE BEST-FIT PLANE                    
REMARK 500 BY MORE THAN AN EXPECTED VALUE OF 6*RMSD, WITH AN                    
REMARK 500 RMSD 0.02 ANGSTROMS, OR AT LEAST ONE ATOM HAS                        
REMARK 500 AN RMSD GREATER THAN THIS VALUE                                      
REMARK 500 (M=MODEL NUMBER; RES=RESIDUE NAME; C=CHAIN IDENTIFIER;               
REMARK 500 SSEQ=SEQUENCE NUMBER; I=INSERTION CODE).                             
REMARK 500                                                                      
REMARK 500  M RES CSSEQI        RMS     TYPE                                    
REMARK 500    TYR A  24         0.08    SIDE_CHAIN                              
REMARK 500                                                                      
REMARK 500 REMARK: NULL                                                         
REMARK 525                                                                      
REMARK 525 SOLVENT                                                              
REMARK 525                                                                      
REMARK 525 THE SOLVENT MOLECULES HAVE CHAIN IDENTIFIERS THAT                    
REMARK 525 INDICATE THE POLYMER CHAIN WITH WHICH THEY ARE MOST                  
REMARK 525 CLOSELY ASSOCIATED. THE REMARK LISTS ALL THE SOLVENT                 
REMARK 525 MOLECULES WHICH ARE MORE THAN 5A AWAY FROM THE                       
REMARK 525 NEAREST POLYMER CHAIN (M = MODEL NUMBER;                             
REMARK 525 RES=RESIDUE NAME; C=CHAIN IDENTIFIER; SSEQ=SEQUENCE                  
REMARK 525 NUMBER; I=INSERTION CODE):                                           
REMARK 525                                                                      
REMARK 525  M RES CSSEQI                                                        
REMARK 525    HOH A 246        DISTANCE =  5.24 ANGSTROMS                       
REMARK 525    HOH A 267        DISTANCE =  6.13 ANGSTROMS                       
DBREF  4AKE A    1   214  UNP    P69441   KAD_ECOLI        1    214             
DBREF  4AKE B    1   214  UNP    P69441   KAD_ECOLI        1    214             
SEQRES   1 A  214  MET ARG ILE ILE LEU LEU GLY ALA PRO GLY ALA GLY LYS          
SEQRES   2 A  214  GLY THR GLN ALA GLN PHE ILE MET GLU LYS TYR GLY ILE          
SEQRES   3 A  214  PRO GLN ILE SER THR GLY ASP MET LEU ARG ALA ALA VAL          
SEQRES   4 A  214  LYS SER GLY SER GLU LEU GLY LYS GLN ALA LYS ASP ILE          
SEQRES   5 A  214  MET ASP ALA GLY LYS LEU VAL THR ASP GLU LEU VAL ILE          
SEQRES   6 A  214  ALA LEU VAL LYS GLU ARG ILE ALA GLN GLU ASP CYS ARG          
SEQRES   7 A  214  ASN GLY PHE LEU LEU ASP GLY PHE PRO ARG THR ILE PRO          
SEQRES   8 A  214  GLN ALA ASP ALA MET LYS GLU ALA GLY ILE ASN VAL ASP          
SEQRES   9 A  214  TYR VAL LEU GLU PHE ASP VAL PRO ASP GLU LEU ILE VAL          
SEQRES  10 A  214  ASP ARG ILE VAL GLY ARG ARG VAL HIS ALA PRO SER GLY          
SEQRES  11 A  214  ARG VAL TYR HIS VAL LYS PHE ASN PRO PRO LYS VAL GLU          
SEQRES  12 A  214  GLY LYS ASP ASP VAL THR GLY GLU GLU LEU THR THR ARG          
SEQRES  13 A  214  LYS ASP ASP GLN GLU GLU THR VAL ARG LYS ARG LEU VAL          
SEQRES  14 A  214  GLU TYR HIS GLN MET THR ALA PRO LEU ILE GLY TYR TYR          
SEQRES  15 A  214  SER LYS GLU ALA GLU ALA GLY ASN THR LYS TYR ALA LYS          
SEQRES  16 A  214  VAL ASP GLY THR LYS PRO VAL ALA GLU VAL ARG ALA ASP          
SEQRES  17 A  214  LEU GLU LYS ILE LEU GLY                                      
SEQRES   1 B  214  MET ARG ILE ILE LEU LEU GLY ALA PRO GLY ALA GLY LYS          
SEQRES   2 B  214  GLY THR GLN ALA GLN PHE ILE MET GLU LYS TYR GLY ILE          
SEQRES   3 B  214  PRO GLN ILE SER THR GLY ASP MET LEU ARG ALA ALA VAL          
SEQRES   4 B  214  LYS SER GLY SER GLU LEU GLY LYS GLN ALA LYS ASP ILE          
SEQRES   5 B  214  MET ASP ALA GLY LYS LEU VAL THR ASP GLU LEU VAL ILE          
SEQRES   6 B  214  ALA LEU VAL LYS GLU ARG ILE ALA GLN GLU ASP CYS ARG          
SEQRES   7 B  214  ASN GLY PHE LEU LEU ASP GLY PHE PRO ARG THR ILE PRO          
SEQRES   8 B  214  GLN ALA ASP ALA MET LYS GLU ALA GLY ILE ASN VAL ASP          
SEQRES   9 B  214  TYR VAL LEU GLU PHE ASP VAL PRO ASP GLU LEU ILE VAL          
SEQRES  10 B  214  ASP ARG ILE VAL GLY ARG ARG VAL HIS ALA PRO SER GLY          
SEQRES  11 B  214  ARG VAL TYR HIS VAL LYS PHE ASN PRO PRO LYS VAL GLU          
SEQRES  12 B  214  GLY LYS ASP ASP VAL THR GLY GLU GLU LEU THR THR ARG          
SEQRES  13 B  214  LYS ASP ASP GLN GLU GLU THR VAL ARG LYS ARG LEU VAL          
SEQRES  14 B  214  GLU TYR HIS GLN MET THR ALA PRO LEU ILE GLY TYR TYR          
SEQRES  15 B  214  SER LYS GLU ALA GLU ALA GLY ASN THR LYS TYR ALA LYS          
SEQRES  16 B  214  VAL ASP GLY THR LYS PRO VAL ALA GLU VAL ARG ALA ASP          
SEQRES  17 B  214  LEU GLU LYS ILE LEU GLY                                      
FORMUL   3  HOH   *147(H2 O)                                                    
HELIX    1   1 LYS A   13  TYR A   24  5                                  12    
HELIX    2   2 THR A   31  LYS A   40  1                                  10    
HELIX    3   3 GLU A   44  ASP A   54  1                                  11    
HELIX    4   4 ASP A   61  ALA A   73  1                                  13    
HELIX    5   5 GLU A   75  CYS A   77  5                                   3    
HELIX    6   6 ILE A   90  GLU A   98  1                                   9    
HELIX    7   7 ASP A  113  VAL A  121  1                                   9    
HELIX    8   8 GLU A  161  GLU A  187  1                                  27    
HELIX    9   9 VAL A  202  LEU A  213  1                                  12    
HELIX   10  10 LYS B   13  TYR B   24  5                                  12    
HELIX   11  11 THR B   31  LYS B   40  1                                  10    
HELIX   12  12 GLU B   44  ASP B   54  1                                  11    
HELIX   13  13 ASP B   61  ALA B   73  1                                  13    
HELIX   14  14 GLU B   75  CYS B   77  5                                   3    
HELIX   15  15 ILE B   90  GLU B   98  1                                   9    
HELIX   16  16 ASP B  113  VAL B  121  1                                   9    
HELIX   17  17 LYS B  157  ASP B  159  5                                   3    
HELIX   18  18 GLU B  161  ALA B  188  1                                  28    
HELIX   19  19 VAL B  202  ILE B  212  1                                  11    
SHEET    1   A 5 LYS A 192  ASP A 197  0                                        
SHEET    2   A 5 TYR A 105  ASP A 110  1  N  VAL A 106   O  LYS A 192           
SHEET    3   A 5 ARG A   2  GLY A   7  1  N  ILE A   4   O  TYR A 105           
SHEET    4   A 5 PHE A  81  ASP A  84  1  N  PHE A  81   O  ILE A   3           
SHEET    5   A 5 PRO A  27  ILE A  29  1  N  PRO A  27   O  LEU A  82           
SHEET    1   B 2 ARG A 123  HIS A 126  0                                        
SHEET    2   B 2 ARG A 131  HIS A 134 -1  N  TYR A 133   O  ARG A 124           
SHEET    1   C 5 LYS B 192  ASP B 197  0                                        
SHEET    2   C 5 TYR B 105  ASP B 110  1  N  VAL B 106   O  LYS B 192           
SHEET    3   C 5 ARG B   2  GLY B   7  1  N  ILE B   4   O  TYR B 105           
SHEET    4   C 5 PHE B  81  ASP B  84  1  N  PHE B  81   O  ILE B   3           
SHEET    5   C 5 PRO B  27  ILE B  29  1  N  PRO B  27   O  LEU B  82           
SHEET    1   D 2 ARG B 124  HIS B 126  0                                        
SHEET    2   D 2 ARG B 131  TYR B 133 -1  N  TYR B 133   O  ARG B 124           
CISPEP   1 PHE A   86    PRO A   87          0         0.62                     
CISPEP   2 PHE B   86    PRO B   87          0         0.07                     
CRYST1   31.800   54.500   71.300  67.70  77.90  88.40 P 1           2          
ORIGX1      1.000000  0.000000  0.000000        0.00000                         
ORIGX2      0.000000  1.000000  0.000000        0.00000                         
ORIGX3      0.000000  0.000000  1.000000        0.00000                         
SCALE1      0.031447 -0.000878 -0.006932        0.00000                         
SCALE2      0.000000  0.018356 -0.007593        0.00000                         
SCALE3      0.000000  0.000000  0.015523        0.00000                         
MTRIX1   1  0.999606 -0.012438  0.025179        0.88440    1                    
MTRIX2   1 -0.012961 -0.999702  0.020699        0.97090    1                    
MTRIX3   1  0.024914 -0.021017 -0.999469        1.34950    1                    
ATOM      1  N   MET A   1     -10.928 -24.892  -9.518  1.00 41.45           N  
ATOM      2  CA  MET A   1      -9.901 -24.422 -10.479  1.00 29.02           C  
ATOM      3  C   MET A   1      -9.168 -23.266  -9.813  1.00 27.93           C  
ATOM      4  O   MET A   1      -9.802 -22.323  -9.346  1.00 26.35           O  
ATOM      5  CB  MET A   1     -10.585 -23.970 -11.774  1.00 34.19           C  
ATOM      6  CG  MET A   1      -9.650 -23.497 -12.856  1.00 35.38           C  
ATOM      7  SD  MET A   1      -8.384 -24.690 -13.251  1.00 47.23           S  
ATOM      8  CE  MET A   1      -9.002 -25.277 -14.812  1.00 57.10           C  
ATOM      9  N   ARG A   2      -7.851 -23.394  -9.673  1.00 18.86           N  
ATOM     10  CA  ARG A   2      -7.028 -22.352  -9.051  1.00 18.44           C  
ATOM     11  C   ARG A   2      -6.001 -21.906 -10.072  1.00 17.92           C  
ATOM     12  O   ARG A   2      -5.150 -22.680 -10.492  1.00 14.33           O  
ATOM     13  CB  ARG A   2      -6.337 -22.868  -7.801  1.00 15.82           C  
ATOM     14  CG  ARG A   2      -7.222 -22.919  -6.621  1.00 14.62           C  
ATOM     15  CD  ARG A   2      -6.632 -23.799  -5.576  1.00 16.76           C  
ATOM     16  NE  ARG A   2      -7.440 -23.763  -4.372  1.00 26.82           N  
ATOM     17  CZ  ARG A   2      -6.965 -23.881  -3.138  1.00 22.35           C  
ATOM     18  NH1 ARG A   2      -5.664 -24.050  -2.932  1.00 17.01           N  
ATOM     19  NH2 ARG A   2      -7.806 -23.818  -2.112  1.00 21.25           N  
ATOM     20  N   ILE A   3      -6.082 -20.641 -10.448  1.00 19.81           N  
ATOM     21  CA  ILE A   3      -5.227 -20.106 -11.463  1.00 16.20           C  
ATOM     22  C   ILE A   3      -4.540 -18.831 -10.985  1.00 18.99           C  
ATOM     23  O   ILE A   3      -5.118 -18.060 -10.228  1.00 20.46           O  
ATOM     24  CB  ILE A   3      -6.098 -19.813 -12.702  1.00 20.46           C  
ATOM     25  CG1 ILE A   3      -6.670 -21.108 -13.263  1.00 18.10           C  
ATOM     26  CG2 ILE A   3      -5.337 -19.077 -13.744  1.00 14.03           C  
ATOM     27  CD1 ILE A   3      -7.875 -20.870 -14.122  1.00 14.32           C  
ATOM     28  N   ILE A   4      -3.263 -18.691 -11.331  1.00 18.85           N  
ATOM     29  CA  ILE A   4      -2.477 -17.496 -11.033  1.00 19.67           C  
ATOM     30  C   ILE A   4      -2.299 -16.916 -12.455  1.00 24.54           C  
ATOM     31  O   ILE A   4      -1.920 -17.651 -13.376  1.00 19.52           O  
ATOM     32  CB  ILE A   4      -1.088 -17.867 -10.428  1.00 21.12           C  
ATOM     33  CG1 ILE A   4      -1.254 -18.305  -8.975  1.00 20.62           C  
ATOM     34  CG2 ILE A   4      -0.134 -16.690 -10.511  1.00 17.31           C  
ATOM     35  CD1 ILE A   4      -0.001 -18.800  -8.363  1.00 19.71           C  
ATOM     36  N   LEU A   5      -2.663 -15.647 -12.649  1.00 26.15           N  
ATOM     37  CA  LEU A   5      -2.565 -14.983 -13.957  1.00 20.26           C  
ATOM     38  C   LEU A   5      -1.444 -13.957 -13.914  1.00 14.75           C  
ATOM     39  O   LEU A   5      -1.535 -12.986 -13.177  1.00 15.92           O  
ATOM     40  CB  LEU A   5      -3.905 -14.287 -14.286  1.00 22.03           C  
ATOM     41  CG  LEU A   5      -4.199 -13.784 -15.709  1.00 28.96           C  
ATOM     42  CD1 LEU A   5      -4.065 -14.897 -16.723  1.00 25.32           C  
ATOM     43  CD2 LEU A   5      -5.602 -13.212 -15.783  1.00 28.87           C  
ATOM     44  N   LEU A   6      -0.381 -14.186 -14.680  1.00 20.24           N  
ATOM     45  CA  LEU A   6       0.768 -13.265 -14.734  1.00 20.55           C  
ATOM     46  C   LEU A   6       0.775 -12.442 -16.033  1.00 21.72           C  
ATOM     47  O   LEU A   6       0.313 -12.896 -17.077  1.00 23.55           O  
ATOM     48  CB  LEU A   6       2.097 -14.034 -14.657  1.00 20.72           C  
ATOM     49  CG  LEU A   6       2.441 -14.999 -13.526  1.00 14.85           C  
ATOM     50  CD1 LEU A   6       3.800 -15.554 -13.804  1.00 22.94           C  
ATOM     51  CD2 LEU A   6       2.436 -14.323 -12.202  1.00 10.35           C  
ATOM     52  N   GLY A   7       1.347 -11.252 -15.980  1.00 22.64           N  
ATOM     53  CA  GLY A   7       1.394 -10.431 -17.162  1.00 17.05           C  
ATOM     54  C   GLY A   7       1.994  -9.074 -16.883  1.00 19.56           C  
ATOM     55  O   GLY A   7       1.782  -8.467 -15.829  1.00 25.37           O  
ATOM     56  N   ALA A   8       2.748  -8.581 -17.852  1.00 24.85           N  
ATOM     57  CA  ALA A   8       3.395  -7.286 -17.735  1.00 22.13           C  
ATOM     58  C   ALA A   8       2.367  -6.186 -17.693  1.00 20.74           C  
ATOM     59  O   ALA A   8       1.232  -6.380 -18.111  1.00 23.78           O  
ATOM     60  CB  ALA A   8       4.341  -7.053 -18.932  1.00 23.27           C  
ATOM     61  N   PRO A   9       2.703  -5.066 -17.048  1.00 24.92           N  
ATOM     62  CA  PRO A   9       1.751  -3.951 -17.001  1.00 26.71           C  
ATOM     63  C   PRO A   9       1.553  -3.408 -18.438  1.00 27.23           C  
ATOM     64  O   PRO A   9       2.522  -3.054 -19.124  1.00 23.37           O  
ATOM     65  CB  PRO A   9       2.471  -2.924 -16.105  1.00 24.88           C  
ATOM     66  CG  PRO A   9       3.927  -3.344 -16.139  1.00 20.70           C  
ATOM     67  CD  PRO A   9       3.824  -4.836 -16.122  1.00 14.95           C  
ATOM     68  N   GLY A  10       0.310  -3.411 -18.905  1.00 23.82           N  
ATOM     69  CA  GLY A  10       0.015  -2.928 -20.242  1.00 33.05           C  
ATOM     70  C   GLY A  10      -0.312  -4.025 -21.253  1.00 40.02           C  
ATOM     71  O   GLY A  10      -0.853  -3.739 -22.326  1.00 49.11           O  
ATOM     72  N   ALA A  11       0.000  -5.277 -20.915  1.00 35.18           N  
ATOM     73  CA  ALA A  11      -0.245  -6.408 -21.794  1.00 30.66           C  
ATOM     74  C   ALA A  11      -1.725  -6.790 -21.936  1.00 35.56           C  
ATOM     75  O   ALA A  11      -2.084  -7.520 -22.854  1.00 44.64           O  
ATOM     76  CB  ALA A  11       0.572  -7.611 -21.333  1.00 27.34           C  
ATOM     77  N   GLY A  12      -2.573  -6.323 -21.019  1.00 38.51           N  
ATOM     78  CA  GLY A  12      -3.997  -6.640 -21.064  1.00 32.73           C  
ATOM     79  C   GLY A  12      -4.390  -8.078 -20.715  1.00 35.11           C  
ATOM     80  O   GLY A  12      -5.149  -8.694 -21.467  1.00 32.17           O  
ATOM     81  N   LYS A  13      -3.911  -8.616 -19.584  1.00 28.70           N  
ATOM     82  CA  LYS A  13      -4.260  -9.988 -19.188  1.00 25.61           C  
ATOM     83  C   LYS A  13      -5.680 -10.006 -18.658  1.00 20.57           C  
ATOM     84  O   LYS A  13      -6.353 -11.031 -18.675  1.00 25.81           O  
ATOM     85  CB  LYS A  13      -3.286 -10.535 -18.139  1.00 24.52           C  
ATOM     86  CG  LYS A  13      -3.122  -9.642 -16.939  1.00 31.99           C  
ATOM     87  CD  LYS A  13      -2.311 -10.303 -15.863  1.00 28.69           C  
ATOM     88  CE  LYS A  13      -2.551  -9.626 -14.520  1.00 25.37           C  
ATOM     89  NZ  LYS A  13      -1.805  -8.367 -14.274  1.00 37.66           N  
ATOM     90  N   GLY A  14      -6.132  -8.842 -18.217  1.00 25.26           N  
ATOM     91  CA  GLY A  14      -7.477  -8.701 -17.702  1.00 33.19           C  
ATOM     92  C   GLY A  14      -8.531  -9.048 -18.735  1.00 36.66           C  
ATOM     93  O   GLY A  14      -9.626  -9.484 -18.386  1.00 47.14           O  
ATOM     94  N   THR A  15      -8.180  -8.934 -20.010  1.00 43.58           N  
ATOM     95  CA  THR A  15      -9.115  -9.225 -21.105  1.00 41.03           C  
ATOM     96  C   THR A  15      -9.729 -10.637 -21.047  1.00 35.16           C  
ATOM     97  O   THR A  15     -10.866 -10.859 -21.471  1.00 41.12           O  
ATOM     98  CB  THR A  15      -8.445  -9.008 -22.522  1.00 39.87           C  
ATOM     99  OG1 THR A  15      -7.462 -10.028 -22.777  1.00 33.22           O  
ATOM    100  CG2 THR A  15      -7.795  -7.613 -22.614  1.00 30.71           C  
ATOM    101  N   GLN A  16      -9.003 -11.575 -20.468  1.00 27.06           N  
ATOM    102  CA  GLN A  16      -9.497 -12.931 -20.423  1.00 24.09           C  
ATOM    103  C   GLN A  16     -10.070 -13.344 -19.064  1.00 15.76           C  
ATOM    104  O   GLN A  16     -10.578 -14.443 -18.909  1.00 21.86           O  
ATOM    105  CB  GLN A  16      -8.375 -13.859 -20.883  1.00 32.98           C  
ATOM    106  CG  GLN A  16      -8.764 -14.832 -22.010  1.00 44.76           C  
ATOM    107  CD  GLN A  16      -9.211 -14.179 -23.318  1.00 45.91           C  
ATOM    108  OE1 GLN A  16      -8.426 -13.538 -24.023  1.00 42.94           O  
ATOM    109  NE2 GLN A  16     -10.471 -14.401 -23.676  1.00 53.87           N  
ATOM    110  N   ALA A  17     -10.089 -12.417 -18.121  1.00 15.73           N  
ATOM    111  CA  ALA A  17     -10.578 -12.687 -16.783  1.00 16.18           C  
ATOM    112  C   ALA A  17     -12.046 -13.047 -16.702  1.00 21.83           C  
ATOM    113  O   ALA A  17     -12.398 -14.055 -16.087  1.00 30.75           O  
ATOM    114  CB  ALA A  17     -10.276 -11.528 -15.885  1.00 18.36           C  
ATOM    115  N   GLN A  18     -12.919 -12.231 -17.286  1.00 24.00           N  
ATOM    116  CA  GLN A  18     -14.357 -12.543 -17.256  1.00 19.14           C  
ATOM    117  C   GLN A  18     -14.621 -13.930 -17.792  1.00 23.02           C  
ATOM    118  O   GLN A  18     -15.469 -14.647 -17.276  1.00 28.87           O  
ATOM    119  CB  GLN A  18     -15.158 -11.560 -18.094  1.00 30.86           C  
ATOM    120  CG  GLN A  18     -15.836 -10.454 -17.315  1.00 39.30           C  
ATOM    121  CD  GLN A  18     -16.874  -9.740 -18.151  1.00 46.90           C  
ATOM    122  OE1 GLN A  18     -17.676 -10.377 -18.855  1.00 47.07           O  
ATOM    123  NE2 GLN A  18     -16.866  -8.410 -18.090  1.00 49.60           N  
ATOM    124  N   PHE A  19     -13.902 -14.307 -18.842  1.00 24.58           N  
ATOM    125  CA  PHE A  19     -14.086 -15.630 -19.436  1.00 29.19           C  
ATOM    126  C   PHE A  19     -13.799 -16.726 -18.404  1.00 25.55           C  
ATOM    127  O   PHE A  19     -14.609 -17.626 -18.168  1.00 30.03           O  
ATOM    128  CB  PHE A  19     -13.189 -15.776 -20.691  1.00 31.02           C  
ATOM    129  CG  PHE A  19     -12.957 -17.207 -21.123  1.00 37.88           C  
ATOM    130  CD1 PHE A  19     -14.010 -18.000 -21.575  1.00 41.93           C  
ATOM    131  CD2 PHE A  19     -11.689 -17.782 -21.014  1.00 37.56           C  
ATOM    132  CE1 PHE A  19     -13.804 -19.340 -21.900  1.00 36.63           C  
ATOM    133  CE2 PHE A  19     -11.471 -19.120 -21.337  1.00 36.09           C  
ATOM    134  CZ  PHE A  19     -12.527 -19.899 -21.778  1.00 38.23           C  
ATOM    135  N   ILE A  20     -12.648 -16.616 -17.767  1.00 21.71           N  
ATOM    136  CA  ILE A  20     -12.235 -17.560 -16.776  1.00 14.79           C  
ATOM    137  C   ILE A  20     -13.256 -17.654 -15.644  1.00 15.12           C  
ATOM    138  O   ILE A  20     -13.676 -18.743 -15.305  1.00 22.51           O  
ATOM    139  CB  ILE A  20     -10.849 -17.187 -16.276  1.00 19.28           C  
ATOM    140  CG1 ILE A  20      -9.866 -17.333 -17.431  1.00 12.35           C  
ATOM    141  CG2 ILE A  20     -10.417 -18.105 -15.144  1.00 22.13           C  
ATOM    142  CD1 ILE A  20      -8.545 -16.770 -17.128  1.00 11.81           C  
ATOM    143  N   MET A  21     -13.705 -16.535 -15.090  1.00 20.31           N  
ATOM    144  CA  MET A  21     -14.712 -16.590 -14.022  1.00 19.63           C  
ATOM    145  C   MET A  21     -15.991 -17.276 -14.527  1.00 25.58           C  
ATOM    146  O   MET A  21     -16.523 -18.220 -13.909  1.00 22.94           O  
ATOM    147  CB  MET A  21     -15.056 -15.189 -13.545  1.00 14.43           C  
ATOM    148  CG  MET A  21     -13.957 -14.482 -12.818  1.00  9.52           C  
ATOM    149  SD  MET A  21     -14.247 -12.668 -12.731  1.00 25.46           S  
ATOM    150  CE  MET A  21     -15.099 -12.499 -11.289  1.00 25.48           C  
ATOM    151  N   GLU A  22     -16.432 -16.846 -15.699  1.00 29.08           N  
ATOM    152  CA  GLU A  22     -17.629 -17.379 -16.311  1.00 28.54           C  
ATOM    153  C   GLU A  22     -17.538 -18.848 -16.683  1.00 30.09           C  
ATOM    154  O   GLU A  22     -18.543 -19.553 -16.679  1.00 35.19           O  
ATOM    155  CB  GLU A  22     -17.984 -16.553 -17.535  1.00 33.18           C  
ATOM    156  CG  GLU A  22     -19.271 -16.996 -18.223  1.00 51.95           C  
ATOM    157  CD  GLU A  22     -20.171 -15.833 -18.616  1.00 62.16           C  
ATOM    158  OE1 GLU A  22     -19.661 -14.689 -18.762  1.00 66.90           O  
ATOM    159  OE2 GLU A  22     -21.395 -16.069 -18.773  1.00 69.38           O  
ATOM    160  N   LYS A  23     -16.347 -19.333 -16.988  1.00 28.67           N  
ATOM    161  CA  LYS A  23     -16.228 -20.729 -17.365  1.00 27.49           C  
ATOM    162  C   LYS A  23     -16.122 -21.678 -16.154  1.00 31.92           C  
ATOM    163  O   LYS A  23     -16.657 -22.792 -16.164  1.00 35.62           O  
ATOM    164  CB  LYS A  23     -15.026 -20.897 -18.290  1.00 37.77           C  
ATOM    165  CG  LYS A  23     -15.163 -22.045 -19.276  1.00 52.92           C  
ATOM    166  CD  LYS A  23     -16.377 -21.832 -20.188  1.00 60.30           C  
ATOM    167  CE  LYS A  23     -16.556 -22.984 -21.169  1.00 67.95           C  
ATOM    168  NZ  LYS A  23     -16.822 -24.278 -20.472  1.00 76.00           N  
ATOM    169  N   TYR A  24     -15.475 -21.213 -15.089  1.00 33.47           N  
ATOM    170  CA  TYR A  24     -15.265 -22.028 -13.897  1.00 32.56           C  
ATOM    171  C   TYR A  24     -16.073 -21.622 -12.656  1.00 29.46           C  
ATOM    172  O   TYR A  24     -16.139 -22.371 -11.694  1.00 30.64           O  
ATOM    173  CB  TYR A  24     -13.750 -22.093 -13.590  1.00 39.55           C  
ATOM    174  CG  TYR A  24     -12.969 -22.520 -14.814  1.00 49.14           C  
ATOM    175  CD1 TYR A  24     -12.867 -23.870 -15.169  1.00 54.90           C  
ATOM    176  CD2 TYR A  24     -12.507 -21.570 -15.724  1.00 51.82           C  
ATOM    177  CE1 TYR A  24     -12.343 -24.257 -16.419  1.00 58.34           C  
ATOM    178  CE2 TYR A  24     -11.990 -21.940 -16.970  1.00 58.23           C  
ATOM    179  CZ  TYR A  24     -11.918 -23.280 -17.321  1.00 61.65           C  
ATOM    180  OH  TYR A  24     -11.500 -23.611 -18.598  1.00 59.62           O  
ATOM    181  N   GLY A  25     -16.699 -20.456 -12.680  1.00 15.62           N  
ATOM    182  CA  GLY A  25     -17.460 -20.048 -11.528  1.00 17.13           C  
ATOM    183  C   GLY A  25     -16.562 -19.793 -10.351  1.00 18.90           C  
ATOM    184  O   GLY A  25     -16.817 -20.284  -9.254  1.00 28.06           O  
ATOM    185  N   ILE A  26     -15.548 -18.957 -10.573  1.00 23.56           N  
ATOM    186  CA  ILE A  26     -14.555 -18.595  -9.561  1.00 15.50           C  
ATOM    187  C   ILE A  26     -14.380 -17.090  -9.634  1.00 11.25           C  
ATOM    188  O   ILE A  26     -14.632 -16.480 -10.665  1.00 18.41           O  
ATOM    189  CB  ILE A  26     -13.164 -19.303  -9.802  1.00 12.49           C  
ATOM    190  CG1 ILE A  26     -12.495 -18.788 -11.065  1.00 13.87           C  
ATOM    191  CG2 ILE A  26     -13.329 -20.795  -9.973  1.00 16.25           C  
ATOM    192  CD1 ILE A  26     -11.387 -19.642 -11.530  1.00 10.29           C  
ATOM    193  N   PRO A  27     -14.005 -16.463  -8.519  1.00 14.01           N  
ATOM    194  CA  PRO A  27     -13.805 -15.020  -8.472  1.00  6.98           C  
ATOM    195  C   PRO A  27     -12.377 -14.587  -8.719  1.00 13.79           C  
ATOM    196  O   PRO A  27     -11.440 -15.361  -8.564  1.00 17.64           O  
ATOM    197  CB  PRO A  27     -14.203 -14.694  -7.044  1.00 13.98           C  
ATOM    198  CG  PRO A  27     -13.650 -15.859  -6.292  1.00  9.57           C  
ATOM    199  CD  PRO A  27     -14.069 -17.029  -7.158  1.00 15.19           C  
ATOM    200  N   GLN A  28     -12.216 -13.307  -9.015  1.00 20.42           N  
ATOM    201  CA  GLN A  28     -10.906 -12.712  -9.244  1.00 24.07           C  
ATOM    202  C   GLN A  28     -10.476 -12.047  -7.951  1.00 26.26           C  
ATOM    203  O   GLN A  28     -11.169 -11.188  -7.415  1.00 29.64           O  
ATOM    204  CB  GLN A  28     -10.968 -11.652 -10.340  1.00 24.47           C  
ATOM    205  CG  GLN A  28      -9.661 -10.934 -10.562  1.00 26.13           C  
ATOM    206  CD  GLN A  28      -9.785  -9.770 -11.526  1.00 34.52           C  
ATOM    207  OE1 GLN A  28     -10.646  -9.759 -12.405  1.00 34.10           O  
ATOM    208  NE2 GLN A  28      -8.915  -8.781 -11.367  1.00 41.73           N  
ATOM    209  N   ILE A  29      -9.334 -12.464  -7.439  1.00 32.32           N  
ATOM    210  CA  ILE A  29      -8.804 -11.920  -6.211  1.00 24.00           C  
ATOM    211  C   ILE A  29      -7.555 -11.176  -6.615  1.00 21.87           C  
ATOM    212  O   ILE A  29      -6.773 -11.667  -7.417  1.00 24.59           O  
ATOM    213  CB  ILE A  29      -8.363 -13.054  -5.255  1.00 27.73           C  
ATOM    214  CG1 ILE A  29      -9.536 -13.970  -4.895  1.00 15.14           C  
ATOM    215  CG2 ILE A  29      -7.696 -12.466  -4.013  1.00 31.71           C  
ATOM    216  CD1 ILE A  29      -9.074 -15.271  -4.274  1.00 17.03           C  
ATOM    217  N   SER A  30      -7.388  -9.976  -6.103  1.00 25.51           N  
ATOM    218  CA  SER A  30      -6.192  -9.217  -6.380  1.00 23.94           C  
ATOM    219  C   SER A  30      -5.840  -8.669  -4.993  1.00 29.33           C  
ATOM    220  O   SER A  30      -6.728  -8.414  -4.181  1.00 34.68           O  
ATOM    221  CB  SER A  30      -6.471  -8.124  -7.404  1.00 16.98           C  
ATOM    222  OG  SER A  30      -6.760  -6.891  -6.774  1.00 38.68           O  
ATOM    223  N   THR A  31      -4.555  -8.536  -4.691  1.00 34.57           N  
ATOM    224  CA  THR A  31      -4.144  -8.071  -3.369  1.00 30.70           C  
ATOM    225  C   THR A  31      -4.637  -6.676  -2.996  1.00 28.86           C  
ATOM    226  O   THR A  31      -4.948  -6.412  -1.835  1.00 32.98           O  
ATOM    227  CB  THR A  31      -2.593  -8.247  -3.148  1.00 31.15           C  
ATOM    228  OG1 THR A  31      -1.849  -7.434  -4.063  1.00 24.39           O  
ATOM    229  CG2 THR A  31      -2.210  -9.695  -3.398  1.00 22.57           C  
ATOM    230  N   GLY A  32      -4.779  -5.802  -3.983  1.00 30.48           N  
ATOM    231  CA  GLY A  32      -5.246  -4.466  -3.685  1.00 24.70           C  
ATOM    232  C   GLY A  32      -6.683  -4.515  -3.226  1.00 29.25           C  
ATOM    233  O   GLY A  32      -7.057  -3.825  -2.293  1.00 39.43           O  
ATOM    234  N   ASP A  33      -7.482  -5.373  -3.848  1.00 32.74           N  
ATOM    235  CA  ASP A  33      -8.898  -5.497  -3.509  1.00 32.84           C  
ATOM    236  C   ASP A  33      -9.059  -6.134  -2.161  1.00 30.19           C  
ATOM    237  O   ASP A  33      -9.866  -5.709  -1.347  1.00 34.33           O  
ATOM    238  CB  ASP A  33      -9.636  -6.366  -4.537  1.00 46.88           C  
ATOM    239  CG  ASP A  33      -9.907  -5.641  -5.870  1.00 60.27           C  
ATOM    240  OD1 ASP A  33      -9.956  -4.385  -5.901  1.00 62.94           O  
ATOM    241  OD2 ASP A  33     -10.093  -6.345  -6.897  1.00 71.64           O  
ATOM    242  N   MET A  34      -8.293  -7.191  -1.959  1.00 37.94           N  
ATOM    243  CA  MET A  34      -8.292  -7.982  -0.738  1.00 34.60           C  
ATOM    244  C   MET A  34      -7.916  -7.163   0.471  1.00 34.65           C  
ATOM    245  O   MET A  34      -8.541  -7.301   1.510  1.00 37.79           O  
ATOM    246  CB  MET A  34      -7.297  -9.099  -0.907  1.00 30.39           C  
ATOM    247  CG  MET A  34      -7.453 -10.222   0.027  1.00 38.60           C  
ATOM    248  SD  MET A  34      -6.315 -11.395  -0.602  1.00 43.86           S  
ATOM    249  CE  MET A  34      -4.810 -10.551  -0.080  1.00 53.38           C  
ATOM    250  N   LEU A  35      -6.861  -6.358   0.341  1.00 32.63           N  
ATOM    251  CA  LEU A  35      -6.401  -5.481   1.410  1.00 33.01           C  
ATOM    252  C   LEU A  35      -7.534  -4.558   1.789  1.00 37.17           C  
ATOM    253  O   LEU A  35      -7.998  -4.564   2.925  1.00 44.58           O  
ATOM    254  CB  LEU A  35      -5.237  -4.629   0.933  1.00 37.24           C  
ATOM    255  CG  LEU A  35      -3.833  -5.097   1.279  1.00 43.99           C  
ATOM    256  CD1 LEU A  35      -2.837  -4.144   0.655  1.00 45.97           C  
ATOM    257  CD2 LEU A  35      -3.660  -5.108   2.778  1.00 43.67           C  
ATOM    258  N   ARG A  36      -7.993  -3.785   0.812  1.00 40.18           N  
ATOM    259  CA  ARG A  36      -9.098  -2.856   0.993  1.00 44.60           C  
ATOM    260  C   ARG A  36     -10.378  -3.506   1.573  1.00 43.82           C  
ATOM    261  O   ARG A  36     -11.255  -2.819   2.072  1.00 50.27           O  
ATOM    262  CB  ARG A  36      -9.389  -2.132  -0.335  1.00 42.88           C  
ATOM    263  CG  ARG A  36      -8.223  -1.237  -0.798  1.00 44.29           C  
ATOM    264  CD  ARG A  36      -8.593  -0.309  -1.969  1.00 53.07           C  
ATOM    265  NE  ARG A  36      -8.576  -0.973  -3.275  1.00 60.98           N  
ATOM    266  CZ  ARG A  36      -7.488  -1.132  -4.035  1.00 68.24           C  
ATOM    267  NH1 ARG A  36      -6.310  -0.669  -3.637  1.00 72.51           N  
ATOM    268  NH2 ARG A  36      -7.573  -1.752  -5.206  1.00 68.98           N  
ATOM    269  N   ALA A  37     -10.457  -4.828   1.555  1.00 46.52           N  
ATOM    270  CA  ALA A  37     -11.616  -5.549   2.081  1.00 50.74           C  
ATOM    271  C   ALA A  37     -11.402  -6.114   3.499  1.00 58.10           C  
ATOM    272  O   ALA A  37     -12.363  -6.482   4.188  1.00 57.67           O  
ATOM    273  CB  ALA A  37     -11.990  -6.680   1.131  1.00 56.71           C  
ATOM    274  N   ALA A  38     -10.144  -6.235   3.917  1.00 61.85           N  
ATOM    275  CA  ALA A  38      -9.824  -6.758   5.244  1.00 57.32           C  
ATOM    276  C   ALA A  38     -10.029  -5.651   6.272  1.00 53.79           C  
ATOM    277  O   ALA A  38     -10.565  -5.876   7.363  1.00 52.54           O  
ATOM    278  CB  ALA A  38      -8.382  -7.254   5.269  1.00 59.46           C  
ATOM    279  N   VAL A  39      -9.582  -4.457   5.901  1.00 47.91           N  
ATOM    280  CA  VAL A  39      -9.687  -3.275   6.731  1.00 47.04           C  
ATOM    281  C   VAL A  39     -11.142  -3.086   7.134  1.00 52.43           C  
ATOM    282  O   VAL A  39     -11.490  -3.199   8.307  1.00 55.56           O  
ATOM    283  CB  VAL A  39      -9.160  -2.079   5.948  1.00 41.46           C  
ATOM    284  CG1 VAL A  39      -9.642  -0.774   6.535  1.00 47.42           C  
ATOM    285  CG2 VAL A  39      -7.659  -2.132   5.929  1.00 42.93           C  
ATOM    286  N   LYS A  40     -11.982  -2.853   6.134  1.00 59.78           N  
ATOM    287  CA  LYS A  40     -13.424  -2.667   6.301  1.00 67.13           C  
ATOM    288  C   LYS A  40     -13.987  -3.665   7.299  1.00 71.55           C  
ATOM    289  O   LYS A  40     -14.480  -3.278   8.357  1.00 77.25           O  
ATOM    290  CB  LYS A  40     -14.113  -2.850   4.943  1.00 66.92           C  
ATOM    291  CG  LYS A  40     -15.614  -3.110   4.970  1.00 65.44           C  
ATOM    292  CD  LYS A  40     -16.107  -3.601   3.596  1.00 71.73           C  
ATOM    293  CE  LYS A  40     -15.513  -4.978   3.218  1.00 67.86           C  
ATOM    294  NZ  LYS A  40     -15.876  -5.463   1.844  1.00 64.01           N  
ATOM    295  N   SER A  41     -13.931  -4.945   6.951  1.00 74.97           N  
ATOM    296  CA  SER A  41     -14.424  -5.983   7.834  1.00 81.04           C  
ATOM    297  C   SER A  41     -13.399  -6.205   8.925  1.00 83.60           C  
ATOM    298  O   SER A  41     -12.667  -7.199   8.912  1.00 88.86           O  
ATOM    299  CB  SER A  41     -14.679  -7.278   7.069  1.00 84.97           C  
ATOM    300  OG  SER A  41     -15.944  -7.229   6.426  1.00 98.23           O  
ATOM    301  N   GLY A  42     -13.357  -5.249   9.851  1.00 81.63           N  
ATOM    302  CA  GLY A  42     -12.442  -5.274  10.976  1.00 75.20           C  
ATOM    303  C   GLY A  42     -12.241  -6.624  11.622  1.00 69.46           C  
ATOM    304  O   GLY A  42     -12.844  -6.951  12.639  1.00 72.12           O  
ATOM    305  N   SER A  43     -11.419  -7.427  10.973  1.00 64.93           N  
ATOM    306  CA  SER A  43     -11.066  -8.743  11.442  1.00 59.68           C  
ATOM    307  C   SER A  43      -9.662  -8.524  12.000  1.00 56.65           C  
ATOM    308  O   SER A  43      -9.067  -7.474  11.767  1.00 51.43           O  
ATOM    309  CB  SER A  43     -11.052  -9.710  10.255  1.00 61.71           C  
ATOM    310  OG  SER A  43     -10.553  -9.075   9.084  1.00 62.31           O  
ATOM    311  N   GLU A  44      -9.130  -9.491  12.735  1.00 55.07           N  
ATOM    312  CA  GLU A  44      -7.796  -9.348  13.305  1.00 55.63           C  
ATOM    313  C   GLU A  44      -6.751  -8.878  12.279  1.00 53.88           C  
ATOM    314  O   GLU A  44      -6.111  -7.846  12.473  1.00 53.83           O  
ATOM    315  CB  GLU A  44      -7.367 -10.660  13.969  1.00 63.89           C  
ATOM    316  CG  GLU A  44      -5.881 -10.754  14.342  1.00 78.12           C  
ATOM    317  CD  GLU A  44      -5.455  -9.816  15.470  1.00 83.24           C  
ATOM    318  OE1 GLU A  44      -6.331  -9.186  16.117  1.00 86.87           O  
ATOM    319  OE2 GLU A  44      -4.227  -9.727  15.711  1.00 83.37           O  
ATOM    320  N   LEU A  45      -6.608  -9.602  11.174  1.00 49.26           N  
ATOM    321  CA  LEU A  45      -5.639  -9.232  10.148  1.00 45.12           C  
ATOM    322  C   LEU A  45      -5.967  -7.886   9.489  1.00 48.23           C  
ATOM    323  O   LEU A  45      -5.061  -7.085   9.213  1.00 44.66           O  
ATOM    324  CB  LEU A  45      -5.546 -10.327   9.087  1.00 45.72           C  
ATOM    325  CG  LEU A  45      -4.790 -11.604   9.463  1.00 48.49           C  
ATOM    326  CD1 LEU A  45      -3.305 -11.337   9.507  1.00 53.63           C  
ATOM    327  CD2 LEU A  45      -5.269 -12.129  10.809  1.00 58.47           C  
ATOM    328  N   GLY A  46      -7.263  -7.635   9.274  1.00 47.60           N  
ATOM    329  CA  GLY A  46      -7.720  -6.400   8.646  1.00 39.04           C  
ATOM    330  C   GLY A  46      -7.338  -5.168   9.421  1.00 35.03           C  
ATOM    331  O   GLY A  46      -7.028  -4.119   8.856  1.00 34.68           O  
ATOM    332  N   LYS A  47      -7.381  -5.307  10.737  1.00 39.91           N  
ATOM    333  CA  LYS A  47      -7.018  -4.236  11.637  1.00 44.31           C  
ATOM    334  C   LYS A  47      -5.508  -4.052  11.520  1.00 44.85           C  
ATOM    335  O   LYS A  47      -5.031  -2.925  11.418  1.00 48.38           O  
ATOM    336  CB  LYS A  47      -7.391  -4.610  13.074  1.00 56.95           C  
ATOM    337  CG  LYS A  47      -8.827  -5.132  13.273  1.00 64.66           C  
ATOM    338  CD  LYS A  47      -9.840  -4.035  13.570  1.00 69.88           C  
ATOM    339  CE  LYS A  47     -10.096  -3.117  12.383  1.00 72.38           C  
ATOM    340  NZ  LYS A  47     -10.995  -1.993  12.789  1.00 73.54           N  
ATOM    341  N   GLN A  48      -4.765  -5.164  11.506  1.00 41.88           N  
ATOM    342  CA  GLN A  48      -3.304  -5.133  11.385  1.00 38.21           C  
ATOM    343  C   GLN A  48      -2.917  -4.401  10.116  1.00 37.63           C  
ATOM    344  O   GLN A  48      -2.051  -3.533  10.137  1.00 46.52           O  
ATOM    345  CB  GLN A  48      -2.722  -6.553  11.345  1.00 34.16           C  
ATOM    346  CG  GLN A  48      -2.593  -7.208  12.705  1.00 34.59           C  
ATOM    347  CD  GLN A  48      -2.196  -8.673  12.645  1.00 40.52           C  
ATOM    348  OE1 GLN A  48      -1.031  -9.014  12.438  1.00 45.57           O  
ATOM    349  NE2 GLN A  48      -3.165  -9.548  12.858  1.00 43.01           N  
ATOM    350  N   ALA A  49      -3.613  -4.714   9.030  1.00 39.47           N  
ATOM    351  CA  ALA A  49      -3.366  -4.114   7.718  1.00 43.70           C  
ATOM    352  C   ALA A  49      -3.857  -2.676   7.563  1.00 43.34           C  
ATOM    353  O   ALA A  49      -3.302  -1.915   6.761  1.00 39.64           O  
ATOM    354  CB  ALA A  49      -3.973  -4.981   6.632  1.00 48.96           C  
ATOM    355  N   LYS A  50      -4.921  -2.320   8.284  1.00 45.45           N  
ATOM    356  CA  LYS A  50      -5.455  -0.962   8.228  1.00 44.19           C  
ATOM    357  C   LYS A  50      -4.451   0.026   8.809  1.00 43.72           C  
ATOM    358  O   LYS A  50      -4.229   1.096   8.246  1.00 43.88           O  
ATOM    359  CB  LYS A  50      -6.772  -0.858   8.981  1.00 40.76           C  
ATOM    360  CG  LYS A  50      -7.296   0.548   9.059  1.00 43.34           C  
ATOM    361  CD  LYS A  50      -8.631   0.593   9.767  1.00 55.19           C  
ATOM    362  CE  LYS A  50      -9.003   2.007  10.225  1.00 60.91           C  
ATOM    363  NZ  LYS A  50      -8.335   2.379  11.514  1.00 66.33           N  
ATOM    364  N   ASP A  51      -3.843  -0.341   9.934  1.00 44.35           N  
ATOM    365  CA  ASP A  51      -2.842   0.502  10.588  1.00 47.00           C  
ATOM    366  C   ASP A  51      -1.627   0.707   9.707  1.00 45.24           C  
ATOM    367  O   ASP A  51      -1.145   1.817   9.567  1.00 52.31           O  
ATOM    368  CB  ASP A  51      -2.390  -0.104  11.922  1.00 57.14           C  
ATOM    369  CG  ASP A  51      -3.425   0.057  13.023  1.00 58.36           C  
ATOM    370  OD1 ASP A  51      -3.719   1.214  13.417  1.00 58.71           O  
ATOM    371  OD2 ASP A  51      -3.930  -0.982  13.500  1.00 61.95           O  
ATOM    372  N   ILE A  52      -1.118  -0.375   9.135  1.00 49.01           N  
ATOM    373  CA  ILE A  52       0.045  -0.309   8.254  1.00 48.67           C  
ATOM    374  C   ILE A  52      -0.174   0.666   7.106  1.00 41.70           C  
ATOM    375  O   ILE A  52       0.651   1.538   6.882  1.00 41.14           O  
ATOM    376  CB  ILE A  52       0.419  -1.720   7.722  1.00 52.20           C  
ATOM    377  CG1 ILE A  52       1.155  -2.494   8.817  1.00 44.00           C  
ATOM    378  CG2 ILE A  52       1.261  -1.628   6.457  1.00 51.87           C  
ATOM    379  CD1 ILE A  52       1.478  -3.889   8.438  1.00 46.08           C  
ATOM    380  N   MET A  53      -1.283   0.505   6.392  1.00 42.06           N  
ATOM    381  CA  MET A  53      -1.643   1.374   5.281  1.00 41.54           C  
ATOM    382  C   MET A  53      -1.760   2.811   5.757  1.00 42.02           C  
ATOM    383  O   MET A  53      -1.244   3.733   5.120  1.00 43.31           O  
ATOM    384  CB  MET A  53      -3.012   1.010   4.758  1.00 47.40           C  
ATOM    385  CG  MET A  53      -3.118  -0.228   3.941  1.00 56.02           C  
ATOM    386  SD  MET A  53      -4.859  -0.224   3.434  1.00 77.33           S  
ATOM    387  CE  MET A  53      -4.960   1.325   2.436  1.00 59.25           C  
ATOM    388  N   ASP A  54      -2.531   2.991   6.828  1.00 46.64           N  
ATOM    389  CA  ASP A  54      -2.778   4.300   7.444  1.00 50.22           C  
ATOM    390  C   ASP A  54      -1.495   5.000   7.869  1.00 50.20           C  
ATOM    391  O   ASP A  54      -1.418   6.228   7.825  1.00 58.95           O  
ATOM    392  CB  ASP A  54      -3.704   4.174   8.667  1.00 48.85           C  
ATOM    393  CG  ASP A  54      -5.158   3.935   8.289  1.00 47.43           C  
ATOM    394  OD1 ASP A  54      -5.433   3.561   7.129  1.00 46.99           O  
ATOM    395  OD2 ASP A  54      -6.026   4.124   9.167  1.00 44.24           O  
ATOM    396  N   ALA A  55      -0.505   4.224   8.306  1.00 48.71           N  
ATOM    397  CA  ALA A  55       0.787   4.770   8.728  1.00 45.07           C  
ATOM    398  C   ALA A  55       1.707   4.959   7.530  1.00 45.60           C  
ATOM    399  O   ALA A  55       2.870   5.356   7.683  1.00 46.75           O  
ATOM    400  CB  ALA A  55       1.438   3.848   9.733  1.00 46.96           C  
ATOM    401  N   GLY A  56       1.181   4.654   6.344  1.00 49.46           N  
ATOM    402  CA  GLY A  56       1.935   4.782   5.112  1.00 49.77           C  
ATOM    403  C   GLY A  56       3.056   3.775   5.051  1.00 51.82           C  
ATOM    404  O   GLY A  56       4.089   4.041   4.440  1.00 56.12           O  
ATOM    405  N   LYS A  57       2.875   2.656   5.753  1.00 55.57           N  
ATOM    406  CA  LYS A  57       3.856   1.578   5.797  1.00 52.04           C  
ATOM    407  C   LYS A  57       3.436   0.536   4.783  1.00 53.24           C  
ATOM    408  O   LYS A  57       2.258   0.425   4.414  1.00 55.96           O  
ATOM    409  CB  LYS A  57       3.954   0.953   7.194  1.00 53.89           C  
ATOM    410  CG  LYS A  57       4.758   1.772   8.203  1.00 56.37           C  
ATOM    411  CD  LYS A  57       4.726   1.146   9.600  1.00 67.15           C  
ATOM    412  CE  LYS A  57       3.291   1.013  10.158  1.00 72.82           C  
ATOM    413  NZ  LYS A  57       3.199   0.297  11.484  1.00 74.93           N  
ATOM    414  N   LEU A  58       4.411  -0.233   4.332  1.00 50.05           N  
ATOM    415  CA  LEU A  58       4.156  -1.240   3.331  1.00 44.82           C  
ATOM    416  C   LEU A  58       3.811  -2.553   4.010  1.00 38.82           C  
ATOM    417  O   LEU A  58       4.354  -2.881   5.063  1.00 36.31           O  
ATOM    418  CB  LEU A  58       5.388  -1.350   2.429  1.00 46.73           C  
ATOM    419  CG  LEU A  58       5.291  -1.952   1.032  1.00 46.84           C  
ATOM    420  CD1 LEU A  58       4.016  -1.505   0.294  1.00 46.82           C  
ATOM    421  CD2 LEU A  58       6.545  -1.541   0.293  1.00 43.59           C  
ATOM    422  N   VAL A  59       2.833  -3.244   3.441  1.00 37.98           N  
ATOM    423  CA  VAL A  59       2.365  -4.528   3.951  1.00 39.75           C  
ATOM    424  C   VAL A  59       3.391  -5.614   3.689  1.00 39.94           C  
ATOM    425  O   VAL A  59       3.815  -5.824   2.555  1.00 42.76           O  
ATOM    426  CB  VAL A  59       1.038  -4.958   3.272  1.00 42.82           C  
ATOM    427  CG1 VAL A  59       0.553  -6.298   3.842  1.00 36.80           C  
ATOM    428  CG2 VAL A  59      -0.018  -3.866   3.440  1.00 41.69           C  
ATOM    429  N   THR A  60       3.760  -6.334   4.730  1.00 36.76           N  
ATOM    430  CA  THR A  60       4.734  -7.387   4.575  1.00 35.79           C  
ATOM    431  C   THR A  60       4.162  -8.657   3.918  1.00 35.29           C  
ATOM    432  O   THR A  60       2.963  -8.942   4.000  1.00 33.49           O  
ATOM    433  CB  THR A  60       5.351  -7.685   5.918  1.00 38.89           C  
ATOM    434  OG1 THR A  60       4.310  -7.899   6.883  1.00 45.98           O  
ATOM    435  CG2 THR A  60       6.181  -6.502   6.350  1.00 42.18           C  
ATOM    436  N   ASP A  61       5.025  -9.410   3.247  1.00 34.73           N  
ATOM    437  CA  ASP A  61       4.606 -10.636   2.574  1.00 38.92           C  
ATOM    438  C   ASP A  61       3.810 -11.495   3.516  1.00 35.48           C  
ATOM    439  O   ASP A  61       2.831 -12.130   3.145  1.00 37.40           O  
ATOM    440  CB  ASP A  61       5.820 -11.460   2.149  1.00 38.14           C  
ATOM    441  CG  ASP A  61       6.623 -10.810   1.062  1.00 32.51           C  
ATOM    442  OD1 ASP A  61       6.131  -9.825   0.464  1.00 39.71           O  
ATOM    443  OD2 ASP A  61       7.744 -11.306   0.805  1.00 32.57           O  
ATOM    444  N   GLU A  62       4.269 -11.502   4.751  1.00 35.37           N  
ATOM    445  CA  GLU A  62       3.685 -12.298   5.799  1.00 37.93           C  
ATOM    446  C   GLU A  62       2.225 -11.992   6.029  1.00 30.79           C  
ATOM    447  O   GLU A  62       1.407 -12.907   6.137  1.00 30.98           O  
ATOM    448  CB  GLU A  62       4.506 -12.112   7.072  1.00 50.69           C  
ATOM    449  CG  GLU A  62       5.984 -12.590   6.943  1.00 69.90           C  
ATOM    450  CD  GLU A  62       6.903 -11.648   6.144  1.00 71.20           C  
ATOM    451  OE1 GLU A  62       6.867 -10.424   6.394  1.00 78.26           O  
ATOM    452  OE2 GLU A  62       7.682 -12.138   5.288  1.00 73.01           O  
ATOM    453  N   LEU A  63       1.901 -10.707   6.064  1.00 29.97           N  
ATOM    454  CA  LEU A  63       0.529 -10.257   6.268  1.00 27.18           C  
ATOM    455  C   LEU A  63      -0.256 -10.493   4.986  1.00 26.99           C  
ATOM    456  O   LEU A  63      -1.432 -10.857   5.031  1.00 31.63           O  
ATOM    457  CB  LEU A  63       0.509  -8.784   6.658  1.00 31.57           C  
ATOM    458  CG  LEU A  63      -0.605  -8.296   7.574  1.00 32.06           C  
ATOM    459  CD1 LEU A  63      -0.221  -6.936   8.069  1.00 39.25           C  
ATOM    460  CD2 LEU A  63      -1.931  -8.226   6.850  1.00 38.77           C  
ATOM    461  N   VAL A  64       0.397 -10.331   3.842  1.00 25.11           N  
ATOM    462  CA  VAL A  64      -0.278 -10.586   2.587  1.00 26.86           C  
ATOM    463  C   VAL A  64      -0.674 -12.043   2.451  1.00 23.54           C  
ATOM    464  O   VAL A  64      -1.797 -12.326   2.067  1.00 36.24           O  
ATOM    465  CB  VAL A  64       0.561 -10.248   1.381  1.00 29.01           C  
ATOM    466  CG1 VAL A  64      -0.296 -10.350   0.124  1.00 22.83           C  
ATOM    467  CG2 VAL A  64       1.111  -8.875   1.525  1.00 35.77           C  
ATOM    468  N   ILE A  65       0.225 -12.977   2.748  1.00 32.40           N  
ATOM    469  CA  ILE A  65      -0.115 -14.401   2.626  1.00 27.53           C  
ATOM    470  C   ILE A  65      -1.234 -14.782   3.573  1.00 29.39           C  
ATOM    471  O   ILE A  65      -2.061 -15.648   3.255  1.00 32.27           O  
ATOM    472  CB  ILE A  65       1.124 -15.356   2.772  1.00 31.29           C  
ATOM    473  CG1 ILE A  65       1.655 -15.751   1.390  1.00 29.25           C  
ATOM    474  CG2 ILE A  65       0.734 -16.675   3.418  1.00 35.74           C  
ATOM    475  CD1 ILE A  65       2.201 -14.615   0.586  1.00 29.01           C  
ATOM    476  N   ALA A  66      -1.275 -14.102   4.718  1.00 34.26           N  
ATOM    477  CA  ALA A  66      -2.297 -14.315   5.740  1.00 31.16           C  
ATOM    478  C   ALA A  66      -3.685 -13.867   5.237  1.00 34.96           C  
ATOM    479  O   ALA A  66      -4.700 -14.517   5.523  1.00 36.19           O  
ATOM    480  CB  ALA A  66      -1.922 -13.562   6.983  1.00 32.44           C  
ATOM    481  N   LEU A  67      -3.725 -12.763   4.489  1.00 32.65           N  
ATOM    482  CA  LEU A  67      -4.978 -12.266   3.939  1.00 27.08           C  
ATOM    483  C   LEU A  67      -5.460 -13.165   2.833  1.00 23.61           C  
ATOM    484  O   LEU A  67      -6.653 -13.297   2.644  1.00 28.81           O  
ATOM    485  CB  LEU A  67      -4.832 -10.866   3.366  1.00 35.03           C  
ATOM    486  CG  LEU A  67      -4.395  -9.691   4.227  1.00 34.91           C  
ATOM    487  CD1 LEU A  67      -4.558  -8.468   3.362  1.00 31.64           C  
ATOM    488  CD2 LEU A  67      -5.226  -9.569   5.501  1.00 34.52           C  
ATOM    489  N   VAL A  68      -4.534 -13.774   2.097  1.00 23.77           N  
ATOM    490  CA  VAL A  68      -4.880 -14.670   0.987  1.00 23.03           C  
ATOM    491  C   VAL A  68      -5.419 -15.970   1.546  1.00 25.05           C  
ATOM    492  O   VAL A  68      -6.321 -16.567   0.967  1.00 36.11           O  
ATOM    493  CB  VAL A  68      -3.649 -15.001   0.041  1.00 21.51           C  
ATOM    494  CG1 VAL A  68      -4.036 -16.018  -1.022  1.00 22.42           C  
ATOM    495  CG2 VAL A  68      -3.093 -13.752  -0.641  1.00 12.79           C  
ATOM    496  N   LYS A  69      -4.876 -16.420   2.671  1.00 28.92           N  
ATOM    497  CA  LYS A  69      -5.342 -17.671   3.275  1.00 28.12           C  
ATOM    498  C   LYS A  69      -6.732 -17.449   3.875  1.00 28.95           C  
ATOM    499  O   LYS A  69      -7.621 -18.294   3.750  1.00 28.87           O  
ATOM    500  CB  LYS A  69      -4.342 -18.142   4.321  1.00 30.34           C  
ATOM    501  CG  LYS A  69      -4.326 -19.631   4.531  1.00 33.34           C  
ATOM    502  CD  LYS A  69      -3.018 -20.052   5.189  1.00 57.12           C  
ATOM    503  CE  LYS A  69      -2.716 -19.271   6.489  1.00 68.29           C  
ATOM    504  NZ  LYS A  69      -1.350 -19.533   7.084  1.00 73.65           N  
ATOM    505  N   GLU A  70      -6.912 -16.286   4.494  1.00 18.82           N  
ATOM    506  CA  GLU A  70      -8.182 -15.890   5.071  1.00 24.78           C  
ATOM    507  C   GLU A  70      -9.199 -15.792   3.922  1.00 34.43           C  
ATOM    508  O   GLU A  70     -10.213 -16.489   3.900  1.00 40.57           O  
ATOM    509  CB  GLU A  70      -8.017 -14.518   5.740  1.00 30.48           C  
ATOM    510  CG  GLU A  70      -9.313 -13.846   6.198  1.00 47.35           C  
ATOM    511  CD  GLU A  70      -9.104 -12.459   6.815  1.00 53.03           C  
ATOM    512  OE1 GLU A  70      -8.294 -12.340   7.760  1.00 64.48           O  
ATOM    513  OE2 GLU A  70      -9.759 -11.487   6.367  1.00 57.87           O  
ATOM    514  N   ARG A  71      -8.878 -14.966   2.933  1.00 33.55           N  
ATOM    515  CA  ARG A  71      -9.735 -14.749   1.788  1.00 24.22           C  
ATOM    516  C   ARG A  71     -10.196 -15.995   1.081  1.00 23.57           C  
ATOM    517  O   ARG A  71     -11.393 -16.209   0.943  1.00 29.81           O  
ATOM    518  CB  ARG A  71      -9.049 -13.848   0.761  1.00 26.48           C  
ATOM    519  CG  ARG A  71      -9.901 -13.566  -0.476  1.00 21.89           C  
ATOM    520  CD  ARG A  71     -11.097 -12.676  -0.128  1.00 27.49           C  
ATOM    521  NE  ARG A  71     -11.989 -12.489  -1.266  1.00 28.17           N  
ATOM    522  CZ  ARG A  71     -12.837 -13.404  -1.713  1.00 30.25           C  
ATOM    523  NH1 ARG A  71     -12.950 -14.570  -1.101  1.00 32.98           N  
ATOM    524  NH2 ARG A  71     -13.596 -13.143  -2.763  1.00 38.84           N  
ATOM    525  N   ILE A  72      -9.268 -16.820   0.618  1.00 21.61           N  
ATOM    526  CA  ILE A  72      -9.664 -18.002  -0.136  1.00 18.69           C  
ATOM    527  C   ILE A  72     -10.391 -19.024   0.700  1.00 24.84           C  
ATOM    528  O   ILE A  72     -10.702 -20.110   0.229  1.00 28.83           O  
ATOM    529  CB  ILE A  72      -8.486 -18.639  -0.878  1.00 21.29           C  
ATOM    530  CG1 ILE A  72      -7.518 -19.277   0.112  1.00 19.14           C  
ATOM    531  CG2 ILE A  72      -7.787 -17.577  -1.728  1.00 15.87           C  
ATOM    532  CD1 ILE A  72      -6.322 -19.871  -0.538  1.00 30.14           C  
ATOM    533  N   ALA A  73     -10.586 -18.695   1.970  1.00 34.95           N  
ATOM    534  CA  ALA A  73     -11.326 -19.542   2.895  1.00 40.67           C  
ATOM    535  C   ALA A  73     -12.815 -19.149   2.819  1.00 45.62           C  
ATOM    536  O   ALA A  73     -13.678 -19.834   3.379  1.00 47.72           O  
ATOM    537  CB  ALA A  73     -10.803 -19.373   4.311  1.00 35.58           C  
ATOM    538  N   GLN A  74     -13.106 -18.019   2.173  1.00 42.96           N  
ATOM    539  CA  GLN A  74     -14.475 -17.584   1.995  1.00 38.08           C  
ATOM    540  C   GLN A  74     -15.129 -18.583   1.045  1.00 41.23           C  
ATOM    541  O   GLN A  74     -14.466 -19.197   0.209  1.00 39.18           O  
ATOM    542  CB  GLN A  74     -14.526 -16.161   1.484  1.00 29.08           C  
ATOM    543  CG  GLN A  74     -13.977 -15.201   2.512  1.00 39.76           C  
ATOM    544  CD  GLN A  74     -14.017 -13.741   2.077  1.00 57.07           C  
ATOM    545  OE1 GLN A  74     -13.417 -12.878   2.724  1.00 60.07           O  
ATOM    546  NE2 GLN A  74     -14.727 -13.452   0.987  1.00 64.32           N  
ATOM    547  N   GLU A  75     -16.427 -18.775   1.223  1.00 48.96           N  
ATOM    548  CA  GLU A  75     -17.200 -19.754   0.468  1.00 55.26           C  
ATOM    549  C   GLU A  75     -17.335 -19.505  -1.028  1.00 51.88           C  
ATOM    550  O   GLU A  75     -17.616 -20.435  -1.802  1.00 48.34           O  
ATOM    551  CB  GLU A  75     -18.569 -19.931   1.139  1.00 69.32           C  
ATOM    552  CG  GLU A  75     -18.474 -20.343   2.634  1.00 79.10           C  
ATOM    553  CD  GLU A  75     -19.090 -19.320   3.595  1.00 84.19           C  
ATOM    554  OE1 GLU A  75     -18.635 -18.147   3.628  1.00 88.37           O  
ATOM    555  OE2 GLU A  75     -20.030 -19.701   4.328  1.00 84.11           O  
ATOM    556  N   ASP A  76     -17.124 -18.251  -1.429  1.00 49.64           N  
ATOM    557  CA  ASP A  76     -17.185 -17.880  -2.839  1.00 46.29           C  
ATOM    558  C   ASP A  76     -15.974 -18.428  -3.616  1.00 44.15           C  
ATOM    559  O   ASP A  76     -15.989 -18.467  -4.854  1.00 40.68           O  
ATOM    560  CB  ASP A  76     -17.379 -16.360  -3.028  1.00 36.81           C  
ATOM    561  CG  ASP A  76     -16.169 -15.533  -2.651  1.00 31.41           C  
ATOM    562  OD1 ASP A  76     -15.299 -16.002  -1.907  1.00 32.06           O  
ATOM    563  OD2 ASP A  76     -16.100 -14.375  -3.107  1.00 32.87           O  
ATOM    564  N   CYS A  77     -14.960 -18.897  -2.877  1.00 34.50           N  
ATOM    565  CA  CYS A  77     -13.764 -19.497  -3.470  1.00 26.25           C  
ATOM    566  C   CYS A  77     -13.861 -21.002  -3.330  1.00 22.86           C  
ATOM    567  O   CYS A  77     -12.851 -21.703  -3.328  1.00 30.27           O  
ATOM    568  CB  CYS A  77     -12.502 -19.027  -2.765  1.00  9.52           C  
ATOM    569  SG  CYS A  77     -12.229 -17.284  -2.859  1.00 26.99           S  
ATOM    570  N   ARG A  78     -15.079 -21.502  -3.179  1.00 32.83           N  
ATOM    571  CA  ARG A  78     -15.293 -22.933  -3.019  1.00 37.14           C  
ATOM    572  C   ARG A  78     -14.995 -23.694  -4.310  1.00 37.85           C  
ATOM    573  O   ARG A  78     -14.730 -24.896  -4.269  1.00 43.84           O  
ATOM    574  CB  ARG A  78     -16.722 -23.179  -2.530  1.00 47.41           C  
ATOM    575  CG  ARG A  78     -17.100 -24.628  -2.259  1.00 62.01           C  
ATOM    576  CD  ARG A  78     -18.494 -24.740  -1.607  1.00 73.31           C  
ATOM    577  NE  ARG A  78     -18.434 -25.043  -0.172  1.00 82.29           N  
ATOM    578  CZ  ARG A  78     -18.109 -24.167   0.781  1.00 85.11           C  
ATOM    579  NH1 ARG A  78     -17.827 -22.907   0.469  1.00 83.75           N  
ATOM    580  NH2 ARG A  78     -18.082 -24.551   2.053  1.00 81.84           N  
ATOM    581  N   ASN A  79     -14.994 -22.988  -5.447  1.00 34.73           N  
ATOM    582  CA  ASN A  79     -14.722 -23.611  -6.752  1.00 27.50           C  
ATOM    583  C   ASN A  79     -13.300 -23.366  -7.236  1.00 22.09           C  
ATOM    584  O   ASN A  79     -12.859 -23.924  -8.236  1.00 25.67           O  
ATOM    585  CB  ASN A  79     -15.694 -23.098  -7.811  1.00 34.13           C  
ATOM    586  CG  ASN A  79     -17.134 -23.479  -7.525  1.00 36.90           C  
ATOM    587  OD1 ASN A  79     -17.501 -24.650  -7.589  1.00 36.68           O  
ATOM    588  ND2 ASN A  79     -17.963 -22.482  -7.234  1.00 45.32           N  
ATOM    589  N   GLY A  80     -12.593 -22.506  -6.525  1.00 17.69           N  
ATOM    590  CA  GLY A  80     -11.233 -22.180  -6.869  1.00 16.86           C  
ATOM    591  C   GLY A  80     -11.157 -20.677  -6.854  1.00 17.27           C  
ATOM    592  O   GLY A  80     -11.969 -20.005  -6.206  1.00 15.83           O  
ATOM    593  N   PHE A  81     -10.239 -20.129  -7.628  1.00 20.66           N  
ATOM    594  CA  PHE A  81     -10.086 -18.686  -7.664  1.00 27.76           C  
ATOM    595  C   PHE A  81      -9.076 -18.251  -8.718  1.00 26.50           C  
ATOM    596  O   PHE A  81      -8.280 -19.066  -9.186  1.00 28.02           O  
ATOM    597  CB  PHE A  81      -9.692 -18.157  -6.275  1.00 29.10           C  
ATOM    598  CG  PHE A  81      -8.501 -18.869  -5.645  1.00 33.16           C  
ATOM    599  CD1 PHE A  81      -7.199 -18.586  -6.059  1.00 31.40           C  
ATOM    600  CD2 PHE A  81      -8.687 -19.781  -4.598  1.00 27.09           C  
ATOM    601  CE1 PHE A  81      -6.105 -19.194  -5.440  1.00 32.43           C  
ATOM    602  CE2 PHE A  81      -7.607 -20.386  -3.978  1.00 32.66           C  
ATOM    603  CZ  PHE A  81      -6.312 -20.097  -4.396  1.00 30.97           C  
ATOM    604  N   LEU A  82      -9.150 -16.980  -9.112  1.00 22.30           N  
ATOM    605  CA  LEU A  82      -8.252 -16.401 -10.097  1.00 19.27           C  
ATOM    606  C   LEU A  82      -7.502 -15.317  -9.375  1.00 19.29           C  
ATOM    607  O   LEU A  82      -8.066 -14.298  -9.018  1.00 20.16           O  
ATOM    608  CB  LEU A  82      -9.026 -15.798 -11.273  1.00 19.17           C  
ATOM    609  CG  LEU A  82      -8.299 -15.043 -12.386  1.00 20.14           C  
ATOM    610  CD1 LEU A  82      -7.291 -15.935 -13.096  1.00 12.74           C  
ATOM    611  CD2 LEU A  82      -9.336 -14.557 -13.376  1.00 16.91           C  
ATOM    612  N   LEU A  83      -6.247 -15.610  -9.077  1.00 22.96           N  
ATOM    613  CA  LEU A  83      -5.348 -14.700  -8.398  1.00 22.22           C  
ATOM    614  C   LEU A  83      -4.661 -13.917  -9.523  1.00 20.44           C  
ATOM    615  O   LEU A  83      -3.934 -14.455 -10.362  1.00 17.82           O  
ATOM    616  CB  LEU A  83      -4.371 -15.520  -7.551  1.00 23.11           C  
ATOM    617  CG  LEU A  83      -3.488 -14.850  -6.517  1.00 27.73           C  
ATOM    618  CD1 LEU A  83      -4.285 -13.921  -5.611  1.00 37.32           C  
ATOM    619  CD2 LEU A  83      -2.822 -15.949  -5.732  1.00 30.13           C  
ATOM    620  N   ASP A  84      -4.938 -12.634  -9.551  1.00 22.61           N  
ATOM    621  CA  ASP A  84      -4.443 -11.758 -10.590  1.00 26.70           C  
ATOM    622  C   ASP A  84      -3.178 -11.011 -10.155  1.00 29.03           C  
ATOM    623  O   ASP A  84      -3.237 -10.195  -9.246  1.00 26.81           O  
ATOM    624  CB  ASP A  84      -5.602 -10.799 -10.929  1.00 24.75           C  
ATOM    625  CG  ASP A  84      -5.197  -9.652 -11.811  1.00 29.12           C  
ATOM    626  OD1 ASP A  84      -5.003  -9.859 -13.021  1.00 40.54           O  
ATOM    627  OD2 ASP A  84      -5.125  -8.519 -11.300  1.00 38.89           O  
ATOM    628  N   GLY A  85      -2.033 -11.320 -10.770  1.00 31.06           N  
ATOM    629  CA  GLY A  85      -0.781 -10.634 -10.440  1.00 25.52           C  
ATOM    630  C   GLY A  85      -0.128 -10.839  -9.076  1.00 35.02           C  
ATOM    631  O   GLY A  85       0.513  -9.917  -8.536  1.00 40.79           O  
ATOM    632  N   PHE A  86      -0.348 -12.006  -8.470  1.00 32.55           N  
ATOM    633  CA  PHE A  86       0.255 -12.328  -7.186  1.00 21.22           C  
ATOM    634  C   PHE A  86       0.346 -13.824  -7.150  1.00 17.96           C  
ATOM    635  O   PHE A  86      -0.638 -14.491  -7.401  1.00 19.83           O  
ATOM    636  CB  PHE A  86      -0.578 -11.865  -6.000  1.00 23.81           C  
ATOM    637  CG  PHE A  86       0.085 -12.155  -4.668  1.00 29.66           C  
ATOM    638  CD1 PHE A  86       1.052 -11.301  -4.155  1.00 19.34           C  
ATOM    639  CD2 PHE A  86      -0.157 -13.345  -3.993  1.00 29.71           C  
ATOM    640  CE1 PHE A  86       1.765 -11.637  -3.008  1.00 20.42           C  
ATOM    641  CE2 PHE A  86       0.563 -13.672  -2.847  1.00 16.47           C  
ATOM    642  CZ  PHE A  86       1.516 -12.825  -2.365  1.00 14.00           C  
ATOM    643  N   PRO A  87       1.497 -14.371  -6.734  1.00 17.36           N  
ATOM    644  CA  PRO A  87       2.733 -13.731  -6.277  1.00 15.90           C  
ATOM    645  C   PRO A  87       3.529 -12.859  -7.243  1.00 17.32           C  
ATOM    646  O   PRO A  87       3.362 -12.940  -8.445  1.00 25.25           O  
ATOM    647  CB  PRO A  87       3.566 -14.926  -5.825  1.00 12.44           C  
ATOM    648  CG  PRO A  87       3.097 -16.003  -6.662  1.00 14.93           C  
ATOM    649  CD  PRO A  87       1.621 -15.826  -6.597  1.00 14.28           C  
ATOM    650  N   ARG A  88       4.370 -11.993  -6.690  1.00 13.73           N  
ATOM    651  CA  ARG A  88       5.248 -11.143  -7.479  1.00 15.84           C  
ATOM    652  C   ARG A  88       6.734 -11.526  -7.331  1.00 28.17           C  
ATOM    653  O   ARG A  88       7.593 -11.006  -8.044  1.00 28.27           O  
ATOM    654  CB  ARG A  88       5.080  -9.700  -7.072  1.00 16.22           C  
ATOM    655  CG  ARG A  88       3.808  -9.115  -7.543  1.00 22.11           C  
ATOM    656  CD  ARG A  88       3.632  -7.743  -7.000  1.00 21.72           C  
ATOM    657  NE  ARG A  88       2.337  -7.676  -6.329  1.00 48.47           N  
ATOM    658  CZ  ARG A  88       2.174  -7.566  -5.009  1.00 51.56           C  
ATOM    659  NH1 ARG A  88       3.233  -7.457  -4.211  1.00 48.80           N  
ATOM    660  NH2 ARG A  88       0.947  -7.522  -4.489  1.00 49.01           N  
ATOM    661  N   THR A  89       7.042 -12.443  -6.414  1.00 27.78           N  
ATOM    662  CA  THR A  89       8.423 -12.849  -6.179  1.00 22.44           C  
ATOM    663  C   THR A  89       8.469 -14.304  -5.725  1.00 23.02           C  
ATOM    664  O   THR A  89       7.450 -14.826  -5.270  1.00 29.88           O  
ATOM    665  CB  THR A  89       9.018 -12.014  -5.046  1.00 20.50           C  
ATOM    666  OG1 THR A  89       8.308 -12.308  -3.842  1.00 26.51           O  
ATOM    667  CG2 THR A  89       8.890 -10.535  -5.326  1.00 19.20           C  
ATOM    668  N   ILE A  90       9.643 -14.947  -5.829  1.00 27.74           N  
ATOM    669  CA  ILE A  90       9.848 -16.353  -5.387  1.00 19.61           C  
ATOM    670  C   ILE A  90       9.563 -16.476  -3.899  1.00 18.78           C  
ATOM    671  O   ILE A  90       9.058 -17.497  -3.452  1.00 23.93           O  
ATOM    672  CB  ILE A  90      11.292 -16.877  -5.667  1.00 21.39           C  
ATOM    673  CG1 ILE A  90      11.481 -17.118  -7.167  1.00 21.41           C  
ATOM    674  CG2 ILE A  90      11.574 -18.178  -4.855  1.00 15.36           C  
ATOM    675  CD1 ILE A  90      12.916 -17.320  -7.596  1.00 22.52           C  
ATOM    676  N   PRO A  91       9.982 -15.478  -3.102  1.00 20.68           N  
ATOM    677  CA  PRO A  91       9.733 -15.505  -1.668  1.00 21.23           C  
ATOM    678  C   PRO A  91       8.248 -15.565  -1.402  1.00 24.83           C  
ATOM    679  O   PRO A  91       7.830 -16.255  -0.485  1.00 38.11           O  
ATOM    680  CB  PRO A  91      10.304 -14.183  -1.218  1.00 22.95           C  
ATOM    681  CG  PRO A  91      11.508 -14.075  -2.055  1.00 19.17           C  
ATOM    682  CD  PRO A  91      10.943 -14.403  -3.408  1.00 20.52           C  
ATOM    683  N   GLN A  92       7.455 -14.821  -2.175  1.00 27.67           N  
ATOM    684  CA  GLN A  92       5.989 -14.839  -2.027  1.00 21.79           C  
ATOM    685  C   GLN A  92       5.370 -16.146  -2.508  1.00 21.36           C  
ATOM    686  O   GLN A  92       4.463 -16.686  -1.881  1.00 27.98           O  
ATOM    687  CB  GLN A  92       5.374 -13.699  -2.800  1.00 18.72           C  
ATOM    688  CG  GLN A  92       5.490 -12.400  -2.062  1.00 24.02           C  
ATOM    689  CD  GLN A  92       5.209 -11.201  -2.920  1.00 25.75           C  
ATOM    690  OE1 GLN A  92       5.181 -10.077  -2.428  1.00 26.66           O  
ATOM    691  NE2 GLN A  92       5.067 -11.416  -4.222  1.00 20.26           N  
ATOM    692  N   ALA A  93       5.895 -16.672  -3.609  1.00 25.28           N  
ATOM    693  CA  ALA A  93       5.415 -17.915  -4.186  1.00 17.64           C  
ATOM    694  C   ALA A  93       5.724 -19.099  -3.289  1.00 17.89           C  
ATOM    695  O   ALA A  93       4.922 -20.004  -3.127  1.00 25.23           O  
ATOM    696  CB  ALA A  93       6.049 -18.119  -5.566  1.00 20.35           C  
ATOM    697  N   ASP A  94       6.912 -19.096  -2.723  1.00 22.38           N  
ATOM    698  CA  ASP A  94       7.335 -20.175  -1.866  1.00 22.19           C  
ATOM    699  C   ASP A  94       6.493 -20.235  -0.600  1.00 15.62           C  
ATOM    700  O   ASP A  94       6.163 -21.315  -0.132  1.00 17.98           O  
ATOM    701  CB  ASP A  94       8.814 -20.013  -1.540  1.00 24.08           C  
ATOM    702  CG  ASP A  94       9.487 -21.331  -1.326  1.00 34.20           C  
ATOM    703  OD1 ASP A  94       9.729 -22.033  -2.331  1.00 41.75           O  
ATOM    704  OD2 ASP A  94       9.728 -21.685  -0.153  1.00 39.06           O  
ATOM    705  N   ALA A  95       6.127 -19.072  -0.067  1.00 15.98           N  
ATOM    706  CA  ALA A  95       5.301 -18.979   1.142  1.00 22.73           C  
ATOM    707  C   ALA A  95       3.908 -19.507   0.887  1.00 23.86           C  
ATOM    708  O   ALA A  95       3.321 -20.141   1.751  1.00 33.99           O  
ATOM    709  CB  ALA A  95       5.225 -17.562   1.644  1.00 22.28           C  
ATOM    710  N   MET A  96       3.366 -19.245  -0.292  1.00 21.31           N  
ATOM    711  CA  MET A  96       2.051 -19.767  -0.607  1.00 16.80           C  
ATOM    712  C   MET A  96       2.112 -21.264  -0.564  1.00 15.32           C  
ATOM    713  O   MET A  96       1.181 -21.899  -0.097  1.00 20.89           O  
ATOM    714  CB  MET A  96       1.603 -19.350  -1.996  1.00 10.89           C  
ATOM    715  CG  MET A  96       0.961 -18.000  -2.012  1.00 18.49           C  
ATOM    716  SD  MET A  96       0.720 -17.544  -3.700  1.00 33.23           S  
ATOM    717  CE  MET A  96      -0.855 -18.271  -4.003  1.00 16.18           C  
ATOM    718  N   LYS A  97       3.198 -21.839  -1.059  1.00 15.79           N  
ATOM    719  CA  LYS A  97       3.301 -23.289  -1.077  1.00 23.25           C  
ATOM    720  C   LYS A  97       3.358 -23.845   0.332  1.00 30.72           C  
ATOM    721  O   LYS A  97       2.708 -24.848   0.632  1.00 33.70           O  
ATOM    722  CB  LYS A  97       4.528 -23.758  -1.868  1.00 22.15           C  
ATOM    723  CG  LYS A  97       4.538 -25.279  -2.059  1.00 36.03           C  
ATOM    724  CD  LYS A  97       5.473 -25.769  -3.159  1.00 36.07           C  
ATOM    725  CE  LYS A  97       6.919 -25.770  -2.739  1.00 39.56           C  
ATOM    726  NZ  LYS A  97       7.701 -26.651  -3.655  1.00 37.58           N  
ATOM    727  N   GLU A  98       4.131 -23.168   1.182  1.00 36.37           N  
ATOM    728  CA  GLU A  98       4.337 -23.551   2.575  1.00 35.95           C  
ATOM    729  C   GLU A  98       3.073 -23.465   3.401  1.00 33.57           C  
ATOM    730  O   GLU A  98       2.905 -24.216   4.359  1.00 41.70           O  
ATOM    731  CB  GLU A  98       5.436 -22.698   3.206  1.00 43.10           C  
ATOM    732  CG  GLU A  98       6.795 -22.816   2.520  1.00 56.84           C  
ATOM    733  CD  GLU A  98       7.554 -24.071   2.911  1.00 72.11           C  
ATOM    734  OE1 GLU A  98       7.983 -24.146   4.087  1.00 79.50           O  
ATOM    735  OE2 GLU A  98       7.733 -24.971   2.047  1.00 76.65           O  
ATOM    736  N   ALA A  99       2.197 -22.529   3.058  1.00 30.59           N  
ATOM    737  CA  ALA A  99       0.921 -22.393   3.754  1.00 24.42           C  
ATOM    738  C   ALA A  99      -0.123 -23.395   3.234  1.00 23.68           C  
ATOM    739  O   ALA A  99      -1.263 -23.397   3.704  1.00 32.46           O  
ATOM    740  CB  ALA A  99       0.393 -20.971   3.639  1.00 23.91           C  
ATOM    741  N   GLY A 100       0.266 -24.217   2.250  1.00 22.97           N  
ATOM    742  CA  GLY A 100      -0.621 -25.227   1.679  1.00 20.96           C  
ATOM    743  C   GLY A 100      -1.509 -24.747   0.545  1.00 21.24           C  
ATOM    744  O   GLY A 100      -2.408 -25.457   0.119  1.00 34.50           O  
ATOM    745  N   ILE A 101      -1.248 -23.549   0.046  1.00 19.62           N  
ATOM    746  CA  ILE A 101      -2.019 -22.965  -1.036  1.00 20.00           C  
ATOM    747  C   ILE A 101      -1.484 -23.407  -2.397  1.00 22.23           C  
ATOM    748  O   ILE A 101      -0.587 -22.783  -2.947  1.00 26.29           O  
ATOM    749  CB  ILE A 101      -1.952 -21.438  -0.950  1.00 14.37           C  
ATOM    750  CG1 ILE A 101      -2.504 -20.971   0.394  1.00 20.28           C  
ATOM    751  CG2 ILE A 101      -2.757 -20.815  -2.065  1.00 26.61           C  
ATOM    752  CD1 ILE A 101      -2.301 -19.507   0.665  1.00 19.51           C  
ATOM    753  N   ASN A 102      -1.995 -24.501  -2.928  1.00 22.11           N  
ATOM    754  CA  ASN A 102      -1.521 -24.964  -4.218  1.00 25.99           C  
ATOM    755  C   ASN A 102      -2.342 -24.299  -5.311  1.00 25.65           C  
ATOM    756  O   ASN A 102      -3.386 -23.727  -5.024  1.00 24.93           O  
ATOM    757  CB  ASN A 102      -1.652 -26.481  -4.319  1.00 24.62           C  
ATOM    758  CG  ASN A 102      -3.080 -26.931  -4.235  1.00 36.20           C  
ATOM    759  OD1 ASN A 102      -3.741 -26.688  -3.228  1.00 41.00           O  
ATOM    760  ND2 ASN A 102      -3.587 -27.559  -5.301  1.00 28.16           N  
ATOM    761  N   VAL A 103      -1.848 -24.340  -6.552  1.00 27.03           N  
ATOM    762  CA  VAL A 103      -2.549 -23.751  -7.701  1.00 24.39           C  
ATOM    763  C   VAL A 103      -2.460 -24.693  -8.864  1.00 19.07           C  
ATOM    764  O   VAL A 103      -1.428 -25.251  -9.138  1.00 25.97           O  
ATOM    765  CB  VAL A 103      -1.987 -22.367  -8.166  1.00 22.10           C  
ATOM    766  CG1 VAL A 103      -2.159 -21.336  -7.090  1.00 16.42           C  
ATOM    767  CG2 VAL A 103      -0.546 -22.458  -8.575  1.00 24.02           C  
ATOM    768  N   ASP A 104      -3.549 -24.871  -9.570  1.00 19.57           N  
ATOM    769  CA  ASP A 104      -3.511 -25.770 -10.690  1.00 17.19           C  
ATOM    770  C   ASP A 104      -2.793 -25.183 -11.873  1.00 15.75           C  
ATOM    771  O   ASP A 104      -2.163 -25.923 -12.613  1.00 22.74           O  
ATOM    772  CB  ASP A 104      -4.927 -26.120 -11.113  1.00 24.88           C  
ATOM    773  CG  ASP A 104      -5.708 -26.712 -10.012  1.00 24.98           C  
ATOM    774  OD1 ASP A 104      -5.427 -27.881  -9.675  1.00 43.24           O  
ATOM    775  OD2 ASP A 104      -6.568 -26.002  -9.460  1.00 27.72           O  
ATOM    776  N   TYR A 105      -2.969 -23.881 -12.112  1.00 17.82           N  
ATOM    777  CA  TYR A 105      -2.364 -23.232 -13.265  1.00 12.16           C  
ATOM    778  C   TYR A 105      -1.754 -21.901 -13.021  1.00  8.50           C  
ATOM    779  O   TYR A 105      -2.283 -21.077 -12.308  1.00 12.46           O  
ATOM    780  CB  TYR A 105      -3.374 -23.004 -14.358  1.00 11.28           C  
ATOM    781  CG  TYR A 105      -3.932 -24.246 -14.907  1.00 15.27           C  
ATOM    782  CD1 TYR A 105      -5.070 -24.809 -14.333  1.00 24.66           C  
ATOM    783  CD2 TYR A 105      -3.347 -24.877 -16.002  1.00 19.68           C  
ATOM    784  CE1 TYR A 105      -5.624 -25.978 -14.826  1.00 22.49           C  
ATOM    785  CE2 TYR A 105      -3.896 -26.061 -16.515  1.00 25.60           C  
ATOM    786  CZ  TYR A 105      -5.041 -26.598 -15.909  1.00 25.06           C  
ATOM    787  OH  TYR A 105      -5.623 -27.759 -16.356  1.00 33.74           O  
ATOM    788  N   VAL A 106      -0.694 -21.659 -13.763  1.00 18.01           N  
ATOM    789  CA  VAL A 106       0.038 -20.419 -13.718  1.00 17.35           C  
ATOM    790  C   VAL A 106       0.133 -20.080 -15.186  1.00 19.21           C  
ATOM    791  O   VAL A 106       0.763 -20.799 -15.979  1.00 13.86           O  
ATOM    792  CB  VAL A 106       1.436 -20.615 -13.159  1.00 18.30           C  
ATOM    793  CG1 VAL A 106       2.163 -19.304 -13.179  1.00 18.64           C  
ATOM    794  CG2 VAL A 106       1.362 -21.183 -11.754  1.00 15.06           C  
ATOM    795  N   LEU A 107      -0.591 -19.041 -15.559  1.00 18.69           N  
ATOM    796  CA  LEU A 107      -0.631 -18.614 -16.936  1.00 24.97           C  
ATOM    797  C   LEU A 107       0.114 -17.314 -17.072  1.00 18.25           C  
ATOM    798  O   LEU A 107      -0.049 -16.424 -16.259  1.00 23.62           O  
ATOM    799  CB  LEU A 107      -2.079 -18.414 -17.370  1.00 28.61           C  
ATOM    800  CG  LEU A 107      -3.071 -19.535 -17.051  1.00 30.93           C  
ATOM    801  CD1 LEU A 107      -4.463 -19.069 -17.428  1.00 34.74           C  
ATOM    802  CD2 LEU A 107      -2.724 -20.799 -17.807  1.00 34.73           C  
ATOM    803  N   GLU A 108       0.979 -17.227 -18.069  1.00 22.27           N  
ATOM    804  CA  GLU A 108       1.720 -16.011 -18.301  1.00 14.08           C  
ATOM    805  C   GLU A 108       1.173 -15.440 -19.582  1.00 18.47           C  
ATOM    806  O   GLU A 108       1.270 -16.058 -20.626  1.00 21.54           O  
ATOM    807  CB  GLU A 108       3.209 -16.288 -18.472  1.00 21.45           C  
ATOM    808  CG  GLU A 108       4.021 -14.992 -18.546  1.00 22.56           C  
ATOM    809  CD  GLU A 108       5.425 -15.174 -19.060  1.00 24.65           C  
ATOM    810  OE1 GLU A 108       5.861 -16.335 -19.245  1.00 19.36           O  
ATOM    811  OE2 GLU A 108       6.082 -14.131 -19.290  1.00 31.53           O  
ATOM    812  N   PHE A 109       0.566 -14.273 -19.489  1.00 18.92           N  
ATOM    813  CA  PHE A 109      -0.008 -13.621 -20.634  1.00 22.01           C  
ATOM    814  C   PHE A 109       1.117 -12.841 -21.283  1.00 19.92           C  
ATOM    815  O   PHE A 109       1.519 -11.794 -20.802  1.00 23.47           O  
ATOM    816  CB  PHE A 109      -1.113 -12.712 -20.156  1.00 22.35           C  
ATOM    817  CG  PHE A 109      -2.099 -12.358 -21.208  1.00 23.54           C  
ATOM    818  CD1 PHE A 109      -3.182 -13.183 -21.451  1.00 25.40           C  
ATOM    819  CD2 PHE A 109      -2.016 -11.127 -21.873  1.00 30.32           C  
ATOM    820  CE1 PHE A 109      -4.186 -12.790 -22.330  1.00 31.74           C  
ATOM    821  CE2 PHE A 109      -3.020 -10.713 -22.763  1.00 16.97           C  
ATOM    822  CZ  PHE A 109      -4.107 -11.546 -22.987  1.00 27.36           C  
ATOM    823  N   ASP A 110       1.596 -13.334 -22.412  1.00 19.10           N  
ATOM    824  CA  ASP A 110       2.733 -12.724 -23.092  1.00 22.26           C  
ATOM    825  C   ASP A 110       2.493 -11.719 -24.225  1.00 25.25           C  
ATOM    826  O   ASP A 110       1.869 -12.055 -25.224  1.00 36.02           O  
ATOM    827  CB  ASP A 110       3.603 -13.856 -23.615  1.00 31.65           C  
ATOM    828  CG  ASP A 110       4.915 -13.381 -24.131  1.00 35.66           C  
ATOM    829  OD1 ASP A 110       5.602 -12.653 -23.394  1.00 33.70           O  
ATOM    830  OD2 ASP A 110       5.255 -13.743 -25.276  1.00 50.40           O  
ATOM    831  N   VAL A 111       2.979 -10.490 -24.060  1.00 25.85           N  
ATOM    832  CA  VAL A 111       2.887  -9.442 -25.089  1.00 22.78           C  
ATOM    833  C   VAL A 111       4.222  -8.701 -25.064  1.00 27.86           C  
ATOM    834  O   VAL A 111       4.597  -8.130 -24.037  1.00 36.47           O  
ATOM    835  CB  VAL A 111       1.783  -8.417 -24.832  1.00 20.62           C  
ATOM    836  CG1 VAL A 111       1.838  -7.346 -25.912  1.00 18.76           C  
ATOM    837  CG2 VAL A 111       0.422  -9.095 -24.811  1.00 18.08           C  
ATOM    838  N   PRO A 112       4.967  -8.735 -26.181  1.00 32.93           N  
ATOM    839  CA  PRO A 112       6.278  -8.108 -26.392  1.00 27.47           C  
ATOM    840  C   PRO A 112       6.342  -6.667 -25.949  1.00 24.88           C  
ATOM    841  O   PRO A 112       5.510  -5.839 -26.328  1.00 23.46           O  
ATOM    842  CB  PRO A 112       6.471  -8.229 -27.900  1.00 36.49           C  
ATOM    843  CG  PRO A 112       5.791  -9.541 -28.202  1.00 36.23           C  
ATOM    844  CD  PRO A 112       4.516  -9.418 -27.408  1.00 37.09           C  
ATOM    845  N   ASP A 113       7.380  -6.361 -25.189  1.00 28.58           N  
ATOM    846  CA  ASP A 113       7.570  -5.021 -24.664  1.00 30.49           C  
ATOM    847  C   ASP A 113       7.311  -3.927 -25.661  1.00 27.95           C  
ATOM    848  O   ASP A 113       6.638  -2.954 -25.346  1.00 30.96           O  
ATOM    849  CB  ASP A 113       8.981  -4.846 -24.090  1.00 35.42           C  
ATOM    850  CG  ASP A 113       9.156  -5.514 -22.739  1.00 36.10           C  
ATOM    851  OD1 ASP A 113       8.183  -6.118 -22.218  1.00 38.70           O  
ATOM    852  OD2 ASP A 113      10.276  -5.411 -22.196  1.00 34.22           O  
ATOM    853  N   GLU A 114       7.874  -4.067 -26.854  1.00 34.02           N  
ATOM    854  CA  GLU A 114       7.702  -3.047 -27.883  1.00 32.02           C  
ATOM    855  C   GLU A 114       6.254  -2.841 -28.231  1.00 26.57           C  
ATOM    856  O   GLU A 114       5.824  -1.717 -28.432  1.00 25.39           O  
ATOM    857  CB  GLU A 114       8.491  -3.383 -29.155  1.00 43.95           C  
ATOM    858  CG  GLU A 114       9.983  -3.087 -29.072  1.00 52.13           C  
ATOM    859  CD  GLU A 114      10.278  -1.698 -28.530  1.00 58.43           C  
ATOM    860  OE1 GLU A 114       9.791  -0.691 -29.115  1.00 59.64           O  
ATOM    861  OE2 GLU A 114      10.999  -1.629 -27.506  1.00 55.12           O  
ATOM    862  N   LEU A 115       5.496  -3.927 -28.286  1.00 23.02           N  
ATOM    863  CA  LEU A 115       4.102  -3.807 -28.622  1.00 20.90           C  
ATOM    864  C   LEU A 115       3.358  -3.107 -27.513  1.00 24.29           C  
ATOM    865  O   LEU A 115       2.516  -2.251 -27.779  1.00 25.93           O  
ATOM    866  CB  LEU A 115       3.511  -5.164 -28.966  1.00 25.86           C  
ATOM    867  CG  LEU A 115       3.803  -5.594 -30.413  1.00 24.56           C  
ATOM    868  CD1 LEU A 115       5.245  -6.019 -30.624  1.00 25.68           C  
ATOM    869  CD2 LEU A 115       2.878  -6.720 -30.763  1.00 35.21           C  
ATOM    870  N   ILE A 116       3.728  -3.409 -26.267  1.00 28.80           N  
ATOM    871  CA  ILE A 116       3.103  -2.760 -25.109  1.00 27.03           C  
ATOM    872  C   ILE A 116       3.470  -1.267 -25.126  1.00 25.43           C  
ATOM    873  O   ILE A 116       2.614  -0.415 -24.873  1.00 32.42           O  
ATOM    874  CB  ILE A 116       3.588  -3.359 -23.749  1.00 23.29           C  
ATOM    875  CG1 ILE A 116       3.043  -4.764 -23.535  1.00 22.29           C  
ATOM    876  CG2 ILE A 116       3.142  -2.474 -22.595  1.00 25.43           C  
ATOM    877  CD1 ILE A 116       3.656  -5.447 -22.326  1.00 19.20           C  
ATOM    878  N   VAL A 117       4.749  -0.965 -25.368  1.00 24.16           N  
ATOM    879  CA  VAL A 117       5.245   0.415 -25.424  1.00 23.84           C  
ATOM    880  C   VAL A 117       4.421   1.195 -26.442  1.00 26.81           C  
ATOM    881  O   VAL A 117       3.957   2.288 -26.146  1.00 30.82           O  
ATOM    882  CB  VAL A 117       6.727   0.499 -25.869  1.00 21.29           C  
ATOM    883  CG1 VAL A 117       7.159   1.924 -25.890  1.00 21.72           C  
ATOM    884  CG2 VAL A 117       7.626  -0.269 -24.949  1.00 18.79           C  
ATOM    885  N   ASP A 118       4.209   0.600 -27.617  1.00 35.61           N  
ATOM    886  CA  ASP A 118       3.433   1.204 -28.704  1.00 44.37           C  
ATOM    887  C   ASP A 118       1.970   1.386 -28.331  1.00 46.52           C  
ATOM    888  O   ASP A 118       1.332   2.373 -28.722  1.00 50.71           O  
ATOM    889  CB  ASP A 118       3.514   0.345 -29.971  1.00 54.94           C  
ATOM    890  CG  ASP A 118       4.943   0.221 -30.524  1.00 72.81           C  
ATOM    891  OD1 ASP A 118       5.836   1.012 -30.129  1.00 79.99           O  
ATOM    892  OD2 ASP A 118       5.176  -0.685 -31.360  1.00 79.90           O  
ATOM    893  N   ARG A 119       1.432   0.417 -27.601  1.00 46.17           N  
ATOM    894  CA  ARG A 119       0.045   0.469 -27.172  1.00 42.47           C  
ATOM    895  C   ARG A 119      -0.177   1.561 -26.158  1.00 38.41           C  
ATOM    896  O   ARG A 119      -1.291   2.021 -25.996  1.00 44.02           O  
ATOM    897  CB  ARG A 119      -0.402  -0.871 -26.581  1.00 44.74           C  
ATOM    898  CG  ARG A 119      -0.466  -1.996 -27.607  1.00 50.68           C  
ATOM    899  CD  ARG A 119      -0.728  -3.357 -26.986  1.00 57.44           C  
ATOM    900  NE  ARG A 119      -0.775  -4.407 -28.009  1.00 62.21           N  
ATOM    901  CZ  ARG A 119      -1.142  -5.667 -27.779  1.00 61.96           C  
ATOM    902  NH1 ARG A 119      -1.483  -6.048 -26.555  1.00 66.73           N  
ATOM    903  NH2 ARG A 119      -1.159  -6.553 -28.768  1.00 60.83           N  
ATOM    904  N   ILE A 120       0.887   2.045 -25.538  1.00 35.84           N  
ATOM    905  CA  ILE A 120       0.711   3.053 -24.516  1.00 33.48           C  
ATOM    906  C   ILE A 120       1.254   4.431 -24.787  1.00 38.02           C  
ATOM    907  O   ILE A 120       0.517   5.400 -24.674  1.00 45.70           O  
ATOM    908  CB  ILE A 120       1.236   2.547 -23.145  1.00 31.88           C  
ATOM    909  CG1 ILE A 120       0.346   1.416 -22.638  1.00 28.78           C  
ATOM    910  CG2 ILE A 120       1.276   3.673 -22.121  1.00 24.85           C  
ATOM    911  CD1 ILE A 120       1.037   0.511 -21.647  1.00 37.67           C  
ATOM    912  N   VAL A 121       2.528   4.551 -25.133  1.00 40.70           N  
ATOM    913  CA  VAL A 121       3.078   5.887 -25.342  1.00 44.56           C  
ATOM    914  C   VAL A 121       2.273   6.717 -26.340  1.00 52.05           C  
ATOM    915  O   VAL A 121       2.068   7.923 -26.134  1.00 52.73           O  
ATOM    916  CB  VAL A 121       4.584   5.868 -25.722  1.00 40.01           C  
ATOM    917  CG1 VAL A 121       5.349   4.958 -24.784  1.00 38.17           C  
ATOM    918  CG2 VAL A 121       4.781   5.470 -27.167  1.00 37.31           C  
ATOM    919  N   GLY A 122       1.727   6.045 -27.355  1.00 55.63           N  
ATOM    920  CA  GLY A 122       0.963   6.738 -28.375  1.00 56.67           C  
ATOM    921  C   GLY A 122      -0.485   7.032 -28.044  1.00 58.71           C  
ATOM    922  O   GLY A 122      -1.349   6.906 -28.917  1.00 62.09           O  
ATOM    923  N   ARG A 123      -0.785   7.399 -26.803  1.00 59.98           N  
ATOM    924  CA  ARG A 123      -2.167   7.692 -26.465  1.00 60.18           C  
ATOM    925  C   ARG A 123      -2.349   9.062 -25.856  1.00 61.26           C  
ATOM    926  O   ARG A 123      -1.581   9.486 -24.985  1.00 63.95           O  
ATOM    927  CB  ARG A 123      -2.818   6.581 -25.616  1.00 58.74           C  
ATOM    928  CG  ARG A 123      -2.507   6.553 -24.137  1.00 56.26           C  
ATOM    929  CD  ARG A 123      -3.358   5.488 -23.448  1.00 56.51           C  
ATOM    930  NE  ARG A 123      -2.966   5.312 -22.058  1.00 54.62           N  
ATOM    931  CZ  ARG A 123      -2.623   4.145 -21.522  1.00 60.02           C  
ATOM    932  NH1 ARG A 123      -2.660   3.036 -22.248  1.00 63.19           N  
ATOM    933  NH2 ARG A 123      -2.262   4.081 -20.248  1.00 57.16           N  
ATOM    934  N   ARG A 124      -3.333   9.767 -26.416  1.00 66.86           N  
ATOM    935  CA  ARG A 124      -3.720  11.125 -26.034  1.00 66.62           C  
ATOM    936  C   ARG A 124      -5.060  11.016 -25.300  1.00 62.75           C  
ATOM    937  O   ARG A 124      -5.944  10.262 -25.718  1.00 63.27           O  
ATOM    938  CB  ARG A 124      -3.900  11.999 -27.286  1.00 69.46           C  
ATOM    939  CG  ARG A 124      -2.811  11.864 -28.356  1.00 74.84           C  
ATOM    940  CD  ARG A 124      -1.474  12.515 -27.972  1.00 78.17           C  
ATOM    941  NE  ARG A 124      -0.534  12.491 -29.098  1.00 80.81           N  
ATOM    942  CZ  ARG A 124       0.496  11.652 -29.205  1.00 79.23           C  
ATOM    943  NH1 ARG A 124       0.753  10.780 -28.236  1.00 75.80           N  
ATOM    944  NH2 ARG A 124       1.286  11.701 -30.273  1.00 79.30           N  
ATOM    945  N   VAL A 125      -5.232  11.816 -24.257  1.00 59.71           N  
ATOM    946  CA  VAL A 125      -6.439  11.778 -23.450  1.00 59.95           C  
ATOM    947  C   VAL A 125      -7.066  13.153 -23.227  1.00 58.01           C  
ATOM    948  O   VAL A 125      -6.369  14.167 -23.167  1.00 54.64           O  
ATOM    949  CB  VAL A 125      -6.127  11.154 -22.049  1.00 62.59           C  
ATOM    950  CG1 VAL A 125      -5.422   9.809 -22.206  1.00 63.31           C  
ATOM    951  CG2 VAL A 125      -5.255  12.093 -21.214  1.00 58.41           C  
ATOM    952  N   HIS A 126      -8.388  13.205 -23.159  1.00 62.07           N  
ATOM    953  CA  HIS A 126      -9.028  14.474 -22.864  1.00 70.81           C  
ATOM    954  C   HIS A 126      -9.128  14.522 -21.346  1.00 73.64           C  
ATOM    955  O   HIS A 126     -10.022  13.905 -20.756  1.00 67.83           O  
ATOM    956  CB  HIS A 126     -10.424  14.602 -23.466  1.00 72.91           C  
ATOM    957  CG  HIS A 126     -11.085  15.901 -23.122  1.00 76.37           C  
ATOM    958  ND1 HIS A 126     -10.399  17.097 -23.110  1.00 78.38           N  
ATOM    959  CD2 HIS A 126     -12.338  16.183 -22.694  1.00 77.84           C  
ATOM    960  CE1 HIS A 126     -11.198  18.057 -22.679  1.00 75.59           C  
ATOM    961  NE2 HIS A 126     -12.380  17.529 -22.421  1.00 77.83           N  
ATOM    962  N   ALA A 127      -8.212  15.261 -20.728  1.00 79.04           N  
ATOM    963  CA  ALA A 127      -8.159  15.378 -19.275  1.00 88.63           C  
ATOM    964  C   ALA A 127      -9.507  15.494 -18.525  1.00 95.72           C  
ATOM    965  O   ALA A 127      -9.860  14.582 -17.767  1.00 97.84           O  
ATOM    966  CB  ALA A 127      -7.180  16.486 -18.863  1.00 88.30           C  
ATOM    967  N   PRO A 128     -10.279  16.596 -18.727  1.00101.01           N  
ATOM    968  CA  PRO A 128     -11.571  16.743 -18.026  1.00100.11           C  
ATOM    969  C   PRO A 128     -12.766  15.958 -18.619  1.00 97.70           C  
ATOM    970  O   PRO A 128     -13.784  16.548 -19.003  1.00100.18           O  
ATOM    971  CB  PRO A 128     -11.828  18.266 -18.082  1.00102.27           C  
ATOM    972  CG  PRO A 128     -10.467  18.874 -18.375  1.00102.31           C  
ATOM    973  CD  PRO A 128      -9.903  17.877 -19.357  1.00103.28           C  
ATOM    974  N   SER A 129     -12.644  14.634 -18.672  1.00 93.37           N  
ATOM    975  CA  SER A 129     -13.695  13.757 -19.199  1.00 86.60           C  
ATOM    976  C   SER A 129     -13.192  12.322 -19.119  1.00 84.95           C  
ATOM    977  O   SER A 129     -13.970  11.374 -18.959  1.00 76.21           O  
ATOM    978  CB  SER A 129     -14.011  14.096 -20.656  1.00 84.14           C  
ATOM    979  OG  SER A 129     -12.925  13.771 -21.517  1.00 81.91           O  
ATOM    980  N   GLY A 130     -11.878  12.185 -19.285  1.00 85.52           N  
ATOM    981  CA  GLY A 130     -11.241  10.889 -19.225  1.00 85.80           C  
ATOM    982  C   GLY A 130     -11.185  10.173 -20.557  1.00 85.79           C  
ATOM    983  O   GLY A 130     -10.603   9.090 -20.632  1.00 90.38           O  
ATOM    984  N   ARG A 131     -11.774  10.759 -21.601  1.00 81.98           N  
ATOM    985  CA  ARG A 131     -11.770  10.135 -22.926  1.00 77.48           C  
ATOM    986  C   ARG A 131     -10.342   9.841 -23.385  1.00 74.18           C  
ATOM    987  O   ARG A 131      -9.442  10.669 -23.203  1.00 71.03           O  
ATOM    988  CB  ARG A 131     -12.491  11.014 -23.946  1.00 82.26           C  
ATOM    989  CG  ARG A 131     -13.945  10.619 -24.193  1.00 86.49           C  
ATOM    990  CD  ARG A 131     -14.923  11.593 -23.556  1.00 88.01           C  
ATOM    991  NE  ARG A 131     -14.716  12.969 -24.006  1.00 86.02           N  
ATOM    992  CZ  ARG A 131     -15.408  14.007 -23.552  1.00 88.71           C  
ATOM    993  NH1 ARG A 131     -16.351  13.835 -22.635  1.00 95.13           N  
ATOM    994  NH2 ARG A 131     -15.154  15.222 -24.004  1.00 87.89           N  
ATOM    995  N   VAL A 132     -10.145   8.673 -23.995  1.00 70.85           N  
ATOM    996  CA  VAL A 132      -8.814   8.251 -24.434  1.00 68.13           C  
ATOM    997  C   VAL A 132      -8.738   7.874 -25.911  1.00 63.58           C  
ATOM    998  O   VAL A 132      -9.602   7.166 -26.442  1.00 64.70           O  
ATOM    999  CB  VAL A 132      -8.275   7.077 -23.548  1.00 65.24           C  
ATOM   1000  CG1 VAL A 132      -9.055   5.801 -23.814  1.00 69.78           C  
ATOM   1001  CG2 VAL A 132      -6.796   6.860 -23.781  1.00 67.56           C  
ATOM   1002  N   TYR A 133      -7.678   8.344 -26.555  1.00 59.25           N  
ATOM   1003  CA  TYR A 133      -7.447   8.105 -27.966  1.00 52.66           C  
ATOM   1004  C   TYR A 133      -6.090   7.485 -28.117  1.00 47.16           C  
ATOM   1005  O   TYR A 133      -5.314   7.447 -27.164  1.00 44.78           O  
ATOM   1006  CB  TYR A 133      -7.451   9.437 -28.726  1.00 51.96           C  
ATOM   1007  CG  TYR A 133      -8.713  10.218 -28.511  1.00 53.38           C  
ATOM   1008  CD1 TYR A 133      -9.834  10.002 -29.313  1.00 48.85           C  
ATOM   1009  CD2 TYR A 133      -8.823  11.106 -27.445  1.00 54.84           C  
ATOM   1010  CE1 TYR A 133     -11.035  10.641 -29.050  1.00 48.96           C  
ATOM   1011  CE2 TYR A 133     -10.020  11.754 -27.170  1.00 54.14           C  
ATOM   1012  CZ  TYR A 133     -11.122  11.516 -27.973  1.00 52.07           C  
ATOM   1013  OH  TYR A 133     -12.316  12.143 -27.681  1.00 55.20           O  
ATOM   1014  N   HIS A 134      -5.839   6.950 -29.305  1.00 44.50           N  
ATOM   1015  CA  HIS A 134      -4.543   6.390 -29.661  1.00 45.34           C  
ATOM   1016  C   HIS A 134      -4.231   6.776 -31.115  1.00 47.72           C  
ATOM   1017  O   HIS A 134      -4.827   6.234 -32.049  1.00 44.55           O  
ATOM   1018  CB  HIS A 134      -4.474   4.871 -29.497  1.00 41.70           C  
ATOM   1019  CG  HIS A 134      -3.086   4.333 -29.676  1.00 42.48           C  
ATOM   1020  ND1 HIS A 134      -2.531   4.095 -30.911  1.00 43.46           N  
ATOM   1021  CD2 HIS A 134      -2.116   4.060 -28.770  1.00 40.69           C  
ATOM   1022  CE1 HIS A 134      -1.281   3.697 -30.765  1.00 48.10           C  
ATOM   1023  NE2 HIS A 134      -1.002   3.667 -29.476  1.00 44.05           N  
ATOM   1024  N   VAL A 135      -3.272   7.685 -31.284  1.00 49.35           N  
ATOM   1025  CA  VAL A 135      -2.851   8.189 -32.585  1.00 52.43           C  
ATOM   1026  C   VAL A 135      -2.996   7.184 -33.721  1.00 60.79           C  
ATOM   1027  O   VAL A 135      -3.278   7.567 -34.853  1.00 67.32           O  
ATOM   1028  CB  VAL A 135      -1.408   8.723 -32.548  1.00 54.02           C  
ATOM   1029  CG1 VAL A 135      -1.332   9.958 -31.659  1.00 55.14           C  
ATOM   1030  CG2 VAL A 135      -0.450   7.652 -32.057  1.00 48.08           C  
ATOM   1031  N   LYS A 136      -2.780   5.904 -33.431  1.00 63.27           N  
ATOM   1032  CA  LYS A 136      -2.947   4.882 -34.453  1.00 60.90           C  
ATOM   1033  C   LYS A 136      -4.286   4.175 -34.306  1.00 60.63           C  
ATOM   1034  O   LYS A 136      -5.138   4.279 -35.180  1.00 65.96           O  
ATOM   1035  CB  LYS A 136      -1.819   3.841 -34.415  1.00 61.70           C  
ATOM   1036  CG  LYS A 136      -0.456   4.320 -34.899  1.00 67.31           C  
ATOM   1037  CD  LYS A 136       0.394   4.850 -33.739  1.00 78.88           C  
ATOM   1038  CE  LYS A 136       1.769   5.375 -34.187  1.00 80.86           C  
ATOM   1039  NZ  LYS A 136       2.563   5.925 -33.036  1.00 81.42           N  
ATOM   1040  N   PHE A 137      -4.489   3.535 -33.154  1.00 60.31           N  
ATOM   1041  CA  PHE A 137      -5.691   2.739 -32.873  1.00 62.64           C  
ATOM   1042  C   PHE A 137      -7.058   3.406 -32.864  1.00 64.76           C  
ATOM   1043  O   PHE A 137      -8.012   2.839 -33.395  1.00 67.11           O  
ATOM   1044  CB  PHE A 137      -5.481   1.891 -31.611  1.00 60.53           C  
ATOM   1045  CG  PHE A 137      -4.126   1.228 -31.557  1.00 60.32           C  
ATOM   1046  CD1 PHE A 137      -3.505   0.785 -32.722  1.00 57.29           C  
ATOM   1047  CD2 PHE A 137      -3.428   1.143 -30.360  1.00 60.36           C  
ATOM   1048  CE1 PHE A 137      -2.213   0.285 -32.700  1.00 52.99           C  
ATOM   1049  CE2 PHE A 137      -2.128   0.640 -30.327  1.00 56.96           C  
ATOM   1050  CZ  PHE A 137      -1.519   0.214 -31.500  1.00 56.34           C  
ATOM   1051  N   ASN A 138      -7.182   4.560 -32.215  1.00 69.58           N  
ATOM   1052  CA  ASN A 138      -8.460   5.283 -32.185  1.00 72.19           C  
ATOM   1053  C   ASN A 138      -8.200   6.783 -32.173  1.00 68.64           C  
ATOM   1054  O   ASN A 138      -8.435   7.476 -31.183  1.00 70.48           O  
ATOM   1055  CB  ASN A 138      -9.377   4.838 -31.017  1.00 79.73           C  
ATOM   1056  CG  ASN A 138      -8.969   5.414 -29.658  1.00 83.51           C  
ATOM   1057  OD1 ASN A 138      -7.824   5.268 -29.218  1.00 87.52           O  
ATOM   1058  ND2 ASN A 138      -9.916   6.064 -28.988  1.00 82.83           N  
ATOM   1059  N   PRO A 139      -7.686   7.302 -33.290  1.00 67.38           N  
ATOM   1060  CA  PRO A 139      -7.389   8.735 -33.401  1.00 66.75           C  
ATOM   1061  C   PRO A 139      -8.636   9.594 -33.286  1.00 64.02           C  
ATOM   1062  O   PRO A 139      -9.752   9.120 -33.508  1.00 68.11           O  
ATOM   1063  CB  PRO A 139      -6.777   8.842 -34.796  1.00 72.18           C  
ATOM   1064  CG  PRO A 139      -7.479   7.737 -35.565  1.00 71.86           C  
ATOM   1065  CD  PRO A 139      -7.448   6.604 -34.570  1.00 67.37           C  
ATOM   1066  N   PRO A 140      -8.482  10.835 -32.815  1.00 58.99           N  
ATOM   1067  CA  PRO A 140      -9.686  11.650 -32.732  1.00 58.73           C  
ATOM   1068  C   PRO A 140      -9.997  12.139 -34.146  1.00 62.58           C  
ATOM   1069  O   PRO A 140      -9.114  12.147 -35.011  1.00 59.19           O  
ATOM   1070  CB  PRO A 140      -9.262  12.784 -31.800  1.00 54.66           C  
ATOM   1071  CG  PRO A 140      -7.821  12.918 -32.060  1.00 54.15           C  
ATOM   1072  CD  PRO A 140      -7.352  11.488 -32.142  1.00 58.05           C  
ATOM   1073  N   LYS A 141     -11.262  12.472 -34.399  1.00 69.47           N  
ATOM   1074  CA  LYS A 141     -11.703  12.964 -35.707  1.00 74.57           C  
ATOM   1075  C   LYS A 141     -10.806  14.130 -36.090  1.00 73.44           C  
ATOM   1076  O   LYS A 141     -10.231  14.159 -37.175  1.00 72.42           O  
ATOM   1077  CB  LYS A 141     -13.167  13.419 -35.650  1.00 80.20           C  
ATOM   1078  CG  LYS A 141     -14.184  12.303 -35.414  1.00 82.79           C  
ATOM   1079  CD  LYS A 141     -15.564  12.893 -35.191  1.00 89.33           C  
ATOM   1080  CE  LYS A 141     -16.506  11.889 -34.550  1.00 96.21           C  
ATOM   1081  NZ  LYS A 141     -17.664  12.574 -33.885  1.00 99.76           N  
ATOM   1082  N   VAL A 142     -10.726  15.110 -35.202  1.00 77.03           N  
ATOM   1083  CA  VAL A 142      -9.854  16.249 -35.428  1.00 79.29           C  
ATOM   1084  C   VAL A 142      -8.649  15.832 -34.602  1.00 79.57           C  
ATOM   1085  O   VAL A 142      -8.681  15.895 -33.366  1.00 77.30           O  
ATOM   1086  CB  VAL A 142     -10.444  17.559 -34.864  1.00 79.17           C  
ATOM   1087  CG1 VAL A 142      -9.603  18.746 -35.315  1.00 76.13           C  
ATOM   1088  CG2 VAL A 142     -11.891  17.722 -35.304  1.00 80.03           C  
ATOM   1089  N   GLU A 143      -7.644  15.288 -35.279  1.00 77.42           N  
ATOM   1090  CA  GLU A 143      -6.442  14.821 -34.608  1.00 79.53           C  
ATOM   1091  C   GLU A 143      -5.853  15.885 -33.671  1.00 78.96           C  
ATOM   1092  O   GLU A 143      -5.673  17.045 -34.060  1.00 74.79           O  
ATOM   1093  CB  GLU A 143      -5.416  14.328 -35.634  1.00 81.86           C  
ATOM   1094  CG  GLU A 143      -4.122  13.746 -35.038  1.00 85.24           C  
ATOM   1095  CD  GLU A 143      -4.235  12.312 -34.514  1.00 83.41           C  
ATOM   1096  OE1 GLU A 143      -4.635  11.406 -35.287  1.00 76.93           O  
ATOM   1097  OE2 GLU A 143      -3.869  12.094 -33.333  1.00 85.27           O  
ATOM   1098  N   GLY A 144      -5.607  15.473 -32.423  1.00 79.37           N  
ATOM   1099  CA  GLY A 144      -5.069  16.360 -31.402  1.00 76.58           C  
ATOM   1100  C   GLY A 144      -6.166  17.117 -30.671  1.00 75.67           C  
ATOM   1101  O   GLY A 144      -5.901  17.828 -29.699  1.00 77.37           O  
ATOM   1102  N   LYS A 145      -7.410  16.904 -31.095  1.00 72.73           N  
ATOM   1103  CA  LYS A 145      -8.567  17.580 -30.522  1.00 66.40           C  
ATOM   1104  C   LYS A 145      -9.608  16.576 -30.057  1.00 64.19           C  
ATOM   1105  O   LYS A 145      -9.902  15.601 -30.760  1.00 64.68           O  
ATOM   1106  CB  LYS A 145      -9.214  18.463 -31.592  1.00 63.54           C  
ATOM   1107  CG  LYS A 145      -8.310  19.494 -32.221  1.00 56.65           C  
ATOM   1108  CD  LYS A 145      -8.319  20.766 -31.424  1.00 61.79           C  
ATOM   1109  CE  LYS A 145      -7.701  21.899 -32.218  1.00 71.26           C  
ATOM   1110  NZ  LYS A 145      -7.916  23.232 -31.575  1.00 74.76           N  
ATOM   1111  N   ASP A 146     -10.194  16.838 -28.895  1.00 60.45           N  
ATOM   1112  CA  ASP A 146     -11.239  15.970 -28.344  1.00 64.76           C  
ATOM   1113  C   ASP A 146     -12.524  16.157 -29.148  1.00 65.49           C  
ATOM   1114  O   ASP A 146     -13.059  17.270 -29.250  1.00 65.09           O  
ATOM   1115  CB  ASP A 146     -11.481  16.269 -26.856  1.00 63.78           C  
ATOM   1116  CG  ASP A 146     -12.724  15.589 -26.316  1.00 62.06           C  
ATOM   1117  OD1 ASP A 146     -12.882  14.359 -26.481  1.00 58.70           O  
ATOM   1118  OD2 ASP A 146     -13.559  16.306 -25.732  1.00 59.98           O  
ATOM   1119  N   ASP A 147     -13.040  15.045 -29.658  1.00 67.31           N  
ATOM   1120  CA  ASP A 147     -14.240  15.020 -30.488  1.00 70.48           C  
ATOM   1121  C   ASP A 147     -15.532  15.569 -29.907  1.00 74.62           C  
ATOM   1122  O   ASP A 147     -16.393  16.040 -30.651  1.00 79.73           O  
ATOM   1123  CB  ASP A 147     -14.476  13.600 -30.987  1.00 64.68           C  
ATOM   1124  CG  ASP A 147     -13.333  13.093 -31.828  1.00 67.01           C  
ATOM   1125  OD1 ASP A 147     -12.535  13.937 -32.319  1.00 62.15           O  
ATOM   1126  OD2 ASP A 147     -13.241  11.853 -31.997  1.00 63.97           O  
ATOM   1127  N   VAL A 148     -15.682  15.487 -28.589  1.00 78.16           N  
ATOM   1128  CA  VAL A 148     -16.894  15.968 -27.932  1.00 74.84           C  
ATOM   1129  C   VAL A 148     -16.886  17.437 -27.503  1.00 73.81           C  
ATOM   1130  O   VAL A 148     -17.931  18.080 -27.500  1.00 78.33           O  
ATOM   1131  CB  VAL A 148     -17.278  15.031 -26.761  1.00 73.54           C  
ATOM   1132  CG1 VAL A 148     -18.016  15.785 -25.652  1.00 73.24           C  
ATOM   1133  CG2 VAL A 148     -18.137  13.895 -27.300  1.00 68.21           C  
ATOM   1134  N   THR A 149     -15.712  17.982 -27.203  1.00 72.70           N  
ATOM   1135  CA  THR A 149     -15.623  19.374 -26.767  1.00 70.11           C  
ATOM   1136  C   THR A 149     -14.811  20.278 -27.701  1.00 72.86           C  
ATOM   1137  O   THR A 149     -14.901  21.510 -27.626  1.00 72.62           O  
ATOM   1138  CB  THR A 149     -15.000  19.457 -25.376  1.00 62.82           C  
ATOM   1139  OG1 THR A 149     -13.665  18.948 -25.437  1.00 62.09           O  
ATOM   1140  CG2 THR A 149     -15.801  18.634 -24.384  1.00 63.29           C  
ATOM   1141  N   GLY A 150     -14.050  19.672 -28.606  1.00 72.57           N  
ATOM   1142  CA  GLY A 150     -13.222  20.470 -29.487  1.00 74.82           C  
ATOM   1143  C   GLY A 150     -12.180  21.096 -28.583  1.00 74.81           C  
ATOM   1144  O   GLY A 150     -11.793  22.256 -28.745  1.00 76.21           O  
ATOM   1145  N   GLU A 151     -11.765  20.314 -27.589  1.00 75.54           N  
ATOM   1146  CA  GLU A 151     -10.771  20.738 -26.611  1.00 78.61           C  
ATOM   1147  C   GLU A 151      -9.517  19.890 -26.810  1.00 76.34           C  
ATOM   1148  O   GLU A 151      -9.610  18.696 -27.093  1.00 74.44           O  
ATOM   1149  CB  GLU A 151     -11.327  20.553 -25.196  1.00 80.11           C  
ATOM   1150  CG  GLU A 151     -10.614  21.343 -24.100  1.00 88.61           C  
ATOM   1151  CD  GLU A 151     -11.304  21.226 -22.742  1.00 92.01           C  
ATOM   1152  OE1 GLU A 151     -12.533  20.991 -22.707  1.00 93.03           O  
ATOM   1153  OE2 GLU A 151     -10.616  21.362 -21.706  1.00 95.54           O  
ATOM   1154  N   GLU A 152      -8.349  20.504 -26.668  1.00 76.20           N  
ATOM   1155  CA  GLU A 152      -7.096  19.788 -26.860  1.00 78.24           C  
ATOM   1156  C   GLU A 152      -6.891  18.600 -25.926  1.00 75.21           C  
ATOM   1157  O   GLU A 152      -7.337  18.588 -24.770  1.00 75.33           O  
ATOM   1158  CB  GLU A 152      -5.902  20.743 -26.784  1.00 83.07           C  
ATOM   1159  CG  GLU A 152      -5.801  21.704 -27.972  1.00 87.58           C  
ATOM   1160  CD  GLU A 152      -4.757  21.297 -29.007  1.00 86.92           C  
ATOM   1161  OE1 GLU A 152      -4.731  20.115 -29.418  1.00 82.74           O  
ATOM   1162  OE2 GLU A 152      -3.965  22.177 -29.416  1.00 87.38           O  
ATOM   1163  N   LEU A 153      -6.240  17.584 -26.472  1.00 69.86           N  
ATOM   1164  CA  LEU A 153      -5.950  16.369 -25.742  1.00 66.70           C  
ATOM   1165  C   LEU A 153      -4.543  16.448 -25.172  1.00 67.33           C  
ATOM   1166  O   LEU A 153      -3.738  17.289 -25.586  1.00 68.53           O  
ATOM   1167  CB  LEU A 153      -6.064  15.169 -26.679  1.00 62.56           C  
ATOM   1168  CG  LEU A 153      -7.386  14.988 -27.419  1.00 50.56           C  
ATOM   1169  CD1 LEU A 153      -7.268  13.807 -28.357  1.00 46.88           C  
ATOM   1170  CD2 LEU A 153      -8.505  14.780 -26.427  1.00 44.34           C  
ATOM   1171  N   THR A 154      -4.235  15.526 -24.266  1.00 67.70           N  
ATOM   1172  CA  THR A 154      -2.938  15.471 -23.603  1.00 66.10           C  
ATOM   1173  C   THR A 154      -2.388  14.047 -23.503  1.00 62.85           C  
ATOM   1174  O   THR A 154      -2.965  13.100 -24.023  1.00 53.99           O  
ATOM   1175  CB  THR A 154      -3.065  16.032 -22.181  1.00 68.09           C  
ATOM   1176  OG1 THR A 154      -4.289  15.558 -21.597  1.00 72.45           O  
ATOM   1177  CG2 THR A 154      -3.070  17.550 -22.206  1.00 68.00           C  
ATOM   1178  N   THR A 155      -1.233  13.906 -22.881  1.00 63.03           N  
ATOM   1179  CA  THR A 155      -0.653  12.593 -22.699  1.00 67.01           C  
ATOM   1180  C   THR A 155      -0.515  12.445 -21.207  1.00 66.17           C  
ATOM   1181  O   THR A 155      -0.205  13.421 -20.521  1.00 63.90           O  
ATOM   1182  CB  THR A 155       0.724  12.480 -23.352  1.00 68.20           C  
ATOM   1183  OG1 THR A 155       1.319  13.783 -23.447  1.00 68.48           O  
ATOM   1184  CG2 THR A 155       0.593  11.861 -24.730  1.00 71.81           C  
ATOM   1185  N   ARG A 156      -0.852  11.271 -20.692  1.00 66.59           N  
ATOM   1186  CA  ARG A 156      -0.733  11.036 -19.264  1.00 72.28           C  
ATOM   1187  C   ARG A 156       0.770  10.912 -18.943  1.00 73.18           C  
ATOM   1188  O   ARG A 156       1.577  10.587 -19.823  1.00 68.34           O  
ATOM   1189  CB  ARG A 156      -1.477   9.753 -18.886  1.00 79.59           C  
ATOM   1190  CG  ARG A 156      -2.244   9.818 -17.571  1.00 93.70           C  
ATOM   1191  CD  ARG A 156      -2.705   8.424 -17.089  1.00 99.77           C  
ATOM   1192  NE  ARG A 156      -3.553   7.709 -18.048  1.00103.15           N  
ATOM   1193  CZ  ARG A 156      -4.870   7.878 -18.184  1.00105.61           C  
ATOM   1194  NH1 ARG A 156      -5.530   8.759 -17.440  1.00105.96           N  
ATOM   1195  NH2 ARG A 156      -5.533   7.167 -19.088  1.00108.65           N  
ATOM   1196  N   LYS A 157       1.151  11.196 -17.698  1.00 78.44           N  
ATOM   1197  CA  LYS A 157       2.560  11.095 -17.291  1.00 80.64           C  
ATOM   1198  C   LYS A 157       3.022   9.646 -17.408  1.00 75.71           C  
ATOM   1199  O   LYS A 157       4.129   9.364 -17.868  1.00 71.17           O  
ATOM   1200  CB  LYS A 157       2.747  11.587 -15.846  1.00 89.08           C  
ATOM   1201  CG  LYS A 157       4.131  11.285 -15.234  1.00 97.23           C  
ATOM   1202  CD  LYS A 157       5.283  11.938 -16.010  1.00104.17           C  
ATOM   1203  CE  LYS A 157       5.409  13.437 -15.727  1.00106.94           C  
ATOM   1204  NZ  LYS A 157       5.938  13.743 -14.360  1.00109.80           N  
ATOM   1205  N   ASP A 158       2.135   8.743 -17.007  1.00 73.00           N  
ATOM   1206  CA  ASP A 158       2.384   7.312 -17.042  1.00 68.54           C  
ATOM   1207  C   ASP A 158       2.666   6.839 -18.456  1.00 62.97           C  
ATOM   1208  O   ASP A 158       3.540   6.005 -18.671  1.00 65.83           O  
ATOM   1209  CB  ASP A 158       1.166   6.556 -16.501  1.00 74.94           C  
ATOM   1210  CG  ASP A 158       0.770   6.994 -15.101  1.00 76.46           C  
ATOM   1211  OD1 ASP A 158       1.650   7.439 -14.330  1.00 78.68           O  
ATOM   1212  OD2 ASP A 158      -0.433   6.886 -14.776  1.00 79.15           O  
ATOM   1213  N   ASP A 159       1.926   7.390 -19.413  1.00 54.15           N  
ATOM   1214  CA  ASP A 159       2.061   7.029 -20.815  1.00 43.23           C  
ATOM   1215  C   ASP A 159       3.418   7.376 -21.411  1.00 42.36           C  
ATOM   1216  O   ASP A 159       3.785   6.866 -22.464  1.00 43.57           O  
ATOM   1217  CB  ASP A 159       0.956   7.696 -21.618  1.00 49.28           C  
ATOM   1218  CG  ASP A 159      -0.430   7.410 -21.060  1.00 50.66           C  
ATOM   1219  OD1 ASP A 159      -0.545   6.562 -20.141  1.00 43.51           O  
ATOM   1220  OD2 ASP A 159      -1.397   8.047 -21.550  1.00 51.35           O  
ATOM   1221  N   GLN A 160       4.169   8.225 -20.721  1.00 47.26           N  
ATOM   1222  CA  GLN A 160       5.498   8.640 -21.167  1.00 51.24           C  
ATOM   1223  C   GLN A 160       6.410   7.457 -21.454  1.00 44.46           C  
ATOM   1224  O   GLN A 160       6.620   6.609 -20.599  1.00 43.48           O  
ATOM   1225  CB  GLN A 160       6.140   9.535 -20.111  1.00 61.61           C  
ATOM   1226  CG  GLN A 160       6.023  11.016 -20.398  1.00 72.68           C  
ATOM   1227  CD  GLN A 160       7.370  11.642 -20.734  1.00 83.29           C  
ATOM   1228  OE1 GLN A 160       8.332  10.948 -21.103  1.00 86.33           O  
ATOM   1229  NE2 GLN A 160       7.449  12.960 -20.601  1.00 85.39           N  
ATOM   1230  N   GLU A 161       7.031   7.468 -22.622  1.00 41.20           N  
ATOM   1231  CA  GLU A 161       7.901   6.382 -23.030  1.00 45.72           C  
ATOM   1232  C   GLU A 161       8.967   5.994 -22.019  1.00 48.25           C  
ATOM   1233  O   GLU A 161       9.193   4.806 -21.782  1.00 50.49           O  
ATOM   1234  CB  GLU A 161       8.530   6.693 -24.382  1.00 52.13           C  
ATOM   1235  CG  GLU A 161       8.932   5.445 -25.173  1.00 57.42           C  
ATOM   1236  CD  GLU A 161       9.304   5.744 -26.624  1.00 62.65           C  
ATOM   1237  OE1 GLU A 161       8.419   6.173 -27.403  1.00 59.89           O  
ATOM   1238  OE2 GLU A 161      10.484   5.536 -26.988  1.00 67.44           O  
ATOM   1239  N   GLU A 162       9.612   6.989 -21.418  1.00 56.65           N  
ATOM   1240  CA  GLU A 162      10.659   6.758 -20.410  1.00 61.60           C  
ATOM   1241  C   GLU A 162      10.104   6.027 -19.182  1.00 57.19           C  
ATOM   1242  O   GLU A 162      10.739   5.128 -18.631  1.00 52.73           O  
ATOM   1243  CB  GLU A 162      11.269   8.094 -19.971  1.00 76.57           C  
ATOM   1244  CG  GLU A 162      12.210   8.006 -18.762  1.00 94.66           C  
ATOM   1245  CD  GLU A 162      11.938   9.091 -17.718  1.00103.92           C  
ATOM   1246  OE1 GLU A 162      11.062   8.874 -16.841  1.00107.28           O  
ATOM   1247  OE2 GLU A 162      12.598  10.157 -17.783  1.00105.49           O  
ATOM   1248  N   THR A 163       8.924   6.446 -18.747  1.00 53.10           N  
ATOM   1249  CA  THR A 163       8.260   5.844 -17.612  1.00 45.61           C  
ATOM   1250  C   THR A 163       7.837   4.416 -17.961  1.00 43.86           C  
ATOM   1251  O   THR A 163       8.109   3.485 -17.202  1.00 49.77           O  
ATOM   1252  CB  THR A 163       7.045   6.688 -17.227  1.00 42.30           C  
ATOM   1253  OG1 THR A 163       7.485   8.028 -16.966  1.00 56.35           O  
ATOM   1254  CG2 THR A 163       6.362   6.138 -15.994  1.00 42.32           C  
ATOM   1255  N   VAL A 164       7.248   4.229 -19.142  1.00 45.16           N  
ATOM   1256  CA  VAL A 164       6.785   2.908 -19.578  1.00 42.57           C  
ATOM   1257  C   VAL A 164       7.927   1.908 -19.662  1.00 42.37           C  
ATOM   1258  O   VAL A 164       7.876   0.853 -19.029  1.00 46.62           O  
ATOM   1259  CB  VAL A 164       6.044   2.970 -20.940  1.00 39.26           C  
ATOM   1260  CG1 VAL A 164       5.581   1.579 -21.380  1.00 31.15           C  
ATOM   1261  CG2 VAL A 164       4.849   3.876 -20.825  1.00 40.37           C  
ATOM   1262  N   ARG A 165       8.968   2.244 -20.412  1.00 42.05           N  
ATOM   1263  CA  ARG A 165      10.107   1.349 -20.547  1.00 41.03           C  
ATOM   1264  C   ARG A 165      10.772   0.989 -19.219  1.00 39.66           C  
ATOM   1265  O   ARG A 165      11.308  -0.107 -19.067  1.00 40.41           O  
ATOM   1266  CB  ARG A 165      11.116   1.922 -21.526  1.00 38.91           C  
ATOM   1267  CG  ARG A 165      10.627   1.835 -22.941  1.00 42.08           C  
ATOM   1268  CD  ARG A 165      11.782   1.568 -23.884  1.00 39.76           C  
ATOM   1269  NE  ARG A 165      11.329   1.024 -25.161  1.00 34.92           N  
ATOM   1270  CZ  ARG A 165      11.159   1.750 -26.254  1.00 37.62           C  
ATOM   1271  NH1 ARG A 165      11.400   3.053 -26.222  1.00 38.33           N  
ATOM   1272  NH2 ARG A 165      10.743   1.176 -27.375  1.00 38.32           N  
ATOM   1273  N   LYS A 166      10.713   1.897 -18.254  1.00 41.07           N  
ATOM   1274  CA  LYS A 166      11.286   1.660 -16.939  1.00 41.02           C  
ATOM   1275  C   LYS A 166      10.416   0.669 -16.173  1.00 42.50           C  
ATOM   1276  O   LYS A 166      10.929  -0.251 -15.541  1.00 49.13           O  
ATOM   1277  CB  LYS A 166      11.363   2.960 -16.175  1.00 45.97           C  
ATOM   1278  CG  LYS A 166      12.762   3.402 -15.823  1.00 58.06           C  
ATOM   1279  CD  LYS A 166      12.730   4.887 -15.465  1.00 75.62           C  
ATOM   1280  CE  LYS A 166      11.525   5.236 -14.565  1.00 81.46           C  
ATOM   1281  NZ  LYS A 166      11.145   6.686 -14.614  1.00 82.97           N  
ATOM   1282  N   ARG A 167       9.102   0.850 -16.222  1.00 37.15           N  
ATOM   1283  CA  ARG A 167       8.203  -0.073 -15.550  1.00 33.34           C  
ATOM   1284  C   ARG A 167       8.415  -1.506 -16.038  1.00 35.11           C  
ATOM   1285  O   ARG A 167       8.424  -2.453 -15.250  1.00 35.31           O  
ATOM   1286  CB  ARG A 167       6.756   0.311 -15.816  1.00 36.37           C  
ATOM   1287  CG  ARG A 167       6.224   1.402 -14.924  1.00 47.62           C  
ATOM   1288  CD  ARG A 167       4.714   1.223 -14.705  0.50 40.10           C  
ATOM   1289  NE  ARG A 167       3.942   1.425 -15.930  0.50 36.62           N  
ATOM   1290  CZ  ARG A 167       3.354   2.570 -16.262  0.50 32.82           C  
ATOM   1291  NH1 ARG A 167       3.426   3.616 -15.451  0.50 30.64           N  
ATOM   1292  NH2 ARG A 167       2.680   2.665 -17.399  0.50 28.43           N  
ATOM   1293  N   LEU A 168       8.580  -1.666 -17.346  1.00 30.18           N  
ATOM   1294  CA  LEU A 168       8.761  -2.980 -17.910  1.00 19.48           C  
ATOM   1295  C   LEU A 168      10.058  -3.650 -17.537  1.00 26.22           C  
ATOM   1296  O   LEU A 168      10.068  -4.863 -17.316  1.00 31.40           O  
ATOM   1297  CB  LEU A 168       8.581  -2.950 -19.418  1.00 28.05           C  
ATOM   1298  CG  LEU A 168       7.159  -2.716 -19.963  1.00 26.51           C  
ATOM   1299  CD1 LEU A 168       7.237  -2.459 -21.484  1.00 18.84           C  
ATOM   1300  CD2 LEU A 168       6.250  -3.896 -19.640  1.00 17.30           C  
ATOM   1301  N   VAL A 169      11.160  -2.902 -17.471  1.00 30.12           N  
ATOM   1302  CA  VAL A 169      12.440  -3.514 -17.081  1.00 34.38           C  
ATOM   1303  C   VAL A 169      12.330  -3.986 -15.633  1.00 30.67           C  
ATOM   1304  O   VAL A 169      12.645  -5.136 -15.294  1.00 34.34           O  
ATOM   1305  CB  VAL A 169      13.660  -2.544 -17.217  1.00 38.59           C  
ATOM   1306  CG1 VAL A 169      13.444  -1.276 -16.418  1.00 47.87           C  
ATOM   1307  CG2 VAL A 169      14.931  -3.228 -16.720  1.00 40.23           C  
ATOM   1308  N   GLU A 170      11.778  -3.101 -14.821  1.00 27.62           N  
ATOM   1309  CA  GLU A 170      11.557  -3.317 -13.412  1.00 33.11           C  
ATOM   1310  C   GLU A 170      10.740  -4.608 -13.205  1.00 36.64           C  
ATOM   1311  O   GLU A 170      11.029  -5.427 -12.309  1.00 32.52           O  
ATOM   1312  CB  GLU A 170      10.803  -2.096 -12.896  1.00 40.65           C  
ATOM   1313  CG  GLU A 170      11.109  -1.692 -11.482  1.00 66.55           C  
ATOM   1314  CD  GLU A 170       9.993  -2.063 -10.530  1.00 79.43           C  
ATOM   1315  OE1 GLU A 170       8.811  -1.821 -10.882  1.00 83.97           O  
ATOM   1316  OE2 GLU A 170      10.300  -2.589  -9.432  1.00 87.92           O  
ATOM   1317  N   TYR A 171       9.730  -4.774 -14.059  1.00 31.71           N  
ATOM   1318  CA  TYR A 171       8.844  -5.924 -14.041  1.00 25.48           C  
ATOM   1319  C   TYR A 171       9.596  -7.193 -14.407  1.00 24.25           C  
ATOM   1320  O   TYR A 171       9.454  -8.228 -13.759  1.00 24.45           O  
ATOM   1321  CB  TYR A 171       7.682  -5.701 -15.020  1.00 21.15           C  
ATOM   1322  CG  TYR A 171       6.841  -6.934 -15.244  1.00 16.97           C  
ATOM   1323  CD1 TYR A 171       5.899  -7.334 -14.310  1.00 10.61           C  
ATOM   1324  CD2 TYR A 171       7.044  -7.741 -16.362  1.00 18.51           C  
ATOM   1325  CE1 TYR A 171       5.178  -8.524 -14.477  1.00  9.96           C  
ATOM   1326  CE2 TYR A 171       6.334  -8.928 -16.539  1.00 18.14           C  
ATOM   1327  CZ  TYR A 171       5.402  -9.319 -15.585  1.00 14.05           C  
ATOM   1328  OH  TYR A 171       4.718 -10.515 -15.765  1.00 21.94           O  
ATOM   1329  N   HIS A 172      10.408  -7.114 -15.443  1.00 26.80           N  
ATOM   1330  CA  HIS A 172      11.163  -8.267 -15.892  1.00 29.68           C  
ATOM   1331  C   HIS A 172      12.279  -8.753 -14.993  1.00 35.02           C  
ATOM   1332  O   HIS A 172      12.481  -9.965 -14.879  1.00 40.50           O  
ATOM   1333  CB  HIS A 172      11.699  -8.024 -17.280  1.00 31.62           C  
ATOM   1334  CG  HIS A 172      10.654  -8.125 -18.327  1.00 26.16           C  
ATOM   1335  ND1 HIS A 172      10.048  -9.317 -18.643  1.00 34.12           N  
ATOM   1336  CD2 HIS A 172      10.070  -7.185 -19.101  1.00 28.50           C  
ATOM   1337  CE1 HIS A 172       9.130  -9.111 -19.567  1.00 34.74           C  
ATOM   1338  NE2 HIS A 172       9.123  -7.824 -19.862  1.00 37.14           N  
ATOM   1339  N   GLN A 173      13.039  -7.846 -14.388  1.00 30.59           N  
ATOM   1340  CA  GLN A 173      14.107  -8.297 -13.497  1.00 40.71           C  
ATOM   1341  C   GLN A 173      13.486  -9.025 -12.283  1.00 40.44           C  
ATOM   1342  O   GLN A 173      14.040  -9.988 -11.748  1.00 38.67           O  
ATOM   1343  CB  GLN A 173      14.976  -7.115 -13.027  1.00 48.00           C  
ATOM   1344  CG  GLN A 173      14.244  -6.092 -12.144  1.00 64.89           C  
ATOM   1345  CD  GLN A 173      15.124  -4.923 -11.667  1.00 72.38           C  
ATOM   1346  OE1 GLN A 173      15.010  -4.478 -10.521  1.00 78.40           O  
ATOM   1347  NE2 GLN A 173      15.974  -4.405 -12.553  1.00 72.99           N  
ATOM   1348  N   MET A 174      12.297  -8.574 -11.899  1.00 39.83           N  
ATOM   1349  CA  MET A 174      11.551  -9.104 -10.763  1.00 32.91           C  
ATOM   1350  C   MET A 174      10.787 -10.413 -11.040  1.00 28.94           C  
ATOM   1351  O   MET A 174      10.794 -11.339 -10.214  1.00 32.13           O  
ATOM   1352  CB  MET A 174      10.615  -7.989 -10.278  1.00 34.76           C  
ATOM   1353  CG  MET A 174       9.726  -8.299  -9.116  1.00 37.22           C  
ATOM   1354  SD  MET A 174       8.965  -6.754  -8.564  1.00 49.44           S  
ATOM   1355  CE  MET A 174       7.217  -7.003  -9.038  1.00 51.40           C  
ATOM   1356  N   THR A 175      10.222 -10.534 -12.236  1.00 22.86           N  
ATOM   1357  CA  THR A 175       9.443 -11.711 -12.583  1.00 24.41           C  
ATOM   1358  C   THR A 175      10.161 -12.826 -13.306  1.00 27.35           C  
ATOM   1359  O   THR A 175       9.667 -13.953 -13.349  1.00 35.60           O  
ATOM   1360  CB  THR A 175       8.207 -11.311 -13.381  1.00 26.02           C  
ATOM   1361  OG1 THR A 175       7.661 -10.127 -12.795  1.00 32.09           O  
ATOM   1362  CG2 THR A 175       7.150 -12.384 -13.304  1.00 30.61           C  
ATOM   1363  N   ALA A 176      11.338 -12.545 -13.846  1.00 25.05           N  
ATOM   1364  CA  ALA A 176      12.084 -13.570 -14.552  1.00 19.20           C  
ATOM   1365  C   ALA A 176      12.313 -14.845 -13.702  1.00 13.72           C  
ATOM   1366  O   ALA A 176      12.000 -15.947 -14.153  1.00 22.42           O  
ATOM   1367  CB  ALA A 176      13.418 -12.986 -15.088  1.00 22.74           C  
ATOM   1368  N   PRO A 177      12.846 -14.719 -12.464  1.00 13.42           N  
ATOM   1369  CA  PRO A 177      13.053 -15.945 -11.666  1.00 15.43           C  
ATOM   1370  C   PRO A 177      11.775 -16.617 -11.131  1.00 22.52           C  
ATOM   1371  O   PRO A 177      11.775 -17.815 -10.822  1.00 24.14           O  
ATOM   1372  CB  PRO A 177      14.004 -15.491 -10.558  1.00  8.15           C  
ATOM   1373  CG  PRO A 177      13.695 -14.049 -10.391  1.00 10.88           C  
ATOM   1374  CD  PRO A 177      13.467 -13.552 -11.806  1.00 12.44           C  
ATOM   1375  N   LEU A 178      10.673 -15.866 -11.078  1.00 21.65           N  
ATOM   1376  CA  LEU A 178       9.391 -16.417 -10.632  1.00 19.93           C  
ATOM   1377  C   LEU A 178       8.831 -17.330 -11.709  1.00 22.37           C  
ATOM   1378  O   LEU A 178       8.277 -18.396 -11.431  1.00 23.08           O  
ATOM   1379  CB  LEU A 178       8.411 -15.296 -10.359  1.00 18.43           C  
ATOM   1380  CG  LEU A 178       7.060 -15.800  -9.896  1.00 19.75           C  
ATOM   1381  CD1 LEU A 178       7.172 -16.639  -8.624  1.00 22.58           C  
ATOM   1382  CD2 LEU A 178       6.235 -14.588  -9.666  1.00 14.04           C  
ATOM   1383  N   ILE A 179       8.984 -16.896 -12.956  1.00 24.71           N  
ATOM   1384  CA  ILE A 179       8.528 -17.683 -14.088  1.00 20.66           C  
ATOM   1385  C   ILE A 179       9.331 -18.968 -14.057  1.00 20.77           C  
ATOM   1386  O   ILE A 179       8.780 -20.063 -14.239  1.00 27.25           O  
ATOM   1387  CB  ILE A 179       8.829 -16.967 -15.412  1.00 21.99           C  
ATOM   1388  CG1 ILE A 179       8.162 -15.606 -15.425  1.00 18.67           C  
ATOM   1389  CG2 ILE A 179       8.358 -17.813 -16.597  1.00 26.91           C  
ATOM   1390  CD1 ILE A 179       6.682 -15.685 -15.175  1.00 30.82           C  
ATOM   1391  N   GLY A 180      10.642 -18.816 -13.821  1.00 19.56           N  
ATOM   1392  CA  GLY A 180      11.552 -19.954 -13.763  1.00 12.72           C  
ATOM   1393  C   GLY A 180      11.206 -20.871 -12.608  1.00 15.18           C  
ATOM   1394  O   GLY A 180      11.333 -22.087 -12.694  1.00 18.45           O  
ATOM   1395  N   TYR A 181      10.783 -20.269 -11.508  1.00 15.65           N  
ATOM   1396  CA  TYR A 181      10.377 -21.026 -10.344  1.00 21.40           C  
ATOM   1397  C   TYR A 181       9.166 -21.869 -10.735  1.00 19.08           C  
ATOM   1398  O   TYR A 181       9.143 -23.083 -10.507  1.00 22.92           O  
ATOM   1399  CB  TYR A 181       9.987 -20.064  -9.223  1.00 19.07           C  
ATOM   1400  CG  TYR A 181       9.349 -20.732  -8.031  1.00 24.87           C  
ATOM   1401  CD1 TYR A 181       7.959 -20.921  -7.959  1.00 17.91           C  
ATOM   1402  CD2 TYR A 181      10.129 -21.166  -6.970  1.00 23.91           C  
ATOM   1403  CE1 TYR A 181       7.375 -21.522  -6.866  1.00 18.29           C  
ATOM   1404  CE2 TYR A 181       9.551 -21.769  -5.857  1.00 33.13           C  
ATOM   1405  CZ  TYR A 181       8.176 -21.940  -5.809  1.00 28.91           C  
ATOM   1406  OH  TYR A 181       7.622 -22.490  -4.674  1.00 34.28           O  
ATOM   1407  N   TYR A 182       8.155 -21.225 -11.315  1.00 18.26           N  
ATOM   1408  CA  TYR A 182       6.949 -21.944 -11.714  1.00 18.21           C  
ATOM   1409  C   TYR A 182       7.150 -22.997 -12.796  1.00 22.06           C  
ATOM   1410  O   TYR A 182       6.345 -23.922 -12.888  1.00 27.28           O  
ATOM   1411  CB  TYR A 182       5.824 -20.986 -12.068  1.00 14.19           C  
ATOM   1412  CG  TYR A 182       5.107 -20.480 -10.837  1.00 17.66           C  
ATOM   1413  CD1 TYR A 182       4.612 -21.371  -9.878  1.00 18.21           C  
ATOM   1414  CD2 TYR A 182       4.969 -19.118 -10.594  1.00 13.09           C  
ATOM   1415  CE1 TYR A 182       4.006 -20.914  -8.681  1.00 12.16           C  
ATOM   1416  CE2 TYR A 182       4.351 -18.653  -9.412  1.00 11.61           C  
ATOM   1417  CZ  TYR A 182       3.882 -19.560  -8.457  1.00 12.22           C  
ATOM   1418  OH  TYR A 182       3.327 -19.091  -7.272  1.00 21.08           O  
ATOM   1419  N   SER A 183       8.181 -22.869 -13.634  1.00 22.92           N  
ATOM   1420  CA  SER A 183       8.422 -23.921 -14.632  1.00 26.68           C  
ATOM   1421  C   SER A 183       9.023 -25.129 -13.935  1.00 29.10           C  
ATOM   1422  O   SER A 183       8.674 -26.256 -14.256  1.00 34.81           O  
ATOM   1423  CB  SER A 183       9.371 -23.483 -15.731  1.00 23.95           C  
ATOM   1424  OG  SER A 183       8.820 -22.409 -16.435  1.00 37.60           O  
ATOM   1425  N   LYS A 184       9.929 -24.904 -12.983  1.00 36.67           N  
ATOM   1426  CA  LYS A 184      10.539 -26.020 -12.265  1.00 34.50           C  
ATOM   1427  C   LYS A 184       9.471 -26.752 -11.498  1.00 25.15           C  
ATOM   1428  O   LYS A 184       9.492 -27.972 -11.410  1.00 29.47           O  
ATOM   1429  CB  LYS A 184      11.670 -25.571 -11.333  1.00 39.16           C  
ATOM   1430  CG  LYS A 184      13.077 -25.875 -11.894  1.00 53.60           C  
ATOM   1431  CD  LYS A 184      14.184 -25.736 -10.832  1.00 59.66           C  
ATOM   1432  CE  LYS A 184      15.580 -25.908 -11.438  1.00 62.49           C  
ATOM   1433  NZ  LYS A 184      16.680 -25.564 -10.478  1.00 57.64           N  
ATOM   1434  N   GLU A 185       8.512 -26.003 -10.971  1.00 28.89           N  
ATOM   1435  CA  GLU A 185       7.403 -26.586 -10.232  1.00 25.77           C  
ATOM   1436  C   GLU A 185       6.535 -27.397 -11.195  1.00 26.79           C  
ATOM   1437  O   GLU A 185       6.105 -28.507 -10.884  1.00 31.32           O  
ATOM   1438  CB  GLU A 185       6.573 -25.477  -9.604  1.00 25.81           C  
ATOM   1439  CG  GLU A 185       7.184 -24.895  -8.376  1.00 22.97           C  
ATOM   1440  CD  GLU A 185       7.262 -25.919  -7.282  1.00 29.00           C  
ATOM   1441  OE1 GLU A 185       6.221 -26.523  -6.951  1.00 30.95           O  
ATOM   1442  OE2 GLU A 185       8.369 -26.154  -6.773  1.00 39.73           O  
ATOM   1443  N   ALA A 186       6.287 -26.835 -12.370  1.00 28.67           N  
ATOM   1444  CA  ALA A 186       5.477 -27.492 -13.386  1.00 26.52           C  
ATOM   1445  C   ALA A 186       6.102 -28.820 -13.764  1.00 30.40           C  
ATOM   1446  O   ALA A 186       5.403 -29.829 -13.834  1.00 29.92           O  
ATOM   1447  CB  ALA A 186       5.340 -26.594 -14.601  1.00 27.90           C  
ATOM   1448  N   GLU A 187       7.422 -28.812 -13.986  1.00 35.13           N  
ATOM   1449  CA  GLU A 187       8.198 -30.014 -14.339  1.00 36.85           C  
ATOM   1450  C   GLU A 187       8.194 -31.002 -13.170  1.00 34.57           C  
ATOM   1451  O   GLU A 187       8.260 -32.205 -13.365  1.00 36.32           O  
ATOM   1452  CB  GLU A 187       9.650 -29.655 -14.735  1.00 42.18           C  
ATOM   1453  CG  GLU A 187       9.822 -29.039 -16.160  1.00 63.33           C  
ATOM   1454  CD  GLU A 187      11.211 -28.379 -16.427  1.00 71.47           C  
ATOM   1455  OE1 GLU A 187      12.247 -28.905 -15.950  1.00 70.70           O  
ATOM   1456  OE2 GLU A 187      11.259 -27.333 -17.133  1.00 70.52           O  
ATOM   1457  N   ALA A 188       8.083 -30.486 -11.956  1.00 31.66           N  
ATOM   1458  CA  ALA A 188       8.038 -31.325 -10.781  1.00 31.05           C  
ATOM   1459  C   ALA A 188       6.648 -31.925 -10.633  1.00 37.92           C  
ATOM   1460  O   ALA A 188       6.425 -32.775  -9.778  1.00 42.09           O  
ATOM   1461  CB  ALA A 188       8.382 -30.511  -9.551  1.00 40.95           C  
ATOM   1462  N   GLY A 189       5.704 -31.450 -11.440  1.00 43.82           N  
ATOM   1463  CA  GLY A 189       4.339 -31.962 -11.390  1.00 39.84           C  
ATOM   1464  C   GLY A 189       3.459 -31.333 -10.324  1.00 40.67           C  
ATOM   1465  O   GLY A 189       2.335 -31.786 -10.089  1.00 40.03           O  
ATOM   1466  N   ASN A 190       3.949 -30.254  -9.715  1.00 45.25           N  
ATOM   1467  CA  ASN A 190       3.218 -29.550  -8.655  1.00 48.03           C  
ATOM   1468  C   ASN A 190       2.159 -28.546  -9.137  1.00 45.98           C  
ATOM   1469  O   ASN A 190       1.306 -28.099  -8.354  1.00 49.43           O  
ATOM   1470  CB  ASN A 190       4.202 -28.836  -7.710  1.00 51.97           C  
ATOM   1471  CG  ASN A 190       4.907 -29.791  -6.746  1.00 54.12           C  
ATOM   1472  OD1 ASN A 190       4.269 -30.606  -6.073  1.00 50.36           O  
ATOM   1473  ND2 ASN A 190       6.230 -29.675  -6.666  1.00 57.10           N  
ATOM   1474  N   THR A 191       2.214 -28.193 -10.417  1.00 38.13           N  
ATOM   1475  CA  THR A 191       1.293 -27.230 -10.992  1.00 23.04           C  
ATOM   1476  C   THR A 191       1.523 -27.295 -12.481  1.00 24.67           C  
ATOM   1477  O   THR A 191       2.388 -28.052 -12.939  1.00 29.73           O  
ATOM   1478  CB  THR A 191       1.601 -25.817 -10.464  1.00 20.36           C  
ATOM   1479  OG1 THR A 191       0.610 -24.893 -10.917  1.00 23.68           O  
ATOM   1480  CG2 THR A 191       2.976 -25.353 -10.913  1.00 27.08           C  
ATOM   1481  N   LYS A 192       0.695 -26.594 -13.248  1.00 25.19           N  
ATOM   1482  CA  LYS A 192       0.851 -26.553 -14.706  1.00 29.57           C  
ATOM   1483  C   LYS A 192       1.141 -25.109 -15.085  1.00 24.06           C  
ATOM   1484  O   LYS A 192       0.479 -24.195 -14.619  1.00 33.84           O  
ATOM   1485  CB  LYS A 192      -0.409 -27.041 -15.444  1.00 39.79           C  
ATOM   1486  CG  LYS A 192      -0.716 -28.532 -15.305  1.00 58.09           C  
ATOM   1487  CD  LYS A 192      -1.678 -28.843 -14.134  1.00 80.93           C  
ATOM   1488  CE  LYS A 192      -3.153 -28.883 -14.580  1.00 86.10           C  
ATOM   1489  NZ  LYS A 192      -4.138 -29.125 -13.471  1.00 87.44           N  
ATOM   1490  N   TYR A 193       2.153 -24.894 -15.900  1.00 26.11           N  
ATOM   1491  CA  TYR A 193       2.499 -23.551 -16.307  1.00 23.00           C  
ATOM   1492  C   TYR A 193       2.250 -23.437 -17.807  1.00 24.47           C  
ATOM   1493  O   TYR A 193       2.465 -24.400 -18.535  1.00 27.90           O  
ATOM   1494  CB  TYR A 193       3.971 -23.290 -15.951  1.00 20.40           C  
ATOM   1495  CG  TYR A 193       4.549 -22.097 -16.641  1.00 15.61           C  
ATOM   1496  CD1 TYR A 193       4.256 -20.799 -16.230  1.00 14.33           C  
ATOM   1497  CD2 TYR A 193       5.327 -22.266 -17.772  1.00 26.90           C  
ATOM   1498  CE1 TYR A 193       4.729 -19.697 -16.959  1.00 15.21           C  
ATOM   1499  CE2 TYR A 193       5.796 -21.187 -18.490  1.00 22.16           C  
ATOM   1500  CZ  TYR A 193       5.500 -19.915 -18.091  1.00 21.66           C  
ATOM   1501  OH  TYR A 193       5.993 -18.892 -18.874  1.00 30.60           O  
ATOM   1502  N   ALA A 194       1.763 -22.298 -18.278  1.00 20.69           N  
ATOM   1503  CA  ALA A 194       1.534 -22.156 -19.717  1.00 23.80           C  
ATOM   1504  C   ALA A 194       1.722 -20.723 -20.148  1.00 17.05           C  
ATOM   1505  O   ALA A 194       1.369 -19.819 -19.411  1.00 22.29           O  
ATOM   1506  CB  ALA A 194       0.134 -22.651 -20.103  1.00 26.70           C  
ATOM   1507  N   LYS A 195       2.332 -20.517 -21.309  1.00 24.56           N  
ATOM   1508  CA  LYS A 195       2.555 -19.171 -21.832  1.00 26.59           C  
ATOM   1509  C   LYS A 195       1.497 -18.899 -22.896  1.00 29.31           C  
ATOM   1510  O   LYS A 195       1.286 -19.711 -23.792  1.00 33.69           O  
ATOM   1511  CB  LYS A 195       3.954 -19.047 -22.427  1.00 35.58           C  
ATOM   1512  CG  LYS A 195       4.236 -17.687 -23.059  1.00 44.75           C  
ATOM   1513  CD  LYS A 195       5.502 -17.017 -22.510  1.00 51.77           C  
ATOM   1514  CE  LYS A 195       6.779 -17.815 -22.769  1.00 57.49           C  
ATOM   1515  NZ  LYS A 195       7.039 -18.869 -21.736  1.00 65.45           N  
ATOM   1516  N   VAL A 196       0.880 -17.730 -22.825  1.00 27.35           N  
ATOM   1517  CA  VAL A 196      -0.205 -17.357 -23.721  1.00 25.49           C  
ATOM   1518  C   VAL A 196       0.193 -16.182 -24.590  1.00 23.26           C  
ATOM   1519  O   VAL A 196       0.638 -15.158 -24.084  1.00 28.62           O  
ATOM   1520  CB  VAL A 196      -1.473 -16.997 -22.864  1.00 27.39           C  
ATOM   1521  CG1 VAL A 196      -2.439 -16.129 -23.616  1.00 22.64           C  
ATOM   1522  CG2 VAL A 196      -2.169 -18.258 -22.399  1.00 32.05           C  
ATOM   1523  N   ASP A 197       0.050 -16.323 -25.902  1.00 28.15           N  
ATOM   1524  CA  ASP A 197       0.406 -15.231 -26.795  1.00 23.25           C  
ATOM   1525  C   ASP A 197      -0.721 -14.227 -26.707  1.00 16.79           C  
ATOM   1526  O   ASP A 197      -1.811 -14.478 -27.173  1.00 20.36           O  
ATOM   1527  CB  ASP A 197       0.589 -15.738 -28.238  1.00 32.87           C  
ATOM   1528  CG  ASP A 197       1.167 -14.664 -29.194  1.00 35.14           C  
ATOM   1529  OD1 ASP A 197       1.892 -13.746 -28.748  1.00 46.33           O  
ATOM   1530  OD2 ASP A 197       0.918 -14.759 -30.414  1.00 43.69           O  
ATOM   1531  N   GLY A 198      -0.470 -13.123 -26.032  1.00 19.21           N  
ATOM   1532  CA  GLY A 198      -1.480 -12.100 -25.886  1.00 19.89           C  
ATOM   1533  C   GLY A 198      -1.593 -11.200 -27.092  1.00 27.39           C  
ATOM   1534  O   GLY A 198      -2.343 -10.226 -27.081  1.00 30.38           O  
ATOM   1535  N   THR A 199      -0.829 -11.508 -28.132  1.00 31.47           N  
ATOM   1536  CA  THR A 199      -0.846 -10.720 -29.359  1.00 32.37           C  
ATOM   1537  C   THR A 199      -1.840 -11.289 -30.387  1.00 33.29           C  
ATOM   1538  O   THR A 199      -1.817 -10.909 -31.552  1.00 43.40           O  
ATOM   1539  CB  THR A 199       0.549 -10.692 -29.997  1.00 28.38           C  
ATOM   1540  OG1 THR A 199       0.870 -12.007 -30.465  1.00 22.59           O  
ATOM   1541  CG2 THR A 199       1.604 -10.245 -28.984  1.00 25.36           C  
ATOM   1542  N   LYS A 200      -2.643 -12.267 -29.980  1.00 29.14           N  
ATOM   1543  CA  LYS A 200      -3.634 -12.872 -30.862  1.00 30.97           C  
ATOM   1544  C   LYS A 200      -5.009 -12.275 -30.638  1.00 34.73           C  
ATOM   1545  O   LYS A 200      -5.259 -11.603 -29.638  1.00 31.37           O  
ATOM   1546  CB  LYS A 200      -3.787 -14.349 -30.581  1.00 15.22           C  
ATOM   1547  CG  LYS A 200      -2.723 -15.192 -31.107  1.00 20.06           C  
ATOM   1548  CD  LYS A 200      -3.154 -16.584 -30.830  1.00 20.76           C  
ATOM   1549  CE  LYS A 200      -2.137 -17.571 -31.279  1.00 30.61           C  
ATOM   1550  NZ  LYS A 200      -2.719 -18.925 -31.120  1.00 43.04           N  
ATOM   1551  N   PRO A 201      -5.927 -12.510 -31.583  1.00 41.64           N  
ATOM   1552  CA  PRO A 201      -7.282 -11.980 -31.421  1.00 42.16           C  
ATOM   1553  C   PRO A 201      -7.880 -12.539 -30.140  1.00 33.66           C  
ATOM   1554  O   PRO A 201      -7.697 -13.717 -29.834  1.00 32.12           O  
ATOM   1555  CB  PRO A 201      -8.020 -12.519 -32.666  1.00 52.95           C  
ATOM   1556  CG  PRO A 201      -7.125 -13.652 -33.193  1.00 52.65           C  
ATOM   1557  CD  PRO A 201      -5.748 -13.106 -32.921  1.00 44.40           C  
ATOM   1558  N   VAL A 202      -8.595 -11.693 -29.408  1.00 29.89           N  
ATOM   1559  CA  VAL A 202      -9.230 -12.083 -28.161  1.00 29.64           C  
ATOM   1560  C   VAL A 202      -9.951 -13.414 -28.312  1.00 30.93           C  
ATOM   1561  O   VAL A 202      -9.889 -14.273 -27.425  1.00 24.39           O  
ATOM   1562  CB  VAL A 202     -10.178 -10.968 -27.676  1.00 32.20           C  
ATOM   1563  CG1 VAL A 202     -11.088 -11.455 -26.561  1.00 34.01           C  
ATOM   1564  CG2 VAL A 202      -9.355  -9.795 -27.187  1.00 30.52           C  
ATOM   1565  N   ALA A 203     -10.559 -13.615 -29.481  1.00 33.40           N  
ATOM   1566  CA  ALA A 203     -11.280 -14.851 -29.764  1.00 29.69           C  
ATOM   1567  C   ALA A 203     -10.326 -16.021 -29.938  1.00 33.81           C  
ATOM   1568  O   ALA A 203     -10.704 -17.180 -29.718  1.00 31.21           O  
ATOM   1569  CB  ALA A 203     -12.142 -14.695 -30.989  1.00 28.43           C  
ATOM   1570  N   GLU A 204      -9.104 -15.747 -30.382  1.00 32.92           N  
ATOM   1571  CA  GLU A 204      -8.168 -16.841 -30.534  1.00 33.15           C  
ATOM   1572  C   GLU A 204      -7.574 -17.170 -29.191  1.00 32.48           C  
ATOM   1573  O   GLU A 204      -7.516 -18.337 -28.821  1.00 41.01           O  
ATOM   1574  CB  GLU A 204      -7.083 -16.538 -31.546  1.00 36.60           C  
ATOM   1575  CG  GLU A 204      -6.488 -17.813 -32.114  1.00 41.38           C  
ATOM   1576  CD  GLU A 204      -5.650 -17.576 -33.349  1.00 48.51           C  
ATOM   1577  OE1 GLU A 204      -5.881 -16.568 -34.057  1.00 53.83           O  
ATOM   1578  OE2 GLU A 204      -4.760 -18.410 -33.614  1.00 56.13           O  
ATOM   1579  N   VAL A 205      -7.209 -16.145 -28.422  1.00 30.87           N  
ATOM   1580  CA  VAL A 205      -6.640 -16.359 -27.091  1.00 26.38           C  
ATOM   1581  C   VAL A 205      -7.611 -17.183 -26.242  1.00 27.71           C  
ATOM   1582  O   VAL A 205      -7.222 -18.163 -25.590  1.00 29.37           O  
ATOM   1583  CB  VAL A 205      -6.383 -15.045 -26.375  1.00 27.74           C  
ATOM   1584  CG1 VAL A 205      -5.819 -15.325 -25.006  1.00 28.54           C  
ATOM   1585  CG2 VAL A 205      -5.426 -14.199 -27.162  1.00 16.10           C  
ATOM   1586  N   ARG A 206      -8.879 -16.781 -26.277  1.00 23.16           N  
ATOM   1587  CA  ARG A 206      -9.942 -17.465 -25.555  1.00 23.17           C  
ATOM   1588  C   ARG A 206      -9.970 -18.933 -25.990  1.00 30.66           C  
ATOM   1589  O   ARG A 206     -10.055 -19.841 -25.162  1.00 36.98           O  
ATOM   1590  CB  ARG A 206     -11.262 -16.770 -25.867  1.00 25.95           C  
ATOM   1591  CG  ARG A 206     -12.436 -17.210 -25.042  1.00 37.04           C  
ATOM   1592  CD  ARG A 206     -13.457 -17.938 -25.910  1.00 53.87           C  
ATOM   1593  NE  ARG A 206     -14.746 -17.254 -25.936  1.00 68.01           N  
ATOM   1594  CZ  ARG A 206     -15.876 -17.770 -25.457  1.00 75.18           C  
ATOM   1595  NH1 ARG A 206     -15.887 -18.982 -24.907  1.00 73.48           N  
ATOM   1596  NH2 ARG A 206     -17.003 -17.073 -25.525  1.00 78.87           N  
ATOM   1597  N   ALA A 207      -9.842 -19.171 -27.291  1.00 36.91           N  
ATOM   1598  CA  ALA A 207      -9.823 -20.528 -27.818  1.00 29.35           C  
ATOM   1599  C   ALA A 207      -8.654 -21.266 -27.209  1.00 26.83           C  
ATOM   1600  O   ALA A 207      -8.808 -22.385 -26.745  1.00 31.96           O  
ATOM   1601  CB  ALA A 207      -9.689 -20.504 -29.319  1.00 35.74           C  
ATOM   1602  N   ASP A 208      -7.484 -20.635 -27.197  1.00 32.05           N  
ATOM   1603  CA  ASP A 208      -6.301 -21.256 -26.621  1.00 32.80           C  
ATOM   1604  C   ASP A 208      -6.494 -21.609 -25.158  1.00 36.41           C  
ATOM   1605  O   ASP A 208      -6.120 -22.707 -24.734  1.00 37.78           O  
ATOM   1606  CB  ASP A 208      -5.092 -20.349 -26.742  1.00 37.45           C  
ATOM   1607  CG  ASP A 208      -4.490 -20.363 -28.115  1.00 40.62           C  
ATOM   1608  OD1 ASP A 208      -4.740 -21.323 -28.885  1.00 51.35           O  
ATOM   1609  OD2 ASP A 208      -3.748 -19.405 -28.413  1.00 42.58           O  
ATOM   1610  N   LEU A 209      -7.072 -20.684 -24.388  1.00 30.14           N  
ATOM   1611  CA  LEU A 209      -7.317 -20.913 -22.976  1.00 25.92           C  
ATOM   1612  C   LEU A 209      -8.151 -22.142 -22.677  1.00 32.60           C  
ATOM   1613  O   LEU A 209      -7.921 -22.841 -21.692  1.00 38.97           O  
ATOM   1614  CB  LEU A 209      -7.956 -19.694 -22.360  1.00 20.57           C  
ATOM   1615  CG  LEU A 209      -6.861 -18.672 -22.147  1.00 20.93           C  
ATOM   1616  CD1 LEU A 209      -7.387 -17.573 -21.284  1.00 21.58           C  
ATOM   1617  CD2 LEU A 209      -5.667 -19.347 -21.476  1.00 21.62           C  
ATOM   1618  N   GLU A 210      -9.137 -22.409 -23.514  1.00 39.91           N  
ATOM   1619  CA  GLU A 210      -9.965 -23.575 -23.311  1.00 38.01           C  
ATOM   1620  C   GLU A 210      -9.170 -24.847 -23.565  1.00 41.28           C  
ATOM   1621  O   GLU A 210      -9.384 -25.856 -22.906  1.00 46.63           O  
ATOM   1622  CB  GLU A 210     -11.183 -23.516 -24.212  1.00 41.76           C  
ATOM   1623  CG  GLU A 210     -12.162 -22.441 -23.801  1.00 52.63           C  
ATOM   1624  CD  GLU A 210     -13.543 -22.640 -24.397  1.00 58.45           C  
ATOM   1625  OE1 GLU A 210     -14.293 -23.514 -23.896  1.00 53.83           O  
ATOM   1626  OE2 GLU A 210     -13.878 -21.912 -25.358  1.00 63.79           O  
ATOM   1627  N   LYS A 211      -8.238 -24.798 -24.508  1.00 42.39           N  
ATOM   1628  CA  LYS A 211      -7.420 -25.965 -24.825  1.00 45.95           C  
ATOM   1629  C   LYS A 211      -6.303 -26.183 -23.794  1.00 47.91           C  
ATOM   1630  O   LYS A 211      -5.577 -27.170 -23.848  1.00 51.78           O  
ATOM   1631  CB  LYS A 211      -6.827 -25.833 -26.234  1.00 54.80           C  
ATOM   1632  CG  LYS A 211      -7.816 -26.118 -27.383  1.00 66.24           C  
ATOM   1633  CD  LYS A 211      -7.782 -25.043 -28.497  1.00 75.93           C  
ATOM   1634  CE  LYS A 211      -6.390 -24.848 -29.128  1.00 77.63           C  
ATOM   1635  NZ  LYS A 211      -6.368 -23.696 -30.091  1.00 75.70           N  
ATOM   1636  N   ILE A 212      -6.152 -25.242 -22.872  1.00 49.73           N  
ATOM   1637  CA  ILE A 212      -5.132 -25.335 -21.828  1.00 44.26           C  
ATOM   1638  C   ILE A 212      -5.769 -25.753 -20.508  1.00 43.63           C  
ATOM   1639  O   ILE A 212      -5.216 -26.572 -19.786  1.00 46.06           O  
ATOM   1640  CB  ILE A 212      -4.408 -23.956 -21.607  1.00 41.60           C  
ATOM   1641  CG1 ILE A 212      -3.402 -23.675 -22.726  1.00 35.98           C  
ATOM   1642  CG2 ILE A 212      -3.723 -23.905 -20.243  1.00 42.76           C  
ATOM   1643  CD1 ILE A 212      -2.764 -22.311 -22.626  1.00 38.06           C  
ATOM   1644  N   LEU A 213      -6.961 -25.226 -20.239  1.00 44.75           N  
ATOM   1645  CA  LEU A 213      -7.671 -25.459 -18.988  1.00 44.35           C  
ATOM   1646  C   LEU A 213      -8.693 -26.586 -18.936  1.00 52.29           C  
ATOM   1647  O   LEU A 213      -8.768 -27.324 -17.940  1.00 47.46           O  
ATOM   1648  CB  LEU A 213      -8.354 -24.163 -18.570  1.00 30.95           C  
ATOM   1649  CG  LEU A 213      -7.367 -23.024 -18.484  1.00 26.56           C  
ATOM   1650  CD1 LEU A 213      -8.074 -21.705 -18.338  1.00 28.13           C  
ATOM   1651  CD2 LEU A 213      -6.431 -23.293 -17.346  1.00 22.13           C  
ATOM   1652  N   GLY A 214      -9.507 -26.685 -19.981  1.00 59.71           N  
ATOM   1653  CA  GLY A 214     -10.547 -27.696 -20.013  1.00 70.26           C  
ATOM   1654  C   GLY A 214     -11.696 -27.223 -19.131  1.00 78.29           C  
ATOM   1655  O   GLY A 214     -12.524 -26.410 -19.615  1.00 83.78           O  
ATOM   1656  OXT GLY A 214     -11.742 -27.620 -17.940  1.00 79.24           O  
TER    1657      GLY A 214                                                      
ATOM   1658  N   MET B   1     -12.005  26.032  10.335  1.00 38.38           N  
ATOM   1659  CA  MET B   1     -10.923  25.531  11.222  1.00 26.14           C  
ATOM   1660  C   MET B   1     -10.230  24.337  10.556  1.00 23.90           C  
ATOM   1661  O   MET B   1     -10.873  23.346  10.220  1.00 20.27           O  
ATOM   1662  CB  MET B   1     -11.533  25.126  12.567  1.00 31.73           C  
ATOM   1663  CG  MET B   1     -10.535  24.741  13.644  1.00 35.74           C  
ATOM   1664  SD  MET B   1      -9.444  26.082  14.089  1.00 39.69           S  
ATOM   1665  CE  MET B   1     -10.504  27.013  15.130  1.00 39.02           C  
ATOM   1666  N   ARG B   2      -8.936  24.453  10.288  1.00 16.63           N  
ATOM   1667  CA  ARG B   2      -8.218  23.350   9.673  1.00 16.71           C  
ATOM   1668  C   ARG B   2      -7.190  22.993  10.705  1.00 20.47           C  
ATOM   1669  O   ARG B   2      -6.390  23.834  11.104  1.00 21.86           O  
ATOM   1670  CB  ARG B   2      -7.579  23.807   8.386  1.00 27.49           C  
ATOM   1671  CG  ARG B   2      -8.599  24.218   7.370  1.00 29.58           C  
ATOM   1672  CD  ARG B   2      -7.997  25.173   6.382  1.00 39.14           C  
ATOM   1673  NE  ARG B   2      -8.464  24.887   5.031  1.00 45.43           N  
ATOM   1674  CZ  ARG B   2      -7.733  25.043   3.934  1.00 43.13           C  
ATOM   1675  NH1 ARG B   2      -6.489  25.516   4.008  1.00 32.44           N  
ATOM   1676  NH2 ARG B   2      -8.264  24.740   2.757  1.00 44.42           N  
ATOM   1677  N   ILE B   3      -7.237  21.752  11.159  1.00 19.35           N  
ATOM   1678  CA  ILE B   3      -6.373  21.292  12.227  1.00 15.54           C  
ATOM   1679  C   ILE B   3      -5.632  20.031  11.855  1.00 15.29           C  
ATOM   1680  O   ILE B   3      -6.176  19.184  11.181  1.00 18.83           O  
ATOM   1681  CB  ILE B   3      -7.262  20.975  13.449  1.00 20.99           C  
ATOM   1682  CG1 ILE B   3      -7.823  22.257  14.064  1.00 17.87           C  
ATOM   1683  CG2 ILE B   3      -6.531  20.150  14.477  1.00 22.72           C  
ATOM   1684  CD1 ILE B   3      -9.119  22.014  14.806  1.00 14.74           C  
ATOM   1685  N   ILE B   4      -4.375  19.922  12.267  1.00 19.32           N  
ATOM   1686  CA  ILE B   4      -3.583  18.706  12.039  1.00 20.37           C  
ATOM   1687  C   ILE B   4      -3.406  18.108  13.439  1.00 19.61           C  
ATOM   1688  O   ILE B   4      -2.974  18.798  14.357  1.00 19.76           O  
ATOM   1689  CB  ILE B   4      -2.179  19.000  11.430  1.00 28.16           C  
ATOM   1690  CG1 ILE B   4      -2.298  19.278   9.933  1.00 17.10           C  
ATOM   1691  CG2 ILE B   4      -1.218  17.810  11.677  1.00 28.24           C  
ATOM   1692  CD1 ILE B   4      -1.039  19.856   9.359  1.00 12.08           C  
ATOM   1693  N   LEU B   5      -3.787  16.850  13.606  1.00 18.91           N  
ATOM   1694  CA  LEU B   5      -3.693  16.182  14.889  1.00 17.08           C  
ATOM   1695  C   LEU B   5      -2.594  15.143  14.825  1.00 17.45           C  
ATOM   1696  O   LEU B   5      -2.735  14.141  14.112  1.00 23.44           O  
ATOM   1697  CB  LEU B   5      -5.032  15.515  15.207  1.00 18.00           C  
ATOM   1698  CG  LEU B   5      -5.168  15.012  16.636  1.00 22.57           C  
ATOM   1699  CD1 LEU B   5      -5.124  16.164  17.618  1.00 19.07           C  
ATOM   1700  CD2 LEU B   5      -6.453  14.248  16.777  1.00 30.32           C  
ATOM   1701  N   LEU B   6      -1.477  15.411  15.506  1.00 18.86           N  
ATOM   1702  CA  LEU B   6      -0.323  14.483  15.537  1.00 19.01           C  
ATOM   1703  C   LEU B   6      -0.269  13.808  16.917  1.00 18.47           C  
ATOM   1704  O   LEU B   6      -0.665  14.402  17.926  1.00 27.19           O  
ATOM   1705  CB  LEU B   6       1.009  15.230  15.274  1.00 11.00           C  
ATOM   1706  CG  LEU B   6       1.124  16.178  14.057  1.00 21.73           C  
ATOM   1707  CD1 LEU B   6       2.502  16.818  14.005  1.00 13.75           C  
ATOM   1708  CD2 LEU B   6       0.819  15.457  12.744  1.00 15.07           C  
ATOM   1709  N   GLY B   7       0.206  12.574  16.969  1.00 22.28           N  
ATOM   1710  CA  GLY B   7       0.283  11.871  18.235  1.00 16.74           C  
ATOM   1711  C   GLY B   7       0.890  10.516  17.985  1.00 17.47           C  
ATOM   1712  O   GLY B   7       0.747   9.972  16.893  1.00 20.37           O  
ATOM   1713  N   ALA B   8       1.588   9.985  18.986  1.00 27.03           N  
ATOM   1714  CA  ALA B   8       2.255   8.682  18.907  1.00 20.81           C  
ATOM   1715  C   ALA B   8       1.304   7.536  18.700  1.00 22.77           C  
ATOM   1716  O   ALA B   8       0.116   7.607  19.057  1.00 27.45           O  
ATOM   1717  CB  ALA B   8       3.093   8.412  20.193  1.00 19.89           C  
ATOM   1718  N   PRO B   9       1.789   6.467  18.059  1.00 28.81           N  
ATOM   1719  CA  PRO B   9       0.845   5.364  17.893  1.00 20.62           C  
ATOM   1720  C   PRO B   9       0.488   4.844  19.311  1.00 27.01           C  
ATOM   1721  O   PRO B   9       1.368   4.422  20.079  1.00 26.39           O  
ATOM   1722  CB  PRO B   9       1.652   4.359  17.050  1.00 23.29           C  
ATOM   1723  CG  PRO B   9       3.141   4.754  17.271  1.00 16.08           C  
ATOM   1724  CD  PRO B   9       3.038   6.243  17.298  1.00 22.28           C  
ATOM   1725  N   GLY B  10      -0.781   4.980  19.691  1.00 29.20           N  
ATOM   1726  CA  GLY B  10      -1.218   4.527  21.005  1.00 25.54           C  
ATOM   1727  C   GLY B  10      -1.338   5.614  22.066  1.00 28.56           C  
ATOM   1728  O   GLY B  10      -1.585   5.332  23.239  1.00 34.54           O  
ATOM   1729  N   ALA B  11      -1.138   6.863  21.674  1.00 27.46           N  
ATOM   1730  CA  ALA B  11      -1.243   7.952  22.615  1.00 27.71           C  
ATOM   1731  C   ALA B  11      -2.703   8.289  22.955  1.00 30.55           C  
ATOM   1732  O   ALA B  11      -2.954   8.922  23.969  1.00 42.55           O  
ATOM   1733  CB  ALA B  11      -0.518   9.175  22.088  1.00 21.94           C  
ATOM   1734  N   GLY B  12      -3.657   7.893  22.109  1.00 35.60           N  
ATOM   1735  CA  GLY B  12      -5.067   8.180  22.367  1.00 30.26           C  
ATOM   1736  C   GLY B  12      -5.597   9.551  21.942  1.00 31.17           C  
ATOM   1737  O   GLY B  12      -6.538  10.055  22.544  1.00 31.14           O  
ATOM   1738  N   LYS B  13      -5.043  10.131  20.874  1.00 29.63           N  
ATOM   1739  CA  LYS B  13      -5.471  11.450  20.366  1.00 29.44           C  
ATOM   1740  C   LYS B  13      -6.883  11.462  19.798  1.00 31.56           C  
ATOM   1741  O   LYS B  13      -7.518  12.514  19.723  1.00 32.16           O  
ATOM   1742  CB  LYS B  13      -4.507  11.961  19.289  1.00 23.69           C  
ATOM   1743  CG  LYS B  13      -3.946  10.872  18.418  1.00 23.01           C  
ATOM   1744  CD  LYS B  13      -3.405  11.386  17.116  1.00 24.28           C  
ATOM   1745  CE  LYS B  13      -3.235  10.212  16.170  1.00 31.21           C  
ATOM   1746  NZ  LYS B  13      -3.162  10.603  14.749  1.00 34.69           N  
ATOM   1747  N   GLY B  14      -7.355  10.286  19.391  1.00 31.86           N  
ATOM   1748  CA  GLY B  14      -8.676  10.152  18.814  1.00 32.28           C  
ATOM   1749  C   GLY B  14      -9.757  10.433  19.816  1.00 35.03           C  
ATOM   1750  O   GLY B  14     -10.877  10.801  19.472  1.00 46.12           O  
ATOM   1751  N   THR B  15      -9.410  10.302  21.082  1.00 39.78           N  
ATOM   1752  CA  THR B  15     -10.366  10.540  22.134  1.00 37.59           C  
ATOM   1753  C   THR B  15     -10.877  11.961  22.028  1.00 33.26           C  
ATOM   1754  O   THR B  15     -12.014  12.241  22.370  1.00 45.76           O  
ATOM   1755  CB  THR B  15      -9.720  10.338  23.524  1.00 40.67           C  
ATOM   1756  OG1 THR B  15      -8.724  11.349  23.741  1.00 46.97           O  
ATOM   1757  CG2 THR B  15      -9.080   8.946  23.622  1.00 34.81           C  
ATOM   1758  N   GLN B  16     -10.053  12.854  21.509  1.00 27.58           N  
ATOM   1759  CA  GLN B  16     -10.451  14.248  21.416  1.00 26.78           C  
ATOM   1760  C   GLN B  16     -11.013  14.719  20.070  1.00 24.01           C  
ATOM   1761  O   GLN B  16     -11.439  15.874  19.915  1.00 24.42           O  
ATOM   1762  CB  GLN B  16      -9.268  15.091  21.845  1.00 30.56           C  
ATOM   1763  CG  GLN B  16      -8.827  14.752  23.256  1.00 37.68           C  
ATOM   1764  CD  GLN B  16      -9.900  15.051  24.301  1.00 37.25           C  
ATOM   1765  OE1 GLN B  16     -10.772  15.882  24.094  1.00 33.80           O  
ATOM   1766  NE2 GLN B  16      -9.821  14.376  25.434  1.00 40.37           N  
ATOM   1767  N   ALA B  17     -11.080  13.795  19.122  1.00 24.84           N  
ATOM   1768  CA  ALA B  17     -11.564  14.091  17.787  1.00 27.10           C  
ATOM   1769  C   ALA B  17     -13.053  14.404  17.717  1.00 27.26           C  
ATOM   1770  O   ALA B  17     -13.439  15.432  17.165  1.00 33.13           O  
ATOM   1771  CB  ALA B  17     -11.212  12.967  16.854  1.00 23.33           C  
ATOM   1772  N   GLN B  18     -13.891  13.543  18.287  1.00 27.99           N  
ATOM   1773  CA  GLN B  18     -15.335  13.777  18.253  1.00 26.97           C  
ATOM   1774  C   GLN B  18     -15.651  15.127  18.824  1.00 24.78           C  
ATOM   1775  O   GLN B  18     -16.563  15.801  18.372  1.00 27.05           O  
ATOM   1776  CB  GLN B  18     -16.085  12.718  19.045  1.00 36.42           C  
ATOM   1777  CG  GLN B  18     -17.164  12.016  18.241  1.00 42.94           C  
ATOM   1778  CD  GLN B  18     -17.983  11.060  19.080  1.00 50.81           C  
ATOM   1779  OE1 GLN B  18     -17.913   9.833  18.898  1.00 51.24           O  
ATOM   1780  NE2 GLN B  18     -18.780  11.614  20.007  1.00 51.74           N  
ATOM   1781  N   PHE B  19     -14.882  15.515  19.827  1.00 24.96           N  
ATOM   1782  CA  PHE B  19     -15.058  16.799  20.475  1.00 25.39           C  
ATOM   1783  C   PHE B  19     -14.794  17.951  19.517  1.00 26.16           C  
ATOM   1784  O   PHE B  19     -15.551  18.926  19.471  1.00 29.88           O  
ATOM   1785  CB  PHE B  19     -14.128  16.887  21.683  1.00 29.34           C  
ATOM   1786  CG  PHE B  19     -14.003  18.267  22.245  1.00 34.74           C  
ATOM   1787  CD1 PHE B  19     -15.122  18.944  22.706  1.00 37.15           C  
ATOM   1788  CD2 PHE B  19     -12.774  18.914  22.252  1.00 31.98           C  
ATOM   1789  CE1 PHE B  19     -15.013  20.244  23.154  1.00 41.73           C  
ATOM   1790  CE2 PHE B  19     -12.659  20.208  22.697  1.00 30.62           C  
ATOM   1791  CZ  PHE B  19     -13.767  20.877  23.145  1.00 39.05           C  
ATOM   1792  N   ILE B  20     -13.707  17.827  18.764  1.00 25.42           N  
ATOM   1793  CA  ILE B  20     -13.299  18.839  17.810  1.00 20.88           C  
ATOM   1794  C   ILE B  20     -14.272  18.953  16.653  1.00 18.82           C  
ATOM   1795  O   ILE B  20     -14.579  20.047  16.212  1.00 23.31           O  
ATOM   1796  CB  ILE B  20     -11.877  18.555  17.313  1.00 20.41           C  
ATOM   1797  CG1 ILE B  20     -10.906  18.699  18.486  1.00 21.67           C  
ATOM   1798  CG2 ILE B  20     -11.502  19.508  16.201  1.00 17.32           C  
ATOM   1799  CD1 ILE B  20      -9.545  18.188  18.205  1.00 21.59           C  
ATOM   1800  N   MET B  21     -14.751  17.820  16.163  1.00 20.84           N  
ATOM   1801  CA  MET B  21     -15.724  17.786  15.068  1.00 21.04           C  
ATOM   1802  C   MET B  21     -17.035  18.492  15.480  1.00 24.85           C  
ATOM   1803  O   MET B  21     -17.568  19.365  14.770  1.00 21.56           O  
ATOM   1804  CB  MET B  21     -16.037  16.326  14.689  1.00 21.42           C  
ATOM   1805  CG  MET B  21     -14.889  15.553  14.076  1.00 13.40           C  
ATOM   1806  SD  MET B  21     -15.453  14.048  13.286  1.00 28.59           S  
ATOM   1807  CE  MET B  21     -14.887  12.835  14.273  1.00 27.97           C  
ATOM   1808  N   GLU B  22     -17.505  18.151  16.669  1.00 23.59           N  
ATOM   1809  CA  GLU B  22     -18.740  18.694  17.202  1.00 32.65           C  
ATOM   1810  C   GLU B  22     -18.668  20.168  17.583  1.00 31.66           C  
ATOM   1811  O   GLU B  22     -19.679  20.872  17.596  1.00 33.22           O  
ATOM   1812  CB  GLU B  22     -19.182  17.857  18.400  1.00 39.43           C  
ATOM   1813  CG  GLU B  22     -20.681  17.900  18.670  1.00 52.77           C  
ATOM   1814  CD  GLU B  22     -21.137  16.868  19.687  1.00 55.84           C  
ATOM   1815  OE1 GLU B  22     -20.662  15.703  19.632  1.00 58.06           O  
ATOM   1816  OE2 GLU B  22     -21.988  17.226  20.530  1.00 66.12           O  
ATOM   1817  N   LYS B  23     -17.478  20.637  17.917  1.00 32.63           N  
ATOM   1818  CA  LYS B  23     -17.341  22.028  18.285  1.00 35.63           C  
ATOM   1819  C   LYS B  23     -17.293  22.929  17.057  1.00 36.20           C  
ATOM   1820  O   LYS B  23     -17.964  23.970  17.011  1.00 41.36           O  
ATOM   1821  CB  LYS B  23     -16.095  22.228  19.156  1.00 43.91           C  
ATOM   1822  CG  LYS B  23     -15.797  23.691  19.527  1.00 53.92           C  
ATOM   1823  CD  LYS B  23     -15.409  23.857  21.006  1.00 60.12           C  
ATOM   1824  CE  LYS B  23     -14.647  25.170  21.285  1.00 61.26           C  
ATOM   1825  NZ  LYS B  23     -15.436  26.419  21.067  1.00 63.66           N  
ATOM   1826  N   TYR B  24     -16.558  22.473  16.041  1.00 37.20           N  
ATOM   1827  CA  TYR B  24     -16.334  23.233  14.814  1.00 27.87           C  
ATOM   1828  C   TYR B  24     -17.099  22.880  13.557  1.00 25.86           C  
ATOM   1829  O   TYR B  24     -17.058  23.634  12.595  1.00 35.14           O  
ATOM   1830  CB  TYR B  24     -14.834  23.275  14.524  1.00 27.44           C  
ATOM   1831  CG  TYR B  24     -14.074  23.839  15.704  1.00 34.51           C  
ATOM   1832  CD1 TYR B  24     -13.965  25.221  15.893  1.00 36.36           C  
ATOM   1833  CD2 TYR B  24     -13.544  22.994  16.683  1.00 32.21           C  
ATOM   1834  CE1 TYR B  24     -13.358  25.740  17.023  1.00 34.94           C  
ATOM   1835  CE2 TYR B  24     -12.941  23.509  17.815  1.00 37.47           C  
ATOM   1836  CZ  TYR B  24     -12.853  24.878  17.972  1.00 40.00           C  
ATOM   1837  OH  TYR B  24     -12.267  25.394  19.089  1.00 54.33           O  
ATOM   1838  N   GLY B  25     -17.793  21.753  13.537  1.00 23.04           N  
ATOM   1839  CA  GLY B  25     -18.534  21.407  12.343  1.00 21.20           C  
ATOM   1840  C   GLY B  25     -17.610  21.105  11.187  1.00 25.31           C  
ATOM   1841  O   GLY B  25     -17.829  21.564  10.062  1.00 28.30           O  
ATOM   1842  N   ILE B  26     -16.621  20.256  11.455  1.00 22.09           N  
ATOM   1843  CA  ILE B  26     -15.633  19.865  10.460  1.00 14.88           C  
ATOM   1844  C   ILE B  26     -15.463  18.344  10.475  1.00 15.21           C  
ATOM   1845  O   ILE B  26     -15.766  17.684  11.473  1.00 16.28           O  
ATOM   1846  CB  ILE B  26     -14.289  20.550  10.773  1.00 13.60           C  
ATOM   1847  CG1 ILE B  26     -13.742  20.064  12.128  1.00 16.26           C  
ATOM   1848  CG2 ILE B  26     -14.484  22.046  10.837  1.00 10.35           C  
ATOM   1849  CD1 ILE B  26     -12.419  20.664  12.549  1.00  7.58           C  
ATOM   1850  N   PRO B  27     -15.113  17.746   9.327  1.00 13.64           N  
ATOM   1851  CA  PRO B  27     -14.943  16.290   9.350  1.00 11.23           C  
ATOM   1852  C   PRO B  27     -13.486  15.865   9.620  1.00 18.17           C  
ATOM   1853  O   PRO B  27     -12.554  16.657   9.440  1.00 24.15           O  
ATOM   1854  CB  PRO B  27     -15.399  15.897   7.957  1.00 10.30           C  
ATOM   1855  CG  PRO B  27     -14.957  17.065   7.130  1.00  8.34           C  
ATOM   1856  CD  PRO B  27     -15.336  18.234   7.952  1.00  7.56           C  
ATOM   1857  N   GLN B  28     -13.303  14.611  10.029  1.00 21.44           N  
ATOM   1858  CA  GLN B  28     -11.992  14.016  10.320  1.00 24.04           C  
ATOM   1859  C   GLN B  28     -11.477  13.306   9.078  1.00 23.79           C  
ATOM   1860  O   GLN B  28     -12.135  12.427   8.528  1.00 23.53           O  
ATOM   1861  CB  GLN B  28     -12.119  13.009  11.458  1.00 28.91           C  
ATOM   1862  CG  GLN B  28     -10.858  12.231  11.791  1.00 31.80           C  
ATOM   1863  CD  GLN B  28     -11.073  11.278  12.959  1.00 37.79           C  
ATOM   1864  OE1 GLN B  28     -12.194  10.847  13.230  1.00 40.82           O  
ATOM   1865  NE2 GLN B  28     -10.003  10.960  13.666  1.00 42.77           N  
ATOM   1866  N   ILE B  29     -10.240  13.598   8.717  1.00 29.44           N  
ATOM   1867  CA  ILE B  29      -9.644  13.060   7.508  1.00 20.40           C  
ATOM   1868  C   ILE B  29      -8.372  12.297   7.778  1.00 18.98           C  
ATOM   1869  O   ILE B  29      -7.469  12.785   8.439  1.00 22.80           O  
ATOM   1870  CB  ILE B  29      -9.241  14.223   6.581  1.00 30.75           C  
ATOM   1871  CG1 ILE B  29     -10.447  15.092   6.243  1.00 23.69           C  
ATOM   1872  CG2 ILE B  29      -8.522  13.706   5.334  1.00 36.03           C  
ATOM   1873  CD1 ILE B  29     -10.044  16.340   5.533  1.00 28.59           C  
ATOM   1874  N   SER B  30      -8.285  11.104   7.235  1.00 24.77           N  
ATOM   1875  CA  SER B  30      -7.089  10.326   7.370  1.00 23.92           C  
ATOM   1876  C   SER B  30      -6.764   9.923   5.939  1.00 26.47           C  
ATOM   1877  O   SER B  30      -7.655   9.736   5.114  1.00 29.50           O  
ATOM   1878  CB  SER B  30      -7.328   9.128   8.261  1.00 23.08           C  
ATOM   1879  OG  SER B  30      -8.471   8.458   7.825  1.00 31.57           O  
ATOM   1880  N   THR B  31      -5.482   9.848   5.626  1.00 28.16           N  
ATOM   1881  CA  THR B  31      -5.072   9.510   4.288  1.00 29.64           C  
ATOM   1882  C   THR B  31      -5.409   8.072   3.943  1.00 32.16           C  
ATOM   1883  O   THR B  31      -5.708   7.773   2.785  1.00 41.41           O  
ATOM   1884  CB  THR B  31      -3.588   9.828   4.089  1.00 31.83           C  
ATOM   1885  OG1 THR B  31      -2.806   9.015   4.962  1.00 32.46           O  
ATOM   1886  CG2 THR B  31      -3.343  11.300   4.429  1.00 28.07           C  
ATOM   1887  N   GLY B  32      -5.390   7.195   4.944  1.00 24.68           N  
ATOM   1888  CA  GLY B  32      -5.734   5.807   4.719  1.00 24.39           C  
ATOM   1889  C   GLY B  32      -7.152   5.672   4.176  1.00 30.73           C  
ATOM   1890  O   GLY B  32      -7.373   5.000   3.178  1.00 34.51           O  
ATOM   1891  N   ASP B  33      -8.118   6.320   4.819  1.00 35.80           N  
ATOM   1892  CA  ASP B  33      -9.514   6.261   4.370  1.00 38.02           C  
ATOM   1893  C   ASP B  33      -9.589   6.844   2.990  1.00 35.80           C  
ATOM   1894  O   ASP B  33     -10.107   6.224   2.066  1.00 39.72           O  
ATOM   1895  CB  ASP B  33     -10.440   7.083   5.286  1.00 37.07           C  
ATOM   1896  CG  ASP B  33     -10.843   6.338   6.557  1.00 42.09           C  
ATOM   1897  OD1 ASP B  33     -10.682   5.093   6.627  1.00 43.99           O  
ATOM   1898  OD2 ASP B  33     -11.331   7.013   7.492  1.00 44.21           O  
ATOM   1899  N   MET B  34      -9.065   8.061   2.901  1.00 41.46           N  
ATOM   1900  CA  MET B  34      -8.983   8.876   1.693  1.00 40.87           C  
ATOM   1901  C   MET B  34      -8.526   8.086   0.474  1.00 38.85           C  
ATOM   1902  O   MET B  34      -9.004   8.312  -0.634  1.00 34.14           O  
ATOM   1903  CB  MET B  34      -8.011  10.013   1.956  1.00 39.20           C  
ATOM   1904  CG  MET B  34      -8.319  11.265   1.231  1.00 35.24           C  
ATOM   1905  SD  MET B  34      -7.091  12.418   1.689  1.00 44.57           S  
ATOM   1906  CE  MET B  34      -5.596  11.496   1.118  1.00 41.16           C  
ATOM   1907  N   LEU B  35      -7.565   7.194   0.683  1.00 42.33           N  
ATOM   1908  CA  LEU B  35      -7.060   6.339  -0.377  1.00 45.53           C  
ATOM   1909  C   LEU B  35      -8.094   5.256  -0.661  1.00 45.85           C  
ATOM   1910  O   LEU B  35      -8.500   5.081  -1.803  1.00 56.61           O  
ATOM   1911  CB  LEU B  35      -5.725   5.707   0.023  1.00 49.35           C  
ATOM   1912  CG  LEU B  35      -4.532   6.663   0.026  1.00 52.56           C  
ATOM   1913  CD1 LEU B  35      -3.457   6.157   0.974  1.00 58.92           C  
ATOM   1914  CD2 LEU B  35      -3.995   6.821  -1.386  1.00 52.37           C  
ATOM   1915  N   ARG B  36      -8.546   4.543   0.364  1.00 45.36           N  
ATOM   1916  CA  ARG B  36      -9.551   3.509   0.151  1.00 42.39           C  
ATOM   1917  C   ARG B  36     -10.771   4.045  -0.594  1.00 41.63           C  
ATOM   1918  O   ARG B  36     -11.248   3.428  -1.534  1.00 48.24           O  
ATOM   1919  CB  ARG B  36      -9.950   2.865   1.471  1.00 41.71           C  
ATOM   1920  CG  ARG B  36      -8.889   1.894   1.948  1.00 45.39           C  
ATOM   1921  CD  ARG B  36      -9.309   1.142   3.188  1.00 51.19           C  
ATOM   1922  NE  ARG B  36      -9.185   1.944   4.398  1.00 58.60           N  
ATOM   1923  CZ  ARG B  36      -8.033   2.206   5.011  1.00 61.21           C  
ATOM   1924  NH1 ARG B  36      -6.887   1.743   4.530  1.00 62.74           N  
ATOM   1925  NH2 ARG B  36      -8.027   2.945   6.109  1.00 63.10           N  
ATOM   1926  N   ALA B  37     -11.213   5.237  -0.248  1.00 35.52           N  
ATOM   1927  CA  ALA B  37     -12.362   5.810  -0.913  1.00 45.45           C  
ATOM   1928  C   ALA B  37     -12.139   6.238  -2.376  1.00 52.61           C  
ATOM   1929  O   ALA B  37     -13.004   6.008  -3.219  1.00 62.24           O  
ATOM   1930  CB  ALA B  37     -12.906   6.971  -0.102  1.00 51.54           C  
ATOM   1931  N   ALA B  38     -11.007   6.867  -2.685  1.00 52.92           N  
ATOM   1932  CA  ALA B  38     -10.726   7.324  -4.059  1.00 51.67           C  
ATOM   1933  C   ALA B  38     -10.621   6.214  -5.111  1.00 52.97           C  
ATOM   1934  O   ALA B  38     -10.937   6.431  -6.282  1.00 50.30           O  
ATOM   1935  CB  ALA B  38      -9.471   8.179  -4.083  1.00 52.36           C  
ATOM   1936  N   VAL B  39     -10.110   5.057  -4.695  1.00 56.23           N  
ATOM   1937  CA  VAL B  39      -9.953   3.894  -5.562  1.00 56.95           C  
ATOM   1938  C   VAL B  39     -11.343   3.386  -5.891  1.00 63.03           C  
ATOM   1939  O   VAL B  39     -11.656   3.111  -7.049  1.00 70.03           O  
ATOM   1940  CB  VAL B  39      -9.165   2.774  -4.855  1.00 53.04           C  
ATOM   1941  CG1 VAL B  39      -9.307   1.480  -5.615  1.00 52.64           C  
ATOM   1942  CG2 VAL B  39      -7.692   3.156  -4.740  1.00 52.14           C  
ATOM   1943  N   LYS B  40     -12.165   3.280  -4.850  1.00 69.30           N  
ATOM   1944  CA  LYS B  40     -13.553   2.826  -4.944  1.00 73.31           C  
ATOM   1945  C   LYS B  40     -14.255   3.598  -6.057  1.00 72.81           C  
ATOM   1946  O   LYS B  40     -14.612   3.020  -7.085  1.00 72.57           O  
ATOM   1947  CB  LYS B  40     -14.246   3.016  -3.575  1.00 78.94           C  
ATOM   1948  CG  LYS B  40     -15.790   3.010  -3.531  1.00 81.30           C  
ATOM   1949  CD  LYS B  40     -16.382   4.444  -3.390  1.00 80.58           C  
ATOM   1950  CE  LYS B  40     -15.990   5.152  -2.078  1.00 74.80           C  
ATOM   1951  NZ  LYS B  40     -16.312   6.618  -2.063  1.00 61.65           N  
ATOM   1952  N   SER B  41     -14.442   4.900  -5.864  1.00 75.64           N  
ATOM   1953  CA  SER B  41     -15.073   5.708  -6.896  1.00 78.97           C  
ATOM   1954  C   SER B  41     -13.968   6.151  -7.844  1.00 75.30           C  
ATOM   1955  O   SER B  41     -13.354   7.217  -7.681  1.00 76.48           O  
ATOM   1956  CB  SER B  41     -15.863   6.896  -6.313  1.00 85.04           C  
ATOM   1957  OG  SER B  41     -15.141   7.591  -5.312  1.00 97.95           O  
ATOM   1958  N   GLY B  42     -13.665   5.252  -8.775  1.00 70.12           N  
ATOM   1959  CA  GLY B  42     -12.648   5.493  -9.771  1.00 64.76           C  
ATOM   1960  C   GLY B  42     -12.627   6.899 -10.342  1.00 63.86           C  
ATOM   1961  O   GLY B  42     -13.522   7.326 -11.072  1.00 65.89           O  
ATOM   1962  N   SER B  43     -11.627   7.647  -9.908  1.00 61.41           N  
ATOM   1963  CA  SER B  43     -11.382   8.995 -10.373  1.00 55.63           C  
ATOM   1964  C   SER B  43      -9.971   8.841 -10.949  1.00 55.12           C  
ATOM   1965  O   SER B  43      -9.360   7.782 -10.797  1.00 54.12           O  
ATOM   1966  CB  SER B  43     -11.416   9.975  -9.190  1.00 57.25           C  
ATOM   1967  OG  SER B  43     -10.834   9.424  -8.013  1.00 55.11           O  
ATOM   1968  N   GLU B  44      -9.461   9.845 -11.648  1.00 56.78           N  
ATOM   1969  CA  GLU B  44      -8.109   9.755 -12.206  1.00 54.14           C  
ATOM   1970  C   GLU B  44      -7.133   9.267 -11.115  1.00 49.30           C  
ATOM   1971  O   GLU B  44      -6.630   8.145 -11.180  1.00 45.15           O  
ATOM   1972  CB  GLU B  44      -7.684  11.130 -12.750  1.00 60.09           C  
ATOM   1973  CG  GLU B  44      -6.251  11.224 -13.283  1.00 69.81           C  
ATOM   1974  CD  GLU B  44      -6.028  10.449 -14.574  1.00 77.89           C  
ATOM   1975  OE1 GLU B  44      -6.901  10.499 -15.474  1.00 81.52           O  
ATOM   1976  OE2 GLU B  44      -4.964   9.798 -14.688  1.00 79.87           O  
ATOM   1977  N   LEU B  45      -6.956  10.084 -10.076  1.00 46.63           N  
ATOM   1978  CA  LEU B  45      -6.074   9.781  -8.948  1.00 40.59           C  
ATOM   1979  C   LEU B  45      -6.317   8.405  -8.325  1.00 41.55           C  
ATOM   1980  O   LEU B  45      -5.384   7.615  -8.193  1.00 44.88           O  
ATOM   1981  CB  LEU B  45      -6.208  10.869  -7.886  1.00 38.48           C  
ATOM   1982  CG  LEU B  45      -5.492  12.207  -8.112  1.00 46.01           C  
ATOM   1983  CD1 LEU B  45      -4.947  12.311  -9.522  1.00 49.64           C  
ATOM   1984  CD2 LEU B  45      -6.423  13.377  -7.793  1.00 44.28           C  
ATOM   1985  N   GLY B  46      -7.568   8.113  -7.973  1.00 39.11           N  
ATOM   1986  CA  GLY B  46      -7.911   6.829  -7.381  1.00 36.89           C  
ATOM   1987  C   GLY B  46      -7.534   5.651  -8.258  1.00 40.06           C  
ATOM   1988  O   GLY B  46      -7.369   4.521  -7.770  1.00 39.11           O  
ATOM   1989  N   LYS B  47      -7.469   5.905  -9.563  1.00 45.15           N  
ATOM   1990  CA  LYS B  47      -7.080   4.898 -10.537  1.00 48.77           C  
ATOM   1991  C   LYS B  47      -5.564   4.800 -10.461  1.00 45.79           C  
ATOM   1992  O   LYS B  47      -5.003   3.720 -10.579  1.00 48.46           O  
ATOM   1993  CB  LYS B  47      -7.506   5.293 -11.954  1.00 61.79           C  
ATOM   1994  CG  LYS B  47      -9.007   5.185 -12.271  1.00 75.73           C  
ATOM   1995  CD  LYS B  47      -9.456   3.761 -12.645  1.00 87.90           C  
ATOM   1996  CE  LYS B  47      -9.798   2.894 -11.420  1.00 93.57           C  
ATOM   1997  NZ  LYS B  47     -10.388   1.565 -11.797  1.00 93.53           N  
ATOM   1998  N   GLN B  48      -4.892   5.926 -10.270  1.00 38.94           N  
ATOM   1999  CA  GLN B  48      -3.447   5.881 -10.147  1.00 40.56           C  
ATOM   2000  C   GLN B  48      -3.068   5.193  -8.836  1.00 39.82           C  
ATOM   2001  O   GLN B  48      -2.136   4.395  -8.798  1.00 46.21           O  
ATOM   2002  CB  GLN B  48      -2.849   7.281 -10.219  1.00 41.55           C  
ATOM   2003  CG  GLN B  48      -3.182   7.988 -11.522  1.00 49.76           C  
ATOM   2004  CD  GLN B  48      -2.276   9.169 -11.810  1.00 59.04           C  
ATOM   2005  OE1 GLN B  48      -1.261   9.364 -11.145  1.00 68.60           O  
ATOM   2006  NE2 GLN B  48      -2.622   9.946 -12.831  1.00 63.25           N  
ATOM   2007  N   ALA B  49      -3.835   5.449  -7.783  1.00 35.46           N  
ATOM   2008  CA  ALA B  49      -3.586   4.861  -6.467  1.00 37.77           C  
ATOM   2009  C   ALA B  49      -3.800   3.363  -6.466  1.00 33.54           C  
ATOM   2010  O   ALA B  49      -2.941   2.614  -6.010  1.00 34.18           O  
ATOM   2011  CB  ALA B  49      -4.478   5.504  -5.423  1.00 36.19           C  
ATOM   2012  N   LYS B  50      -4.960   2.943  -6.963  1.00 37.20           N  
ATOM   2013  CA  LYS B  50      -5.327   1.534  -7.056  1.00 39.67           C  
ATOM   2014  C   LYS B  50      -4.260   0.687  -7.758  1.00 45.94           C  
ATOM   2015  O   LYS B  50      -4.031  -0.463  -7.383  1.00 52.82           O  
ATOM   2016  CB  LYS B  50      -6.643   1.404  -7.811  1.00 37.90           C  
ATOM   2017  CG  LYS B  50      -6.999  -0.013  -8.182  1.00 43.72           C  
ATOM   2018  CD  LYS B  50      -8.304  -0.066  -8.960  1.00 54.39           C  
ATOM   2019  CE  LYS B  50      -8.658  -1.495  -9.412  1.00 59.30           C  
ATOM   2020  NZ  LYS B  50      -8.020  -1.934 -10.694  1.00 55.97           N  
ATOM   2021  N   ASP B  51      -3.635   1.245  -8.793  1.00 51.15           N  
ATOM   2022  CA  ASP B  51      -2.587   0.555  -9.559  1.00 53.21           C  
ATOM   2023  C   ASP B  51      -1.335   0.303  -8.746  1.00 51.51           C  
ATOM   2024  O   ASP B  51      -0.758  -0.783  -8.786  1.00 59.71           O  
ATOM   2025  CB  ASP B  51      -2.190   1.373 -10.791  1.00 63.72           C  
ATOM   2026  CG  ASP B  51      -2.885   0.912 -12.057  1.00 67.01           C  
ATOM   2027  OD1 ASP B  51      -3.272  -0.279 -12.133  1.00 73.02           O  
ATOM   2028  OD2 ASP B  51      -3.021   1.743 -12.984  1.00 70.56           O  
ATOM   2029  N   ILE B  52      -0.876   1.348  -8.072  1.00 47.89           N  
ATOM   2030  CA  ILE B  52       0.305   1.281  -7.234  1.00 40.57           C  
ATOM   2031  C   ILE B  52       0.116   0.243  -6.133  1.00 37.94           C  
ATOM   2032  O   ILE B  52       0.934  -0.645  -5.970  1.00 35.40           O  
ATOM   2033  CB  ILE B  52       0.594   2.669  -6.663  1.00 36.84           C  
ATOM   2034  CG1 ILE B  52       1.294   3.511  -7.730  1.00 36.20           C  
ATOM   2035  CG2 ILE B  52       1.406   2.573  -5.410  1.00 48.04           C  
ATOM   2036  CD1 ILE B  52       1.619   4.910  -7.286  1.00 37.29           C  
ATOM   2037  N   MET B  53      -1.008   0.327  -5.438  1.00 37.71           N  
ATOM   2038  CA  MET B  53      -1.344  -0.594  -4.363  1.00 39.53           C  
ATOM   2039  C   MET B  53      -1.467  -2.036  -4.839  1.00 40.51           C  
ATOM   2040  O   MET B  53      -1.115  -2.986  -4.130  1.00 44.01           O  
ATOM   2041  CB  MET B  53      -2.664  -0.160  -3.718  1.00 46.72           C  
ATOM   2042  CG  MET B  53      -2.631   1.247  -3.122  1.00 43.52           C  
ATOM   2043  SD  MET B  53      -4.043   1.557  -2.039  1.00 56.93           S  
ATOM   2044  CE  MET B  53      -4.386  -0.126  -1.411  1.00 41.03           C  
ATOM   2045  N   ASP B  54      -2.042  -2.206  -6.018  1.00 45.48           N  
ATOM   2046  CA  ASP B  54      -2.188  -3.533  -6.580  1.00 45.81           C  
ATOM   2047  C   ASP B  54      -0.820  -4.083  -6.975  1.00 46.85           C  
ATOM   2048  O   ASP B  54      -0.621  -5.291  -6.981  1.00 56.39           O  
ATOM   2049  CB  ASP B  54      -3.143  -3.516  -7.775  1.00 52.24           C  
ATOM   2050  CG  ASP B  54      -4.571  -3.890  -7.386  1.00 62.30           C  
ATOM   2051  OD1 ASP B  54      -4.768  -5.019  -6.872  1.00 63.02           O  
ATOM   2052  OD2 ASP B  54      -5.490  -3.063  -7.592  1.00 58.36           O  
ATOM   2053  N   ALA B  55       0.128  -3.202  -7.293  1.00 43.59           N  
ATOM   2054  CA  ALA B  55       1.483  -3.621  -7.666  1.00 36.05           C  
ATOM   2055  C   ALA B  55       2.376  -3.784  -6.437  1.00 38.73           C  
ATOM   2056  O   ALA B  55       3.583  -4.008  -6.571  1.00 43.28           O  
ATOM   2057  CB  ALA B  55       2.092  -2.610  -8.596  1.00 35.95           C  
ATOM   2058  N   GLY B  56       1.798  -3.593  -5.248  1.00 39.60           N  
ATOM   2059  CA  GLY B  56       2.546  -3.722  -4.008  1.00 38.73           C  
ATOM   2060  C   GLY B  56       3.564  -2.631  -3.761  1.00 40.86           C  
ATOM   2061  O   GLY B  56       4.499  -2.813  -2.973  1.00 45.91           O  
ATOM   2062  N   LYS B  57       3.379  -1.501  -4.436  1.00 41.31           N  
ATOM   2063  CA  LYS B  57       4.262  -0.341  -4.318  1.00 41.52           C  
ATOM   2064  C   LYS B  57       3.633   0.654  -3.347  1.00 44.61           C  
ATOM   2065  O   LYS B  57       2.416   0.653  -3.132  1.00 47.51           O  
ATOM   2066  CB  LYS B  57       4.412   0.365  -5.665  1.00 44.58           C  
ATOM   2067  CG  LYS B  57       5.067  -0.422  -6.768  1.00 48.61           C  
ATOM   2068  CD  LYS B  57       4.753   0.232  -8.101  1.00 65.20           C  
ATOM   2069  CE  LYS B  57       5.128  -0.661  -9.275  1.00 80.57           C  
ATOM   2070  NZ  LYS B  57       4.610  -0.127 -10.580  1.00 91.10           N  
ATOM   2071  N   LEU B  58       4.452   1.548  -2.816  1.00 42.50           N  
ATOM   2072  CA  LEU B  58       3.975   2.548  -1.883  1.00 41.31           C  
ATOM   2073  C   LEU B  58       3.458   3.731  -2.676  1.00 37.94           C  
ATOM   2074  O   LEU B  58       4.012   4.079  -3.724  1.00 34.91           O  
ATOM   2075  CB  LEU B  58       5.112   2.963  -0.949  1.00 49.79           C  
ATOM   2076  CG  LEU B  58       4.809   3.919   0.204  1.00 59.35           C  
ATOM   2077  CD1 LEU B  58       5.637   3.496   1.395  1.00 64.46           C  
ATOM   2078  CD2 LEU B  58       5.117   5.373  -0.176  1.00 64.39           C  
ATOM   2079  N   VAL B  59       2.393   4.347  -2.184  1.00 34.61           N  
ATOM   2080  CA  VAL B  59       1.834   5.484  -2.886  1.00 38.09           C  
ATOM   2081  C   VAL B  59       2.748   6.683  -2.735  1.00 40.55           C  
ATOM   2082  O   VAL B  59       3.202   7.013  -1.643  1.00 44.62           O  
ATOM   2083  CB  VAL B  59       0.416   5.837  -2.416  1.00 37.16           C  
ATOM   2084  CG1 VAL B  59      -0.266   6.725  -3.463  1.00 29.31           C  
ATOM   2085  CG2 VAL B  59      -0.391   4.563  -2.194  1.00 38.74           C  
ATOM   2086  N   THR B  60       3.034   7.308  -3.864  1.00 36.37           N  
ATOM   2087  CA  THR B  60       3.906   8.456  -3.920  1.00 36.94           C  
ATOM   2088  C   THR B  60       3.324   9.660  -3.169  1.00 33.91           C  
ATOM   2089  O   THR B  60       2.127   9.910  -3.218  1.00 40.02           O  
ATOM   2090  CB  THR B  60       4.201   8.792  -5.410  1.00 33.40           C  
ATOM   2091  OG1 THR B  60       5.082   9.912  -5.491  1.00 55.59           O  
ATOM   2092  CG2 THR B  60       2.924   9.125  -6.162  1.00 37.63           C  
ATOM   2093  N   ASP B  61       4.174  10.409  -2.477  1.00 34.59           N  
ATOM   2094  CA  ASP B  61       3.733  11.597  -1.742  1.00 35.88           C  
ATOM   2095  C   ASP B  61       3.046  12.534  -2.694  1.00 35.79           C  
ATOM   2096  O   ASP B  61       2.308  13.429  -2.298  1.00 37.13           O  
ATOM   2097  CB  ASP B  61       4.920  12.372  -1.176  1.00 38.64           C  
ATOM   2098  CG  ASP B  61       5.537  11.720   0.038  1.00 42.76           C  
ATOM   2099  OD1 ASP B  61       4.992  10.700   0.533  1.00 46.43           O  
ATOM   2100  OD2 ASP B  61       6.587  12.250   0.483  1.00 39.22           O  
ATOM   2101  N   GLU B  62       3.382  12.378  -3.958  1.00 40.63           N  
ATOM   2102  CA  GLU B  62       2.833  13.210  -4.996  1.00 44.10           C  
ATOM   2103  C   GLU B  62       1.333  12.921  -5.155  1.00 43.04           C  
ATOM   2104  O   GLU B  62       0.522  13.850  -5.241  1.00 43.66           O  
ATOM   2105  CB  GLU B  62       3.638  12.976  -6.281  1.00 53.46           C  
ATOM   2106  CG  GLU B  62       5.057  13.655  -6.324  1.00 66.83           C  
ATOM   2107  CD  GLU B  62       6.097  13.176  -5.265  1.00 68.64           C  
ATOM   2108  OE1 GLU B  62       6.562  12.014  -5.328  1.00 56.54           O  
ATOM   2109  OE2 GLU B  62       6.506  14.003  -4.407  1.00 75.34           O  
ATOM   2110  N   LEU B  63       0.957  11.642  -5.110  1.00 39.81           N  
ATOM   2111  CA  LEU B  63      -0.448  11.264  -5.235  1.00 36.69           C  
ATOM   2112  C   LEU B  63      -1.196  11.681  -3.994  1.00 32.24           C  
ATOM   2113  O   LEU B  63      -2.202  12.369  -4.087  1.00 39.83           O  
ATOM   2114  CB  LEU B  63      -0.627   9.760  -5.448  1.00 37.51           C  
ATOM   2115  CG  LEU B  63      -1.087   9.349  -6.851  1.00 39.18           C  
ATOM   2116  CD1 LEU B  63      -1.572   7.923  -6.788  1.00 35.96           C  
ATOM   2117  CD2 LEU B  63      -2.215  10.256  -7.348  1.00 39.71           C  
ATOM   2118  N   VAL B  64      -0.686  11.295  -2.831  1.00 31.53           N  
ATOM   2119  CA  VAL B  64      -1.322  11.653  -1.567  1.00 28.90           C  
ATOM   2120  C   VAL B  64      -1.645  13.146  -1.437  1.00 26.39           C  
ATOM   2121  O   VAL B  64      -2.765  13.489  -1.068  1.00 36.03           O  
ATOM   2122  CB  VAL B  64      -0.511  11.144  -0.350  1.00 25.85           C  
ATOM   2123  CG1 VAL B  64      -1.108  11.645   0.948  1.00 18.87           C  
ATOM   2124  CG2 VAL B  64      -0.525   9.639  -0.344  1.00 20.43           C  
ATOM   2125  N   ILE B  65      -0.718  14.038  -1.779  1.00 27.67           N  
ATOM   2126  CA  ILE B  65      -1.009  15.479  -1.670  1.00 28.83           C  
ATOM   2127  C   ILE B  65      -2.118  15.933  -2.625  1.00 34.16           C  
ATOM   2128  O   ILE B  65      -2.865  16.865  -2.307  1.00 40.01           O  
ATOM   2129  CB  ILE B  65       0.244  16.375  -1.867  1.00 25.22           C  
ATOM   2130  CG1 ILE B  65       1.184  16.235  -0.669  1.00 33.61           C  
ATOM   2131  CG2 ILE B  65      -0.154  17.822  -1.916  1.00 18.19           C  
ATOM   2132  CD1 ILE B  65       0.573  16.710   0.629  1.00 30.27           C  
ATOM   2133  N   ALA B  66      -2.235  15.271  -3.779  1.00 34.42           N  
ATOM   2134  CA  ALA B  66      -3.262  15.601  -4.769  1.00 28.31           C  
ATOM   2135  C   ALA B  66      -4.640  15.135  -4.292  1.00 30.69           C  
ATOM   2136  O   ALA B  66      -5.643  15.827  -4.512  1.00 26.97           O  
ATOM   2137  CB  ALA B  66      -2.916  14.978  -6.120  1.00 35.50           C  
ATOM   2138  N   LEU B  67      -4.671  13.961  -3.645  1.00 29.19           N  
ATOM   2139  CA  LEU B  67      -5.888  13.373  -3.073  1.00 23.30           C  
ATOM   2140  C   LEU B  67      -6.370  14.206  -1.900  1.00 25.91           C  
ATOM   2141  O   LEU B  67      -7.573  14.296  -1.681  1.00 33.61           O  
ATOM   2142  CB  LEU B  67      -5.654  11.940  -2.599  1.00 23.87           C  
ATOM   2143  CG  LEU B  67      -5.715  10.858  -3.673  1.00 31.16           C  
ATOM   2144  CD1 LEU B  67      -5.290   9.504  -3.127  1.00 27.64           C  
ATOM   2145  CD2 LEU B  67      -7.124  10.803  -4.200  1.00 28.83           C  
ATOM   2146  N   VAL B  68      -5.442  14.818  -1.155  1.00 23.17           N  
ATOM   2147  CA  VAL B  68      -5.794  15.672  -0.013  1.00 20.83           C  
ATOM   2148  C   VAL B  68      -6.369  16.960  -0.536  1.00 24.96           C  
ATOM   2149  O   VAL B  68      -7.414  17.416  -0.082  1.00 32.02           O  
ATOM   2150  CB  VAL B  68      -4.582  16.053   0.859  1.00 12.87           C  
ATOM   2151  CG1 VAL B  68      -4.973  17.146   1.840  1.00 14.23           C  
ATOM   2152  CG2 VAL B  68      -4.088  14.868   1.624  1.00  7.72           C  
ATOM   2153  N   LYS B  69      -5.657  17.571  -1.470  1.00 34.47           N  
ATOM   2154  CA  LYS B  69      -6.115  18.811  -2.067  1.00 35.09           C  
ATOM   2155  C   LYS B  69      -7.467  18.573  -2.731  1.00 34.20           C  
ATOM   2156  O   LYS B  69      -8.292  19.477  -2.778  1.00 37.93           O  
ATOM   2157  CB  LYS B  69      -5.098  19.352  -3.070  1.00 30.26           C  
ATOM   2158  CG  LYS B  69      -5.379  20.782  -3.462  1.00 45.18           C  
ATOM   2159  CD  LYS B  69      -4.310  21.355  -4.374  1.00 61.91           C  
ATOM   2160  CE  LYS B  69      -4.886  21.779  -5.723  1.00 69.18           C  
ATOM   2161  NZ  LYS B  69      -5.393  20.616  -6.521  1.00 74.35           N  
ATOM   2162  N   GLU B  70      -7.689  17.358  -3.231  1.00 36.78           N  
ATOM   2163  CA  GLU B  70      -8.962  16.980  -3.856  1.00 39.16           C  
ATOM   2164  C   GLU B  70     -10.072  16.827  -2.786  1.00 46.87           C  
ATOM   2165  O   GLU B  70     -11.178  17.362  -2.938  1.00 46.47           O  
ATOM   2166  CB  GLU B  70      -8.798  15.670  -4.630  1.00 41.49           C  
ATOM   2167  CG  GLU B  70     -10.082  15.134  -5.261  1.00 58.36           C  
ATOM   2168  CD  GLU B  70      -9.966  13.676  -5.726  1.00 69.37           C  
ATOM   2169  OE1 GLU B  70      -9.906  12.760  -4.865  1.00 73.73           O  
ATOM   2170  OE2 GLU B  70      -9.960  13.446  -6.957  1.00 77.04           O  
ATOM   2171  N   ARG B  71      -9.763  16.112  -1.703  1.00 43.11           N  
ATOM   2172  CA  ARG B  71     -10.700  15.897  -0.606  1.00 38.85           C  
ATOM   2173  C   ARG B  71     -11.154  17.187   0.077  1.00 38.23           C  
ATOM   2174  O   ARG B  71     -12.352  17.501   0.129  1.00 40.20           O  
ATOM   2175  CB  ARG B  71     -10.077  14.993   0.449  1.00 38.85           C  
ATOM   2176  CG  ARG B  71     -10.997  14.736   1.627  1.00 40.51           C  
ATOM   2177  CD  ARG B  71     -12.259  13.991   1.176  1.00 43.33           C  
ATOM   2178  NE  ARG B  71     -13.212  13.792   2.264  1.00 36.20           N  
ATOM   2179  CZ  ARG B  71     -14.017  14.735   2.744  1.00 41.57           C  
ATOM   2180  NH1 ARG B  71     -14.021  15.963   2.236  1.00 41.12           N  
ATOM   2181  NH2 ARG B  71     -14.834  14.440   3.738  1.00 54.93           N  
ATOM   2182  N   ILE B  72     -10.195  17.951   0.583  1.00 33.63           N  
ATOM   2183  CA  ILE B  72     -10.521  19.185   1.279  1.00 31.19           C  
ATOM   2184  C   ILE B  72     -11.256  20.164   0.376  1.00 33.65           C  
ATOM   2185  O   ILE B  72     -11.613  21.278   0.788  1.00 36.92           O  
ATOM   2186  CB  ILE B  72      -9.258  19.852   1.872  1.00 28.59           C  
ATOM   2187  CG1 ILE B  72      -8.292  20.216   0.758  1.00 22.46           C  
ATOM   2188  CG2 ILE B  72      -8.572  18.912   2.843  1.00 19.29           C  
ATOM   2189  CD1 ILE B  72      -7.708  21.570   0.934  1.00 24.69           C  
ATOM   2190  N   ALA B  73     -11.467  19.746  -0.866  1.00 41.51           N  
ATOM   2191  CA  ALA B  73     -12.154  20.569  -1.860  1.00 53.03           C  
ATOM   2192  C   ALA B  73     -13.669  20.420  -1.777  1.00 54.85           C  
ATOM   2193  O   ALA B  73     -14.412  21.046  -2.539  1.00 56.75           O  
ATOM   2194  CB  ALA B  73     -11.680  20.195  -3.270  1.00 54.46           C  
ATOM   2195  N   GLN B  74     -14.142  19.604  -0.851  1.00 49.53           N  
ATOM   2196  CA  GLN B  74     -15.558  19.408  -0.778  1.00 40.59           C  
ATOM   2197  C   GLN B  74     -16.368  20.319   0.124  1.00 41.99           C  
ATOM   2198  O   GLN B  74     -15.845  21.189   0.824  1.00 39.59           O  
ATOM   2199  CB  GLN B  74     -15.829  17.946  -0.544  1.00 32.24           C  
ATOM   2200  CG  GLN B  74     -14.983  17.131  -1.485  1.00 36.69           C  
ATOM   2201  CD  GLN B  74     -15.401  15.696  -1.567  1.00 48.86           C  
ATOM   2202  OE1 GLN B  74     -14.596  14.825  -1.905  1.00 46.32           O  
ATOM   2203  NE2 GLN B  74     -16.679  15.429  -1.292  1.00 59.42           N  
ATOM   2204  N   GLU B  75     -17.673  20.200  -0.070  1.00 47.26           N  
ATOM   2205  CA  GLU B  75     -18.716  20.927   0.644  1.00 48.42           C  
ATOM   2206  C   GLU B  75     -18.541  20.800   2.160  1.00 45.42           C  
ATOM   2207  O   GLU B  75     -18.633  21.790   2.901  1.00 37.41           O  
ATOM   2208  CB  GLU B  75     -20.086  20.340   0.251  1.00 60.78           C  
ATOM   2209  CG  GLU B  75     -20.113  19.428  -1.022  1.00 73.50           C  
ATOM   2210  CD  GLU B  75     -19.358  18.072  -0.888  1.00 83.98           C  
ATOM   2211  OE1 GLU B  75     -18.928  17.709   0.231  1.00 88.37           O  
ATOM   2212  OE2 GLU B  75     -19.177  17.370  -1.917  1.00 85.81           O  
ATOM   2213  N   ASP B  76     -18.286  19.564   2.599  1.00 43.26           N  
ATOM   2214  CA  ASP B  76     -18.104  19.233   4.010  1.00 40.02           C  
ATOM   2215  C   ASP B  76     -16.846  19.812   4.633  1.00 43.91           C  
ATOM   2216  O   ASP B  76     -16.718  19.832   5.863  1.00 45.27           O  
ATOM   2217  CB  ASP B  76     -18.131  17.724   4.225  1.00 31.81           C  
ATOM   2218  CG  ASP B  76     -17.114  16.993   3.390  1.00 39.08           C  
ATOM   2219  OD1 ASP B  76     -16.293  17.648   2.720  1.00 50.36           O  
ATOM   2220  OD2 ASP B  76     -17.135  15.744   3.406  1.00 39.60           O  
ATOM   2221  N   CYS B  77     -15.890  20.210   3.798  1.00 37.15           N  
ATOM   2222  CA  CYS B  77     -14.678  20.810   4.320  1.00 36.92           C  
ATOM   2223  C   CYS B  77     -14.781  22.322   4.185  1.00 41.32           C  
ATOM   2224  O   CYS B  77     -13.786  23.044   4.264  1.00 45.23           O  
ATOM   2225  CB  CYS B  77     -13.429  20.263   3.635  1.00 23.54           C  
ATOM   2226  SG  CYS B  77     -13.197  18.509   3.863  1.00 27.71           S  
ATOM   2227  N   ARG B  78     -16.007  22.808   4.021  1.00 51.22           N  
ATOM   2228  CA  ARG B  78     -16.230  24.240   3.916  1.00 56.27           C  
ATOM   2229  C   ARG B  78     -15.810  24.905   5.230  1.00 53.19           C  
ATOM   2230  O   ARG B  78     -15.096  25.912   5.210  1.00 59.17           O  
ATOM   2231  CB  ARG B  78     -17.701  24.539   3.601  1.00 68.07           C  
ATOM   2232  CG  ARG B  78     -17.987  26.019   3.324  1.00 82.76           C  
ATOM   2233  CD  ARG B  78     -19.240  26.230   2.457  1.00 98.32           C  
ATOM   2234  NE  ARG B  78     -19.037  25.871   1.048  1.00108.68           N  
ATOM   2235  CZ  ARG B  78     -19.349  24.688   0.512  1.00114.92           C  
ATOM   2236  NH1 ARG B  78     -19.880  23.722   1.260  1.00116.25           N  
ATOM   2237  NH2 ARG B  78     -19.124  24.465  -0.779  1.00116.82           N  
ATOM   2238  N   ASN B  79     -16.219  24.317   6.362  1.00 46.04           N  
ATOM   2239  CA  ASN B  79     -15.882  24.847   7.694  1.00 39.56           C  
ATOM   2240  C   ASN B  79     -14.448  24.521   8.088  1.00 29.25           C  
ATOM   2241  O   ASN B  79     -13.927  25.035   9.076  1.00 22.30           O  
ATOM   2242  CB  ASN B  79     -16.808  24.272   8.767  1.00 47.27           C  
ATOM   2243  CG  ASN B  79     -18.212  24.814   8.685  1.00 48.82           C  
ATOM   2244  OD1 ASN B  79     -18.437  25.923   8.211  1.00 54.28           O  
ATOM   2245  ND2 ASN B  79     -19.167  24.043   9.176  1.00 50.66           N  
ATOM   2246  N   GLY B  80     -13.842  23.598   7.357  1.00 26.08           N  
ATOM   2247  CA  GLY B  80     -12.481  23.217   7.645  1.00 22.02           C  
ATOM   2248  C   GLY B  80     -12.362  21.714   7.647  1.00 14.66           C  
ATOM   2249  O   GLY B  80     -13.183  21.026   7.057  1.00 19.39           O  
ATOM   2250  N   PHE B  81     -11.378  21.198   8.369  1.00 20.47           N  
ATOM   2251  CA  PHE B  81     -11.155  19.758   8.429  1.00 18.93           C  
ATOM   2252  C   PHE B  81     -10.206  19.372   9.569  1.00 20.64           C  
ATOM   2253  O   PHE B  81      -9.482  20.214  10.098  1.00 27.80           O  
ATOM   2254  CB  PHE B  81     -10.567  19.302   7.110  1.00 18.72           C  
ATOM   2255  CG  PHE B  81      -9.316  20.041   6.710  1.00 26.25           C  
ATOM   2256  CD1 PHE B  81      -8.079  19.689   7.250  1.00 25.55           C  
ATOM   2257  CD2 PHE B  81      -9.375  21.074   5.784  1.00 25.31           C  
ATOM   2258  CE1 PHE B  81      -6.938  20.351   6.878  1.00 26.89           C  
ATOM   2259  CE2 PHE B  81      -8.236  21.743   5.400  1.00 34.18           C  
ATOM   2260  CZ  PHE B  81      -7.012  21.387   5.947  1.00 36.07           C  
ATOM   2261  N   LEU B  82     -10.231  18.108   9.965  1.00 16.38           N  
ATOM   2262  CA  LEU B  82      -9.339  17.646  11.008  1.00 16.49           C  
ATOM   2263  C   LEU B  82      -8.566  16.532  10.336  1.00 13.99           C  
ATOM   2264  O   LEU B  82      -9.111  15.475  10.063  1.00 13.15           O  
ATOM   2265  CB  LEU B  82     -10.113  17.133  12.224  1.00 16.35           C  
ATOM   2266  CG  LEU B  82      -9.366  16.307  13.277  1.00 20.33           C  
ATOM   2267  CD1 LEU B  82      -8.508  17.194  14.123  1.00 12.87           C  
ATOM   2268  CD2 LEU B  82     -10.373  15.558  14.158  1.00 17.86           C  
ATOM   2269  N   LEU B  83      -7.326  16.840   9.965  1.00 17.48           N  
ATOM   2270  CA  LEU B  83      -6.422  15.905   9.306  1.00 22.73           C  
ATOM   2271  C   LEU B  83      -5.675  15.151  10.390  1.00 22.98           C  
ATOM   2272  O   LEU B  83      -4.863  15.689  11.147  1.00 22.35           O  
ATOM   2273  CB  LEU B  83      -5.463  16.644   8.357  1.00 19.21           C  
ATOM   2274  CG  LEU B  83      -4.590  15.919   7.327  1.00 19.94           C  
ATOM   2275  CD1 LEU B  83      -5.338  14.900   6.502  1.00 16.00           C  
ATOM   2276  CD2 LEU B  83      -3.961  16.966   6.435  1.00 21.47           C  
ATOM   2277  N   ASP B  84      -6.016  13.885  10.463  1.00 27.25           N  
ATOM   2278  CA  ASP B  84      -5.505  12.951  11.428  1.00 27.85           C  
ATOM   2279  C   ASP B  84      -4.211  12.283  10.984  1.00 26.30           C  
ATOM   2280  O   ASP B  84      -4.229  11.499  10.038  1.00 28.72           O  
ATOM   2281  CB  ASP B  84      -6.616  11.904  11.639  1.00 32.44           C  
ATOM   2282  CG  ASP B  84      -6.240  10.807  12.601  1.00 32.92           C  
ATOM   2283  OD1 ASP B  84      -6.040  11.105  13.795  1.00 32.19           O  
ATOM   2284  OD2 ASP B  84      -6.178   9.636  12.156  1.00 43.25           O  
ATOM   2285  N   GLY B  85      -3.088  12.612  11.629  1.00 27.55           N  
ATOM   2286  CA  GLY B  85      -1.824  11.955  11.308  1.00 23.06           C  
ATOM   2287  C   GLY B  85      -1.203  12.073   9.924  1.00 26.83           C  
ATOM   2288  O   GLY B  85      -0.704  11.082   9.351  1.00 25.59           O  
ATOM   2289  N   PHE B  86      -1.296  13.274   9.360  1.00 25.87           N  
ATOM   2290  CA  PHE B  86      -0.712  13.595   8.068  1.00 15.48           C  
ATOM   2291  C   PHE B  86      -0.545  15.086   8.165  1.00 17.56           C  
ATOM   2292  O   PHE B  86      -1.447  15.767   8.638  1.00 19.06           O  
ATOM   2293  CB  PHE B  86      -1.607  13.236   6.870  1.00 18.43           C  
ATOM   2294  CG  PHE B  86      -0.871  13.302   5.543  1.00 20.09           C  
ATOM   2295  CD1 PHE B  86      -0.015  12.277   5.154  1.00 24.63           C  
ATOM   2296  CD2 PHE B  86      -0.912  14.448   4.755  1.00 26.54           C  
ATOM   2297  CE1 PHE B  86       0.792  12.404   4.013  1.00 23.20           C  
ATOM   2298  CE2 PHE B  86      -0.106  14.573   3.616  1.00 19.79           C  
ATOM   2299  CZ  PHE B  86       0.741  13.556   3.252  1.00 19.41           C  
ATOM   2300  N   PRO B  87       0.629  15.614   7.773  1.00 17.11           N  
ATOM   2301  CA  PRO B  87       1.774  14.876   7.254  1.00 19.21           C  
ATOM   2302  C   PRO B  87       2.556  14.053   8.251  1.00 17.63           C  
ATOM   2303  O   PRO B  87       2.375  14.194   9.456  1.00 19.75           O  
ATOM   2304  CB  PRO B  87       2.637  15.987   6.651  1.00 13.07           C  
ATOM   2305  CG  PRO B  87       2.361  17.100   7.481  1.00 17.24           C  
ATOM   2306  CD  PRO B  87       0.860  17.048   7.587  1.00 13.33           C  
ATOM   2307  N   ARG B  88       3.381  13.158   7.711  1.00 14.15           N  
ATOM   2308  CA  ARG B  88       4.272  12.295   8.475  1.00 14.98           C  
ATOM   2309  C   ARG B  88       5.737  12.726   8.319  1.00 23.25           C  
ATOM   2310  O   ARG B  88       6.591  12.242   9.048  1.00 27.61           O  
ATOM   2311  CB  ARG B  88       4.156  10.847   8.009  1.00 16.92           C  
ATOM   2312  CG  ARG B  88       2.787  10.234   8.200  1.00 18.39           C  
ATOM   2313  CD  ARG B  88       2.657   8.971   7.414  1.00 20.24           C  
ATOM   2314  NE  ARG B  88       1.350   8.916   6.763  1.00 36.94           N  
ATOM   2315  CZ  ARG B  88       1.168   8.569   5.490  1.00 44.77           C  
ATOM   2316  NH1 ARG B  88       2.208   8.219   4.736  1.00 55.78           N  
ATOM   2317  NH2 ARG B  88      -0.051   8.551   4.968  1.00 47.18           N  
ATOM   2318  N   THR B  89       6.051  13.598   7.361  1.00 23.36           N  
ATOM   2319  CA  THR B  89       7.443  14.034   7.178  1.00 22.11           C  
ATOM   2320  C   THR B  89       7.511  15.477   6.703  1.00 18.51           C  
ATOM   2321  O   THR B  89       6.510  16.025   6.280  1.00 26.92           O  
ATOM   2322  CB  THR B  89       8.168  13.184   6.124  1.00 16.65           C  
ATOM   2323  OG1 THR B  89       7.441  13.240   4.893  1.00 26.01           O  
ATOM   2324  CG2 THR B  89       8.310  11.745   6.563  1.00 15.36           C  
ATOM   2325  N   ILE B  90       8.695  16.078   6.717  1.00 22.76           N  
ATOM   2326  CA  ILE B  90       8.843  17.463   6.254  1.00 22.61           C  
ATOM   2327  C   ILE B  90       8.530  17.649   4.754  1.00 20.46           C  
ATOM   2328  O   ILE B  90       7.911  18.634   4.365  1.00 25.53           O  
ATOM   2329  CB  ILE B  90      10.243  18.046   6.597  1.00 21.30           C  
ATOM   2330  CG1 ILE B  90      10.408  18.161   8.111  1.00 25.68           C  
ATOM   2331  CG2 ILE B  90      10.403  19.443   6.011  1.00 20.03           C  
ATOM   2332  CD1 ILE B  90      11.815  18.556   8.545  1.00 21.56           C  
ATOM   2333  N   PRO B  91       8.982  16.729   3.885  1.00 20.46           N  
ATOM   2334  CA  PRO B  91       8.656  16.944   2.479  1.00 15.59           C  
ATOM   2335  C   PRO B  91       7.151  16.930   2.252  1.00 15.46           C  
ATOM   2336  O   PRO B  91       6.651  17.569   1.347  1.00 24.15           O  
ATOM   2337  CB  PRO B  91       9.348  15.770   1.798  1.00 21.86           C  
ATOM   2338  CG  PRO B  91      10.529  15.549   2.651  1.00 18.39           C  
ATOM   2339  CD  PRO B  91       9.934  15.613   4.016  1.00 18.14           C  
ATOM   2340  N   GLN B  92       6.423  16.187   3.067  1.00 18.16           N  
ATOM   2341  CA  GLN B  92       4.974  16.135   2.935  1.00 13.43           C  
ATOM   2342  C   GLN B  92       4.339  17.435   3.416  1.00 19.74           C  
ATOM   2343  O   GLN B  92       3.377  17.924   2.827  1.00 28.70           O  
ATOM   2344  CB  GLN B  92       4.430  14.993   3.754  1.00 10.13           C  
ATOM   2345  CG  GLN B  92       4.592  13.686   3.086  1.00  8.94           C  
ATOM   2346  CD  GLN B  92       4.231  12.574   3.991  1.00  4.64           C  
ATOM   2347  OE1 GLN B  92       3.975  12.786   5.155  1.00 13.75           O  
ATOM   2348  NE2 GLN B  92       4.191  11.383   3.470  1.00  5.23           N  
ATOM   2349  N   ALA B  93       4.902  18.008   4.475  1.00 20.76           N  
ATOM   2350  CA  ALA B  93       4.401  19.240   5.042  1.00 15.10           C  
ATOM   2351  C   ALA B  93       4.682  20.410   4.087  1.00 19.17           C  
ATOM   2352  O   ALA B  93       3.830  21.264   3.843  1.00 22.68           O  
ATOM   2353  CB  ALA B  93       5.037  19.439   6.405  1.00 14.53           C  
ATOM   2354  N   ASP B  94       5.870  20.386   3.506  1.00 19.13           N  
ATOM   2355  CA  ASP B  94       6.328  21.359   2.535  1.00 21.38           C  
ATOM   2356  C   ASP B  94       5.440  21.281   1.303  1.00 12.12           C  
ATOM   2357  O   ASP B  94       4.999  22.298   0.795  1.00 19.89           O  
ATOM   2358  CB  ASP B  94       7.750  21.007   2.111  1.00 35.93           C  
ATOM   2359  CG  ASP B  94       8.691  22.167   2.198  1.00 43.23           C  
ATOM   2360  OD1 ASP B  94       8.258  23.321   1.959  1.00 45.04           O  
ATOM   2361  OD2 ASP B  94       9.876  21.912   2.507  1.00 55.68           O  
ATOM   2362  N   ALA B  95       5.234  20.070   0.799  1.00 15.34           N  
ATOM   2363  CA  ALA B  95       4.383  19.821  -0.359  1.00 15.68           C  
ATOM   2364  C   ALA B  95       2.967  20.321  -0.081  1.00 26.27           C  
ATOM   2365  O   ALA B  95       2.260  20.736  -0.998  1.00 31.08           O  
ATOM   2366  CB  ALA B  95       4.344  18.345  -0.684  1.00 18.87           C  
ATOM   2367  N   MET B  96       2.526  20.259   1.172  1.00 28.12           N  
ATOM   2368  CA  MET B  96       1.198  20.752   1.492  1.00 18.64           C  
ATOM   2369  C   MET B  96       1.175  22.259   1.365  1.00 21.62           C  
ATOM   2370  O   MET B  96       0.277  22.809   0.733  1.00 21.88           O  
ATOM   2371  CB  MET B  96       0.800  20.363   2.900  1.00 21.88           C  
ATOM   2372  CG  MET B  96      -0.120  19.164   2.935  1.00 23.19           C  
ATOM   2373  SD  MET B  96      -0.372  18.665   4.615  1.00 30.11           S  
ATOM   2374  CE  MET B  96      -1.449  19.915   5.197  1.00 26.50           C  
ATOM   2375  N   LYS B  97       2.179  22.925   1.931  1.00 18.93           N  
ATOM   2376  CA  LYS B  97       2.248  24.376   1.881  1.00 20.41           C  
ATOM   2377  C   LYS B  97       2.336  24.929   0.452  1.00 25.63           C  
ATOM   2378  O   LYS B  97       1.708  25.939   0.126  1.00 28.85           O  
ATOM   2379  CB  LYS B  97       3.413  24.886   2.725  1.00 22.45           C  
ATOM   2380  CG  LYS B  97       3.700  26.382   2.493  1.00 37.74           C  
ATOM   2381  CD  LYS B  97       4.597  27.025   3.544  1.00 39.30           C  
ATOM   2382  CE  LYS B  97       6.031  26.596   3.387  1.00 51.18           C  
ATOM   2383  NZ  LYS B  97       6.879  27.333   4.367  1.00 62.04           N  
ATOM   2384  N   GLU B  98       3.116  24.266  -0.397  1.00 32.24           N  
ATOM   2385  CA  GLU B  98       3.275  24.680  -1.787  1.00 27.39           C  
ATOM   2386  C   GLU B  98       1.986  24.571  -2.570  1.00 23.66           C  
ATOM   2387  O   GLU B  98       1.664  25.471  -3.329  1.00 39.15           O  
ATOM   2388  CB  GLU B  98       4.443  23.953  -2.444  1.00 31.20           C  
ATOM   2389  CG  GLU B  98       5.760  24.732  -2.237  1.00 42.50           C  
ATOM   2390  CD  GLU B  98       7.002  23.868  -2.297  1.00 47.68           C  
ATOM   2391  OE1 GLU B  98       6.947  22.782  -2.900  1.00 49.30           O  
ATOM   2392  OE2 GLU B  98       8.039  24.277  -1.729  1.00 58.97           O  
ATOM   2393  N   ALA B  99       1.216  23.513  -2.350  1.00 19.28           N  
ATOM   2394  CA  ALA B  99      -0.098  23.384  -2.994  1.00 16.75           C  
ATOM   2395  C   ALA B  99      -1.139  24.317  -2.338  1.00 18.40           C  
ATOM   2396  O   ALA B  99      -2.339  24.196  -2.581  1.00 27.04           O  
ATOM   2397  CB  ALA B  99      -0.588  21.942  -2.940  1.00 15.23           C  
ATOM   2398  N   GLY B 100      -0.679  25.211  -1.469  1.00 22.75           N  
ATOM   2399  CA  GLY B 100      -1.567  26.142  -0.810  1.00 20.38           C  
ATOM   2400  C   GLY B 100      -2.468  25.596   0.275  1.00 23.56           C  
ATOM   2401  O   GLY B 100      -3.400  26.292   0.653  1.00 27.58           O  
ATOM   2402  N   ILE B 101      -2.251  24.367   0.748  1.00 21.94           N  
ATOM   2403  CA  ILE B 101      -3.076  23.790   1.834  1.00 17.98           C  
ATOM   2404  C   ILE B 101      -2.530  24.249   3.180  1.00 19.64           C  
ATOM   2405  O   ILE B 101      -1.494  23.763   3.642  1.00 28.81           O  
ATOM   2406  CB  ILE B 101      -3.047  22.241   1.869  1.00 23.42           C  
ATOM   2407  CG1 ILE B 101      -3.434  21.641   0.516  1.00 16.57           C  
ATOM   2408  CG2 ILE B 101      -4.029  21.736   2.921  1.00 16.00           C  
ATOM   2409  CD1 ILE B 101      -2.944  20.219   0.340  1.00 20.63           C  
ATOM   2410  N   ASN B 102      -3.228  25.166   3.828  1.00 20.82           N  
ATOM   2411  CA  ASN B 102      -2.779  25.683   5.106  1.00 24.17           C  
ATOM   2412  C   ASN B 102      -3.639  25.213   6.252  1.00 20.93           C  
ATOM   2413  O   ASN B 102      -4.791  24.875   6.058  1.00 24.13           O  
ATOM   2414  CB  ASN B 102      -2.748  27.214   5.085  1.00 39.85           C  
ATOM   2415  CG  ASN B 102      -1.599  27.777   4.244  1.00 55.23           C  
ATOM   2416  OD1 ASN B 102      -1.801  28.709   3.462  1.00 60.74           O  
ATOM   2417  ND2 ASN B 102      -0.389  27.219   4.408  1.00 59.19           N  
ATOM   2418  N   VAL B 103      -3.055  25.186   7.441  1.00 19.01           N  
ATOM   2419  CA  VAL B 103      -3.754  24.774   8.644  1.00 20.87           C  
ATOM   2420  C   VAL B 103      -3.561  25.854   9.681  1.00 20.36           C  
ATOM   2421  O   VAL B 103      -2.577  26.580   9.676  1.00 24.77           O  
ATOM   2422  CB  VAL B 103      -3.238  23.448   9.195  1.00 16.16           C  
ATOM   2423  CG1 VAL B 103      -3.401  22.366   8.145  1.00 14.90           C  
ATOM   2424  CG2 VAL B 103      -1.780  23.592   9.614  1.00 24.05           C  
ATOM   2425  N   ASP B 104      -4.533  25.959  10.562  1.00 22.66           N  
ATOM   2426  CA  ASP B 104      -4.533  26.954  11.607  1.00 23.76           C  
ATOM   2427  C   ASP B 104      -3.818  26.471  12.844  1.00 22.93           C  
ATOM   2428  O   ASP B 104      -3.246  27.266  13.585  1.00 27.60           O  
ATOM   2429  CB  ASP B 104      -5.984  27.289  11.977  1.00 29.51           C  
ATOM   2430  CG  ASP B 104      -6.798  27.719  10.778  1.00 28.18           C  
ATOM   2431  OD1 ASP B 104      -6.460  28.771  10.203  1.00 33.52           O  
ATOM   2432  OD2 ASP B 104      -7.747  26.997  10.393  1.00 35.50           O  
ATOM   2433  N   TYR B 105      -3.903  25.176  13.104  1.00 17.46           N  
ATOM   2434  CA  TYR B 105      -3.305  24.624  14.295  1.00 17.75           C  
ATOM   2435  C   TYR B 105      -2.706  23.264  14.036  1.00 17.91           C  
ATOM   2436  O   TYR B 105      -3.231  22.471  13.262  1.00 22.58           O  
ATOM   2437  CB  TYR B 105      -4.361  24.428  15.383  1.00 25.29           C  
ATOM   2438  CG  TYR B 105      -4.929  25.689  15.950  1.00 27.69           C  
ATOM   2439  CD1 TYR B 105      -6.006  26.329  15.327  1.00 39.16           C  
ATOM   2440  CD2 TYR B 105      -4.397  26.259  17.097  1.00 24.86           C  
ATOM   2441  CE1 TYR B 105      -6.535  27.519  15.830  1.00 33.85           C  
ATOM   2442  CE2 TYR B 105      -4.921  27.449  17.613  1.00 31.01           C  
ATOM   2443  CZ  TYR B 105      -5.989  28.075  16.971  1.00 34.85           C  
ATOM   2444  OH  TYR B 105      -6.501  29.271  17.446  1.00 43.04           O  
ATOM   2445  N   VAL B 106      -1.599  23.001  14.703  1.00 20.63           N  
ATOM   2446  CA  VAL B 106      -0.955  21.720  14.623  1.00 18.09           C  
ATOM   2447  C   VAL B 106      -0.931  21.322  16.079  1.00 19.17           C  
ATOM   2448  O   VAL B 106      -0.348  22.015  16.908  1.00 19.67           O  
ATOM   2449  CB  VAL B 106       0.439  21.833  14.083  1.00 16.64           C  
ATOM   2450  CG1 VAL B 106       1.051  20.458  14.054  1.00 23.02           C  
ATOM   2451  CG2 VAL B 106       0.388  22.416  12.686  1.00  8.07           C  
ATOM   2452  N   LEU B 107      -1.668  20.277  16.411  1.00 23.09           N  
ATOM   2453  CA  LEU B 107      -1.756  19.835  17.791  1.00 22.63           C  
ATOM   2454  C   LEU B 107      -0.985  18.561  18.012  1.00 19.82           C  
ATOM   2455  O   LEU B 107      -1.258  17.550  17.377  1.00 23.26           O  
ATOM   2456  CB  LEU B 107      -3.231  19.606  18.206  1.00 21.04           C  
ATOM   2457  CG  LEU B 107      -4.253  20.755  18.166  1.00 24.06           C  
ATOM   2458  CD1 LEU B 107      -5.624  20.256  18.613  1.00 18.27           C  
ATOM   2459  CD2 LEU B 107      -3.795  21.912  19.040  1.00 21.28           C  
ATOM   2460  N   GLU B 108       0.003  18.617  18.889  1.00 25.04           N  
ATOM   2461  CA  GLU B 108       0.747  17.416  19.214  1.00 25.96           C  
ATOM   2462  C   GLU B 108       0.205  16.871  20.529  1.00 19.21           C  
ATOM   2463  O   GLU B 108       0.300  17.519  21.563  1.00 20.42           O  
ATOM   2464  CB  GLU B 108       2.241  17.671  19.341  1.00 23.15           C  
ATOM   2465  CG  GLU B 108       2.949  16.372  19.640  1.00 30.09           C  
ATOM   2466  CD  GLU B 108       4.404  16.531  19.860  1.00 31.64           C  
ATOM   2467  OE1 GLU B 108       4.839  17.679  20.080  1.00 27.45           O  
ATOM   2468  OE2 GLU B 108       5.109  15.497  19.812  1.00 43.35           O  
ATOM   2469  N   PHE B 109      -0.377  15.689  20.465  1.00 18.44           N  
ATOM   2470  CA  PHE B 109      -0.964  15.038  21.619  1.00 22.02           C  
ATOM   2471  C   PHE B 109       0.120  14.208  22.299  1.00 18.29           C  
ATOM   2472  O   PHE B 109       0.448  13.113  21.870  1.00 26.70           O  
ATOM   2473  CB  PHE B 109      -2.096  14.165  21.117  1.00 23.30           C  
ATOM   2474  CG  PHE B 109      -3.056  13.762  22.177  1.00 32.34           C  
ATOM   2475  CD1 PHE B 109      -4.168  14.556  22.454  1.00 24.74           C  
ATOM   2476  CD2 PHE B 109      -2.879  12.557  22.870  1.00 31.22           C  
ATOM   2477  CE1 PHE B 109      -5.088  14.158  23.388  1.00 27.11           C  
ATOM   2478  CE2 PHE B 109      -3.802  12.137  23.820  1.00 21.56           C  
ATOM   2479  CZ  PHE B 109      -4.913  12.937  24.081  1.00 35.13           C  
ATOM   2480  N   ASP B 110       0.604  14.683  23.424  1.00 24.29           N  
ATOM   2481  CA  ASP B 110       1.717  14.033  24.095  1.00 25.71           C  
ATOM   2482  C   ASP B 110       1.506  13.086  25.282  1.00 23.65           C  
ATOM   2483  O   ASP B 110       1.074  13.515  26.342  1.00 29.01           O  
ATOM   2484  CB  ASP B 110       2.691  15.147  24.485  1.00 33.25           C  
ATOM   2485  CG  ASP B 110       4.039  14.638  24.927  1.00 37.23           C  
ATOM   2486  OD1 ASP B 110       4.559  13.680  24.313  1.00 41.30           O  
ATOM   2487  OD2 ASP B 110       4.587  15.230  25.880  1.00 43.61           O  
ATOM   2488  N   VAL B 111       1.871  11.818  25.104  1.00 23.54           N  
ATOM   2489  CA  VAL B 111       1.807  10.781  26.145  1.00 23.72           C  
ATOM   2490  C   VAL B 111       3.193  10.104  26.105  1.00 34.24           C  
ATOM   2491  O   VAL B 111       3.638   9.690  25.029  1.00 37.81           O  
ATOM   2492  CB  VAL B 111       0.758   9.696  25.847  1.00 21.05           C  
ATOM   2493  CG1 VAL B 111       0.738   8.677  26.965  1.00 20.50           C  
ATOM   2494  CG2 VAL B 111      -0.583  10.303  25.693  1.00 22.09           C  
ATOM   2495  N   PRO B 112       3.887   9.969  27.269  1.00 36.62           N  
ATOM   2496  CA  PRO B 112       5.229   9.352  27.376  1.00 30.84           C  
ATOM   2497  C   PRO B 112       5.231   7.921  26.922  1.00 22.56           C  
ATOM   2498  O   PRO B 112       4.267   7.202  27.147  1.00 25.67           O  
ATOM   2499  CB  PRO B 112       5.547   9.443  28.876  1.00 38.02           C  
ATOM   2500  CG  PRO B 112       4.718  10.612  29.348  1.00 35.90           C  
ATOM   2501  CD  PRO B 112       3.411  10.382  28.600  1.00 38.49           C  
ATOM   2502  N   ASP B 113       6.346   7.494  26.343  1.00 23.34           N  
ATOM   2503  CA  ASP B 113       6.473   6.139  25.809  1.00 26.25           C  
ATOM   2504  C   ASP B 113       6.235   5.071  26.840  1.00 27.19           C  
ATOM   2505  O   ASP B 113       5.772   3.976  26.528  1.00 32.50           O  
ATOM   2506  CB  ASP B 113       7.855   5.923  25.164  1.00 36.64           C  
ATOM   2507  CG  ASP B 113       8.065   6.758  23.902  1.00 42.07           C  
ATOM   2508  OD1 ASP B 113       7.248   7.663  23.630  1.00 48.74           O  
ATOM   2509  OD2 ASP B 113       9.056   6.511  23.178  1.00 51.52           O  
ATOM   2510  N   GLU B 114       6.571   5.384  28.078  1.00 31.23           N  
ATOM   2511  CA  GLU B 114       6.388   4.432  29.148  1.00 27.88           C  
ATOM   2512  C   GLU B 114       4.930   4.250  29.432  1.00 23.57           C  
ATOM   2513  O   GLU B 114       4.490   3.145  29.674  1.00 29.01           O  
ATOM   2514  CB  GLU B 114       7.142   4.881  30.394  1.00 38.23           C  
ATOM   2515  CG  GLU B 114       8.658   4.865  30.202  1.00 48.35           C  
ATOM   2516  CD  GLU B 114       9.160   3.521  29.686  1.00 59.17           C  
ATOM   2517  OE1 GLU B 114       8.753   2.484  30.264  1.00 62.46           O  
ATOM   2518  OE2 GLU B 114       9.941   3.502  28.697  1.00 62.43           O  
ATOM   2519  N   LEU B 115       4.171   5.330  29.371  1.00 23.60           N  
ATOM   2520  CA  LEU B 115       2.745   5.250  29.622  1.00 21.09           C  
ATOM   2521  C   LEU B 115       2.021   4.570  28.473  1.00 28.76           C  
ATOM   2522  O   LEU B 115       1.024   3.868  28.698  1.00 34.80           O  
ATOM   2523  CB  LEU B 115       2.163   6.633  29.871  1.00 22.57           C  
ATOM   2524  CG  LEU B 115       2.261   7.142  31.307  1.00 28.59           C  
ATOM   2525  CD1 LEU B 115       3.678   7.059  31.814  1.00 32.18           C  
ATOM   2526  CD2 LEU B 115       1.765   8.564  31.381  1.00 35.82           C  
ATOM   2527  N   ILE B 116       2.508   4.766  27.241  1.00 32.33           N  
ATOM   2528  CA  ILE B 116       1.869   4.124  26.089  1.00 30.08           C  
ATOM   2529  C   ILE B 116       2.178   2.646  26.191  1.00 29.92           C  
ATOM   2530  O   ILE B 116       1.280   1.822  26.053  1.00 35.31           O  
ATOM   2531  CB  ILE B 116       2.321   4.685  24.712  1.00 27.21           C  
ATOM   2532  CG1 ILE B 116       1.782   6.102  24.511  1.00 14.84           C  
ATOM   2533  CG2 ILE B 116       1.773   3.793  23.605  1.00 21.76           C  
ATOM   2534  CD1 ILE B 116       2.598   6.929  23.548  1.00 17.85           C  
ATOM   2535  N   VAL B 117       3.440   2.308  26.460  1.00 28.75           N  
ATOM   2536  CA  VAL B 117       3.823   0.908  26.641  1.00 29.83           C  
ATOM   2537  C   VAL B 117       2.875   0.239  27.663  1.00 30.54           C  
ATOM   2538  O   VAL B 117       2.273  -0.782  27.366  1.00 35.28           O  
ATOM   2539  CB  VAL B 117       5.280   0.781  27.130  1.00 25.58           C  
ATOM   2540  CG1 VAL B 117       5.585  -0.643  27.470  1.00 25.46           C  
ATOM   2541  CG2 VAL B 117       6.233   1.248  26.056  1.00 23.15           C  
ATOM   2542  N   ASP B 118       2.691   0.866  28.826  1.00 39.93           N  
ATOM   2543  CA  ASP B 118       1.819   0.362  29.899  1.00 43.15           C  
ATOM   2544  C   ASP B 118       0.394   0.133  29.439  1.00 45.06           C  
ATOM   2545  O   ASP B 118      -0.205  -0.905  29.729  1.00 49.07           O  
ATOM   2546  CB  ASP B 118       1.747   1.357  31.068  1.00 52.80           C  
ATOM   2547  CG  ASP B 118       3.062   1.509  31.823  1.00 68.65           C  
ATOM   2548  OD1 ASP B 118       4.052   0.777  31.531  1.00 75.70           O  
ATOM   2549  OD2 ASP B 118       3.088   2.381  32.727  1.00 70.34           O  
ATOM   2550  N   ARG B 119      -0.174   1.149  28.797  1.00 46.71           N  
ATOM   2551  CA  ARG B 119      -1.544   1.092  28.303  1.00 43.75           C  
ATOM   2552  C   ARG B 119      -1.740  -0.041  27.318  1.00 43.35           C  
ATOM   2553  O   ARG B 119      -2.843  -0.556  27.189  1.00 49.53           O  
ATOM   2554  CB  ARG B 119      -1.940   2.432  27.666  1.00 40.12           C  
ATOM   2555  CG  ARG B 119      -1.949   3.556  28.671  1.00 53.67           C  
ATOM   2556  CD  ARG B 119      -2.185   4.935  28.069  1.00 65.49           C  
ATOM   2557  NE  ARG B 119      -2.266   5.955  29.128  1.00 71.35           N  
ATOM   2558  CZ  ARG B 119      -2.327   7.268  28.913  1.00 73.79           C  
ATOM   2559  NH1 ARG B 119      -2.303   7.738  27.672  1.00 76.27           N  
ATOM   2560  NH2 ARG B 119      -2.409   8.114  29.936  1.00 72.98           N  
ATOM   2561  N   ILE B 120      -0.655  -0.480  26.686  1.00 41.72           N  
ATOM   2562  CA  ILE B 120      -0.723  -1.537  25.693  1.00 37.45           C  
ATOM   2563  C   ILE B 120      -0.286  -2.946  26.117  1.00 44.66           C  
ATOM   2564  O   ILE B 120      -0.984  -3.914  25.810  1.00 46.88           O  
ATOM   2565  CB  ILE B 120       0.014  -1.110  24.426  1.00 35.36           C  
ATOM   2566  CG1 ILE B 120      -0.637   0.151  23.853  1.00 33.27           C  
ATOM   2567  CG2 ILE B 120      -0.002  -2.227  23.408  1.00 43.76           C  
ATOM   2568  CD1 ILE B 120       0.037   0.685  22.610  1.00 31.87           C  
ATOM   2569  N   VAL B 121       0.851  -3.093  26.800  1.00 47.48           N  
ATOM   2570  CA  VAL B 121       1.289  -4.437  27.216  1.00 49.74           C  
ATOM   2571  C   VAL B 121       0.353  -5.105  28.244  1.00 54.55           C  
ATOM   2572  O   VAL B 121       0.187  -6.339  28.240  1.00 53.08           O  
ATOM   2573  CB  VAL B 121       2.762  -4.479  27.726  1.00 41.99           C  
ATOM   2574  CG1 VAL B 121       3.682  -3.811  26.711  1.00 35.57           C  
ATOM   2575  CG2 VAL B 121       2.884  -3.883  29.129  1.00 26.84           C  
ATOM   2576  N   GLY B 122      -0.253  -4.295  29.115  1.00 51.76           N  
ATOM   2577  CA  GLY B 122      -1.175  -4.826  30.102  1.00 55.61           C  
ATOM   2578  C   GLY B 122      -2.566  -4.903  29.497  1.00 56.92           C  
ATOM   2579  O   GLY B 122      -3.533  -4.442  30.091  1.00 60.89           O  
ATOM   2580  N   ARG B 123      -2.668  -5.511  28.323  1.00 58.19           N  
ATOM   2581  CA  ARG B 123      -3.929  -5.634  27.609  1.00 56.03           C  
ATOM   2582  C   ARG B 123      -4.206  -7.092  27.222  1.00 55.56           C  
ATOM   2583  O   ARG B 123      -3.387  -7.745  26.565  1.00 57.78           O  
ATOM   2584  CB  ARG B 123      -3.888  -4.725  26.375  1.00 51.91           C  
ATOM   2585  CG  ARG B 123      -4.998  -4.939  25.391  1.00 53.93           C  
ATOM   2586  CD  ARG B 123      -5.348  -3.655  24.674  1.00 57.17           C  
ATOM   2587  NE  ARG B 123      -4.411  -3.305  23.615  1.00 62.65           N  
ATOM   2588  CZ  ARG B 123      -4.344  -2.100  23.053  1.00 67.87           C  
ATOM   2589  NH1 ARG B 123      -5.153  -1.127  23.467  1.00 63.19           N  
ATOM   2590  NH2 ARG B 123      -3.458  -1.863  22.089  1.00 69.37           N  
ATOM   2591  N   ARG B 124      -5.349  -7.603  27.674  1.00 56.11           N  
ATOM   2592  CA  ARG B 124      -5.765  -8.979  27.404  1.00 54.98           C  
ATOM   2593  C   ARG B 124      -6.963  -8.961  26.454  1.00 54.77           C  
ATOM   2594  O   ARG B 124      -7.742  -7.998  26.427  1.00 47.77           O  
ATOM   2595  CB  ARG B 124      -6.164  -9.694  28.706  1.00 52.49           C  
ATOM   2596  CG  ARG B 124      -5.092  -9.761  29.782  1.00 50.71           C  
ATOM   2597  CD  ARG B 124      -4.065 -10.839  29.507  1.00 56.38           C  
ATOM   2598  NE  ARG B 124      -2.971 -10.843  30.482  1.00 63.83           N  
ATOM   2599  CZ  ARG B 124      -2.000  -9.928  30.544  1.00 66.35           C  
ATOM   2600  NH1 ARG B 124      -1.982  -8.895  29.708  1.00 63.58           N  
ATOM   2601  NH2 ARG B 124      -1.048 -10.033  31.466  1.00 68.17           N  
ATOM   2602  N   VAL B 125      -7.132 -10.044  25.706  1.00 53.94           N  
ATOM   2603  CA  VAL B 125      -8.225 -10.138  24.756  1.00 54.91           C  
ATOM   2604  C   VAL B 125      -8.790 -11.527  24.651  1.00 53.81           C  
ATOM   2605  O   VAL B 125      -8.076 -12.508  24.789  1.00 42.06           O  
ATOM   2606  CB  VAL B 125      -7.805  -9.724  23.330  1.00 56.88           C  
ATOM   2607  CG1 VAL B 125      -7.956  -8.230  23.146  1.00 54.19           C  
ATOM   2608  CG2 VAL B 125      -6.372 -10.178  23.044  1.00 61.33           C  
ATOM   2609  N   HIS B 126     -10.097 -11.595  24.429  1.00 61.63           N  
ATOM   2610  CA  HIS B 126     -10.768 -12.864  24.250  1.00 66.46           C  
ATOM   2611  C   HIS B 126     -10.626 -13.139  22.770  1.00 68.50           C  
ATOM   2612  O   HIS B 126     -11.407 -12.635  21.957  1.00 60.94           O  
ATOM   2613  CB  HIS B 126     -12.249 -12.789  24.601  1.00 70.75           C  
ATOM   2614  CG  HIS B 126     -12.970 -14.064  24.314  1.00 76.26           C  
ATOM   2615  ND1 HIS B 126     -12.757 -15.214  25.043  1.00 78.19           N  
ATOM   2616  CD2 HIS B 126     -13.817 -14.405  23.314  1.00 76.26           C  
ATOM   2617  CE1 HIS B 126     -13.435 -16.208  24.501  1.00 81.07           C  
ATOM   2618  NE2 HIS B 126     -14.090 -15.743  23.452  1.00 77.04           N  
ATOM   2619  N   ALA B 127      -9.640 -13.961  22.440  1.00 76.05           N  
ATOM   2620  CA  ALA B 127      -9.332 -14.299  21.060  1.00 84.52           C  
ATOM   2621  C   ALA B 127     -10.516 -14.492  20.099  1.00 89.57           C  
ATOM   2622  O   ALA B 127     -10.623 -13.772  19.100  1.00 93.25           O  
ATOM   2623  CB  ALA B 127      -8.380 -15.494  21.015  1.00 81.88           C  
ATOM   2624  N   PRO B 128     -11.453 -15.410  20.418  1.00 92.28           N  
ATOM   2625  CA  PRO B 128     -12.612 -15.658  19.545  1.00 91.87           C  
ATOM   2626  C   PRO B 128     -13.568 -14.493  19.223  1.00 91.45           C  
ATOM   2627  O   PRO B 128     -14.286 -14.544  18.222  1.00 90.80           O  
ATOM   2628  CB  PRO B 128     -13.338 -16.800  20.267  1.00 93.23           C  
ATOM   2629  CG  PRO B 128     -12.220 -17.538  20.940  1.00 89.99           C  
ATOM   2630  CD  PRO B 128     -11.420 -16.396  21.516  1.00 92.09           C  
ATOM   2631  N   SER B 129     -13.580 -13.449  20.046  1.00 91.21           N  
ATOM   2632  CA  SER B 129     -14.481 -12.318  19.815  1.00 89.20           C  
ATOM   2633  C   SER B 129     -13.752 -10.988  19.705  1.00 90.09           C  
ATOM   2634  O   SER B 129     -14.355  -9.965  19.348  1.00 85.30           O  
ATOM   2635  CB  SER B 129     -15.476 -12.222  20.963  1.00 88.62           C  
ATOM   2636  OG  SER B 129     -14.784 -12.090  22.196  1.00 79.96           O  
ATOM   2637  N   GLY B 130     -12.472 -11.006  20.066  1.00 91.51           N  
ATOM   2638  CA  GLY B 130     -11.669  -9.803  20.036  1.00 94.90           C  
ATOM   2639  C   GLY B 130     -12.024  -8.860  21.175  1.00 97.82           C  
ATOM   2640  O   GLY B 130     -11.605  -7.699  21.160  1.00102.80           O  
ATOM   2641  N   ARG B 131     -12.786  -9.343  22.162  1.00 96.26           N  
ATOM   2642  CA  ARG B 131     -13.185  -8.518  23.311  1.00 91.83           C  
ATOM   2643  C   ARG B 131     -11.974  -8.143  24.166  1.00 85.72           C  
ATOM   2644  O   ARG B 131     -11.232  -9.005  24.639  1.00 86.15           O  
ATOM   2645  CB  ARG B 131     -14.262  -9.213  24.155  1.00 96.66           C  
ATOM   2646  CG  ARG B 131     -15.670  -9.136  23.555  1.00 98.30           C  
ATOM   2647  CD  ARG B 131     -16.721  -9.788  24.456  1.00101.06           C  
ATOM   2648  NE  ARG B 131     -16.543 -11.237  24.598  1.00105.07           N  
ATOM   2649  CZ  ARG B 131     -17.201 -12.153  23.887  1.00106.81           C  
ATOM   2650  NH1 ARG B 131     -18.062 -11.783  22.948  1.00108.74           N  
ATOM   2651  NH2 ARG B 131     -16.974 -13.444  24.090  1.00107.48           N  
ATOM   2652  N   VAL B 132     -11.796  -6.846  24.366  1.00 78.51           N  
ATOM   2653  CA  VAL B 132     -10.664  -6.319  25.103  1.00 73.90           C  
ATOM   2654  C   VAL B 132     -10.863  -6.139  26.606  1.00 70.16           C  
ATOM   2655  O   VAL B 132     -11.958  -5.800  27.068  1.00 72.77           O  
ATOM   2656  CB  VAL B 132     -10.211  -4.976  24.464  1.00 76.20           C  
ATOM   2657  CG1 VAL B 132      -9.101  -4.325  25.282  1.00 82.52           C  
ATOM   2658  CG2 VAL B 132      -9.744  -5.206  23.023  1.00 71.04           C  
ATOM   2659  N   TYR B 133      -9.774  -6.346  27.344  1.00 62.51           N  
ATOM   2660  CA  TYR B 133      -9.712  -6.204  28.795  1.00 54.04           C  
ATOM   2661  C   TYR B 133      -8.345  -5.589  29.105  1.00 51.16           C  
ATOM   2662  O   TYR B 133      -7.392  -5.788  28.352  1.00 45.47           O  
ATOM   2663  CB  TYR B 133      -9.788  -7.581  29.484  1.00 56.02           C  
ATOM   2664  CG  TYR B 133     -11.111  -8.279  29.341  1.00 54.00           C  
ATOM   2665  CD1 TYR B 133     -12.260  -7.725  29.893  1.00 58.76           C  
ATOM   2666  CD2 TYR B 133     -11.234  -9.439  28.588  1.00 50.22           C  
ATOM   2667  CE1 TYR B 133     -13.511  -8.296  29.690  1.00 61.15           C  
ATOM   2668  CE2 TYR B 133     -12.483 -10.028  28.374  1.00 58.26           C  
ATOM   2669  CZ  TYR B 133     -13.626  -9.445  28.925  1.00 62.07           C  
ATOM   2670  OH  TYR B 133     -14.893  -9.954  28.678  1.00 63.76           O  
ATOM   2671  N   HIS B 134      -8.253  -4.822  30.187  1.00 47.06           N  
ATOM   2672  CA  HIS B 134      -6.982  -4.239  30.595  1.00 47.83           C  
ATOM   2673  C   HIS B 134      -6.734  -4.382  32.097  1.00 51.63           C  
ATOM   2674  O   HIS B 134      -7.240  -3.596  32.906  1.00 53.61           O  
ATOM   2675  CB  HIS B 134      -6.834  -2.772  30.184  1.00 45.75           C  
ATOM   2676  CG  HIS B 134      -5.433  -2.271  30.337  1.00 44.95           C  
ATOM   2677  ND1 HIS B 134      -4.798  -2.210  31.560  1.00 40.58           N  
ATOM   2678  CD2 HIS B 134      -4.495  -1.946  29.416  1.00 44.56           C  
ATOM   2679  CE1 HIS B 134      -3.531  -1.884  31.384  1.00 35.83           C  
ATOM   2680  NE2 HIS B 134      -3.321  -1.718  30.093  1.00 40.61           N  
ATOM   2681  N   VAL B 135      -5.824  -5.296  32.424  1.00 55.41           N  
ATOM   2682  CA  VAL B 135      -5.435  -5.638  33.800  1.00 57.09           C  
ATOM   2683  C   VAL B 135      -5.466  -4.554  34.886  1.00 58.35           C  
ATOM   2684  O   VAL B 135      -5.882  -4.810  36.014  1.00 57.47           O  
ATOM   2685  CB  VAL B 135      -4.058  -6.384  33.838  1.00 51.17           C  
ATOM   2686  CG1 VAL B 135      -4.161  -7.696  33.091  1.00 40.67           C  
ATOM   2687  CG2 VAL B 135      -2.954  -5.537  33.246  1.00 46.00           C  
ATOM   2688  N   LYS B 136      -5.010  -3.355  34.559  1.00 59.68           N  
ATOM   2689  CA  LYS B 136      -5.013  -2.290  35.544  1.00 62.89           C  
ATOM   2690  C   LYS B 136      -6.251  -1.418  35.406  1.00 63.42           C  
ATOM   2691  O   LYS B 136      -6.789  -0.927  36.397  1.00 65.69           O  
ATOM   2692  CB  LYS B 136      -3.747  -1.433  35.412  1.00 70.20           C  
ATOM   2693  CG  LYS B 136      -2.427  -2.192  35.578  1.00 79.02           C  
ATOM   2694  CD  LYS B 136      -1.840  -2.613  34.237  1.00 85.61           C  
ATOM   2695  CE  LYS B 136      -0.521  -3.364  34.399  1.00 90.38           C  
ATOM   2696  NZ  LYS B 136       0.111  -3.672  33.077  1.00 91.26           N  
ATOM   2697  N   PHE B 137      -6.680  -1.215  34.166  1.00 61.23           N  
ATOM   2698  CA  PHE B 137      -7.832  -0.385  33.894  1.00 62.34           C  
ATOM   2699  C   PHE B 137      -9.052  -1.246  34.055  1.00 64.89           C  
ATOM   2700  O   PHE B 137      -9.438  -1.557  35.166  1.00 70.95           O  
ATOM   2701  CB  PHE B 137      -7.789   0.165  32.473  1.00 68.26           C  
ATOM   2702  CG  PHE B 137      -6.649   1.094  32.209  1.00 80.10           C  
ATOM   2703  CD1 PHE B 137      -5.414   0.913  32.834  1.00 81.46           C  
ATOM   2704  CD2 PHE B 137      -6.804   2.154  31.313  1.00 88.93           C  
ATOM   2705  CE1 PHE B 137      -4.351   1.767  32.577  1.00 80.79           C  
ATOM   2706  CE2 PHE B 137      -5.748   3.023  31.042  1.00 88.64           C  
ATOM   2707  CZ  PHE B 137      -4.516   2.827  31.676  1.00 89.82           C  
ATOM   2708  N   ASN B 138      -9.608  -1.680  32.933  1.00 66.65           N  
ATOM   2709  CA  ASN B 138     -10.812  -2.503  32.883  1.00 70.15           C  
ATOM   2710  C   ASN B 138     -10.501  -3.999  32.961  1.00 67.29           C  
ATOM   2711  O   ASN B 138     -10.472  -4.699  31.939  1.00 70.07           O  
ATOM   2712  CB  ASN B 138     -11.575  -2.201  31.585  1.00 79.26           C  
ATOM   2713  CG  ASN B 138     -10.683  -2.294  30.338  1.00 85.40           C  
ATOM   2714  OD1 ASN B 138      -9.687  -1.569  30.215  1.00 86.47           O  
ATOM   2715  ND2 ASN B 138     -11.029  -3.194  29.419  1.00 90.13           N  
ATOM   2716  N   PRO B 139     -10.321  -4.525  34.172  1.00 62.01           N  
ATOM   2717  CA  PRO B 139     -10.017  -5.948  34.258  1.00 61.94           C  
ATOM   2718  C   PRO B 139     -11.247  -6.801  33.986  1.00 63.38           C  
ATOM   2719  O   PRO B 139     -12.383  -6.298  33.971  1.00 61.88           O  
ATOM   2720  CB  PRO B 139      -9.573  -6.085  35.699  1.00 61.87           C  
ATOM   2721  CG  PRO B 139     -10.537  -5.192  36.394  1.00 64.63           C  
ATOM   2722  CD  PRO B 139     -10.567  -3.967  35.512  1.00 58.80           C  
ATOM   2723  N   PRO B 140     -11.037  -8.087  33.669  1.00 62.19           N  
ATOM   2724  CA  PRO B 140     -12.222  -8.903  33.427  1.00 63.09           C  
ATOM   2725  C   PRO B 140     -12.771  -9.174  34.824  1.00 68.70           C  
ATOM   2726  O   PRO B 140     -11.993  -9.313  35.774  1.00 69.17           O  
ATOM   2727  CB  PRO B 140     -11.643 -10.154  32.770  1.00 55.41           C  
ATOM   2728  CG  PRO B 140     -10.293 -10.269  33.386  1.00 57.25           C  
ATOM   2729  CD  PRO B 140      -9.799  -8.850  33.429  1.00 60.34           C  
ATOM   2730  N   LYS B 141     -14.091  -9.139  34.983  1.00 75.53           N  
ATOM   2731  CA  LYS B 141     -14.688  -9.391  36.293  1.00 83.10           C  
ATOM   2732  C   LYS B 141     -14.061 -10.658  36.878  1.00 84.21           C  
ATOM   2733  O   LYS B 141     -13.668 -10.697  38.044  1.00 82.93           O  
ATOM   2734  CB  LYS B 141     -16.212  -9.565  36.188  1.00 89.71           C  
ATOM   2735  CG  LYS B 141     -17.006  -8.331  35.728  1.00 93.81           C  
ATOM   2736  CD  LYS B 141     -18.426  -8.346  36.330  1.00 97.60           C  
ATOM   2737  CE  LYS B 141     -19.371  -7.328  35.687  1.00 94.39           C  
ATOM   2738  NZ  LYS B 141     -19.838  -7.755  34.331  1.00 96.09           N  
ATOM   2739  N   VAL B 142     -13.922 -11.664  36.019  1.00 88.40           N  
ATOM   2740  CA  VAL B 142     -13.336 -12.952  36.378  1.00 92.48           C  
ATOM   2741  C   VAL B 142     -11.871 -12.904  35.922  1.00 90.47           C  
ATOM   2742  O   VAL B 142     -11.602 -12.915  34.717  1.00 89.39           O  
ATOM   2743  CB  VAL B 142     -14.060 -14.113  35.638  1.00 98.20           C  
ATOM   2744  CG1 VAL B 142     -14.181 -15.329  36.554  1.00 99.61           C  
ATOM   2745  CG2 VAL B 142     -15.432 -13.665  35.120  1.00 94.89           C  
ATOM   2746  N   GLU B 143     -10.940 -12.858  36.878  1.00 88.64           N  
ATOM   2747  CA  GLU B 143      -9.499 -12.765  36.590  1.00 85.75           C  
ATOM   2748  C   GLU B 143      -8.899 -13.766  35.585  1.00 80.52           C  
ATOM   2749  O   GLU B 143      -8.846 -14.973  35.829  1.00 78.32           O  
ATOM   2750  CB  GLU B 143      -8.684 -12.760  37.889  1.00 89.63           C  
ATOM   2751  CG  GLU B 143      -8.871 -13.994  38.771  1.00 99.02           C  
ATOM   2752  CD  GLU B 143      -7.823 -14.103  39.876  1.00102.07           C  
ATOM   2753  OE1 GLU B 143      -7.479 -13.071  40.498  1.00103.98           O  
ATOM   2754  OE2 GLU B 143      -7.343 -15.231  40.123  1.00104.35           O  
ATOM   2755  N   GLY B 144      -8.409 -13.221  34.470  1.00 78.09           N  
ATOM   2756  CA  GLY B 144      -7.817 -14.014  33.404  1.00 68.95           C  
ATOM   2757  C   GLY B 144      -8.868 -14.690  32.543  1.00 62.92           C  
ATOM   2758  O   GLY B 144      -8.528 -15.412  31.607  1.00 62.03           O  
ATOM   2759  N   LYS B 145     -10.137 -14.367  32.789  1.00 62.36           N  
ATOM   2760  CA  LYS B 145     -11.251 -14.991  32.083  1.00 58.58           C  
ATOM   2761  C   LYS B 145     -12.266 -14.055  31.451  1.00 54.84           C  
ATOM   2762  O   LYS B 145     -12.566 -12.975  31.970  1.00 50.93           O  
ATOM   2763  CB  LYS B 145     -12.019 -15.901  33.040  1.00 60.08           C  
ATOM   2764  CG  LYS B 145     -11.159 -16.720  33.993  1.00 61.50           C  
ATOM   2765  CD  LYS B 145     -10.792 -18.057  33.423  1.00 56.60           C  
ATOM   2766  CE  LYS B 145     -10.148 -18.904  34.476  1.00 54.23           C  
ATOM   2767  NZ  LYS B 145     -10.035 -20.275  33.945  1.00 63.55           N  
ATOM   2768  N   ASP B 146     -12.843 -14.539  30.354  1.00 55.13           N  
ATOM   2769  CA  ASP B 146     -13.870 -13.828  29.605  1.00 58.10           C  
ATOM   2770  C   ASP B 146     -15.162 -13.940  30.418  1.00 58.32           C  
ATOM   2771  O   ASP B 146     -15.769 -15.000  30.497  1.00 60.62           O  
ATOM   2772  CB  ASP B 146     -14.046 -14.465  28.212  1.00 55.63           C  
ATOM   2773  CG  ASP B 146     -14.933 -13.640  27.281  1.00 56.25           C  
ATOM   2774  OD1 ASP B 146     -14.850 -12.394  27.285  1.00 52.59           O  
ATOM   2775  OD2 ASP B 146     -15.711 -14.242  26.518  1.00 53.79           O  
ATOM   2776  N   ASP B 147     -15.563 -12.831  31.018  1.00 59.46           N  
ATOM   2777  CA  ASP B 147     -16.764 -12.747  31.842  1.00 59.79           C  
ATOM   2778  C   ASP B 147     -17.962 -13.477  31.235  1.00 62.04           C  
ATOM   2779  O   ASP B 147     -18.767 -14.099  31.935  1.00 61.87           O  
ATOM   2780  CB  ASP B 147     -17.111 -11.274  32.039  1.00 53.91           C  
ATOM   2781  CG  ASP B 147     -15.921 -10.448  32.468  1.00 47.41           C  
ATOM   2782  OD1 ASP B 147     -14.844 -11.022  32.729  1.00 56.61           O  
ATOM   2783  OD2 ASP B 147     -16.064  -9.217  32.553  1.00 46.22           O  
ATOM   2784  N   VAL B 148     -18.081 -13.355  29.920  1.00 67.19           N  
ATOM   2785  CA  VAL B 148     -19.159 -13.987  29.176  1.00 71.10           C  
ATOM   2786  C   VAL B 148     -18.917 -15.480  28.954  1.00 70.62           C  
ATOM   2787  O   VAL B 148     -19.411 -16.308  29.714  1.00 75.90           O  
ATOM   2788  CB  VAL B 148     -19.483 -13.216  27.825  1.00 71.67           C  
ATOM   2789  CG1 VAL B 148     -18.236 -12.559  27.260  1.00 75.99           C  
ATOM   2790  CG2 VAL B 148     -20.139 -14.142  26.772  1.00 67.52           C  
ATOM   2791  N   THR B 149     -18.102 -15.824  27.968  1.00 69.66           N  
ATOM   2792  CA  THR B 149     -17.860 -17.225  27.668  1.00 73.02           C  
ATOM   2793  C   THR B 149     -17.197 -17.985  28.812  1.00 76.86           C  
ATOM   2794  O   THR B 149     -17.469 -19.165  29.042  1.00 74.63           O  
ATOM   2795  CB  THR B 149     -16.999 -17.374  26.394  1.00 67.49           C  
ATOM   2796  OG1 THR B 149     -15.724 -16.750  26.600  1.00 61.94           O  
ATOM   2797  CG2 THR B 149     -17.695 -16.730  25.195  1.00 63.16           C  
ATOM   2798  N   GLY B 150     -16.321 -17.292  29.525  1.00 80.11           N  
ATOM   2799  CA  GLY B 150     -15.587 -17.917  30.603  1.00 84.85           C  
ATOM   2800  C   GLY B 150     -14.194 -18.225  30.076  1.00 87.94           C  
ATOM   2801  O   GLY B 150     -13.224 -18.206  30.831  1.00 92.68           O  
ATOM   2802  N   GLU B 151     -14.097 -18.462  28.765  1.00 90.50           N  
ATOM   2803  CA  GLU B 151     -12.833 -18.782  28.088  1.00 91.56           C  
ATOM   2804  C   GLU B 151     -11.696 -17.805  28.404  1.00 93.10           C  
ATOM   2805  O   GLU B 151     -11.888 -16.582  28.390  1.00 92.89           O  
ATOM   2806  CB  GLU B 151     -13.058 -18.887  26.576  1.00 89.34           C  
ATOM   2807  CG  GLU B 151     -14.173 -19.864  26.207  1.00 89.69           C  
ATOM   2808  CD  GLU B 151     -14.352 -20.033  24.715  1.00 90.04           C  
ATOM   2809  OE1 GLU B 151     -13.696 -20.931  24.149  1.00 93.88           O  
ATOM   2810  OE2 GLU B 151     -15.154 -19.286  24.112  1.00 89.58           O  
ATOM   2811  N   GLU B 152     -10.515 -18.366  28.664  1.00 94.43           N  
ATOM   2812  CA  GLU B 152      -9.321 -17.603  29.021  1.00 93.14           C  
ATOM   2813  C   GLU B 152      -8.821 -16.610  27.985  1.00 90.52           C  
ATOM   2814  O   GLU B 152      -8.782 -16.894  26.778  1.00 90.17           O  
ATOM   2815  CB  GLU B 152      -8.182 -18.538  29.413  1.00 98.13           C  
ATOM   2816  CG  GLU B 152      -6.970 -17.810  29.973  1.00107.66           C  
ATOM   2817  CD  GLU B 152      -5.823 -18.745  30.303  1.00114.09           C  
ATOM   2818  OE1 GLU B 152      -5.066 -19.112  29.374  1.00114.94           O  
ATOM   2819  OE2 GLU B 152      -5.679 -19.106  31.494  1.00119.84           O  
ATOM   2820  N   LEU B 153      -8.396 -15.459  28.495  1.00 87.62           N  
ATOM   2821  CA  LEU B 153      -7.895 -14.367  27.682  1.00 84.68           C  
ATOM   2822  C   LEU B 153      -6.480 -14.617  27.181  1.00 88.42           C  
ATOM   2823  O   LEU B 153      -5.656 -15.247  27.852  1.00 88.22           O  
ATOM   2824  CB  LEU B 153      -7.925 -13.057  28.473  1.00 74.14           C  
ATOM   2825  CG  LEU B 153      -9.247 -12.720  29.154  1.00 65.86           C  
ATOM   2826  CD1 LEU B 153      -9.110 -11.473  30.009  1.00 67.02           C  
ATOM   2827  CD2 LEU B 153     -10.310 -12.555  28.104  1.00 61.86           C  
ATOM   2828  N   THR B 154      -6.226 -14.122  25.975  1.00 92.78           N  
ATOM   2829  CA  THR B 154      -4.932 -14.222  25.316  1.00 90.46           C  
ATOM   2830  C   THR B 154      -4.451 -12.794  25.090  1.00 89.00           C  
ATOM   2831  O   THR B 154      -5.191 -11.821  25.300  1.00 88.20           O  
ATOM   2832  CB  THR B 154      -5.042 -14.907  23.939  1.00 90.31           C  
ATOM   2833  OG1 THR B 154      -5.920 -14.146  23.094  1.00 89.90           O  
ATOM   2834  CG2 THR B 154      -5.571 -16.325  24.089  1.00 95.72           C  
ATOM   2835  N   THR B 155      -3.217 -12.669  24.639  1.00 83.39           N  
ATOM   2836  CA  THR B 155      -2.657 -11.364  24.389  1.00 78.00           C  
ATOM   2837  C   THR B 155      -2.389 -11.315  22.889  1.00 73.58           C  
ATOM   2838  O   THR B 155      -2.195 -12.361  22.258  1.00 73.09           O  
ATOM   2839  CB  THR B 155      -1.382 -11.169  25.235  1.00 77.13           C  
ATOM   2840  OG1 THR B 155      -0.774  -9.908  24.932  1.00 85.41           O  
ATOM   2841  CG2 THR B 155      -0.404 -12.304  24.993  1.00 76.17           C  
ATOM   2842  N   ARG B 156      -2.475 -10.123  22.305  1.00 69.35           N  
ATOM   2843  CA  ARG B 156      -2.228  -9.971  20.877  1.00 64.70           C  
ATOM   2844  C   ARG B 156      -0.740  -9.861  20.552  1.00 66.24           C  
ATOM   2845  O   ARG B 156       0.022  -9.168  21.229  1.00 62.29           O  
ATOM   2846  CB  ARG B 156      -2.947  -8.753  20.330  1.00 56.35           C  
ATOM   2847  CG  ARG B 156      -3.086  -8.780  18.828  1.00 67.98           C  
ATOM   2848  CD  ARG B 156      -3.494  -7.426  18.258  1.00 75.18           C  
ATOM   2849  NE  ARG B 156      -4.110  -6.559  19.256  1.00 79.21           N  
ATOM   2850  CZ  ARG B 156      -5.344  -6.700  19.724  1.00 80.17           C  
ATOM   2851  NH1 ARG B 156      -6.125  -7.681  19.281  1.00 82.43           N  
ATOM   2852  NH2 ARG B 156      -5.794  -5.852  20.641  1.00 85.42           N  
ATOM   2853  N   LYS B 157      -0.340 -10.542  19.488  1.00 73.28           N  
ATOM   2854  CA  LYS B 157       1.044 -10.539  19.031  1.00 76.27           C  
ATOM   2855  C   LYS B 157       1.538  -9.094  18.968  1.00 73.63           C  
ATOM   2856  O   LYS B 157       2.636  -8.771  19.413  1.00 71.12           O  
ATOM   2857  CB  LYS B 157       1.105 -11.168  17.634  1.00 83.68           C  
ATOM   2858  CG  LYS B 157       2.503 -11.440  17.102  1.00 94.60           C  
ATOM   2859  CD  LYS B 157       3.170 -12.601  17.838  1.00102.79           C  
ATOM   2860  CE  LYS B 157       4.573 -12.888  17.297  1.00105.31           C  
ATOM   2861  NZ  LYS B 157       4.570 -13.311  15.863  1.00108.27           N  
ATOM   2862  N   ASP B 158       0.647  -8.224  18.511  1.00 74.18           N  
ATOM   2863  CA  ASP B 158       0.916  -6.803  18.332  1.00 72.06           C  
ATOM   2864  C   ASP B 158       1.176  -5.973  19.580  1.00 66.36           C  
ATOM   2865  O   ASP B 158       1.882  -4.962  19.513  1.00 67.51           O  
ATOM   2866  CB  ASP B 158      -0.233  -6.174  17.556  1.00 83.65           C  
ATOM   2867  CG  ASP B 158      -0.486  -6.864  16.228  1.00 95.07           C  
ATOM   2868  OD1 ASP B 158      -0.731  -8.100  16.219  1.00 94.29           O  
ATOM   2869  OD2 ASP B 158      -0.444  -6.160  15.191  1.00105.04           O  
ATOM   2870  N   ASP B 159       0.599  -6.375  20.706  1.00 56.14           N  
ATOM   2871  CA  ASP B 159       0.770  -5.630  21.947  1.00 48.30           C  
ATOM   2872  C   ASP B 159       2.023  -6.005  22.728  1.00 45.46           C  
ATOM   2873  O   ASP B 159       2.137  -5.703  23.910  1.00 49.01           O  
ATOM   2874  CB  ASP B 159      -0.463  -5.796  22.826  1.00 48.61           C  
ATOM   2875  CG  ASP B 159      -1.737  -5.408  22.115  1.00 48.99           C  
ATOM   2876  OD1 ASP B 159      -1.675  -4.544  21.211  1.00 54.01           O  
ATOM   2877  OD2 ASP B 159      -2.805  -5.960  22.467  1.00 55.57           O  
ATOM   2878  N   GLN B 160       2.961  -6.674  22.077  1.00 45.41           N  
ATOM   2879  CA  GLN B 160       4.193  -7.053  22.746  1.00 49.98           C  
ATOM   2880  C   GLN B 160       5.106  -5.878  22.995  1.00 43.67           C  
ATOM   2881  O   GLN B 160       5.487  -5.185  22.069  1.00 51.86           O  
ATOM   2882  CB  GLN B 160       4.949  -8.083  21.932  1.00 54.98           C  
ATOM   2883  CG  GLN B 160       4.302  -9.420  21.962  1.00 65.69           C  
ATOM   2884  CD  GLN B 160       5.102 -10.427  21.204  1.00 75.73           C  
ATOM   2885  OE1 GLN B 160       6.131 -10.096  20.605  1.00 79.12           O  
ATOM   2886  NE2 GLN B 160       4.652 -11.680  21.232  1.00 84.62           N  
ATOM   2887  N   GLU B 161       5.494  -5.703  24.248  1.00 41.24           N  
ATOM   2888  CA  GLU B 161       6.388  -4.634  24.668  1.00 41.98           C  
ATOM   2889  C   GLU B 161       7.527  -4.373  23.682  1.00 40.19           C  
ATOM   2890  O   GLU B 161       7.889  -3.222  23.448  1.00 45.73           O  
ATOM   2891  CB  GLU B 161       6.947  -4.953  26.062  1.00 46.38           C  
ATOM   2892  CG  GLU B 161       7.820  -3.872  26.697  1.00 43.30           C  
ATOM   2893  CD  GLU B 161       7.970  -4.043  28.202  1.00 42.65           C  
ATOM   2894  OE1 GLU B 161       6.958  -4.275  28.891  1.00 47.97           O  
ATOM   2895  OE2 GLU B 161       9.098  -3.921  28.713  1.00 57.57           O  
ATOM   2896  N   GLU B 162       8.075  -5.419  23.076  1.00 45.06           N  
ATOM   2897  CA  GLU B 162       9.161  -5.223  22.116  1.00 51.63           C  
ATOM   2898  C   GLU B 162       8.631  -4.510  20.871  1.00 49.54           C  
ATOM   2899  O   GLU B 162       9.131  -3.451  20.484  1.00 51.31           O  
ATOM   2900  CB  GLU B 162       9.791  -6.557  21.709  1.00 62.15           C  
ATOM   2901  CG  GLU B 162      10.879  -6.397  20.633  1.00 78.37           C  
ATOM   2902  CD  GLU B 162      11.432  -7.721  20.114  1.00 85.82           C  
ATOM   2903  OE1 GLU B 162      10.642  -8.683  19.946  1.00 88.86           O  
ATOM   2904  OE2 GLU B 162      12.660  -7.790  19.867  1.00 88.83           O  
ATOM   2905  N   THR B 163       7.612  -5.098  20.255  1.00 44.46           N  
ATOM   2906  CA  THR B 163       7.007  -4.533  19.068  1.00 38.98           C  
ATOM   2907  C   THR B 163       6.532  -3.112  19.336  1.00 38.03           C  
ATOM   2908  O   THR B 163       6.780  -2.224  18.521  1.00 37.72           O  
ATOM   2909  CB  THR B 163       5.842  -5.398  18.604  1.00 48.24           C  
ATOM   2910  OG1 THR B 163       6.271  -6.765  18.551  1.00 59.62           O  
ATOM   2911  CG2 THR B 163       5.389  -4.976  17.227  1.00 46.18           C  
ATOM   2912  N   VAL B 164       5.912  -2.888  20.500  1.00 35.32           N  
ATOM   2913  CA  VAL B 164       5.415  -1.563  20.887  1.00 25.16           C  
ATOM   2914  C   VAL B 164       6.572  -0.587  21.006  1.00 28.19           C  
ATOM   2915  O   VAL B 164       6.503   0.521  20.503  1.00 36.62           O  
ATOM   2916  CB  VAL B 164       4.628  -1.592  22.224  1.00 20.40           C  
ATOM   2917  CG1 VAL B 164       4.325  -0.167  22.728  1.00  4.81           C  
ATOM   2918  CG2 VAL B 164       3.349  -2.383  22.048  1.00 19.93           C  
ATOM   2919  N   ARG B 165       7.665  -1.002  21.614  1.00 29.57           N  
ATOM   2920  CA  ARG B 165       8.769  -0.089  21.751  1.00 25.74           C  
ATOM   2921  C   ARG B 165       9.453   0.225  20.443  1.00 25.80           C  
ATOM   2922  O   ARG B 165      10.041   1.290  20.300  1.00 35.56           O  
ATOM   2923  CB  ARG B 165       9.748  -0.590  22.781  1.00 28.50           C  
ATOM   2924  CG  ARG B 165       9.190  -0.500  24.169  1.00 30.35           C  
ATOM   2925  CD  ARG B 165      10.328  -0.420  25.154  1.00 31.72           C  
ATOM   2926  NE  ARG B 165       9.968   0.411  26.296  1.00 39.92           N  
ATOM   2927  CZ  ARG B 165       9.516  -0.069  27.445  1.00 37.41           C  
ATOM   2928  NH1 ARG B 165       9.379  -1.377  27.607  1.00 45.07           N  
ATOM   2929  NH2 ARG B 165       9.213   0.755  28.428  1.00 32.76           N  
ATOM   2930  N   LYS B 166       9.355  -0.669  19.473  1.00 29.71           N  
ATOM   2931  CA  LYS B 166       9.965  -0.408  18.172  1.00 34.69           C  
ATOM   2932  C   LYS B 166       9.146   0.615  17.399  1.00 34.15           C  
ATOM   2933  O   LYS B 166       9.703   1.541  16.808  1.00 41.71           O  
ATOM   2934  CB  LYS B 166      10.124  -1.693  17.368  1.00 40.87           C  
ATOM   2935  CG  LYS B 166      11.374  -2.466  17.725  1.00 55.98           C  
ATOM   2936  CD  LYS B 166      11.374  -3.855  17.096  1.00 69.72           C  
ATOM   2937  CE  LYS B 166      10.211  -4.700  17.615  1.00 77.72           C  
ATOM   2938  NZ  LYS B 166      10.239  -6.122  17.153  1.00 82.99           N  
ATOM   2939  N   ARG B 167       7.826   0.448  17.388  1.00 32.99           N  
ATOM   2940  CA  ARG B 167       6.950   1.400  16.710  1.00 31.89           C  
ATOM   2941  C   ARG B 167       7.256   2.814  17.207  1.00 34.22           C  
ATOM   2942  O   ARG B 167       7.372   3.747  16.416  1.00 35.85           O  
ATOM   2943  CB  ARG B 167       5.484   1.123  17.025  1.00 25.71           C  
ATOM   2944  CG  ARG B 167       4.788   0.213  16.089  1.00 28.41           C  
ATOM   2945  CD  ARG B 167       3.287   0.435  16.182  0.50 30.64           C  
ATOM   2946  NE  ARG B 167       2.728   0.178  17.511  0.50 29.76           N  
ATOM   2947  CZ  ARG B 167       2.169  -0.975  17.884  0.50 32.13           C  
ATOM   2948  NH1 ARG B 167       2.118  -2.007  17.048  0.50 30.84           N  
ATOM   2949  NH2 ARG B 167       1.679  -1.109  19.107  0.50 27.72           N  
ATOM   2950  N   LEU B 168       7.373   2.962  18.525  1.00 30.78           N  
ATOM   2951  CA  LEU B 168       7.634   4.258  19.121  1.00 27.26           C  
ATOM   2952  C   LEU B 168       8.937   4.867  18.675  1.00 27.72           C  
ATOM   2953  O   LEU B 168       8.945   6.015  18.249  1.00 32.62           O  
ATOM   2954  CB  LEU B 168       7.553   4.210  20.652  1.00 23.82           C  
ATOM   2955  CG  LEU B 168       6.179   3.898  21.281  1.00 30.70           C  
ATOM   2956  CD1 LEU B 168       6.318   3.725  22.786  1.00 28.31           C  
ATOM   2957  CD2 LEU B 168       5.130   4.958  20.956  1.00 20.56           C  
ATOM   2958  N   VAL B 169      10.038   4.129  18.748  1.00 28.78           N  
ATOM   2959  CA  VAL B 169      11.300   4.722  18.321  1.00 32.04           C  
ATOM   2960  C   VAL B 169      11.197   5.196  16.891  1.00 29.24           C  
ATOM   2961  O   VAL B 169      11.543   6.336  16.581  1.00 35.28           O  
ATOM   2962  CB  VAL B 169      12.505   3.770  18.454  1.00 36.27           C  
ATOM   2963  CG1 VAL B 169      12.625   3.306  19.878  1.00 41.31           C  
ATOM   2964  CG2 VAL B 169      12.394   2.606  17.482  1.00 39.56           C  
ATOM   2965  N   GLU B 170      10.644   4.343  16.043  1.00 27.31           N  
ATOM   2966  CA  GLU B 170      10.481   4.671  14.649  1.00 30.02           C  
ATOM   2967  C   GLU B 170       9.649   5.926  14.506  1.00 29.20           C  
ATOM   2968  O   GLU B 170      10.026   6.869  13.819  1.00 34.79           O  
ATOM   2969  CB  GLU B 170       9.824   3.520  13.909  1.00 39.60           C  
ATOM   2970  CG  GLU B 170       9.437   3.874  12.486  1.00 61.97           C  
ATOM   2971  CD  GLU B 170       9.475   2.680  11.545  1.00 74.59           C  
ATOM   2972  OE1 GLU B 170       9.280   1.533  12.020  1.00 76.47           O  
ATOM   2973  OE2 GLU B 170       9.708   2.901  10.328  1.00 79.94           O  
ATOM   2974  N   TYR B 171       8.536   5.962  15.208  1.00 27.40           N  
ATOM   2975  CA  TYR B 171       7.671   7.107  15.142  1.00 22.24           C  
ATOM   2976  C   TYR B 171       8.419   8.368  15.549  1.00 26.18           C  
ATOM   2977  O   TYR B 171       8.351   9.396  14.881  1.00 30.38           O  
ATOM   2978  CB  TYR B 171       6.463   6.898  16.049  1.00 24.65           C  
ATOM   2979  CG  TYR B 171       5.679   8.157  16.252  1.00 24.88           C  
ATOM   2980  CD1 TYR B 171       4.660   8.518  15.363  1.00 19.94           C  
ATOM   2981  CD2 TYR B 171       6.003   9.035  17.291  1.00 17.20           C  
ATOM   2982  CE1 TYR B 171       3.996   9.722  15.505  1.00 14.35           C  
ATOM   2983  CE2 TYR B 171       5.358  10.233  17.434  1.00 17.48           C  
ATOM   2984  CZ  TYR B 171       4.353  10.576  16.534  1.00 18.36           C  
ATOM   2985  OH  TYR B 171       3.744  11.804  16.653  1.00 27.55           O  
ATOM   2986  N   HIS B 172       9.137   8.307  16.650  1.00 27.05           N  
ATOM   2987  CA  HIS B 172       9.845   9.492  17.107  1.00 29.56           C  
ATOM   2988  C   HIS B 172      10.962  10.013  16.213  1.00 29.86           C  
ATOM   2989  O   HIS B 172      11.125  11.232  16.078  1.00 36.73           O  
ATOM   2990  CB  HIS B 172      10.368   9.286  18.518  1.00 27.82           C  
ATOM   2991  CG  HIS B 172       9.308   9.373  19.563  1.00 27.65           C  
ATOM   2992  ND1 HIS B 172       8.552  10.508  19.760  1.00 31.11           N  
ATOM   2993  CD2 HIS B 172       8.886   8.472  20.482  1.00 23.13           C  
ATOM   2994  CE1 HIS B 172       7.710  10.305  20.757  1.00 36.57           C  
ATOM   2995  NE2 HIS B 172       7.892   9.076  21.211  1.00 31.35           N  
ATOM   2996  N   GLN B 173      11.750   9.119  15.626  1.00 30.06           N  
ATOM   2997  CA  GLN B 173      12.834   9.573  14.771  1.00 36.78           C  
ATOM   2998  C   GLN B 173      12.288  10.218  13.500  1.00 35.66           C  
ATOM   2999  O   GLN B 173      12.900  11.137  12.954  1.00 36.00           O  
ATOM   3000  CB  GLN B 173      13.820   8.441  14.476  1.00 43.46           C  
ATOM   3001  CG  GLN B 173      13.238   7.216  13.815  1.00 60.67           C  
ATOM   3002  CD  GLN B 173      14.182   6.014  13.891  1.00 75.54           C  
ATOM   3003  OE1 GLN B 173      14.961   5.881  14.843  1.00 79.95           O  
ATOM   3004  NE2 GLN B 173      14.106   5.127  12.898  1.00 78.32           N  
ATOM   3005  N   MET B 174      11.106   9.761  13.082  1.00 37.48           N  
ATOM   3006  CA  MET B 174      10.379  10.266  11.907  1.00 35.24           C  
ATOM   3007  C   MET B 174       9.679  11.620  12.182  1.00 33.47           C  
ATOM   3008  O   MET B 174       9.686  12.528  11.348  1.00 38.42           O  
ATOM   3009  CB  MET B 174       9.260   9.285  11.533  1.00 41.55           C  
ATOM   3010  CG  MET B 174       9.520   8.251  10.457  1.00 42.48           C  
ATOM   3011  SD  MET B 174       7.994   8.032   9.423  1.00 62.60           S  
ATOM   3012  CE  MET B 174       6.557   8.311  10.630  1.00 46.90           C  
ATOM   3013  N   THR B 175       9.093  11.742  13.365  1.00 27.53           N  
ATOM   3014  CA  THR B 175       8.326  12.914  13.747  1.00 25.10           C  
ATOM   3015  C   THR B 175       9.052  14.073  14.412  1.00 28.43           C  
ATOM   3016  O   THR B 175       8.547  15.205  14.446  1.00 30.30           O  
ATOM   3017  CB  THR B 175       7.169  12.459  14.634  1.00 23.22           C  
ATOM   3018  OG1 THR B 175       6.476  11.403  13.963  1.00 26.83           O  
ATOM   3019  CG2 THR B 175       6.191  13.581  14.888  1.00 27.97           C  
ATOM   3020  N   ALA B 176      10.206  13.798  14.994  1.00 25.89           N  
ATOM   3021  CA  ALA B 176      10.967  14.848  15.655  1.00 20.81           C  
ATOM   3022  C   ALA B 176      11.228  16.090  14.791  1.00 15.73           C  
ATOM   3023  O   ALA B 176      10.912  17.206  15.211  1.00 20.68           O  
ATOM   3024  CB  ALA B 176      12.269  14.283  16.202  1.00 25.39           C  
ATOM   3025  N   PRO B 177      11.825  15.932  13.587  1.00 14.03           N  
ATOM   3026  CA  PRO B 177      12.066  17.135  12.772  1.00 15.32           C  
ATOM   3027  C   PRO B 177      10.798  17.838  12.291  1.00 20.84           C  
ATOM   3028  O   PRO B 177      10.769  19.072  12.222  1.00 23.30           O  
ATOM   3029  CB  PRO B 177      12.941  16.626  11.627  1.00 12.31           C  
ATOM   3030  CG  PRO B 177      12.613  15.185  11.535  1.00 10.00           C  
ATOM   3031  CD  PRO B 177      12.428  14.744  12.960  1.00 13.00           C  
ATOM   3032  N   LEU B 178       9.730  17.067  12.055  1.00 23.29           N  
ATOM   3033  CA  LEU B 178       8.442  17.629  11.630  1.00 22.38           C  
ATOM   3034  C   LEU B 178       7.919  18.540  12.733  1.00 19.71           C  
ATOM   3035  O   LEU B 178       7.424  19.638  12.474  1.00 22.87           O  
ATOM   3036  CB  LEU B 178       7.422  16.527  11.332  1.00 24.08           C  
ATOM   3037  CG  LEU B 178       6.116  17.022  10.693  1.00 23.51           C  
ATOM   3038  CD1 LEU B 178       6.382  17.463   9.293  1.00 27.12           C  
ATOM   3039  CD2 LEU B 178       5.109  15.949  10.669  1.00  7.32           C  
ATOM   3040  N   ILE B 179       8.079  18.096  13.976  1.00 24.37           N  
ATOM   3041  CA  ILE B 179       7.661  18.886  15.121  1.00 16.24           C  
ATOM   3042  C   ILE B 179       8.466  20.170  15.108  1.00 17.05           C  
ATOM   3043  O   ILE B 179       7.916  21.241  15.353  1.00 21.78           O  
ATOM   3044  CB  ILE B 179       7.945  18.168  16.458  1.00 22.39           C  
ATOM   3045  CG1 ILE B 179       7.191  16.852  16.519  1.00 24.54           C  
ATOM   3046  CG2 ILE B 179       7.544  19.059  17.636  1.00 18.51           C  
ATOM   3047  CD1 ILE B 179       5.712  17.015  16.264  1.00 32.49           C  
ATOM   3048  N   GLY B 180       9.773  20.056  14.850  1.00 15.27           N  
ATOM   3049  CA  GLY B 180      10.631  21.229  14.807  1.00  8.75           C  
ATOM   3050  C   GLY B 180      10.255  22.129  13.638  1.00  8.75           C  
ATOM   3051  O   GLY B 180      10.285  23.345  13.714  1.00 13.07           O  
ATOM   3052  N   TYR B 181       9.867  21.508  12.542  1.00 16.58           N  
ATOM   3053  CA  TYR B 181       9.441  22.239  11.366  1.00 17.70           C  
ATOM   3054  C   TYR B 181       8.232  23.108  11.730  1.00 19.92           C  
ATOM   3055  O   TYR B 181       8.215  24.315  11.432  1.00 24.93           O  
ATOM   3056  CB  TYR B 181       9.076  21.232  10.252  1.00 14.78           C  
ATOM   3057  CG  TYR B 181       8.339  21.830   9.060  1.00 23.20           C  
ATOM   3058  CD1 TYR B 181       6.944  21.952   9.057  1.00 22.58           C  
ATOM   3059  CD2 TYR B 181       9.027  22.271   7.945  1.00 24.76           C  
ATOM   3060  CE1 TYR B 181       6.265  22.496   7.988  1.00 15.70           C  
ATOM   3061  CE2 TYR B 181       8.344  22.818   6.856  1.00 31.29           C  
ATOM   3062  CZ  TYR B 181       6.966  22.928   6.890  1.00 22.52           C  
ATOM   3063  OH  TYR B 181       6.307  23.476   5.812  1.00 32.12           O  
ATOM   3064  N   TYR B 182       7.225  22.499  12.370  1.00 19.08           N  
ATOM   3065  CA  TYR B 182       6.006  23.222  12.754  1.00 15.15           C  
ATOM   3066  C   TYR B 182       6.204  24.295  13.783  1.00 18.36           C  
ATOM   3067  O   TYR B 182       5.678  25.400  13.617  1.00 31.46           O  
ATOM   3068  CB  TYR B 182       4.863  22.273  13.152  1.00 12.85           C  
ATOM   3069  CG  TYR B 182       4.171  21.707  11.934  1.00  8.71           C  
ATOM   3070  CD1 TYR B 182       3.792  22.556  10.878  1.00 18.08           C  
ATOM   3071  CD2 TYR B 182       3.948  20.336  11.791  1.00  7.44           C  
ATOM   3072  CE1 TYR B 182       3.207  22.048   9.691  1.00  5.86           C  
ATOM   3073  CE2 TYR B 182       3.353  19.807  10.612  1.00 10.64           C  
ATOM   3074  CZ  TYR B 182       2.992  20.676   9.573  1.00 14.36           C  
ATOM   3075  OH  TYR B 182       2.419  20.195   8.412  1.00 20.64           O  
ATOM   3076  N   SER B 183       7.000  24.023  14.812  1.00 20.91           N  
ATOM   3077  CA  SER B 183       7.256  25.033  15.847  1.00 22.04           C  
ATOM   3078  C   SER B 183       7.813  26.293  15.211  1.00 18.20           C  
ATOM   3079  O   SER B 183       7.462  27.395  15.626  1.00 24.53           O  
ATOM   3080  CB  SER B 183       8.253  24.526  16.895  1.00 21.39           C  
ATOM   3081  OG  SER B 183       7.913  23.226  17.331  1.00 38.19           O  
ATOM   3082  N   LYS B 184       8.665  26.138  14.194  1.00 17.98           N  
ATOM   3083  CA  LYS B 184       9.241  27.303  13.525  1.00 22.57           C  
ATOM   3084  C   LYS B 184       8.234  27.949  12.605  1.00 20.33           C  
ATOM   3085  O   LYS B 184       8.256  29.161  12.437  1.00 24.19           O  
ATOM   3086  CB  LYS B 184      10.521  26.965  12.756  1.00 31.27           C  
ATOM   3087  CG  LYS B 184      11.783  26.869  13.613  1.00 37.02           C  
ATOM   3088  CD  LYS B 184      13.009  26.648  12.726  1.00 52.37           C  
ATOM   3089  CE  LYS B 184      14.335  26.682  13.498  1.00 57.09           C  
ATOM   3090  NZ  LYS B 184      15.514  26.360  12.611  1.00 54.13           N  
ATOM   3091  N   GLU B 185       7.378  27.149  11.976  1.00 18.89           N  
ATOM   3092  CA  GLU B 185       6.350  27.713  11.107  1.00 17.40           C  
ATOM   3093  C   GLU B 185       5.538  28.651  11.962  1.00 18.81           C  
ATOM   3094  O   GLU B 185       5.174  29.751  11.531  1.00 21.73           O  
ATOM   3095  CB  GLU B 185       5.438  26.631  10.584  1.00 12.07           C  
ATOM   3096  CG  GLU B 185       6.019  25.850   9.449  1.00 21.07           C  
ATOM   3097  CD  GLU B 185       6.205  26.708   8.223  1.00 31.67           C  
ATOM   3098  OE1 GLU B 185       5.194  27.141   7.628  1.00 31.48           O  
ATOM   3099  OE2 GLU B 185       7.369  26.965   7.868  1.00 38.11           O  
ATOM   3100  N   ALA B 186       5.301  28.208  13.194  1.00 18.16           N  
ATOM   3101  CA  ALA B 186       4.548  28.948  14.195  1.00 16.89           C  
ATOM   3102  C   ALA B 186       5.273  30.224  14.595  1.00 24.93           C  
ATOM   3103  O   ALA B 186       4.651  31.282  14.692  1.00 28.97           O  
ATOM   3104  CB  ALA B 186       4.306  28.081  15.392  1.00 18.94           C  
ATOM   3105  N   GLU B 187       6.582  30.125  14.839  1.00 31.76           N  
ATOM   3106  CA  GLU B 187       7.408  31.289  15.194  1.00 32.72           C  
ATOM   3107  C   GLU B 187       7.348  32.264  14.033  1.00 30.67           C  
ATOM   3108  O   GLU B 187       7.400  33.473  14.219  1.00 36.59           O  
ATOM   3109  CB  GLU B 187       8.880  30.895  15.382  1.00 44.24           C  
ATOM   3110  CG  GLU B 187       9.297  30.386  16.765  1.00 62.20           C  
ATOM   3111  CD  GLU B 187      10.793  29.999  16.840  1.00 73.36           C  
ATOM   3112  OE1 GLU B 187      11.611  30.582  16.083  1.00 74.91           O  
ATOM   3113  OE2 GLU B 187      11.149  29.110  17.655  1.00 78.46           O  
ATOM   3114  N   ALA B 188       7.319  31.706  12.830  1.00 29.99           N  
ATOM   3115  CA  ALA B 188       7.250  32.468  11.595  1.00 27.62           C  
ATOM   3116  C   ALA B 188       5.885  33.123  11.517  1.00 30.46           C  
ATOM   3117  O   ALA B 188       5.715  34.155  10.887  1.00 37.39           O  
ATOM   3118  CB  ALA B 188       7.454  31.535  10.406  1.00 33.19           C  
ATOM   3119  N   GLY B 189       4.898  32.486  12.132  1.00 35.86           N  
ATOM   3120  CA  GLY B 189       3.554  33.032  12.140  1.00 28.81           C  
ATOM   3121  C   GLY B 189       2.631  32.446  11.106  1.00 29.18           C  
ATOM   3122  O   GLY B 189       1.503  32.904  10.970  1.00 34.90           O  
ATOM   3123  N   ASN B 190       3.063  31.380  10.440  1.00 31.05           N  
ATOM   3124  CA  ASN B 190       2.244  30.752   9.408  1.00 30.80           C  
ATOM   3125  C   ASN B 190       1.166  29.788   9.924  1.00 30.51           C  
ATOM   3126  O   ASN B 190       0.235  29.435   9.202  1.00 31.26           O  
ATOM   3127  CB  ASN B 190       3.140  30.065   8.375  1.00 35.28           C  
ATOM   3128  CG  ASN B 190       4.140  31.016   7.747  1.00 37.72           C  
ATOM   3129  OD1 ASN B 190       3.886  32.216   7.642  1.00 45.12           O  
ATOM   3130  ND2 ASN B 190       5.294  30.493   7.352  1.00 39.51           N  
ATOM   3131  N   THR B 191       1.279  29.387  11.182  1.00 28.17           N  
ATOM   3132  CA  THR B 191       0.322  28.473  11.791  1.00 26.13           C  
ATOM   3133  C   THR B 191       0.539  28.581  13.305  1.00 26.64           C  
ATOM   3134  O   THR B 191       1.345  29.390  13.752  1.00 30.09           O  
ATOM   3135  CB  THR B 191       0.561  27.024  11.285  1.00 24.83           C  
ATOM   3136  OG1 THR B 191      -0.542  26.176  11.639  1.00 21.97           O  
ATOM   3137  CG2 THR B 191       1.834  26.458  11.875  1.00 25.37           C  
ATOM   3138  N   LYS B 192      -0.262  27.882  14.098  1.00 26.92           N  
ATOM   3139  CA  LYS B 192      -0.093  27.886  15.554  1.00 24.41           C  
ATOM   3140  C   LYS B 192       0.147  26.426  15.907  1.00 18.31           C  
ATOM   3141  O   LYS B 192      -0.481  25.543  15.358  1.00 23.38           O  
ATOM   3142  CB  LYS B 192      -1.331  28.413  16.282  1.00 26.07           C  
ATOM   3143  CG  LYS B 192      -1.465  29.918  16.315  1.00 36.62           C  
ATOM   3144  CD  LYS B 192      -2.097  30.466  15.041  1.00 61.81           C  
ATOM   3145  CE  LYS B 192      -3.618  30.223  14.985  1.00 67.59           C  
ATOM   3146  NZ  LYS B 192      -4.220  30.572  13.655  1.00 63.20           N  
ATOM   3147  N   TYR B 193       1.077  26.170  16.803  1.00 25.04           N  
ATOM   3148  CA  TYR B 193       1.420  24.810  17.171  1.00 14.69           C  
ATOM   3149  C   TYR B 193       1.173  24.654  18.665  1.00 21.73           C  
ATOM   3150  O   TYR B 193       1.429  25.569  19.434  1.00 22.36           O  
ATOM   3151  CB  TYR B 193       2.889  24.572  16.781  1.00 14.99           C  
ATOM   3152  CG  TYR B 193       3.504  23.378  17.421  1.00 13.65           C  
ATOM   3153  CD1 TYR B 193       3.299  22.101  16.913  1.00 17.01           C  
ATOM   3154  CD2 TYR B 193       4.186  23.510  18.619  1.00 19.51           C  
ATOM   3155  CE1 TYR B 193       3.747  20.988  17.601  1.00 18.87           C  
ATOM   3156  CE2 TYR B 193       4.628  22.413  19.312  1.00 16.69           C  
ATOM   3157  CZ  TYR B 193       4.408  21.164  18.812  1.00 19.64           C  
ATOM   3158  OH  TYR B 193       4.826  20.099  19.571  1.00 24.53           O  
ATOM   3159  N   ALA B 194       0.619  23.526  19.094  1.00 22.44           N  
ATOM   3160  CA  ALA B 194       0.379  23.348  20.512  1.00 16.48           C  
ATOM   3161  C   ALA B 194       0.559  21.915  20.968  1.00 18.64           C  
ATOM   3162  O   ALA B 194       0.146  20.984  20.300  1.00 21.76           O  
ATOM   3163  CB  ALA B 194      -1.013  23.855  20.885  1.00 22.94           C  
ATOM   3164  N   LYS B 195       1.231  21.745  22.097  1.00 28.81           N  
ATOM   3165  CA  LYS B 195       1.450  20.421  22.664  1.00 30.51           C  
ATOM   3166  C   LYS B 195       0.302  20.249  23.657  1.00 31.72           C  
ATOM   3167  O   LYS B 195      -0.086  21.205  24.336  1.00 37.20           O  
ATOM   3168  CB  LYS B 195       2.790  20.385  23.388  1.00 34.07           C  
ATOM   3169  CG  LYS B 195       3.225  19.012  23.836  1.00 36.49           C  
ATOM   3170  CD  LYS B 195       4.356  18.517  22.964  1.00 49.99           C  
ATOM   3171  CE  LYS B 195       5.534  19.493  22.948  1.00 61.44           C  
ATOM   3172  NZ  LYS B 195       6.666  19.045  22.064  1.00 64.95           N  
ATOM   3173  N   VAL B 196      -0.256  19.050  23.726  1.00 27.06           N  
ATOM   3174  CA  VAL B 196      -1.378  18.782  24.608  1.00 21.88           C  
ATOM   3175  C   VAL B 196      -0.951  17.624  25.493  1.00 22.72           C  
ATOM   3176  O   VAL B 196      -0.577  16.572  24.993  1.00 27.11           O  
ATOM   3177  CB  VAL B 196      -2.677  18.414  23.772  1.00 17.90           C  
ATOM   3178  CG1 VAL B 196      -3.800  17.974  24.666  1.00 19.19           C  
ATOM   3179  CG2 VAL B 196      -3.138  19.605  22.950  1.00 21.51           C  
ATOM   3180  N   ASP B 197      -0.897  17.866  26.799  1.00 28.75           N  
ATOM   3181  CA  ASP B 197      -0.536  16.847  27.785  1.00 25.29           C  
ATOM   3182  C   ASP B 197      -1.742  15.902  27.827  1.00 24.93           C  
ATOM   3183  O   ASP B 197      -2.793  16.246  28.361  1.00 27.95           O  
ATOM   3184  CB  ASP B 197      -0.336  17.519  29.143  1.00 27.71           C  
ATOM   3185  CG  ASP B 197      -0.013  16.544  30.253  1.00 26.58           C  
ATOM   3186  OD1 ASP B 197       0.162  15.336  30.000  1.00 26.21           O  
ATOM   3187  OD2 ASP B 197       0.071  17.012  31.403  1.00 42.69           O  
ATOM   3188  N   GLY B 198      -1.585  14.732  27.226  1.00 23.56           N  
ATOM   3189  CA  GLY B 198      -2.666  13.775  27.161  1.00 23.39           C  
ATOM   3190  C   GLY B 198      -2.662  12.792  28.290  1.00 28.12           C  
ATOM   3191  O   GLY B 198      -3.199  11.689  28.174  1.00 33.42           O  
ATOM   3192  N   THR B 199      -1.983  13.150  29.369  1.00 34.03           N  
ATOM   3193  CA  THR B 199      -1.951  12.283  30.540  1.00 34.89           C  
ATOM   3194  C   THR B 199      -3.123  12.730  31.426  1.00 33.45           C  
ATOM   3195  O   THR B 199      -3.674  11.944  32.192  1.00 43.30           O  
ATOM   3196  CB  THR B 199      -0.602  12.384  31.263  1.00 25.77           C  
ATOM   3197  OG1 THR B 199      -0.419  13.717  31.744  1.00 28.87           O  
ATOM   3198  CG2 THR B 199       0.534  12.066  30.287  1.00 25.19           C  
ATOM   3199  N   LYS B 200      -3.567  13.970  31.227  1.00 31.82           N  
ATOM   3200  CA  LYS B 200      -4.673  14.521  31.984  1.00 28.10           C  
ATOM   3201  C   LYS B 200      -5.985  13.806  31.751  1.00 32.66           C  
ATOM   3202  O   LYS B 200      -6.129  13.018  30.816  1.00 32.43           O  
ATOM   3203  CB  LYS B 200      -4.886  15.981  31.639  1.00 16.90           C  
ATOM   3204  CG  LYS B 200      -3.738  16.843  31.990  1.00 19.85           C  
ATOM   3205  CD  LYS B 200      -4.006  18.260  31.550  1.00 20.39           C  
ATOM   3206  CE  LYS B 200      -2.827  19.130  31.853  1.00 21.38           C  
ATOM   3207  NZ  LYS B 200      -3.163  20.545  31.604  1.00 32.66           N  
ATOM   3208  N   PRO B 201      -6.921  13.971  32.698  1.00 40.73           N  
ATOM   3209  CA  PRO B 201      -8.222  13.333  32.534  1.00 41.23           C  
ATOM   3210  C   PRO B 201      -8.877  13.979  31.304  1.00 36.11           C  
ATOM   3211  O   PRO B 201      -8.731  15.192  31.062  1.00 33.86           O  
ATOM   3212  CB  PRO B 201      -8.945  13.685  33.849  1.00 45.50           C  
ATOM   3213  CG  PRO B 201      -8.169  14.853  34.418  1.00 42.55           C  
ATOM   3214  CD  PRO B 201      -6.769  14.507  34.065  1.00 37.11           C  
ATOM   3215  N   VAL B 202      -9.594  13.162  30.541  1.00 33.77           N  
ATOM   3216  CA  VAL B 202     -10.246  13.601  29.317  1.00 34.49           C  
ATOM   3217  C   VAL B 202     -10.991  14.919  29.392  1.00 31.45           C  
ATOM   3218  O   VAL B 202     -10.954  15.708  28.444  1.00 39.11           O  
ATOM   3219  CB  VAL B 202     -11.183  12.543  28.771  1.00 33.02           C  
ATOM   3220  CG1 VAL B 202     -11.817  13.034  27.489  1.00 41.67           C  
ATOM   3221  CG2 VAL B 202     -10.418  11.269  28.508  1.00 37.01           C  
ATOM   3222  N   ALA B 203     -11.649  15.165  30.514  1.00 31.49           N  
ATOM   3223  CA  ALA B 203     -12.398  16.399  30.686  1.00 23.62           C  
ATOM   3224  C   ALA B 203     -11.482  17.581  30.760  1.00 24.28           C  
ATOM   3225  O   ALA B 203     -11.900  18.693  30.423  1.00 23.82           O  
ATOM   3226  CB  ALA B 203     -13.237  16.336  31.925  1.00 35.36           C  
ATOM   3227  N   GLU B 204     -10.247  17.357  31.228  1.00 28.04           N  
ATOM   3228  CA  GLU B 204      -9.272  18.444  31.336  1.00 28.03           C  
ATOM   3229  C   GLU B 204      -8.560  18.711  30.025  1.00 29.07           C  
ATOM   3230  O   GLU B 204      -8.200  19.857  29.743  1.00 30.28           O  
ATOM   3231  CB  GLU B 204      -8.262  18.212  32.439  1.00 31.68           C  
ATOM   3232  CG  GLU B 204      -7.841  19.519  33.091  1.00 31.63           C  
ATOM   3233  CD  GLU B 204      -6.695  19.348  34.076  1.00 51.58           C  
ATOM   3234  OE1 GLU B 204      -6.637  18.310  34.785  1.00 49.89           O  
ATOM   3235  OE2 GLU B 204      -5.836  20.258  34.133  1.00 61.19           O  
ATOM   3236  N   VAL B 205      -8.370  17.661  29.223  1.00 28.11           N  
ATOM   3237  CA  VAL B 205      -7.762  17.807  27.900  1.00 26.22           C  
ATOM   3238  C   VAL B 205      -8.738  18.649  27.074  1.00 23.94           C  
ATOM   3239  O   VAL B 205      -8.374  19.640  26.445  1.00 29.50           O  
ATOM   3240  CB  VAL B 205      -7.587  16.449  27.178  1.00 33.28           C  
ATOM   3241  CG1 VAL B 205      -6.943  16.660  25.821  1.00 27.17           C  
ATOM   3242  CG2 VAL B 205      -6.742  15.502  28.004  1.00 25.81           C  
ATOM   3243  N   ARG B 206      -9.998  18.259  27.117  1.00 21.18           N  
ATOM   3244  CA  ARG B 206     -11.060  18.959  26.410  1.00 23.40           C  
ATOM   3245  C   ARG B 206     -11.081  20.463  26.794  1.00 27.50           C  
ATOM   3246  O   ARG B 206     -11.120  21.341  25.923  1.00 31.74           O  
ATOM   3247  CB  ARG B 206     -12.351  18.236  26.744  1.00 14.01           C  
ATOM   3248  CG  ARG B 206     -13.571  18.637  26.019  1.00 31.33           C  
ATOM   3249  CD  ARG B 206     -14.664  17.656  26.437  1.00 47.99           C  
ATOM   3250  NE  ARG B 206     -16.010  18.074  26.062  1.00 64.20           N  
ATOM   3251  CZ  ARG B 206     -16.593  19.198  26.478  1.00 74.24           C  
ATOM   3252  NH1 ARG B 206     -15.947  20.043  27.278  1.00 78.57           N  
ATOM   3253  NH2 ARG B 206     -17.827  19.483  26.082  1.00 79.06           N  
ATOM   3254  N   ALA B 207     -10.983  20.768  28.088  1.00 29.51           N  
ATOM   3255  CA  ALA B 207     -10.960  22.155  28.533  1.00 21.31           C  
ATOM   3256  C   ALA B 207      -9.707  22.826  27.983  1.00 30.49           C  
ATOM   3257  O   ALA B 207      -9.742  24.005  27.628  1.00 31.94           O  
ATOM   3258  CB  ALA B 207     -10.962  22.233  30.037  1.00 27.53           C  
ATOM   3259  N   ASP B 208      -8.595  22.089  27.944  1.00 30.32           N  
ATOM   3260  CA  ASP B 208      -7.347  22.628  27.402  1.00 29.85           C  
ATOM   3261  C   ASP B 208      -7.523  22.999  25.925  1.00 30.05           C  
ATOM   3262  O   ASP B 208      -7.121  24.077  25.506  1.00 27.04           O  
ATOM   3263  CB  ASP B 208      -6.184  21.640  27.562  1.00 31.66           C  
ATOM   3264  CG  ASP B 208      -5.650  21.568  28.996  1.00 38.57           C  
ATOM   3265  OD1 ASP B 208      -5.756  22.568  29.745  1.00 42.73           O  
ATOM   3266  OD2 ASP B 208      -5.115  20.500  29.375  1.00 38.85           O  
ATOM   3267  N   LEU B 209      -8.170  22.138  25.149  1.00 23.62           N  
ATOM   3268  CA  LEU B 209      -8.394  22.423  23.740  1.00 18.00           C  
ATOM   3269  C   LEU B 209      -9.302  23.609  23.507  1.00 23.95           C  
ATOM   3270  O   LEU B 209      -9.132  24.335  22.538  1.00 29.62           O  
ATOM   3271  CB  LEU B 209      -9.020  21.241  23.072  1.00 13.98           C  
ATOM   3272  CG  LEU B 209      -8.174  20.026  23.285  1.00 20.60           C  
ATOM   3273  CD1 LEU B 209      -8.897  18.846  22.676  1.00 17.69           C  
ATOM   3274  CD2 LEU B 209      -6.801  20.287  22.664  1.00 17.56           C  
ATOM   3275  N   GLU B 210     -10.314  23.775  24.346  1.00 29.96           N  
ATOM   3276  CA  GLU B 210     -11.212  24.898  24.162  1.00 34.24           C  
ATOM   3277  C   GLU B 210     -10.431  26.168  24.374  1.00 35.97           C  
ATOM   3278  O   GLU B 210     -10.640  27.146  23.686  1.00 39.44           O  
ATOM   3279  CB  GLU B 210     -12.406  24.842  25.114  1.00 36.22           C  
ATOM   3280  CG  GLU B 210     -13.318  23.650  24.884  1.00 50.16           C  
ATOM   3281  CD  GLU B 210     -14.654  23.740  25.628  1.00 58.26           C  
ATOM   3282  OE1 GLU B 210     -15.614  24.321  25.068  1.00 60.21           O  
ATOM   3283  OE2 GLU B 210     -14.753  23.201  26.755  1.00 62.44           O  
ATOM   3284  N   LYS B 211      -9.507  26.148  25.320  1.00 39.54           N  
ATOM   3285  CA  LYS B 211      -8.704  27.330  25.596  1.00 45.82           C  
ATOM   3286  C   LYS B 211      -7.735  27.619  24.434  1.00 45.32           C  
ATOM   3287  O   LYS B 211      -7.508  28.777  24.055  1.00 41.65           O  
ATOM   3288  CB  LYS B 211      -7.903  27.134  26.887  1.00 56.42           C  
ATOM   3289  CG  LYS B 211      -8.714  26.980  28.181  1.00 65.10           C  
ATOM   3290  CD  LYS B 211      -7.919  26.162  29.235  1.00 73.03           C  
ATOM   3291  CE  LYS B 211      -6.450  26.626  29.374  1.00 76.00           C  
ATOM   3292  NZ  LYS B 211      -5.569  25.665  30.115  1.00 70.33           N  
ATOM   3293  N   ILE B 212      -7.191  26.553  23.860  1.00 43.16           N  
ATOM   3294  CA  ILE B 212      -6.231  26.655  22.765  1.00 42.82           C  
ATOM   3295  C   ILE B 212      -6.846  27.090  21.433  1.00 40.58           C  
ATOM   3296  O   ILE B 212      -6.295  27.937  20.741  1.00 40.69           O  
ATOM   3297  CB  ILE B 212      -5.489  25.293  22.576  1.00 39.87           C  
ATOM   3298  CG1 ILE B 212      -4.590  25.005  23.784  1.00 32.71           C  
ATOM   3299  CG2 ILE B 212      -4.688  25.286  21.278  1.00 43.73           C  
ATOM   3300  CD1 ILE B 212      -4.251  23.537  23.963  1.00 35.56           C  
ATOM   3301  N   LEU B 213      -8.014  26.546  21.118  1.00 38.78           N  
ATOM   3302  CA  LEU B 213      -8.685  26.803  19.857  1.00 39.78           C  
ATOM   3303  C   LEU B 213      -9.702  27.928  19.804  1.00 47.57           C  
ATOM   3304  O   LEU B 213     -10.063  28.398  18.720  1.00 55.44           O  
ATOM   3305  CB  LEU B 213      -9.360  25.519  19.409  1.00 32.19           C  
ATOM   3306  CG  LEU B 213      -8.409  24.350  19.241  1.00 26.04           C  
ATOM   3307  CD1 LEU B 213      -9.164  23.109  18.910  1.00 29.00           C  
ATOM   3308  CD2 LEU B 213      -7.479  24.669  18.154  1.00 24.49           C  
ATOM   3309  N   GLY B 214     -10.182  28.343  20.963  1.00 54.94           N  
ATOM   3310  CA  GLY B 214     -11.180  29.388  21.013  1.00 61.27           C  
ATOM   3311  C   GLY B 214     -12.496  28.783  21.466  1.00 69.53           C  
ATOM   3312  O   GLY B 214     -13.318  29.510  22.074  1.00 78.47           O  
ATOM   3313  OXT GLY B 214     -12.702  27.567  21.239  1.00 71.89           O  
TER    3314      GLY B 214                                                      
HETATM 3315  O   HOH A 215      -0.994  -7.251 -18.028  1.00 28.52           O  
HETATM 3316  O   HOH A 216       5.354 -12.406 -17.253  1.00 55.00           O  
HETATM 3317  O   HOH A 217     -14.469 -11.582  -8.421  1.00 31.07           O  
HETATM 3318  O   HOH A 218      -5.506  -7.345 -14.356  1.00 39.91           O  
HETATM 3319  O   HOH A 219     -20.909 -24.629  -8.331  1.00 29.11           O  
HETATM 3320  O   HOH A 220       1.902 -10.139 -13.257  1.00 23.58           O  
HETATM 3321  O   HOH A 221       3.410 -10.602 -10.980  1.00 24.48           O  
HETATM 3322  O   HOH A 222       1.244 -25.981  -1.284  1.00 30.73           O  
HETATM 3323  O   HOH A 223      -5.799 -18.925 -36.379  1.00 29.89           O  
HETATM 3324  O   HOH A 224       4.157  -9.983 -20.341  1.00 34.71           O  
HETATM 3325  O   HOH A 225      -6.976 -11.505 -24.948  1.00 29.39           O  
HETATM 3326  O   HOH A 226       2.875 -20.840  -5.298  1.00 18.63           O  
HETATM 3327  O   HOH A 227      11.626 -12.724  -7.430  1.00 33.11           O  
HETATM 3328  O   HOH A 228       4.240 -22.792 -22.485  1.00 41.02           O  
HETATM 3329  O   HOH A 229       6.681   3.656 -30.454  1.00 39.60           O  
HETATM 3330  O   HOH A 230      -8.324 -11.223   3.502  1.00 34.63           O  
HETATM 3331  O   HOH A 231     -19.208 -22.272  -3.129  1.00 37.43           O  
HETATM 3332  O   HOH A 232     -19.772 -21.325 -18.604  1.00 44.62           O  
HETATM 3333  O   HOH A 233      -3.167  -8.101 -25.662  1.00 39.14           O  
HETATM 3334  O   HOH A 234       6.690  -2.659 -12.397  1.00 36.12           O  
HETATM 3335  O   HOH A 235       9.500  -8.384 -25.238  1.00 40.37           O  
HETATM 3336  O   HOH A 236     -17.722 -13.002 -19.933  1.00 76.22           O  
HETATM 3337  O   HOH A 237      18.567  -4.451  -8.407  1.00 64.47           O  
HETATM 3338  O   HOH A 238      13.294   0.261 -29.130  1.00 42.83           O  
HETATM 3339  O   HOH A 239       1.212   0.626 -18.070  1.00 51.42           O  
HETATM 3340  O   HOH A 240      -6.512 -21.331   2.984  1.00 47.03           O  
HETATM 3341  O   HOH A 241     -14.008 -20.822 -28.580  1.00 47.59           O  
HETATM 3342  O   HOH A 242       7.966  -8.789   3.160  1.00 40.93           O  
HETATM 3343  O   HOH A 243       1.525 -22.673  -4.335  1.00 30.58           O  
HETATM 3344  O   HOH A 244       4.196 -16.329 -26.054  1.00 48.61           O  
HETATM 3345  O   HOH A 245      -5.986  -4.540 -24.096  1.00 61.76           O  
HETATM 3346  O   HOH A 246     -13.692  -4.958 -15.750  1.00 75.55           O  
HETATM 3347  O   HOH A 247      -8.339 -11.912  11.054  1.00 43.78           O  
HETATM 3348  O   HOH A 248     -16.182 -20.425  -6.267  1.00 25.32           O  
HETATM 3349  O   HOH A 249       4.796 -22.464  -5.119  1.00 26.42           O  
HETATM 3350  O   HOH A 250      -5.259 -10.575 -27.096  1.00 35.75           O  
HETATM 3351  O   HOH A 251      -2.378  -4.013 -17.624  1.00 36.17           O  
HETATM 3352  O   HOH A 252     -11.215  -9.556  -5.190  1.00 40.76           O  
HETATM 3353  O   HOH A 253       1.120 -25.877  -6.377  1.00 38.38           O  
HETATM 3354  O   HOH A 254       3.670 -24.750  -6.983  1.00 37.15           O  
HETATM 3355  O   HOH A 255       2.064 -15.589   6.718  1.00 52.72           O  
HETATM 3356  O   HOH A 256       5.916  -7.322  -4.485  1.00 56.12           O  
HETATM 3357  O   HOH A 257       0.683  -3.013 -30.059  1.00 50.34           O  
HETATM 3358  O   HOH A 258      -2.404  -8.369  -6.743  1.00 40.13           O  
HETATM 3359  O   HOH A 259       8.938 -10.884  -1.562  1.00 47.15           O  
HETATM 3360  O   HOH A 260       6.262 -10.042 -10.648  1.00 33.77           O  
HETATM 3361  O   HOH A 261      -6.681 -28.354  -6.680  1.00 76.43           O  
HETATM 3362  O   HOH A 262       9.641 -11.553 -17.134  1.00 34.50           O  
HETATM 3363  O   HOH A 263     -14.246 -10.298   1.323  1.00 63.43           O  
HETATM 3364  O   HOH A 264       0.107 -16.183   9.091  1.00 91.26           O  
HETATM 3365  O   HOH A 265       5.921  -3.150   9.238  1.00 73.81           O  
HETATM 3366  O   HOH A 266       3.507   9.531 -24.616  1.00 45.51           O  
HETATM 3367  O   HOH A 267     -10.454  -5.041 -24.718  1.00 61.63           O  
HETATM 3368  O   HOH A 268       8.438 -30.492  -4.993  1.00 68.03           O  
HETATM 3369  O   HOH A 269     -17.004 -21.289 -26.195  1.00 72.53           O  
HETATM 3370  O   HOH A 270      12.692  -4.165 -25.007  1.00 68.16           O  
HETATM 3371  O   HOH A 271       7.307 -20.072   4.542  1.00 60.11           O  
HETATM 3372  O   HOH A 272       4.134   8.717 -13.047  1.00 71.80           O  
HETATM 3373  O   HOH A 273       6.316  -8.209 -22.135  1.00 49.64           O  
HETATM 3374  O   HOH A 274       3.749 -35.579 -11.099  1.00 58.23           O  
HETATM 3375  O   HOH A 275     -12.660  -6.088  -2.099  1.00 45.67           O  
HETATM 3376  O   HOH A 276     -23.021 -12.987 -19.786  1.00 64.70           O  
HETATM 3377  O   HOH A 277      -7.812 -26.921 -31.097  1.00 93.29           O  
HETATM 3378  O   HOH A 278      -6.843 -27.882  -3.963  1.00 81.88           O  
HETATM 3379  O   HOH A 279      14.841 -10.419  -8.955  1.00 63.37           O  
HETATM 3380  O   HOH A 280      -9.157  -7.749 -14.619  1.00 59.95           O  
HETATM 3381  O   HOH A 281      -4.737  -5.702 -17.778  1.00 41.18           O  
HETATM 3382  O   HOH A 282     -14.055 -21.945   0.062  1.00 55.10           O  
HETATM 3383  O   HOH A 283       0.503   4.011 -18.475  1.00 56.01           O  
HETATM 3384  O   HOH A 284     -10.783   1.443 -31.495  1.00 60.69           O  
HETATM 3385  O   HOH A 285     -16.560 -25.447 -15.472  1.00 74.05           O  
HETATM 3386  O   HOH A 286      13.909  12.731 -19.034  1.00 83.13           O  
HETATM 3387  O   HOH B 215       0.753  11.463  14.020  1.00 21.95           O  
HETATM 3388  O   HOH B 216       2.312  22.427   5.982  1.00 32.61           O  
HETATM 3389  O   HOH B 217       2.885  17.485  27.282  1.00 28.57           O  
HETATM 3390  O   HOH B 218       2.618  26.125   7.165  1.00 30.22           O  
HETATM 3391  O   HOH B 219       2.325  24.266  23.665  1.00 34.86           O  
HETATM 3392  O   HOH B 220      10.842  14.205   7.658  1.00 34.06           O  
HETATM 3393  O   HOH B 221     -15.965  12.859   9.643  1.00 36.22           O  
HETATM 3394  O   HOH B 222       4.269  13.139  18.790  1.00 37.07           O  
HETATM 3395  O   HOH B 223       3.360  28.210  -3.895  1.00 27.21           O  
HETATM 3396  O   HOH B 224       2.398  11.413  21.172  1.00 27.63           O  
HETATM 3397  O   HOH B 225      -0.109   8.945  13.965  1.00 50.16           O  
HETATM 3398  O   HOH B 226      -1.584   6.477   3.979  1.00 40.20           O  
HETATM 3399  O   HOH B 227     -17.397  21.840   7.336  1.00 27.58           O  
HETATM 3400  O   HOH B 228       9.917  25.563   9.269  1.00 30.28           O  
HETATM 3401  O   HOH B 229     -10.366  10.643  31.926  1.00 40.43           O  
HETATM 3402  O   HOH B 230     -14.734   9.720  13.372  1.00 39.49           O  
HETATM 3403  O   HOH B 231     -18.444  13.762   6.167  1.00 46.46           O  
HETATM 3404  O   HOH B 232       8.127  11.957   2.636  1.00 34.28           O  
HETATM 3405  O   HOH B 233      -3.193   9.423   7.826  1.00 32.99           O  
HETATM 3406  O   HOH B 234       6.060  20.534  -3.950  1.00 34.51           O  
HETATM 3407  O   HOH B 235       1.444   8.841  11.563  1.00 42.61           O  
HETATM 3408  O   HOH B 236       0.661  24.643   5.340  1.00 43.59           O  
HETATM 3409  O   HOH B 237      -1.422  32.161  12.634  1.00 34.54           O  
HETATM 3410  O   HOH B 238     -14.655  19.548  30.014  1.00 41.07           O  
HETATM 3411  O   HOH B 239      -1.094  18.794  -6.500  1.00 50.54           O  
HETATM 3412  O   HOH B 240      -4.839   8.876  26.282  1.00 38.94           O  
HETATM 3413  O   HOH B 241       6.166  -4.007  -8.187  1.00 42.04           O  
HETATM 3414  O   HOH B 242     -13.187  10.971  -4.425  1.00 50.01           O  
HETATM 3415  O   HOH B 243      12.167   5.279  30.617  1.00 43.99           O  
HETATM 3416  O   HOH B 244      -2.429  20.391  27.492  1.00 35.30           O  
HETATM 3417  O   HOH B 245     -19.060 -11.700  19.382  1.00 50.08           O  
HETATM 3418  O   HOH B 246       4.068  -3.134 -12.123  1.00 44.38           O  
HETATM 3419  O   HOH B 247       0.396  -7.823  25.917  1.00 38.22           O  
HETATM 3420  O   HOH B 248       2.908  12.653  11.870  1.00 34.89           O  
HETATM 3421  O   HOH B 249      -6.729   8.785  16.022  1.00 49.56           O  
HETATM 3422  O   HOH B 250      -2.963   5.487  17.788  1.00 51.45           O  
HETATM 3423  O   HOH B 251      -8.937  30.099  16.322  1.00 45.41           O  
HETATM 3424  O   HOH B 252      -7.788  23.114  -3.303  1.00 59.89           O  
HETATM 3425  O   HOH B 253      -5.794  31.947  22.656  1.00 65.53           O  
HETATM 3426  O   HOH B 254       1.721   1.568  19.785  1.00 51.04           O  
HETATM 3427  O   HOH B 255       0.088   0.636  33.846  1.00 54.31           O  
HETATM 3428  O   HOH B 256      14.137  11.008  10.414  1.00 48.91           O  
HETATM 3429  O   HOH B 257     -14.880  14.842  25.870  1.00 51.89           O  
HETATM 3430  O   HOH B 258     -11.865  10.748   4.095  1.00 51.54           O  
HETATM 3431  O   HOH B 259       5.231   8.477   5.868  1.00 51.29           O  
HETATM 3432  O   HOH B 260      13.544  -0.100  20.626  1.00 55.89           O  
HETATM 3433  O   HOH B 261       2.104  19.854  -4.819  1.00 64.21           O  
HETATM 3434  O   HOH B 262      -8.845 -18.232  20.878  1.00 56.73           O  
HETATM 3435  O   HOH B 263     -13.459   0.357  -9.212  1.00 76.38           O  
HETATM 3436  O   HOH B 264       7.133   1.252  -3.944  1.00 53.42           O  
HETATM 3437  O   HOH B 265     -11.446  25.901   5.307  1.00 48.15           O  
HETATM 3438  O   HOH B 266      -6.113  28.286   6.064  1.00 57.10           O  
HETATM 3439  O   HOH B 267       6.157   3.191  14.123  1.00 47.62           O  
HETATM 3440  O   HOH B 268       0.066  20.607  30.154  1.00 71.54           O  
HETATM 3441  O   HOH B 269     -15.259  29.479  10.829  1.00 89.95           O  
HETATM 3442  O   HOH B 270       7.636  16.857  -1.730  1.00 53.67           O  
HETATM 3443  O   HOH B 271     -12.551  12.651  32.344  1.00 58.97           O  
HETATM 3444  O   HOH B 272      -7.898   6.315  19.969  1.00 49.96           O  
HETATM 3445  O   HOH B 273      -3.329   8.187  12.148  1.00 65.65           O  
HETATM 3446  O   HOH B 274       1.907   1.187 -11.049  1.00 58.74           O  
HETATM 3447  O   HOH B 275     -14.282  16.101  -5.765  1.00 59.83           O  
HETATM 3448  O   HOH B 276      -9.236  31.694  22.033  1.00 63.80           O  
HETATM 3449  O   HOH B 277      -9.297  -9.613  38.855  1.00 70.36           O  
HETATM 3450  O   HOH B 278      11.235  32.152  12.896  1.00 55.70           O  
HETATM 3451  O   HOH B 279      17.160   5.051  16.461  1.00 65.19           O  
HETATM 3452  O   HOH B 280       3.990  -5.955 -10.589  1.00 57.23           O  
HETATM 3453  O   HOH B 281       5.311  11.964  21.256  1.00 53.76           O  
HETATM 3454  O   HOH B 282     -14.335  13.829  22.078  1.00 42.85           O  
HETATM 3455  O   HOH B 283       2.298  31.749  15.792  1.00 44.15           O  
HETATM 3456  O   HOH B 284       5.546  10.385  23.586  1.00 52.01           O  
HETATM 3457  O   HOH B 285     -12.845  28.308  11.296  1.00 81.32           O  
HETATM 3458  O   HOH B 286      12.329  34.095  16.314  1.00 77.22           O  
HETATM 3459  O   HOH B 287       8.485  19.881  -0.784  1.00 42.17           O  
HETATM 3460  O   HOH B 288      -0.660   0.094  16.265  1.00 86.54           O  
HETATM 3461  O   HOH B 289       1.413  -6.322  -9.968  1.00 69.58           O  
MASTER      260    0    0   19   14    0    0    9 3459    2    0   34          
END                                                                             
