# Supplementary material for: Rapid interpretation of small-angle X-ray scattering data
Source: PLoS Comput Biol. 2019 Mar 22;15(3):e1006900. doi: 10.1371/journal.pcbi.1006900 (PMC6447237; doi:10.1371/journal.pcbi.1006900)
Supplement: S1 Archive — (ZIP) [file pcbi.1006900.s019.zip › S1_Archive/sims/Ake/4AKE_single.pdb]

TITLE     single Adenylate Kinase molecule (open conformation)                                                   
ATOM      1  N   MET A   1     -10.928 -24.892  -9.518  1.00 41.45           N  
ATOM      2  CA  MET A   1      -9.901 -24.422 -10.479  1.00 29.02           C  
ATOM      3  C   MET A   1      -9.168 -23.266  -9.813  1.00 27.93           C  
ATOM      4  O   MET A   1      -9.802 -22.323  -9.346  1.00 26.35           O  
ATOM      5  CB  MET A   1     -10.585 -23.970 -11.774  1.00 34.19           C  
ATOM      6  CG  MET A   1      -9.650 -23.497 -12.856  1.00 35.38           C  
ATOM      7  SD  MET A   1      -8.384 -24.690 -13.251  1.00 47.23           S  
ATOM      8  CE  MET A   1      -9.002 -25.277 -14.812  1.00 57.10           C  
ATOM      9  N   ARG A   2      -7.851 -23.394  -9.673  1.00 18.86           N  
ATOM     10  CA  ARG A   2      -7.028 -22.352  -9.051  1.00 18.44           C  
ATOM     11  C   ARG A   2      -6.001 -21.906 -10.072  1.00 17.92           C  
ATOM     12  O   ARG A   2      -5.150 -22.680 -10.492  1.00 14.33           O  
ATOM     13  CB  ARG A   2      -6.337 -22.868  -7.801  1.00 15.82           C  
ATOM     14  CG  ARG A   2      -7.222 -22.919  -6.621  1.00 14.62           C  
ATOM     15  CD  ARG A   2      -6.632 -23.799  -5.576  1.00 16.76           C  
ATOM     16  NE  ARG A   2      -7.440 -23.763  -4.372  1.00 26.82           N  
ATOM     17  CZ  ARG A   2      -6.965 -23.881  -3.138  1.00 22.35           C  
ATOM     18  NH1 ARG A   2      -5.664 -24.050  -2.932  1.00 17.01           N  
ATOM     19  NH2 ARG A   2      -7.806 -23.818  -2.112  1.00 21.25           N  
ATOM     20  N   ILE A   3      -6.082 -20.641 -10.448  1.00 19.81           N  
ATOM     21  CA  ILE A   3      -5.227 -20.106 -11.463  1.00 16.20           C  
ATOM     22  C   ILE A   3      -4.540 -18.831 -10.985  1.00 18.99           C  
ATOM     23  O   ILE A   3      -5.118 -18.060 -10.228  1.00 20.46           O  
ATOM     24  CB  ILE A   3      -6.098 -19.813 -12.702  1.00 20.46           C  
ATOM     25  CG1 ILE A   3      -6.670 -21.108 -13.263  1.00 18.10           C  
ATOM     26  CG2 ILE A   3      -5.337 -19.077 -13.744  1.00 14.03           C  
ATOM     27  CD1 ILE A   3      -7.875 -20.870 -14.122  1.00 14.32           C  
ATOM     28  N   ILE A   4      -3.263 -18.691 -11.331  1.00 18.85           N  
ATOM     29  CA  ILE A   4      -2.477 -17.496 -11.033  1.00 19.67           C  
ATOM     30  C   ILE A   4      -2.299 -16.916 -12.455  1.00 24.54           C  
ATOM     31  O   ILE A   4      -1.920 -17.651 -13.376  1.00 19.52           O  
ATOM     32  CB  ILE A   4      -1.088 -17.867 -10.428  1.00 21.12           C  
ATOM     33  CG1 ILE A   4      -1.254 -18.305  -8.975  1.00 20.62           C  
ATOM     34  CG2 ILE A   4      -0.134 -16.690 -10.511  1.00 17.31           C  
ATOM     35  CD1 ILE A   4      -0.001 -18.800  -8.363  1.00 19.71           C  
ATOM     36  N   LEU A   5      -2.663 -15.647 -12.649  1.00 26.15           N  
ATOM     37  CA  LEU A   5      -2.565 -14.983 -13.957  1.00 20.26           C  
ATOM     38  C   LEU A   5      -1.444 -13.957 -13.914  1.00 14.75           C  
ATOM     39  O   LEU A   5      -1.535 -12.986 -13.177  1.00 15.92           O  
ATOM     40  CB  LEU A   5      -3.905 -14.287 -14.286  1.00 22.03           C  
ATOM     41  CG  LEU A   5      -4.199 -13.784 -15.709  1.00 28.96           C  
ATOM     42  CD1 LEU A   5      -4.065 -14.897 -16.723  1.00 25.32           C  
ATOM     43  CD2 LEU A   5      -5.602 -13.212 -15.783  1.00 28.87           C  
ATOM     44  N   LEU A   6      -0.381 -14.186 -14.680  1.00 20.24           N  
ATOM     45  CA  LEU A   6       0.768 -13.265 -14.734  1.00 20.55           C  
ATOM     46  C   LEU A   6       0.775 -12.442 -16.033  1.00 21.72           C  
ATOM     47  O   LEU A   6       0.313 -12.896 -17.077  1.00 23.55           O  
ATOM     48  CB  LEU A   6       2.097 -14.034 -14.657  1.00 20.72           C  
ATOM     49  CG  LEU A   6       2.441 -14.999 -13.526  1.00 14.85           C  
ATOM     50  CD1 LEU A   6       3.800 -15.554 -13.804  1.00 22.94           C  
ATOM     51  CD2 LEU A   6       2.436 -14.323 -12.202  1.00 10.35           C  
ATOM     52  N   GLY A   7       1.347 -11.252 -15.980  1.00 22.64           N  
ATOM     53  CA  GLY A   7       1.394 -10.431 -17.162  1.00 17.05           C  
ATOM     54  C   GLY A   7       1.994  -9.074 -16.883  1.00 19.56           C  
ATOM     55  O   GLY A   7       1.782  -8.467 -15.829  1.00 25.37           O  
ATOM     56  N   ALA A   8       2.748  -8.581 -17.852  1.00 24.85           N  
ATOM     57  CA  ALA A   8       3.395  -7.286 -17.735  1.00 22.13           C  
ATOM     58  C   ALA A   8       2.367  -6.186 -17.693  1.00 20.74           C  
ATOM     59  O   ALA A   8       1.232  -6.380 -18.111  1.00 23.78           O  
ATOM     60  CB  ALA A   8       4.341  -7.053 -18.932  1.00 23.27           C  
ATOM     61  N   PRO A   9       2.703  -5.066 -17.048  1.00 24.92           N  
ATOM     62  CA  PRO A   9       1.751  -3.951 -17.001  1.00 26.71           C  
ATOM     63  C   PRO A   9       1.553  -3.408 -18.438  1.00 27.23           C  
ATOM     64  O   PRO A   9       2.522  -3.054 -19.124  1.00 23.37           O  
ATOM     65  CB  PRO A   9       2.471  -2.924 -16.105  1.00 24.88           C  
ATOM     66  CG  PRO A   9       3.927  -3.344 -16.139  1.00 20.70           C  
ATOM     67  CD  PRO A   9       3.824  -4.836 -16.122  1.00 14.95           C  
ATOM     68  N   GLY A  10       0.310  -3.411 -18.905  1.00 23.82           N  
ATOM     69  CA  GLY A  10       0.015  -2.928 -20.242  1.00 33.05           C  
ATOM     70  C   GLY A  10      -0.312  -4.025 -21.253  1.00 40.02           C  
ATOM     71  O   GLY A  10      -0.853  -3.739 -22.326  1.00 49.11           O  
ATOM     72  N   ALA A  11       0.000  -5.277 -20.915  1.00 35.18           N  
ATOM     73  CA  ALA A  11      -0.245  -6.408 -21.794  1.00 30.66           C  
ATOM     74  C   ALA A  11      -1.725  -6.790 -21.936  1.00 35.56           C  
ATOM     75  O   ALA A  11      -2.084  -7.520 -22.854  1.00 44.64           O  
ATOM     76  CB  ALA A  11       0.572  -7.611 -21.333  1.00 27.34           C  
ATOM     77  N   GLY A  12      -2.573  -6.323 -21.019  1.00 38.51           N  
ATOM     78  CA  GLY A  12      -3.997  -6.640 -21.064  1.00 32.73           C  
ATOM     79  C   GLY A  12      -4.390  -8.078 -20.715  1.00 35.11           C  
ATOM     80  O   GLY A  12      -5.149  -8.694 -21.467  1.00 32.17           O  
ATOM     81  N   LYS A  13      -3.911  -8.616 -19.584  1.00 28.70           N  
ATOM     82  CA  LYS A  13      -4.260  -9.988 -19.188  1.00 25.61           C  
ATOM     83  C   LYS A  13      -5.680 -10.006 -18.658  1.00 20.57           C  
ATOM     84  O   LYS A  13      -6.353 -11.031 -18.675  1.00 25.81           O  
ATOM     85  CB  LYS A  13      -3.286 -10.535 -18.139  1.00 24.52           C  
ATOM     86  CG  LYS A  13      -3.122  -9.642 -16.939  1.00 31.99           C  
ATOM     87  CD  LYS A  13      -2.311 -10.303 -15.863  1.00 28.69           C  
ATOM     88  CE  LYS A  13      -2.551  -9.626 -14.520  1.00 25.37           C  
ATOM     89  NZ  LYS A  13      -1.805  -8.367 -14.274  1.00 37.66           N  
ATOM     90  N   GLY A  14      -6.132  -8.842 -18.217  1.00 25.26           N  
ATOM     91  CA  GLY A  14      -7.477  -8.701 -17.702  1.00 33.19           C  
ATOM     92  C   GLY A  14      -8.531  -9.048 -18.735  1.00 36.66           C  
ATOM     93  O   GLY A  14      -9.626  -9.484 -18.386  1.00 47.14           O  
ATOM     94  N   THR A  15      -8.180  -8.934 -20.010  1.00 43.58           N  
ATOM     95  CA  THR A  15      -9.115  -9.225 -21.105  1.00 41.03           C  
ATOM     96  C   THR A  15      -9.729 -10.637 -21.047  1.00 35.16           C  
ATOM     97  O   THR A  15     -10.866 -10.859 -21.471  1.00 41.12           O  
ATOM     98  CB  THR A  15      -8.445  -9.008 -22.522  1.00 39.87           C  
ATOM     99  OG1 THR A  15      -7.462 -10.028 -22.777  1.00 33.22           O  
ATOM    100  CG2 THR A  15      -7.795  -7.613 -22.614  1.00 30.71           C  
ATOM    101  N   GLN A  16      -9.003 -11.575 -20.468  1.00 27.06           N  
ATOM    102  CA  GLN A  16      -9.497 -12.931 -20.423  1.00 24.09           C  
ATOM    103  C   GLN A  16     -10.070 -13.344 -19.064  1.00 15.76           C  
ATOM    104  O   GLN A  16     -10.578 -14.443 -18.909  1.00 21.86           O  
ATOM    105  CB  GLN A  16      -8.375 -13.859 -20.883  1.00 32.98           C  
ATOM    106  CG  GLN A  16      -8.764 -14.832 -22.010  1.00 44.76           C  
ATOM    107  CD  GLN A  16      -9.211 -14.179 -23.318  1.00 45.91           C  
ATOM    108  OE1 GLN A  16      -8.426 -13.538 -24.023  1.00 42.94           O  
ATOM    109  NE2 GLN A  16     -10.471 -14.401 -23.676  1.00 53.87           N  
ATOM    110  N   ALA A  17     -10.089 -12.417 -18.121  1.00 15.73           N  
ATOM    111  CA  ALA A  17     -10.578 -12.687 -16.783  1.00 16.18           C  
ATOM    112  C   ALA A  17     -12.046 -13.047 -16.702  1.00 21.83           C  
ATOM    113  O   ALA A  17     -12.398 -14.055 -16.087  1.00 30.75           O  
ATOM    114  CB  ALA A  17     -10.276 -11.528 -15.885  1.00 18.36           C  
ATOM    115  N   GLN A  18     -12.919 -12.231 -17.286  1.00 24.00           N  
ATOM    116  CA  GLN A  18     -14.357 -12.543 -17.256  1.00 19.14           C  
ATOM    117  C   GLN A  18     -14.621 -13.930 -17.792  1.00 23.02           C  
ATOM    118  O   GLN A  18     -15.469 -14.647 -17.276  1.00 28.87           O  
ATOM    119  CB  GLN A  18     -15.158 -11.560 -18.094  1.00 30.86           C  
ATOM    120  CG  GLN A  18     -15.836 -10.454 -17.315  1.00 39.30           C  
ATOM    121  CD  GLN A  18     -16.874  -9.740 -18.151  1.00 46.90           C  
ATOM    122  OE1 GLN A  18     -17.676 -10.377 -18.855  1.00 47.07           O  
ATOM    123  NE2 GLN A  18     -16.866  -8.410 -18.090  1.00 49.60           N  
ATOM    124  N   PHE A  19     -13.902 -14.307 -18.842  1.00 24.58           N  
ATOM    125  CA  PHE A  19     -14.086 -15.630 -19.436  1.00 29.19           C  
ATOM    126  C   PHE A  19     -13.799 -16.726 -18.404  1.00 25.55           C  
ATOM    127  O   PHE A  19     -14.609 -17.626 -18.168  1.00 30.03           O  
ATOM    128  CB  PHE A  19     -13.189 -15.776 -20.691  1.00 31.02           C  
ATOM    129  CG  PHE A  19     -12.957 -17.207 -21.123  1.00 37.88           C  
ATOM    130  CD1 PHE A  19     -14.010 -18.000 -21.575  1.00 41.93           C  
ATOM    131  CD2 PHE A  19     -11.689 -17.782 -21.014  1.00 37.56           C  
ATOM    132  CE1 PHE A  19     -13.804 -19.340 -21.900  1.00 36.63           C  
ATOM    133  CE2 PHE A  19     -11.471 -19.120 -21.337  1.00 36.09           C  
ATOM    134  CZ  PHE A  19     -12.527 -19.899 -21.778  1.00 38.23           C  
ATOM    135  N   ILE A  20     -12.648 -16.616 -17.767  1.00 21.71           N  
ATOM    136  CA  ILE A  20     -12.235 -17.560 -16.776  1.00 14.79           C  
ATOM    137  C   ILE A  20     -13.256 -17.654 -15.644  1.00 15.12           C  
ATOM    138  O   ILE A  20     -13.676 -18.743 -15.305  1.00 22.51           O  
ATOM    139  CB  ILE A  20     -10.849 -17.187 -16.276  1.00 19.28           C  
ATOM    140  CG1 ILE A  20      -9.866 -17.333 -17.431  1.00 12.35           C  
ATOM    141  CG2 ILE A  20     -10.417 -18.105 -15.144  1.00 22.13           C  
ATOM    142  CD1 ILE A  20      -8.545 -16.770 -17.128  1.00 11.81           C  
ATOM    143  N   MET A  21     -13.705 -16.535 -15.090  1.00 20.31           N  
ATOM    144  CA  MET A  21     -14.712 -16.590 -14.022  1.00 19.63           C  
ATOM    145  C   MET A  21     -15.991 -17.276 -14.527  1.00 25.58           C  
ATOM    146  O   MET A  21     -16.523 -18.220 -13.909  1.00 22.94           O  
ATOM    147  CB  MET A  21     -15.056 -15.189 -13.545  1.00 14.43           C  
ATOM    148  CG  MET A  21     -13.957 -14.482 -12.818  1.00  9.52           C  
ATOM    149  SD  MET A  21     -14.247 -12.668 -12.731  1.00 25.46           S  
ATOM    150  CE  MET A  21     -15.099 -12.499 -11.289  1.00 25.48           C  
ATOM    151  N   GLU A  22     -16.432 -16.846 -15.699  1.00 29.08           N  
ATOM    152  CA  GLU A  22     -17.629 -17.379 -16.311  1.00 28.54           C  
ATOM    153  C   GLU A  22     -17.538 -18.848 -16.683  1.00 30.09           C  
ATOM    154  O   GLU A  22     -18.543 -19.553 -16.679  1.00 35.19           O  
ATOM    155  CB  GLU A  22     -17.984 -16.553 -17.535  1.00 33.18           C  
ATOM    156  CG  GLU A  22     -19.271 -16.996 -18.223  1.00 51.95           C  
ATOM    157  CD  GLU A  22     -20.171 -15.833 -18.616  1.00 62.16           C  
ATOM    158  OE1 GLU A  22     -19.661 -14.689 -18.762  1.00 66.90           O  
ATOM    159  OE2 GLU A  22     -21.395 -16.069 -18.773  1.00 69.38           O  
ATOM    160  N   LYS A  23     -16.347 -19.333 -16.988  1.00 28.67           N  
ATOM    161  CA  LYS A  23     -16.228 -20.729 -17.365  1.00 27.49           C  
ATOM    162  C   LYS A  23     -16.122 -21.678 -16.154  1.00 31.92           C  
ATOM    163  O   LYS A  23     -16.657 -22.792 -16.164  1.00 35.62           O  
ATOM    164  CB  LYS A  23     -15.026 -20.897 -18.290  1.00 37.77           C  
ATOM    165  CG  LYS A  23     -15.163 -22.045 -19.276  1.00 52.92           C  
ATOM    166  CD  LYS A  23     -16.377 -21.832 -20.188  1.00 60.30           C  
ATOM    167  CE  LYS A  23     -16.556 -22.984 -21.169  1.00 67.95           C  
ATOM    168  NZ  LYS A  23     -16.822 -24.278 -20.472  1.00 76.00           N  
ATOM    169  N   TYR A  24     -15.475 -21.213 -15.089  1.00 33.47           N  
ATOM    170  CA  TYR A  24     -15.265 -22.028 -13.897  1.00 32.56           C  
ATOM    171  C   TYR A  24     -16.073 -21.622 -12.656  1.00 29.46           C  
ATOM    172  O   TYR A  24     -16.139 -22.371 -11.694  1.00 30.64           O  
ATOM    173  CB  TYR A  24     -13.750 -22.093 -13.590  1.00 39.55           C  
ATOM    174  CG  TYR A  24     -12.969 -22.520 -14.814  1.00 49.14           C  
ATOM    175  CD1 TYR A  24     -12.867 -23.870 -15.169  1.00 54.90           C  
ATOM    176  CD2 TYR A  24     -12.507 -21.570 -15.724  1.00 51.82           C  
ATOM    177  CE1 TYR A  24     -12.343 -24.257 -16.419  1.00 58.34           C  
ATOM    178  CE2 TYR A  24     -11.990 -21.940 -16.970  1.00 58.23           C  
ATOM    179  CZ  TYR A  24     -11.918 -23.280 -17.321  1.00 61.65           C  
ATOM    180  OH  TYR A  24     -11.500 -23.611 -18.598  1.00 59.62           O  
ATOM    181  N   GLY A  25     -16.699 -20.456 -12.680  1.00 15.62           N  
ATOM    182  CA  GLY A  25     -17.460 -20.048 -11.528  1.00 17.13           C  
ATOM    183  C   GLY A  25     -16.562 -19.793 -10.351  1.00 18.90           C  
ATOM    184  O   GLY A  25     -16.817 -20.284  -9.254  1.00 28.06           O  
ATOM    185  N   ILE A  26     -15.548 -18.957 -10.573  1.00 23.56           N  
ATOM    186  CA  ILE A  26     -14.555 -18.595  -9.561  1.00 15.50           C  
ATOM    187  C   ILE A  26     -14.380 -17.090  -9.634  1.00 11.25           C  
ATOM    188  O   ILE A  26     -14.632 -16.480 -10.665  1.00 18.41           O  
ATOM    189  CB  ILE A  26     -13.164 -19.303  -9.802  1.00 12.49           C  
ATOM    190  CG1 ILE A  26     -12.495 -18.788 -11.065  1.00 13.87           C  
ATOM    191  CG2 ILE A  26     -13.329 -20.795  -9.973  1.00 16.25           C  
ATOM    192  CD1 ILE A  26     -11.387 -19.642 -11.530  1.00 10.29           C  
ATOM    193  N   PRO A  27     -14.005 -16.463  -8.519  1.00 14.01           N  
ATOM    194  CA  PRO A  27     -13.805 -15.020  -8.472  1.00  6.98           C  
ATOM    195  C   PRO A  27     -12.377 -14.587  -8.719  1.00 13.79           C  
ATOM    196  O   PRO A  27     -11.440 -15.361  -8.564  1.00 17.64           O  
ATOM    197  CB  PRO A  27     -14.203 -14.694  -7.044  1.00 13.98           C  
ATOM    198  CG  PRO A  27     -13.650 -15.859  -6.292  1.00  9.57           C  
ATOM    199  CD  PRO A  27     -14.069 -17.029  -7.158  1.00 15.19           C  
ATOM    200  N   GLN A  28     -12.216 -13.307  -9.015  1.00 20.42           N  
ATOM    201  CA  GLN A  28     -10.906 -12.712  -9.244  1.00 24.07           C  
ATOM    202  C   GLN A  28     -10.476 -12.047  -7.951  1.00 26.26           C  
ATOM    203  O   GLN A  28     -11.169 -11.188  -7.415  1.00 29.64           O  
ATOM    204  CB  GLN A  28     -10.968 -11.652 -10.340  1.00 24.47           C  
ATOM    205  CG  GLN A  28      -9.661 -10.934 -10.562  1.00 26.13           C  
ATOM    206  CD  GLN A  28      -9.785  -9.770 -11.526  1.00 34.52           C  
ATOM    207  OE1 GLN A  28     -10.646  -9.759 -12.405  1.00 34.10           O  
ATOM    208  NE2 GLN A  28      -8.915  -8.781 -11.367  1.00 41.73           N  
ATOM    209  N   ILE A  29      -9.334 -12.464  -7.439  1.00 32.32           N  
ATOM    210  CA  ILE A  29      -8.804 -11.920  -6.211  1.00 24.00           C  
ATOM    211  C   ILE A  29      -7.555 -11.176  -6.615  1.00 21.87           C  
ATOM    212  O   ILE A  29      -6.773 -11.667  -7.417  1.00 24.59           O  
ATOM    213  CB  ILE A  29      -8.363 -13.054  -5.255  1.00 27.73           C  
ATOM    214  CG1 ILE A  29      -9.536 -13.970  -4.895  1.00 15.14           C  
ATOM    215  CG2 ILE A  29      -7.696 -12.466  -4.013  1.00 31.71           C  
ATOM    216  CD1 ILE A  29      -9.074 -15.271  -4.274  1.00 17.03           C  
ATOM    217  N   SER A  30      -7.388  -9.976  -6.103  1.00 25.51           N  
ATOM    218  CA  SER A  30      -6.192  -9.217  -6.380  1.00 23.94           C  
ATOM    219  C   SER A  30      -5.840  -8.669  -4.993  1.00 29.33           C  
ATOM    220  O   SER A  30      -6.728  -8.414  -4.181  1.00 34.68           O  
ATOM    221  CB  SER A  30      -6.471  -8.124  -7.404  1.00 16.98           C  
ATOM    222  OG  SER A  30      -6.760  -6.891  -6.774  1.00 38.68           O  
ATOM    223  N   THR A  31      -4.555  -8.536  -4.691  1.00 34.57           N  
ATOM    224  CA  THR A  31      -4.144  -8.071  -3.369  1.00 30.70           C  
ATOM    225  C   THR A  31      -4.637  -6.676  -2.996  1.00 28.86           C  
ATOM    226  O   THR A  31      -4.948  -6.412  -1.835  1.00 32.98           O  
ATOM    227  CB  THR A  31      -2.593  -8.247  -3.148  1.00 31.15           C  
ATOM    228  OG1 THR A  31      -1.849  -7.434  -4.063  1.00 24.39           O  
ATOM    229  CG2 THR A  31      -2.210  -9.695  -3.398  1.00 22.57           C  
ATOM    230  N   GLY A  32      -4.779  -5.802  -3.983  1.00 30.48           N  
ATOM    231  CA  GLY A  32      -5.246  -4.466  -3.685  1.00 24.70           C  
ATOM    232  C   GLY A  32      -6.683  -4.515  -3.226  1.00 29.25           C  
ATOM    233  O   GLY A  32      -7.057  -3.825  -2.293  1.00 39.43           O  
ATOM    234  N   ASP A  33      -7.482  -5.373  -3.848  1.00 32.74           N  
ATOM    235  CA  ASP A  33      -8.898  -5.497  -3.509  1.00 32.84           C  
ATOM    236  C   ASP A  33      -9.059  -6.134  -2.161  1.00 30.19           C  
ATOM    237  O   ASP A  33      -9.866  -5.709  -1.347  1.00 34.33           O  
ATOM    238  CB  ASP A  33      -9.636  -6.366  -4.537  1.00 46.88           C  
ATOM    239  CG  ASP A  33      -9.907  -5.641  -5.870  1.00 60.27           C  
ATOM    240  OD1 ASP A  33      -9.956  -4.385  -5.901  1.00 62.94           O  
ATOM    241  OD2 ASP A  33     -10.093  -6.345  -6.897  1.00 71.64           O  
ATOM    242  N   MET A  34      -8.293  -7.191  -1.959  1.00 37.94           N  
ATOM    243  CA  MET A  34      -8.292  -7.982  -0.738  1.00 34.60           C  
ATOM    244  C   MET A  34      -7.916  -7.163   0.471  1.00 34.65           C  
ATOM    245  O   MET A  34      -8.541  -7.301   1.510  1.00 37.79           O  
ATOM    246  CB  MET A  34      -7.297  -9.099  -0.907  1.00 30.39           C  
ATOM    247  CG  MET A  34      -7.453 -10.222   0.027  1.00 38.60           C  
ATOM    248  SD  MET A  34      -6.315 -11.395  -0.602  1.00 43.86           S  
ATOM    249  CE  MET A  34      -4.810 -10.551  -0.080  1.00 53.38           C  
ATOM    250  N   LEU A  35      -6.861  -6.358   0.341  1.00 32.63           N  
ATOM    251  CA  LEU A  35      -6.401  -5.481   1.410  1.00 33.01           C  
ATOM    252  C   LEU A  35      -7.534  -4.558   1.789  1.00 37.17           C  
ATOM    253  O   LEU A  35      -7.998  -4.564   2.925  1.00 44.58           O  
ATOM    254  CB  LEU A  35      -5.237  -4.629   0.933  1.00 37.24           C  
ATOM    255  CG  LEU A  35      -3.833  -5.097   1.279  1.00 43.99           C  
ATOM    256  CD1 LEU A  35      -2.837  -4.144   0.655  1.00 45.97           C  
ATOM    257  CD2 LEU A  35      -3.660  -5.108   2.778  1.00 43.67           C  
ATOM    258  N   ARG A  36      -7.993  -3.785   0.812  1.00 40.18           N  
ATOM    259  CA  ARG A  36      -9.098  -2.856   0.993  1.00 44.60           C  
ATOM    260  C   ARG A  36     -10.378  -3.506   1.573  1.00 43.82           C  
ATOM    261  O   ARG A  36     -11.255  -2.819   2.072  1.00 50.27           O  
ATOM    262  CB  ARG A  36      -9.389  -2.132  -0.335  1.00 42.88           C  
ATOM    263  CG  ARG A  36      -8.223  -1.237  -0.798  1.00 44.29           C  
ATOM    264  CD  ARG A  36      -8.593  -0.309  -1.969  1.00 53.07           C  
ATOM    265  NE  ARG A  36      -8.576  -0.973  -3.275  1.00 60.98           N  
ATOM    266  CZ  ARG A  36      -7.488  -1.132  -4.035  1.00 68.24           C  
ATOM    267  NH1 ARG A  36      -6.310  -0.669  -3.637  1.00 72.51           N  
ATOM    268  NH2 ARG A  36      -7.573  -1.752  -5.206  1.00 68.98           N  
ATOM    269  N   ALA A  37     -10.457  -4.828   1.555  1.00 46.52           N  
ATOM    270  CA  ALA A  37     -11.616  -5.549   2.081  1.00 50.74           C  
ATOM    271  C   ALA A  37     -11.402  -6.114   3.499  1.00 58.10           C  
ATOM    272  O   ALA A  37     -12.363  -6.482   4.188  1.00 57.67           O  
ATOM    273  CB  ALA A  37     -11.990  -6.680   1.131  1.00 56.71           C  
ATOM    274  N   ALA A  38     -10.144  -6.235   3.917  1.00 61.85           N  
ATOM    275  CA  ALA A  38      -9.824  -6.758   5.244  1.00 57.32           C  
ATOM    276  C   ALA A  38     -10.029  -5.651   6.272  1.00 53.79           C  
ATOM    277  O   ALA A  38     -10.565  -5.876   7.363  1.00 52.54           O  
ATOM    278  CB  ALA A  38      -8.382  -7.254   5.269  1.00 59.46           C  
ATOM    279  N   VAL A  39      -9.582  -4.457   5.901  1.00 47.91           N  
ATOM    280  CA  VAL A  39      -9.687  -3.275   6.731  1.00 47.04           C  
ATOM    281  C   VAL A  39     -11.142  -3.086   7.134  1.00 52.43           C  
ATOM    282  O   VAL A  39     -11.490  -3.199   8.307  1.00 55.56           O  
ATOM    283  CB  VAL A  39      -9.160  -2.079   5.948  1.00 41.46           C  
ATOM    284  CG1 VAL A  39      -9.642  -0.774   6.535  1.00 47.42           C  
ATOM    285  CG2 VAL A  39      -7.659  -2.132   5.929  1.00 42.93           C  
ATOM    286  N   LYS A  40     -11.982  -2.853   6.134  1.00 59.78           N  
ATOM    287  CA  LYS A  40     -13.424  -2.667   6.301  1.00 67.13           C  
ATOM    288  C   LYS A  40     -13.987  -3.665   7.299  1.00 71.55           C  
ATOM    289  O   LYS A  40     -14.480  -3.278   8.357  1.00 77.25           O  
ATOM    290  CB  LYS A  40     -14.113  -2.850   4.943  1.00 66.92           C  
ATOM    291  CG  LYS A  40     -15.614  -3.110   4.970  1.00 65.44           C  
ATOM    292  CD  LYS A  40     -16.107  -3.601   3.596  1.00 71.73           C  
ATOM    293  CE  LYS A  40     -15.513  -4.978   3.218  1.00 67.86           C  
ATOM    294  NZ  LYS A  40     -15.876  -5.463   1.844  1.00 64.01           N  
ATOM    295  N   SER A  41     -13.931  -4.945   6.951  1.00 74.97           N  
ATOM    296  CA  SER A  41     -14.424  -5.983   7.834  1.00 81.04           C  
ATOM    297  C   SER A  41     -13.399  -6.205   8.925  1.00 83.60           C  
ATOM    298  O   SER A  41     -12.667  -7.199   8.912  1.00 88.86           O  
ATOM    299  CB  SER A  41     -14.679  -7.278   7.069  1.00 84.97           C  
ATOM    300  OG  SER A  41     -15.944  -7.229   6.426  1.00 98.23           O  
ATOM    301  N   GLY A  42     -13.357  -5.249   9.851  1.00 81.63           N  
ATOM    302  CA  GLY A  42     -12.442  -5.274  10.976  1.00 75.20           C  
ATOM    303  C   GLY A  42     -12.241  -6.624  11.622  1.00 69.46           C  
ATOM    304  O   GLY A  42     -12.844  -6.951  12.639  1.00 72.12           O  
ATOM    305  N   SER A  43     -11.419  -7.427  10.973  1.00 64.93           N  
ATOM    306  CA  SER A  43     -11.066  -8.743  11.442  1.00 59.68           C  
ATOM    307  C   SER A  43      -9.662  -8.524  12.000  1.00 56.65           C  
ATOM    308  O   SER A  43      -9.067  -7.474  11.767  1.00 51.43           O  
ATOM    309  CB  SER A  43     -11.052  -9.710  10.255  1.00 61.71           C  
ATOM    310  OG  SER A  43     -10.553  -9.075   9.084  1.00 62.31           O  
ATOM    311  N   GLU A  44      -9.130  -9.491  12.735  1.00 55.07           N  
ATOM    312  CA  GLU A  44      -7.796  -9.348  13.305  1.00 55.63           C  
ATOM    313  C   GLU A  44      -6.751  -8.878  12.279  1.00 53.88           C  
ATOM    314  O   GLU A  44      -6.111  -7.846  12.473  1.00 53.83           O  
ATOM    315  CB  GLU A  44      -7.367 -10.660  13.969  1.00 63.89           C  
ATOM    316  CG  GLU A  44      -5.881 -10.754  14.342  1.00 78.12           C  
ATOM    317  CD  GLU A  44      -5.455  -9.816  15.470  1.00 83.24           C  
ATOM    318  OE1 GLU A  44      -6.331  -9.186  16.117  1.00 86.87           O  
ATOM    319  OE2 GLU A  44      -4.227  -9.727  15.711  1.00 83.37           O  
ATOM    320  N   LEU A  45      -6.608  -9.602  11.174  1.00 49.26           N  
ATOM    321  CA  LEU A  45      -5.639  -9.232  10.148  1.00 45.12           C  
ATOM    322  C   LEU A  45      -5.967  -7.886   9.489  1.00 48.23           C  
ATOM    323  O   LEU A  45      -5.061  -7.085   9.213  1.00 44.66           O  
ATOM    324  CB  LEU A  45      -5.546 -10.327   9.087  1.00 45.72           C  
ATOM    325  CG  LEU A  45      -4.790 -11.604   9.463  1.00 48.49           C  
ATOM    326  CD1 LEU A  45      -3.305 -11.337   9.507  1.00 53.63           C  
ATOM    327  CD2 LEU A  45      -5.269 -12.129  10.809  1.00 58.47           C  
ATOM    328  N   GLY A  46      -7.263  -7.635   9.274  1.00 47.60           N  
ATOM    329  CA  GLY A  46      -7.720  -6.400   8.646  1.00 39.04           C  
ATOM    330  C   GLY A  46      -7.338  -5.168   9.421  1.00 35.03           C  
ATOM    331  O   GLY A  46      -7.028  -4.119   8.856  1.00 34.68           O  
ATOM    332  N   LYS A  47      -7.381  -5.307  10.737  1.00 39.91           N  
ATOM    333  CA  LYS A  47      -7.018  -4.236  11.637  1.00 44.31           C  
ATOM    334  C   LYS A  47      -5.508  -4.052  11.520  1.00 44.85           C  
ATOM    335  O   LYS A  47      -5.031  -2.925  11.418  1.00 48.38           O  
ATOM    336  CB  LYS A  47      -7.391  -4.610  13.074  1.00 56.95           C  
ATOM    337  CG  LYS A  47      -8.827  -5.132  13.273  1.00 64.66           C  
ATOM    338  CD  LYS A  47      -9.840  -4.035  13.570  1.00 69.88           C  
ATOM    339  CE  LYS A  47     -10.096  -3.117  12.383  1.00 72.38           C  
ATOM    340  NZ  LYS A  47     -10.995  -1.993  12.789  1.00 73.54           N  
ATOM    341  N   GLN A  48      -4.765  -5.164  11.506  1.00 41.88           N  
ATOM    342  CA  GLN A  48      -3.304  -5.133  11.385  1.00 38.21           C  
ATOM    343  C   GLN A  48      -2.917  -4.401  10.116  1.00 37.63           C  
ATOM    344  O   GLN A  48      -2.051  -3.533  10.137  1.00 46.52           O  
ATOM    345  CB  GLN A  48      -2.722  -6.553  11.345  1.00 34.16           C  
ATOM    346  CG  GLN A  48      -2.593  -7.208  12.705  1.00 34.59           C  
ATOM    347  CD  GLN A  48      -2.196  -8.673  12.645  1.00 40.52           C  
ATOM    348  OE1 GLN A  48      -1.031  -9.014  12.438  1.00 45.57           O  
ATOM    349  NE2 GLN A  48      -3.165  -9.548  12.858  1.00 43.01           N  
ATOM    350  N   ALA A  49      -3.613  -4.714   9.030  1.00 39.47           N  
ATOM    351  CA  ALA A  49      -3.366  -4.114   7.718  1.00 43.70           C  
ATOM    352  C   ALA A  49      -3.857  -2.676   7.563  1.00 43.34           C  
ATOM    353  O   ALA A  49      -3.302  -1.915   6.761  1.00 39.64           O  
ATOM    354  CB  ALA A  49      -3.973  -4.981   6.632  1.00 48.96           C  
ATOM    355  N   LYS A  50      -4.921  -2.320   8.284  1.00 45.45           N  
ATOM    356  CA  LYS A  50      -5.455  -0.962   8.228  1.00 44.19           C  
ATOM    357  C   LYS A  50      -4.451   0.026   8.809  1.00 43.72           C  
ATOM    358  O   LYS A  50      -4.229   1.096   8.246  1.00 43.88           O  
ATOM    359  CB  LYS A  50      -6.772  -0.858   8.981  1.00 40.76           C  
ATOM    360  CG  LYS A  50      -7.296   0.548   9.059  1.00 43.34           C  
ATOM    361  CD  LYS A  50      -8.631   0.593   9.767  1.00 55.19           C  
ATOM    362  CE  LYS A  50      -9.003   2.007  10.225  1.00 60.91           C  
ATOM    363  NZ  LYS A  50      -8.335   2.379  11.514  1.00 66.33           N  
ATOM    364  N   ASP A  51      -3.843  -0.341   9.934  1.00 44.35           N  
ATOM    365  CA  ASP A  51      -2.842   0.502  10.588  1.00 47.00           C  
ATOM    366  C   ASP A  51      -1.627   0.707   9.707  1.00 45.24           C  
ATOM    367  O   ASP A  51      -1.145   1.817   9.567  1.00 52.31           O  
ATOM    368  CB  ASP A  51      -2.390  -0.104  11.922  1.00 57.14           C  
ATOM    369  CG  ASP A  51      -3.425   0.057  13.023  1.00 58.36           C  
ATOM    370  OD1 ASP A  51      -3.719   1.214  13.417  1.00 58.71           O  
ATOM    371  OD2 ASP A  51      -3.930  -0.982  13.500  1.00 61.95           O  
ATOM    372  N   ILE A  52      -1.118  -0.375   9.135  1.00 49.01           N  
ATOM    373  CA  ILE A  52       0.045  -0.309   8.254  1.00 48.67           C  
ATOM    374  C   ILE A  52      -0.174   0.666   7.106  1.00 41.70           C  
ATOM    375  O   ILE A  52       0.651   1.538   6.882  1.00 41.14           O  
ATOM    376  CB  ILE A  52       0.419  -1.720   7.722  1.00 52.20           C  
ATOM    377  CG1 ILE A  52       1.155  -2.494   8.817  1.00 44.00           C  
ATOM    378  CG2 ILE A  52       1.261  -1.628   6.457  1.00 51.87           C  
ATOM    379  CD1 ILE A  52       1.478  -3.889   8.438  1.00 46.08           C  
ATOM    380  N   MET A  53      -1.283   0.505   6.392  1.00 42.06           N  
ATOM    381  CA  MET A  53      -1.643   1.374   5.281  1.00 41.54           C  
ATOM    382  C   MET A  53      -1.760   2.811   5.757  1.00 42.02           C  
ATOM    383  O   MET A  53      -1.244   3.733   5.120  1.00 43.31           O  
ATOM    384  CB  MET A  53      -3.012   1.010   4.758  1.00 47.40           C  
ATOM    385  CG  MET A  53      -3.118  -0.228   3.941  1.00 56.02           C  
ATOM    386  SD  MET A  53      -4.859  -0.224   3.434  1.00 77.33           S  
ATOM    387  CE  MET A  53      -4.960   1.325   2.436  1.00 59.25           C  
ATOM    388  N   ASP A  54      -2.531   2.991   6.828  1.00 46.64           N  
ATOM    389  CA  ASP A  54      -2.778   4.300   7.444  1.00 50.22           C  
ATOM    390  C   ASP A  54      -1.495   5.000   7.869  1.00 50.20           C  
ATOM    391  O   ASP A  54      -1.418   6.228   7.825  1.00 58.95           O  
ATOM    392  CB  ASP A  54      -3.704   4.174   8.667  1.00 48.85           C  
ATOM    393  CG  ASP A  54      -5.158   3.935   8.289  1.00 47.43           C  
ATOM    394  OD1 ASP A  54      -5.433   3.561   7.129  1.00 46.99           O  
ATOM    395  OD2 ASP A  54      -6.026   4.124   9.167  1.00 44.24           O  
ATOM    396  N   ALA A  55      -0.505   4.224   8.306  1.00 48.71           N  
ATOM    397  CA  ALA A  55       0.787   4.770   8.728  1.00 45.07           C  
ATOM    398  C   ALA A  55       1.707   4.959   7.530  1.00 45.60           C  
ATOM    399  O   ALA A  55       2.870   5.356   7.683  1.00 46.75           O  
ATOM    400  CB  ALA A  55       1.438   3.848   9.733  1.00 46.96           C  
ATOM    401  N   GLY A  56       1.181   4.654   6.344  1.00 49.46           N  
ATOM    402  CA  GLY A  56       1.935   4.782   5.112  1.00 49.77           C  
ATOM    403  C   GLY A  56       3.056   3.775   5.051  1.00 51.82           C  
ATOM    404  O   GLY A  56       4.089   4.041   4.440  1.00 56.12           O  
ATOM    405  N   LYS A  57       2.875   2.656   5.753  1.00 55.57           N  
ATOM    406  CA  LYS A  57       3.856   1.578   5.797  1.00 52.04           C  
ATOM    407  C   LYS A  57       3.436   0.536   4.783  1.00 53.24           C  
ATOM    408  O   LYS A  57       2.258   0.425   4.414  1.00 55.96           O  
ATOM    409  CB  LYS A  57       3.954   0.953   7.194  1.00 53.89           C  
ATOM    410  CG  LYS A  57       4.758   1.772   8.203  1.00 56.37           C  
ATOM    411  CD  LYS A  57       4.726   1.146   9.600  1.00 67.15           C  
ATOM    412  CE  LYS A  57       3.291   1.013  10.158  1.00 72.82           C  
ATOM    413  NZ  LYS A  57       3.199   0.297  11.484  1.00 74.93           N  
ATOM    414  N   LEU A  58       4.411  -0.233   4.332  1.00 50.05           N  
ATOM    415  CA  LEU A  58       4.156  -1.240   3.331  1.00 44.82           C  
ATOM    416  C   LEU A  58       3.811  -2.553   4.010  1.00 38.82           C  
ATOM    417  O   LEU A  58       4.354  -2.881   5.063  1.00 36.31           O  
ATOM    418  CB  LEU A  58       5.388  -1.350   2.429  1.00 46.73           C  
ATOM    419  CG  LEU A  58       5.291  -1.952   1.032  1.00 46.84           C  
ATOM    420  CD1 LEU A  58       4.016  -1.505   0.294  1.00 46.82           C  
ATOM    421  CD2 LEU A  58       6.545  -1.541   0.293  1.00 43.59           C  
ATOM    422  N   VAL A  59       2.833  -3.244   3.441  1.00 37.98           N  
ATOM    423  CA  VAL A  59       2.365  -4.528   3.951  1.00 39.75           C  
ATOM    424  C   VAL A  59       3.391  -5.614   3.689  1.00 39.94           C  
ATOM    425  O   VAL A  59       3.815  -5.824   2.555  1.00 42.76           O  
ATOM    426  CB  VAL A  59       1.038  -4.958   3.272  1.00 42.82           C  
ATOM    427  CG1 VAL A  59       0.553  -6.298   3.842  1.00 36.80           C  
ATOM    428  CG2 VAL A  59      -0.018  -3.866   3.440  1.00 41.69           C  
ATOM    429  N   THR A  60       3.760  -6.334   4.730  1.00 36.76           N  
ATOM    430  CA  THR A  60       4.734  -7.387   4.575  1.00 35.79           C  
ATOM    431  C   THR A  60       4.162  -8.657   3.918  1.00 35.29           C  
ATOM    432  O   THR A  60       2.963  -8.942   4.000  1.00 33.49           O  
ATOM    433  CB  THR A  60       5.351  -7.685   5.918  1.00 38.89           C  
ATOM    434  OG1 THR A  60       4.310  -7.899   6.883  1.00 45.98           O  
ATOM    435  CG2 THR A  60       6.181  -6.502   6.350  1.00 42.18           C  
ATOM    436  N   ASP A  61       5.025  -9.410   3.247  1.00 34.73           N  
ATOM    437  CA  ASP A  61       4.606 -10.636   2.574  1.00 38.92           C  
ATOM    438  C   ASP A  61       3.810 -11.495   3.516  1.00 35.48           C  
ATOM    439  O   ASP A  61       2.831 -12.130   3.145  1.00 37.40           O  
ATOM    440  CB  ASP A  61       5.820 -11.460   2.149  1.00 38.14           C  
ATOM    441  CG  ASP A  61       6.623 -10.810   1.062  1.00 32.51           C  
ATOM    442  OD1 ASP A  61       6.131  -9.825   0.464  1.00 39.71           O  
ATOM    443  OD2 ASP A  61       7.744 -11.306   0.805  1.00 32.57           O  
ATOM    444  N   GLU A  62       4.269 -11.502   4.751  1.00 35.37           N  
ATOM    445  CA  GLU A  62       3.685 -12.298   5.799  1.00 37.93           C  
ATOM    446  C   GLU A  62       2.225 -11.992   6.029  1.00 30.79           C  
ATOM    447  O   GLU A  62       1.407 -12.907   6.137  1.00 30.98           O  
ATOM    448  CB  GLU A  62       4.506 -12.112   7.072  1.00 50.69           C  
ATOM    449  CG  GLU A  62       5.984 -12.590   6.943  1.00 69.90           C  
ATOM    450  CD  GLU A  62       6.903 -11.648   6.144  1.00 71.20           C  
ATOM    451  OE1 GLU A  62       6.867 -10.424   6.394  1.00 78.26           O  
ATOM    452  OE2 GLU A  62       7.682 -12.138   5.288  1.00 73.01           O  
ATOM    453  N   LEU A  63       1.901 -10.707   6.064  1.00 29.97           N  
ATOM    454  CA  LEU A  63       0.529 -10.257   6.268  1.00 27.18           C  
ATOM    455  C   LEU A  63      -0.256 -10.493   4.986  1.00 26.99           C  
ATOM    456  O   LEU A  63      -1.432 -10.857   5.031  1.00 31.63           O  
ATOM    457  CB  LEU A  63       0.509  -8.784   6.658  1.00 31.57           C  
ATOM    458  CG  LEU A  63      -0.605  -8.296   7.574  1.00 32.06           C  
ATOM    459  CD1 LEU A  63      -0.221  -6.936   8.069  1.00 39.25           C  
ATOM    460  CD2 LEU A  63      -1.931  -8.226   6.850  1.00 38.77           C  
ATOM    461  N   VAL A  64       0.397 -10.331   3.842  1.00 25.11           N  
ATOM    462  CA  VAL A  64      -0.278 -10.586   2.587  1.00 26.86           C  
ATOM    463  C   VAL A  64      -0.674 -12.043   2.451  1.00 23.54           C  
ATOM    464  O   VAL A  64      -1.797 -12.326   2.067  1.00 36.24           O  
ATOM    465  CB  VAL A  64       0.561 -10.248   1.381  1.00 29.01           C  
ATOM    466  CG1 VAL A  64      -0.296 -10.350   0.124  1.00 22.83           C  
ATOM    467  CG2 VAL A  64       1.111  -8.875   1.525  1.00 35.77           C  
ATOM    468  N   ILE A  65       0.225 -12.977   2.748  1.00 32.40           N  
ATOM    469  CA  ILE A  65      -0.115 -14.401   2.626  1.00 27.53           C  
ATOM    470  C   ILE A  65      -1.234 -14.782   3.573  1.00 29.39           C  
ATOM    471  O   ILE A  65      -2.061 -15.648   3.255  1.00 32.27           O  
ATOM    472  CB  ILE A  65       1.124 -15.356   2.772  1.00 31.29           C  
ATOM    473  CG1 ILE A  65       1.655 -15.751   1.390  1.00 29.25           C  
ATOM    474  CG2 ILE A  65       0.734 -16.675   3.418  1.00 35.74           C  
ATOM    475  CD1 ILE A  65       2.201 -14.615   0.586  1.00 29.01           C  
ATOM    476  N   ALA A  66      -1.275 -14.102   4.718  1.00 34.26           N  
ATOM    477  CA  ALA A  66      -2.297 -14.315   5.740  1.00 31.16           C  
ATOM    478  C   ALA A  66      -3.685 -13.867   5.237  1.00 34.96           C  
ATOM    479  O   ALA A  66      -4.700 -14.517   5.523  1.00 36.19           O  
ATOM    480  CB  ALA A  66      -1.922 -13.562   6.983  1.00 32.44           C  
ATOM    481  N   LEU A  67      -3.725 -12.763   4.489  1.00 32.65           N  
ATOM    482  CA  LEU A  67      -4.978 -12.266   3.939  1.00 27.08           C  
ATOM    483  C   LEU A  67      -5.460 -13.165   2.833  1.00 23.61           C  
ATOM    484  O   LEU A  67      -6.653 -13.297   2.644  1.00 28.81           O  
ATOM    485  CB  LEU A  67      -4.832 -10.866   3.366  1.00 35.03           C  
ATOM    486  CG  LEU A  67      -4.395  -9.691   4.227  1.00 34.91           C  
ATOM    487  CD1 LEU A  67      -4.558  -8.468   3.362  1.00 31.64           C  
ATOM    488  CD2 LEU A  67      -5.226  -9.569   5.501  1.00 34.52           C  
ATOM    489  N   VAL A  68      -4.534 -13.774   2.097  1.00 23.77           N  
ATOM    490  CA  VAL A  68      -4.880 -14.670   0.987  1.00 23.03           C  
ATOM    491  C   VAL A  68      -5.419 -15.970   1.546  1.00 25.05           C  
ATOM    492  O   VAL A  68      -6.321 -16.567   0.967  1.00 36.11           O  
ATOM    493  CB  VAL A  68      -3.649 -15.001   0.041  1.00 21.51           C  
ATOM    494  CG1 VAL A  68      -4.036 -16.018  -1.022  1.00 22.42           C  
ATOM    495  CG2 VAL A  68      -3.093 -13.752  -0.641  1.00 12.79           C  
ATOM    496  N   LYS A  69      -4.876 -16.420   2.671  1.00 28.92           N  
ATOM    497  CA  LYS A  69      -5.342 -17.671   3.275  1.00 28.12           C  
ATOM    498  C   LYS A  69      -6.732 -17.449   3.875  1.00 28.95           C  
ATOM    499  O   LYS A  69      -7.621 -18.294   3.750  1.00 28.87           O  
ATOM    500  CB  LYS A  69      -4.342 -18.142   4.321  1.00 30.34           C  
ATOM    501  CG  LYS A  69      -4.326 -19.631   4.531  1.00 33.34           C  
ATOM    502  CD  LYS A  69      -3.018 -20.052   5.189  1.00 57.12           C  
ATOM    503  CE  LYS A  69      -2.716 -19.271   6.489  1.00 68.29           C  
ATOM    504  NZ  LYS A  69      -1.350 -19.533   7.084  1.00 73.65           N  
ATOM    505  N   GLU A  70      -6.912 -16.286   4.494  1.00 18.82           N  
ATOM    506  CA  GLU A  70      -8.182 -15.890   5.071  1.00 24.78           C  
ATOM    507  C   GLU A  70      -9.199 -15.792   3.922  1.00 34.43           C  
ATOM    508  O   GLU A  70     -10.213 -16.489   3.900  1.00 40.57           O  
ATOM    509  CB  GLU A  70      -8.017 -14.518   5.740  1.00 30.48           C  
ATOM    510  CG  GLU A  70      -9.313 -13.846   6.198  1.00 47.35           C  
ATOM    511  CD  GLU A  70      -9.104 -12.459   6.815  1.00 53.03           C  
ATOM    512  OE1 GLU A  70      -8.294 -12.340   7.760  1.00 64.48           O  
ATOM    513  OE2 GLU A  70      -9.759 -11.487   6.367  1.00 57.87           O  
ATOM    514  N   ARG A  71      -8.878 -14.966   2.933  1.00 33.55           N  
ATOM    515  CA  ARG A  71      -9.735 -14.749   1.788  1.00 24.22           C  
ATOM    516  C   ARG A  71     -10.196 -15.995   1.081  1.00 23.57           C  
ATOM    517  O   ARG A  71     -11.393 -16.209   0.943  1.00 29.81           O  
ATOM    518  CB  ARG A  71      -9.049 -13.848   0.761  1.00 26.48           C  
ATOM    519  CG  ARG A  71      -9.901 -13.566  -0.476  1.00 21.89           C  
ATOM    520  CD  ARG A  71     -11.097 -12.676  -0.128  1.00 27.49           C  
ATOM    521  NE  ARG A  71     -11.989 -12.489  -1.266  1.00 28.17           N  
ATOM    522  CZ  ARG A  71     -12.837 -13.404  -1.713  1.00 30.25           C  
ATOM    523  NH1 ARG A  71     -12.950 -14.570  -1.101  1.00 32.98           N  
ATOM    524  NH2 ARG A  71     -13.596 -13.143  -2.763  1.00 38.84           N  
ATOM    525  N   ILE A  72      -9.268 -16.820   0.618  1.00 21.61           N  
ATOM    526  CA  ILE A  72      -9.664 -18.002  -0.136  1.00 18.69           C  
ATOM    527  C   ILE A  72     -10.391 -19.024   0.700  1.00 24.84           C  
ATOM    528  O   ILE A  72     -10.702 -20.110   0.229  1.00 28.83           O  
ATOM    529  CB  ILE A  72      -8.486 -18.639  -0.878  1.00 21.29           C  
ATOM    530  CG1 ILE A  72      -7.518 -19.277   0.112  1.00 19.14           C  
ATOM    531  CG2 ILE A  72      -7.787 -17.577  -1.728  1.00 15.87           C  
ATOM    532  CD1 ILE A  72      -6.322 -19.871  -0.538  1.00 30.14           C  
ATOM    533  N   ALA A  73     -10.586 -18.695   1.970  1.00 34.95           N  
ATOM    534  CA  ALA A  73     -11.326 -19.542   2.895  1.00 40.67           C  
ATOM    535  C   ALA A  73     -12.815 -19.149   2.819  1.00 45.62           C  
ATOM    536  O   ALA A  73     -13.678 -19.834   3.379  1.00 47.72           O  
ATOM    537  CB  ALA A  73     -10.803 -19.373   4.311  1.00 35.58           C  
ATOM    538  N   GLN A  74     -13.106 -18.019   2.173  1.00 42.96           N  
ATOM    539  CA  GLN A  74     -14.475 -17.584   1.995  1.00 38.08           C  
ATOM    540  C   GLN A  74     -15.129 -18.583   1.045  1.00 41.23           C  
ATOM    541  O   GLN A  74     -14.466 -19.197   0.209  1.00 39.18           O  
ATOM    542  CB  GLN A  74     -14.526 -16.161   1.484  1.00 29.08           C  
ATOM    543  CG  GLN A  74     -13.977 -15.201   2.512  1.00 39.76           C  
ATOM    544  CD  GLN A  74     -14.017 -13.741   2.077  1.00 57.07           C  
ATOM    545  OE1 GLN A  74     -13.417 -12.878   2.724  1.00 60.07           O  
ATOM    546  NE2 GLN A  74     -14.727 -13.452   0.987  1.00 64.32           N  
ATOM    547  N   GLU A  75     -16.427 -18.775   1.223  1.00 48.96           N  
ATOM    548  CA  GLU A  75     -17.200 -19.754   0.468  1.00 55.26           C  
ATOM    549  C   GLU A  75     -17.335 -19.505  -1.028  1.00 51.88           C  
ATOM    550  O   GLU A  75     -17.616 -20.435  -1.802  1.00 48.34           O  
ATOM    551  CB  GLU A  75     -18.569 -19.931   1.139  1.00 69.32           C  
ATOM    552  CG  GLU A  75     -18.474 -20.343   2.634  1.00 79.10           C  
ATOM    553  CD  GLU A  75     -19.090 -19.320   3.595  1.00 84.19           C  
ATOM    554  OE1 GLU A  75     -18.635 -18.147   3.628  1.00 88.37           O  
ATOM    555  OE2 GLU A  75     -20.030 -19.701   4.328  1.00 84.11           O  
ATOM    556  N   ASP A  76     -17.124 -18.251  -1.429  1.00 49.64           N  
ATOM    557  CA  ASP A  76     -17.185 -17.880  -2.839  1.00 46.29           C  
ATOM    558  C   ASP A  76     -15.974 -18.428  -3.616  1.00 44.15           C  
ATOM    559  O   ASP A  76     -15.989 -18.467  -4.854  1.00 40.68           O  
ATOM    560  CB  ASP A  76     -17.379 -16.360  -3.028  1.00 36.81           C  
ATOM    561  CG  ASP A  76     -16.169 -15.533  -2.651  1.00 31.41           C  
ATOM    562  OD1 ASP A  76     -15.299 -16.002  -1.907  1.00 32.06           O  
ATOM    563  OD2 ASP A  76     -16.100 -14.375  -3.107  1.00 32.87           O  
ATOM    564  N   CYS A  77     -14.960 -18.897  -2.877  1.00 34.50           N  
ATOM    565  CA  CYS A  77     -13.764 -19.497  -3.470  1.00 26.25           C  
ATOM    566  C   CYS A  77     -13.861 -21.002  -3.330  1.00 22.86           C  
ATOM    567  O   CYS A  77     -12.851 -21.703  -3.328  1.00 30.27           O  
ATOM    568  CB  CYS A  77     -12.502 -19.027  -2.765  1.00  9.52           C  
ATOM    569  SG  CYS A  77     -12.229 -17.284  -2.859  1.00 26.99           S  
ATOM    570  N   ARG A  78     -15.079 -21.502  -3.179  1.00 32.83           N  
ATOM    571  CA  ARG A  78     -15.293 -22.933  -3.019  1.00 37.14           C  
ATOM    572  C   ARG A  78     -14.995 -23.694  -4.310  1.00 37.85           C  
ATOM    573  O   ARG A  78     -14.730 -24.896  -4.269  1.00 43.84           O  
ATOM    574  CB  ARG A  78     -16.722 -23.179  -2.530  1.00 47.41           C  
ATOM    575  CG  ARG A  78     -17.100 -24.628  -2.259  1.00 62.01           C  
ATOM    576  CD  ARG A  78     -18.494 -24.740  -1.607  1.00 73.31           C  
ATOM    577  NE  ARG A  78     -18.434 -25.043  -0.172  1.00 82.29           N  
ATOM    578  CZ  ARG A  78     -18.109 -24.167   0.781  1.00 85.11           C  
ATOM    579  NH1 ARG A  78     -17.827 -22.907   0.469  1.00 83.75           N  
ATOM    580  NH2 ARG A  78     -18.082 -24.551   2.053  1.00 81.84           N  
ATOM    581  N   ASN A  79     -14.994 -22.988  -5.447  1.00 34.73           N  
ATOM    582  CA  ASN A  79     -14.722 -23.611  -6.752  1.00 27.50           C  
ATOM    583  C   ASN A  79     -13.300 -23.366  -7.236  1.00 22.09           C  
ATOM    584  O   ASN A  79     -12.859 -23.924  -8.236  1.00 25.67           O  
ATOM    585  CB  ASN A  79     -15.694 -23.098  -7.811  1.00 34.13           C  
ATOM    586  CG  ASN A  79     -17.134 -23.479  -7.525  1.00 36.90           C  
ATOM    587  OD1 ASN A  79     -17.501 -24.650  -7.589  1.00 36.68           O  
ATOM    588  ND2 ASN A  79     -17.963 -22.482  -7.234  1.00 45.32           N  
ATOM    589  N   GLY A  80     -12.593 -22.506  -6.525  1.00 17.69           N  
ATOM    590  CA  GLY A  80     -11.233 -22.180  -6.869  1.00 16.86           C  
ATOM    591  C   GLY A  80     -11.157 -20.677  -6.854  1.00 17.27           C  
ATOM    592  O   GLY A  80     -11.969 -20.005  -6.206  1.00 15.83           O  
ATOM    593  N   PHE A  81     -10.239 -20.129  -7.628  1.00 20.66           N  
ATOM    594  CA  PHE A  81     -10.086 -18.686  -7.664  1.00 27.76           C  
ATOM    595  C   PHE A  81      -9.076 -18.251  -8.718  1.00 26.50           C  
ATOM    596  O   PHE A  81      -8.280 -19.066  -9.186  1.00 28.02           O  
ATOM    597  CB  PHE A  81      -9.692 -18.157  -6.275  1.00 29.10           C  
ATOM    598  CG  PHE A  81      -8.501 -18.869  -5.645  1.00 33.16           C  
ATOM    599  CD1 PHE A  81      -7.199 -18.586  -6.059  1.00 31.40           C  
ATOM    600  CD2 PHE A  81      -8.687 -19.781  -4.598  1.00 27.09           C  
ATOM    601  CE1 PHE A  81      -6.105 -19.194  -5.440  1.00 32.43           C  
ATOM    602  CE2 PHE A  81      -7.607 -20.386  -3.978  1.00 32.66           C  
ATOM    603  CZ  PHE A  81      -6.312 -20.097  -4.396  1.00 30.97           C  
ATOM    604  N   LEU A  82      -9.150 -16.980  -9.112  1.00 22.30           N  
ATOM    605  CA  LEU A  82      -8.252 -16.401 -10.097  1.00 19.27           C  
ATOM    606  C   LEU A  82      -7.502 -15.317  -9.375  1.00 19.29           C  
ATOM    607  O   LEU A  82      -8.066 -14.298  -9.018  1.00 20.16           O  
ATOM    608  CB  LEU A  82      -9.026 -15.798 -11.273  1.00 19.17           C  
ATOM    609  CG  LEU A  82      -8.299 -15.043 -12.386  1.00 20.14           C  
ATOM    610  CD1 LEU A  82      -7.291 -15.935 -13.096  1.00 12.74           C  
ATOM    611  CD2 LEU A  82      -9.336 -14.557 -13.376  1.00 16.91           C  
ATOM    612  N   LEU A  83      -6.247 -15.610  -9.077  1.00 22.96           N  
ATOM    613  CA  LEU A  83      -5.348 -14.700  -8.398  1.00 22.22           C  
ATOM    614  C   LEU A  83      -4.661 -13.917  -9.523  1.00 20.44           C  
ATOM    615  O   LEU A  83      -3.934 -14.455 -10.362  1.00 17.82           O  
ATOM    616  CB  LEU A  83      -4.371 -15.520  -7.551  1.00 23.11           C  
ATOM    617  CG  LEU A  83      -3.488 -14.850  -6.517  1.00 27.73           C  
ATOM    618  CD1 LEU A  83      -4.285 -13.921  -5.611  1.00 37.32           C  
ATOM    619  CD2 LEU A  83      -2.822 -15.949  -5.732  1.00 30.13           C  
ATOM    620  N   ASP A  84      -4.938 -12.634  -9.551  1.00 22.61           N  
ATOM    621  CA  ASP A  84      -4.443 -11.758 -10.590  1.00 26.70           C  
ATOM    622  C   ASP A  84      -3.178 -11.011 -10.155  1.00 29.03           C  
ATOM    623  O   ASP A  84      -3.237 -10.195  -9.246  1.00 26.81           O  
ATOM    624  CB  ASP A  84      -5.602 -10.799 -10.929  1.00 24.75           C  
ATOM    625  CG  ASP A  84      -5.197  -9.652 -11.811  1.00 29.12           C  
ATOM    626  OD1 ASP A  84      -5.003  -9.859 -13.021  1.00 40.54           O  
ATOM    627  OD2 ASP A  84      -5.125  -8.519 -11.300  1.00 38.89           O  
ATOM    628  N   GLY A  85      -2.033 -11.320 -10.770  1.00 31.06           N  
ATOM    629  CA  GLY A  85      -0.781 -10.634 -10.440  1.00 25.52           C  
ATOM    630  C   GLY A  85      -0.128 -10.839  -9.076  1.00 35.02           C  
ATOM    631  O   GLY A  85       0.513  -9.917  -8.536  1.00 40.79           O  
ATOM    632  N   PHE A  86      -0.348 -12.006  -8.470  1.00 32.55           N  
ATOM    633  CA  PHE A  86       0.255 -12.328  -7.186  1.00 21.22           C  
ATOM    634  C   PHE A  86       0.346 -13.824  -7.150  1.00 17.96           C  
ATOM    635  O   PHE A  86      -0.638 -14.491  -7.401  1.00 19.83           O  
ATOM    636  CB  PHE A  86      -0.578 -11.865  -6.000  1.00 23.81           C  
ATOM    637  CG  PHE A  86       0.085 -12.155  -4.668  1.00 29.66           C  
ATOM    638  CD1 PHE A  86       1.052 -11.301  -4.155  1.00 19.34           C  
ATOM    639  CD2 PHE A  86      -0.157 -13.345  -3.993  1.00 29.71           C  
ATOM    640  CE1 PHE A  86       1.765 -11.637  -3.008  1.00 20.42           C  
ATOM    641  CE2 PHE A  86       0.563 -13.672  -2.847  1.00 16.47           C  
ATOM    642  CZ  PHE A  86       1.516 -12.825  -2.365  1.00 14.00           C  
ATOM    643  N   PRO A  87       1.497 -14.371  -6.734  1.00 17.36           N  
ATOM    644  CA  PRO A  87       2.733 -13.731  -6.277  1.00 15.90           C  
ATOM    645  C   PRO A  87       3.529 -12.859  -7.243  1.00 17.32           C  
ATOM    646  O   PRO A  87       3.362 -12.940  -8.445  1.00 25.25           O  
ATOM    647  CB  PRO A  87       3.566 -14.926  -5.825  1.00 12.44           C  
ATOM    648  CG  PRO A  87       3.097 -16.003  -6.662  1.00 14.93           C  
ATOM    649  CD  PRO A  87       1.621 -15.826  -6.597  1.00 14.28           C  
ATOM    650  N   ARG A  88       4.370 -11.993  -6.690  1.00 13.73           N  
ATOM    651  CA  ARG A  88       5.248 -11.143  -7.479  1.00 15.84           C  
ATOM    652  C   ARG A  88       6.734 -11.526  -7.331  1.00 28.17           C  
ATOM    653  O   ARG A  88       7.593 -11.006  -8.044  1.00 28.27           O  
ATOM    654  CB  ARG A  88       5.080  -9.700  -7.072  1.00 16.22           C  
ATOM    655  CG  ARG A  88       3.808  -9.115  -7.543  1.00 22.11           C  
ATOM    656  CD  ARG A  88       3.632  -7.743  -7.000  1.00 21.72           C  
ATOM    657  NE  ARG A  88       2.337  -7.676  -6.329  1.00 48.47           N  
ATOM    658  CZ  ARG A  88       2.174  -7.566  -5.009  1.00 51.56           C  
ATOM    659  NH1 ARG A  88       3.233  -7.457  -4.211  1.00 48.80           N  
ATOM    660  NH2 ARG A  88       0.947  -7.522  -4.489  1.00 49.01           N  
ATOM    661  N   THR A  89       7.042 -12.443  -6.414  1.00 27.78           N  
ATOM    662  CA  THR A  89       8.423 -12.849  -6.179  1.00 22.44           C  
ATOM    663  C   THR A  89       8.469 -14.304  -5.725  1.00 23.02           C  
ATOM    664  O   THR A  89       7.450 -14.826  -5.270  1.00 29.88           O  
ATOM    665  CB  THR A  89       9.018 -12.014  -5.046  1.00 20.50           C  
ATOM    666  OG1 THR A  89       8.308 -12.308  -3.842  1.00 26.51           O  
ATOM    667  CG2 THR A  89       8.890 -10.535  -5.326  1.00 19.20           C  
ATOM    668  N   ILE A  90       9.643 -14.947  -5.829  1.00 27.74           N  
ATOM    669  CA  ILE A  90       9.848 -16.353  -5.387  1.00 19.61           C  
ATOM    670  C   ILE A  90       9.563 -16.476  -3.899  1.00 18.78           C  
ATOM    671  O   ILE A  90       9.058 -17.497  -3.452  1.00 23.93           O  
ATOM    672  CB  ILE A  90      11.292 -16.877  -5.667  1.00 21.39           C  
ATOM    673  CG1 ILE A  90      11.481 -17.118  -7.167  1.00 21.41           C  
ATOM    674  CG2 ILE A  90      11.574 -18.178  -4.855  1.00 15.36           C  
ATOM    675  CD1 ILE A  90      12.916 -17.320  -7.596  1.00 22.52           C  
ATOM    676  N   PRO A  91       9.982 -15.478  -3.102  1.00 20.68           N  
ATOM    677  CA  PRO A  91       9.733 -15.505  -1.668  1.00 21.23           C  
ATOM    678  C   PRO A  91       8.248 -15.565  -1.402  1.00 24.83           C  
ATOM    679  O   PRO A  91       7.830 -16.255  -0.485  1.00 38.11           O  
ATOM    680  CB  PRO A  91      10.304 -14.183  -1.218  1.00 22.95           C  
ATOM    681  CG  PRO A  91      11.508 -14.075  -2.055  1.00 19.17           C  
ATOM    682  CD  PRO A  91      10.943 -14.403  -3.408  1.00 20.52           C  
ATOM    683  N   GLN A  92       7.455 -14.821  -2.175  1.00 27.67           N  
ATOM    684  CA  GLN A  92       5.989 -14.839  -2.027  1.00 21.79           C  
ATOM    685  C   GLN A  92       5.370 -16.146  -2.508  1.00 21.36           C  
ATOM    686  O   GLN A  92       4.463 -16.686  -1.881  1.00 27.98           O  
ATOM    687  CB  GLN A  92       5.374 -13.699  -2.800  1.00 18.72           C  
ATOM    688  CG  GLN A  92       5.490 -12.400  -2.062  1.00 24.02           C  
ATOM    689  CD  GLN A  92       5.209 -11.201  -2.920  1.00 25.75           C  
ATOM    690  OE1 GLN A  92       5.181 -10.077  -2.428  1.00 26.66           O  
ATOM    691  NE2 GLN A  92       5.067 -11.416  -4.222  1.00 20.26           N  
ATOM    692  N   ALA A  93       5.895 -16.672  -3.609  1.00 25.28           N  
ATOM    693  CA  ALA A  93       5.415 -17.915  -4.186  1.00 17.64           C  
ATOM    694  C   ALA A  93       5.724 -19.099  -3.289  1.00 17.89           C  
ATOM    695  O   ALA A  93       4.922 -20.004  -3.127  1.00 25.23           O  
ATOM    696  CB  ALA A  93       6.049 -18.119  -5.566  1.00 20.35           C  
ATOM    697  N   ASP A  94       6.912 -19.096  -2.723  1.00 22.38           N  
ATOM    698  CA  ASP A  94       7.335 -20.175  -1.866  1.00 22.19           C  
ATOM    699  C   ASP A  94       6.493 -20.235  -0.600  1.00 15.62           C  
ATOM    700  O   ASP A  94       6.163 -21.315  -0.132  1.00 17.98           O  
ATOM    701  CB  ASP A  94       8.814 -20.013  -1.540  1.00 24.08           C  
ATOM    702  CG  ASP A  94       9.487 -21.331  -1.326  1.00 34.20           C  
ATOM    703  OD1 ASP A  94       9.729 -22.033  -2.331  1.00 41.75           O  
ATOM    704  OD2 ASP A  94       9.728 -21.685  -0.153  1.00 39.06           O  
ATOM    705  N   ALA A  95       6.127 -19.072  -0.067  1.00 15.98           N  
ATOM    706  CA  ALA A  95       5.301 -18.979   1.142  1.00 22.73           C  
ATOM    707  C   ALA A  95       3.908 -19.507   0.887  1.00 23.86           C  
ATOM    708  O   ALA A  95       3.321 -20.141   1.751  1.00 33.99           O  
ATOM    709  CB  ALA A  95       5.225 -17.562   1.644  1.00 22.28           C  
ATOM    710  N   MET A  96       3.366 -19.245  -0.292  1.00 21.31           N  
ATOM    711  CA  MET A  96       2.051 -19.767  -0.607  1.00 16.80           C  
ATOM    712  C   MET A  96       2.112 -21.264  -0.564  1.00 15.32           C  
ATOM    713  O   MET A  96       1.181 -21.899  -0.097  1.00 20.89           O  
ATOM    714  CB  MET A  96       1.603 -19.350  -1.996  1.00 10.89           C  
ATOM    715  CG  MET A  96       0.961 -18.000  -2.012  1.00 18.49           C  
ATOM    716  SD  MET A  96       0.720 -17.544  -3.700  1.00 33.23           S  
ATOM    717  CE  MET A  96      -0.855 -18.271  -4.003  1.00 16.18           C  
ATOM    718  N   LYS A  97       3.198 -21.839  -1.059  1.00 15.79           N  
ATOM    719  CA  LYS A  97       3.301 -23.289  -1.077  1.00 23.25           C  
ATOM    720  C   LYS A  97       3.358 -23.845   0.332  1.00 30.72           C  
ATOM    721  O   LYS A  97       2.708 -24.848   0.632  1.00 33.70           O  
ATOM    722  CB  LYS A  97       4.528 -23.758  -1.868  1.00 22.15           C  
ATOM    723  CG  LYS A  97       4.538 -25.279  -2.059  1.00 36.03           C  
ATOM    724  CD  LYS A  97       5.473 -25.769  -3.159  1.00 36.07           C  
ATOM    725  CE  LYS A  97       6.919 -25.770  -2.739  1.00 39.56           C  
ATOM    726  NZ  LYS A  97       7.701 -26.651  -3.655  1.00 37.58           N  
ATOM    727  N   GLU A  98       4.131 -23.168   1.182  1.00 36.37           N  
ATOM    728  CA  GLU A  98       4.337 -23.551   2.575  1.00 35.95           C  
ATOM    729  C   GLU A  98       3.073 -23.465   3.401  1.00 33.57           C  
ATOM    730  O   GLU A  98       2.905 -24.216   4.359  1.00 41.70           O  
ATOM    731  CB  GLU A  98       5.436 -22.698   3.206  1.00 43.10           C  
ATOM    732  CG  GLU A  98       6.795 -22.816   2.520  1.00 56.84           C  
ATOM    733  CD  GLU A  98       7.554 -24.071   2.911  1.00 72.11           C  
ATOM    734  OE1 GLU A  98       7.983 -24.146   4.087  1.00 79.50           O  
ATOM    735  OE2 GLU A  98       7.733 -24.971   2.047  1.00 76.65           O  
ATOM    736  N   ALA A  99       2.197 -22.529   3.058  1.00 30.59           N  
ATOM    737  CA  ALA A  99       0.921 -22.393   3.754  1.00 24.42           C  
ATOM    738  C   ALA A  99      -0.123 -23.395   3.234  1.00 23.68           C  
ATOM    739  O   ALA A  99      -1.263 -23.397   3.704  1.00 32.46           O  
ATOM    740  CB  ALA A  99       0.393 -20.971   3.639  1.00 23.91           C  
ATOM    741  N   GLY A 100       0.266 -24.217   2.250  1.00 22.97           N  
ATOM    742  CA  GLY A 100      -0.621 -25.227   1.679  1.00 20.96           C  
ATOM    743  C   GLY A 100      -1.509 -24.747   0.545  1.00 21.24           C  
ATOM    744  O   GLY A 100      -2.408 -25.457   0.119  1.00 34.50           O  
ATOM    745  N   ILE A 101      -1.248 -23.549   0.046  1.00 19.62           N  
ATOM    746  CA  ILE A 101      -2.019 -22.965  -1.036  1.00 20.00           C  
ATOM    747  C   ILE A 101      -1.484 -23.407  -2.397  1.00 22.23           C  
ATOM    748  O   ILE A 101      -0.587 -22.783  -2.947  1.00 26.29           O  
ATOM    749  CB  ILE A 101      -1.952 -21.438  -0.950  1.00 14.37           C  
ATOM    750  CG1 ILE A 101      -2.504 -20.971   0.394  1.00 20.28           C  
ATOM    751  CG2 ILE A 101      -2.757 -20.815  -2.065  1.00 26.61           C  
ATOM    752  CD1 ILE A 101      -2.301 -19.507   0.665  1.00 19.51           C  
ATOM    753  N   ASN A 102      -1.995 -24.501  -2.928  1.00 22.11           N  
ATOM    754  CA  ASN A 102      -1.521 -24.964  -4.218  1.00 25.99           C  
ATOM    755  C   ASN A 102      -2.342 -24.299  -5.311  1.00 25.65           C  
ATOM    756  O   ASN A 102      -3.386 -23.727  -5.024  1.00 24.93           O  
ATOM    757  CB  ASN A 102      -1.652 -26.481  -4.319  1.00 24.62           C  
ATOM    758  CG  ASN A 102      -3.080 -26.931  -4.235  1.00 36.20           C  
ATOM    759  OD1 ASN A 102      -3.741 -26.688  -3.228  1.00 41.00           O  
ATOM    760  ND2 ASN A 102      -3.587 -27.559  -5.301  1.00 28.16           N  
ATOM    761  N   VAL A 103      -1.848 -24.340  -6.552  1.00 27.03           N  
ATOM    762  CA  VAL A 103      -2.549 -23.751  -7.701  1.00 24.39           C  
ATOM    763  C   VAL A 103      -2.460 -24.693  -8.864  1.00 19.07           C  
ATOM    764  O   VAL A 103      -1.428 -25.251  -9.138  1.00 25.97           O  
ATOM    765  CB  VAL A 103      -1.987 -22.367  -8.166  1.00 22.10           C  
ATOM    766  CG1 VAL A 103      -2.159 -21.336  -7.090  1.00 16.42           C  
ATOM    767  CG2 VAL A 103      -0.546 -22.458  -8.575  1.00 24.02           C  
ATOM    768  N   ASP A 104      -3.549 -24.871  -9.570  1.00 19.57           N  
ATOM    769  CA  ASP A 104      -3.511 -25.770 -10.690  1.00 17.19           C  
ATOM    770  C   ASP A 104      -2.793 -25.183 -11.873  1.00 15.75           C  
ATOM    771  O   ASP A 104      -2.163 -25.923 -12.613  1.00 22.74           O  
ATOM    772  CB  ASP A 104      -4.927 -26.120 -11.113  1.00 24.88           C  
ATOM    773  CG  ASP A 104      -5.708 -26.712 -10.012  1.00 24.98           C  
ATOM    774  OD1 ASP A 104      -5.427 -27.881  -9.675  1.00 43.24           O  
ATOM    775  OD2 ASP A 104      -6.568 -26.002  -9.460  1.00 27.72           O  
ATOM    776  N   TYR A 105      -2.969 -23.881 -12.112  1.00 17.82           N  
ATOM    777  CA  TYR A 105      -2.364 -23.232 -13.265  1.00 12.16           C  
ATOM    778  C   TYR A 105      -1.754 -21.901 -13.021  1.00  8.50           C  
ATOM    779  O   TYR A 105      -2.283 -21.077 -12.308  1.00 12.46           O  
ATOM    780  CB  TYR A 105      -3.374 -23.004 -14.358  1.00 11.28           C  
ATOM    781  CG  TYR A 105      -3.932 -24.246 -14.907  1.00 15.27           C  
ATOM    782  CD1 TYR A 105      -5.070 -24.809 -14.333  1.00 24.66           C  
ATOM    783  CD2 TYR A 105      -3.347 -24.877 -16.002  1.00 19.68           C  
ATOM    784  CE1 TYR A 105      -5.624 -25.978 -14.826  1.00 22.49           C  
ATOM    785  CE2 TYR A 105      -3.896 -26.061 -16.515  1.00 25.60           C  
ATOM    786  CZ  TYR A 105      -5.041 -26.598 -15.909  1.00 25.06           C  
ATOM    787  OH  TYR A 105      -5.623 -27.759 -16.356  1.00 33.74           O  
ATOM    788  N   VAL A 106      -0.694 -21.659 -13.763  1.00 18.01           N  
ATOM    789  CA  VAL A 106       0.038 -20.419 -13.718  1.00 17.35           C  
ATOM    790  C   VAL A 106       0.133 -20.080 -15.186  1.00 19.21           C  
ATOM    791  O   VAL A 106       0.763 -20.799 -15.979  1.00 13.86           O  
ATOM    792  CB  VAL A 106       1.436 -20.615 -13.159  1.00 18.30           C  
ATOM    793  CG1 VAL A 106       2.163 -19.304 -13.179  1.00 18.64           C  
ATOM    794  CG2 VAL A 106       1.362 -21.183 -11.754  1.00 15.06           C  
ATOM    795  N   LEU A 107      -0.591 -19.041 -15.559  1.00 18.69           N  
ATOM    796  CA  LEU A 107      -0.631 -18.614 -16.936  1.00 24.97           C  
ATOM    797  C   LEU A 107       0.114 -17.314 -17.072  1.00 18.25           C  
ATOM    798  O   LEU A 107      -0.049 -16.424 -16.259  1.00 23.62           O  
ATOM    799  CB  LEU A 107      -2.079 -18.414 -17.370  1.00 28.61           C  
ATOM    800  CG  LEU A 107      -3.071 -19.535 -17.051  1.00 30.93           C  
ATOM    801  CD1 LEU A 107      -4.463 -19.069 -17.428  1.00 34.74           C  
ATOM    802  CD2 LEU A 107      -2.724 -20.799 -17.807  1.00 34.73           C  
ATOM    803  N   GLU A 108       0.979 -17.227 -18.069  1.00 22.27           N  
ATOM    804  CA  GLU A 108       1.720 -16.011 -18.301  1.00 14.08           C  
ATOM    805  C   GLU A 108       1.173 -15.440 -19.582  1.00 18.47           C  
ATOM    806  O   GLU A 108       1.270 -16.058 -20.626  1.00 21.54           O  
ATOM    807  CB  GLU A 108       3.209 -16.288 -18.472  1.00 21.45           C  
ATOM    808  CG  GLU A 108       4.021 -14.992 -18.546  1.00 22.56           C  
ATOM    809  CD  GLU A 108       5.425 -15.174 -19.060  1.00 24.65           C  
ATOM    810  OE1 GLU A 108       5.861 -16.335 -19.245  1.00 19.36           O  
ATOM    811  OE2 GLU A 108       6.082 -14.131 -19.290  1.00 31.53           O  
ATOM    812  N   PHE A 109       0.566 -14.273 -19.489  1.00 18.92           N  
ATOM    813  CA  PHE A 109      -0.008 -13.621 -20.634  1.00 22.01           C  
ATOM    814  C   PHE A 109       1.117 -12.841 -21.283  1.00 19.92           C  
ATOM    815  O   PHE A 109       1.519 -11.794 -20.802  1.00 23.47           O  
ATOM    816  CB  PHE A 109      -1.113 -12.712 -20.156  1.00 22.35           C  
ATOM    817  CG  PHE A 109      -2.099 -12.358 -21.208  1.00 23.54           C  
ATOM    818  CD1 PHE A 109      -3.182 -13.183 -21.451  1.00 25.40           C  
ATOM    819  CD2 PHE A 109      -2.016 -11.127 -21.873  1.00 30.32           C  
ATOM    820  CE1 PHE A 109      -4.186 -12.790 -22.330  1.00 31.74           C  
ATOM    821  CE2 PHE A 109      -3.020 -10.713 -22.763  1.00 16.97           C  
ATOM    822  CZ  PHE A 109      -4.107 -11.546 -22.987  1.00 27.36           C  
ATOM    823  N   ASP A 110       1.596 -13.334 -22.412  1.00 19.10           N  
ATOM    824  CA  ASP A 110       2.733 -12.724 -23.092  1.00 22.26           C  
ATOM    825  C   ASP A 110       2.493 -11.719 -24.225  1.00 25.25           C  
ATOM    826  O   ASP A 110       1.869 -12.055 -25.224  1.00 36.02           O  
ATOM    827  CB  ASP A 110       3.603 -13.856 -23.615  1.00 31.65           C  
ATOM    828  CG  ASP A 110       4.915 -13.381 -24.131  1.00 35.66           C  
ATOM    829  OD1 ASP A 110       5.602 -12.653 -23.394  1.00 33.70           O  
ATOM    830  OD2 ASP A 110       5.255 -13.743 -25.276  1.00 50.40           O  
ATOM    831  N   VAL A 111       2.979 -10.490 -24.060  1.00 25.85           N  
ATOM    832  CA  VAL A 111       2.887  -9.442 -25.089  1.00 22.78           C  
ATOM    833  C   VAL A 111       4.222  -8.701 -25.064  1.00 27.86           C  
ATOM    834  O   VAL A 111       4.597  -8.130 -24.037  1.00 36.47           O  
ATOM    835  CB  VAL A 111       1.783  -8.417 -24.832  1.00 20.62           C  
ATOM    836  CG1 VAL A 111       1.838  -7.346 -25.912  1.00 18.76           C  
ATOM    837  CG2 VAL A 111       0.422  -9.095 -24.811  1.00 18.08           C  
ATOM    838  N   PRO A 112       4.967  -8.735 -26.181  1.00 32.93           N  
ATOM    839  CA  PRO A 112       6.278  -8.108 -26.392  1.00 27.47           C  
ATOM    840  C   PRO A 112       6.342  -6.667 -25.949  1.00 24.88           C  
ATOM    841  O   PRO A 112       5.510  -5.839 -26.328  1.00 23.46           O  
ATOM    842  CB  PRO A 112       6.471  -8.229 -27.900  1.00 36.49           C  
ATOM    843  CG  PRO A 112       5.791  -9.541 -28.202  1.00 36.23           C  
ATOM    844  CD  PRO A 112       4.516  -9.418 -27.408  1.00 37.09           C  
ATOM    845  N   ASP A 113       7.380  -6.361 -25.189  1.00 28.58           N  
ATOM    846  CA  ASP A 113       7.570  -5.021 -24.664  1.00 30.49           C  
ATOM    847  C   ASP A 113       7.311  -3.927 -25.661  1.00 27.95           C  
ATOM    848  O   ASP A 113       6.638  -2.954 -25.346  1.00 30.96           O  
ATOM    849  CB  ASP A 113       8.981  -4.846 -24.090  1.00 35.42           C  
ATOM    850  CG  ASP A 113       9.156  -5.514 -22.739  1.00 36.10           C  
ATOM    851  OD1 ASP A 113       8.183  -6.118 -22.218  1.00 38.70           O  
ATOM    852  OD2 ASP A 113      10.276  -5.411 -22.196  1.00 34.22           O  
ATOM    853  N   GLU A 114       7.874  -4.067 -26.854  1.00 34.02           N  
ATOM    854  CA  GLU A 114       7.702  -3.047 -27.883  1.00 32.02           C  
ATOM    855  C   GLU A 114       6.254  -2.841 -28.231  1.00 26.57           C  
ATOM    856  O   GLU A 114       5.824  -1.717 -28.432  1.00 25.39           O  
ATOM    857  CB  GLU A 114       8.491  -3.383 -29.155  1.00 43.95           C  
ATOM    858  CG  GLU A 114       9.983  -3.087 -29.072  1.00 52.13           C  
ATOM    859  CD  GLU A 114      10.278  -1.698 -28.530  1.00 58.43           C  
ATOM    860  OE1 GLU A 114       9.791  -0.691 -29.115  1.00 59.64           O  
ATOM    861  OE2 GLU A 114      10.999  -1.629 -27.506  1.00 55.12           O  
ATOM    862  N   LEU A 115       5.496  -3.927 -28.286  1.00 23.02           N  
ATOM    863  CA  LEU A 115       4.102  -3.807 -28.622  1.00 20.90           C  
ATOM    864  C   LEU A 115       3.358  -3.107 -27.513  1.00 24.29           C  
ATOM    865  O   LEU A 115       2.516  -2.251 -27.779  1.00 25.93           O  
ATOM    866  CB  LEU A 115       3.511  -5.164 -28.966  1.00 25.86           C  
ATOM    867  CG  LEU A 115       3.803  -5.594 -30.413  1.00 24.56           C  
ATOM    868  CD1 LEU A 115       5.245  -6.019 -30.624  1.00 25.68           C  
ATOM    869  CD2 LEU A 115       2.878  -6.720 -30.763  1.00 35.21           C  
ATOM    870  N   ILE A 116       3.728  -3.409 -26.267  1.00 28.80           N  
ATOM    871  CA  ILE A 116       3.103  -2.760 -25.109  1.00 27.03           C  
ATOM    872  C   ILE A 116       3.470  -1.267 -25.126  1.00 25.43           C  
ATOM    873  O   ILE A 116       2.614  -0.415 -24.873  1.00 32.42           O  
ATOM    874  CB  ILE A 116       3.588  -3.359 -23.749  1.00 23.29           C  
ATOM    875  CG1 ILE A 116       3.043  -4.764 -23.535  1.00 22.29           C  
ATOM    876  CG2 ILE A 116       3.142  -2.474 -22.595  1.00 25.43           C  
ATOM    877  CD1 ILE A 116       3.656  -5.447 -22.326  1.00 19.20           C  
ATOM    878  N   VAL A 117       4.749  -0.965 -25.368  1.00 24.16           N  
ATOM    879  CA  VAL A 117       5.245   0.415 -25.424  1.00 23.84           C  
ATOM    880  C   VAL A 117       4.421   1.195 -26.442  1.00 26.81           C  
ATOM    881  O   VAL A 117       3.957   2.288 -26.146  1.00 30.82           O  
ATOM    882  CB  VAL A 117       6.727   0.499 -25.869  1.00 21.29           C  
ATOM    883  CG1 VAL A 117       7.159   1.924 -25.890  1.00 21.72           C  
ATOM    884  CG2 VAL A 117       7.626  -0.269 -24.949  1.00 18.79           C  
ATOM    885  N   ASP A 118       4.209   0.600 -27.617  1.00 35.61           N  
ATOM    886  CA  ASP A 118       3.433   1.204 -28.704  1.00 44.37           C  
ATOM    887  C   ASP A 118       1.970   1.386 -28.331  1.00 46.52           C  
ATOM    888  O   ASP A 118       1.332   2.373 -28.722  1.00 50.71           O  
ATOM    889  CB  ASP A 118       3.514   0.345 -29.971  1.00 54.94           C  
ATOM    890  CG  ASP A 118       4.943   0.221 -30.524  1.00 72.81           C  
ATOM    891  OD1 ASP A 118       5.836   1.012 -30.129  1.00 79.99           O  
ATOM    892  OD2 ASP A 118       5.176  -0.685 -31.360  1.00 79.90           O  
ATOM    893  N   ARG A 119       1.432   0.417 -27.601  1.00 46.17           N  
ATOM    894  CA  ARG A 119       0.045   0.469 -27.172  1.00 42.47           C  
ATOM    895  C   ARG A 119      -0.177   1.561 -26.158  1.00 38.41           C  
ATOM    896  O   ARG A 119      -1.291   2.021 -25.996  1.00 44.02           O  
ATOM    897  CB  ARG A 119      -0.402  -0.871 -26.581  1.00 44.74           C  
ATOM    898  CG  ARG A 119      -0.466  -1.996 -27.607  1.00 50.68           C  
ATOM    899  CD  ARG A 119      -0.728  -3.357 -26.986  1.00 57.44           C  
ATOM    900  NE  ARG A 119      -0.775  -4.407 -28.009  1.00 62.21           N  
ATOM    901  CZ  ARG A 119      -1.142  -5.667 -27.779  1.00 61.96           C  
ATOM    902  NH1 ARG A 119      -1.483  -6.048 -26.555  1.00 66.73           N  
ATOM    903  NH2 ARG A 119      -1.159  -6.553 -28.768  1.00 60.83           N  
ATOM    904  N   ILE A 120       0.887   2.045 -25.538  1.00 35.84           N  
ATOM    905  CA  ILE A 120       0.711   3.053 -24.516  1.00 33.48           C  
ATOM    906  C   ILE A 120       1.254   4.431 -24.787  1.00 38.02           C  
ATOM    907  O   ILE A 120       0.517   5.400 -24.674  1.00 45.70           O  
ATOM    908  CB  ILE A 120       1.236   2.547 -23.145  1.00 31.88           C  
ATOM    909  CG1 ILE A 120       0.346   1.416 -22.638  1.00 28.78           C  
ATOM    910  CG2 ILE A 120       1.276   3.673 -22.121  1.00 24.85           C  
ATOM    911  CD1 ILE A 120       1.037   0.511 -21.647  1.00 37.67           C  
ATOM    912  N   VAL A 121       2.528   4.551 -25.133  1.00 40.70           N  
ATOM    913  CA  VAL A 121       3.078   5.887 -25.342  1.00 44.56           C  
ATOM    914  C   VAL A 121       2.273   6.717 -26.340  1.00 52.05           C  
ATOM    915  O   VAL A 121       2.068   7.923 -26.134  1.00 52.73           O  
ATOM    916  CB  VAL A 121       4.584   5.868 -25.722  1.00 40.01           C  
ATOM    917  CG1 VAL A 121       5.349   4.958 -24.784  1.00 38.17           C  
ATOM    918  CG2 VAL A 121       4.781   5.470 -27.167  1.00 37.31           C  
ATOM    919  N   GLY A 122       1.727   6.045 -27.355  1.00 55.63           N  
ATOM    920  CA  GLY A 122       0.963   6.738 -28.375  1.00 56.67           C  
ATOM    921  C   GLY A 122      -0.485   7.032 -28.044  1.00 58.71           C  
ATOM    922  O   GLY A 122      -1.349   6.906 -28.917  1.00 62.09           O  
ATOM    923  N   ARG A 123      -0.785   7.399 -26.803  1.00 59.98           N  
ATOM    924  CA  ARG A 123      -2.167   7.692 -26.465  1.00 60.18           C  
ATOM    925  C   ARG A 123      -2.349   9.062 -25.856  1.00 61.26           C  
ATOM    926  O   ARG A 123      -1.581   9.486 -24.985  1.00 63.95           O  
ATOM    927  CB  ARG A 123      -2.818   6.581 -25.616  1.00 58.74           C  
ATOM    928  CG  ARG A 123      -2.507   6.553 -24.137  1.00 56.26           C  
ATOM    929  CD  ARG A 123      -3.358   5.488 -23.448  1.00 56.51           C  
ATOM    930  NE  ARG A 123      -2.966   5.312 -22.058  1.00 54.62           N  
ATOM    931  CZ  ARG A 123      -2.623   4.145 -21.522  1.00 60.02           C  
ATOM    932  NH1 ARG A 123      -2.660   3.036 -22.248  1.00 63.19           N  
ATOM    933  NH2 ARG A 123      -2.262   4.081 -20.248  1.00 57.16           N  
ATOM    934  N   ARG A 124      -3.333   9.767 -26.416  1.00 66.86           N  
ATOM    935  CA  ARG A 124      -3.720  11.125 -26.034  1.00 66.62           C  
ATOM    936  C   ARG A 124      -5.060  11.016 -25.300  1.00 62.75           C  
ATOM    937  O   ARG A 124      -5.944  10.262 -25.718  1.00 63.27           O  
ATOM    938  CB  ARG A 124      -3.900  11.999 -27.286  1.00 69.46           C  
ATOM    939  CG  ARG A 124      -2.811  11.864 -28.356  1.00 74.84           C  
ATOM    940  CD  ARG A 124      -1.474  12.515 -27.972  1.00 78.17           C  
ATOM    941  NE  ARG A 124      -0.534  12.491 -29.098  1.00 80.81           N  
ATOM    942  CZ  ARG A 124       0.496  11.652 -29.205  1.00 79.23           C  
ATOM    943  NH1 ARG A 124       0.753  10.780 -28.236  1.00 75.80           N  
ATOM    944  NH2 ARG A 124       1.286  11.701 -30.273  1.00 79.30           N  
ATOM    945  N   VAL A 125      -5.232  11.816 -24.257  1.00 59.71           N  
ATOM    946  CA  VAL A 125      -6.439  11.778 -23.450  1.00 59.95           C  
ATOM    947  C   VAL A 125      -7.066  13.153 -23.227  1.00 58.01           C  
ATOM    948  O   VAL A 125      -6.369  14.167 -23.167  1.00 54.64           O  
ATOM    949  CB  VAL A 125      -6.127  11.154 -22.049  1.00 62.59           C  
ATOM    950  CG1 VAL A 125      -5.422   9.809 -22.206  1.00 63.31           C  
ATOM    951  CG2 VAL A 125      -5.255  12.093 -21.214  1.00 58.41           C  
ATOM    952  N   HIS A 126      -8.388  13.205 -23.159  1.00 62.07           N  
ATOM    953  CA  HIS A 126      -9.028  14.474 -22.864  1.00 70.81           C  
ATOM    954  C   HIS A 126      -9.128  14.522 -21.346  1.00 73.64           C  
ATOM    955  O   HIS A 126     -10.022  13.905 -20.756  1.00 67.83           O  
ATOM    956  CB  HIS A 126     -10.424  14.602 -23.466  1.00 72.91           C  
ATOM    957  CG  HIS A 126     -11.085  15.901 -23.122  1.00 76.37           C  
ATOM    958  ND1 HIS A 126     -10.399  17.097 -23.110  1.00 78.38           N  
ATOM    959  CD2 HIS A 126     -12.338  16.183 -22.694  1.00 77.84           C  
ATOM    960  CE1 HIS A 126     -11.198  18.057 -22.679  1.00 75.59           C  
ATOM    961  NE2 HIS A 126     -12.380  17.529 -22.421  1.00 77.83           N  
ATOM    962  N   ALA A 127      -8.212  15.261 -20.728  1.00 79.04           N  
ATOM    963  CA  ALA A 127      -8.159  15.378 -19.275  1.00 88.63           C  
ATOM    964  C   ALA A 127      -9.507  15.494 -18.525  1.00 95.72           C  
ATOM    965  O   ALA A 127      -9.860  14.582 -17.767  1.00 97.84           O  
ATOM    966  CB  ALA A 127      -7.180  16.486 -18.863  1.00 88.30           C  
ATOM    967  N   PRO A 128     -10.279  16.596 -18.727  1.00101.01           N  
ATOM    968  CA  PRO A 128     -11.571  16.743 -18.026  1.00100.11           C  
ATOM    969  C   PRO A 128     -12.766  15.958 -18.619  1.00 97.70           C  
ATOM    970  O   PRO A 128     -13.784  16.548 -19.003  1.00100.18           O  
ATOM    971  CB  PRO A 128     -11.828  18.266 -18.082  1.00102.27           C  
ATOM    972  CG  PRO A 128     -10.467  18.874 -18.375  1.00102.31           C  
ATOM    973  CD  PRO A 128      -9.903  17.877 -19.357  1.00103.28           C  
ATOM    974  N   SER A 129     -12.644  14.634 -18.672  1.00 93.37           N  
ATOM    975  CA  SER A 129     -13.695  13.757 -19.199  1.00 86.60           C  
ATOM    976  C   SER A 129     -13.192  12.322 -19.119  1.00 84.95           C  
ATOM    977  O   SER A 129     -13.970  11.374 -18.959  1.00 76.21           O  
ATOM    978  CB  SER A 129     -14.011  14.096 -20.656  1.00 84.14           C  
ATOM    979  OG  SER A 129     -12.925  13.771 -21.517  1.00 81.91           O  
ATOM    980  N   GLY A 130     -11.878  12.185 -19.285  1.00 85.52           N  
ATOM    981  CA  GLY A 130     -11.241  10.889 -19.225  1.00 85.80           C  
ATOM    982  C   GLY A 130     -11.185  10.173 -20.557  1.00 85.79           C  
ATOM    983  O   GLY A 130     -10.603   9.090 -20.632  1.00 90.38           O  
ATOM    984  N   ARG A 131     -11.774  10.759 -21.601  1.00 81.98           N  
ATOM    985  CA  ARG A 131     -11.770  10.135 -22.926  1.00 77.48           C  
ATOM    986  C   ARG A 131     -10.342   9.841 -23.385  1.00 74.18           C  
ATOM    987  O   ARG A 131      -9.442  10.669 -23.203  1.00 71.03           O  
ATOM    988  CB  ARG A 131     -12.491  11.014 -23.946  1.00 82.26           C  
ATOM    989  CG  ARG A 131     -13.945  10.619 -24.193  1.00 86.49           C  
ATOM    990  CD  ARG A 131     -14.923  11.593 -23.556  1.00 88.01           C  
ATOM    991  NE  ARG A 131     -14.716  12.969 -24.006  1.00 86.02           N  
ATOM    992  CZ  ARG A 131     -15.408  14.007 -23.552  1.00 88.71           C  
ATOM    993  NH1 ARG A 131     -16.351  13.835 -22.635  1.00 95.13           N  
ATOM    994  NH2 ARG A 131     -15.154  15.222 -24.004  1.00 87.89           N  
ATOM    995  N   VAL A 132     -10.145   8.673 -23.995  1.00 70.85           N  
ATOM    996  CA  VAL A 132      -8.814   8.251 -24.434  1.00 68.13           C  
ATOM    997  C   VAL A 132      -8.738   7.874 -25.911  1.00 63.58           C  
ATOM    998  O   VAL A 132      -9.602   7.166 -26.442  1.00 64.70           O  
ATOM    999  CB  VAL A 132      -8.275   7.077 -23.548  1.00 65.24           C  
ATOM   1000  CG1 VAL A 132      -9.055   5.801 -23.814  1.00 69.78           C  
ATOM   1001  CG2 VAL A 132      -6.796   6.860 -23.781  1.00 67.56           C  
ATOM   1002  N   TYR A 133      -7.678   8.344 -26.555  1.00 59.25           N  
ATOM   1003  CA  TYR A 133      -7.447   8.105 -27.966  1.00 52.66           C  
ATOM   1004  C   TYR A 133      -6.090   7.485 -28.117  1.00 47.16           C  
ATOM   1005  O   TYR A 133      -5.314   7.447 -27.164  1.00 44.78           O  
ATOM   1006  CB  TYR A 133      -7.451   9.437 -28.726  1.00 51.96           C  
ATOM   1007  CG  TYR A 133      -8.713  10.218 -28.511  1.00 53.38           C  
ATOM   1008  CD1 TYR A 133      -9.834  10.002 -29.313  1.00 48.85           C  
ATOM   1009  CD2 TYR A 133      -8.823  11.106 -27.445  1.00 54.84           C  
ATOM   1010  CE1 TYR A 133     -11.035  10.641 -29.050  1.00 48.96           C  
ATOM   1011  CE2 TYR A 133     -10.020  11.754 -27.170  1.00 54.14           C  
ATOM   1012  CZ  TYR A 133     -11.122  11.516 -27.973  1.00 52.07           C  
ATOM   1013  OH  TYR A 133     -12.316  12.143 -27.681  1.00 55.20           O  
ATOM   1014  N   HIS A 134      -5.839   6.950 -29.305  1.00 44.50           N  
ATOM   1015  CA  HIS A 134      -4.543   6.390 -29.661  1.00 45.34           C  
ATOM   1016  C   HIS A 134      -4.231   6.776 -31.115  1.00 47.72           C  
ATOM   1017  O   HIS A 134      -4.827   6.234 -32.049  1.00 44.55           O  
ATOM   1018  CB  HIS A 134      -4.474   4.871 -29.497  1.00 41.70           C  
ATOM   1019  CG  HIS A 134      -3.086   4.333 -29.676  1.00 42.48           C  
ATOM   1020  ND1 HIS A 134      -2.531   4.095 -30.911  1.00 43.46           N  
ATOM   1021  CD2 HIS A 134      -2.116   4.060 -28.770  1.00 40.69           C  
ATOM   1022  CE1 HIS A 134      -1.281   3.697 -30.765  1.00 48.10           C  
ATOM   1023  NE2 HIS A 134      -1.002   3.667 -29.476  1.00 44.05           N  
ATOM   1024  N   VAL A 135      -3.272   7.685 -31.284  1.00 49.35           N  
ATOM   1025  CA  VAL A 135      -2.851   8.189 -32.585  1.00 52.43           C  
ATOM   1026  C   VAL A 135      -2.996   7.184 -33.721  1.00 60.79           C  
ATOM   1027  O   VAL A 135      -3.278   7.567 -34.853  1.00 67.32           O  
ATOM   1028  CB  VAL A 135      -1.408   8.723 -32.548  1.00 54.02           C  
ATOM   1029  CG1 VAL A 135      -1.332   9.958 -31.659  1.00 55.14           C  
ATOM   1030  CG2 VAL A 135      -0.450   7.652 -32.057  1.00 48.08           C  
ATOM   1031  N   LYS A 136      -2.780   5.904 -33.431  1.00 63.27           N  
ATOM   1032  CA  LYS A 136      -2.947   4.882 -34.453  1.00 60.90           C  
ATOM   1033  C   LYS A 136      -4.286   4.175 -34.306  1.00 60.63           C  
ATOM   1034  O   LYS A 136      -5.138   4.279 -35.180  1.00 65.96           O  
ATOM   1035  CB  LYS A 136      -1.819   3.841 -34.415  1.00 61.70           C  
ATOM   1036  CG  LYS A 136      -0.456   4.320 -34.899  1.00 67.31           C  
ATOM   1037  CD  LYS A 136       0.394   4.850 -33.739  1.00 78.88           C  
ATOM   1038  CE  LYS A 136       1.769   5.375 -34.187  1.00 80.86           C  
ATOM   1039  NZ  LYS A 136       2.563   5.925 -33.036  1.00 81.42           N  
ATOM   1040  N   PHE A 137      -4.489   3.535 -33.154  1.00 60.31           N  
ATOM   1041  CA  PHE A 137      -5.691   2.739 -32.873  1.00 62.64           C  
ATOM   1042  C   PHE A 137      -7.058   3.406 -32.864  1.00 64.76           C  
ATOM   1043  O   PHE A 137      -8.012   2.839 -33.395  1.00 67.11           O  
ATOM   1044  CB  PHE A 137      -5.481   1.891 -31.611  1.00 60.53           C  
ATOM   1045  CG  PHE A 137      -4.126   1.228 -31.557  1.00 60.32           C  
ATOM   1046  CD1 PHE A 137      -3.505   0.785 -32.722  1.00 57.29           C  
ATOM   1047  CD2 PHE A 137      -3.428   1.143 -30.360  1.00 60.36           C  
ATOM   1048  CE1 PHE A 137      -2.213   0.285 -32.700  1.00 52.99           C  
ATOM   1049  CE2 PHE A 137      -2.128   0.640 -30.327  1.00 56.96           C  
ATOM   1050  CZ  PHE A 137      -1.519   0.214 -31.500  1.00 56.34           C  
ATOM   1051  N   ASN A 138      -7.182   4.560 -32.215  1.00 69.58           N  
ATOM   1052  CA  ASN A 138      -8.460   5.283 -32.185  1.00 72.19           C  
ATOM   1053  C   ASN A 138      -8.200   6.783 -32.173  1.00 68.64           C  
ATOM   1054  O   ASN A 138      -8.435   7.476 -31.183  1.00 70.48           O  
ATOM   1055  CB  ASN A 138      -9.377   4.838 -31.017  1.00 79.73           C  
ATOM   1056  CG  ASN A 138      -8.969   5.414 -29.658  1.00 83.51           C  
ATOM   1057  OD1 ASN A 138      -7.824   5.268 -29.218  1.00 87.52           O  
ATOM   1058  ND2 ASN A 138      -9.916   6.064 -28.988  1.00 82.83           N  
ATOM   1059  N   PRO A 139      -7.686   7.302 -33.290  1.00 67.38           N  
ATOM   1060  CA  PRO A 139      -7.389   8.735 -33.401  1.00 66.75           C  
ATOM   1061  C   PRO A 139      -8.636   9.594 -33.286  1.00 64.02           C  
ATOM   1062  O   PRO A 139      -9.752   9.120 -33.508  1.00 68.11           O  
ATOM   1063  CB  PRO A 139      -6.777   8.842 -34.796  1.00 72.18           C  
ATOM   1064  CG  PRO A 139      -7.479   7.737 -35.565  1.00 71.86           C  
ATOM   1065  CD  PRO A 139      -7.448   6.604 -34.570  1.00 67.37           C  
ATOM   1066  N   PRO A 140      -8.482  10.835 -32.815  1.00 58.99           N  
ATOM   1067  CA  PRO A 140      -9.686  11.650 -32.732  1.00 58.73           C  
ATOM   1068  C   PRO A 140      -9.997  12.139 -34.146  1.00 62.58           C  
ATOM   1069  O   PRO A 140      -9.114  12.147 -35.011  1.00 59.19           O  
ATOM   1070  CB  PRO A 140      -9.262  12.784 -31.800  1.00 54.66           C  
ATOM   1071  CG  PRO A 140      -7.821  12.918 -32.060  1.00 54.15           C  
ATOM   1072  CD  PRO A 140      -7.352  11.488 -32.142  1.00 58.05           C  
ATOM   1073  N   LYS A 141     -11.262  12.472 -34.399  1.00 69.47           N  
ATOM   1074  CA  LYS A 141     -11.703  12.964 -35.707  1.00 74.57           C  
ATOM   1075  C   LYS A 141     -10.806  14.130 -36.090  1.00 73.44           C  
ATOM   1076  O   LYS A 141     -10.231  14.159 -37.175  1.00 72.42           O  
ATOM   1077  CB  LYS A 141     -13.167  13.419 -35.650  1.00 80.20           C  
ATOM   1078  CG  LYS A 141     -14.184  12.303 -35.414  1.00 82.79           C  
ATOM   1079  CD  LYS A 141     -15.564  12.893 -35.191  1.00 89.33           C  
ATOM   1080  CE  LYS A 141     -16.506  11.889 -34.550  1.00 96.21           C  
ATOM   1081  NZ  LYS A 141     -17.664  12.574 -33.885  1.00 99.76           N  
ATOM   1082  N   VAL A 142     -10.726  15.110 -35.202  1.00 77.03           N  
ATOM   1083  CA  VAL A 142      -9.854  16.249 -35.428  1.00 79.29           C  
ATOM   1084  C   VAL A 142      -8.649  15.832 -34.602  1.00 79.57           C  
ATOM   1085  O   VAL A 142      -8.681  15.895 -33.366  1.00 77.30           O  
ATOM   1086  CB  VAL A 142     -10.444  17.559 -34.864  1.00 79.17           C  
ATOM   1087  CG1 VAL A 142      -9.603  18.746 -35.315  1.00 76.13           C  
ATOM   1088  CG2 VAL A 142     -11.891  17.722 -35.304  1.00 80.03           C  
ATOM   1089  N   GLU A 143      -7.644  15.288 -35.279  1.00 77.42           N  
ATOM   1090  CA  GLU A 143      -6.442  14.821 -34.608  1.00 79.53           C  
ATOM   1091  C   GLU A 143      -5.853  15.885 -33.671  1.00 78.96           C  
ATOM   1092  O   GLU A 143      -5.673  17.045 -34.060  1.00 74.79           O  
ATOM   1093  CB  GLU A 143      -5.416  14.328 -35.634  1.00 81.86           C  
ATOM   1094  CG  GLU A 143      -4.122  13.746 -35.038  1.00 85.24           C  
ATOM   1095  CD  GLU A 143      -4.235  12.312 -34.514  1.00 83.41           C  
ATOM   1096  OE1 GLU A 143      -4.635  11.406 -35.287  1.00 76.93           O  
ATOM   1097  OE2 GLU A 143      -3.869  12.094 -33.333  1.00 85.27           O  
ATOM   1098  N   GLY A 144      -5.607  15.473 -32.423  1.00 79.37           N  
ATOM   1099  CA  GLY A 144      -5.069  16.360 -31.402  1.00 76.58           C  
ATOM   1100  C   GLY A 144      -6.166  17.117 -30.671  1.00 75.67           C  
ATOM   1101  O   GLY A 144      -5.901  17.828 -29.699  1.00 77.37           O  
ATOM   1102  N   LYS A 145      -7.410  16.904 -31.095  1.00 72.73           N  
ATOM   1103  CA  LYS A 145      -8.567  17.580 -30.522  1.00 66.40           C  
ATOM   1104  C   LYS A 145      -9.608  16.576 -30.057  1.00 64.19           C  
ATOM   1105  O   LYS A 145      -9.902  15.601 -30.760  1.00 64.68           O  
ATOM   1106  CB  LYS A 145      -9.214  18.463 -31.592  1.00 63.54           C  
ATOM   1107  CG  LYS A 145      -8.310  19.494 -32.221  1.00 56.65           C  
ATOM   1108  CD  LYS A 145      -8.319  20.766 -31.424  1.00 61.79           C  
ATOM   1109  CE  LYS A 145      -7.701  21.899 -32.218  1.00 71.26           C  
ATOM   1110  NZ  LYS A 145      -7.916  23.232 -31.575  1.00 74.76           N  
ATOM   1111  N   ASP A 146     -10.194  16.838 -28.895  1.00 60.45           N  
ATOM   1112  CA  ASP A 146     -11.239  15.970 -28.344  1.00 64.76           C  
ATOM   1113  C   ASP A 146     -12.524  16.157 -29.148  1.00 65.49           C  
ATOM   1114  O   ASP A 146     -13.059  17.270 -29.250  1.00 65.09           O  
ATOM   1115  CB  ASP A 146     -11.481  16.269 -26.856  1.00 63.78           C  
ATOM   1116  CG  ASP A 146     -12.724  15.589 -26.316  1.00 62.06           C  
ATOM   1117  OD1 ASP A 146     -12.882  14.359 -26.481  1.00 58.70           O  
ATOM   1118  OD2 ASP A 146     -13.559  16.306 -25.732  1.00 59.98           O  
ATOM   1119  N   ASP A 147     -13.040  15.045 -29.658  1.00 67.31           N  
ATOM   1120  CA  ASP A 147     -14.240  15.020 -30.488  1.00 70.48           C  
ATOM   1121  C   ASP A 147     -15.532  15.569 -29.907  1.00 74.62           C  
ATOM   1122  O   ASP A 147     -16.393  16.040 -30.651  1.00 79.73           O  
ATOM   1123  CB  ASP A 147     -14.476  13.600 -30.987  1.00 64.68           C  
ATOM   1124  CG  ASP A 147     -13.333  13.093 -31.828  1.00 67.01           C  
ATOM   1125  OD1 ASP A 147     -12.535  13.937 -32.319  1.00 62.15           O  
ATOM   1126  OD2 ASP A 147     -13.241  11.853 -31.997  1.00 63.97           O  
ATOM   1127  N   VAL A 148     -15.682  15.487 -28.589  1.00 78.16           N  
ATOM   1128  CA  VAL A 148     -16.894  15.968 -27.932  1.00 74.84           C  
ATOM   1129  C   VAL A 148     -16.886  17.437 -27.503  1.00 73.81           C  
ATOM   1130  O   VAL A 148     -17.931  18.080 -27.500  1.00 78.33           O  
ATOM   1131  CB  VAL A 148     -17.278  15.031 -26.761  1.00 73.54           C  
ATOM   1132  CG1 VAL A 148     -18.016  15.785 -25.652  1.00 73.24           C  
ATOM   1133  CG2 VAL A 148     -18.137  13.895 -27.300  1.00 68.21           C  
ATOM   1134  N   THR A 149     -15.712  17.982 -27.203  1.00 72.70           N  
ATOM   1135  CA  THR A 149     -15.623  19.374 -26.767  1.00 70.11           C  
ATOM   1136  C   THR A 149     -14.811  20.278 -27.701  1.00 72.86           C  
ATOM   1137  O   THR A 149     -14.901  21.510 -27.626  1.00 72.62           O  
ATOM   1138  CB  THR A 149     -15.000  19.457 -25.376  1.00 62.82           C  
ATOM   1139  OG1 THR A 149     -13.665  18.948 -25.437  1.00 62.09           O  
ATOM   1140  CG2 THR A 149     -15.801  18.634 -24.384  1.00 63.29           C  
ATOM   1141  N   GLY A 150     -14.050  19.672 -28.606  1.00 72.57           N  
ATOM   1142  CA  GLY A 150     -13.222  20.470 -29.487  1.00 74.82           C  
ATOM   1143  C   GLY A 150     -12.180  21.096 -28.583  1.00 74.81           C  
ATOM   1144  O   GLY A 150     -11.793  22.256 -28.745  1.00 76.21           O  
ATOM   1145  N   GLU A 151     -11.765  20.314 -27.589  1.00 75.54           N  
ATOM   1146  CA  GLU A 151     -10.771  20.738 -26.611  1.00 78.61           C  
ATOM   1147  C   GLU A 151      -9.517  19.890 -26.810  1.00 76.34           C  
ATOM   1148  O   GLU A 151      -9.610  18.696 -27.093  1.00 74.44           O  
ATOM   1149  CB  GLU A 151     -11.327  20.553 -25.196  1.00 80.11           C  
ATOM   1150  CG  GLU A 151     -10.614  21.343 -24.100  1.00 88.61           C  
ATOM   1151  CD  GLU A 151     -11.304  21.226 -22.742  1.00 92.01           C  
ATOM   1152  OE1 GLU A 151     -12.533  20.991 -22.707  1.00 93.03           O  
ATOM   1153  OE2 GLU A 151     -10.616  21.362 -21.706  1.00 95.54           O  
ATOM   1154  N   GLU A 152      -8.349  20.504 -26.668  1.00 76.20           N  
ATOM   1155  CA  GLU A 152      -7.096  19.788 -26.860  1.00 78.24           C  
ATOM   1156  C   GLU A 152      -6.891  18.600 -25.926  1.00 75.21           C  
ATOM   1157  O   GLU A 152      -7.337  18.588 -24.770  1.00 75.33           O  
ATOM   1158  CB  GLU A 152      -5.902  20.743 -26.784  1.00 83.07           C  
ATOM   1159  CG  GLU A 152      -5.801  21.704 -27.972  1.00 87.58           C  
ATOM   1160  CD  GLU A 152      -4.757  21.297 -29.007  1.00 86.92           C  
ATOM   1161  OE1 GLU A 152      -4.731  20.115 -29.418  1.00 82.74           O  
ATOM   1162  OE2 GLU A 152      -3.965  22.177 -29.416  1.00 87.38           O  
ATOM   1163  N   LEU A 153      -6.240  17.584 -26.472  1.00 69.86           N  
ATOM   1164  CA  LEU A 153      -5.950  16.369 -25.742  1.00 66.70           C  
ATOM   1165  C   LEU A 153      -4.543  16.448 -25.172  1.00 67.33           C  
ATOM   1166  O   LEU A 153      -3.738  17.289 -25.586  1.00 68.53           O  
ATOM   1167  CB  LEU A 153      -6.064  15.169 -26.679  1.00 62.56           C  
ATOM   1168  CG  LEU A 153      -7.386  14.988 -27.419  1.00 50.56           C  
ATOM   1169  CD1 LEU A 153      -7.268  13.807 -28.357  1.00 46.88           C  
ATOM   1170  CD2 LEU A 153      -8.505  14.780 -26.427  1.00 44.34           C  
ATOM   1171  N   THR A 154      -4.235  15.526 -24.266  1.00 67.70           N  
ATOM   1172  CA  THR A 154      -2.938  15.471 -23.603  1.00 66.10           C  
ATOM   1173  C   THR A 154      -2.388  14.047 -23.503  1.00 62.85           C  
ATOM   1174  O   THR A 154      -2.965  13.100 -24.023  1.00 53.99           O  
ATOM   1175  CB  THR A 154      -3.065  16.032 -22.181  1.00 68.09           C  
ATOM   1176  OG1 THR A 154      -4.289  15.558 -21.597  1.00 72.45           O  
ATOM   1177  CG2 THR A 154      -3.070  17.550 -22.206  1.00 68.00           C  
ATOM   1178  N   THR A 155      -1.233  13.906 -22.881  1.00 63.03           N  
ATOM   1179  CA  THR A 155      -0.653  12.593 -22.699  1.00 67.01           C  
ATOM   1180  C   THR A 155      -0.515  12.445 -21.207  1.00 66.17           C  
ATOM   1181  O   THR A 155      -0.205  13.421 -20.521  1.00 63.90           O  
ATOM   1182  CB  THR A 155       0.724  12.480 -23.352  1.00 68.20           C  
ATOM   1183  OG1 THR A 155       1.319  13.783 -23.447  1.00 68.48           O  
ATOM   1184  CG2 THR A 155       0.593  11.861 -24.730  1.00 71.81           C  
ATOM   1185  N   ARG A 156      -0.852  11.271 -20.692  1.00 66.59           N  
ATOM   1186  CA  ARG A 156      -0.733  11.036 -19.264  1.00 72.28           C  
ATOM   1187  C   ARG A 156       0.770  10.912 -18.943  1.00 73.18           C  
ATOM   1188  O   ARG A 156       1.577  10.587 -19.823  1.00 68.34           O  
ATOM   1189  CB  ARG A 156      -1.477   9.753 -18.886  1.00 79.59           C  
ATOM   1190  CG  ARG A 156      -2.244   9.818 -17.571  1.00 93.70           C  
ATOM   1191  CD  ARG A 156      -2.705   8.424 -17.089  1.00 99.77           C  
ATOM   1192  NE  ARG A 156      -3.553   7.709 -18.048  1.00103.15           N  
ATOM   1193  CZ  ARG A 156      -4.870   7.878 -18.184  1.00105.61           C  
ATOM   1194  NH1 ARG A 156      -5.530   8.759 -17.440  1.00105.96           N  
ATOM   1195  NH2 ARG A 156      -5.533   7.167 -19.088  1.00108.65           N  
ATOM   1196  N   LYS A 157       1.151  11.196 -17.698  1.00 78.44           N  
ATOM   1197  CA  LYS A 157       2.560  11.095 -17.291  1.00 80.64           C  
ATOM   1198  C   LYS A 157       3.022   9.646 -17.408  1.00 75.71           C  
ATOM   1199  O   LYS A 157       4.129   9.364 -17.868  1.00 71.17           O  
ATOM   1200  CB  LYS A 157       2.747  11.587 -15.846  1.00 89.08           C  
ATOM   1201  CG  LYS A 157       4.131  11.285 -15.234  1.00 97.23           C  
ATOM   1202  CD  LYS A 157       5.283  11.938 -16.010  1.00104.17           C  
ATOM   1203  CE  LYS A 157       5.409  13.437 -15.727  1.00106.94           C  
ATOM   1204  NZ  LYS A 157       5.938  13.743 -14.360  1.00109.80           N  
ATOM   1205  N   ASP A 158       2.135   8.743 -17.007  1.00 73.00           N  
ATOM   1206  CA  ASP A 158       2.384   7.312 -17.042  1.00 68.54           C  
ATOM   1207  C   ASP A 158       2.666   6.839 -18.456  1.00 62.97           C  
ATOM   1208  O   ASP A 158       3.540   6.005 -18.671  1.00 65.83           O  
ATOM   1209  CB  ASP A 158       1.166   6.556 -16.501  1.00 74.94           C  
ATOM   1210  CG  ASP A 158       0.770   6.994 -15.101  1.00 76.46           C  
ATOM   1211  OD1 ASP A 158       1.650   7.439 -14.330  1.00 78.68           O  
ATOM   1212  OD2 ASP A 158      -0.433   6.886 -14.776  1.00 79.15           O  
ATOM   1213  N   ASP A 159       1.926   7.390 -19.413  1.00 54.15           N  
ATOM   1214  CA  ASP A 159       2.061   7.029 -20.815  1.00 43.23           C  
ATOM   1215  C   ASP A 159       3.418   7.376 -21.411  1.00 42.36           C  
ATOM   1216  O   ASP A 159       3.785   6.866 -22.464  1.00 43.57           O  
ATOM   1217  CB  ASP A 159       0.956   7.696 -21.618  1.00 49.28           C  
ATOM   1218  CG  ASP A 159      -0.430   7.410 -21.060  1.00 50.66           C  
ATOM   1219  OD1 ASP A 159      -0.545   6.562 -20.141  1.00 43.51           O  
ATOM   1220  OD2 ASP A 159      -1.397   8.047 -21.550  1.00 51.35           O  
ATOM   1221  N   GLN A 160       4.169   8.225 -20.721  1.00 47.26           N  
ATOM   1222  CA  GLN A 160       5.498   8.640 -21.167  1.00 51.24           C  
ATOM   1223  C   GLN A 160       6.410   7.457 -21.454  1.00 44.46           C  
ATOM   1224  O   GLN A 160       6.620   6.609 -20.599  1.00 43.48           O  
ATOM   1225  CB  GLN A 160       6.140   9.535 -20.111  1.00 61.61           C  
ATOM   1226  CG  GLN A 160       6.023  11.016 -20.398  1.00 72.68           C  
ATOM   1227  CD  GLN A 160       7.370  11.642 -20.734  1.00 83.29           C  
ATOM   1228  OE1 GLN A 160       8.332  10.948 -21.103  1.00 86.33           O  
ATOM   1229  NE2 GLN A 160       7.449  12.960 -20.601  1.00 85.39           N  
ATOM   1230  N   GLU A 161       7.031   7.468 -22.622  1.00 41.20           N  
ATOM   1231  CA  GLU A 161       7.901   6.382 -23.030  1.00 45.72           C  
ATOM   1232  C   GLU A 161       8.967   5.994 -22.019  1.00 48.25           C  
ATOM   1233  O   GLU A 161       9.193   4.806 -21.782  1.00 50.49           O  
ATOM   1234  CB  GLU A 161       8.530   6.693 -24.382  1.00 52.13           C  
ATOM   1235  CG  GLU A 161       8.932   5.445 -25.173  1.00 57.42           C  
ATOM   1236  CD  GLU A 161       9.304   5.744 -26.624  1.00 62.65           C  
ATOM   1237  OE1 GLU A 161       8.419   6.173 -27.403  1.00 59.89           O  
ATOM   1238  OE2 GLU A 161      10.484   5.536 -26.988  1.00 67.44           O  
ATOM   1239  N   GLU A 162       9.612   6.989 -21.418  1.00 56.65           N  
ATOM   1240  CA  GLU A 162      10.659   6.758 -20.410  1.00 61.60           C  
ATOM   1241  C   GLU A 162      10.104   6.027 -19.182  1.00 57.19           C  
ATOM   1242  O   GLU A 162      10.739   5.128 -18.631  1.00 52.73           O  
ATOM   1243  CB  GLU A 162      11.269   8.094 -19.971  1.00 76.57           C  
ATOM   1244  CG  GLU A 162      12.210   8.006 -18.762  1.00 94.66           C  
ATOM   1245  CD  GLU A 162      11.938   9.091 -17.718  1.00103.92           C  
ATOM   1246  OE1 GLU A 162      11.062   8.874 -16.841  1.00107.28           O  
ATOM   1247  OE2 GLU A 162      12.598  10.157 -17.783  1.00105.49           O  
ATOM   1248  N   THR A 163       8.924   6.446 -18.747  1.00 53.10           N  
ATOM   1249  CA  THR A 163       8.260   5.844 -17.612  1.00 45.61           C  
ATOM   1250  C   THR A 163       7.837   4.416 -17.961  1.00 43.86           C  
ATOM   1251  O   THR A 163       8.109   3.485 -17.202  1.00 49.77           O  
ATOM   1252  CB  THR A 163       7.045   6.688 -17.227  1.00 42.30           C  
ATOM   1253  OG1 THR A 163       7.485   8.028 -16.966  1.00 56.35           O  
ATOM   1254  CG2 THR A 163       6.362   6.138 -15.994  1.00 42.32           C  
ATOM   1255  N   VAL A 164       7.248   4.229 -19.142  1.00 45.16           N  
ATOM   1256  CA  VAL A 164       6.785   2.908 -19.578  1.00 42.57           C  
ATOM   1257  C   VAL A 164       7.927   1.908 -19.662  1.00 42.37           C  
ATOM   1258  O   VAL A 164       7.876   0.853 -19.029  1.00 46.62           O  
ATOM   1259  CB  VAL A 164       6.044   2.970 -20.940  1.00 39.26           C  
ATOM   1260  CG1 VAL A 164       5.581   1.579 -21.380  1.00 31.15           C  
ATOM   1261  CG2 VAL A 164       4.849   3.876 -20.825  1.00 40.37           C  
ATOM   1262  N   ARG A 165       8.968   2.244 -20.412  1.00 42.05           N  
ATOM   1263  CA  ARG A 165      10.107   1.349 -20.547  1.00 41.03           C  
ATOM   1264  C   ARG A 165      10.772   0.989 -19.219  1.00 39.66           C  
ATOM   1265  O   ARG A 165      11.308  -0.107 -19.067  1.00 40.41           O  
ATOM   1266  CB  ARG A 165      11.116   1.922 -21.526  1.00 38.91           C  
ATOM   1267  CG  ARG A 165      10.627   1.835 -22.941  1.00 42.08           C  
ATOM   1268  CD  ARG A 165      11.782   1.568 -23.884  1.00 39.76           C  
ATOM   1269  NE  ARG A 165      11.329   1.024 -25.161  1.00 34.92           N  
ATOM   1270  CZ  ARG A 165      11.159   1.750 -26.254  1.00 37.62           C  
ATOM   1271  NH1 ARG A 165      11.400   3.053 -26.222  1.00 38.33           N  
ATOM   1272  NH2 ARG A 165      10.743   1.176 -27.375  1.00 38.32           N  
ATOM   1273  N   LYS A 166      10.713   1.897 -18.254  1.00 41.07           N  
ATOM   1274  CA  LYS A 166      11.286   1.660 -16.939  1.00 41.02           C  
ATOM   1275  C   LYS A 166      10.416   0.669 -16.173  1.00 42.50           C  
ATOM   1276  O   LYS A 166      10.929  -0.251 -15.541  1.00 49.13           O  
ATOM   1277  CB  LYS A 166      11.363   2.960 -16.175  1.00 45.97           C  
ATOM   1278  CG  LYS A 166      12.762   3.402 -15.823  1.00 58.06           C  
ATOM   1279  CD  LYS A 166      12.730   4.887 -15.465  1.00 75.62           C  
ATOM   1280  CE  LYS A 166      11.525   5.236 -14.565  1.00 81.46           C  
ATOM   1281  NZ  LYS A 166      11.145   6.686 -14.614  1.00 82.97           N  
ATOM   1282  N   ARG A 167       9.102   0.850 -16.222  1.00 37.15           N  
ATOM   1283  CA  ARG A 167       8.203  -0.073 -15.550  1.00 33.34           C  
ATOM   1284  C   ARG A 167       8.415  -1.506 -16.038  1.00 35.11           C  
ATOM   1285  O   ARG A 167       8.424  -2.453 -15.250  1.00 35.31           O  
ATOM   1286  CB  ARG A 167       6.756   0.311 -15.816  1.00 36.37           C  
ATOM   1287  CG  ARG A 167       6.224   1.402 -14.924  1.00 47.62           C  
ATOM   1288  CD  ARG A 167       4.714   1.223 -14.705  0.50 40.10           C  
ATOM   1289  NE  ARG A 167       3.942   1.425 -15.930  0.50 36.62           N  
ATOM   1290  CZ  ARG A 167       3.354   2.570 -16.262  0.50 32.82           C  
ATOM   1291  NH1 ARG A 167       3.426   3.616 -15.451  0.50 30.64           N  
ATOM   1292  NH2 ARG A 167       2.680   2.665 -17.399  0.50 28.43           N  
ATOM   1293  N   LEU A 168       8.580  -1.666 -17.346  1.00 30.18           N  
ATOM   1294  CA  LEU A 168       8.761  -2.980 -17.910  1.00 19.48           C  
ATOM   1295  C   LEU A 168      10.058  -3.650 -17.537  1.00 26.22           C  
ATOM   1296  O   LEU A 168      10.068  -4.863 -17.316  1.00 31.40           O  
ATOM   1297  CB  LEU A 168       8.581  -2.950 -19.418  1.00 28.05           C  
ATOM   1298  CG  LEU A 168       7.159  -2.716 -19.963  1.00 26.51           C  
ATOM   1299  CD1 LEU A 168       7.237  -2.459 -21.484  1.00 18.84           C  
ATOM   1300  CD2 LEU A 168       6.250  -3.896 -19.640  1.00 17.30           C  
ATOM   1301  N   VAL A 169      11.160  -2.902 -17.471  1.00 30.12           N  
ATOM   1302  CA  VAL A 169      12.440  -3.514 -17.081  1.00 34.38           C  
ATOM   1303  C   VAL A 169      12.330  -3.986 -15.633  1.00 30.67           C  
ATOM   1304  O   VAL A 169      12.645  -5.136 -15.294  1.00 34.34           O  
ATOM   1305  CB  VAL A 169      13.660  -2.544 -17.217  1.00 38.59           C  
ATOM   1306  CG1 VAL A 169      13.444  -1.276 -16.418  1.00 47.87           C  
ATOM   1307  CG2 VAL A 169      14.931  -3.228 -16.720  1.00 40.23           C  
ATOM   1308  N   GLU A 170      11.778  -3.101 -14.821  1.00 27.62           N  
ATOM   1309  CA  GLU A 170      11.557  -3.317 -13.412  1.00 33.11           C  
ATOM   1310  C   GLU A 170      10.740  -4.608 -13.205  1.00 36.64           C  
ATOM   1311  O   GLU A 170      11.029  -5.427 -12.309  1.00 32.52           O  
ATOM   1312  CB  GLU A 170      10.803  -2.096 -12.896  1.00 40.65           C  
ATOM   1313  CG  GLU A 170      11.109  -1.692 -11.482  1.00 66.55           C  
ATOM   1314  CD  GLU A 170       9.993  -2.063 -10.530  1.00 79.43           C  
ATOM   1315  OE1 GLU A 170       8.811  -1.821 -10.882  1.00 83.97           O  
ATOM   1316  OE2 GLU A 170      10.300  -2.589  -9.432  1.00 87.92           O  
ATOM   1317  N   TYR A 171       9.730  -4.774 -14.059  1.00 31.71           N  
ATOM   1318  CA  TYR A 171       8.844  -5.924 -14.041  1.00 25.48           C  
ATOM   1319  C   TYR A 171       9.596  -7.193 -14.407  1.00 24.25           C  
ATOM   1320  O   TYR A 171       9.454  -8.228 -13.759  1.00 24.45           O  
ATOM   1321  CB  TYR A 171       7.682  -5.701 -15.020  1.00 21.15           C  
ATOM   1322  CG  TYR A 171       6.841  -6.934 -15.244  1.00 16.97           C  
ATOM   1323  CD1 TYR A 171       5.899  -7.334 -14.310  1.00 10.61           C  
ATOM   1324  CD2 TYR A 171       7.044  -7.741 -16.362  1.00 18.51           C  
ATOM   1325  CE1 TYR A 171       5.178  -8.524 -14.477  1.00  9.96           C  
ATOM   1326  CE2 TYR A 171       6.334  -8.928 -16.539  1.00 18.14           C  
ATOM   1327  CZ  TYR A 171       5.402  -9.319 -15.585  1.00 14.05           C  
ATOM   1328  OH  TYR A 171       4.718 -10.515 -15.765  1.00 21.94           O  
ATOM   1329  N   HIS A 172      10.408  -7.114 -15.443  1.00 26.80           N  
ATOM   1330  CA  HIS A 172      11.163  -8.267 -15.892  1.00 29.68           C  
ATOM   1331  C   HIS A 172      12.279  -8.753 -14.993  1.00 35.02           C  
ATOM   1332  O   HIS A 172      12.481  -9.965 -14.879  1.00 40.50           O  
ATOM   1333  CB  HIS A 172      11.699  -8.024 -17.280  1.00 31.62           C  
ATOM   1334  CG  HIS A 172      10.654  -8.125 -18.327  1.00 26.16           C  
ATOM   1335  ND1 HIS A 172      10.048  -9.317 -18.643  1.00 34.12           N  
ATOM   1336  CD2 HIS A 172      10.070  -7.185 -19.101  1.00 28.50           C  
ATOM   1337  CE1 HIS A 172       9.130  -9.111 -19.567  1.00 34.74           C  
ATOM   1338  NE2 HIS A 172       9.123  -7.824 -19.862  1.00 37.14           N  
ATOM   1339  N   GLN A 173      13.039  -7.846 -14.388  1.00 30.59           N  
ATOM   1340  CA  GLN A 173      14.107  -8.297 -13.497  1.00 40.71           C  
ATOM   1341  C   GLN A 173      13.486  -9.025 -12.283  1.00 40.44           C  
ATOM   1342  O   GLN A 173      14.040  -9.988 -11.748  1.00 38.67           O  
ATOM   1343  CB  GLN A 173      14.976  -7.115 -13.027  1.00 48.00           C  
ATOM   1344  CG  GLN A 173      14.244  -6.092 -12.144  1.00 64.89           C  
ATOM   1345  CD  GLN A 173      15.124  -4.923 -11.667  1.00 72.38           C  
ATOM   1346  OE1 GLN A 173      15.010  -4.478 -10.521  1.00 78.40           O  
ATOM   1347  NE2 GLN A 173      15.974  -4.405 -12.553  1.00 72.99           N  
ATOM   1348  N   MET A 174      12.297  -8.574 -11.899  1.00 39.83           N  
ATOM   1349  CA  MET A 174      11.551  -9.104 -10.763  1.00 32.91           C  
ATOM   1350  C   MET A 174      10.787 -10.413 -11.040  1.00 28.94           C  
ATOM   1351  O   MET A 174      10.794 -11.339 -10.214  1.00 32.13           O  
ATOM   1352  CB  MET A 174      10.615  -7.989 -10.278  1.00 34.76           C  
ATOM   1353  CG  MET A 174       9.726  -8.299  -9.116  1.00 37.22           C  
ATOM   1354  SD  MET A 174       8.965  -6.754  -8.564  1.00 49.44           S  
ATOM   1355  CE  MET A 174       7.217  -7.003  -9.038  1.00 51.40           C  
ATOM   1356  N   THR A 175      10.222 -10.534 -12.236  1.00 22.86           N  
ATOM   1357  CA  THR A 175       9.443 -11.711 -12.583  1.00 24.41           C  
ATOM   1358  C   THR A 175      10.161 -12.826 -13.306  1.00 27.35           C  
ATOM   1359  O   THR A 175       9.667 -13.953 -13.349  1.00 35.60           O  
ATOM   1360  CB  THR A 175       8.207 -11.311 -13.381  1.00 26.02           C  
ATOM   1361  OG1 THR A 175       7.661 -10.127 -12.795  1.00 32.09           O  
ATOM   1362  CG2 THR A 175       7.150 -12.384 -13.304  1.00 30.61           C  
ATOM   1363  N   ALA A 176      11.338 -12.545 -13.846  1.00 25.05           N  
ATOM   1364  CA  ALA A 176      12.084 -13.570 -14.552  1.00 19.20           C  
ATOM   1365  C   ALA A 176      12.313 -14.845 -13.702  1.00 13.72           C  
ATOM   1366  O   ALA A 176      12.000 -15.947 -14.153  1.00 22.42           O  
ATOM   1367  CB  ALA A 176      13.418 -12.986 -15.088  1.00 22.74           C  
ATOM   1368  N   PRO A 177      12.846 -14.719 -12.464  1.00 13.42           N  
ATOM   1369  CA  PRO A 177      13.053 -15.945 -11.666  1.00 15.43           C  
ATOM   1370  C   PRO A 177      11.775 -16.617 -11.131  1.00 22.52           C  
ATOM   1371  O   PRO A 177      11.775 -17.815 -10.822  1.00 24.14           O  
ATOM   1372  CB  PRO A 177      14.004 -15.491 -10.558  1.00  8.15           C  
ATOM   1373  CG  PRO A 177      13.695 -14.049 -10.391  1.00 10.88           C  
ATOM   1374  CD  PRO A 177      13.467 -13.552 -11.806  1.00 12.44           C  
ATOM   1375  N   LEU A 178      10.673 -15.866 -11.078  1.00 21.65           N  
ATOM   1376  CA  LEU A 178       9.391 -16.417 -10.632  1.00 19.93           C  
ATOM   1377  C   LEU A 178       8.831 -17.330 -11.709  1.00 22.37           C  
ATOM   1378  O   LEU A 178       8.277 -18.396 -11.431  1.00 23.08           O  
ATOM   1379  CB  LEU A 178       8.411 -15.296 -10.359  1.00 18.43           C  
ATOM   1380  CG  LEU A 178       7.060 -15.800  -9.896  1.00 19.75           C  
ATOM   1381  CD1 LEU A 178       7.172 -16.639  -8.624  1.00 22.58           C  
ATOM   1382  CD2 LEU A 178       6.235 -14.588  -9.666  1.00 14.04           C  
ATOM   1383  N   ILE A 179       8.984 -16.896 -12.956  1.00 24.71           N  
ATOM   1384  CA  ILE A 179       8.528 -17.683 -14.088  1.00 20.66           C  
ATOM   1385  C   ILE A 179       9.331 -18.968 -14.057  1.00 20.77           C  
ATOM   1386  O   ILE A 179       8.780 -20.063 -14.239  1.00 27.25           O  
ATOM   1387  CB  ILE A 179       8.829 -16.967 -15.412  1.00 21.99           C  
ATOM   1388  CG1 ILE A 179       8.162 -15.606 -15.425  1.00 18.67           C  
ATOM   1389  CG2 ILE A 179       8.358 -17.813 -16.597  1.00 26.91           C  
ATOM   1390  CD1 ILE A 179       6.682 -15.685 -15.175  1.00 30.82           C  
ATOM   1391  N   GLY A 180      10.642 -18.816 -13.821  1.00 19.56           N  
ATOM   1392  CA  GLY A 180      11.552 -19.954 -13.763  1.00 12.72           C  
ATOM   1393  C   GLY A 180      11.206 -20.871 -12.608  1.00 15.18           C  
ATOM   1394  O   GLY A 180      11.333 -22.087 -12.694  1.00 18.45           O  
ATOM   1395  N   TYR A 181      10.783 -20.269 -11.508  1.00 15.65           N  
ATOM   1396  CA  TYR A 181      10.377 -21.026 -10.344  1.00 21.40           C  
ATOM   1397  C   TYR A 181       9.166 -21.869 -10.735  1.00 19.08           C  
ATOM   1398  O   TYR A 181       9.143 -23.083 -10.507  1.00 22.92           O  
ATOM   1399  CB  TYR A 181       9.987 -20.064  -9.223  1.00 19.07           C  
ATOM   1400  CG  TYR A 181       9.349 -20.732  -8.031  1.00 24.87           C  
ATOM   1401  CD1 TYR A 181       7.959 -20.921  -7.959  1.00 17.91           C  
ATOM   1402  CD2 TYR A 181      10.129 -21.166  -6.970  1.00 23.91           C  
ATOM   1403  CE1 TYR A 181       7.375 -21.522  -6.866  1.00 18.29           C  
ATOM   1404  CE2 TYR A 181       9.551 -21.769  -5.857  1.00 33.13           C  
ATOM   1405  CZ  TYR A 181       8.176 -21.940  -5.809  1.00 28.91           C  
ATOM   1406  OH  TYR A 181       7.622 -22.490  -4.674  1.00 34.28           O  
ATOM   1407  N   TYR A 182       8.155 -21.225 -11.315  1.00 18.26           N  
ATOM   1408  CA  TYR A 182       6.949 -21.944 -11.714  1.00 18.21           C  
ATOM   1409  C   TYR A 182       7.150 -22.997 -12.796  1.00 22.06           C  
ATOM   1410  O   TYR A 182       6.345 -23.922 -12.888  1.00 27.28           O  
ATOM   1411  CB  TYR A 182       5.824 -20.986 -12.068  1.00 14.19           C  
ATOM   1412  CG  TYR A 182       5.107 -20.480 -10.837  1.00 17.66           C  
ATOM   1413  CD1 TYR A 182       4.612 -21.371  -9.878  1.00 18.21           C  
ATOM   1414  CD2 TYR A 182       4.969 -19.118 -10.594  1.00 13.09           C  
ATOM   1415  CE1 TYR A 182       4.006 -20.914  -8.681  1.00 12.16           C  
ATOM   1416  CE2 TYR A 182       4.351 -18.653  -9.412  1.00 11.61           C  
ATOM   1417  CZ  TYR A 182       3.882 -19.560  -8.457  1.00 12.22           C  
ATOM   1418  OH  TYR A 182       3.327 -19.091  -7.272  1.00 21.08           O  
ATOM   1419  N   SER A 183       8.181 -22.869 -13.634  1.00 22.92           N  
ATOM   1420  CA  SER A 183       8.422 -23.921 -14.632  1.00 26.68           C  
ATOM   1421  C   SER A 183       9.023 -25.129 -13.935  1.00 29.10           C  
ATOM   1422  O   SER A 183       8.674 -26.256 -14.256  1.00 34.81           O  
ATOM   1423  CB  SER A 183       9.371 -23.483 -15.731  1.00 23.95           C  
ATOM   1424  OG  SER A 183       8.820 -22.409 -16.435  1.00 37.60           O  
ATOM   1425  N   LYS A 184       9.929 -24.904 -12.983  1.00 36.67           N  
ATOM   1426  CA  LYS A 184      10.539 -26.020 -12.265  1.00 34.50           C  
ATOM   1427  C   LYS A 184       9.471 -26.752 -11.498  1.00 25.15           C  
ATOM   1428  O   LYS A 184       9.492 -27.972 -11.410  1.00 29.47           O  
ATOM   1429  CB  LYS A 184      11.670 -25.571 -11.333  1.00 39.16           C  
ATOM   1430  CG  LYS A 184      13.077 -25.875 -11.894  1.00 53.60           C  
ATOM   1431  CD  LYS A 184      14.184 -25.736 -10.832  1.00 59.66           C  
ATOM   1432  CE  LYS A 184      15.580 -25.908 -11.438  1.00 62.49           C  
ATOM   1433  NZ  LYS A 184      16.680 -25.564 -10.478  1.00 57.64           N  
ATOM   1434  N   GLU A 185       8.512 -26.003 -10.971  1.00 28.89           N  
ATOM   1435  CA  GLU A 185       7.403 -26.586 -10.232  1.00 25.77           C  
ATOM   1436  C   GLU A 185       6.535 -27.397 -11.195  1.00 26.79           C  
ATOM   1437  O   GLU A 185       6.105 -28.507 -10.884  1.00 31.32           O  
ATOM   1438  CB  GLU A 185       6.573 -25.477  -9.604  1.00 25.81           C  
ATOM   1439  CG  GLU A 185       7.184 -24.895  -8.376  1.00 22.97           C  
ATOM   1440  CD  GLU A 185       7.262 -25.919  -7.282  1.00 29.00           C  
ATOM   1441  OE1 GLU A 185       6.221 -26.523  -6.951  1.00 30.95           O  
ATOM   1442  OE2 GLU A 185       8.369 -26.154  -6.773  1.00 39.73           O  
ATOM   1443  N   ALA A 186       6.287 -26.835 -12.370  1.00 28.67           N  
ATOM   1444  CA  ALA A 186       5.477 -27.492 -13.386  1.00 26.52           C  
ATOM   1445  C   ALA A 186       6.102 -28.820 -13.764  1.00 30.40           C  
ATOM   1446  O   ALA A 186       5.403 -29.829 -13.834  1.00 29.92           O  
ATOM   1447  CB  ALA A 186       5.340 -26.594 -14.601  1.00 27.90           C  
ATOM   1448  N   GLU A 187       7.422 -28.812 -13.986  1.00 35.13           N  
ATOM   1449  CA  GLU A 187       8.198 -30.014 -14.339  1.00 36.85           C  
ATOM   1450  C   GLU A 187       8.194 -31.002 -13.170  1.00 34.57           C  
ATOM   1451  O   GLU A 187       8.260 -32.205 -13.365  1.00 36.32           O  
ATOM   1452  CB  GLU A 187       9.650 -29.655 -14.735  1.00 42.18           C  
ATOM   1453  CG  GLU A 187       9.822 -29.039 -16.160  1.00 63.33           C  
ATOM   1454  CD  GLU A 187      11.211 -28.379 -16.427  1.00 71.47           C  
ATOM   1455  OE1 GLU A 187      12.247 -28.905 -15.950  1.00 70.70           O  
ATOM   1456  OE2 GLU A 187      11.259 -27.333 -17.133  1.00 70.52           O  
ATOM   1457  N   ALA A 188       8.083 -30.486 -11.956  1.00 31.66           N  
ATOM   1458  CA  ALA A 188       8.038 -31.325 -10.781  1.00 31.05           C  
ATOM   1459  C   ALA A 188       6.648 -31.925 -10.633  1.00 37.92           C  
ATOM   1460  O   ALA A 188       6.425 -32.775  -9.778  1.00 42.09           O  
ATOM   1461  CB  ALA A 188       8.382 -30.511  -9.551  1.00 40.95           C  
ATOM   1462  N   GLY A 189       5.704 -31.450 -11.440  1.00 43.82           N  
ATOM   1463  CA  GLY A 189       4.339 -31.962 -11.390  1.00 39.84           C  
ATOM   1464  C   GLY A 189       3.459 -31.333 -10.324  1.00 40.67           C  
ATOM   1465  O   GLY A 189       2.335 -31.786 -10.089  1.00 40.03           O  
ATOM   1466  N   ASN A 190       3.949 -30.254  -9.715  1.00 45.25           N  
ATOM   1467  CA  ASN A 190       3.218 -29.550  -8.655  1.00 48.03           C  
ATOM   1468  C   ASN A 190       2.159 -28.546  -9.137  1.00 45.98           C  
ATOM   1469  O   ASN A 190       1.306 -28.099  -8.354  1.00 49.43           O  
ATOM   1470  CB  ASN A 190       4.202 -28.836  -7.710  1.00 51.97           C  
ATOM   1471  CG  ASN A 190       4.907 -29.791  -6.746  1.00 54.12           C  
ATOM   1472  OD1 ASN A 190       4.269 -30.606  -6.073  1.00 50.36           O  
ATOM   1473  ND2 ASN A 190       6.230 -29.675  -6.666  1.00 57.10           N  
ATOM   1474  N   THR A 191       2.214 -28.193 -10.417  1.00 38.13           N  
ATOM   1475  CA  THR A 191       1.293 -27.230 -10.992  1.00 23.04           C  
ATOM   1476  C   THR A 191       1.523 -27.295 -12.481  1.00 24.67           C  
ATOM   1477  O   THR A 191       2.388 -28.052 -12.939  1.00 29.73           O  
ATOM   1478  CB  THR A 191       1.601 -25.817 -10.464  1.00 20.36           C  
ATOM   1479  OG1 THR A 191       0.610 -24.893 -10.917  1.00 23.68           O  
ATOM   1480  CG2 THR A 191       2.976 -25.353 -10.913  1.00 27.08           C  
ATOM   1481  N   LYS A 192       0.695 -26.594 -13.248  1.00 25.19           N  
ATOM   1482  CA  LYS A 192       0.851 -26.553 -14.706  1.00 29.57           C  
ATOM   1483  C   LYS A 192       1.141 -25.109 -15.085  1.00 24.06           C  
ATOM   1484  O   LYS A 192       0.479 -24.195 -14.619  1.00 33.84           O  
ATOM   1485  CB  LYS A 192      -0.409 -27.041 -15.444  1.00 39.79           C  
ATOM   1486  CG  LYS A 192      -0.716 -28.532 -15.305  1.00 58.09           C  
ATOM   1487  CD  LYS A 192      -1.678 -28.843 -14.134  1.00 80.93           C  
ATOM   1488  CE  LYS A 192      -3.153 -28.883 -14.580  1.00 86.10           C  
ATOM   1489  NZ  LYS A 192      -4.138 -29.125 -13.471  1.00 87.44           N  
ATOM   1490  N   TYR A 193       2.153 -24.894 -15.900  1.00 26.11           N  
ATOM   1491  CA  TYR A 193       2.499 -23.551 -16.307  1.00 23.00           C  
ATOM   1492  C   TYR A 193       2.250 -23.437 -17.807  1.00 24.47           C  
ATOM   1493  O   TYR A 193       2.465 -24.400 -18.535  1.00 27.90           O  
ATOM   1494  CB  TYR A 193       3.971 -23.290 -15.951  1.00 20.40           C  
ATOM   1495  CG  TYR A 193       4.549 -22.097 -16.641  1.00 15.61           C  
ATOM   1496  CD1 TYR A 193       4.256 -20.799 -16.230  1.00 14.33           C  
ATOM   1497  CD2 TYR A 193       5.327 -22.266 -17.772  1.00 26.90           C  
ATOM   1498  CE1 TYR A 193       4.729 -19.697 -16.959  1.00 15.21           C  
ATOM   1499  CE2 TYR A 193       5.796 -21.187 -18.490  1.00 22.16           C  
ATOM   1500  CZ  TYR A 193       5.500 -19.915 -18.091  1.00 21.66           C  
ATOM   1501  OH  TYR A 193       5.993 -18.892 -18.874  1.00 30.60           O  
ATOM   1502  N   ALA A 194       1.763 -22.298 -18.278  1.00 20.69           N  
ATOM   1503  CA  ALA A 194       1.534 -22.156 -19.717  1.00 23.80           C  
ATOM   1504  C   ALA A 194       1.722 -20.723 -20.148  1.00 17.05           C  
ATOM   1505  O   ALA A 194       1.369 -19.819 -19.411  1.00 22.29           O  
ATOM   1506  CB  ALA A 194       0.134 -22.651 -20.103  1.00 26.70           C  
ATOM   1507  N   LYS A 195       2.332 -20.517 -21.309  1.00 24.56           N  
ATOM   1508  CA  LYS A 195       2.555 -19.171 -21.832  1.00 26.59           C  
ATOM   1509  C   LYS A 195       1.497 -18.899 -22.896  1.00 29.31           C  
ATOM   1510  O   LYS A 195       1.286 -19.711 -23.792  1.00 33.69           O  
ATOM   1511  CB  LYS A 195       3.954 -19.047 -22.427  1.00 35.58           C  
ATOM   1512  CG  LYS A 195       4.236 -17.687 -23.059  1.00 44.75           C  
ATOM   1513  CD  LYS A 195       5.502 -17.017 -22.510  1.00 51.77           C  
ATOM   1514  CE  LYS A 195       6.779 -17.815 -22.769  1.00 57.49           C  
ATOM   1515  NZ  LYS A 195       7.039 -18.869 -21.736  1.00 65.45           N  
ATOM   1516  N   VAL A 196       0.880 -17.730 -22.825  1.00 27.35           N  
ATOM   1517  CA  VAL A 196      -0.205 -17.357 -23.721  1.00 25.49           C  
ATOM   1518  C   VAL A 196       0.193 -16.182 -24.590  1.00 23.26           C  
ATOM   1519  O   VAL A 196       0.638 -15.158 -24.084  1.00 28.62           O  
ATOM   1520  CB  VAL A 196      -1.473 -16.997 -22.864  1.00 27.39           C  
ATOM   1521  CG1 VAL A 196      -2.439 -16.129 -23.616  1.00 22.64           C  
ATOM   1522  CG2 VAL A 196      -2.169 -18.258 -22.399  1.00 32.05           C  
ATOM   1523  N   ASP A 197       0.050 -16.323 -25.902  1.00 28.15           N  
ATOM   1524  CA  ASP A 197       0.406 -15.231 -26.795  1.00 23.25           C  
ATOM   1525  C   ASP A 197      -0.721 -14.227 -26.707  1.00 16.79           C  
ATOM   1526  O   ASP A 197      -1.811 -14.478 -27.173  1.00 20.36           O  
ATOM   1527  CB  ASP A 197       0.589 -15.738 -28.238  1.00 32.87           C  
ATOM   1528  CG  ASP A 197       1.167 -14.664 -29.194  1.00 35.14           C  
ATOM   1529  OD1 ASP A 197       1.892 -13.746 -28.748  1.00 46.33           O  
ATOM   1530  OD2 ASP A 197       0.918 -14.759 -30.414  1.00 43.69           O  
ATOM   1531  N   GLY A 198      -0.470 -13.123 -26.032  1.00 19.21           N  
ATOM   1532  CA  GLY A 198      -1.480 -12.100 -25.886  1.00 19.89           C  
ATOM   1533  C   GLY A 198      -1.593 -11.200 -27.092  1.00 27.39           C  
ATOM   1534  O   GLY A 198      -2.343 -10.226 -27.081  1.00 30.38           O  
ATOM   1535  N   THR A 199      -0.829 -11.508 -28.132  1.00 31.47           N  
ATOM   1536  CA  THR A 199      -0.846 -10.720 -29.359  1.00 32.37           C  
ATOM   1537  C   THR A 199      -1.840 -11.289 -30.387  1.00 33.29           C  
ATOM   1538  O   THR A 199      -1.817 -10.909 -31.552  1.00 43.40           O  
ATOM   1539  CB  THR A 199       0.549 -10.692 -29.997  1.00 28.38           C  
ATOM   1540  OG1 THR A 199       0.870 -12.007 -30.465  1.00 22.59           O  
ATOM   1541  CG2 THR A 199       1.604 -10.245 -28.984  1.00 25.36           C  
ATOM   1542  N   LYS A 200      -2.643 -12.267 -29.980  1.00 29.14           N  
ATOM   1543  CA  LYS A 200      -3.634 -12.872 -30.862  1.00 30.97           C  
ATOM   1544  C   LYS A 200      -5.009 -12.275 -30.638  1.00 34.73           C  
ATOM   1545  O   LYS A 200      -5.259 -11.603 -29.638  1.00 31.37           O  
ATOM   1546  CB  LYS A 200      -3.787 -14.349 -30.581  1.00 15.22           C  
ATOM   1547  CG  LYS A 200      -2.723 -15.192 -31.107  1.00 20.06           C  
ATOM   1548  CD  LYS A 200      -3.154 -16.584 -30.830  1.00 20.76           C  
ATOM   1549  CE  LYS A 200      -2.137 -17.571 -31.279  1.00 30.61           C  
ATOM   1550  NZ  LYS A 200      -2.719 -18.925 -31.120  1.00 43.04           N  
ATOM   1551  N   PRO A 201      -5.927 -12.510 -31.583  1.00 41.64           N  
ATOM   1552  CA  PRO A 201      -7.282 -11.980 -31.421  1.00 42.16           C  
ATOM   1553  C   PRO A 201      -7.880 -12.539 -30.140  1.00 33.66           C  
ATOM   1554  O   PRO A 201      -7.697 -13.717 -29.834  1.00 32.12           O  
ATOM   1555  CB  PRO A 201      -8.020 -12.519 -32.666  1.00 52.95           C  
ATOM   1556  CG  PRO A 201      -7.125 -13.652 -33.193  1.00 52.65           C  
ATOM   1557  CD  PRO A 201      -5.748 -13.106 -32.921  1.00 44.40           C  
ATOM   1558  N   VAL A 202      -8.595 -11.693 -29.408  1.00 29.89           N  
ATOM   1559  CA  VAL A 202      -9.230 -12.083 -28.161  1.00 29.64           C  
ATOM   1560  C   VAL A 202      -9.951 -13.414 -28.312  1.00 30.93           C  
ATOM   1561  O   VAL A 202      -9.889 -14.273 -27.425  1.00 24.39           O  
ATOM   1562  CB  VAL A 202     -10.178 -10.968 -27.676  1.00 32.20           C  
ATOM   1563  CG1 VAL A 202     -11.088 -11.455 -26.561  1.00 34.01           C  
ATOM   1564  CG2 VAL A 202      -9.355  -9.795 -27.187  1.00 30.52           C  
ATOM   1565  N   ALA A 203     -10.559 -13.615 -29.481  1.00 33.40           N  
ATOM   1566  CA  ALA A 203     -11.280 -14.851 -29.764  1.00 29.69           C  
ATOM   1567  C   ALA A 203     -10.326 -16.021 -29.938  1.00 33.81           C  
ATOM   1568  O   ALA A 203     -10.704 -17.180 -29.718  1.00 31.21           O  
ATOM   1569  CB  ALA A 203     -12.142 -14.695 -30.989  1.00 28.43           C  
ATOM   1570  N   GLU A 204      -9.104 -15.747 -30.382  1.00 32.92           N  
ATOM   1571  CA  GLU A 204      -8.168 -16.841 -30.534  1.00 33.15           C  
ATOM   1572  C   GLU A 204      -7.574 -17.170 -29.191  1.00 32.48           C  
ATOM   1573  O   GLU A 204      -7.516 -18.337 -28.821  1.00 41.01           O  
ATOM   1574  CB  GLU A 204      -7.083 -16.538 -31.546  1.00 36.60           C  
ATOM   1575  CG  GLU A 204      -6.488 -17.813 -32.114  1.00 41.38           C  
ATOM   1576  CD  GLU A 204      -5.650 -17.576 -33.349  1.00 48.51           C  
ATOM   1577  OE1 GLU A 204      -5.881 -16.568 -34.057  1.00 53.83           O  
ATOM   1578  OE2 GLU A 204      -4.760 -18.410 -33.614  1.00 56.13           O  
ATOM   1579  N   VAL A 205      -7.209 -16.145 -28.422  1.00 30.87           N  
ATOM   1580  CA  VAL A 205      -6.640 -16.359 -27.091  1.00 26.38           C  
ATOM   1581  C   VAL A 205      -7.611 -17.183 -26.242  1.00 27.71           C  
ATOM   1582  O   VAL A 205      -7.222 -18.163 -25.590  1.00 29.37           O  
ATOM   1583  CB  VAL A 205      -6.383 -15.045 -26.375  1.00 27.74           C  
ATOM   1584  CG1 VAL A 205      -5.819 -15.325 -25.006  1.00 28.54           C  
ATOM   1585  CG2 VAL A 205      -5.426 -14.199 -27.162  1.00 16.10           C  
ATOM   1586  N   ARG A 206      -8.879 -16.781 -26.277  1.00 23.16           N  
ATOM   1587  CA  ARG A 206      -9.942 -17.465 -25.555  1.00 23.17           C  
ATOM   1588  C   ARG A 206      -9.970 -18.933 -25.990  1.00 30.66           C  
ATOM   1589  O   ARG A 206     -10.055 -19.841 -25.162  1.00 36.98           O  
ATOM   1590  CB  ARG A 206     -11.262 -16.770 -25.867  1.00 25.95           C  
ATOM   1591  CG  ARG A 206     -12.436 -17.210 -25.042  1.00 37.04           C  
ATOM   1592  CD  ARG A 206     -13.457 -17.938 -25.910  1.00 53.87           C  
ATOM   1593  NE  ARG A 206     -14.746 -17.254 -25.936  1.00 68.01           N  
ATOM   1594  CZ  ARG A 206     -15.876 -17.770 -25.457  1.00 75.18           C  
ATOM   1595  NH1 ARG A 206     -15.887 -18.982 -24.907  1.00 73.48           N  
ATOM   1596  NH2 ARG A 206     -17.003 -17.073 -25.525  1.00 78.87           N  
ATOM   1597  N   ALA A 207      -9.842 -19.171 -27.291  1.00 36.91           N  
ATOM   1598  CA  ALA A 207      -9.823 -20.528 -27.818  1.00 29.35           C  
ATOM   1599  C   ALA A 207      -8.654 -21.266 -27.209  1.00 26.83           C  
ATOM   1600  O   ALA A 207      -8.808 -22.385 -26.745  1.00 31.96           O  
ATOM   1601  CB  ALA A 207      -9.689 -20.504 -29.319  1.00 35.74           C  
ATOM   1602  N   ASP A 208      -7.484 -20.635 -27.197  1.00 32.05           N  
ATOM   1603  CA  ASP A 208      -6.301 -21.256 -26.621  1.00 32.80           C  
ATOM   1604  C   ASP A 208      -6.494 -21.609 -25.158  1.00 36.41           C  
ATOM   1605  O   ASP A 208      -6.120 -22.707 -24.734  1.00 37.78           O  
ATOM   1606  CB  ASP A 208      -5.092 -20.349 -26.742  1.00 37.45           C  
ATOM   1607  CG  ASP A 208      -4.490 -20.363 -28.115  1.00 40.62           C  
ATOM   1608  OD1 ASP A 208      -4.740 -21.323 -28.885  1.00 51.35           O  
ATOM   1609  OD2 ASP A 208      -3.748 -19.405 -28.413  1.00 42.58           O  
ATOM   1610  N   LEU A 209      -7.072 -20.684 -24.388  1.00 30.14           N  
ATOM   1611  CA  LEU A 209      -7.317 -20.913 -22.976  1.00 25.92           C  
ATOM   1612  C   LEU A 209      -8.151 -22.142 -22.677  1.00 32.60           C  
ATOM   1613  O   LEU A 209      -7.921 -22.841 -21.692  1.00 38.97           O  
ATOM   1614  CB  LEU A 209      -7.956 -19.694 -22.360  1.00 20.57           C  
ATOM   1615  CG  LEU A 209      -6.861 -18.672 -22.147  1.00 20.93           C  
ATOM   1616  CD1 LEU A 209      -7.387 -17.573 -21.284  1.00 21.58           C  
ATOM   1617  CD2 LEU A 209      -5.667 -19.347 -21.476  1.00 21.62           C  
ATOM   1618  N   GLU A 210      -9.137 -22.409 -23.514  1.00 39.91           N  
ATOM   1619  CA  GLU A 210      -9.965 -23.575 -23.311  1.00 38.01           C  
ATOM   1620  C   GLU A 210      -9.170 -24.847 -23.565  1.00 41.28           C  
ATOM   1621  O   GLU A 210      -9.384 -25.856 -22.906  1.00 46.63           O  
ATOM   1622  CB  GLU A 210     -11.183 -23.516 -24.212  1.00 41.76           C  
ATOM   1623  CG  GLU A 210     -12.162 -22.441 -23.801  1.00 52.63           C  
ATOM   1624  CD  GLU A 210     -13.543 -22.640 -24.397  1.00 58.45           C  
ATOM   1625  OE1 GLU A 210     -14.293 -23.514 -23.896  1.00 53.83           O  
ATOM   1626  OE2 GLU A 210     -13.878 -21.912 -25.358  1.00 63.79           O  
ATOM   1627  N   LYS A 211      -8.238 -24.798 -24.508  1.00 42.39           N  
ATOM   1628  CA  LYS A 211      -7.420 -25.965 -24.825  1.00 45.95           C  
ATOM   1629  C   LYS A 211      -6.303 -26.183 -23.794  1.00 47.91           C  
ATOM   1630  O   LYS A 211      -5.577 -27.170 -23.848  1.00 51.78           O  
ATOM   1631  CB  LYS A 211      -6.827 -25.833 -26.234  1.00 54.80           C  
ATOM   1632  CG  LYS A 211      -7.816 -26.118 -27.383  1.00 66.24           C  
ATOM   1633  CD  LYS A 211      -7.782 -25.043 -28.497  1.00 75.93           C  
ATOM   1634  CE  LYS A 211      -6.390 -24.848 -29.128  1.00 77.63           C  
ATOM   1635  NZ  LYS A 211      -6.368 -23.696 -30.091  1.00 75.70           N  
ATOM   1636  N   ILE A 212      -6.152 -25.242 -22.872  1.00 49.73           N  
ATOM   1637  CA  ILE A 212      -5.132 -25.335 -21.828  1.00 44.26           C  
ATOM   1638  C   ILE A 212      -5.769 -25.753 -20.508  1.00 43.63           C  
ATOM   1639  O   ILE A 212      -5.216 -26.572 -19.786  1.00 46.06           O  
ATOM   1640  CB  ILE A 212      -4.408 -23.956 -21.607  1.00 41.60           C  
ATOM   1641  CG1 ILE A 212      -3.402 -23.675 -22.726  1.00 35.98           C  
ATOM   1642  CG2 ILE A 212      -3.723 -23.905 -20.243  1.00 42.76           C  
ATOM   1643  CD1 ILE A 212      -2.764 -22.311 -22.626  1.00 38.06           C  
ATOM   1644  N   LEU A 213      -6.961 -25.226 -20.239  1.00 44.75           N  
ATOM   1645  CA  LEU A 213      -7.671 -25.459 -18.988  1.00 44.35           C  
ATOM   1646  C   LEU A 213      -8.693 -26.586 -18.936  1.00 52.29           C  
ATOM   1647  O   LEU A 213      -8.768 -27.324 -17.940  1.00 47.46           O  
ATOM   1648  CB  LEU A 213      -8.354 -24.163 -18.570  1.00 30.95           C  
ATOM   1649  CG  LEU A 213      -7.367 -23.024 -18.484  1.00 26.56           C  
ATOM   1650  CD1 LEU A 213      -8.074 -21.705 -18.338  1.00 28.13           C  
ATOM   1651  CD2 LEU A 213      -6.431 -23.293 -17.346  1.00 22.13           C  
ATOM   1652  N   GLY A 214      -9.507 -26.685 -19.981  1.00 59.71           N  
ATOM   1653  CA  GLY A 214     -10.547 -27.696 -20.013  1.00 70.26           C  
ATOM   1654  C   GLY A 214     -11.696 -27.223 -19.131  1.00 78.29           C  
ATOM   1655  O   GLY A 214     -12.524 -26.410 -19.615  1.00 83.78           O  
ATOM   1656  OXT GLY A 214     -11.742 -27.620 -17.940  1.00 79.24           O  
END
