# Supplementary material for: Rapid interpretation of small-angle X-ray scattering data
Source: PLoS Comput Biol. 2019 Mar 22;15(3):e1006900. doi: 10.1371/journal.pcbi.1006900 (PMC6447237; doi:10.1371/journal.pcbi.1006900)
Supplement: S1 Archive — (ZIP) [file pcbi.1006900.s019.zip › S1_Archive/sims/Ake/closedOpen/1AKE_single.gro]

Automated gro file generation of a structure based model for PDB ID 1AKE_single by pythonBioPackage, 2017-8-16 114144
    1656
    1  MET    N    1   7.448   7.860   8.649
    1  MET   CA    2   7.358   7.747   8.630
    1  MET    C    3   7.417   7.678   8.508
    1  MET    O    4   7.451   7.748   8.413
    1  MET   CB    5   7.217   7.793   8.599
    1  MET   CG    6   7.112   7.681   8.585
    1  MET   SD    7   6.941   7.744   8.571
    1  MET   CE    8   6.942   7.854   8.432
    2  ARG    N    9   7.436   7.546   8.521
    2  ARG   CA   10   7.493   7.459   8.420
    2  ARG    C   11   7.383   7.358   8.384
    2  ARG    O   12   7.324   7.293   8.472
    2  ARG   CB   13   7.615   7.388   8.476
    2  ARG   CG   14   7.736   7.481   8.483
    2  ARG   CD   15   7.853   7.415   8.558
    2  ARG   NE   16   7.981   7.486   8.554
    2  ARG   CZ   17   8.096   7.437   8.609
    2  ARG  NH1   18   8.102   7.319   8.672
    2  ARG  NH2   19   8.210   7.505   8.601
    3  ILE    N   20   7.353   7.345   8.255
    3  ILE   CA   21   7.246   7.261   8.208
    3  ILE    C   22   7.287   7.170   8.095
    3  ILE    O   23   7.352   7.223   8.005
    3  ILE   CB   24   7.130   7.350   8.161
    3  ILE  CG1   25   7.081   7.434   8.279
    3  ILE  CG2   26   7.015   7.263   8.105
    3  ILE  CD1   27   6.993   7.551   8.240
    4  ILE    N   28   7.256   7.039   8.095
    4  ILE   CA   29   7.269   6.954   7.977
    4  ILE    C   30   7.130   6.933   7.916
    4  ILE    O   31   7.032   6.915   7.989
    4  ILE   CB   32   7.328   6.818   8.013
    4  ILE  CG1   33   7.470   6.837   8.064
    4  ILE  CG2   34   7.332   6.727   7.887
    4  ILE  CD1   35   7.546   6.710   8.103
    5  LEU    N   36   7.115   6.949   7.783
    5  LEU   CA   37   6.992   6.912   7.712
    5  LEU    C   38   7.016   6.775   7.642
    5  LEU    O   39   7.111   6.755   7.564
    5  LEU   CB   40   6.958   7.017   7.608
    5  LEU   CG   41   6.957   7.164   7.648
    5  LEU  CD1   42   6.923   7.247   7.523
    5  LEU  CD2   43   6.858   7.187   7.760
    6  LEU    N   44   6.928   6.680   7.666
    6  LEU   CA   45   6.943   6.543   7.616
    6  LEU    C   46   6.821   6.515   7.528
    6  LEU    O   47   6.710   6.560   7.563
    6  LEU   CB   48   6.941   6.451   7.735
    6  LEU   CG   49   7.034   6.341   7.751
    6  LEU  CD1   50   7.175   6.396   7.762
    6  LEU  CD2   51   6.996   6.266   7.876
    7  GLY    N   52   6.829   6.442   7.417
    7  GLY   CA   53   6.710   6.413   7.338
    7  GLY    C   54   6.745   6.365   7.199
    7  GLY    O   55   6.854   6.394   7.153
    8  ALA    N   56   6.661   6.285   7.135
    8  ALA   CA   57   6.682   6.236   6.998
    8  ALA    C   58   6.702   6.351   6.898
    8  ALA    O   59   6.665   6.463   6.930
    8  ALA   CB   60   6.559   6.158   6.958
    9  PRO    N   61   6.756   6.328   6.777
    9  PRO   CA   62   6.760   6.427   6.670
    9  PRO    C   63   6.624   6.492   6.650
    9  PRO    O   64   6.525   6.417   6.649
    9  PRO   CB   65   6.807   6.353   6.546
    9  PRO   CG   66   6.818   6.204   6.586
    9  PRO   CD   67   6.819   6.202   6.737
   10  GLY    N   68   6.619   6.627   6.643
   10  GLY   CA   69   6.498   6.704   6.617
   10  GLY    C   70   6.397   6.707   6.732
   10  GLY    O   71   6.280   6.736   6.705
   11  ALA    N   72   6.439   6.688   6.860
   11  ALA   CA   73   6.345   6.682   6.969
   11  ALA    C   74   6.312   6.825   7.015
   11  ALA    O   75   6.232   6.842   7.108
   11  ALA   CB   76   6.402   6.603   7.097
   12  GLY    N   77   6.381   6.926   6.960
   12  GLY   CA   78   6.358   7.065   6.996
   12  GLY    C   79   6.461   7.125   7.091
   12  GLY    O   80   6.434   7.227   7.155
   13  LYS    N   81   6.581   7.065   7.100
   13  LYS   CA   82   6.680   7.105   7.200
   13  LYS    C   83   6.731   7.242   7.165
   13  LYS    O   84   6.716   7.333   7.248
   13  LYS   CB   85   6.798   7.006   7.207
   13  LYS   CG   86   6.771   6.875   7.280
   13  LYS   CD   87   6.879   6.767   7.273
   13  LYS   CE   88   6.946   6.738   7.137
   13  LYS   NZ   89   6.855   6.683   7.040
   14  GLY    N   90   6.776   7.262   7.040
   14  GLY   CA   91   6.831   7.387   6.994
   14  GLY    C   92   6.729   7.500   7.004
   14  GLY    O   93   6.769   7.612   7.045
   15  THR    N   94   6.599   7.475   6.972
   15  THR   CA   95   6.491   7.574   6.978
   15  THR    C   96   6.477   7.621   7.124
   15  THR    O   97   6.476   7.741   7.153
   15  THR   CB   98   6.361   7.512   6.928
   15  THR  OG1   99   6.387   7.483   6.790
   15  THR  CG2  100   6.238   7.604   6.941
   16  GLN    N  101   6.472   7.529   7.221
   16  GLN   CA  102   6.463   7.569   7.362
   16  GLN    C  103   6.590   7.628   7.425
   16  GLN    O  104   6.580   7.708   7.520
   16  GLN   CB  105   6.417   7.450   7.445
   16  GLN   CG  106   6.282   7.402   7.393
   16  GLN   CD  107   6.172   7.508   7.404
   16  GLN  OE1  108   6.078   7.508   7.326
   16  GLN  NE2  109   6.171   7.600   7.499
   17  ALA    N  110   6.706   7.590   7.371
   17  ALA   CA  111   6.831   7.644   7.413
   17  ALA    C  112   6.832   7.795   7.386
   17  ALA    O  113   6.878   7.868   7.474
   17  ALA   CB  114   6.941   7.577   7.335
   18  GLN    N  115   6.783   7.848   7.271
   18  GLN   CA  116   6.774   7.993   7.249
   18  GLN    C  117   6.687   8.062   7.357
   18  GLN    O  118   6.730   8.165   7.407
   18  GLN   CB  119   6.716   8.026   7.111
   18  GLN   CG  120   6.796   7.987   6.986
   18  GLN   CD  121   6.708   7.990   6.858
   18  GLN  OE1  122   6.709   7.900   6.771
   18  GLN  NE2  123   6.627   8.094   6.843
   19  PHE    N  124   6.574   8.007   7.405
   19  PHE   CA  125   6.497   8.067   7.512
   19  PHE    C  126   6.573   8.062   7.643
   19  PHE    O  127   6.570   8.161   7.716
   19  PHE   CB  128   6.357   7.996   7.532
   19  PHE   CG  129   6.303   7.989   7.678
   19  PHE  CD1  130   6.259   8.103   7.746
   19  PHE  CD2  131   6.307   7.868   7.746
   19  PHE  CE1  132   6.223   8.098   7.880
   19  PHE  CE2  133   6.271   7.864   7.880
   19  PHE   CZ  134   6.229   7.978   7.946
   20  ILE    N  135   6.636   7.953   7.683
   20  ILE   CA  136   6.703   7.950   7.811
   20  ILE    C  137   6.814   8.051   7.809
   20  ILE    O  138   6.834   8.124   7.907
   20  ILE   CB  139   6.756   7.808   7.839
   20  ILE  CG1  140   6.632   7.721   7.856
   20  ILE  CG2  141   6.849   7.799   7.965
   20  ILE  CD1  142   6.674   7.572   7.848
   21  MET    N  143   6.885   8.058   7.699
   21  MET   CA  144   6.993   8.152   7.689
   21  MET    C  145   6.946   8.296   7.706
   21  MET    O  146   7.003   8.371   7.786
   21  MET   CB  147   7.062   8.133   7.555
   21  MET   CG  148   7.148   8.251   7.518
   21  MET   SD  149   7.216   8.225   7.355
   21  MET   CE  150   7.381   8.204   7.410
   22  GLU    N  151   6.839   8.336   7.637
   22  GLU   CA  152   6.796   8.474   7.643
   22  GLU    C  153   6.735   8.507   7.776
   22  GLU    O  154   6.758   8.616   7.827
   22  GLU   CB  155   6.697   8.505   7.532
   22  GLU   CG  156   6.559   8.442   7.539
   22  GLU   CD  157   6.460   8.496   7.436
   22  GLU  OE1  158   6.486   8.481   7.315
   22  GLU  OE2  159   6.357   8.552   7.477
   23  LYS    N  160   6.665   8.413   7.839
   23  LYS   CA  161   6.599   8.433   7.966
   23  LYS    C  162   6.687   8.419   8.088
   23  LYS    O  163   6.655   8.473   8.193
   23  LYS   CB  164   6.484   8.335   7.979
   23  LYS   CG  165   6.361   8.393   8.042
   23  LYS   CD  166   6.341   8.327   8.174
   23  LYS   CE  167   6.206   8.367   8.227
   23  LYS   NZ  168   6.173   8.288   8.344
   24  TYR    N  169   6.793   8.338   8.082
   24  TYR   CA  170   6.876   8.312   8.198
   24  TYR    C  171   7.020   8.359   8.179
   24  TYR    O  172   7.106   8.331   8.263
   24  TYR   CB  173   6.873   8.163   8.228
   24  TYR   CG  174   6.733   8.114   8.260
   24  TYR  CD1  175   6.682   8.126   8.388
   24  TYR  CD2  176   6.656   8.057   8.160
   24  TYR  CE1  177   6.554   8.080   8.416
   24  TYR  CE2  178   6.528   8.011   8.187
   24  TYR   CZ  179   6.478   8.023   8.315
   24  TYR   OH  180   6.350   7.975   8.340
   25  GLY    N  181   7.046   8.426   8.066
   25  GLY   CA  182   7.175   8.484   8.035
   25  GLY    C  183   7.290   8.385   8.038
   25  GLY    O  184   7.402   8.429   8.066
   26  ILE    N  185   7.271   8.254   8.016
   26  ILE   CA  186   7.384   8.161   8.012
   26  ILE    C  187   7.410   8.123   7.866
   26  ILE    O  188   7.318   8.112   7.784
   26  ILE   CB  189   7.355   8.037   8.097
   26  ILE  CG1  190   7.224   7.971   8.064
   26  ILE  CG2  191   7.349   8.084   8.243
   26  ILE  CD1  192   7.193   7.854   8.161
   27  PRO    N  193   7.537   8.112   7.825
   27  PRO   CA  194   7.573   8.082   7.688
   27  PRO    C  195   7.539   7.938   7.659
   27  PRO    O  196   7.552   7.849   7.744
   27  PRO   CB  197   7.719   8.111   7.680
   27  PRO   CG  198   7.763   8.071   7.817
   27  PRO   CD  199   7.656   8.129   7.907
   28  GLN    N  200   7.493   7.926   7.535
   28  GLN   CA  201   7.461   7.801   7.471
   28  GLN    C  202   7.593   7.753   7.407
   28  GLN    O  203   7.649   7.822   7.322
   28  GLN   CB  204   7.356   7.822   7.362
   28  GLN   CG  205   7.338   7.699   7.266
   28  GLN   CD  206   7.245   7.710   7.143
   28  GLN  OE1  207   7.215   7.826   7.086
   28  GLN  NE2  208   7.196   7.610   7.091
   29  ILE    N  209   7.645   7.635   7.442
   29  ILE   CA  210   7.762   7.572   7.379
   29  ILE    C  211   7.705   7.457   7.294
   29  ILE    O  212   7.665   7.353   7.346
   29  ILE   CB  213   7.855   7.528   7.495
   29  ILE  CG1  214   7.900   7.655   7.570
   29  ILE  CG2  215   7.969   7.438   7.438
   29  ILE  CD1  216   7.985   7.626   7.692
   30  SER    N  217   7.688   7.472   7.164
   30  SER   CA  218   7.627   7.369   7.082
   30  SER    C  219   7.735   7.313   6.989
   30  SER    O  220   7.794   7.381   6.904
   30  SER   CB  221   7.514   7.429   7.002
   30  SER   OG  222   7.489   7.363   6.879
   31  THR    N  223   7.760   7.184   7.010
   31  THR   CA  224   7.865   7.121   6.940
   31  THR    C  225   7.828   7.108   6.795
   31  THR    O  226   7.921   7.124   6.718
   31  THR   CB  227   7.898   6.982   7.003
   31  THR  OG1  228   7.781   6.915   7.039
   31  THR  CG2  229   7.981   7.003   7.129
   32  GLY    N  230   7.704   7.085   6.753
   32  GLY   CA  231   7.668   7.087   6.611
   32  GLY    C  232   7.702   7.225   6.551
   32  GLY    O  233   7.762   7.232   6.443
   33  ASP    N  234   7.673   7.335   6.624
   33  ASP   CA  235   7.698   7.466   6.568
   33  ASP    C  236   7.848   7.487   6.557
   33  ASP    O  237   7.895   7.526   6.449
   33  ASP   CB  238   7.641   7.579   6.655
   33  ASP   CG  239   7.491   7.606   6.640
   33  ASP  OD1  240   7.431   7.558   6.544
   33  ASP  OD2  241   7.437   7.679   6.726
   34  MET    N  242   7.923   7.457   6.663
   34  MET   CA  243   8.068   7.469   6.657
   34  MET    C  244   8.128   7.384   6.548
   34  MET    O  245   8.220   7.430   6.480
   34  MET   CB  246   8.133   7.430   6.786
   34  MET   CG  247   8.096   7.525   6.896
   34  MET   SD  248   8.191   7.490   7.044
   34  MET   CE  249   8.086   7.363   7.111
   35  LEU    N  250   8.083   7.263   6.523
   35  LEU   CA  251   8.143   7.181   6.417
   35  LEU    C  252   8.103   7.231   6.278
   35  LEU    O  253   8.189   7.231   6.191
   35  LEU   CB  254   8.103   7.032   6.433
   35  LEU   CG  255   8.167   6.955   6.555
   35  LEU  CD1  256   8.092   6.825   6.590
   35  LEU  CD2  257   8.313   6.930   6.521
   36  ARG    N  258   7.979   7.271   6.245
   36  ARG   CA  259   7.946   7.324   6.110
   36  ARG    C  260   8.027   7.451   6.085
   36  ARG    O  261   8.082   7.473   5.977
   36  ARG   CB  262   7.796   7.355   6.101
   36  ARG   CG  263   7.707   7.232   6.084
   36  ARG   CD  264   7.555   7.259   6.086
   36  ARG   NE  265   7.505   7.302   6.217
   36  ARG   CZ  266   7.456   7.219   6.312
   36  ARG  NH1  267   7.460   7.088   6.299
   36  ARG  NH2  268   7.404   7.266   6.425
   37  ALA    N  269   8.046   7.533   6.187
   37  ALA   CA  270   8.127   7.651   6.178
   37  ALA    C  271   8.271   7.611   6.147
   37  ALA    O  272   8.327   7.660   6.049
   37  ALA   CB  273   8.126   7.729   6.310
   38  ALA    N  274   8.333   7.520   6.221
   38  ALA   CA  275   8.470   7.476   6.191
   38  ALA    C  276   8.484   7.423   6.048
   38  ALA    O  277   8.581   7.455   5.976
   38  ALA   CB  278   8.515   7.366   6.291
   39  VAL    N  279   8.386   7.345   6.000
   39  VAL   CA  280   8.392   7.290   5.868
   39  VAL    C  281   8.387   7.404   5.772
   39  VAL    O  282   8.467   7.405   5.679
   39  VAL   CB  283   8.276   7.198   5.846
   39  VAL  CG1  284   8.251   7.174   5.697
   39  VAL  CG2  285   8.312   7.065   5.909
   40  LYS    N  286   8.302   7.504   5.796
   40  LYS   CA  287   8.288   7.617   5.706
   40  LYS    C  288   8.408   7.711   5.708
   40  LYS    O  289   8.440   7.765   5.601
   40  LYS   CB  290   8.160   7.686   5.745
   40  LYS   CG  291   8.091   7.793   5.662
   40  LYS   CD  292   7.960   7.816   5.740
   40  LYS   CE  293   7.980   7.860   5.889
   40  LYS   NZ  294   7.865   7.840   5.977
   41  SER    N  295   8.477   7.734   5.822
   41  SER   CA  296   8.600   7.811   5.831
   41  SER    C  297   8.727   7.735   5.795
   41  SER    O  298   8.833   7.799   5.782
   41  SER   CB  299   8.628   7.861   5.970
   41  SER   OG  300   8.519   7.940   6.011
   42  GLY    N  301   8.724   7.602   5.779
   42  GLY   CA  302   8.845   7.524   5.760
   42  GLY    C  303   8.932   7.535   5.886
   42  GLY    O  304   9.055   7.533   5.874
   43  SER    N  305   8.873   7.553   6.007
   43  SER   CA  306   8.947   7.562   6.133
   43  SER    C  307   9.015   7.426   6.154
   43  SER    O  308   8.953   7.320   6.133
   43  SER   CB  309   8.853   7.588   6.249
   43  SER   OG  310   8.773   7.702   6.223
   44  GLU    N  311   9.143   7.426   6.196
   44  GLU   CA  312   9.211   7.299   6.218
   44  GLU    C  313   9.140   7.214   6.325
   44  GLU    O  314   9.134   7.092   6.310
   44  GLU   CB  315   9.360   7.323   6.258
   44  GLU   CG  316   9.440   7.193   6.294
   44  GLU   CD  317   9.447   7.074   6.194
   44  GLU  OE1  318   9.432   7.097   6.074
   44  GLU  OE2  319   9.469   6.959   6.235
   45  LEU    N  320   9.086   7.269   6.434
   45  LEU   CA  321   9.010   7.187   6.525
   45  LEU    C  322   8.865   7.184   6.480
   45  LEU    O  323   8.785   7.275   6.505
   45  LEU   CB  324   9.018   7.238   6.669
   45  LEU   CG  325   8.957   7.156   6.786
   45  LEU  CD1  326   9.022   7.020   6.806
   45  LEU  CD2  327   8.986   7.230   6.913
   46  GLY    N  328   8.832   7.080   6.403
   46  GLY   CA  329   8.693   7.056   6.371
   46  GLY    C  330   8.666   7.046   6.223
   46  GLY    O  331   8.564   6.985   6.188
   47  LYS    N  332   8.749   7.098   6.131
   47  LYS   CA  333   8.717   7.085   5.988
   47  LYS    C  334   8.707   6.938   5.946
   47  LYS    O  335   8.637   6.902   5.851
   47  LYS   CB  336   8.824   7.153   5.900
   47  LYS   CG  337   8.959   7.090   5.910
   47  LYS   CD  338   9.067   7.146   5.822
   47  LYS   CE  339   9.180   7.052   5.864
   47  LYS   NZ  340   9.311   7.098   5.821
   48  GLN    N  341   8.767   6.848   6.025
   48  GLN   CA  342   8.769   6.704   5.997
   48  GLN    C  343   8.629   6.642   6.005
   48  GLN    O  344   8.612   6.530   5.957
   48  GLN   CB  345   8.858   6.627   6.096
   48  GLN   CG  346   9.004   6.670   6.102
   48  GLN   CD  347   9.026   6.794   6.182
   48  GLN  OE1  348   8.937   6.849   6.249
   48  GLN  NE2  349   9.149   6.836   6.178
   49  ALA    N  350   8.530   6.709   6.066
   49  ALA   CA  351   8.398   6.652   6.083
   49  ALA    C  352   8.315   6.651   5.957
   49  ALA    O  353   8.220   6.573   5.948
   49  ALA   CB  354   8.325   6.728   6.190
   50  LYS    N  355   8.359   6.722   5.854
   50  LYS   CA  356   8.280   6.738   5.733
   50  LYS    C  357   8.214   6.614   5.679
   50  LYS    O  358   8.092   6.609   5.669
   50  LYS   CB  359   8.364   6.794   5.621
   50  LYS   CG  360   8.272   6.842   5.507
   50  LYS   CD  361   8.365   6.883   5.397
   50  LYS   CE  362   8.292   6.899   5.266
   50  LYS   NZ  363   8.391   6.901   5.159
   51  ASP    N  364   8.291   6.511   5.652
   51  ASP   CA  365   8.234   6.389   5.596
   51  ASP    C  366   8.154   6.296   5.686
   51  ASP    O  367   8.061   6.228   5.642
   51  ASP   CB  368   8.348   6.312   5.533
   51  ASP   CG  369   8.395   6.368   5.398
   51  ASP  OD1  370   8.335   6.463   5.346
   51  ASP  OD2  371   8.492   6.311   5.346
   52  ILE    N  372   8.191   6.295   5.812
   52  ILE   CA  373   8.125   6.221   5.916
   52  ILE    C  374   7.983   6.278   5.930
   52  ILE    O  375   7.887   6.202   5.918
   52  ILE   CB  376   8.202   6.237   6.051
   52  ILE  CG1  377   8.353   6.205   6.037
   52  ILE  CG2  378   8.138   6.139   6.152
   52  ILE  CD1  379   8.433   6.213   6.171
   53  MET    N  380   7.967   6.410   5.949
   53  MET   CA  381   7.835   6.469   5.966
   53  MET    C  382   7.747   6.448   5.843
   53  MET    O  383   7.628   6.421   5.852
   53  MET   CB  384   7.842   6.617   5.990
   53  MET   CG  385   7.909   6.659   6.119
   53  MET   SD  386   7.897   6.833   6.167
   53  MET   CE  387   7.999   6.912   6.050
   54  ASP    N  388   7.808   6.452   5.725
   54  ASP   CA  389   7.740   6.424   5.601
   54  ASP    C  390   7.683   6.285   5.596
   54  ASP    O  391   7.576   6.262   5.539
   54  ASP   CB  392   7.834   6.438   5.484
   54  ASP   CG  393   7.806   6.565   5.405
   54  ASP  OD1  394   7.706   6.567   5.332
   54  ASP  OD2  395   7.883   6.660   5.417
   55  ALA    N  396   7.759   6.190   5.650
   55  ALA   CA  397   7.715   6.053   5.652
   55  ALA    C  398   7.614   6.031   5.764
   55  ALA    O  399   7.546   5.929   5.759
   55  ALA   CB  400   7.834   5.960   5.672
   56  GLY    N  401   7.592   6.120   5.862
   56  GLY   CA  402   7.493   6.101   5.969
   56  GLY    C  403   7.552   6.033   6.091
   56  GLY    O  404   7.485   5.980   6.180
   57  LYS    N  405   7.685   6.034   6.094
   57  LYS   CA  406   7.754   5.963   6.197
   57  LYS    C  407   7.805   6.051   6.309
   57  LYS    O  408   7.827   6.168   6.287
   57  LYS   CB  409   7.869   5.886   6.132
   57  LYS   CG  410   7.815   5.754   6.081
   57  LYS   CD  411   7.928   5.663   6.041
   57  LYS   CE  412   7.869   5.528   5.997
   57  LYS   NZ  413   7.958   5.454   5.908
   58  LEU    N  414   7.837   5.996   6.426
   58  LEU   CA  415   7.893   6.074   6.533
   58  LEU    C  416   8.042   6.100   6.504
   58  LEU    O  417   8.109   6.017   6.442
   58  LEU   CB  418   7.872   6.000   6.663
   58  LEU   CG  419   7.726   5.993   6.702
   58  LEU  CD1  420   7.715   5.930   6.841
   58  LEU  CD2  421   7.667   6.132   6.713
   59  VAL    N  422   8.089   6.224   6.531
   59  VAL   CA  423   8.230   6.265   6.520
   59  VAL    C  424   8.304   6.200   6.642
   59  VAL    O  425   8.243   6.176   6.748
   59  VAL   CB  426   8.226   6.421   6.522
   59  VAL  CG1  427   8.364   6.484   6.538
   59  VAL  CG2  428   8.162   6.465   6.389
   60  THR    N  429   8.436   6.174   6.635
   60  THR   CA  430   8.510   6.103   6.738
   60  THR    C  431   8.502   6.183   6.867
   60  THR    O  432   8.510   6.308   6.866
   60  THR   CB  433   8.661   6.082   6.692
   60  THR  OG1  434   8.725   6.207   6.675
   60  THR  CG2  435   8.670   6.017   6.557
   61  ASP    N  436   8.493   6.109   6.978
   61  ASP   CA  437   8.479   6.171   7.108
   61  ASP    C  438   8.597   6.261   7.133
   61  ASP    O  439   8.576   6.373   7.179
   61  ASP   CB  440   8.478   6.069   7.219
   61  ASP   CG  441   8.361   5.973   7.214
   61  ASP  OD1  442   8.252   6.009   7.169
   61  ASP  OD2  443   8.380   5.862   7.258
   62  GLU    N  444   8.717   6.213   7.102
   62  GLU   CA  445   8.840   6.284   7.129
   62  GLU    C  446   8.834   6.425   7.064
   62  GLU    O  447   8.868   6.528   7.125
   62  GLU   CB  448   8.947   6.183   7.078
   62  GLU   CG  449   9.081   6.249   7.064
   62  GLU   CD  450   9.193   6.179   6.985
   62  GLU  OE1  451   9.173   6.122   6.879
   62  GLU  OE2  452   9.304   6.191   7.033
   63  LEU    N  453   8.778   6.438   6.943
   63  LEU   CA  454   8.770   6.568   6.879
   63  LEU    C  455   8.673   6.665   6.945
   63  LEU    O  456   8.705   6.780   6.981
   63  LEU   CB  457   8.731   6.549   6.735
   63  LEU   CG  458   8.746   6.660   6.628
   63  LEU  CD1  459   8.888   6.716   6.620
   63  LEU  CD2  460   8.706   6.598   6.496
   64  VAL    N  461   8.554   6.613   6.969
   64  VAL   CA  462   8.448   6.693   7.027
   64  VAL    C  463   8.481   6.733   7.172
   64  VAL    O  464   8.456   6.847   7.213
   64  VAL   CB  465   8.322   6.604   7.004
   64  VAL  CG1  466   8.216   6.640   7.097
   64  VAL  CG2  467   8.268   6.625   6.861
   65  ILE    N  468   8.543   6.645   7.253
   65  ILE   CA  469   8.579   6.682   7.390
   65  ILE    C  470   8.680   6.798   7.386
   65  ILE    O  471   8.668   6.889   7.468
   65  ILE   CB  472   8.637   6.561   7.463
   65  ILE  CG1  473   8.526   6.460   7.487
   65  ILE  CG2  474   8.701   6.602   7.597
   65  ILE  CD1  475   8.578   6.315   7.509
   66  ALA    N  476   8.774   6.799   7.290
   66  ALA   CA  477   8.872   6.905   7.274
   66  ALA    C  478   8.805   7.037   7.246
   66  ALA    O  479   8.838   7.131   7.318
   66  ALA   CB  480   8.965   6.872   7.159
   67  LEU    N  481   8.709   7.047   7.151
   67  LEU   CA  482   8.632   7.169   7.127
   67  LEU    C  483   8.558   7.225   7.250
   67  LEU    O  484   8.553   7.345   7.278
   67  LEU   CB  485   8.520   7.149   7.026
   67  LEU   CG  486   8.545   7.158   6.881
   67  LEU  CD1  487   8.408   7.166   6.818
   67  LEU  CD2  488   8.618   7.284   6.839
   68  VAL    N  489   8.492   7.136   7.325
   68  VAL   CA  490   8.415   7.177   7.441
   68  VAL    C  491   8.503   7.224   7.551
   68  VAL    O  492   8.470   7.323   7.615
   68  VAL   CB  493   8.333   7.058   7.489
   68  VAL  CG1  494   8.243   7.095   7.603
   68  VAL  CG2  495   8.239   7.016   7.376
   69  LYS    N  496   8.616   7.161   7.579
   69  LYS   CA  497   8.706   7.209   7.683
   69  LYS    C  498   8.758   7.347   7.649
   69  LYS    O  499   8.759   7.437   7.733
   69  LYS   CB  500   8.819   7.112   7.701
   69  LYS   CG  501   8.766   6.992   7.775
   69  LYS   CD  502   8.876   6.892   7.805
   69  LYS   CE  503   8.828   6.792   7.912
   69  LYS   NZ  504   8.925   6.685   7.934
   70  GLU    N  505   8.789   7.370   7.523
   70  GLU   CA  506   8.832   7.500   7.480
   70  GLU    C  507   8.727   7.605   7.506
   70  GLU    O  508   8.756   7.711   7.563
   70  GLU   CB  509   8.863   7.499   7.333
   70  GLU   CG  510   8.991   7.424   7.298
   70  GLU   CD  511   9.125   7.484   7.346
   70  GLU  OE1  512   9.169   7.583   7.286
   70  GLU  OE2  513   9.187   7.431   7.440
   71  ARG    N  514   8.602   7.575   7.472
   71  ARG   CA  515   8.499   7.673   7.482
   71  ARG    C  516   8.464   7.703   7.625
   71  ARG    O  517   8.449   7.819   7.664
   71  ARG   CB  518   8.384   7.619   7.403
   71  ARG   CG  519   8.266   7.713   7.392
   71  ARG   CD  520   8.287   7.845   7.318
   71  ARG   NE  521   8.169   7.929   7.332
   71  ARG   CZ  522   8.147   8.001   7.443
   71  ARG  NH1  523   8.236   7.999   7.542
   71  ARG  NH2  524   8.036   8.076   7.456
   72  ILE    N  525   8.461   7.601   7.709
   72  ILE   CA  526   8.424   7.625   7.846
   72  ILE    C  527   8.528   7.717   7.910
   72  ILE    O  528   8.492   7.792   8.001
   72  ILE   CB  529   8.410   7.484   7.911
   72  ILE  CG1  530   8.265   7.447   7.894
   72  ILE  CG2  531   8.447   7.478   8.058
   72  ILE  CD1  532   8.231   7.317   7.964
   73  ALA    N  533   8.652   7.718   7.857
   73  ALA   CA  534   8.761   7.801   7.908
   73  ALA    C  535   8.750   7.951   7.878
   73  ALA    O  536   8.813   8.032   7.949
   73  ALA   CB  537   8.892   7.749   7.851
   74  GLN    N  538   8.668   7.992   7.781
   74  GLN   CA  539   8.637   8.132   7.751
   74  GLN    C  540   8.564   8.196   7.866
   74  GLN    O  541   8.470   8.136   7.919
   74  GLN   CB  542   8.546   8.148   7.632
   74  GLN   CG  543   8.616   8.167   7.500
   74  GLN   CD  544   8.726   8.065   7.484
   74  GLN  OE1  545   8.836   8.080   7.537
   74  GLN  NE2  546   8.698   7.956   7.415
   75  GLU    N  547   8.597   8.323   7.891
   75  GLU   CA  548   8.544   8.397   8.005
   75  GLU    C  549   8.391   8.398   8.016
   75  GLU    O  550   8.337   8.425   8.123
   75  GLU   CB  551   8.592   8.545   8.006
   75  GLU   CG  552   8.602   8.599   8.152
   75  GLU   CD  553   8.568   8.745   8.188
   75  GLU  OE1  554   8.450   8.783   8.185
   75  GLU  OE2  555   8.660   8.818   8.225
   76  ASP    N  556   8.311   8.370   7.913
   76  ASP   CA  557   8.166   8.369   7.932
   76  ASP    C  558   8.120   8.247   8.012
   76  ASP    O  559   8.017   8.254   8.079
   76  ASP   CB  560   8.095   8.372   7.798
   76  ASP   CG  561   8.138   8.259   7.705
   76  ASP  OD1  562   8.095   8.147   7.728
   76  ASP  OD2  563   8.213   8.285   7.612
   77  CYS    N  564   8.195   8.137   8.010
   77  CYS   CA  565   8.152   8.017   8.079
   77  CYS    C  566   8.180   8.003   8.229
   77  CYS    O  567   8.135   7.907   8.295
   77  CYS   CB  568   8.210   7.901   8.000
   77  CYS   SG  569   8.118   7.869   7.845
   78  ARG    N  570   8.250   8.102   8.290
   78  ARG   CA  571   8.279   8.100   8.434
   78  ARG    C  572   8.156   8.112   8.523
   78  ARG    O  573   8.162   8.067   8.638
   78  ARG   CB  574   8.379   8.209   8.474
   78  ARG   CG  575   8.383   8.335   8.392
   78  ARG   CD  576   8.262   8.426   8.409
   78  ARG   NE  577   8.276   8.481   8.542
   78  ARG   CZ  578   8.349   8.590   8.566
   78  ARG  NH1  579   8.401   8.664   8.469
   78  ARG  NH2  580   8.364   8.626   8.692
   79  ASN    N  581   8.046   8.166   8.466
   79  ASN   CA  582   7.918   8.168   8.535
   79  ASN    C  583   7.804   8.082   8.476
   79  ASN    O  584   7.683   8.105   8.488
   79  ASN   CB  585   7.874   8.313   8.549
   79  ASN   CG  586   7.937   8.385   8.669
   79  ASN  OD1  587   8.021   8.334   8.744
   79  ASN  ND2  588   7.899   8.510   8.689
   80  GLY    N  589   7.839   7.968   8.418
   80  GLY   CA  590   7.737   7.878   8.371
   80  GLY    C  591   7.737   7.875   8.222
   80  GLY    O  592   7.798   7.957   8.152
   81  PHE    N  593   7.667   7.774   8.175
   81  PHE   CA  594   7.660   7.749   8.034
   81  PHE    C  595   7.555   7.639   8.020
   81  PHE    O  596   7.520   7.563   8.113
   81  PHE   CB  597   7.798   7.706   7.987
   81  PHE   CG  598   7.864   7.592   8.065
   81  PHE  CD1  599   7.820   7.461   8.056
   81  PHE  CD2  600   7.967   7.620   8.152
   81  PHE  CE1  601   7.877   7.360   8.131
   81  PHE  CE2  602   8.025   7.519   8.227
   81  PHE   CZ  603   7.980   7.389   8.217
   82  LEU    N  604   7.507   7.630   7.899
   82  LEU   CA  605   7.406   7.534   7.859
   82  LEU    C  606   7.473   7.441   7.754
   82  LEU    O  607   7.523   7.492   7.653
   82  LEU   CB  608   7.294   7.623   7.809
   82  LEU   CG  609   7.189   7.579   7.712
   82  LEU  CD1  610   7.098   7.477   7.777
   82  LEU  CD2  611   7.114   7.702   7.668
   83  LEU    N  612   7.482   7.309   7.772
   83  LEU   CA  613   7.541   7.214   7.678
   83  LEU    C  614   7.428   7.160   7.592
   83  LEU    O  615   7.338   7.089   7.637
   83  LEU   CB  616   7.614   7.102   7.757
   83  LEU   CG  617   7.741   7.145   7.832
   83  LEU  CD1  618   7.789   7.033   7.915
   83  LEU  CD2  619   7.846   7.192   7.735
   84  ASP    N  620   7.431   7.192   7.464
   84  ASP   CA  621   7.333   7.143   7.374
   84  ASP    C  622   7.403   7.053   7.274
   84  ASP    O  623   7.477   7.097   7.185
   84  ASP   CB  624   7.271   7.269   7.316
   84  ASP   CG  625   7.178   7.247   7.199
   84  ASP  OD1  626   7.122   7.138   7.189
   84  ASP  OD2  627   7.164   7.339   7.117
   85  GLY    N  628   7.383   6.923   7.285
   85  GLY   CA  629   7.443   6.832   7.189
   85  GLY    C  630   7.564   6.760   7.241
   85  GLY    O  631   7.624   6.675   7.173
   86  PHE    N  632   7.597   6.788   7.368
   86  PHE   CA  633   7.715   6.730   7.431
   86  PHE    C  634   7.679   6.705   7.577
   86  PHE    O  635   7.616   6.790   7.636
   86  PHE   CB  636   7.834   6.825   7.420
   86  PHE   CG  637   7.960   6.770   7.484
   86  PHE  CD1  638   7.987   6.790   7.619
   86  PHE  CD2  639   8.048   6.694   7.409
   86  PHE  CE1  640   8.101   6.732   7.675
   86  PHE  CE2  641   8.162   6.636   7.468
   86  PHE   CZ  642   8.189   6.655   7.602
   87  PRO    N  643   7.713   6.599   7.645
   87  PRO   CA  644   7.770   6.475   7.590
   87  PRO    C  645   7.671   6.404   7.500
   87  PRO    O  646   7.550   6.416   7.509
   87  PRO   CB  647   7.806   6.392   7.713
   87  PRO   CG  648   7.701   6.437   7.816
   87  PRO   CD  649   7.696   6.589   7.792
   88  ARG    N  650   7.730   6.327   7.413
   88  ARG   CA  651   7.655   6.254   7.313
   88  ARG    C  652   7.688   6.106   7.331
   88  ARG    O  653   7.628   6.018   7.266
   88  ARG   CB  654   7.702   6.317   7.182
   88  ARG   CG  655   7.622   6.311   7.059
   88  ARG   CD  656   7.495   6.390   7.077
   88  ARG   NE  657   7.437   6.392   6.944
   88  ARG   CZ  658   7.429   6.503   6.871
   88  ARG  NH1  659   7.460   6.622   6.921
   88  ARG  NH2  660   7.382   6.493   6.746
   89  THR    N  661   7.790   6.072   7.409
   89  THR   CA  662   7.821   5.933   7.430
   89  THR    C  663   7.869   5.919   7.576
   89  THR    O  664   7.895   6.019   7.643
   89  THR   CB  665   7.932   5.883   7.332
   89  THR  OG1  666   8.048   5.960   7.365
   89  THR  CG2  667   7.901   5.894   7.182
   90  ILE    N  668   7.878   5.796   7.626
   90  ILE   CA  669   7.924   5.773   7.763
   90  ILE    C  670   8.071   5.818   7.776
   90  ILE    O  671   8.099   5.888   7.873
   90  ILE   CB  672   7.912   5.621   7.802
   90  ILE  CG1  673   7.769   5.567   7.800
   90  ILE  CG2  674   7.972   5.607   7.943
   90  ILE  CD1  675   7.671   5.625   7.904
   91  PRO    N  676   8.171   5.792   7.689
   91  PRO   CA  677   8.303   5.854   7.698
   91  PRO    C  678   8.300   6.006   7.712
   91  PRO    O  679   8.378   6.059   7.791
   91  PRO   CB  680   8.374   5.815   7.573
   91  PRO   CG  681   8.317   5.678   7.547
   91  PRO   CD  682   8.167   5.697   7.577
   92  GLN    N  683   8.212   6.079   7.638
   92  GLN   CA  684   8.207   6.222   7.655
   92  GLN    C  685   8.150   6.254   7.793
   92  GLN    O  686   8.192   6.354   7.853
   92  GLN   CB  687   8.123   6.281   7.543
   92  GLN   CG  688   8.180   6.258   7.400
   92  GLN   CD  689   8.087   6.306   7.289
   92  GLN  OE1  690   7.999   6.391   7.308
   92  GLN  NE2  691   8.101   6.259   7.166
   93  ALA    N  692   8.058   6.174   7.851
   93  ALA   CA  693   8.004   6.206   7.983
   93  ALA    C  694   8.110   6.180   8.089
   93  ALA    O  695   8.128   6.260   8.181
   93  ALA   CB  696   7.880   6.121   8.017
   94  ASP    N  697   8.181   6.067   8.076
   94  ASP   CA  698   8.294   6.040   8.166
   94  ASP    C  699   8.400   6.147   8.163
   94  ASP    O  700   8.444   6.190   8.270
   94  ASP   CB  701   8.362   5.911   8.131
   94  ASP   CG  702   8.279   5.792   8.175
   94  ASP  OD1  703   8.211   5.800   8.278
   94  ASP  OD2  704   8.286   5.693   8.103
   95  ALA    N  705   8.436   6.198   8.043
   95  ALA   CA  706   8.535   6.303   8.032
   95  ALA    C  707   8.495   6.426   8.110
   95  ALA    O  708   8.581   6.491   8.172
   95  ALA   CB  709   8.552   6.342   7.885
   96  MET    N  710   8.367   6.465   8.110
   96  MET   CA  711   8.315   6.576   8.188
   96  MET    C  712   8.332   6.550   8.338
   96  MET    O  713   8.372   6.638   8.415
   96  MET   CB  714   8.169   6.596   8.160
   96  MET   CG  715   8.137   6.706   8.061
   96  MET   SD  716   7.957   6.708   8.036
   96  MET   CE  717   7.899   6.804   8.172
   97  LYS    N  718   8.307   6.425   8.377
   97  LYS   CA  719   8.323   6.377   8.515
   97  LYS    C  720   8.469   6.397   8.555
   97  LYS    O  721   8.497   6.488   8.633
   97  LYS   CB  722   8.285   6.227   8.523
   97  LYS   CG  723   8.206   6.212   8.649
   97  LYS   CD  724   8.128   6.084   8.661
   97  LYS   CE  725   8.054   6.112   8.791
   97  LYS   NZ  726   7.986   5.994   8.839
   98  GLU    N  727   8.562   6.322   8.494
   98  GLU   CA  728   8.706   6.339   8.513
   98  GLU    C  729   8.757   6.483   8.524
   98  GLU    O  730   8.849   6.512   8.603
   98  GLU   CB  731   8.783   6.272   8.398
   98  GLU   CG  732   8.763   6.123   8.384
   98  GLU   CD  733   8.802   6.044   8.508
   98  GLU  OE1  734   8.719   6.026   8.598
   98  GLU  OE2  735   8.917   6.000   8.515
   99  ALA    N  736   8.699   6.572   8.444
   99  ALA   CA  737   8.739   6.711   8.441
   99  ALA    C  738   8.670   6.799   8.544
   99  ALA    O  739   8.693   6.920   8.542
   99  ALA   CB  740   8.716   6.770   8.299
  100  GLY    N  741   8.587   6.754   8.637
  100  GLY   CA  742   8.527   6.848   8.733
  100  GLY    C  743   8.417   6.938   8.676
  100  GLY    O  744   8.392   7.049   8.726
  101  ILE    N  745   8.348   6.894   8.569
  101  ILE   CA  746   8.236   6.969   8.513
  101  ILE    C  747   8.111   6.892   8.553
  101  ILE    O  748   8.071   6.790   8.493
  101  ILE   CB  749   8.236   6.980   8.358
  101  ILE  CG1  750   8.367   7.037   8.301
  101  ILE  CG2  751   8.112   7.066   8.325
  101  ILE  CD1  752   8.396   6.989   8.158
  102  ASN    N  753   8.053   6.942   8.659
  102  ASN   CA  754   7.929   6.890   8.714
  102  ASN    C  755   7.818   6.985   8.663
  102  ASN    O  756   7.848   7.098   8.622
  102  ASN   CB  757   7.935   6.888   8.870
  102  ASN   CG  758   7.965   7.028   8.925
  102  ASN  OD1  759   8.074   7.080   8.897
  102  ASN  ND2  760   7.874   7.097   8.996
  103  VAL    N  761   7.689   6.944   8.657
  103  VAL   CA  762   7.587   7.033   8.605
  103  VAL    C  763   7.476   7.035   8.707
  103  VAL    O  764   7.464   6.945   8.791
  103  VAL   CB  765   7.527   6.987   8.467
  103  VAL  CG1  766   7.639   6.986   8.368
  103  VAL  CG2  767   7.464   6.851   8.471
  104  ASP    N  768   7.396   7.138   8.694
  104  ASP   CA  769   7.283   7.150   8.781
  104  ASP    C  770   7.162   7.072   8.739
  104  ASP    O  771   7.099   7.011   8.826
  104  ASP   CB  772   7.248   7.292   8.793
  104  ASP   CG  773   7.362   7.363   8.867
  104  ASP  OD1  774   7.389   7.334   8.985
  104  ASP  OD2  775   7.427   7.445   8.804
  105  TYR    N  776   7.132   7.071   8.609
  105  TYR   CA  777   7.011   7.011   8.555
  105  TYR    C  778   7.042   6.936   8.429
  105  TYR    O  779   7.126   6.984   8.351
  105  TYR   CB  780   6.904   7.111   8.513
  105  TYR   CG  781   6.833   7.190   8.621
  105  TYR  CD1  782   6.893   7.306   8.668
  105  TYR  CD2  783   6.710   7.150   8.671
  105  TYR  CE1  784   6.830   7.384   8.765
  105  TYR  CE2  785   6.647   7.226   8.769
  105  TYR   CZ  786   6.708   7.344   8.815
  105  TYR   OH  787   6.648   7.424   8.912
  106  VAL    N  788   6.981   6.819   8.415
  106  VAL   CA  789   6.984   6.750   8.288
  106  VAL    C  790   6.836   6.747   8.245
  106  VAL    O  791   6.746   6.713   8.323
  106  VAL   CB  792   7.044   6.611   8.309
  106  VAL  CG1  793   7.039   6.538   8.174
  106  VAL  CG2  794   7.191   6.619   8.356
  107  LEU    N  795   6.804   6.791   8.125
  107  LEU   CA  796   6.666   6.795   8.077
  107  LEU    C  797   6.657   6.706   7.954
  107  LEU    O  798   6.733   6.714   7.858
  107  LEU   CB  799   6.628   6.939   8.042
  107  LEU   CG  800   6.653   7.046   8.153
  107  LEU  CD1  801   6.624   7.179   8.096
  107  LEU  CD2  802   6.563   7.031   8.276
  108  GLU    N  803   6.566   6.610   7.962
  108  GLU   CA  804   6.547   6.515   7.856
  108  GLU    C  805   6.423   6.564   7.782
  108  GLU    O  806   6.323   6.597   7.843
  108  GLU   CB  807   6.529   6.382   7.918
  108  GLU   CG  808   6.497   6.273   7.818
  108  GLU   CD  809   6.437   6.148   7.878
  108  GLU  OE1  810   6.444   6.127   7.999
  108  GLU  OE2  811   6.382   6.071   7.802
  109  PHE    N  812   6.435   6.578   7.650
  109  PHE   CA  813   6.329   6.616   7.563
  109  PHE    C  814   6.284   6.486   7.499
  109  PHE    O  815   6.353   6.431   7.411
  109  PHE   CB  816   6.380   6.713   7.455
  109  PHE   CG  817   6.403   6.856   7.501
  109  PHE  CD1  818   6.479   6.887   7.612
  109  PHE  CD2  819   6.346   6.960   7.429
  109  PHE  CE1  820   6.498   7.017   7.653
  109  PHE  CE2  821   6.365   7.091   7.470
  109  PHE   CZ  822   6.441   7.120   7.582
  110  ASP    N  823   6.169   6.431   7.536
  110  ASP   CA  824   6.122   6.308   7.477
  110  ASP    C  825   6.029   6.326   7.357
  110  ASP    O  826   5.924   6.393   7.365
  110  ASP   CB  827   6.055   6.230   7.587
  110  ASP   CG  828   5.989   6.103   7.535
  110  ASP  OD1  829   6.056   6.027   7.463
  110  ASP  OD2  830   5.871   6.081   7.567
  111  VAL    N  831   6.061   6.265   7.248
  111  VAL   CA  832   5.975   6.274   7.131
  111  VAL    C  833   5.968   6.134   7.073
  111  VAL    O  834   6.071   6.068   7.076
  111  VAL   CB  835   6.040   6.373   7.033
  111  VAL  CG1  836   5.967   6.380   6.902
  111  VAL  CG2  837   6.015   6.517   7.080
  112  PRO    N  838   5.859   6.081   7.021
  112  PRO   CA  839   5.857   5.955   6.947
  112  PRO    C  840   5.942   5.957   6.821
  112  PRO    O  841   5.943   6.058   6.751
  112  PRO   CB  842   5.710   5.931   6.915
  112  PRO   CG  843   5.637   6.025   7.007
  112  PRO   CD  844   5.729   6.143   7.026
  113  ASP    N  845   6.011   5.848   6.785
  113  ASP   CA  846   6.084   5.837   6.660
  113  ASP    C  847   6.008   5.872   6.534
  113  ASP    O  848   6.059   5.931   6.441
  113  ASP   CB  849   6.136   5.696   6.639
  113  ASP   CG  850   6.250   5.650   6.731
  113  ASP  OD1  851   6.317   5.735   6.787
  113  ASP  OD2  852   6.273   5.529   6.746
  114  GLU    N  853   5.880   5.842   6.529
  114  GLU   CA  854   5.797   5.862   6.410
  114  GLU    C  855   5.775   6.008   6.374
  114  GLU    O  856   5.736   6.038   6.262
  114  GLU   CB  857   5.661   5.793   6.432
  114  GLU   CG  858   5.678   5.642   6.447
  114  GLU   CD  859   5.707   5.587   6.585
  114  GLU  OE1  860   5.728   5.661   6.682
  114  GLU  OE2  861   5.704   5.465   6.598
  115  LEU    N  862   5.794   6.102   6.467
  115  LEU   CA  863   5.775   6.244   6.434
  115  LEU    C  864   5.901   6.308   6.377
  115  LEU    O  865   5.894   6.420   6.326
  115  LEU   CB  866   5.739   6.324   6.559
  115  LEU   CG  867   5.594   6.334   6.604
  115  LEU  CD1  868   5.520   6.203   6.615
  115  LEU  CD2  869   5.603   6.399   6.743
  116  ILE    N  870   6.018   6.244   6.383
  116  ILE   CA  871   6.143   6.313   6.362
  116  ILE    C  872   6.162   6.349   6.219
  116  ILE    O  873   6.201   6.464   6.195
  116  ILE   CB  874   6.261   6.227   6.409
  116  ILE  CG1  875   6.253   6.196   6.558
  116  ILE  CG2  876   6.390   6.302   6.392
  116  ILE  CD1  877   6.221   6.312   6.651
  117  VAL    N  878   6.139   6.258   6.124
  117  VAL   CA  879   6.172   6.291   5.988
  117  VAL    C  880   6.094   6.413   5.940
  117  VAL    O  881   6.162   6.501   5.885
  117  VAL   CB  882   6.149   6.163   5.906
  117  VAL  CG1  883   6.145   6.193   5.756
  117  VAL  CG2  884   6.268   6.070   5.931
  118  ASP    N  885   5.963   6.437   5.966
  118  ASP   CA  886   5.895   6.561   5.925
  118  ASP    C  887   5.935   6.686   5.998
  118  ASP    O  888   5.930   6.795   5.939
  118  ASP   CB  889   5.745   6.549   5.938
  118  ASP   CG  890   5.686   6.450   5.839
  118  ASP  OD1  891   5.747   6.420   5.735
  118  ASP  OD2  892   5.576   6.402   5.865
  119  ARG    N  893   5.976   6.677   6.125
  119  ARG   CA  894   6.032   6.793   6.190
  119  ARG    C  895   6.152   6.836   6.111
  119  ARG    O  896   6.157   6.950   6.064
  119  ARG   CB  897   6.084   6.771   6.330
  119  ARG   CG  898   5.964   6.789   6.412
  119  ARG   CD  899   6.011   6.786   6.551
  119  ARG   NE  900   5.891   6.787   6.630
  119  ARG   CZ  901   5.893   6.795   6.762
  119  ARG  NH1  902   6.004   6.817   6.829
  119  ARG  NH2  903   5.777   6.788   6.826
  120  ILE    N  904   6.242   6.742   6.086
  120  ILE   CA  905   6.364   6.782   6.023
  120  ILE    C  906   6.349   6.823   5.878
  120  ILE    O  907   6.425   6.913   5.843
  120  ILE   CB  908   6.467   6.670   6.049
  120  ILE  CG1  909   6.508   6.688   6.198
  120  ILE  CG2  910   6.590   6.681   5.968
  120  ILE  CD1  911   6.614   6.601   6.264
  121  VAL    N  912   6.252   6.783   5.797
  121  VAL   CA  913   6.248   6.831   5.659
  121  VAL    C  914   6.198   6.975   5.647
  121  VAL    O  915   6.224   7.045   5.548
  121  VAL   CB  916   6.160   6.739   5.560
  121  VAL  CG1  917   6.222   6.601   5.567
  121  VAL  CG2  918   6.010   6.739   5.590
  122  GLY    N  919   6.122   7.021   5.746
  122  GLY   CA  920   6.078   7.159   5.747
  122  GLY    C  921   6.180   7.245   5.821
  122  GLY    O  922   6.152   7.364   5.835
  123  ARG    N  923   6.295   7.195   5.870
  123  ARG   CA  924   6.386   7.282   5.940
  123  ARG    C  925   6.466   7.370   5.845
  123  ARG    O  926   6.512   7.327   5.739
  123  ARG   CB  927   6.481   7.200   6.024
  123  ARG   CG  928   6.593   7.278   6.092
  123  ARG   CD  929   6.656   7.207   6.211
  123  ARG   NE  930   6.731   7.087   6.174
  123  ARG   CZ  931   6.789   7.004   6.262
  123  ARG  NH1  932   6.781   7.025   6.392
  123  ARG  NH2  933   6.856   6.897   6.221
  124  ARG    N  934   6.482   7.497   5.886
  124  ARG   CA  935   6.557   7.604   5.817
  124  ARG    C  936   6.634   7.676   5.928
  124  ARG    O  937   6.587   7.699   6.042
  124  ARG   CB  938   6.460   7.701   5.749
  124  ARG   CG  939   6.355   7.634   5.654
  124  ARG   CD  940   6.425   7.587   5.525
  124  ARG   NE  941   6.334   7.535   5.421
  124  ARG   CZ  942   6.295   7.407   5.423
  124  ARG  NH1  943   6.335   7.322   5.517
  124  ARG  NH2  944   6.216   7.360   5.328
  125  VAL    N  945   6.758   7.710   5.897
  125  VAL   CA  946   6.846   7.770   5.994
  125  VAL    C  947   6.910   7.899   5.940
  125  VAL    O  948   6.919   7.925   5.819
  125  VAL   CB  949   6.957   7.667   6.034
  125  VAL  CG1  950   6.896   7.535   6.079
  125  VAL  CG2  951   7.044   7.635   5.915
  126  HIS    N  952   6.942   7.984   6.036
  126  HIS   CA  953   7.030   8.096   6.014
  126  HIS    C  954   7.168   8.048   6.064
  126  HIS    O  955   7.203   8.055   6.183
  126  HIS   CB  956   6.979   8.212   6.096
  126  HIS   CG  957   7.071   8.328   6.070
  126  HIS  ND1  958   7.136   8.400   6.161
  126  HIS  CD2  959   7.097   8.379   5.943
  126  HIS  CE1  960   7.201   8.494   6.096
  126  HIS  NE2  961   7.177   8.479   5.967
  127  ALA    N  962   7.256   8.009   5.973
  127  ALA   CA  963   7.382   7.946   6.010
  127  ALA    C  964   7.477   8.027   6.092
  127  ALA    O  965   7.530   7.976   6.192
  127  ALA   CB  966   7.454   7.901   5.886
  128  PRO    N  967   7.495   8.157   6.067
  128  PRO   CA  968   7.585   8.238   6.147
  128  PRO    C  969   7.544   8.236   6.293
  128  PRO    O  970   7.630   8.237   6.382
  128  PRO   CB  971   7.577   8.376   6.085
  128  PRO   CG  972   7.531   8.351   5.946
  128  PRO   CD  973   7.432   8.240   5.964
  129  SER    N  974   7.415   8.229   6.326
  129  SER   CA  975   7.383   8.240   6.465
  129  SER    C  976   7.342   8.108   6.523
  129  SER    O  977   7.330   8.095   6.647
  129  SER   CB  978   7.272   8.338   6.483
  129  SER   OG  979   7.154   8.300   6.412
  130  GLY    N  980   7.311   8.015   6.433
  130  GLY   CA  981   7.258   7.888   6.481
  130  GLY    C  982   7.109   7.904   6.516
  130  GLY    O  983   7.052   7.811   6.573
  131  ARG    N  984   7.038   8.016   6.487
  131  ARG   CA  985   6.895   8.018   6.518
  131  ARG    C  986   6.825   7.922   6.420
  131  ARG    O  987   6.862   7.913   6.302
  131  ARG   CB  988   6.833   8.156   6.501
  131  ARG   CG  989   6.868   8.241   6.620
  131  ARG   CD  990   6.806   8.380   6.616
  131  ARG   NE  991   6.872   8.460   6.513
  131  ARG   CZ  992   6.985   8.525   6.537
  131  ARG  NH1  993   7.043   8.524   6.657
  131  ARG  NH2  994   7.040   8.590   6.436
  132  VAL    N  995   6.724   7.852   6.471
  132  VAL   CA  996   6.649   7.751   6.395
  132  VAL    C  997   6.497   7.778   6.392
  132  VAL    O  998   6.431   7.818   6.489
  132  VAL   CB  999   6.691   7.608   6.457
  132  VAL  CG1 1000   6.666   7.601   6.607
  132  VAL  CG2 1001   6.608   7.498   6.398
  133  TYR    N 1002   6.441   7.751   6.275
  133  TYR   CA 1003   6.301   7.771   6.244
  133  TYR    C 1004   6.241   7.644   6.180
  133  TYR    O 1005   6.312   7.554   6.136
  133  TYR   CB 1006   6.293   7.889   6.144
  133  TYR   CG 1007   6.351   8.020   6.194
  133  TYR  CD1 1008   6.272   8.107   6.270
  133  TYR  CD2 1009   6.481   8.053   6.160
  133  TYR  CE1 1010   6.328   8.229   6.308
  133  TYR  CE2 1011   6.538   8.175   6.200
  133  TYR   CZ 1012   6.460   8.262   6.273
  133  TYR   OH 1013   6.512   8.385   6.314
  134  HIS    N 1014   6.109   7.637   6.167
  134  HIS   CA 1015   6.041   7.529   6.098
  134  HIS    C 1016   5.937   7.595   6.011
  134  HIS    O 1017   5.850   7.667   6.063
  134  HIS   CB 1018   5.970   7.435   6.197
  134  HIS   CG 1019   5.920   7.312   6.123
  134  HIS  ND1 1020   5.805   7.290   6.058
  134  HIS  CD2 1021   5.996   7.199   6.112
  134  HIS  CE1 1022   5.811   7.168   6.008
  134  HIS  NE2 1023   5.925   7.115   6.041
  135  VAL    N 1024   5.931   7.560   5.883
  135  VAL   CA 1025   5.835   7.622   5.794
  135  VAL    C 1026   5.689   7.617   5.835
  135  VAL    O 1027   5.611   7.705   5.797
  135  VAL   CB 1028   5.845   7.563   5.653
  135  VAL  CG1 1029   5.982   7.602   5.598
  135  VAL  CG2 1030   5.821   7.414   5.651
  136  LYS    N 1031   5.653   7.510   5.910
  136  LYS   CA 1032   5.516   7.492   5.965
  136  LYS    C 1033   5.506   7.521   6.113
  136  LYS    O 1034   5.423   7.598   6.160
  136  LYS   CB 1035   5.462   7.348   5.948
  136  LYS   CG 1036   5.474   7.286   5.811
  136  LYS   CD 1037   5.444   7.138   5.819
  136  LYS   CE 1038   5.415   7.083   5.679
  136  LYS   NZ 1039   5.396   6.938   5.685
  137  PHE    N 1040   5.600   7.464   6.192
  137  PHE   CA 1041   5.576   7.460   6.335
  137  PHE    C 1042   5.626   7.581   6.409
  137  PHE    O 1043   5.587   7.604   6.524
  137  PHE   CB 1044   5.641   7.333   6.396
  137  PHE   CG 1045   5.584   7.207   6.334
  137  PHE  CD1 1046   5.449   7.197   6.304
  137  PHE  CD2 1047   5.669   7.101   6.303
  137  PHE  CE1 1048   5.398   7.081   6.244
  137  PHE  CE2 1049   5.618   6.985   6.243
  137  PHE   CZ 1050   5.483   6.975   6.212
  138  ASN    N 1051   5.714   7.657   6.347
  138  ASN   CA 1052   5.771   7.767   6.416
  138  ASN    C 1053   5.837   7.854   6.311
  138  ASN    O 1054   5.960   7.867   6.303
  138  ASN   CB 1055   5.874   7.716   6.514
  138  ASN   CG 1056   5.919   7.820   6.615
  138  ASN  OD1 1057   6.027   7.808   6.674
  138  ASN  ND2 1058   5.844   7.925   6.646
  139  PRO    N 1059   5.756   7.913   6.222
  139  PRO   CA 1060   5.808   7.982   6.105
  139  PRO    C 1061   5.874   8.117   6.138
  139  PRO    O 1062   5.845   8.174   6.246
  139  PRO   CB 1063   5.686   7.990   6.015
  139  PRO   CG 1064   5.572   8.003   6.108
  139  PRO   CD 1065   5.612   7.923   6.233
  140  PRO    N 1066   5.965   8.172   6.055
  140  PRO   CA 1067   6.013   8.310   6.073
  140  PRO    C 1068   5.898   8.413   6.052
  140  PRO    O 1069   5.797   8.379   5.989
  140  PRO   CB 1070   6.127   8.317   5.974
  140  PRO   CG 1071   6.074   8.237   5.859
  140  PRO   CD 1072   6.014   8.115   5.930
  141  LYS    N 1073   5.907   8.540   6.098
  141  LYS   CA 1074   5.803   8.644   6.086
  141  LYS    C 1075   5.792   8.685   5.942
  141  LYS    O 1076   5.687   8.726   5.893
  141  LYS   CB 1077   5.838   8.764   6.177
  141  LYS   CG 1078   5.825   8.718   6.323
  141  LYS   CD 1079   5.897   8.815   6.413
  141  LYS   CE 1080   5.901   8.764   6.556
  141  LYS   NZ 1081   5.982   8.850   6.643
  142  VAL    N 1082   5.900   8.673   5.866
  142  VAL   CA 1083   5.900   8.699   5.724
  142  VAL    C 1084   5.960   8.570   5.664
  142  VAL    O 1085   6.075   8.528   5.691
  142  VAL   CB 1086   5.987   8.826   5.695
  142  VAL  CG1 1087   5.982   8.847   5.546
  142  VAL  CG2 1088   5.945   8.949   5.782
  143  GLU    N 1089   5.882   8.503   5.582
  143  GLU   CA 1090   5.921   8.379   5.521
  143  GLU    C 1091   6.059   8.382   5.455
  143  GLU    O 1092   6.094   8.469   5.375
  143  GLU   CB 1093   5.810   8.343   5.423
  143  GLU   CG 1094   5.824   8.213   5.342
  143  GLU   CD 1095   5.698   8.163   5.269
  143  GLU  OE1 1096   5.612   8.244   5.230
  143  GLU  OE2 1097   5.686   8.041   5.252
  144  GLY    N 1098   6.142   8.287   5.498
  144  GLY   CA 1099   6.275   8.268   5.444
  144  GLY    C 1100   6.381   8.358   5.504
  144  GLY    O 1101   6.497   8.352   5.460
  145  LYS    N 1102   6.353   8.439   5.605
  145  LYS   CA 1103   6.453   8.534   5.650
  145  LYS    C 1104   6.465   8.519   5.798
  145  LYS    O 1105   6.368   8.492   5.870
  145  LYS   CB 1106   6.415   8.681   5.623
  145  LYS   CG 1107   6.374   8.718   5.482
  145  LYS   CD 1108   6.492   8.712   5.394
  145  LYS   CE 1109   6.431   8.736   5.260
  145  LYS   NZ 1110   6.536   8.723   5.164
  146  ASP    N 1111   6.585   8.539   5.850
  146  ASP   CA 1112   6.602   8.533   5.991
  146  ASP    C 1113   6.540   8.661   6.051
  146  ASP    O 1114   6.561   8.770   5.998
  146  ASP   CB 1115   6.751   8.521   6.010
  146  ASP   CG 1116   6.793   8.535   6.155
  146  ASP  OD1 1117   6.756   8.454   6.240
  146  ASP  OD2 1118   6.866   8.629   6.180
  147  ASP    N 1119   6.468   8.650   6.162
  147  ASP   CA 1120   6.401   8.755   6.237
  147  ASP    C 1121   6.486   8.873   6.280
  147  ASP    O 1122   6.448   8.988   6.267
  147  ASP   CB 1123   6.339   8.696   6.362
  147  ASP   CG 1124   6.219   8.604   6.340
  147  ASP  OD1 1125   6.174   8.587   6.229
  147  ASP  OD2 1126   6.168   8.549   6.435
  148  VAL    N 1127   6.607   8.840   6.326
  148  VAL   CA 1128   6.702   8.937   6.375
  148  VAL    C 1129   6.780   9.006   6.265
  148  VAL    O 1130   6.785   9.128   6.255
  148  VAL   CB 1131   6.795   8.861   6.474
  148  VAL  CG1 1132   6.903   8.946   6.539
  148  VAL  CG2 1133   6.705   8.815   6.587
  149  THR    N 1134   6.841   8.935   6.175
  149  THR   CA 1135   6.926   8.998   6.080
  149  THR    C 1136   6.860   9.015   5.947
  149  THR    O 1137   6.922   9.075   5.858
  149  THR   CB 1138   7.056   8.916   6.062
  149  THR  OG1 1139   7.023   8.800   5.990
  149  THR  CG2 1140   7.121   8.879   6.191
  150  GLY    N 1141   6.745   8.953   5.920
  150  GLY   CA 1142   6.688   8.964   5.785
  150  GLY    C 1143   6.763   8.887   5.677
  150  GLY    O 1144   6.737   8.897   5.557
  151  GLU    N 1145   6.857   8.804   5.721
  151  GLU   CA 1146   6.932   8.719   5.631
  151  GLU    C 1147   6.854   8.593   5.594
  151  GLU    O 1148   6.776   8.538   5.673
  151  GLU   CB 1149   7.061   8.682   5.697
  151  GLU   CG 1150   7.164   8.794   5.697
  151  GLU   CD 1151   7.281   8.767   5.790
  151  GLU  OE1 1152   7.339   8.659   5.782
  151  GLU  OE2 1153   7.316   8.853   5.871
  152  GLU    N 1154   6.882   8.548   5.474
  152  GLU   CA 1155   6.818   8.434   5.413
  152  GLU    C 1156   6.848   8.306   5.493
  152  GLU    O 1157   6.961   8.282   5.541
  152  GLU   CB 1158   6.869   8.432   5.269
  152  GLU   CG 1159   6.788   8.351   5.167
  152  GLU   CD 1160   6.654   8.406   5.118
  152  GLU  OE1 1161   6.560   8.415   5.196
  152  GLU  OE2 1162   6.641   8.438   5.000
  153  LEU    N 1163   6.743   8.228   5.520
  153  LEU   CA 1164   6.758   8.103   5.593
  153  LEU    C 1165   6.801   7.993   5.494
  153  LEU    O 1166   6.775   8.002   5.374
  153  LEU   CB 1167   6.628   8.070   5.660
  153  LEU   CG 1168   6.587   8.173   5.763
  153  LEU  CD1 1169   6.452   8.135   5.815
  153  LEU  CD2 1170   6.690   8.185   5.871
  154  THR    N 1171   6.870   7.887   5.538
  154  THR   CA 1172   6.915   7.781   5.451
  154  THR    C 1173   6.870   7.648   5.513
  154  THR    O 1174   6.814   7.646   5.626
  154  THR   CB 1175   7.073   7.787   5.435
  154  THR  OG1 1176   7.138   7.794   5.562
  154  THR  CG2 1177   7.119   7.915   5.370
  155  THR    N 1178   6.891   7.538   5.440
  155  THR   CA 1179   6.866   7.406   5.496
  155  THR    C 1180   7.000   7.343   5.529
  155  THR    O 1181   7.104   7.374   5.471
  155  THR   CB 1182   6.789   7.325   5.396
  155  THR  OG1 1183   6.866   7.323   5.278
  155  THR  CG2 1184   6.663   7.391   5.354
  156  ARG    N 1185   7.010   7.260   5.630
  156  ARG   CA 1186   7.131   7.189   5.657
  156  ARG    C 1187   7.143   7.075   5.556
  156  ARG    O 1188   7.046   7.011   5.510
  156  ARG   CB 1189   7.126   7.139   5.800
  156  ARG   CG 1190   7.169   7.250   5.894
  156  ARG   CD 1191   7.166   7.210   6.039
  156  ARG   NE 1192   7.205   7.072   6.059
  156  ARG   CZ 1193   7.181   7.013   6.175
  156  ARG  NH1 1194   7.130   7.081   6.274
  156  ARG  NH2 1195   7.208   6.885   6.193
  157  LYS    N 1196   7.270   7.051   5.525
  157  LYS   CA 1197   7.311   6.950   5.426
  157  LYS    C 1198   7.274   6.809   5.472
  157  LYS    O 1199   7.240   6.724   5.392
  157  LYS   CB 1200   7.463   6.953   5.404
  157  LYS   CG 1201   7.542   7.079   5.358
  157  LYS   CD 1202   7.533   7.211   5.439
  157  LYS   CE 1203   7.579   7.205   5.584
  157  LYS   NZ 1204   7.482   7.275   5.668
  158  ASP    N 1205   7.282   6.783   5.604
  158  ASP   CA 1206   7.253   6.654   5.664
  158  ASP    C 1207   7.105   6.641   5.704
  158  ASP    O 1208   7.063   6.551   5.776
  158  ASP   CB 1209   7.352   6.643   5.781
  158  ASP   CG 1210   7.330   6.740   5.896
  158  ASP  OD1 1211   7.278   6.847   5.872
  158  ASP  OD2 1212   7.364   6.710   6.011
  159  ASP    N 1213   7.016   6.732   5.663
  159  ASP   CA 1214   6.876   6.718   5.693
  159  ASP    C 1215   6.799   6.663   5.574
  159  ASP    O 1216   6.714   6.731   5.513
  159  ASP   CB 1217   6.814   6.851   5.735
  159  ASP   CG 1218   6.850   6.897   5.876
  159  ASP  OD1 1219   6.911   6.825   5.953
  159  ASP  OD2 1220   6.817   7.010   5.905
  160  GLN    N 1221   6.839   6.545   5.528
  160  GLN   CA 1222   6.755   6.470   5.435
  160  GLN    C 1223   6.718   6.343   5.510
  160  GLN    O 1224   6.793   6.298   5.600
  160  GLN   CB 1225   6.822   6.426   5.309
  160  GLN   CG 1226   6.865   6.536   5.215
  160  GLN   CD 1227   7.014   6.553   5.226
  160  GLN  OE1 1228   7.088   6.465   5.273
  160  GLN  NE2 1229   7.064   6.669   5.187
  161  GLU    N 1230   6.605   6.288   5.467
  161  GLU   CA 1231   6.544   6.169   5.521
  161  GLU    C 1232   6.642   6.055   5.550
  161  GLU    O 1233   6.644   6.004   5.664
  161  GLU   CB 1234   6.441   6.135   5.421
  161  GLU   CG 1235   6.349   6.017   5.442
  161  GLU   CD 1236   6.224   6.028   5.354
  161  GLU  OE1 1237   6.235   6.047   5.231
  161  GLU  OE2 1238   6.114   6.019   5.409
  162  GLU    N 1239   6.734   6.018   5.459
  162  GLU   CA 1240   6.821   5.906   5.492
  162  GLU    C 1241   6.930   5.936   5.591
  162  GLU    O 1242   6.962   5.847   5.670
  162  GLU   CB 1243   6.879   5.850   5.365
  162  GLU   CG 1244   6.766   5.787   5.279
  162  GLU   CD 1245   6.656   5.700   5.346
  162  GLU  OE1 1246   6.687   5.593   5.402
  162  GLU  OE2 1247   6.539   5.738   5.340
  163  THR    N 1248   6.988   6.057   5.594
  163  THR   CA 1249   7.087   6.093   5.692
  163  THR    C 1250   7.019   6.104   5.826
  163  THR    O 1251   7.083   6.060   5.921
  163  THR   CB 1252   7.152   6.226   5.664
  163  THR  OG1 1253   7.186   6.215   5.528
  163  THR  CG2 1254   7.272   6.259   5.749
  164  VAL    N 1255   6.895   6.153   5.840
  164  VAL   CA 1256   6.823   6.157   5.967
  164  VAL    C 1257   6.803   6.013   6.018
  164  VAL    O 1258   6.812   5.983   6.137
  164  VAL   CB 1259   6.685   6.224   5.940
  164  VAL  CG1 1260   6.599   6.228   6.064
  164  VAL  CG2 1261   6.707   6.366   5.900
  165  ARG    N 1262   6.768   5.918   5.932
  165  ARG   CA 1263   6.749   5.778   5.976
  165  ARG    C 1264   6.874   5.716   6.038
  165  ARG    O 1265   6.873   5.650   6.145
  165  ARG   CB 1266   6.702   5.698   5.856
  165  ARG   CG 1267   6.557   5.725   5.859
  165  ARG   CD 1268   6.479   5.657   5.751
  165  ARG   NE 1269   6.340   5.681   5.788
  165  ARG   CZ 1270   6.240   5.694   5.699
  165  ARG  NH1 1271   6.259   5.685   5.566
  165  ARG  NH2 1272   6.119   5.719   5.748
  166  LYS    N 1273   6.986   5.750   5.970
  166  LYS   CA 1274   7.114   5.707   6.020
  166  LYS    C 1275   7.139   5.771   6.154
  166  LYS    O 1276   7.176   5.701   6.250
  166  LYS   CB 1277   7.225   5.745   5.924
  166  LYS   CG 1278   7.218   5.659   5.798
  166  LYS   CD 1279   7.321   5.699   5.691
  166  LYS   CE 1280   7.285   5.625   5.562
  166  LYS   NZ 1281   7.377   5.658   5.455
  167  ARG    N 1282   7.113   5.902   6.167
  167  ARG   CA 1283   7.135   5.969   6.293
  167  ARG    C 1284   7.049   5.908   6.402
  167  ARG    O 1285   7.098   5.898   6.514
  167  ARG   CB 1286   7.102   6.118   6.286
  167  ARG   CG 1287   7.199   6.198   6.202
  167  ARG   CD 1288   7.200   6.343   6.254
  167  ARG   NE 1289   7.087   6.431   6.222
  167  ARG   CZ 1290   7.084   6.502   6.109
  167  ARG  NH1 1291   7.167   6.476   6.011
  167  ARG  NH2 1292   6.992   6.593   6.087
  168  LEU    N 1293   6.923   5.868   6.375
  168  LEU   CA 1294   6.839   5.805   6.479
  168  LEU    C 1295   6.891   5.673   6.537
  168  LEU    O 1296   6.879   5.644   6.656
  168  LEU   CB 1297   6.704   5.773   6.426
  168  LEU   CG 1298   6.588   5.849   6.473
  168  LEU  CD1 1299   6.467   5.762   6.443
  168  LEU  CD2 1300   6.599   5.883   6.624
  169  VAL    N 1301   6.942   5.587   6.450
  169  VAL   CA 1302   7.010   5.461   6.488
  169  VAL    C 1303   7.134   5.486   6.576
  169  VAL    O 1304   7.150   5.417   6.678
  169  VAL   CB 1305   7.051   5.386   6.357
  169  VAL  CG1 1306   7.137   5.266   6.390
  169  VAL  CG2 1307   6.927   5.339   6.282
  170  GLU    N 1308   7.219   5.586   6.542
  170  GLU   CA 1309   7.338   5.617   6.621
  170  GLU    C 1310   7.293   5.675   6.753
  170  GLU    O 1311   7.357   5.645   6.852
  170  GLU   CB 1312   7.429   5.722   6.559
  170  GLU   CG 1313   7.485   5.680   6.431
  170  GLU   CD 1314   7.626   5.629   6.447
  170  GLU  OE1 1315   7.716   5.702   6.490
  170  GLU  OE2 1316   7.647   5.514   6.410
  171  TYR    N 1317   7.185   5.754   6.756
  171  TYR   CA 1318   7.129   5.804   6.878
  171  TYR    C 1319   7.089   5.685   6.965
  171  TYR    O 1320   7.120   5.680   7.084
  171  TYR   CB 1321   7.008   5.892   6.849
  171  TYR   CG 1322   6.935   5.931   6.977
  171  TYR  CD1 1323   6.987   6.027   7.061
  171  TYR  CD2 1324   6.821   5.866   7.016
  171  TYR  CE1 1325   6.931   6.060   7.182
  171  TYR  CE2 1326   6.762   5.896   7.140
  171  TYR   CZ 1327   6.817   5.994   7.222
  171  TYR   OH 1328   6.761   6.026   7.345
  172  HIS    N 1329   7.017   5.587   6.917
  172  HIS   CA 1330   6.968   5.479   7.004
  172  HIS    C 1331   7.081   5.390   7.053
  172  HIS    O 1332   7.087   5.350   7.170
  172  HIS   CB 1333   6.863   5.396   6.928
  172  HIS   CG 1334   6.725   5.461   6.932
  172  HIS  ND1 1335   6.645   5.477   7.036
  172  HIS  CD2 1336   6.664   5.518   6.822
  172  HIS  CE1 1337   6.539   5.543   6.996
  172  HIS  NE2 1338   6.552   5.567   6.867
  173  GLN    N 1339   7.180   5.375   6.967
  173  GLN   CA 1340   7.296   5.293   7.008
  173  GLN    C 1341   7.387   5.358   7.110
  173  GLN    O 1342   7.426   5.295   7.206
  173  GLN   CB 1343   7.383   5.253   6.886
  173  GLN   CG 1344   7.322   5.146   6.798
  173  GLN   CD 1345   7.393   5.114   6.670
  173  GLN  OE1 1346   7.396   5.000   6.625
  173  GLN  NE2 1347   7.454   5.208   6.600
  174  MET    N 1348   7.419   5.487   7.093
  174  MET   CA 1349   7.527   5.554   7.164
  174  MET    C 1350   7.484   5.658   7.260
  174  MET    O 1351   7.553   5.676   7.360
  174  MET   CB 1352   7.621   5.630   7.077
  174  MET   CG 1353   7.678   5.567   6.948
  174  MET   SD 1354   7.771   5.414   6.981
  174  MET   CE 1355   7.887   5.480   7.099
  175  THR    N 1356   7.373   5.726   7.234
  175  THR   CA 1357   7.338   5.844   7.312
  175  THR    C 1358   7.226   5.812   7.407
  175  THR    O 1359   7.233   5.856   7.523
  175  THR   CB 1360   7.292   5.963   7.222
  175  THR  OG1 1361   7.393   5.974   7.124
  175  THR  CG2 1362   7.270   6.096   7.296
  176  ALA    N 1363   7.129   5.733   7.362
  176  ALA   CA 1364   7.020   5.694   7.451
  176  ALA    C 1365   7.068   5.642   7.587
  176  ALA    O 1366   6.996   5.663   7.686
  176  ALA   CB 1367   6.933   5.585   7.387
  177  PRO    N 1368   7.185   5.575   7.599
  177  PRO   CA 1369   7.233   5.527   7.727
  177  PRO    C 1370   7.259   5.638   7.828
  177  PRO    O 1371   7.268   5.608   7.948
  177  PRO   CB 1372   7.356   5.449   7.689
  177  PRO   CG 1373   7.324   5.386   7.553
  177  PRO   CD 1374   7.256   5.502   7.491
  178  LEU    N 1375   7.277   5.763   7.784
  178  LEU   CA 1376   7.299   5.874   7.874
  178  LEU    C 1377   7.174   5.899   7.958
  178  LEU    O 1378   7.189   5.957   8.067
  178  LEU   CB 1379   7.337   5.999   7.794
  178  LEU   CG 1380   7.474   5.998   7.731
  178  LEU  CD1 1381   7.493   6.123   7.654
  178  LEU  CD2 1382   7.581   5.996   7.837
  179  ILE    N 1383   7.054   5.854   7.920
  179  ILE   CA 1384   6.934   5.874   8.003
  179  ILE    C 1385   6.954   5.796   8.133
  179  ILE    O 1386   6.932   5.855   8.239
  179  ILE   CB 1387   6.806   5.826   7.927
  179  ILE  CG1 1388   6.782   5.920   7.807
  179  ILE  CG2 1389   6.685   5.824   8.023
  179  ILE  CD1 1390   6.686   5.868   7.701
  180  GLY    N 1391   7.000   5.671   8.129
  180  GLY   CA 1392   7.024   5.591   8.247
  180  GLY    C 1393   7.143   5.641   8.327
  180  GLY    O 1394   7.138   5.645   8.452
  181  TYR    N 1395   7.249   5.683   8.255
  181  TYR   CA 1396   7.370   5.743   8.315
  181  TYR    C 1397   7.337   5.856   8.413
  181  TYR    O 1398   7.369   5.852   8.532
  181  TYR   CB 1399   7.463   5.797   8.204
  181  TYR   CG 1400   7.598   5.855   8.250
  181  TYR  CD1 1401   7.610   5.984   8.296
  181  TYR  CD2 1402   7.711   5.774   8.245
  181  TYR  CE1 1403   7.732   6.035   8.339
  181  TYR  CE2 1404   7.833   5.824   8.288
  181  TYR   CZ 1405   7.844   5.954   8.334
  181  TYR   OH 1406   7.968   6.003   8.373
  182  TYR    N 1407   7.269   5.960   8.363
  182  TYR   CA 1408   7.235   6.079   8.437
  182  TYR    C 1409   7.118   6.056   8.528
  182  TYR    O 1410   7.106   6.132   8.622
  182  TYR   CB 1411   7.203   6.191   8.340
  182  TYR   CG 1412   7.331   6.250   8.285
  182  TYR  CD1 1413   7.425   6.303   8.373
  182  TYR  CD2 1414   7.356   6.244   8.149
  182  TYR  CE1 1415   7.544   6.351   8.324
  182  TYR  CE2 1416   7.478   6.290   8.100
  182  TYR   CZ 1417   7.571   6.342   8.187
  182  TYR   OH 1418   7.696   6.379   8.138
  183  SER    N 1419   7.030   5.959   8.500
  183  SER   CA 1420   6.927   5.930   8.596
  183  SER    C 1421   6.999   5.874   8.719
  183  SER    O 1422   6.969   5.915   8.830
  183  SER   CB 1423   6.831   5.829   8.536
  183  SER   OG 1424   6.746   5.887   8.438
  184  LYS    N 1425   7.096   5.784   8.705
  184  LYS   CA 1426   7.180   5.742   8.815
  184  LYS    C 1427   7.254   5.857   8.885
  184  LYS    O 1428   7.269   5.854   9.008
  184  LYS   CB 1429   7.284   5.643   8.768
  184  LYS   CG 1430   7.230   5.501   8.771
  184  LYS   CD 1431   7.345   5.399   8.772
  184  LYS   CE 1432   7.301   5.256   8.813
  184  LYS   NZ 1433   7.263   5.247   8.953
  185  GLU    N 1434   7.303   5.956   8.810
  185  GLU   CA 1435   7.361   6.073   8.870
  185  GLU    C 1436   7.257   6.144   8.954
  185  GLU    O 1437   7.294   6.191   9.063
  185  GLU   CB 1438   7.412   6.174   8.766
  185  GLU   CG 1439   7.535   6.121   8.695
  185  GLU   CD 1440   7.652   6.094   8.790
  185  GLU  OE1 1441   7.695   6.186   8.859
  185  GLU  OE2 1442   7.699   5.981   8.796
  186  ALA    N 1443   7.129   6.159   8.911
  186  ALA   CA 1444   7.031   6.232   8.990
  186  ALA    C 1445   6.994   6.158   9.119
  186  ALA    O 1446   6.973   6.215   9.226
  186  ALA   CB 1447   6.906   6.250   8.909
  187  GLU    N 1448   6.991   6.026   9.111
  187  GLU   CA 1449   6.964   5.940   9.227
  187  GLU    C 1450   7.064   5.957   9.339
  187  GLU    O 1451   7.032   5.952   9.459
  187  GLU   CB 1452   6.965   5.793   9.188
  187  GLU   CG 1453   6.830   5.748   9.132
  187  GLU   CD 1454   6.823   5.599   9.103
  187  GLU  OE1 1455   6.816   5.519   9.197
  187  GLU  OE2 1456   6.825   5.564   8.985
  188  ALA    N 1457   7.189   5.978   9.295
  188  ALA   CA 1458   7.299   5.999   9.388
  188  ALA    C 1459   7.311   6.140   9.446
  188  ALA    O 1460   7.397   6.167   9.530
  188  ALA   CB 1461   7.429   5.958   9.315
  189  GLY    N 1462   7.224   6.231   9.405
  189  GLY   CA 1463   7.226   6.369   9.449
  189  GLY    C 1464   7.323   6.463   9.372
  189  GLY    O 1465   7.336   6.582   9.407
  190  ASN    N 1466   7.387   6.416   9.263
  190  ASN   CA 1467   7.486   6.493   9.187
  190  ASN    C 1468   7.433   6.594   9.086
  190  ASN    O 1469   7.509   6.679   9.043
  190  ASN   CB 1470   7.580   6.398   9.115
  190  ASN   CG 1471   7.651   6.296   9.203
  190  ASN  OD1 1472   7.665   6.311   9.324
  190  ASN  ND2 1473   7.697   6.184   9.152
  191  THR    N 1474   7.305   6.588   9.048
  191  THR   CA 1475   7.235   6.674   8.952
  191  THR    C 1476   7.083   6.652   8.976
  191  THR    O 1477   7.042   6.560   9.051
  191  THR   CB 1478   7.273   6.635   8.802
  191  THR  OG1 1479   7.233   6.747   8.722
  191  THR  CG2 1480   7.206   6.508   8.748
  192  LYS    N 1481   7.001   6.738   8.912
  192  LYS   CA 1482   6.856   6.726   8.902
  192  LYS    C 1483   6.826   6.670   8.761
  192  LYS    O 1484   6.897   6.704   8.665
  192  LYS   CB 1485   6.794   6.866   8.925
  192  LYS   CG 1486   6.796   6.897   9.077
  192  LYS   CD 1487   6.767   7.042   9.120
  192  LYS   CE 1488   6.689   7.054   9.253
  192  LYS   NZ 1489   6.549   7.017   9.234
  193  TYR    N 1490   6.727   6.583   8.736
  193  TYR   CA 1491   6.701   6.525   8.602
  193  TYR    C 1492   6.557   6.563   8.576
  193  TYR    O 1493   6.482   6.547   8.671
  193  TYR   CB 1494   6.714   6.370   8.604
  193  TYR   CG 1495   6.711   6.301   8.472
  193  TYR  CD1 1496   6.591   6.263   8.416
  193  TYR  CD2 1497   6.826   6.283   8.402
  193  TYR  CE1 1498   6.586   6.210   8.288
  193  TYR  CE2 1499   6.823   6.230   8.274
  193  TYR   CZ 1500   6.703   6.195   8.218
  193  TYR   OH 1501   6.698   6.147   8.091
  194  ALA    N 1502   6.510   6.620   8.465
  194  ALA   CA 1503   6.367   6.647   8.444
  194  ALA    C 1504   6.336   6.605   8.301
  194  ALA    O 1505   6.416   6.628   8.211
  194  ALA   CB 1506   6.331   6.794   8.453
  195  LYS    N 1507   6.230   6.530   8.279
  195  LYS   CA 1508   6.188   6.488   8.148
  195  LYS    C 1509   6.077   6.584   8.096
  195  LYS    O 1510   5.991   6.630   8.173
  195  LYS   CB 1511   6.147   6.344   8.165
  195  LYS   CG 1512   6.125   6.281   8.032
  195  LYS   CD 1513   6.071   6.142   8.054
  195  LYS   CE 1514   6.024   6.096   7.916
  195  LYS   NZ 1515   5.985   5.956   7.914
  196  VAL    N 1516   6.078   6.635   7.972
  196  VAL   CA 1517   5.971   6.721   7.922
  196  VAL    C 1518   5.916   6.656   7.793
  196  VAL    O 1519   5.982   6.582   7.718
  196  VAL   CB 1520   6.021   6.865   7.893
  196  VAL  CG1 1521   6.100   6.914   8.015
  196  VAL  CG2 1522   6.112   6.873   7.773
  197  ASP    N 1523   5.788   6.680   7.772
  197  ASP   CA 1524   5.718   6.628   7.658
  197  ASP    C 1525   5.749   6.713   7.537
  197  ASP    O 1526   5.685   6.816   7.516
  197  ASP   CB 1527   5.570   6.630   7.683
  197  ASP   CG 1528   5.488   6.566   7.570
  197  ASP  OD1 1529   5.537   6.534   7.463
  197  ASP  OD2 1530   5.371   6.546   7.589
  198  GLY    N 1531   5.841   6.669   7.453
  198  GLY   CA 1532   5.881   6.745   7.337
  198  GLY    C 1533   5.775   6.742   7.227
  198  GLY    O 1534   5.799   6.805   7.124
  199  THR    N 1535   5.659   6.673   7.236
  199  THR   CA 1536   5.554   6.683   7.131
  199  THR    C 1537   5.461   6.805   7.147
  199  THR    O 1538   5.396   6.845   7.048
  199  THR   CB 1539   5.464   6.552   7.123
  199  THR  OG1 1540   5.380   6.544   7.236
  199  THR  CG2 1541   5.551   6.427   7.119
  200  LYS    N 1542   5.466   6.873   7.263
  200  LYS   CA 1543   5.384   6.989   7.289
  200  LYS    C 1544   5.428   7.096   7.194
  200  LYS    O 1545   5.536   7.092   7.135
  200  LYS   CB 1546   5.400   7.038   7.430
  200  LYS   CG 1547   5.336   6.936   7.525
  200  LYS   CD 1548   5.339   7.000   7.658
  200  LYS   CE 1549   5.297   6.895   7.753
  200  LYS   NZ 1550   5.318   6.951   7.881
  201  PRO    N 1551   5.344   7.192   7.169
  201  PRO   CA 1552   5.382   7.308   7.091
  201  PRO    C 1553   5.502   7.377   7.154
  201  PRO    O 1554   5.517   7.369   7.278
  201  PRO   CB 1555   5.252   7.386   7.091
  201  PRO   CG 1556   5.143   7.279   7.092
  201  PRO   CD 1557   5.201   7.188   7.199
  202  VAL    N 1558   5.586   7.442   7.071
  202  VAL   CA 1559   5.707   7.515   7.113
  202  VAL    C 1560   5.673   7.600   7.237
  202  VAL    O 1561   5.729   7.578   7.344
  202  VAL   CB 1562   5.759   7.609   6.999
  202  VAL  CG1 1563   5.873   7.697   7.046
  202  VAL  CG2 1564   5.816   7.527   6.888
  203  ALA    N 1565   5.576   7.690   7.238
  203  ALA   CA 1566   5.550   7.775   7.353
  203  ALA    C 1567   5.513   7.700   7.478
  203  ALA    O 1568   5.547   7.741   7.589
  203  ALA   CB 1569   5.437   7.872   7.326
  204  GLU    N 1570   5.445   7.587   7.460
  204  GLU   CA 1571   5.409   7.505   7.573
  204  GLU    C 1572   5.531   7.436   7.632
  204  GLU    O 1573   5.545   7.426   7.755
  204  GLU   CB 1574   5.308   7.400   7.531
  204  GLU   CG 1575   5.164   7.449   7.540
  204  GLU   CD 1576   5.063   7.333   7.529
  204  GLU  OE1 1577   5.049   7.257   7.626
  204  GLU  OE2 1578   5.000   7.318   7.425
  205  VAL    N 1579   5.622   7.385   7.549
  205  VAL   CA 1580   5.745   7.325   7.597
  205  VAL    C 1581   5.816   7.438   7.670
  205  VAL    O 1582   5.870   7.416   7.778
  205  VAL   CB 1583   5.834   7.274   7.479
  205  VAL  CG1 1584   5.967   7.217   7.536
  205  VAL  CG2 1585   5.765   7.163   7.400
  206  ARG    N 1586   5.817   7.560   7.616
  206  ARG   CA 1587   5.887   7.672   7.676
  206  ARG    C 1588   5.836   7.701   7.817
  206  ARG    O 1589   5.915   7.715   7.911
  206  ARG   CB 1590   5.869   7.786   7.583
  206  ARG   CG 1591   5.943   7.905   7.633
  206  ARG   CD 1592   5.862   8.025   7.589
  206  ARG   NE 1593   5.906   8.139   7.667
  206  ARG   CZ 1594   5.967   8.245   7.614
  206  ARG  NH1 1595   5.983   8.260   7.481
  206  ARG  NH2 1596   6.010   8.342   7.697
  207  ALA    N 1597   5.704   7.700   7.835
  207  ALA   CA 1598   5.640   7.711   7.966
  207  ALA    C 1599   5.670   7.597   8.065
  207  ALA    O 1600   5.680   7.622   8.188
  207  ALA   CB 1601   5.491   7.718   7.949
  208  ASP    N 1602   5.686   7.469   8.024
  208  ASP   CA 1603   5.721   7.361   8.120
  208  ASP    C 1604   5.860   7.380   8.176
  208  ASP    O 1605   5.887   7.363   8.296
  208  ASP   CB 1606   5.709   7.223   8.051
  208  ASP   CG 1607   5.565   7.185   8.014
  208  ASP  OD1 1608   5.472   7.215   8.089
  208  ASP  OD2 1609   5.544   7.127   7.908
  209  LEU    N 1610   5.947   7.425   8.085
  209  LEU   CA 1611   6.083   7.458   8.118
  209  LEU    C 1612   6.088   7.573   8.216
  209  LEU    O 1613   6.169   7.560   8.307
  209  LEU   CB 1614   6.164   7.499   7.997
  209  LEU   CG 1615   6.198   7.382   7.903
  209  LEU  CD1 1616   6.269   7.438   7.779
  209  LEU  CD2 1617   6.285   7.280   7.973
  210  GLU    N 1618   6.011   7.682   8.207
  210  GLU   CA 1619   6.016   7.785   8.309
  210  GLU    C 1620   5.974   7.728   8.442
  210  GLU    O 1621   6.042   7.759   8.539
  210  GLU   CB 1622   5.926   7.895   8.281
  210  GLU   CG 1623   5.998   7.983   8.184
  210  GLU   CD 1624   5.914   8.103   8.143
  210  GLU  OE1 1625   5.889   8.185   8.231
  210  GLU  OE2 1626   5.874   8.115   8.027
  211  LYS    N 1627   5.875   7.637   8.449
  211  LYS   CA 1628   5.842   7.573   8.577
  211  LYS    C 1629   5.957   7.501   8.641
  211  LYS    O 1630   5.973   7.502   8.762
  211  LYS   CB 1631   5.733   7.468   8.570
  211  LYS   CG 1632   5.603   7.540   8.557
  211  LYS   CD 1633   5.528   7.484   8.437
  211  LYS   CE 1634   5.417   7.578   8.389
  211  LYS   NZ 1635   5.350   7.521   8.274
  212  ILE    N 1636   6.039   7.434   8.562
  212  ILE   CA 1637   6.153   7.361   8.615
  212  ILE    C 1638   6.265   7.458   8.657
  212  ILE    O 1639   6.325   7.437   8.763
  212  ILE   CB 1640   6.200   7.258   8.504
  212  ILE  CG1 1641   6.087   7.155   8.474
  212  ILE  CG2 1642   6.330   7.190   8.549
  212  ILE  CD1 1643   6.110   7.064   8.350
  213  LEU    N 1644   6.295   7.565   8.583
  213  LEU   CA 1645   6.412   7.649   8.607
  213  LEU    C 1646   6.393   7.781   8.683
  213  LEU    O 1647   6.495   7.832   8.731
  213  LEU   CB 1648   6.481   7.678   8.470
  213  LEU   CG 1649   6.527   7.558   8.385
  213  LEU  CD1 1650   6.573   7.608   8.249
  213  LEU  CD2 1651   6.640   7.485   8.451
  214  GLY    N 1652   6.274   7.839   8.697
  214  GLY   CA 1653   6.255   7.962   8.773
  214  GLY    C 1654   6.189   8.070   8.688
  214  GLY    O 1655   6.135   8.166   8.743
  214  GLY  OXT 1656   6.192   8.060   8.565
14.4690998554 14.1282001495 14.5304001093
