# Supplementary material for: Rapid interpretation of small-angle X-ray scattering data
Source: PLoS Comput Biol. 2019 Mar 22;15(3):e1006900. doi: 10.1371/journal.pcbi.1006900 (PMC6447237; doi:10.1371/journal.pcbi.1006900)
Supplement: S1 Archive — (ZIP) [file pcbi.1006900.s019.zip › S1_Archive/sims/Ake/closedOpen/1AKE_single.top]

; Automated top file generation of a structure based model for PDB ID 1AKE_single by pythonBioPackage, 2017-8-16 114144
 [ defaults ]
 ;nbfunc comb-rule gen-pairs
1 1 no

 [ atomtypes ]
 ;name  mass     charge   ptype c6       c12
 N        1.000     0.000 A     0.000  5.96046448E-10
 CA       1.000     0.000 A     0.000  5.96046448E-10
 C        1.000     0.000 A     0.000  5.96046448E-10
 O        1.000     0.000 A     0.000  5.96046448E-10
 CB       1.000     0.000 A     0.000  5.96046448E-10
 CG       1.000     0.000 A     0.000  5.96046448E-10
 SD       1.000     0.000 A     0.000  5.96046448E-10
 CE       1.000     0.000 A     0.000  5.96046448E-10
 CD       1.000     0.000 A     0.000  5.96046448E-10
 NE       1.000     0.000 A     0.000  5.96046448E-10
 CZ       1.000     0.000 A     0.000  5.96046448E-10
 NH1      1.000     0.000 A     0.000  5.96046448E-10
 NH2      1.000     0.000 A     0.000  5.96046448E-10
 CG1      1.000     0.000 A     0.000  5.96046448E-10
 CG2      1.000     0.000 A     0.000  5.96046448E-10
 CD1      1.000     0.000 A     0.000  5.96046448E-10
 CD2      1.000     0.000 A     0.000  5.96046448E-10
 NZ       1.000     0.000 A     0.000  5.96046448E-10
 OG1      1.000     0.000 A     0.000  5.96046448E-10
 OE1      1.000     0.000 A     0.000  5.96046448E-10
 NE2      1.000     0.000 A     0.000  5.96046448E-10
 CE1      1.000     0.000 A     0.000  5.96046448E-10
 CE2      1.000     0.000 A     0.000  5.96046448E-10
 OE2      1.000     0.000 A     0.000  5.96046448E-10
 OH       1.000     0.000 A     0.000  5.96046448E-10
 OG       1.000     0.000 A     0.000  5.96046448E-10
 OD1      1.000     0.000 A     0.000  5.96046448E-10
 OD2      1.000     0.000 A     0.000  5.96046448E-10
 SG       1.000     0.000 A     0.000  5.96046448E-10
 ND2      1.000     0.000 A     0.000  5.96046448E-10
 ND1      1.000     0.000 A     0.000  5.96046448E-10
 OXT      1.000     0.000 A     0.000  5.96046448E-10
 MW       0.000     0.000 A     0.000  0.000

 [ moleculetype ]
 ;name   nrexcl
Macromolecule 3

 [ atoms ]
 ;nr  type  resnr residue atom  cgnr charge  mass
    1  N        1 MET   N        1   0.000   1.000
    2  CA       1 MET   CA       2   0.000   1.000
    3  C        1 MET   C        3   0.000   1.000
    4  O        1 MET   O        4   0.000   1.000
    5  CB       1 MET   CB       5   0.000   1.000
    6  CG       1 MET   CG       6   0.000   1.000
    7  SD       1 MET   SD       7   0.000   1.000
    8  CE       1 MET   CE       8   0.000   1.000
    9  N        2 ARG   N        9   0.000   1.000
   10  CA       2 ARG   CA      10   0.000   1.000
   11  C        2 ARG   C       11   0.000   1.000
   12  O        2 ARG   O       12   0.000   1.000
   13  CB       2 ARG   CB      13   0.000   1.000
   14  CG       2 ARG   CG      14   0.000   1.000
   15  CD       2 ARG   CD      15   0.000   1.000
   16  NE       2 ARG   NE      16   0.000   1.000
   17  CZ       2 ARG   CZ      17   0.000   1.000
   18  NH1      2 ARG   NH1     18   0.000   1.000
   19  NH2      2 ARG   NH2     19   0.000   1.000
   20  N        3 ILE   N       20   0.000   1.000
   21  CA       3 ILE   CA      21   0.000   1.000
   22  C        3 ILE   C       22   0.000   1.000
   23  O        3 ILE   O       23   0.000   1.000
   24  CB       3 ILE   CB      24   0.000   1.000
   25  CG1      3 ILE   CG1     25   0.000   1.000
   26  CG2      3 ILE   CG2     26   0.000   1.000
   27  CD1      3 ILE   CD1     27   0.000   1.000
   28  N        4 ILE   N       28   0.000   1.000
   29  CA       4 ILE   CA      29   0.000   1.000
   30  C        4 ILE   C       30   0.000   1.000
   31  O        4 ILE   O       31   0.000   1.000
   32  CB       4 ILE   CB      32   0.000   1.000
   33  CG1      4 ILE   CG1     33   0.000   1.000
   34  CG2      4 ILE   CG2     34   0.000   1.000
   35  CD1      4 ILE   CD1     35   0.000   1.000
   36  N        5 LEU   N       36   0.000   1.000
   37  CA       5 LEU   CA      37   0.000   1.000
   38  C        5 LEU   C       38   0.000   1.000
   39  O        5 LEU   O       39   0.000   1.000
   40  CB       5 LEU   CB      40   0.000   1.000
   41  CG       5 LEU   CG      41   0.000   1.000
   42  CD1      5 LEU   CD1     42   0.000   1.000
   43  CD2      5 LEU   CD2     43   0.000   1.000
   44  N        6 LEU   N       44   0.000   1.000
   45  CA       6 LEU   CA      45   0.000   1.000
   46  C        6 LEU   C       46   0.000   1.000
   47  O        6 LEU   O       47   0.000   1.000
   48  CB       6 LEU   CB      48   0.000   1.000
   49  CG       6 LEU   CG      49   0.000   1.000
   50  CD1      6 LEU   CD1     50   0.000   1.000
   51  CD2      6 LEU   CD2     51   0.000   1.000
   52  N        7 GLY   N       52   0.000   1.000
   53  CA       7 GLY   CA      53   0.000   1.000
   54  C        7 GLY   C       54   0.000   1.000
   55  O        7 GLY   O       55   0.000   1.000
   56  N        8 ALA   N       56   0.000   1.000
   57  CA       8 ALA   CA      57   0.000   1.000
   58  C        8 ALA   C       58   0.000   1.000
   59  O        8 ALA   O       59   0.000   1.000
   60  CB       8 ALA   CB      60   0.000   1.000
   61  N        9 PRO   N       61   0.000   1.000
   62  CA       9 PRO   CA      62   0.000   1.000
   63  C        9 PRO   C       63   0.000   1.000
   64  O        9 PRO   O       64   0.000   1.000
   65  CB       9 PRO   CB      65   0.000   1.000
   66  CG       9 PRO   CG      66   0.000   1.000
   67  CD       9 PRO   CD      67   0.000   1.000
   68  N       10 GLY   N       68   0.000   1.000
   69  CA      10 GLY   CA      69   0.000   1.000
   70  C       10 GLY   C       70   0.000   1.000
   71  O       10 GLY   O       71   0.000   1.000
   72  N       11 ALA   N       72   0.000   1.000
   73  CA      11 ALA   CA      73   0.000   1.000
   74  C       11 ALA   C       74   0.000   1.000
   75  O       11 ALA   O       75   0.000   1.000
   76  CB      11 ALA   CB      76   0.000   1.000
   77  N       12 GLY   N       77   0.000   1.000
   78  CA      12 GLY   CA      78   0.000   1.000
   79  C       12 GLY   C       79   0.000   1.000
   80  O       12 GLY   O       80   0.000   1.000
   81  N       13 LYS   N       81   0.000   1.000
   82  CA      13 LYS   CA      82   0.000   1.000
   83  C       13 LYS   C       83   0.000   1.000
   84  O       13 LYS   O       84   0.000   1.000
   85  CB      13 LYS   CB      85   0.000   1.000
   86  CG      13 LYS   CG      86   0.000   1.000
   87  CD      13 LYS   CD      87   0.000   1.000
   88  CE      13 LYS   CE      88   0.000   1.000
   89  NZ      13 LYS   NZ      89   0.000   1.000
   90  N       14 GLY   N       90   0.000   1.000
   91  CA      14 GLY   CA      91   0.000   1.000
   92  C       14 GLY   C       92   0.000   1.000
   93  O       14 GLY   O       93   0.000   1.000
   94  N       15 THR   N       94   0.000   1.000
   95  CA      15 THR   CA      95   0.000   1.000
   96  C       15 THR   C       96   0.000   1.000
   97  O       15 THR   O       97   0.000   1.000
   98  CB      15 THR   CB      98   0.000   1.000
   99  OG1     15 THR   OG1     99   0.000   1.000
  100  CG2     15 THR   CG2    100   0.000   1.000
  101  N       16 GLN   N      101   0.000   1.000
  102  CA      16 GLN   CA     102   0.000   1.000
  103  C       16 GLN   C      103   0.000   1.000
  104  O       16 GLN   O      104   0.000   1.000
  105  CB      16 GLN   CB     105   0.000   1.000
  106  CG      16 GLN   CG     106   0.000   1.000
  107  CD      16 GLN   CD     107   0.000   1.000
  108  OE1     16 GLN   OE1    108   0.000   1.000
  109  NE2     16 GLN   NE2    109   0.000   1.000
  110  N       17 ALA   N      110   0.000   1.000
  111  CA      17 ALA   CA     111   0.000   1.000
  112  C       17 ALA   C      112   0.000   1.000
  113  O       17 ALA   O      113   0.000   1.000
  114  CB      17 ALA   CB     114   0.000   1.000
  115  N       18 GLN   N      115   0.000   1.000
  116  CA      18 GLN   CA     116   0.000   1.000
  117  C       18 GLN   C      117   0.000   1.000
  118  O       18 GLN   O      118   0.000   1.000
  119  CB      18 GLN   CB     119   0.000   1.000
  120  CG      18 GLN   CG     120   0.000   1.000
  121  CD      18 GLN   CD     121   0.000   1.000
  122  OE1     18 GLN   OE1    122   0.000   1.000
  123  NE2     18 GLN   NE2    123   0.000   1.000
  124  N       19 PHE   N      124   0.000   1.000
  125  CA      19 PHE   CA     125   0.000   1.000
  126  C       19 PHE   C      126   0.000   1.000
  127  O       19 PHE   O      127   0.000   1.000
  128  CB      19 PHE   CB     128   0.000   1.000
  129  CG      19 PHE   CG     129   0.000   1.000
  130  CD1     19 PHE   CD1    130   0.000   1.000
  131  CD2     19 PHE   CD2    131   0.000   1.000
  132  CE1     19 PHE   CE1    132   0.000   1.000
  133  CE2     19 PHE   CE2    133   0.000   1.000
  134  CZ      19 PHE   CZ     134   0.000   1.000
  135  N       20 ILE   N      135   0.000   1.000
  136  CA      20 ILE   CA     136   0.000   1.000
  137  C       20 ILE   C      137   0.000   1.000
  138  O       20 ILE   O      138   0.000   1.000
  139  CB      20 ILE   CB     139   0.000   1.000
  140  CG1     20 ILE   CG1    140   0.000   1.000
  141  CG2     20 ILE   CG2    141   0.000   1.000
  142  CD1     20 ILE   CD1    142   0.000   1.000
  143  N       21 MET   N      143   0.000   1.000
  144  CA      21 MET   CA     144   0.000   1.000
  145  C       21 MET   C      145   0.000   1.000
  146  O       21 MET   O      146   0.000   1.000
  147  CB      21 MET   CB     147   0.000   1.000
  148  CG      21 MET   CG     148   0.000   1.000
  149  SD      21 MET   SD     149   0.000   1.000
  150  CE      21 MET   CE     150   0.000   1.000
  151  N       22 GLU   N      151   0.000   1.000
  152  CA      22 GLU   CA     152   0.000   1.000
  153  C       22 GLU   C      153   0.000   1.000
  154  O       22 GLU   O      154   0.000   1.000
  155  CB      22 GLU   CB     155   0.000   1.000
  156  CG      22 GLU   CG     156   0.000   1.000
  157  CD      22 GLU   CD     157   0.000   1.000
  158  OE1     22 GLU   OE1    158   0.000   1.000
  159  OE2     22 GLU   OE2    159   0.000   1.000
  160  N       23 LYS   N      160   0.000   1.000
  161  CA      23 LYS   CA     161   0.000   1.000
  162  C       23 LYS   C      162   0.000   1.000
  163  O       23 LYS   O      163   0.000   1.000
  164  CB      23 LYS   CB     164   0.000   1.000
  165  CG      23 LYS   CG     165   0.000   1.000
  166  CD      23 LYS   CD     166   0.000   1.000
  167  CE      23 LYS   CE     167   0.000   1.000
  168  NZ      23 LYS   NZ     168   0.000   1.000
  169  N       24 TYR   N      169   0.000   1.000
  170  CA      24 TYR   CA     170   0.000   1.000
  171  C       24 TYR   C      171   0.000   1.000
  172  O       24 TYR   O      172   0.000   1.000
  173  CB      24 TYR   CB     173   0.000   1.000
  174  CG      24 TYR   CG     174   0.000   1.000
  175  CD1     24 TYR   CD1    175   0.000   1.000
  176  CD2     24 TYR   CD2    176   0.000   1.000
  177  CE1     24 TYR   CE1    177   0.000   1.000
  178  CE2     24 TYR   CE2    178   0.000   1.000
  179  CZ      24 TYR   CZ     179   0.000   1.000
  180  OH      24 TYR   OH     180   0.000   1.000
  181  N       25 GLY   N      181   0.000   1.000
  182  CA      25 GLY   CA     182   0.000   1.000
  183  C       25 GLY   C      183   0.000   1.000
  184  O       25 GLY   O      184   0.000   1.000
  185  N       26 ILE   N      185   0.000   1.000
  186  CA      26 ILE   CA     186   0.000   1.000
  187  C       26 ILE   C      187   0.000   1.000
  188  O       26 ILE   O      188   0.000   1.000
  189  CB      26 ILE   CB     189   0.000   1.000
  190  CG1     26 ILE   CG1    190   0.000   1.000
  191  CG2     26 ILE   CG2    191   0.000   1.000
  192  CD1     26 ILE   CD1    192   0.000   1.000
  193  N       27 PRO   N      193   0.000   1.000
  194  CA      27 PRO   CA     194   0.000   1.000
  195  C       27 PRO   C      195   0.000   1.000
  196  O       27 PRO   O      196   0.000   1.000
  197  CB      27 PRO   CB     197   0.000   1.000
  198  CG      27 PRO   CG     198   0.000   1.000
  199  CD      27 PRO   CD     199   0.000   1.000
  200  N       28 GLN   N      200   0.000   1.000
  201  CA      28 GLN   CA     201   0.000   1.000
  202  C       28 GLN   C      202   0.000   1.000
  203  O       28 GLN   O      203   0.000   1.000
  204  CB      28 GLN   CB     204   0.000   1.000
  205  CG      28 GLN   CG     205   0.000   1.000
  206  CD      28 GLN   CD     206   0.000   1.000
  207  OE1     28 GLN   OE1    207   0.000   1.000
  208  NE2     28 GLN   NE2    208   0.000   1.000
  209  N       29 ILE   N      209   0.000   1.000
  210  CA      29 ILE   CA     210   0.000   1.000
  211  C       29 ILE   C      211   0.000   1.000
  212  O       29 ILE   O      212   0.000   1.000
  213  CB      29 ILE   CB     213   0.000   1.000
  214  CG1     29 ILE   CG1    214   0.000   1.000
  215  CG2     29 ILE   CG2    215   0.000   1.000
  216  CD1     29 ILE   CD1    216   0.000   1.000
  217  N       30 SER   N      217   0.000   1.000
  218  CA      30 SER   CA     218   0.000   1.000
  219  C       30 SER   C      219   0.000   1.000
  220  O       30 SER   O      220   0.000   1.000
  221  CB      30 SER   CB     221   0.000   1.000
  222  OG      30 SER   OG     222   0.000   1.000
  223  N       31 THR   N      223   0.000   1.000
  224  CA      31 THR   CA     224   0.000   1.000
  225  C       31 THR   C      225   0.000   1.000
  226  O       31 THR   O      226   0.000   1.000
  227  CB      31 THR   CB     227   0.000   1.000
  228  OG1     31 THR   OG1    228   0.000   1.000
  229  CG2     31 THR   CG2    229   0.000   1.000
  230  N       32 GLY   N      230   0.000   1.000
  231  CA      32 GLY   CA     231   0.000   1.000
  232  C       32 GLY   C      232   0.000   1.000
  233  O       32 GLY   O      233   0.000   1.000
  234  N       33 ASP   N      234   0.000   1.000
  235  CA      33 ASP   CA     235   0.000   1.000
  236  C       33 ASP   C      236   0.000   1.000
  237  O       33 ASP   O      237   0.000   1.000
  238  CB      33 ASP   CB     238   0.000   1.000
  239  CG      33 ASP   CG     239   0.000   1.000
  240  OD1     33 ASP   OD1    240   0.000   1.000
  241  OD2     33 ASP   OD2    241   0.000   1.000
  242  N       34 MET   N      242   0.000   1.000
  243  CA      34 MET   CA     243   0.000   1.000
  244  C       34 MET   C      244   0.000   1.000
  245  O       34 MET   O      245   0.000   1.000
  246  CB      34 MET   CB     246   0.000   1.000
  247  CG      34 MET   CG     247   0.000   1.000
  248  SD      34 MET   SD     248   0.000   1.000
  249  CE      34 MET   CE     249   0.000   1.000
  250  N       35 LEU   N      250   0.000   1.000
  251  CA      35 LEU   CA     251   0.000   1.000
  252  C       35 LEU   C      252   0.000   1.000
  253  O       35 LEU   O      253   0.000   1.000
  254  CB      35 LEU   CB     254   0.000   1.000
  255  CG      35 LEU   CG     255   0.000   1.000
  256  CD1     35 LEU   CD1    256   0.000   1.000
  257  CD2     35 LEU   CD2    257   0.000   1.000
  258  N       36 ARG   N      258   0.000   1.000
  259  CA      36 ARG   CA     259   0.000   1.000
  260  C       36 ARG   C      260   0.000   1.000
  261  O       36 ARG   O      261   0.000   1.000
  262  CB      36 ARG   CB     262   0.000   1.000
  263  CG      36 ARG   CG     263   0.000   1.000
  264  CD      36 ARG   CD     264   0.000   1.000
  265  NE      36 ARG   NE     265   0.000   1.000
  266  CZ      36 ARG   CZ     266   0.000   1.000
  267  NH1     36 ARG   NH1    267   0.000   1.000
  268  NH2     36 ARG   NH2    268   0.000   1.000
  269  N       37 ALA   N      269   0.000   1.000
  270  CA      37 ALA   CA     270   0.000   1.000
  271  C       37 ALA   C      271   0.000   1.000
  272  O       37 ALA   O      272   0.000   1.000
  273  CB      37 ALA   CB     273   0.000   1.000
  274  N       38 ALA   N      274   0.000   1.000
  275  CA      38 ALA   CA     275   0.000   1.000
  276  C       38 ALA   C      276   0.000   1.000
  277  O       38 ALA   O      277   0.000   1.000
  278  CB      38 ALA   CB     278   0.000   1.000
  279  N       39 VAL   N      279   0.000   1.000
  280  CA      39 VAL   CA     280   0.000   1.000
  281  C       39 VAL   C      281   0.000   1.000
  282  O       39 VAL   O      282   0.000   1.000
  283  CB      39 VAL   CB     283   0.000   1.000
  284  CG1     39 VAL   CG1    284   0.000   1.000
  285  CG2     39 VAL   CG2    285   0.000   1.000
  286  N       40 LYS   N      286   0.000   1.000
  287  CA      40 LYS   CA     287   0.000   1.000
  288  C       40 LYS   C      288   0.000   1.000
  289  O       40 LYS   O      289   0.000   1.000
  290  CB      40 LYS   CB     290   0.000   1.000
  291  CG      40 LYS   CG     291   0.000   1.000
  292  CD      40 LYS   CD     292   0.000   1.000
  293  CE      40 LYS   CE     293   0.000   1.000
  294  NZ      40 LYS   NZ     294   0.000   1.000
  295  N       41 SER   N      295   0.000   1.000
  296  CA      41 SER   CA     296   0.000   1.000
  297  C       41 SER   C      297   0.000   1.000
  298  O       41 SER   O      298   0.000   1.000
  299  CB      41 SER   CB     299   0.000   1.000
  300  OG      41 SER   OG     300   0.000   1.000
  301  N       42 GLY   N      301   0.000   1.000
  302  CA      42 GLY   CA     302   0.000   1.000
  303  C       42 GLY   C      303   0.000   1.000
  304  O       42 GLY   O      304   0.000   1.000
  305  N       43 SER   N      305   0.000   1.000
  306  CA      43 SER   CA     306   0.000   1.000
  307  C       43 SER   C      307   0.000   1.000
  308  O       43 SER   O      308   0.000   1.000
  309  CB      43 SER   CB     309   0.000   1.000
  310  OG      43 SER   OG     310   0.000   1.000
  311  N       44 GLU   N      311   0.000   1.000
  312  CA      44 GLU   CA     312   0.000   1.000
  313  C       44 GLU   C      313   0.000   1.000
  314  O       44 GLU   O      314   0.000   1.000
  315  CB      44 GLU   CB     315   0.000   1.000
  316  CG      44 GLU   CG     316   0.000   1.000
  317  CD      44 GLU   CD     317   0.000   1.000
  318  OE1     44 GLU   OE1    318   0.000   1.000
  319  OE2     44 GLU   OE2    319   0.000   1.000
  320  N       45 LEU   N      320   0.000   1.000
  321  CA      45 LEU   CA     321   0.000   1.000
  322  C       45 LEU   C      322   0.000   1.000
  323  O       45 LEU   O      323   0.000   1.000
  324  CB      45 LEU   CB     324   0.000   1.000
  325  CG      45 LEU   CG     325   0.000   1.000
  326  CD1     45 LEU   CD1    326   0.000   1.000
  327  CD2     45 LEU   CD2    327   0.000   1.000
  328  N       46 GLY   N      328   0.000   1.000
  329  CA      46 GLY   CA     329   0.000   1.000
  330  C       46 GLY   C      330   0.000   1.000
  331  O       46 GLY   O      331   0.000   1.000
  332  N       47 LYS   N      332   0.000   1.000
  333  CA      47 LYS   CA     333   0.000   1.000
  334  C       47 LYS   C      334   0.000   1.000
  335  O       47 LYS   O      335   0.000   1.000
  336  CB      47 LYS   CB     336   0.000   1.000
  337  CG      47 LYS   CG     337   0.000   1.000
  338  CD      47 LYS   CD     338   0.000   1.000
  339  CE      47 LYS   CE     339   0.000   1.000
  340  NZ      47 LYS   NZ     340   0.000   1.000
  341  N       48 GLN   N      341   0.000   1.000
  342  CA      48 GLN   CA     342   0.000   1.000
  343  C       48 GLN   C      343   0.000   1.000
  344  O       48 GLN   O      344   0.000   1.000
  345  CB      48 GLN   CB     345   0.000   1.000
  346  CG      48 GLN   CG     346   0.000   1.000
  347  CD      48 GLN   CD     347   0.000   1.000
  348  OE1     48 GLN   OE1    348   0.000   1.000
  349  NE2     48 GLN   NE2    349   0.000   1.000
  350  N       49 ALA   N      350   0.000   1.000
  351  CA      49 ALA   CA     351   0.000   1.000
  352  C       49 ALA   C      352   0.000   1.000
  353  O       49 ALA   O      353   0.000   1.000
  354  CB      49 ALA   CB     354   0.000   1.000
  355  N       50 LYS   N      355   0.000   1.000
  356  CA      50 LYS   CA     356   0.000   1.000
  357  C       50 LYS   C      357   0.000   1.000
  358  O       50 LYS   O      358   0.000   1.000
  359  CB      50 LYS   CB     359   0.000   1.000
  360  CG      50 LYS   CG     360   0.000   1.000
  361  CD      50 LYS   CD     361   0.000   1.000
  362  CE      50 LYS   CE     362   0.000   1.000
  363  NZ      50 LYS   NZ     363   0.000   1.000
  364  N       51 ASP   N      364   0.000   1.000
  365  CA      51 ASP   CA     365   0.000   1.000
  366  C       51 ASP   C      366   0.000   1.000
  367  O       51 ASP   O      367   0.000   1.000
  368  CB      51 ASP   CB     368   0.000   1.000
  369  CG      51 ASP   CG     369   0.000   1.000
  370  OD1     51 ASP   OD1    370   0.000   1.000
  371  OD2     51 ASP   OD2    371   0.000   1.000
  372  N       52 ILE   N      372   0.000   1.000
  373  CA      52 ILE   CA     373   0.000   1.000
  374  C       52 ILE   C      374   0.000   1.000
  375  O       52 ILE   O      375   0.000   1.000
  376  CB      52 ILE   CB     376   0.000   1.000
  377  CG1     52 ILE   CG1    377   0.000   1.000
  378  CG2     52 ILE   CG2    378   0.000   1.000
  379  CD1     52 ILE   CD1    379   0.000   1.000
  380  N       53 MET   N      380   0.000   1.000
  381  CA      53 MET   CA     381   0.000   1.000
  382  C       53 MET   C      382   0.000   1.000
  383  O       53 MET   O      383   0.000   1.000
  384  CB      53 MET   CB     384   0.000   1.000
  385  CG      53 MET   CG     385   0.000   1.000
  386  SD      53 MET   SD     386   0.000   1.000
  387  CE      53 MET   CE     387   0.000   1.000
  388  N       54 ASP   N      388   0.000   1.000
  389  CA      54 ASP   CA     389   0.000   1.000
  390  C       54 ASP   C      390   0.000   1.000
  391  O       54 ASP   O      391   0.000   1.000
  392  CB      54 ASP   CB     392   0.000   1.000
  393  CG      54 ASP   CG     393   0.000   1.000
  394  OD1     54 ASP   OD1    394   0.000   1.000
  395  OD2     54 ASP   OD2    395   0.000   1.000
  396  N       55 ALA   N      396   0.000   1.000
  397  CA      55 ALA   CA     397   0.000   1.000
  398  C       55 ALA   C      398   0.000   1.000
  399  O       55 ALA   O      399   0.000   1.000
  400  CB      55 ALA   CB     400   0.000   1.000
  401  N       56 GLY   N      401   0.000   1.000
  402  CA      56 GLY   CA     402   0.000   1.000
  403  C       56 GLY   C      403   0.000   1.000
  404  O       56 GLY   O      404   0.000   1.000
  405  N       57 LYS   N      405   0.000   1.000
  406  CA      57 LYS   CA     406   0.000   1.000
  407  C       57 LYS   C      407   0.000   1.000
  408  O       57 LYS   O      408   0.000   1.000
  409  CB      57 LYS   CB     409   0.000   1.000
  410  CG      57 LYS   CG     410   0.000   1.000
  411  CD      57 LYS   CD     411   0.000   1.000
  412  CE      57 LYS   CE     412   0.000   1.000
  413  NZ      57 LYS   NZ     413   0.000   1.000
  414  N       58 LEU   N      414   0.000   1.000
  415  CA      58 LEU   CA     415   0.000   1.000
  416  C       58 LEU   C      416   0.000   1.000
  417  O       58 LEU   O      417   0.000   1.000
  418  CB      58 LEU   CB     418   0.000   1.000
  419  CG      58 LEU   CG     419   0.000   1.000
  420  CD1     58 LEU   CD1    420   0.000   1.000
  421  CD2     58 LEU   CD2    421   0.000   1.000
  422  N       59 VAL   N      422   0.000   1.000
  423  CA      59 VAL   CA     423   0.000   1.000
  424  C       59 VAL   C      424   0.000   1.000
  425  O       59 VAL   O      425   0.000   1.000
  426  CB      59 VAL   CB     426   0.000   1.000
  427  CG1     59 VAL   CG1    427   0.000   1.000
  428  CG2     59 VAL   CG2    428   0.000   1.000
  429  N       60 THR   N      429   0.000   1.000
  430  CA      60 THR   CA     430   0.000   1.000
  431  C       60 THR   C      431   0.000   1.000
  432  O       60 THR   O      432   0.000   1.000
  433  CB      60 THR   CB     433   0.000   1.000
  434  OG1     60 THR   OG1    434   0.000   1.000
  435  CG2     60 THR   CG2    435   0.000   1.000
  436  N       61 ASP   N      436   0.000   1.000
  437  CA      61 ASP   CA     437   0.000   1.000
  438  C       61 ASP   C      438   0.000   1.000
  439  O       61 ASP   O      439   0.000   1.000
  440  CB      61 ASP   CB     440   0.000   1.000
  441  CG      61 ASP   CG     441   0.000   1.000
  442  OD1     61 ASP   OD1    442   0.000   1.000
  443  OD2     61 ASP   OD2    443   0.000   1.000
  444  N       62 GLU   N      444   0.000   1.000
  445  CA      62 GLU   CA     445   0.000   1.000
  446  C       62 GLU   C      446   0.000   1.000
  447  O       62 GLU   O      447   0.000   1.000
  448  CB      62 GLU   CB     448   0.000   1.000
  449  CG      62 GLU   CG     449   0.000   1.000
  450  CD      62 GLU   CD     450   0.000   1.000
  451  OE1     62 GLU   OE1    451   0.000   1.000
  452  OE2     62 GLU   OE2    452   0.000   1.000
  453  N       63 LEU   N      453   0.000   1.000
  454  CA      63 LEU   CA     454   0.000   1.000
  455  C       63 LEU   C      455   0.000   1.000
  456  O       63 LEU   O      456   0.000   1.000
  457  CB      63 LEU   CB     457   0.000   1.000
  458  CG      63 LEU   CG     458   0.000   1.000
  459  CD1     63 LEU   CD1    459   0.000   1.000
  460  CD2     63 LEU   CD2    460   0.000   1.000
  461  N       64 VAL   N      461   0.000   1.000
  462  CA      64 VAL   CA     462   0.000   1.000
  463  C       64 VAL   C      463   0.000   1.000
  464  O       64 VAL   O      464   0.000   1.000
  465  CB      64 VAL   CB     465   0.000   1.000
  466  CG1     64 VAL   CG1    466   0.000   1.000
  467  CG2     64 VAL   CG2    467   0.000   1.000
  468  N       65 ILE   N      468   0.000   1.000
  469  CA      65 ILE   CA     469   0.000   1.000
  470  C       65 ILE   C      470   0.000   1.000
  471  O       65 ILE   O      471   0.000   1.000
  472  CB      65 ILE   CB     472   0.000   1.000
  473  CG1     65 ILE   CG1    473   0.000   1.000
  474  CG2     65 ILE   CG2    474   0.000   1.000
  475  CD1     65 ILE   CD1    475   0.000   1.000
  476  N       66 ALA   N      476   0.000   1.000
  477  CA      66 ALA   CA     477   0.000   1.000
  478  C       66 ALA   C      478   0.000   1.000
  479  O       66 ALA   O      479   0.000   1.000
  480  CB      66 ALA   CB     480   0.000   1.000
  481  N       67 LEU   N      481   0.000   1.000
  482  CA      67 LEU   CA     482   0.000   1.000
  483  C       67 LEU   C      483   0.000   1.000
  484  O       67 LEU   O      484   0.000   1.000
  485  CB      67 LEU   CB     485   0.000   1.000
  486  CG      67 LEU   CG     486   0.000   1.000
  487  CD1     67 LEU   CD1    487   0.000   1.000
  488  CD2     67 LEU   CD2    488   0.000   1.000
  489  N       68 VAL   N      489   0.000   1.000
  490  CA      68 VAL   CA     490   0.000   1.000
  491  C       68 VAL   C      491   0.000   1.000
  492  O       68 VAL   O      492   0.000   1.000
  493  CB      68 VAL   CB     493   0.000   1.000
  494  CG1     68 VAL   CG1    494   0.000   1.000
  495  CG2     68 VAL   CG2    495   0.000   1.000
  496  N       69 LYS   N      496   0.000   1.000
  497  CA      69 LYS   CA     497   0.000   1.000
  498  C       69 LYS   C      498   0.000   1.000
  499  O       69 LYS   O      499   0.000   1.000
  500  CB      69 LYS   CB     500   0.000   1.000
  501  CG      69 LYS   CG     501   0.000   1.000
  502  CD      69 LYS   CD     502   0.000   1.000
  503  CE      69 LYS   CE     503   0.000   1.000
  504  NZ      69 LYS   NZ     504   0.000   1.000
  505  N       70 GLU   N      505   0.000   1.000
  506  CA      70 GLU   CA     506   0.000   1.000
  507  C       70 GLU   C      507   0.000   1.000
  508  O       70 GLU   O      508   0.000   1.000
  509  CB      70 GLU   CB     509   0.000   1.000
  510  CG      70 GLU   CG     510   0.000   1.000
  511  CD      70 GLU   CD     511   0.000   1.000
  512  OE1     70 GLU   OE1    512   0.000   1.000
  513  OE2     70 GLU   OE2    513   0.000   1.000
  514  N       71 ARG   N      514   0.000   1.000
  515  CA      71 ARG   CA     515   0.000   1.000
  516  C       71 ARG   C      516   0.000   1.000
  517  O       71 ARG   O      517   0.000   1.000
  518  CB      71 ARG   CB     518   0.000   1.000
  519  CG      71 ARG   CG     519   0.000   1.000
  520  CD      71 ARG   CD     520   0.000   1.000
  521  NE      71 ARG   NE     521   0.000   1.000
  522  CZ      71 ARG   CZ     522   0.000   1.000
  523  NH1     71 ARG   NH1    523   0.000   1.000
  524  NH2     71 ARG   NH2    524   0.000   1.000
  525  N       72 ILE   N      525   0.000   1.000
  526  CA      72 ILE   CA     526   0.000   1.000
  527  C       72 ILE   C      527   0.000   1.000
  528  O       72 ILE   O      528   0.000   1.000
  529  CB      72 ILE   CB     529   0.000   1.000
  530  CG1     72 ILE   CG1    530   0.000   1.000
  531  CG2     72 ILE   CG2    531   0.000   1.000
  532  CD1     72 ILE   CD1    532   0.000   1.000
  533  N       73 ALA   N      533   0.000   1.000
  534  CA      73 ALA   CA     534   0.000   1.000
  535  C       73 ALA   C      535   0.000   1.000
  536  O       73 ALA   O      536   0.000   1.000
  537  CB      73 ALA   CB     537   0.000   1.000
  538  N       74 GLN   N      538   0.000   1.000
  539  CA      74 GLN   CA     539   0.000   1.000
  540  C       74 GLN   C      540   0.000   1.000
  541  O       74 GLN   O      541   0.000   1.000
  542  CB      74 GLN   CB     542   0.000   1.000
  543  CG      74 GLN   CG     543   0.000   1.000
  544  CD      74 GLN   CD     544   0.000   1.000
  545  OE1     74 GLN   OE1    545   0.000   1.000
  546  NE2     74 GLN   NE2    546   0.000   1.000
  547  N       75 GLU   N      547   0.000   1.000
  548  CA      75 GLU   CA     548   0.000   1.000
  549  C       75 GLU   C      549   0.000   1.000
  550  O       75 GLU   O      550   0.000   1.000
  551  CB      75 GLU   CB     551   0.000   1.000
  552  CG      75 GLU   CG     552   0.000   1.000
  553  CD      75 GLU   CD     553   0.000   1.000
  554  OE1     75 GLU   OE1    554   0.000   1.000
  555  OE2     75 GLU   OE2    555   0.000   1.000
  556  N       76 ASP   N      556   0.000   1.000
  557  CA      76 ASP   CA     557   0.000   1.000
  558  C       76 ASP   C      558   0.000   1.000
  559  O       76 ASP   O      559   0.000   1.000
  560  CB      76 ASP   CB     560   0.000   1.000
  561  CG      76 ASP   CG     561   0.000   1.000
  562  OD1     76 ASP   OD1    562   0.000   1.000
  563  OD2     76 ASP   OD2    563   0.000   1.000
  564  N       77 CYS   N      564   0.000   1.000
  565  CA      77 CYS   CA     565   0.000   1.000
  566  C       77 CYS   C      566   0.000   1.000
  567  O       77 CYS   O      567   0.000   1.000
  568  CB      77 CYS   CB     568   0.000   1.000
  569  SG      77 CYS   SG     569   0.000   1.000
  570  N       78 ARG   N      570   0.000   1.000
  571  CA      78 ARG   CA     571   0.000   1.000
  572  C       78 ARG   C      572   0.000   1.000
  573  O       78 ARG   O      573   0.000   1.000
  574  CB      78 ARG   CB     574   0.000   1.000
  575  CG      78 ARG   CG     575   0.000   1.000
  576  CD      78 ARG   CD     576   0.000   1.000
  577  NE      78 ARG   NE     577   0.000   1.000
  578  CZ      78 ARG   CZ     578   0.000   1.000
  579  NH1     78 ARG   NH1    579   0.000   1.000
  580  NH2     78 ARG   NH2    580   0.000   1.000
  581  N       79 ASN   N      581   0.000   1.000
  582  CA      79 ASN   CA     582   0.000   1.000
  583  C       79 ASN   C      583   0.000   1.000
  584  O       79 ASN   O      584   0.000   1.000
  585  CB      79 ASN   CB     585   0.000   1.000
  586  CG      79 ASN   CG     586   0.000   1.000
  587  OD1     79 ASN   OD1    587   0.000   1.000
  588  ND2     79 ASN   ND2    588   0.000   1.000
  589  N       80 GLY   N      589   0.000   1.000
  590  CA      80 GLY   CA     590   0.000   1.000
  591  C       80 GLY   C      591   0.000   1.000
  592  O       80 GLY   O      592   0.000   1.000
  593  N       81 PHE   N      593   0.000   1.000
  594  CA      81 PHE   CA     594   0.000   1.000
  595  C       81 PHE   C      595   0.000   1.000
  596  O       81 PHE   O      596   0.000   1.000
  597  CB      81 PHE   CB     597   0.000   1.000
  598  CG      81 PHE   CG     598   0.000   1.000
  599  CD1     81 PHE   CD1    599   0.000   1.000
  600  CD2     81 PHE   CD2    600   0.000   1.000
  601  CE1     81 PHE   CE1    601   0.000   1.000
  602  CE2     81 PHE   CE2    602   0.000   1.000
  603  CZ      81 PHE   CZ     603   0.000   1.000
  604  N       82 LEU   N      604   0.000   1.000
  605  CA      82 LEU   CA     605   0.000   1.000
  606  C       82 LEU   C      606   0.000   1.000
  607  O       82 LEU   O      607   0.000   1.000
  608  CB      82 LEU   CB     608   0.000   1.000
  609  CG      82 LEU   CG     609   0.000   1.000
  610  CD1     82 LEU   CD1    610   0.000   1.000
  611  CD2     82 LEU   CD2    611   0.000   1.000
  612  N       83 LEU   N      612   0.000   1.000
  613  CA      83 LEU   CA     613   0.000   1.000
  614  C       83 LEU   C      614   0.000   1.000
  615  O       83 LEU   O      615   0.000   1.000
  616  CB      83 LEU   CB     616   0.000   1.000
  617  CG      83 LEU   CG     617   0.000   1.000
  618  CD1     83 LEU   CD1    618   0.000   1.000
  619  CD2     83 LEU   CD2    619   0.000   1.000
  620  N       84 ASP   N      620   0.000   1.000
  621  CA      84 ASP   CA     621   0.000   1.000
  622  C       84 ASP   C      622   0.000   1.000
  623  O       84 ASP   O      623   0.000   1.000
  624  CB      84 ASP   CB     624   0.000   1.000
  625  CG      84 ASP   CG     625   0.000   1.000
  626  OD1     84 ASP   OD1    626   0.000   1.000
  627  OD2     84 ASP   OD2    627   0.000   1.000
  628  N       85 GLY   N      628   0.000   1.000
  629  CA      85 GLY   CA     629   0.000   1.000
  630  C       85 GLY   C      630   0.000   1.000
  631  O       85 GLY   O      631   0.000   1.000
  632  N       86 PHE   N      632   0.000   1.000
  633  CA      86 PHE   CA     633   0.000   1.000
  634  C       86 PHE   C      634   0.000   1.000
  635  O       86 PHE   O      635   0.000   1.000
  636  CB      86 PHE   CB     636   0.000   1.000
  637  CG      86 PHE   CG     637   0.000   1.000
  638  CD1     86 PHE   CD1    638   0.000   1.000
  639  CD2     86 PHE   CD2    639   0.000   1.000
  640  CE1     86 PHE   CE1    640   0.000   1.000
  641  CE2     86 PHE   CE2    641   0.000   1.000
  642  CZ      86 PHE   CZ     642   0.000   1.000
  643  N       87 PRO   N      643   0.000   1.000
  644  CA      87 PRO   CA     644   0.000   1.000
  645  C       87 PRO   C      645   0.000   1.000
  646  O       87 PRO   O      646   0.000   1.000
  647  CB      87 PRO   CB     647   0.000   1.000
  648  CG      87 PRO   CG     648   0.000   1.000
  649  CD      87 PRO   CD     649   0.000   1.000
  650  N       88 ARG   N      650   0.000   1.000
  651  CA      88 ARG   CA     651   0.000   1.000
  652  C       88 ARG   C      652   0.000   1.000
  653  O       88 ARG   O      653   0.000   1.000
  654  CB      88 ARG   CB     654   0.000   1.000
  655  CG      88 ARG   CG     655   0.000   1.000
  656  CD      88 ARG   CD     656   0.000   1.000
  657  NE      88 ARG   NE     657   0.000   1.000
  658  CZ      88 ARG   CZ     658   0.000   1.000
  659  NH1     88 ARG   NH1    659   0.000   1.000
  660  NH2     88 ARG   NH2    660   0.000   1.000
  661  N       89 THR   N      661   0.000   1.000
  662  CA      89 THR   CA     662   0.000   1.000
  663  C       89 THR   C      663   0.000   1.000
  664  O       89 THR   O      664   0.000   1.000
  665  CB      89 THR   CB     665   0.000   1.000
  666  OG1     89 THR   OG1    666   0.000   1.000
  667  CG2     89 THR   CG2    667   0.000   1.000
  668  N       90 ILE   N      668   0.000   1.000
  669  CA      90 ILE   CA     669   0.000   1.000
  670  C       90 ILE   C      670   0.000   1.000
  671  O       90 ILE   O      671   0.000   1.000
  672  CB      90 ILE   CB     672   0.000   1.000
  673  CG1     90 ILE   CG1    673   0.000   1.000
  674  CG2     90 ILE   CG2    674   0.000   1.000
  675  CD1     90 ILE   CD1    675   0.000   1.000
  676  N       91 PRO   N      676   0.000   1.000
  677  CA      91 PRO   CA     677   0.000   1.000
  678  C       91 PRO   C      678   0.000   1.000
  679  O       91 PRO   O      679   0.000   1.000
  680  CB      91 PRO   CB     680   0.000   1.000
  681  CG      91 PRO   CG     681   0.000   1.000
  682  CD      91 PRO   CD     682   0.000   1.000
  683  N       92 GLN   N      683   0.000   1.000
  684  CA      92 GLN   CA     684   0.000   1.000
  685  C       92 GLN   C      685   0.000   1.000
  686  O       92 GLN   O      686   0.000   1.000
  687  CB      92 GLN   CB     687   0.000   1.000
  688  CG      92 GLN   CG     688   0.000   1.000
  689  CD      92 GLN   CD     689   0.000   1.000
  690  OE1     92 GLN   OE1    690   0.000   1.000
  691  NE2     92 GLN   NE2    691   0.000   1.000
  692  N       93 ALA   N      692   0.000   1.000
  693  CA      93 ALA   CA     693   0.000   1.000
  694  C       93 ALA   C      694   0.000   1.000
  695  O       93 ALA   O      695   0.000   1.000
  696  CB      93 ALA   CB     696   0.000   1.000
  697  N       94 ASP   N      697   0.000   1.000
  698  CA      94 ASP   CA     698   0.000   1.000
  699  C       94 ASP   C      699   0.000   1.000
  700  O       94 ASP   O      700   0.000   1.000
  701  CB      94 ASP   CB     701   0.000   1.000
  702  CG      94 ASP   CG     702   0.000   1.000
  703  OD1     94 ASP   OD1    703   0.000   1.000
  704  OD2     94 ASP   OD2    704   0.000   1.000
  705  N       95 ALA   N      705   0.000   1.000
  706  CA      95 ALA   CA     706   0.000   1.000
  707  C       95 ALA   C      707   0.000   1.000
  708  O       95 ALA   O      708   0.000   1.000
  709  CB      95 ALA   CB     709   0.000   1.000
  710  N       96 MET   N      710   0.000   1.000
  711  CA      96 MET   CA     711   0.000   1.000
  712  C       96 MET   C      712   0.000   1.000
  713  O       96 MET   O      713   0.000   1.000
  714  CB      96 MET   CB     714   0.000   1.000
  715  CG      96 MET   CG     715   0.000   1.000
  716  SD      96 MET   SD     716   0.000   1.000
  717  CE      96 MET   CE     717   0.000   1.000
  718  N       97 LYS   N      718   0.000   1.000
  719  CA      97 LYS   CA     719   0.000   1.000
  720  C       97 LYS   C      720   0.000   1.000
  721  O       97 LYS   O      721   0.000   1.000
  722  CB      97 LYS   CB     722   0.000   1.000
  723  CG      97 LYS   CG     723   0.000   1.000
  724  CD      97 LYS   CD     724   0.000   1.000
  725  CE      97 LYS   CE     725   0.000   1.000
  726  NZ      97 LYS   NZ     726   0.000   1.000
  727  N       98 GLU   N      727   0.000   1.000
  728  CA      98 GLU   CA     728   0.000   1.000
  729  C       98 GLU   C      729   0.000   1.000
  730  O       98 GLU   O      730   0.000   1.000
  731  CB      98 GLU   CB     731   0.000   1.000
  732  CG      98 GLU   CG     732   0.000   1.000
  733  CD      98 GLU   CD     733   0.000   1.000
  734  OE1     98 GLU   OE1    734   0.000   1.000
  735  OE2     98 GLU   OE2    735   0.000   1.000
  736  N       99 ALA   N      736   0.000   1.000
  737  CA      99 ALA   CA     737   0.000   1.000
  738  C       99 ALA   C      738   0.000   1.000
  739  O       99 ALA   O      739   0.000   1.000
  740  CB      99 ALA   CB     740   0.000   1.000
  741  N      100 GLY   N      741   0.000   1.000
  742  CA     100 GLY   CA     742   0.000   1.000
  743  C      100 GLY   C      743   0.000   1.000
  744  O      100 GLY   O      744   0.000   1.000
  745  N      101 ILE   N      745   0.000   1.000
  746  CA     101 ILE   CA     746   0.000   1.000
  747  C      101 ILE   C      747   0.000   1.000
  748  O      101 ILE   O      748   0.000   1.000
  749  CB     101 ILE   CB     749   0.000   1.000
  750  CG1    101 ILE   CG1    750   0.000   1.000
  751  CG2    101 ILE   CG2    751   0.000   1.000
  752  CD1    101 ILE   CD1    752   0.000   1.000
  753  N      102 ASN   N      753   0.000   1.000
  754  CA     102 ASN   CA     754   0.000   1.000
  755  C      102 ASN   C      755   0.000   1.000
  756  O      102 ASN   O      756   0.000   1.000
  757  CB     102 ASN   CB     757   0.000   1.000
  758  CG     102 ASN   CG     758   0.000   1.000
  759  OD1    102 ASN   OD1    759   0.000   1.000
  760  ND2    102 ASN   ND2    760   0.000   1.000
  761  N      103 VAL   N      761   0.000   1.000
  762  CA     103 VAL   CA     762   0.000   1.000
  763  C      103 VAL   C      763   0.000   1.000
  764  O      103 VAL   O      764   0.000   1.000
  765  CB     103 VAL   CB     765   0.000   1.000
  766  CG1    103 VAL   CG1    766   0.000   1.000
  767  CG2    103 VAL   CG2    767   0.000   1.000
  768  N      104 ASP   N      768   0.000   1.000
  769  CA     104 ASP   CA     769   0.000   1.000
  770  C      104 ASP   C      770   0.000   1.000
  771  O      104 ASP   O      771   0.000   1.000
  772  CB     104 ASP   CB     772   0.000   1.000
  773  CG     104 ASP   CG     773   0.000   1.000
  774  OD1    104 ASP   OD1    774   0.000   1.000
  775  OD2    104 ASP   OD2    775   0.000   1.000
  776  N      105 TYR   N      776   0.000   1.000
  777  CA     105 TYR   CA     777   0.000   1.000
  778  C      105 TYR   C      778   0.000   1.000
  779  O      105 TYR   O      779   0.000   1.000
  780  CB     105 TYR   CB     780   0.000   1.000
  781  CG     105 TYR   CG     781   0.000   1.000
  782  CD1    105 TYR   CD1    782   0.000   1.000
  783  CD2    105 TYR   CD2    783   0.000   1.000
  784  CE1    105 TYR   CE1    784   0.000   1.000
  785  CE2    105 TYR   CE2    785   0.000   1.000
  786  CZ     105 TYR   CZ     786   0.000   1.000
  787  OH     105 TYR   OH     787   0.000   1.000
  788  N      106 VAL   N      788   0.000   1.000
  789  CA     106 VAL   CA     789   0.000   1.000
  790  C      106 VAL   C      790   0.000   1.000
  791  O      106 VAL   O      791   0.000   1.000
  792  CB     106 VAL   CB     792   0.000   1.000
  793  CG1    106 VAL   CG1    793   0.000   1.000
  794  CG2    106 VAL   CG2    794   0.000   1.000
  795  N      107 LEU   N      795   0.000   1.000
  796  CA     107 LEU   CA     796   0.000   1.000
  797  C      107 LEU   C      797   0.000   1.000
  798  O      107 LEU   O      798   0.000   1.000
  799  CB     107 LEU   CB     799   0.000   1.000
  800  CG     107 LEU   CG     800   0.000   1.000
  801  CD1    107 LEU   CD1    801   0.000   1.000
  802  CD2    107 LEU   CD2    802   0.000   1.000
  803  N      108 GLU   N      803   0.000   1.000
  804  CA     108 GLU   CA     804   0.000   1.000
  805  C      108 GLU   C      805   0.000   1.000
  806  O      108 GLU   O      806   0.000   1.000
  807  CB     108 GLU   CB     807   0.000   1.000
  808  CG     108 GLU   CG     808   0.000   1.000
  809  CD     108 GLU   CD     809   0.000   1.000
  810  OE1    108 GLU   OE1    810   0.000   1.000
  811  OE2    108 GLU   OE2    811   0.000   1.000
  812  N      109 PHE   N      812   0.000   1.000
  813  CA     109 PHE   CA     813   0.000   1.000
  814  C      109 PHE   C      814   0.000   1.000
  815  O      109 PHE   O      815   0.000   1.000
  816  CB     109 PHE   CB     816   0.000   1.000
  817  CG     109 PHE   CG     817   0.000   1.000
  818  CD1    109 PHE   CD1    818   0.000   1.000
  819  CD2    109 PHE   CD2    819   0.000   1.000
  820  CE1    109 PHE   CE1    820   0.000   1.000
  821  CE2    109 PHE   CE2    821   0.000   1.000
  822  CZ     109 PHE   CZ     822   0.000   1.000
  823  N      110 ASP   N      823   0.000   1.000
  824  CA     110 ASP   CA     824   0.000   1.000
  825  C      110 ASP   C      825   0.000   1.000
  826  O      110 ASP   O      826   0.000   1.000
  827  CB     110 ASP   CB     827   0.000   1.000
  828  CG     110 ASP   CG     828   0.000   1.000
  829  OD1    110 ASP   OD1    829   0.000   1.000
  830  OD2    110 ASP   OD2    830   0.000   1.000
  831  N      111 VAL   N      831   0.000   1.000
  832  CA     111 VAL   CA     832   0.000   1.000
  833  C      111 VAL   C      833   0.000   1.000
  834  O      111 VAL   O      834   0.000   1.000
  835  CB     111 VAL   CB     835   0.000   1.000
  836  CG1    111 VAL   CG1    836   0.000   1.000
  837  CG2    111 VAL   CG2    837   0.000   1.000
  838  N      112 PRO   N      838   0.000   1.000
  839  CA     112 PRO   CA     839   0.000   1.000
  840  C      112 PRO   C      840   0.000   1.000
  841  O      112 PRO   O      841   0.000   1.000
  842  CB     112 PRO   CB     842   0.000   1.000
  843  CG     112 PRO   CG     843   0.000   1.000
  844  CD     112 PRO   CD     844   0.000   1.000
  845  N      113 ASP   N      845   0.000   1.000
  846  CA     113 ASP   CA     846   0.000   1.000
  847  C      113 ASP   C      847   0.000   1.000
  848  O      113 ASP   O      848   0.000   1.000
  849  CB     113 ASP   CB     849   0.000   1.000
  850  CG     113 ASP   CG     850   0.000   1.000
  851  OD1    113 ASP   OD1    851   0.000   1.000
  852  OD2    113 ASP   OD2    852   0.000   1.000
  853  N      114 GLU   N      853   0.000   1.000
  854  CA     114 GLU   CA     854   0.000   1.000
  855  C      114 GLU   C      855   0.000   1.000
  856  O      114 GLU   O      856   0.000   1.000
  857  CB     114 GLU   CB     857   0.000   1.000
  858  CG     114 GLU   CG     858   0.000   1.000
  859  CD     114 GLU   CD     859   0.000   1.000
  860  OE1    114 GLU   OE1    860   0.000   1.000
  861  OE2    114 GLU   OE2    861   0.000   1.000
  862  N      115 LEU   N      862   0.000   1.000
  863  CA     115 LEU   CA     863   0.000   1.000
  864  C      115 LEU   C      864   0.000   1.000
  865  O      115 LEU   O      865   0.000   1.000
  866  CB     115 LEU   CB     866   0.000   1.000
  867  CG     115 LEU   CG     867   0.000   1.000
  868  CD1    115 LEU   CD1    868   0.000   1.000
  869  CD2    115 LEU   CD2    869   0.000   1.000
  870  N      116 ILE   N      870   0.000   1.000
  871  CA     116 ILE   CA     871   0.000   1.000
  872  C      116 ILE   C      872   0.000   1.000
  873  O      116 ILE   O      873   0.000   1.000
  874  CB     116 ILE   CB     874   0.000   1.000
  875  CG1    116 ILE   CG1    875   0.000   1.000
  876  CG2    116 ILE   CG2    876   0.000   1.000
  877  CD1    116 ILE   CD1    877   0.000   1.000
  878  N      117 VAL   N      878   0.000   1.000
  879  CA     117 VAL   CA     879   0.000   1.000
  880  C      117 VAL   C      880   0.000   1.000
  881  O      117 VAL   O      881   0.000   1.000
  882  CB     117 VAL   CB     882   0.000   1.000
  883  CG1    117 VAL   CG1    883   0.000   1.000
  884  CG2    117 VAL   CG2    884   0.000   1.000
  885  N      118 ASP   N      885   0.000   1.000
  886  CA     118 ASP   CA     886   0.000   1.000
  887  C      118 ASP   C      887   0.000   1.000
  888  O      118 ASP   O      888   0.000   1.000
  889  CB     118 ASP   CB     889   0.000   1.000
  890  CG     118 ASP   CG     890   0.000   1.000
  891  OD1    118 ASP   OD1    891   0.000   1.000
  892  OD2    118 ASP   OD2    892   0.000   1.000
  893  N      119 ARG   N      893   0.000   1.000
  894  CA     119 ARG   CA     894   0.000   1.000
  895  C      119 ARG   C      895   0.000   1.000
  896  O      119 ARG   O      896   0.000   1.000
  897  CB     119 ARG   CB     897   0.000   1.000
  898  CG     119 ARG   CG     898   0.000   1.000
  899  CD     119 ARG   CD     899   0.000   1.000
  900  NE     119 ARG   NE     900   0.000   1.000
  901  CZ     119 ARG   CZ     901   0.000   1.000
  902  NH1    119 ARG   NH1    902   0.000   1.000
  903  NH2    119 ARG   NH2    903   0.000   1.000
  904  N      120 ILE   N      904   0.000   1.000
  905  CA     120 ILE   CA     905   0.000   1.000
  906  C      120 ILE   C      906   0.000   1.000
  907  O      120 ILE   O      907   0.000   1.000
  908  CB     120 ILE   CB     908   0.000   1.000
  909  CG1    120 ILE   CG1    909   0.000   1.000
  910  CG2    120 ILE   CG2    910   0.000   1.000
  911  CD1    120 ILE   CD1    911   0.000   1.000
  912  N      121 VAL   N      912   0.000   1.000
  913  CA     121 VAL   CA     913   0.000   1.000
  914  C      121 VAL   C      914   0.000   1.000
  915  O      121 VAL   O      915   0.000   1.000
  916  CB     121 VAL   CB     916   0.000   1.000
  917  CG1    121 VAL   CG1    917   0.000   1.000
  918  CG2    121 VAL   CG2    918   0.000   1.000
  919  N      122 GLY   N      919   0.000   1.000
  920  CA     122 GLY   CA     920   0.000   1.000
  921  C      122 GLY   C      921   0.000   1.000
  922  O      122 GLY   O      922   0.000   1.000
  923  N      123 ARG   N      923   0.000   1.000
  924  CA     123 ARG   CA     924   0.000   1.000
  925  C      123 ARG   C      925   0.000   1.000
  926  O      123 ARG   O      926   0.000   1.000
  927  CB     123 ARG   CB     927   0.000   1.000
  928  CG     123 ARG   CG     928   0.000   1.000
  929  CD     123 ARG   CD     929   0.000   1.000
  930  NE     123 ARG   NE     930   0.000   1.000
  931  CZ     123 ARG   CZ     931   0.000   1.000
  932  NH1    123 ARG   NH1    932   0.000   1.000
  933  NH2    123 ARG   NH2    933   0.000   1.000
  934  N      124 ARG   N      934   0.000   1.000
  935  CA     124 ARG   CA     935   0.000   1.000
  936  C      124 ARG   C      936   0.000   1.000
  937  O      124 ARG   O      937   0.000   1.000
  938  CB     124 ARG   CB     938   0.000   1.000
  939  CG     124 ARG   CG     939   0.000   1.000
  940  CD     124 ARG   CD     940   0.000   1.000
  941  NE     124 ARG   NE     941   0.000   1.000
  942  CZ     124 ARG   CZ     942   0.000   1.000
  943  NH1    124 ARG   NH1    943   0.000   1.000
  944  NH2    124 ARG   NH2    944   0.000   1.000
  945  N      125 VAL   N      945   0.000   1.000
  946  CA     125 VAL   CA     946   0.000   1.000
  947  C      125 VAL   C      947   0.000   1.000
  948  O      125 VAL   O      948   0.000   1.000
  949  CB     125 VAL   CB     949   0.000   1.000
  950  CG1    125 VAL   CG1    950   0.000   1.000
  951  CG2    125 VAL   CG2    951   0.000   1.000
  952  N      126 HIS   N      952   0.000   1.000
  953  CA     126 HIS   CA     953   0.000   1.000
  954  C      126 HIS   C      954   0.000   1.000
  955  O      126 HIS   O      955   0.000   1.000
  956  CB     126 HIS   CB     956   0.000   1.000
  957  CG     126 HIS   CG     957   0.000   1.000
  958  ND1    126 HIS   ND1    958   0.000   1.000
  959  CD2    126 HIS   CD2    959   0.000   1.000
  960  CE1    126 HIS   CE1    960   0.000   1.000
  961  NE2    126 HIS   NE2    961   0.000   1.000
  962  N      127 ALA   N      962   0.000   1.000
  963  CA     127 ALA   CA     963   0.000   1.000
  964  C      127 ALA   C      964   0.000   1.000
  965  O      127 ALA   O      965   0.000   1.000
  966  CB     127 ALA   CB     966   0.000   1.000
  967  N      128 PRO   N      967   0.000   1.000
  968  CA     128 PRO   CA     968   0.000   1.000
  969  C      128 PRO   C      969   0.000   1.000
  970  O      128 PRO   O      970   0.000   1.000
  971  CB     128 PRO   CB     971   0.000   1.000
  972  CG     128 PRO   CG     972   0.000   1.000
  973  CD     128 PRO   CD     973   0.000   1.000
  974  N      129 SER   N      974   0.000   1.000
  975  CA     129 SER   CA     975   0.000   1.000
  976  C      129 SER   C      976   0.000   1.000
  977  O      129 SER   O      977   0.000   1.000
  978  CB     129 SER   CB     978   0.000   1.000
  979  OG     129 SER   OG     979   0.000   1.000
  980  N      130 GLY   N      980   0.000   1.000
  981  CA     130 GLY   CA     981   0.000   1.000
  982  C      130 GLY   C      982   0.000   1.000
  983  O      130 GLY   O      983   0.000   1.000
  984  N      131 ARG   N      984   0.000   1.000
  985  CA     131 ARG   CA     985   0.000   1.000
  986  C      131 ARG   C      986   0.000   1.000
  987  O      131 ARG   O      987   0.000   1.000
  988  CB     131 ARG   CB     988   0.000   1.000
  989  CG     131 ARG   CG     989   0.000   1.000
  990  CD     131 ARG   CD     990   0.000   1.000
  991  NE     131 ARG   NE     991   0.000   1.000
  992  CZ     131 ARG   CZ     992   0.000   1.000
  993  NH1    131 ARG   NH1    993   0.000   1.000
  994  NH2    131 ARG   NH2    994   0.000   1.000
  995  N      132 VAL   N      995   0.000   1.000
  996  CA     132 VAL   CA     996   0.000   1.000
  997  C      132 VAL   C      997   0.000   1.000
  998  O      132 VAL   O      998   0.000   1.000
  999  CB     132 VAL   CB     999   0.000   1.000
 1000  CG1    132 VAL   CG1   1000   0.000   1.000
 1001  CG2    132 VAL   CG2   1001   0.000   1.000
 1002  N      133 TYR   N     1002   0.000   1.000
 1003  CA     133 TYR   CA    1003   0.000   1.000
 1004  C      133 TYR   C     1004   0.000   1.000
 1005  O      133 TYR   O     1005   0.000   1.000
 1006  CB     133 TYR   CB    1006   0.000   1.000
 1007  CG     133 TYR   CG    1007   0.000   1.000
 1008  CD1    133 TYR   CD1   1008   0.000   1.000
 1009  CD2    133 TYR   CD2   1009   0.000   1.000
 1010  CE1    133 TYR   CE1   1010   0.000   1.000
 1011  CE2    133 TYR   CE2   1011   0.000   1.000
 1012  CZ     133 TYR   CZ    1012   0.000   1.000
 1013  OH     133 TYR   OH    1013   0.000   1.000
 1014  N      134 HIS   N     1014   0.000   1.000
 1015  CA     134 HIS   CA    1015   0.000   1.000
 1016  C      134 HIS   C     1016   0.000   1.000
 1017  O      134 HIS   O     1017   0.000   1.000
 1018  CB     134 HIS   CB    1018   0.000   1.000
 1019  CG     134 HIS   CG    1019   0.000   1.000
 1020  ND1    134 HIS   ND1   1020   0.000   1.000
 1021  CD2    134 HIS   CD2   1021   0.000   1.000
 1022  CE1    134 HIS   CE1   1022   0.000   1.000
 1023  NE2    134 HIS   NE2   1023   0.000   1.000
 1024  N      135 VAL   N     1024   0.000   1.000
 1025  CA     135 VAL   CA    1025   0.000   1.000
 1026  C      135 VAL   C     1026   0.000   1.000
 1027  O      135 VAL   O     1027   0.000   1.000
 1028  CB     135 VAL   CB    1028   0.000   1.000
 1029  CG1    135 VAL   CG1   1029   0.000   1.000
 1030  CG2    135 VAL   CG2   1030   0.000   1.000
 1031  N      136 LYS   N     1031   0.000   1.000
 1032  CA     136 LYS   CA    1032   0.000   1.000
 1033  C      136 LYS   C     1033   0.000   1.000
 1034  O      136 LYS   O     1034   0.000   1.000
 1035  CB     136 LYS   CB    1035   0.000   1.000
 1036  CG     136 LYS   CG    1036   0.000   1.000
 1037  CD     136 LYS   CD    1037   0.000   1.000
 1038  CE     136 LYS   CE    1038   0.000   1.000
 1039  NZ     136 LYS   NZ    1039   0.000   1.000
 1040  N      137 PHE   N     1040   0.000   1.000
 1041  CA     137 PHE   CA    1041   0.000   1.000
 1042  C      137 PHE   C     1042   0.000   1.000
 1043  O      137 PHE   O     1043   0.000   1.000
 1044  CB     137 PHE   CB    1044   0.000   1.000
 1045  CG     137 PHE   CG    1045   0.000   1.000
 1046  CD1    137 PHE   CD1   1046   0.000   1.000
 1047  CD2    137 PHE   CD2   1047   0.000   1.000
 1048  CE1    137 PHE   CE1   1048   0.000   1.000
 1049  CE2    137 PHE   CE2   1049   0.000   1.000
 1050  CZ     137 PHE   CZ    1050   0.000   1.000
 1051  N      138 ASN   N     1051   0.000   1.000
 1052  CA     138 ASN   CA    1052   0.000   1.000
 1053  C      138 ASN   C     1053   0.000   1.000
 1054  O      138 ASN   O     1054   0.000   1.000
 1055  CB     138 ASN   CB    1055   0.000   1.000
 1056  CG     138 ASN   CG    1056   0.000   1.000
 1057  OD1    138 ASN   OD1   1057   0.000   1.000
 1058  ND2    138 ASN   ND2   1058   0.000   1.000
 1059  N      139 PRO   N     1059   0.000   1.000
 1060  CA     139 PRO   CA    1060   0.000   1.000
 1061  C      139 PRO   C     1061   0.000   1.000
 1062  O      139 PRO   O     1062   0.000   1.000
 1063  CB     139 PRO   CB    1063   0.000   1.000
 1064  CG     139 PRO   CG    1064   0.000   1.000
 1065  CD     139 PRO   CD    1065   0.000   1.000
 1066  N      140 PRO   N     1066   0.000   1.000
 1067  CA     140 PRO   CA    1067   0.000   1.000
 1068  C      140 PRO   C     1068   0.000   1.000
 1069  O      140 PRO   O     1069   0.000   1.000
 1070  CB     140 PRO   CB    1070   0.000   1.000
 1071  CG     140 PRO   CG    1071   0.000   1.000
 1072  CD     140 PRO   CD    1072   0.000   1.000
 1073  N      141 LYS   N     1073   0.000   1.000
 1074  CA     141 LYS   CA    1074   0.000   1.000
 1075  C      141 LYS   C     1075   0.000   1.000
 1076  O      141 LYS   O     1076   0.000   1.000
 1077  CB     141 LYS   CB    1077   0.000   1.000
 1078  CG     141 LYS   CG    1078   0.000   1.000
 1079  CD     141 LYS   CD    1079   0.000   1.000
 1080  CE     141 LYS   CE    1080   0.000   1.000
 1081  NZ     141 LYS   NZ    1081   0.000   1.000
 1082  N      142 VAL   N     1082   0.000   1.000
 1083  CA     142 VAL   CA    1083   0.000   1.000
 1084  C      142 VAL   C     1084   0.000   1.000
 1085  O      142 VAL   O     1085   0.000   1.000
 1086  CB     142 VAL   CB    1086   0.000   1.000
 1087  CG1    142 VAL   CG1   1087   0.000   1.000
 1088  CG2    142 VAL   CG2   1088   0.000   1.000
 1089  N      143 GLU   N     1089   0.000   1.000
 1090  CA     143 GLU   CA    1090   0.000   1.000
 1091  C      143 GLU   C     1091   0.000   1.000
 1092  O      143 GLU   O     1092   0.000   1.000
 1093  CB     143 GLU   CB    1093   0.000   1.000
 1094  CG     143 GLU   CG    1094   0.000   1.000
 1095  CD     143 GLU   CD    1095   0.000   1.000
 1096  OE1    143 GLU   OE1   1096   0.000   1.000
 1097  OE2    143 GLU   OE2   1097   0.000   1.000
 1098  N      144 GLY   N     1098   0.000   1.000
 1099  CA     144 GLY   CA    1099   0.000   1.000
 1100  C      144 GLY   C     1100   0.000   1.000
 1101  O      144 GLY   O     1101   0.000   1.000
 1102  N      145 LYS   N     1102   0.000   1.000
 1103  CA     145 LYS   CA    1103   0.000   1.000
 1104  C      145 LYS   C     1104   0.000   1.000
 1105  O      145 LYS   O     1105   0.000   1.000
 1106  CB     145 LYS   CB    1106   0.000   1.000
 1107  CG     145 LYS   CG    1107   0.000   1.000
 1108  CD     145 LYS   CD    1108   0.000   1.000
 1109  CE     145 LYS   CE    1109   0.000   1.000
 1110  NZ     145 LYS   NZ    1110   0.000   1.000
 1111  N      146 ASP   N     1111   0.000   1.000
 1112  CA     146 ASP   CA    1112   0.000   1.000
 1113  C      146 ASP   C     1113   0.000   1.000
 1114  O      146 ASP   O     1114   0.000   1.000
 1115  CB     146 ASP   CB    1115   0.000   1.000
 1116  CG     146 ASP   CG    1116   0.000   1.000
 1117  OD1    146 ASP   OD1   1117   0.000   1.000
 1118  OD2    146 ASP   OD2   1118   0.000   1.000
 1119  N      147 ASP   N     1119   0.000   1.000
 1120  CA     147 ASP   CA    1120   0.000   1.000
 1121  C      147 ASP   C     1121   0.000   1.000
 1122  O      147 ASP   O     1122   0.000   1.000
 1123  CB     147 ASP   CB    1123   0.000   1.000
 1124  CG     147 ASP   CG    1124   0.000   1.000
 1125  OD1    147 ASP   OD1   1125   0.000   1.000
 1126  OD2    147 ASP   OD2   1126   0.000   1.000
 1127  N      148 VAL   N     1127   0.000   1.000
 1128  CA     148 VAL   CA    1128   0.000   1.000
 1129  C      148 VAL   C     1129   0.000   1.000
 1130  O      148 VAL   O     1130   0.000   1.000
 1131  CB     148 VAL   CB    1131   0.000   1.000
 1132  CG1    148 VAL   CG1   1132   0.000   1.000
 1133  CG2    148 VAL   CG2   1133   0.000   1.000
 1134  N      149 THR   N     1134   0.000   1.000
 1135  CA     149 THR   CA    1135   0.000   1.000
 1136  C      149 THR   C     1136   0.000   1.000
 1137  O      149 THR   O     1137   0.000   1.000
 1138  CB     149 THR   CB    1138   0.000   1.000
 1139  OG1    149 THR   OG1   1139   0.000   1.000
 1140  CG2    149 THR   CG2   1140   0.000   1.000
 1141  N      150 GLY   N     1141   0.000   1.000
 1142  CA     150 GLY   CA    1142   0.000   1.000
 1143  C      150 GLY   C     1143   0.000   1.000
 1144  O      150 GLY   O     1144   0.000   1.000
 1145  N      151 GLU   N     1145   0.000   1.000
 1146  CA     151 GLU   CA    1146   0.000   1.000
 1147  C      151 GLU   C     1147   0.000   1.000
 1148  O      151 GLU   O     1148   0.000   1.000
 1149  CB     151 GLU   CB    1149   0.000   1.000
 1150  CG     151 GLU   CG    1150   0.000   1.000
 1151  CD     151 GLU   CD    1151   0.000   1.000
 1152  OE1    151 GLU   OE1   1152   0.000   1.000
 1153  OE2    151 GLU   OE2   1153   0.000   1.000
 1154  N      152 GLU   N     1154   0.000   1.000
 1155  CA     152 GLU   CA    1155   0.000   1.000
 1156  C      152 GLU   C     1156   0.000   1.000
 1157  O      152 GLU   O     1157   0.000   1.000
 1158  CB     152 GLU   CB    1158   0.000   1.000
 1159  CG     152 GLU   CG    1159   0.000   1.000
 1160  CD     152 GLU   CD    1160   0.000   1.000
 1161  OE1    152 GLU   OE1   1161   0.000   1.000
 1162  OE2    152 GLU   OE2   1162   0.000   1.000
 1163  N      153 LEU   N     1163   0.000   1.000
 1164  CA     153 LEU   CA    1164   0.000   1.000
 1165  C      153 LEU   C     1165   0.000   1.000
 1166  O      153 LEU   O     1166   0.000   1.000
 1167  CB     153 LEU   CB    1167   0.000   1.000
 1168  CG     153 LEU   CG    1168   0.000   1.000
 1169  CD1    153 LEU   CD1   1169   0.000   1.000
 1170  CD2    153 LEU   CD2   1170   0.000   1.000
 1171  N      154 THR   N     1171   0.000   1.000
 1172  CA     154 THR   CA    1172   0.000   1.000
 1173  C      154 THR   C     1173   0.000   1.000
 1174  O      154 THR   O     1174   0.000   1.000
 1175  CB     154 THR   CB    1175   0.000   1.000
 1176  OG1    154 THR   OG1   1176   0.000   1.000
 1177  CG2    154 THR   CG2   1177   0.000   1.000
 1178  N      155 THR   N     1178   0.000   1.000
 1179  CA     155 THR   CA    1179   0.000   1.000
 1180  C      155 THR   C     1180   0.000   1.000
 1181  O      155 THR   O     1181   0.000   1.000
 1182  CB     155 THR   CB    1182   0.000   1.000
 1183  OG1    155 THR   OG1   1183   0.000   1.000
 1184  CG2    155 THR   CG2   1184   0.000   1.000
 1185  N      156 ARG   N     1185   0.000   1.000
 1186  CA     156 ARG   CA    1186   0.000   1.000
 1187  C      156 ARG   C     1187   0.000   1.000
 1188  O      156 ARG   O     1188   0.000   1.000
 1189  CB     156 ARG   CB    1189   0.000   1.000
 1190  CG     156 ARG   CG    1190   0.000   1.000
 1191  CD     156 ARG   CD    1191   0.000   1.000
 1192  NE     156 ARG   NE    1192   0.000   1.000
 1193  CZ     156 ARG   CZ    1193   0.000   1.000
 1194  NH1    156 ARG   NH1   1194   0.000   1.000
 1195  NH2    156 ARG   NH2   1195   0.000   1.000
 1196  N      157 LYS   N     1196   0.000   1.000
 1197  CA     157 LYS   CA    1197   0.000   1.000
 1198  C      157 LYS   C     1198   0.000   1.000
 1199  O      157 LYS   O     1199   0.000   1.000
 1200  CB     157 LYS   CB    1200   0.000   1.000
 1201  CG     157 LYS   CG    1201   0.000   1.000
 1202  CD     157 LYS   CD    1202   0.000   1.000
 1203  CE     157 LYS   CE    1203   0.000   1.000
 1204  NZ     157 LYS   NZ    1204   0.000   1.000
 1205  N      158 ASP   N     1205   0.000   1.000
 1206  CA     158 ASP   CA    1206   0.000   1.000
 1207  C      158 ASP   C     1207   0.000   1.000
 1208  O      158 ASP   O     1208   0.000   1.000
 1209  CB     158 ASP   CB    1209   0.000   1.000
 1210  CG     158 ASP   CG    1210   0.000   1.000
 1211  OD1    158 ASP   OD1   1211   0.000   1.000
 1212  OD2    158 ASP   OD2   1212   0.000   1.000
 1213  N      159 ASP   N     1213   0.000   1.000
 1214  CA     159 ASP   CA    1214   0.000   1.000
 1215  C      159 ASP   C     1215   0.000   1.000
 1216  O      159 ASP   O     1216   0.000   1.000
 1217  CB     159 ASP   CB    1217   0.000   1.000
 1218  CG     159 ASP   CG    1218   0.000   1.000
 1219  OD1    159 ASP   OD1   1219   0.000   1.000
 1220  OD2    159 ASP   OD2   1220   0.000   1.000
 1221  N      160 GLN   N     1221   0.000   1.000
 1222  CA     160 GLN   CA    1222   0.000   1.000
 1223  C      160 GLN   C     1223   0.000   1.000
 1224  O      160 GLN   O     1224   0.000   1.000
 1225  CB     160 GLN   CB    1225   0.000   1.000
 1226  CG     160 GLN   CG    1226   0.000   1.000
 1227  CD     160 GLN   CD    1227   0.000   1.000
 1228  OE1    160 GLN   OE1   1228   0.000   1.000
 1229  NE2    160 GLN   NE2   1229   0.000   1.000
 1230  N      161 GLU   N     1230   0.000   1.000
 1231  CA     161 GLU   CA    1231   0.000   1.000
 1232  C      161 GLU   C     1232   0.000   1.000
 1233  O      161 GLU   O     1233   0.000   1.000
 1234  CB     161 GLU   CB    1234   0.000   1.000
 1235  CG     161 GLU   CG    1235   0.000   1.000
 1236  CD     161 GLU   CD    1236   0.000   1.000
 1237  OE1    161 GLU   OE1   1237   0.000   1.000
 1238  OE2    161 GLU   OE2   1238   0.000   1.000
 1239  N      162 GLU   N     1239   0.000   1.000
 1240  CA     162 GLU   CA    1240   0.000   1.000
 1241  C      162 GLU   C     1241   0.000   1.000
 1242  O      162 GLU   O     1242   0.000   1.000
 1243  CB     162 GLU   CB    1243   0.000   1.000
 1244  CG     162 GLU   CG    1244   0.000   1.000
 1245  CD     162 GLU   CD    1245   0.000   1.000
 1246  OE1    162 GLU   OE1   1246   0.000   1.000
 1247  OE2    162 GLU   OE2   1247   0.000   1.000
 1248  N      163 THR   N     1248   0.000   1.000
 1249  CA     163 THR   CA    1249   0.000   1.000
 1250  C      163 THR   C     1250   0.000   1.000
 1251  O      163 THR   O     1251   0.000   1.000
 1252  CB     163 THR   CB    1252   0.000   1.000
 1253  OG1    163 THR   OG1   1253   0.000   1.000
 1254  CG2    163 THR   CG2   1254   0.000   1.000
 1255  N      164 VAL   N     1255   0.000   1.000
 1256  CA     164 VAL   CA    1256   0.000   1.000
 1257  C      164 VAL   C     1257   0.000   1.000
 1258  O      164 VAL   O     1258   0.000   1.000
 1259  CB     164 VAL   CB    1259   0.000   1.000
 1260  CG1    164 VAL   CG1   1260   0.000   1.000
 1261  CG2    164 VAL   CG2   1261   0.000   1.000
 1262  N      165 ARG   N     1262   0.000   1.000
 1263  CA     165 ARG   CA    1263   0.000   1.000
 1264  C      165 ARG   C     1264   0.000   1.000
 1265  O      165 ARG   O     1265   0.000   1.000
 1266  CB     165 ARG   CB    1266   0.000   1.000
 1267  CG     165 ARG   CG    1267   0.000   1.000
 1268  CD     165 ARG   CD    1268   0.000   1.000
 1269  NE     165 ARG   NE    1269   0.000   1.000
 1270  CZ     165 ARG   CZ    1270   0.000   1.000
 1271  NH1    165 ARG   NH1   1271   0.000   1.000
 1272  NH2    165 ARG   NH2   1272   0.000   1.000
 1273  N      166 LYS   N     1273   0.000   1.000
 1274  CA     166 LYS   CA    1274   0.000   1.000
 1275  C      166 LYS   C     1275   0.000   1.000
 1276  O      166 LYS   O     1276   0.000   1.000
 1277  CB     166 LYS   CB    1277   0.000   1.000
 1278  CG     166 LYS   CG    1278   0.000   1.000
 1279  CD     166 LYS   CD    1279   0.000   1.000
 1280  CE     166 LYS   CE    1280   0.000   1.000
 1281  NZ     166 LYS   NZ    1281   0.000   1.000
 1282  N      167 ARG   N     1282   0.000   1.000
 1283  CA     167 ARG   CA    1283   0.000   1.000
 1284  C      167 ARG   C     1284   0.000   1.000
 1285  O      167 ARG   O     1285   0.000   1.000
 1286  CB     167 ARG   CB    1286   0.000   1.000
 1287  CG     167 ARG   CG    1287   0.000   1.000
 1288  CD     167 ARG   CD    1288   0.000   1.000
 1289  NE     167 ARG   NE    1289   0.000   1.000
 1290  CZ     167 ARG   CZ    1290   0.000   1.000
 1291  NH1    167 ARG   NH1   1291   0.000   1.000
 1292  NH2    167 ARG   NH2   1292   0.000   1.000
 1293  N      168 LEU   N     1293   0.000   1.000
 1294  CA     168 LEU   CA    1294   0.000   1.000
 1295  C      168 LEU   C     1295   0.000   1.000
 1296  O      168 LEU   O     1296   0.000   1.000
 1297  CB     168 LEU   CB    1297   0.000   1.000
 1298  CG     168 LEU   CG    1298   0.000   1.000
 1299  CD1    168 LEU   CD1   1299   0.000   1.000
 1300  CD2    168 LEU   CD2   1300   0.000   1.000
 1301  N      169 VAL   N     1301   0.000   1.000
 1302  CA     169 VAL   CA    1302   0.000   1.000
 1303  C      169 VAL   C     1303   0.000   1.000
 1304  O      169 VAL   O     1304   0.000   1.000
 1305  CB     169 VAL   CB    1305   0.000   1.000
 1306  CG1    169 VAL   CG1   1306   0.000   1.000
 1307  CG2    169 VAL   CG2   1307   0.000   1.000
 1308  N      170 GLU   N     1308   0.000   1.000
 1309  CA     170 GLU   CA    1309   0.000   1.000
 1310  C      170 GLU   C     1310   0.000   1.000
 1311  O      170 GLU   O     1311   0.000   1.000
 1312  CB     170 GLU   CB    1312   0.000   1.000
 1313  CG     170 GLU   CG    1313   0.000   1.000
 1314  CD     170 GLU   CD    1314   0.000   1.000
 1315  OE1    170 GLU   OE1   1315   0.000   1.000
 1316  OE2    170 GLU   OE2   1316   0.000   1.000
 1317  N      171 TYR   N     1317   0.000   1.000
 1318  CA     171 TYR   CA    1318   0.000   1.000
 1319  C      171 TYR   C     1319   0.000   1.000
 1320  O      171 TYR   O     1320   0.000   1.000
 1321  CB     171 TYR   CB    1321   0.000   1.000
 1322  CG     171 TYR   CG    1322   0.000   1.000
 1323  CD1    171 TYR   CD1   1323   0.000   1.000
 1324  CD2    171 TYR   CD2   1324   0.000   1.000
 1325  CE1    171 TYR   CE1   1325   0.000   1.000
 1326  CE2    171 TYR   CE2   1326   0.000   1.000
 1327  CZ     171 TYR   CZ    1327   0.000   1.000
 1328  OH     171 TYR   OH    1328   0.000   1.000
 1329  N      172 HIS   N     1329   0.000   1.000
 1330  CA     172 HIS   CA    1330   0.000   1.000
 1331  C      172 HIS   C     1331   0.000   1.000
 1332  O      172 HIS   O     1332   0.000   1.000
 1333  CB     172 HIS   CB    1333   0.000   1.000
 1334  CG     172 HIS   CG    1334   0.000   1.000
 1335  ND1    172 HIS   ND1   1335   0.000   1.000
 1336  CD2    172 HIS   CD2   1336   0.000   1.000
 1337  CE1    172 HIS   CE1   1337   0.000   1.000
 1338  NE2    172 HIS   NE2   1338   0.000   1.000
 1339  N      173 GLN   N     1339   0.000   1.000
 1340  CA     173 GLN   CA    1340   0.000   1.000
 1341  C      173 GLN   C     1341   0.000   1.000
 1342  O      173 GLN   O     1342   0.000   1.000
 1343  CB     173 GLN   CB    1343   0.000   1.000
 1344  CG     173 GLN   CG    1344   0.000   1.000
 1345  CD     173 GLN   CD    1345   0.000   1.000
 1346  OE1    173 GLN   OE1   1346   0.000   1.000
 1347  NE2    173 GLN   NE2   1347   0.000   1.000
 1348  N      174 MET   N     1348   0.000   1.000
 1349  CA     174 MET   CA    1349   0.000   1.000
 1350  C      174 MET   C     1350   0.000   1.000
 1351  O      174 MET   O     1351   0.000   1.000
 1352  CB     174 MET   CB    1352   0.000   1.000
 1353  CG     174 MET   CG    1353   0.000   1.000
 1354  SD     174 MET   SD    1354   0.000   1.000
 1355  CE     174 MET   CE    1355   0.000   1.000
 1356  N      175 THR   N     1356   0.000   1.000
 1357  CA     175 THR   CA    1357   0.000   1.000
 1358  C      175 THR   C     1358   0.000   1.000
 1359  O      175 THR   O     1359   0.000   1.000
 1360  CB     175 THR   CB    1360   0.000   1.000
 1361  OG1    175 THR   OG1   1361   0.000   1.000
 1362  CG2    175 THR   CG2   1362   0.000   1.000
 1363  N      176 ALA   N     1363   0.000   1.000
 1364  CA     176 ALA   CA    1364   0.000   1.000
 1365  C      176 ALA   C     1365   0.000   1.000
 1366  O      176 ALA   O     1366   0.000   1.000
 1367  CB     176 ALA   CB    1367   0.000   1.000
 1368  N      177 PRO   N     1368   0.000   1.000
 1369  CA     177 PRO   CA    1369   0.000   1.000
 1370  C      177 PRO   C     1370   0.000   1.000
 1371  O      177 PRO   O     1371   0.000   1.000
 1372  CB     177 PRO   CB    1372   0.000   1.000
 1373  CG     177 PRO   CG    1373   0.000   1.000
 1374  CD     177 PRO   CD    1374   0.000   1.000
 1375  N      178 LEU   N     1375   0.000   1.000
 1376  CA     178 LEU   CA    1376   0.000   1.000
 1377  C      178 LEU   C     1377   0.000   1.000
 1378  O      178 LEU   O     1378   0.000   1.000
 1379  CB     178 LEU   CB    1379   0.000   1.000
 1380  CG     178 LEU   CG    1380   0.000   1.000
 1381  CD1    178 LEU   CD1   1381   0.000   1.000
 1382  CD2    178 LEU   CD2   1382   0.000   1.000
 1383  N      179 ILE   N     1383   0.000   1.000
 1384  CA     179 ILE   CA    1384   0.000   1.000
 1385  C      179 ILE   C     1385   0.000   1.000
 1386  O      179 ILE   O     1386   0.000   1.000
 1387  CB     179 ILE   CB    1387   0.000   1.000
 1388  CG1    179 ILE   CG1   1388   0.000   1.000
 1389  CG2    179 ILE   CG2   1389   0.000   1.000
 1390  CD1    179 ILE   CD1   1390   0.000   1.000
 1391  N      180 GLY   N     1391   0.000   1.000
 1392  CA     180 GLY   CA    1392   0.000   1.000
 1393  C      180 GLY   C     1393   0.000   1.000
 1394  O      180 GLY   O     1394   0.000   1.000
 1395  N      181 TYR   N     1395   0.000   1.000
 1396  CA     181 TYR   CA    1396   0.000   1.000
 1397  C      181 TYR   C     1397   0.000   1.000
 1398  O      181 TYR   O     1398   0.000   1.000
 1399  CB     181 TYR   CB    1399   0.000   1.000
 1400  CG     181 TYR   CG    1400   0.000   1.000
 1401  CD1    181 TYR   CD1   1401   0.000   1.000
 1402  CD2    181 TYR   CD2   1402   0.000   1.000
 1403  CE1    181 TYR   CE1   1403   0.000   1.000
 1404  CE2    181 TYR   CE2   1404   0.000   1.000
 1405  CZ     181 TYR   CZ    1405   0.000   1.000
 1406  OH     181 TYR   OH    1406   0.000   1.000
 1407  N      182 TYR   N     1407   0.000   1.000
 1408  CA     182 TYR   CA    1408   0.000   1.000
 1409  C      182 TYR   C     1409   0.000   1.000
 1410  O      182 TYR   O     1410   0.000   1.000
 1411  CB     182 TYR   CB    1411   0.000   1.000
 1412  CG     182 TYR   CG    1412   0.000   1.000
 1413  CD1    182 TYR   CD1   1413   0.000   1.000
 1414  CD2    182 TYR   CD2   1414   0.000   1.000
 1415  CE1    182 TYR   CE1   1415   0.000   1.000
 1416  CE2    182 TYR   CE2   1416   0.000   1.000
 1417  CZ     182 TYR   CZ    1417   0.000   1.000
 1418  OH     182 TYR   OH    1418   0.000   1.000
 1419  N      183 SER   N     1419   0.000   1.000
 1420  CA     183 SER   CA    1420   0.000   1.000
 1421  C      183 SER   C     1421   0.000   1.000
 1422  O      183 SER   O     1422   0.000   1.000
 1423  CB     183 SER   CB    1423   0.000   1.000
 1424  OG     183 SER   OG    1424   0.000   1.000
 1425  N      184 LYS   N     1425   0.000   1.000
 1426  CA     184 LYS   CA    1426   0.000   1.000
 1427  C      184 LYS   C     1427   0.000   1.000
 1428  O      184 LYS   O     1428   0.000   1.000
 1429  CB     184 LYS   CB    1429   0.000   1.000
 1430  CG     184 LYS   CG    1430   0.000   1.000
 1431  CD     184 LYS   CD    1431   0.000   1.000
 1432  CE     184 LYS   CE    1432   0.000   1.000
 1433  NZ     184 LYS   NZ    1433   0.000   1.000
 1434  N      185 GLU   N     1434   0.000   1.000
 1435  CA     185 GLU   CA    1435   0.000   1.000
 1436  C      185 GLU   C     1436   0.000   1.000
 1437  O      185 GLU   O     1437   0.000   1.000
 1438  CB     185 GLU   CB    1438   0.000   1.000
 1439  CG     185 GLU   CG    1439   0.000   1.000
 1440  CD     185 GLU   CD    1440   0.000   1.000
 1441  OE1    185 GLU   OE1   1441   0.000   1.000
 1442  OE2    185 GLU   OE2   1442   0.000   1.000
 1443  N      186 ALA   N     1443   0.000   1.000
 1444  CA     186 ALA   CA    1444   0.000   1.000
 1445  C      186 ALA   C     1445   0.000   1.000
 1446  O      186 ALA   O     1446   0.000   1.000
 1447  CB     186 ALA   CB    1447   0.000   1.000
 1448  N      187 GLU   N     1448   0.000   1.000
 1449  CA     187 GLU   CA    1449   0.000   1.000
 1450  C      187 GLU   C     1450   0.000   1.000
 1451  O      187 GLU   O     1451   0.000   1.000
 1452  CB     187 GLU   CB    1452   0.000   1.000
 1453  CG     187 GLU   CG    1453   0.000   1.000
 1454  CD     187 GLU   CD    1454   0.000   1.000
 1455  OE1    187 GLU   OE1   1455   0.000   1.000
 1456  OE2    187 GLU   OE2   1456   0.000   1.000
 1457  N      188 ALA   N     1457   0.000   1.000
 1458  CA     188 ALA   CA    1458   0.000   1.000
 1459  C      188 ALA   C     1459   0.000   1.000
 1460  O      188 ALA   O     1460   0.000   1.000
 1461  CB     188 ALA   CB    1461   0.000   1.000
 1462  N      189 GLY   N     1462   0.000   1.000
 1463  CA     189 GLY   CA    1463   0.000   1.000
 1464  C      189 GLY   C     1464   0.000   1.000
 1465  O      189 GLY   O     1465   0.000   1.000
 1466  N      190 ASN   N     1466   0.000   1.000
 1467  CA     190 ASN   CA    1467   0.000   1.000
 1468  C      190 ASN   C     1468   0.000   1.000
 1469  O      190 ASN   O     1469   0.000   1.000
 1470  CB     190 ASN   CB    1470   0.000   1.000
 1471  CG     190 ASN   CG    1471   0.000   1.000
 1472  OD1    190 ASN   OD1   1472   0.000   1.000
 1473  ND2    190 ASN   ND2   1473   0.000   1.000
 1474  N      191 THR   N     1474   0.000   1.000
 1475  CA     191 THR   CA    1475   0.000   1.000
 1476  C      191 THR   C     1476   0.000   1.000
 1477  O      191 THR   O     1477   0.000   1.000
 1478  CB     191 THR   CB    1478   0.000   1.000
 1479  OG1    191 THR   OG1   1479   0.000   1.000
 1480  CG2    191 THR   CG2   1480   0.000   1.000
 1481  N      192 LYS   N     1481   0.000   1.000
 1482  CA     192 LYS   CA    1482   0.000   1.000
 1483  C      192 LYS   C     1483   0.000   1.000
 1484  O      192 LYS   O     1484   0.000   1.000
 1485  CB     192 LYS   CB    1485   0.000   1.000
 1486  CG     192 LYS   CG    1486   0.000   1.000
 1487  CD     192 LYS   CD    1487   0.000   1.000
 1488  CE     192 LYS   CE    1488   0.000   1.000
 1489  NZ     192 LYS   NZ    1489   0.000   1.000
 1490  N      193 TYR   N     1490   0.000   1.000
 1491  CA     193 TYR   CA    1491   0.000   1.000
 1492  C      193 TYR   C     1492   0.000   1.000
 1493  O      193 TYR   O     1493   0.000   1.000
 1494  CB     193 TYR   CB    1494   0.000   1.000
 1495  CG     193 TYR   CG    1495   0.000   1.000
 1496  CD1    193 TYR   CD1   1496   0.000   1.000
 1497  CD2    193 TYR   CD2   1497   0.000   1.000
 1498  CE1    193 TYR   CE1   1498   0.000   1.000
 1499  CE2    193 TYR   CE2   1499   0.000   1.000
 1500  CZ     193 TYR   CZ    1500   0.000   1.000
 1501  OH     193 TYR   OH    1501   0.000   1.000
 1502  N      194 ALA   N     1502   0.000   1.000
 1503  CA     194 ALA   CA    1503   0.000   1.000
 1504  C      194 ALA   C     1504   0.000   1.000
 1505  O      194 ALA   O     1505   0.000   1.000
 1506  CB     194 ALA   CB    1506   0.000   1.000
 1507  N      195 LYS   N     1507   0.000   1.000
 1508  CA     195 LYS   CA    1508   0.000   1.000
 1509  C      195 LYS   C     1509   0.000   1.000
 1510  O      195 LYS   O     1510   0.000   1.000
 1511  CB     195 LYS   CB    1511   0.000   1.000
 1512  CG     195 LYS   CG    1512   0.000   1.000
 1513  CD     195 LYS   CD    1513   0.000   1.000
 1514  CE     195 LYS   CE    1514   0.000   1.000
 1515  NZ     195 LYS   NZ    1515   0.000   1.000
 1516  N      196 VAL   N     1516   0.000   1.000
 1517  CA     196 VAL   CA    1517   0.000   1.000
 1518  C      196 VAL   C     1518   0.000   1.000
 1519  O      196 VAL   O     1519   0.000   1.000
 1520  CB     196 VAL   CB    1520   0.000   1.000
 1521  CG1    196 VAL   CG1   1521   0.000   1.000
 1522  CG2    196 VAL   CG2   1522   0.000   1.000
 1523  N      197 ASP   N     1523   0.000   1.000
 1524  CA     197 ASP   CA    1524   0.000   1.000
 1525  C      197 ASP   C     1525   0.000   1.000
 1526  O      197 ASP   O     1526   0.000   1.000
 1527  CB     197 ASP   CB    1527   0.000   1.000
 1528  CG     197 ASP   CG    1528   0.000   1.000
 1529  OD1    197 ASP   OD1   1529   0.000   1.000
 1530  OD2    197 ASP   OD2   1530   0.000   1.000
 1531  N      198 GLY   N     1531   0.000   1.000
 1532  CA     198 GLY   CA    1532   0.000   1.000
 1533  C      198 GLY   C     1533   0.000   1.000
 1534  O      198 GLY   O     1534   0.000   1.000
 1535  N      199 THR   N     1535   0.000   1.000
 1536  CA     199 THR   CA    1536   0.000   1.000
 1537  C      199 THR   C     1537   0.000   1.000
 1538  O      199 THR   O     1538   0.000   1.000
 1539  CB     199 THR   CB    1539   0.000   1.000
 1540  OG1    199 THR   OG1   1540   0.000   1.000
 1541  CG2    199 THR   CG2   1541   0.000   1.000
 1542  N      200 LYS   N     1542   0.000   1.000
 1543  CA     200 LYS   CA    1543   0.000   1.000
 1544  C      200 LYS   C     1544   0.000   1.000
 1545  O      200 LYS   O     1545   0.000   1.000
 1546  CB     200 LYS   CB    1546   0.000   1.000
 1547  CG     200 LYS   CG    1547   0.000   1.000
 1548  CD     200 LYS   CD    1548   0.000   1.000
 1549  CE     200 LYS   CE    1549   0.000   1.000
 1550  NZ     200 LYS   NZ    1550   0.000   1.000
 1551  N      201 PRO   N     1551   0.000   1.000
 1552  CA     201 PRO   CA    1552   0.000   1.000
 1553  C      201 PRO   C     1553   0.000   1.000
 1554  O      201 PRO   O     1554   0.000   1.000
 1555  CB     201 PRO   CB    1555   0.000   1.000
 1556  CG     201 PRO   CG    1556   0.000   1.000
 1557  CD     201 PRO   CD    1557   0.000   1.000
 1558  N      202 VAL   N     1558   0.000   1.000
 1559  CA     202 VAL   CA    1559   0.000   1.000
 1560  C      202 VAL   C     1560   0.000   1.000
 1561  O      202 VAL   O     1561   0.000   1.000
 1562  CB     202 VAL   CB    1562   0.000   1.000
 1563  CG1    202 VAL   CG1   1563   0.000   1.000
 1564  CG2    202 VAL   CG2   1564   0.000   1.000
 1565  N      203 ALA   N     1565   0.000   1.000
 1566  CA     203 ALA   CA    1566   0.000   1.000
 1567  C      203 ALA   C     1567   0.000   1.000
 1568  O      203 ALA   O     1568   0.000   1.000
 1569  CB     203 ALA   CB    1569   0.000   1.000
 1570  N      204 GLU   N     1570   0.000   1.000
 1571  CA     204 GLU   CA    1571   0.000   1.000
 1572  C      204 GLU   C     1572   0.000   1.000
 1573  O      204 GLU   O     1573   0.000   1.000
 1574  CB     204 GLU   CB    1574   0.000   1.000
 1575  CG     204 GLU   CG    1575   0.000   1.000
 1576  CD     204 GLU   CD    1576   0.000   1.000
 1577  OE1    204 GLU   OE1   1577   0.000   1.000
 1578  OE2    204 GLU   OE2   1578   0.000   1.000
 1579  N      205 VAL   N     1579   0.000   1.000
 1580  CA     205 VAL   CA    1580   0.000   1.000
 1581  C      205 VAL   C     1581   0.000   1.000
 1582  O      205 VAL   O     1582   0.000   1.000
 1583  CB     205 VAL   CB    1583   0.000   1.000
 1584  CG1    205 VAL   CG1   1584   0.000   1.000
 1585  CG2    205 VAL   CG2   1585   0.000   1.000
 1586  N      206 ARG   N     1586   0.000   1.000
 1587  CA     206 ARG   CA    1587   0.000   1.000
 1588  C      206 ARG   C     1588   0.000   1.000
 1589  O      206 ARG   O     1589   0.000   1.000
 1590  CB     206 ARG   CB    1590   0.000   1.000
 1591  CG     206 ARG   CG    1591   0.000   1.000
 1592  CD     206 ARG   CD    1592   0.000   1.000
 1593  NE     206 ARG   NE    1593   0.000   1.000
 1594  CZ     206 ARG   CZ    1594   0.000   1.000
 1595  NH1    206 ARG   NH1   1595   0.000   1.000
 1596  NH2    206 ARG   NH2   1596   0.000   1.000
 1597  N      207 ALA   N     1597   0.000   1.000
 1598  CA     207 ALA   CA    1598   0.000   1.000
 1599  C      207 ALA   C     1599   0.000   1.000
 1600  O      207 ALA   O     1600   0.000   1.000
 1601  CB     207 ALA   CB    1601   0.000   1.000
 1602  N      208 ASP   N     1602   0.000   1.000
 1603  CA     208 ASP   CA    1603   0.000   1.000
 1604  C      208 ASP   C     1604   0.000   1.000
 1605  O      208 ASP   O     1605   0.000   1.000
 1606  CB     208 ASP   CB    1606   0.000   1.000
 1607  CG     208 ASP   CG    1607   0.000   1.000
 1608  OD1    208 ASP   OD1   1608   0.000   1.000
 1609  OD2    208 ASP   OD2   1609   0.000   1.000
 1610  N      209 LEU   N     1610   0.000   1.000
 1611  CA     209 LEU   CA    1611   0.000   1.000
 1612  C      209 LEU   C     1612   0.000   1.000
 1613  O      209 LEU   O     1613   0.000   1.000
 1614  CB     209 LEU   CB    1614   0.000   1.000
 1615  CG     209 LEU   CG    1615   0.000   1.000
 1616  CD1    209 LEU   CD1   1616   0.000   1.000
 1617  CD2    209 LEU   CD2   1617   0.000   1.000
 1618  N      210 GLU   N     1618   0.000   1.000
 1619  CA     210 GLU   CA    1619   0.000   1.000
 1620  C      210 GLU   C     1620   0.000   1.000
 1621  O      210 GLU   O     1621   0.000   1.000
 1622  CB     210 GLU   CB    1622   0.000   1.000
 1623  CG     210 GLU   CG    1623   0.000   1.000
 1624  CD     210 GLU   CD    1624   0.000   1.000
 1625  OE1    210 GLU   OE1   1625   0.000   1.000
 1626  OE2    210 GLU   OE2   1626   0.000   1.000
 1627  N      211 LYS   N     1627   0.000   1.000
 1628  CA     211 LYS   CA    1628   0.000   1.000
 1629  C      211 LYS   C     1629   0.000   1.000
 1630  O      211 LYS   O     1630   0.000   1.000
 1631  CB     211 LYS   CB    1631   0.000   1.000
 1632  CG     211 LYS   CG    1632   0.000   1.000
 1633  CD     211 LYS   CD    1633   0.000   1.000
 1634  CE     211 LYS   CE    1634   0.000   1.000
 1635  NZ     211 LYS   NZ    1635   0.000   1.000
 1636  N      212 ILE   N     1636   0.000   1.000
 1637  CA     212 ILE   CA    1637   0.000   1.000
 1638  C      212 ILE   C     1638   0.000   1.000
 1639  O      212 ILE   O     1639   0.000   1.000
 1640  CB     212 ILE   CB    1640   0.000   1.000
 1641  CG1    212 ILE   CG1   1641   0.000   1.000
 1642  CG2    212 ILE   CG2   1642   0.000   1.000
 1643  CD1    212 ILE   CD1   1643   0.000   1.000
 1644  N      213 LEU   N     1644   0.000   1.000
 1645  CA     213 LEU   CA    1645   0.000   1.000
 1646  C      213 LEU   C     1646   0.000   1.000
 1647  O      213 LEU   O     1647   0.000   1.000
 1648  CB     213 LEU   CB    1648   0.000   1.000
 1649  CG     213 LEU   CG    1649   0.000   1.000
 1650  CD1    213 LEU   CD1   1650   0.000   1.000
 1651  CD2    213 LEU   CD2   1651   0.000   1.000
 1652  N      214 GLY   N     1652   0.000   1.000
 1653  CA     214 GLY   CA    1653   0.000   1.000
 1654  C      214 GLY   C     1654   0.000   1.000
 1655  O      214 GLY   O     1655   0.000   1.000
 1656  OXT    214 GLY   OXT   1656   0.000   1.000

 [ pairs ]
 ; i j type and weight
     1    584 1  5.25711E-03 7.45377E-06
     2    775 1  3.69654E-03 3.68530E-06
     3    775 1  5.26923E-03 7.48818E-06
     4    191 1  6.47322E-03 1.13012E-05
     4    192 1  5.21485E-03 7.33442E-06
     4    590 1  1.85330E-03 9.26349E-07
     4    591 1  4.46445E-03 5.37549E-06
     4    593 1  2.05994E-03 1.14443E-06
     4    596 1  3.95638E-03 4.22161E-06
     8    173 1  5.27765E-03 7.51215E-06
     8    174 1  5.17540E-03 7.22388E-06
     8    175 1  5.47499E-03 8.08442E-06
     8    192 1  4.71506E-03 5.99593E-06
     9    773 1  7.39405E-03 1.47451E-05
     9    775 1  1.35769E-03 4.97143E-07
    10    596 1  2.17905E-03 1.28061E-06
    10    775 1  6.55624E-03 1.15929E-05
    11    596 1  4.48706E-03 5.43009E-06
    11    768 1  5.61985E-03 8.51789E-06
    12    762 1  6.85561E-03 1.26758E-05
    12    763 1  5.66291E-03 8.64893E-06
    12    765 1  4.60018E-03 5.70732E-06
    12    768 1  8.97280E-04 2.17140E-07
    12    769 1  3.04070E-03 2.49362E-06
    12    770 1  5.81466E-03 9.11865E-06
    12    772 1  2.38785E-03 1.53779E-06
    12    775 1  5.51195E-03 8.19395E-06
    12    776 1  2.13116E-03 1.22494E-06
    12    779 1  6.18527E-03 1.03181E-05
    13    756 1  7.54086E-03 1.53364E-05
    13    762 1  5.55868E-03 8.33346E-06
    13    768 1  7.35902E-03 1.46057E-05
    13    775 1  5.79572E-03 9.05936E-06
    14    601 1  7.30673E-03 1.43989E-05
    14    602 1  6.25364E-03 1.05475E-05
    14    603 1  4.89505E-03 6.46245E-06
    15    602 1  6.28522E-03 1.06543E-05
    15    603 1  4.39199E-03 5.20242E-06
    15    756 1  2.10541E-03 1.19552E-06
    16    602 1  2.44310E-03 1.60978E-06
    16    603 1  3.41261E-03 3.14092E-06
    17    602 1  7.27186E-03 1.42618E-05
    18    753 1  5.62517E-03 8.53403E-06
    18    756 1  2.87466E-03 2.22872E-06
    18    759 1  2.37868E-03 1.52600E-06
    20    596 1  1.60304E-03 6.93064E-07
    21    779 1  2.53956E-03 1.73939E-06
    22    779 1  3.70008E-03 3.69238E-06
    23    596 1  6.93438E-03 1.29687E-05
    23    605 1  3.26242E-03 2.87053E-06
    23    606 1  3.63756E-03 3.56864E-06
    23    612 1  8.89984E-04 2.13623E-07
    23    613 1  5.37024E-03 7.77803E-06
    23    615 1  6.76674E-03 1.23493E-05
    23    616 1  5.65800E-03 8.63395E-06
    26    779 1  6.26650E-03 1.05909E-05
    27    141 1  7.39686E-03 1.47563E-05
    27    192 1  4.91632E-03 6.51872E-06
    28    779 1  1.14676E-03 3.54674E-07
    29    615 1  4.95948E-03 6.63370E-06
    30    615 1  5.75205E-03 8.92335E-06
    31    779 1  5.54808E-03 8.30174E-06
    31    789 1  3.13173E-03 2.64516E-06
    31    790 1  4.28106E-03 4.94295E-06
    31    795 1  1.17347E-03 3.71388E-07
    31    796 1  7.06369E-03 1.34569E-05
    31    798 1  5.89322E-03 9.36674E-06
    33    766 1  5.43553E-03 7.96833E-06
    34    635 1  5.94839E-03 9.54293E-06
    35    649 1  4.48042E-03 5.41402E-06
    35    717 1  4.86665E-03 6.38768E-06
    35    766 1  6.90122E-03 1.28450E-05
    35   1417 1  5.48809E-03 8.12316E-06
    35   1418 1  4.39942E-03 5.22004E-06
    36    615 1  1.39912E-03 5.27952E-07
    37    615 1  7.15848E-03 1.38205E-05
    37    798 1  3.83476E-03 3.96605E-06
    38     87 1  6.91622E-03 1.29009E-05
    38    798 1  4.08950E-03 4.51048E-06
    39     87 1  4.93340E-03 6.56409E-06
    40    615 1  6.33458E-03 1.08223E-05
    41    610 1  4.52387E-03 5.51955E-06
    41    615 1  6.40657E-03 1.10696E-05
    42     84 1  3.69462E-03 3.68148E-06
    42    114 1  5.59939E-03 8.45599E-06
    42    610 1  6.05108E-03 9.87524E-06
    43    610 1  5.33161E-03 7.66654E-06
    44    797 1  7.26996E-03 1.42543E-05
    44    798 1  8.11178E-04 1.77466E-07
    45    798 1  4.20580E-03 4.77067E-06
    46     87 1  4.28478E-03 4.95153E-06
    46    798 1  7.03284E-03 1.33396E-05
    47     87 1  7.03185E-03 1.33359E-05
    47    798 1  2.55064E-03 1.75461E-06
    47    804 1  2.74294E-03 2.02915E-06
    47    805 1  4.05198E-03 4.42810E-06
    47    812 1  1.06668E-03 3.06869E-07
    47    813 1  6.02932E-03 9.80436E-06
    47    816 1  5.51156E-03 8.19280E-06
    48    798 1  3.83296E-03 3.96235E-06
    51   1501 1  6.06309E-03 9.91449E-06
    52     87 1  4.00833E-03 4.33321E-06
    53     87 1  7.37392E-03 1.46649E-05
    53    815 1  4.37973E-03 5.17341E-06
    53   1328 1  6.60052E-03 1.17500E-05
    54     89 1  4.87838E-03 6.41850E-06
    54   1325 1  3.88324E-03 4.06697E-06
    54   1327 1  5.52066E-03 8.21987E-06
    54   1328 1  4.75198E-03 6.09022E-06
    55     87 1  6.79665E-03 1.24587E-05
    55     88 1  3.77805E-03 3.84962E-06
    55     89 1  1.63555E-03 7.21461E-07
    55   1325 1  3.07890E-03 2.55667E-06
    56   1325 1  3.67337E-03 3.63926E-06
    56   1327 1  2.97084E-03 2.38036E-06
    56   1328 1  3.32691E-03 2.98513E-06
    57   1322 1  7.29681E-03 1.43598E-05
    57   1323 1  5.18228E-03 7.24311E-06
    57   1324 1  7.15822E-03 1.38195E-05
    57   1325 1  3.79114E-03 3.87634E-06
    57   1326 1  5.35578E-03 7.73621E-06
    57   1327 1  3.85232E-03 4.00246E-06
    58     89 1  6.74807E-03 1.22812E-05
    59     89 1  1.65587E-03 7.39493E-07
    60   1324 1  7.24233E-03 1.41462E-05
    60   1326 1  5.44822E-03 8.00557E-06
    63    876 1  7.20603E-03 1.40047E-05
    64    875 1  4.20230E-03 4.76274E-06
    64    876 1  1.71190E-03 7.90390E-07
    64    877 1  2.05836E-03 1.14268E-06
    66   1300 1  6.59430E-03 1.17279E-05
    67   1321 1  5.56994E-03 8.36727E-06
    67   1322 1  5.63747E-03 8.57138E-06
    68    911 1  5.57965E-03 8.39647E-06
    69    911 1  6.06465E-03 9.91959E-06
    71    899 1  1.79525E-03 8.69230E-07
    71    900 1  7.52922E-03 1.52891E-05
    71    901 1  7.09662E-03 1.35827E-05
    71    902 1  1.74721E-03 8.23331E-07
    73    837 1  6.14716E-03 1.01913E-05
    73    902 1  6.81266E-03 1.25175E-05
    74    902 1  4.00552E-03 4.32714E-06
    75    816 1  7.47333E-03 1.50630E-05
    75    819 1  4.02507E-03 4.36948E-06
    75    837 1  6.76916E-03 1.23581E-05
    75    902 1  4.11993E-03 4.57785E-06
    76    815 1  4.16688E-03 4.68278E-06
    76    816 1  5.17107E-03 7.21181E-06
    76    837 1  7.32418E-03 1.44677E-05
    79    819 1  6.84556E-03 1.26387E-05
    79    821 1  6.80833E-03 1.25016E-05
    80    101 1  1.68168E-03 7.62728E-07
    80    105 1  4.45955E-03 5.36370E-06
    80    106 1  2.52524E-03 1.71984E-06
    80    819 1  6.80389E-03 1.24853E-05
    80    821 1  3.43851E-03 3.18878E-06
    84    110 1  9.98685E-04 2.68992E-07
    84    111 1  4.83047E-03 6.29307E-06
    84    114 1  3.01821E-03 2.45687E-06
    85    626 1  3.43153E-03 3.17583E-06
    90    626 1  7.19572E-03 1.39647E-05
    91    627 1  3.92335E-03 4.15143E-06
    93    115 1  2.28975E-03 1.41403E-06
    93    120 1  5.64526E-03 8.59510E-06
    94   1000 1  6.70812E-03 1.21363E-05
    97    124 1  5.47031E-03 8.07060E-06
    99   1000 1  3.69078E-03 3.67383E-06
   100   1057 1  7.24355E-03 1.41510E-05
   100   1563 1  6.68516E-03 1.20533E-05
   104    135 1  1.32649E-03 4.74561E-07
   104    136 1  7.23387E-03 1.41132E-05
   104    139 1  5.35843E-03 7.74387E-06
   104    140 1  2.88480E-03 2.24447E-06
   104    142 1  4.49730E-03 5.45488E-06
   105    821 1  4.31677E-03 5.02574E-06
   105    822 1  3.90608E-03 4.11496E-06
   105   1616 1  4.45869E-03 5.36162E-06
   106    821 1  2.46847E-03 1.64338E-06
   106    822 1  5.13857E-03 7.12142E-06
   106   1584 1  6.70881E-03 1.21387E-05
   106   1616 1  6.26480E-03 1.05851E-05
   107   1584 1  5.50979E-03 8.18754E-06
   107   1616 1  6.87856E-03 1.27608E-05
   108   1561 1  3.79002E-03 3.87406E-06
   108   1563 1  7.00351E-03 1.32286E-05
   108   1583 1  4.85082E-03 6.34618E-06
   108   1584 1  5.19180E-03 7.26973E-06
   108   1586 1  6.88037E-03 1.27675E-05
   109   1586 1  5.18620E-03 7.25406E-06
   109   1587 1  3.00666E-03 2.43809E-06
   109   1590 1  4.41066E-03 5.24674E-06
   109   1616 1  2.76142E-03 2.05658E-06
   111    611 1  6.02943E-03 9.80472E-06
   113    143 1  1.19921E-03 3.87856E-07
   113    144 1  5.09922E-03 7.01277E-06
   113    147 1  2.50946E-03 1.69841E-06
   113    611 1  3.27384E-03 2.89067E-06
   114    206 1  5.88012E-03 9.32512E-06
   114    208 1  3.65340E-03 3.59980E-06
   114    611 1  7.10660E-03 1.36209E-05
   114    627 1  6.80425E-03 1.24866E-05
   118    151 1  1.52592E-03 6.27985E-07
   118    152 1  6.92899E-03 1.29486E-05
   118    155 1  4.30161E-03 4.99050E-06
   118    156 1  3.45686E-03 3.22290E-06
   121    985 1  6.45883E-03 1.12510E-05
   121    989 1  5.71441E-03 8.80694E-06
   122    985 1  2.62887E-03 1.86389E-06
   122    986 1  4.73510E-03 6.04701E-06
   122    988 1  6.71516E-03 1.21617E-05
   122    995 1  1.47372E-03 5.85752E-07
   122   1000 1  3.08710E-03 2.57030E-06
   123    989 1  4.03866E-03 4.39902E-06
   127    160 1  1.24081E-03 4.15233E-07
   127    161 1  4.80327E-03 6.22239E-06
   127    164 1  2.25894E-03 1.37624E-06
   129   1591 1  4.93603E-03 6.57109E-06
   130    164 1  7.39599E-03 1.47528E-05
   130   1591 1  6.49733E-03 1.13855E-05
   130   1593 1  4.30405E-03 4.99616E-06
   130   1594 1  3.48735E-03 3.27999E-06
   130   1596 1  3.34424E-03 3.01632E-06
   131   1591 1  5.90233E-03 9.39571E-06
   132    164 1  4.49116E-03 5.44002E-06
   132    165 1  4.32715E-03 5.04994E-06
   132    166 1  6.66305E-03 1.19737E-05
   132   1593 1  5.90330E-03 9.39879E-06
   132   1594 1  7.30460E-03 1.43905E-05
   132   1596 1  4.89072E-03 6.45103E-06
   132   1623 1  7.13514E-03 1.37305E-05
   132   1626 1  5.48917E-03 8.12637E-06
   133   1589 1  6.25792E-03 1.05619E-05
   133   1614 1  7.38723E-03 1.47179E-05
   134    178 1  6.05924E-03 9.90192E-06
   134   1623 1  2.49812E-03 1.68310E-06
   134   1624 1  6.77501E-03 1.23795E-05
   134   1626 1  6.44902E-03 1.12168E-05
   136    176 1  4.65463E-03 5.84322E-06
   137    169 1  7.24850E-03 1.41703E-05
   137    176 1  6.04354E-03 9.85065E-06
   138    169 1  8.87697E-04 2.12526E-07
   138    170 1  3.33306E-03 2.99618E-06
   138    173 1  2.18866E-03 1.29193E-06
   138    174 1  4.55531E-03 5.59653E-06
   138    176 1  1.86098E-03 9.34042E-07
   141    176 1  5.28181E-03 7.52398E-06
   144    188 1  2.86838E-03 2.21899E-06
   145    181 1  7.18082E-03 1.39069E-05
   146    181 1  1.07212E-03 3.10008E-07
   146    182 1  2.07995E-03 1.16678E-06
   146    183 1  5.78695E-03 9.03197E-06
   146    185 1  4.93323E-03 6.56364E-06
   147    188 1  3.06746E-03 2.53770E-06
   148    188 1  3.09646E-03 2.58591E-06
   150    188 1  6.53497E-03 1.15178E-05
   150    194 1  3.98825E-03 4.28989E-06
   150    195 1  7.26708E-03 1.42430E-05
   150    200 1  2.18542E-03 1.28811E-06
   150    204 1  6.15628E-03 1.02216E-05
   167   1625 1  4.41778E-03 5.26370E-06
   168   1623 1  6.15757E-03 1.02259E-05
   168   1624 1  5.25538E-03 7.44887E-06
   168   1625 1  2.09146E-03 1.17973E-06
   168   1656 1  1.92352E-03 9.97876E-07
   177   1656 1  6.68253E-03 1.20438E-05
   179   1648 1  5.40148E-03 7.86881E-06
   179   1656 1  5.65889E-03 8.63665E-06
   180   1619 1  6.13374E-03 1.01469E-05
   180   1623 1  6.11228E-03 1.00760E-05
   180   1646 1  7.18871E-03 1.39375E-05
   180   1648 1  3.37680E-03 3.07534E-06
   180   1652 1  6.37960E-03 1.09766E-05
   180   1654 1  6.99046E-03 1.31793E-05
   180   1656 1  1.04591E-03 2.95034E-07
   195    604 1  6.72618E-03 1.22017E-05
   196    594 1  2.19196E-03 1.29583E-06
   196    595 1  3.21869E-03 2.79410E-06
   196    597 1  5.07672E-03 6.95102E-06
   196    604 1  7.57074E-04 1.54582E-07
   196    605 1  4.46483E-03 5.37641E-06
   196    607 1  4.72807E-03 6.02908E-06
   196    608 1  3.37984E-03 3.08087E-06
   197    524 1  6.58108E-03 1.16809E-05
   197    562 1  5.67397E-03 8.68273E-06
   198    562 1  3.53823E-03 3.37641E-06
   198    592 1  3.72359E-03 3.73944E-06
   199    592 1  2.40720E-03 1.56281E-06
   201    607 1  4.28973E-03 4.96298E-06
   202    607 1  4.39329E-03 5.20550E-06
   206    627 1  5.68904E-03 8.72893E-06
   208    625 1  5.50918E-03 8.18572E-06
   208    627 1  7.91116E-04 1.68796E-07
   209    607 1  9.41423E-04 2.39030E-07
   210    607 1  4.90441E-03 6.48718E-06
   212    607 1  4.43876E-03 5.31382E-06
   212    613 1  5.65225E-03 8.61638E-06
   212    614 1  6.76454E-03 1.23413E-05
   212    620 1  1.57117E-03 6.65781E-07
   212    621 1  6.96375E-03 1.30788E-05
   212    623 1  3.77271E-03 3.83875E-06
   213    607 1  4.74021E-03 6.06006E-06
   215    249 1  3.72910E-03 3.75050E-06
   216    530 1  6.42554E-03 1.11353E-05
   216    569 1  1.89701E-03 9.70562E-07
   216    597 1  3.91117E-03 4.12569E-06
   216    598 1  6.96907E-03 1.30988E-05
   218    623 1  2.27645E-03 1.39766E-06
   219    249 1  5.17896E-03 7.23383E-06
   219    623 1  6.44414E-03 1.11999E-05
   220    242 1  9.52219E-04 2.44544E-07
   220    243 1  5.45937E-03 8.03835E-06
   220    246 1  4.12509E-03 4.58934E-06
   220    247 1  2.57804E-03 1.79252E-06
   220    249 1  3.95083E-03 4.20978E-06
   221    623 1  5.66237E-03 8.64726E-06
   221    627 1  5.45680E-03 8.03080E-06
   223    623 1  3.03729E-03 2.48803E-06
   226    250 1  1.07348E-03 3.10795E-07
   226    251 1  5.39252E-03 7.84270E-06
   226    254 1  3.40426E-03 3.12556E-06
   226    255 1  2.83828E-03 2.17266E-06
   226    256 1  4.53544E-03 5.54781E-06
   228    623 1  5.87271E-03 9.30163E-06
   228    629 1  5.52691E-03 8.23848E-06
   228    630 1  2.59287E-03 1.81319E-06
   228    631 1  1.86020E-03 9.33262E-07
   228    632 1  7.37395E-03 1.46651E-05
   228    636 1  7.12307E-03 1.36841E-05
   229    495 1  3.88731E-03 4.07551E-06
   229    636 1  4.86046E-03 6.37143E-06
   231    266 1  6.57067E-03 1.16440E-05
   231    267 1  5.23889E-03 7.40220E-06
   231    268 1  4.73897E-03 6.05691E-06
   232    265 1  7.03490E-03 1.33475E-05
   232    266 1  3.03537E-03 2.48489E-06
   232    267 1  5.19886E-03 7.28952E-06
   232    268 1  2.22629E-03 1.33673E-06
   233    258 1  1.25369E-03 4.23899E-07
   233    259 1  6.61813E-03 1.18128E-05
   233    262 1  4.34149E-03 5.08348E-06
   233    263 1  4.24745E-03 4.86563E-06
   233    265 1  3.32488E-03 2.98149E-06
   233    266 1  2.52687E-03 1.72206E-06
   233    267 1  4.33697E-03 5.07290E-06
   233    268 1  3.99840E-03 4.31177E-06
   237    269 1  1.41116E-03 5.37073E-07
   237    270 1  5.41283E-03 7.90189E-06
   237    273 1  2.73076E-03 2.01118E-06
   239    981 1  7.47811E-03 1.50823E-05
   240    981 1  5.41363E-03 7.90424E-06
   241    981 1  4.64356E-03 5.81548E-06
   245    274 1  1.24610E-03 4.18782E-07
   245    275 1  6.03814E-03 9.83307E-06
   245    278 1  3.80892E-03 3.91278E-06
   246    487 1  5.79461E-03 9.05589E-06
   253    279 1  1.27954E-03 4.41563E-07
   253    280 1  6.15831E-03 1.02283E-05
   253    283 1  3.84908E-03 3.99572E-06
   253    285 1  3.39015E-03 3.09970E-06
   253    387 1  7.20562E-03 1.40031E-05
   254    386 1  6.67464E-03 1.20154E-05
   256    467 1  5.59822E-03 8.45246E-06
   257    354 1  6.33473E-03 1.08228E-05
   257    487 1  6.70936E-03 1.21407E-05
   261    286 1  1.02073E-03 2.80998E-07
   261    287 1  4.72094E-03 6.01090E-06
   261    290 1  2.16725E-03 1.26678E-06
   264   1191 1  7.08536E-03 1.35396E-05
   264   1192 1  7.40066E-03 1.47715E-05
   265   1191 1  6.94981E-03 1.30265E-05
   266   1191 1  7.41088E-03 1.48123E-05
   266   1192 1  6.05931E-03 9.90215E-06
   266   1193 1  4.71937E-03 6.00690E-06
   266   1194 1  3.73820E-03 3.76884E-06
   267   1192 1  3.42003E-03 3.15459E-06
   267   1193 1  1.77166E-03 8.46533E-07
   267   1194 1  2.41909E-03 1.57829E-06
   267   1195 1  2.87506E-03 2.22935E-06
   268   1194 1  4.26281E-03 4.90089E-06
   272    295 1  9.38693E-04 2.37646E-07
   272    296 1  5.63033E-03 8.54968E-06
   272    299 1  4.77189E-03 6.14135E-06
   272    300 1  2.94889E-03 2.34531E-06
   275    310 1  5.49043E-03 8.13010E-06
   277    301 1  9.84673E-04 2.61497E-07
   277    302 1  3.31997E-03 2.97269E-06
   277    303 1  4.82120E-03 6.26892E-06
   277    305 1  1.61478E-03 7.03247E-07
   277    310 1  7.41935E-03 1.48462E-05
   277    333 1  7.07850E-03 1.35134E-05
   277    336 1  7.04831E-03 1.33984E-05
   278    323 1  3.79218E-03 3.87847E-06
   278    329 1  4.45452E-03 5.35160E-06
   278    330 1  4.02038E-03 4.35930E-06
   278    331 1  7.28075E-03 1.42967E-05
   278    332 1  6.50371E-03 1.14079E-05
   284    360 1  5.83935E-03 9.19626E-06
   285    331 1  5.98737E-03 9.66842E-06
   285    335 1  4.63630E-03 5.79730E-06
   285    355 1  3.42435E-03 3.16257E-06
   285    356 1  4.96166E-03 6.63953E-06
   285    359 1  7.44410E-03 1.49454E-05
   285    387 1  5.20648E-03 7.31091E-06
   302    336 1  7.21362E-03 1.40343E-05
   303    336 1  7.23205E-03 1.41061E-05
   304    338 1  6.55817E-03 1.15997E-05
   308    332 1  1.39434E-03 5.24352E-07
   308    333 1  4.29106E-03 4.96605E-06
   308    336 1  1.78556E-03 8.59865E-07
   308    337 1  1.99282E-03 1.07108E-06
   308    338 1  5.10148E-03 7.01900E-06
   314    347 1  2.96681E-03 2.37390E-06
   314    348 1  1.94887E-03 1.02435E-06
   314    349 1  1.06399E-03 3.05322E-07
   317    349 1  5.76533E-03 8.96461E-06
   318    349 1  7.51282E-03 1.52226E-05
   319    349 1  3.27959E-03 2.90082E-06
   323    488 1  5.06787E-03 6.92681E-06
   325    488 1  4.43337E-03 5.30090E-06
   326    459 1  5.62105E-03 8.52154E-06
   326    480 1  6.25824E-03 1.05630E-05
   327    488 1  5.49897E-03 8.15541E-06
   348    459 1  7.24263E-03 1.41474E-05
   353    380 1  1.38700E-03 5.18841E-07
   353    381 1  7.54095E-03 1.53368E-05
   353    384 1  5.89386E-03 9.36877E-06
   353    385 1  4.40241E-03 5.22712E-06
   354    387 1  7.55529E-03 1.53952E-05
   354    428 1  4.58578E-03 5.67165E-06
   358    388 1  2.36487E-03 1.50834E-06
   358    392 1  4.08577E-03 4.50225E-06
   358    393 1  6.69234E-03 1.20792E-05
   358    395 1  2.43895E-03 1.60431E-06
   367    396 1  1.48240E-03 5.92669E-07
   367    397 1  6.39137E-03 1.10172E-05
   367    400 1  3.59050E-03 3.47691E-06
   375    401 1  1.67163E-03 7.53641E-07
   375    405 1  1.83313E-03 9.06296E-07
   375    406 1  6.58841E-03 1.17070E-05
   375    408 1  5.17652E-03 7.22700E-06
   375    409 1  5.69654E-03 8.75194E-06
   378    407 1  5.43649E-03 7.97112E-06
   378    408 1  2.85534E-03 2.19887E-06
   378    409 1  4.67410E-03 5.89221E-06
   378    416 1  4.53553E-03 5.54804E-06
   378    417 1  1.86217E-03 9.35237E-07
   378    422 1  6.65183E-03 1.19334E-05
   378    423 1  7.56429E-03 1.54319E-05
   383   1209 1  4.11627E-03 4.56972E-06
   391   1253 1  6.83538E-03 1.26011E-05
   391   1254 1  4.72982E-03 6.03354E-06
   399   1279 1  2.35610E-03 1.49716E-06
   401   1254 1  4.48620E-03 5.42801E-06
   402   1254 1  3.38025E-03 3.08163E-06
   402   1287 1  6.29761E-03 1.06963E-05
   404   1282 1  5.58758E-03 8.42036E-06
   404   1283 1  4.56836E-03 5.62863E-06
   404   1287 1  4.02020E-03 4.35892E-06
   404   1313 1  6.58927E-03 1.17100E-05
   406   1315 1  6.92321E-03 1.29270E-05
   414   1315 1  2.14797E-03 1.24434E-06
   418   1315 1  5.34643E-03 7.70921E-06
   419   1315 1  4.02801E-03 4.37585E-06
   420    667 1  6.48973E-03 1.13589E-05
   420   1352 1  6.84243E-03 1.26271E-05
   420   1353 1  5.64443E-03 8.59256E-06
   421    655 1  6.67846E-03 1.20291E-05
   426    467 1  7.42093E-03 1.48525E-05
   427    460 1  4.25911E-03 4.89238E-06
   427    467 1  4.41441E-03 5.25566E-06
   432    461 1  2.19257E-03 1.29655E-06
   432    465 1  5.31239E-03 7.61138E-06
   432    467 1  7.53794E-03 1.53245E-05
   437    691 1  6.80231E-03 1.24794E-05
   438    475 1  5.59625E-03 8.44651E-06
   439    468 1  9.71705E-04 2.54655E-07
   439    469 1  5.10777E-03 7.03632E-06
   439    472 1  3.16623E-03 2.70376E-06
   439    473 1  2.14161E-03 1.23698E-06
   439    475 1  2.64273E-03 1.88360E-06
   440    475 1  6.88489E-03 1.27843E-05
   440    688 1  7.20211E-03 1.39895E-05
   441    666 1  3.30512E-03 2.94617E-06
   441    680 1  6.79023E-03 1.24352E-05
   441    688 1  6.08639E-03 9.99085E-06
   441    691 1  6.47450E-03 1.13056E-05
   442    665 1  5.64363E-03 8.59013E-06
   442    666 1  1.03570E-03 2.89299E-07
   442    667 1  4.74867E-03 6.08172E-06
   442    688 1  3.22951E-03 2.81291E-06
   442    689 1  4.06155E-03 4.44905E-06
   442    691 1  1.15596E-03 3.60388E-07
   443    666 1  4.17166E-03 4.69354E-06
   443    680 1  1.91916E-03 9.93355E-07
   443    681 1  3.32051E-03 2.97367E-06
   447    476 1  2.43592E-03 1.60033E-06
   447    480 1  3.96754E-03 4.24547E-06
   456    481 1  1.85220E-03 9.25244E-07
   464    489 1  1.70590E-03 7.84851E-07
   464    493 1  4.61922E-03 5.75466E-06
   464    495 1  1.95456E-03 1.03034E-06
   466    639 1  3.95407E-03 4.21669E-06
   466    641 1  5.13219E-03 7.10377E-06
   466    690 1  6.74095E-03 1.22553E-05
   471    496 1  1.31747E-03 4.68127E-07
   471    497 1  6.29749E-03 1.06959E-05
   471    500 1  3.77799E-03 3.84950E-06
   471    501 1  2.74738E-03 2.03573E-06
   471    502 1  7.08930E-03 1.35547E-05
   474    502 1  7.29059E-03 1.43353E-05
   474    503 1  6.37338E-03 1.09552E-05
   475    709 1  5.35506E-03 7.73412E-06
   479    505 1  1.92522E-03 9.99641E-07
   479    509 1  4.69949E-03 5.95641E-06
   479    510 1  2.43730E-03 1.60214E-06
   484    514 1  1.49367E-03 6.01719E-07
   484    515 1  6.54444E-03 1.15512E-05
   484    518 1  3.12019E-03 2.62569E-06
   492    525 1  1.18383E-03 3.77973E-07
   492    526 1  5.81317E-03 9.11400E-06
   492    529 1  2.97822E-03 2.39219E-06
   492    530 1  4.57855E-03 5.65379E-06
   494    638 1  7.47972E-03 1.50887E-05
   494    640 1  7.26412E-03 1.42314E-05
   495    637 1  6.21299E-03 1.04108E-05
   495    639 1  5.24562E-03 7.42123E-06
   495    641 1  7.36951E-03 1.46474E-05
   499    533 1  2.19804E-03 1.30303E-06
   499    537 1  3.96229E-03 4.23424E-06
   507    546 1  4.27642E-03 4.93224E-06
   508    538 1  4.47952E-03 5.41185E-06
   508    544 1  4.27162E-03 4.92116E-06
   508    545 1  5.41108E-03 7.89678E-06
   508    546 1  1.13749E-03 3.48964E-07
   517    569 1  5.61135E-03 8.49216E-06
   522    561 1  4.61212E-03 5.73699E-06
   522    562 1  2.13912E-03 1.23411E-06
   522    563 1  2.69912E-03 1.96485E-06
   523    561 1  2.08862E-03 1.17653E-06
   523    562 1  8.18230E-04 1.80565E-07
   523    563 1  1.21567E-03 3.98579E-07
   523    569 1  3.43213E-03 3.17695E-06
   524    561 1  2.21892E-03 1.32790E-06
   524    562 1  1.04124E-03 2.92405E-07
   524    563 1  1.81706E-03 8.90470E-07
   526    568 1  5.78060E-03 9.01214E-06
   526    569 1  6.73924E-03 1.22491E-05
   527    568 1  5.45281E-03 8.01905E-06
   528    568 1  1.42657E-03 5.48871E-07
   532    601 1  6.87004E-03 1.27292E-05
   532    602 1  6.56893E-03 1.16378E-05
   532    603 1  4.26618E-03 4.90863E-06
   559    592 1  5.23395E-03 7.38824E-06
   567    600 1  4.16897E-03 4.68749E-06
   569    597 1  6.14546E-03 1.01857E-05
   603    751 1  4.42457E-03 5.27988E-06
   618    716 1  5.98419E-03 9.65815E-06
   618    717 1  4.11175E-03 4.55970E-06
   639    690 1  2.12437E-03 1.21715E-06
   640    715 1  6.31661E-03 1.07610E-05
   640    716 1  6.41874E-03 1.11117E-05
   641    687 1  4.37817E-03 5.16973E-06
   641    688 1  6.05667E-03 9.89352E-06
   641    689 1  5.84981E-03 9.22924E-06
   641    690 1  2.65254E-03 1.89761E-06
   642    686 1  6.66692E-03 1.19876E-05
   642    687 1  5.93354E-03 9.49535E-06
   644    690 1  5.02809E-03 6.81850E-06
   645    690 1  5.54224E-03 8.28427E-06
   645   1381 1  4.53902E-03 5.55657E-06
   646   1381 1  2.46585E-03 1.63989E-06
   647    685 1  5.53315E-03 8.25710E-06
   647    687 1  5.26131E-03 7.46570E-06
   647    692 1  4.11052E-03 4.55697E-06
   647    693 1  5.82568E-03 9.15327E-06
   648   1416 1  6.47382E-03 1.13033E-05
   648   1418 1  2.24366E-03 1.35768E-06
   649    716 1  5.29807E-03 7.57039E-06
   650    689 1  5.51200E-03 8.19411E-06
   650    690 1  1.24522E-03 4.18191E-07
   650   1381 1  6.98235E-03 1.31488E-05
   651    690 1  4.76097E-03 6.11327E-06
   651   1381 1  7.48940E-03 1.51278E-05
   652   1361 1  5.89072E-03 9.35879E-06
   652   1381 1  5.35947E-03 7.74688E-06
   653   1350 1  6.31116E-03 1.07424E-05
   653   1351 1  4.26223E-03 4.89955E-06
   653   1356 1  6.44114E-03 1.11894E-05
   653   1357 1  2.94922E-03 2.34583E-06
   653   1360 1  3.04180E-03 2.49543E-06
   653   1361 1  8.64205E-04 2.01426E-07
   653   1362 1  4.55780E-03 5.60265E-06
   654    689 1  7.55567E-03 1.53967E-05
   654    690 1  2.41691E-03 1.57545E-06
   661   1381 1  6.29278E-03 1.06799E-05
   662   1351 1  5.41297E-03 7.90229E-06
   663   1382 1  7.14646E-03 1.37741E-05
   664    692 1  1.51976E-03 6.22920E-07
   664    696 1  6.28105E-03 1.06401E-05
   664   1382 1  4.70850E-03 5.97926E-06
   667   1352 1  7.49221E-03 1.51392E-05
   671    697 1  9.46231E-04 2.41477E-07
   671    698 1  5.80183E-03 9.07847E-06
   671    701 1  4.64668E-03 5.82328E-06
   671    702 1  4.31878E-03 5.03042E-06
   671    704 1  3.68568E-03 3.66368E-06
   674    704 1  4.18648E-03 4.72695E-06
   675   1382 1  6.28747E-03 1.06619E-05
   675   1402 1  5.09343E-03 6.99686E-06
   679    705 1  1.20376E-03 3.90806E-07
   679    706 1  5.34074E-03 7.69282E-06
   679    709 1  3.15144E-03 2.67856E-06
   686    710 1  2.39370E-03 1.54533E-06
   686    714 1  6.67581E-03 1.20196E-05
   693   1418 1  6.02987E-03 9.80616E-06
   694   1406 1  4.25849E-03 4.89096E-06
   695    718 1  1.72389E-03 8.01499E-07
   695    722 1  5.37739E-03 7.79876E-06
   695   1406 1  3.96441E-03 4.23878E-06
   696   1382 1  4.84484E-03 6.33054E-06
   696   1403 1  4.35362E-03 5.11193E-06
   696   1405 1  4.05009E-03 4.42397E-06
   696   1406 1  6.03183E-03 9.81254E-06
   696   1418 1  2.81964E-03 2.14423E-06
   697   1406 1  4.76167E-03 6.11506E-06
   698   1406 1  6.30131E-03 1.07089E-05
   700    727 1  1.00198E-03 2.70770E-07
   700    728 1  6.27704E-03 1.06266E-05
   700    731 1  4.87829E-03 6.41828E-06
   700    732 1  3.15833E-03 2.69029E-06
   703   1404 1  5.40359E-03 7.87495E-06
   703   1406 1  2.39744E-03 1.55017E-06
   708    736 1  1.56423E-03 6.59911E-07
   708    737 1  5.78947E-03 9.03982E-06
   708    740 1  2.66664E-03 1.91784E-06
   712    748 1  6.22130E-03 1.04387E-05
   713    741 1  2.41134E-03 1.56819E-06
   713    745 1  1.35894E-03 4.98065E-07
   713    746 1  4.87319E-03 6.40486E-06
   713    747 1  6.51660E-03 1.14531E-05
   713    748 1  3.21097E-03 2.78071E-06
   713    749 1  4.96643E-03 6.65228E-06
   714    748 1  7.29552E-03 1.43547E-05
   715    752 1  7.13657E-03 1.37361E-05
   717    748 1  4.32549E-03 5.04608E-06
   717    751 1  4.83801E-03 6.31272E-06
   717    766 1  4.98641E-03 6.70591E-06
   724   1406 1  2.81479E-03 2.13686E-06
   725   1441 1  5.00442E-03 6.75446E-06
   725   1442 1  5.44059E-03 7.98316E-06
   726   1440 1  3.54147E-03 3.38260E-06
   726   1441 1  3.35041E-03 3.02746E-06
   726   1442 1  1.09904E-03 3.25767E-07
   763   1479 1  5.34211E-03 7.69678E-06
   764   1469 1  4.69897E-03 5.95509E-06
   764   1475 1  6.50441E-03 1.14103E-05
   764   1478 1  4.33254E-03 5.06254E-06
   764   1479 1  1.70172E-03 7.81013E-07
   767   1479 1  3.83766E-03 3.97205E-06
   770   1479 1  2.51864E-03 1.71087E-06
   771   1475 1  6.04425E-03 9.85297E-06
   771   1476 1  6.53520E-03 1.15186E-05
   771   1479 1  1.75565E-03 8.31306E-07
   771   1481 1  1.42818E-03 5.50110E-07
   771   1482 1  5.80159E-03 9.07772E-06
   771   1485 1  3.52693E-03 3.35488E-06
   776   1479 1  3.86289E-03 4.02446E-06
   777   1479 1  5.88427E-03 9.33829E-06
   777   1484 1  3.14771E-03 2.67222E-06
   778   1479 1  7.31445E-03 1.44293E-05
   778   1484 1  4.14872E-03 4.64207E-06
   781   1651 1  6.60713E-03 1.17736E-05
   782   1651 1  5.37824E-03 7.80123E-06
   783   1485 1  6.52304E-03 1.14758E-05
   784   1651 1  5.59884E-03 8.45431E-06
   785   1639 1  6.05303E-03 9.88161E-06
   785   1642 1  6.27866E-03 1.06320E-05
   786   1639 1  7.36440E-03 1.46271E-05
   786   1651 1  7.10745E-03 1.36242E-05
   787   1639 1  3.82451E-03 3.94488E-06
   788   1484 1  1.06125E-03 3.03753E-07
   789   1484 1  6.48422E-03 1.13396E-05
   791   1484 1  5.07093E-03 6.93518E-06
   791   1491 1  2.85242E-03 2.19437E-06
   791   1492 1  3.38483E-03 3.08999E-06
   791   1502 1  1.12155E-03 3.39249E-07
   791   1505 1  3.96413E-03 4.23816E-06
   792   1484 1  7.17046E-03 1.38668E-05
   793   1499 1  6.46929E-03 1.12874E-05
   794   1413 1  6.87147E-03 1.27345E-05
   794   1479 1  6.62911E-03 1.18520E-05
   796   1505 1  2.35113E-03 1.49086E-06
   797   1505 1  4.05911E-03 4.44370E-06
   801   1617 1  5.09876E-03 7.01152E-06
   802   1506 1  5.20675E-03 7.31168E-06
   802   1642 1  6.79362E-03 1.24476E-05
   803   1505 1  1.14266E-03 3.52139E-07
   804   1505 1  7.08072E-03 1.35219E-05
   806   1505 1  5.65016E-03 8.61001E-06
   806   1508 1  3.40663E-03 3.12991E-06
   806   1509 1  3.59341E-03 3.48254E-06
   806   1516 1  8.82003E-04 2.09809E-07
   806   1517 1  5.70494E-03 8.77779E-06
   806   1519 1  4.32064E-03 5.03476E-06
   806   1522 1  3.71231E-03 3.71682E-06
   807   1500 1  6.92682E-03 1.29405E-05
   807   1501 1  2.69647E-03 1.96098E-06
   807   1505 1  7.49424E-03 1.51474E-05
   808   1501 1  4.13034E-03 4.60103E-06
   809   1501 1  2.69615E-03 1.96051E-06
   809   1512 1  4.94180E-03 6.58646E-06
   810   1389 1  6.32187E-03 1.07789E-05
   810   1498 1  2.51064E-03 1.70001E-06
   810   1500 1  3.15201E-03 2.67952E-06
   810   1501 1  7.31110E-04 1.44161E-07
   810   1512 1  3.76327E-03 3.81956E-06
   810   1513 1  5.41127E-03 7.89736E-06
   811   1390 1  5.47628E-03 8.08824E-06
   811   1514 1  5.31102E-03 7.60743E-06
   813   1519 1  5.74822E-03 8.91148E-06
   813   1522 1  7.17482E-03 1.38837E-05
   814   1519 1  6.10577E-03 1.00546E-05
   817   1522 1  7.43806E-03 1.49211E-05
   823   1519 1  1.40330E-03 5.31111E-07
   824   1519 1  6.64690E-03 1.19157E-05
   826   1531 1  1.39147E-03 5.22195E-07
   826   1532 1  3.79256E-03 3.87924E-06
   827   1514 1  3.81281E-03 3.92079E-06
   827   1519 1  5.81445E-03 9.11802E-06
   828   1514 1  5.80221E-03 9.07965E-06
   830   1514 1  5.71660E-03 8.81371E-06
   830   1515 1  6.13503E-03 1.01512E-05
   836    869 1  7.33517E-03 1.45112E-05
   836    877 1  4.31607E-03 5.02412E-06
   837    902 1  6.71811E-03 1.21724E-05
   837   1532 1  4.69895E-03 5.95503E-06
   837   1533 1  4.04086E-03 4.40383E-06
   837   1534 1  4.23193E-03 4.83014E-06
   841    875 1  6.57507E-03 1.16596E-05
   841    877 1  6.46026E-03 1.12560E-05
   844   1541 1  3.27319E-03 2.88952E-06
   849   1299 1  6.59264E-03 1.17220E-05
   850   1299 1  5.37139E-03 7.78138E-06
   850   1338 1  2.94103E-03 2.33282E-06
   851   1299 1  5.27870E-03 7.51512E-06
   851   1300 1  3.91519E-03 4.13418E-06
   851   1337 1  4.06363E-03 4.45360E-06
   851   1338 1  1.36310E-03 5.01115E-07
   852   1336 1  7.34965E-03 1.45686E-05
   852   1337 1  4.34401E-03 5.08938E-06
   852   1338 1  1.51872E-03 6.22065E-07
   865    893 1  2.69154E-03 1.95383E-06
   865    897 1  7.55725E-03 1.54032E-05
   865    898 1  6.08802E-03 9.99621E-06
   869   1541 1  5.58426E-03 8.41036E-06
   873    904 1  1.38653E-03 5.18489E-07
   873    905 1  7.21268E-03 1.40306E-05
   873    908 1  4.52286E-03 5.51708E-06
   873    909 1  5.57410E-03 8.37976E-06
   876    911 1  6.95916E-03 1.30616E-05
   876   1260 1  7.17896E-03 1.38997E-05
   881    912 1  1.61425E-03 7.02787E-07
   881    917 1  2.78772E-03 2.09595E-06
   883   1238 1  6.42655E-03 1.11388E-05
   884   1260 1  6.52614E-03 1.14867E-05
   888    919 1  3.65155E-03 3.59614E-06
   888   1022 1  7.37531E-03 1.46704E-05
   888   1023 1  2.68971E-03 1.95116E-06
   894   1023 1  4.77696E-03 6.15441E-06
   895   1021 1  7.01180E-03 1.32599E-05
   895   1023 1  4.48074E-03 5.41481E-06
   896    923 1  2.98207E-03 2.39839E-06
   896   1021 1  1.35076E-03 4.92082E-07
   896   1023 1  1.00580E-03 2.72841E-07
   901   1534 1  5.11276E-03 7.05007E-06
   902   1534 1  4.00783E-03 4.33212E-06
   903   1534 1  1.33049E-03 4.77423E-07
   903   1536 1  6.78674E-03 1.24224E-05
   910   1214 1  7.32532E-03 1.44722E-05
   910   1217 1  4.36596E-03 5.14094E-06
   910   1218 1  3.38165E-03 3.08417E-06
   910   1219 1  3.52353E-03 3.34841E-06
   910   1261 1  2.99424E-03 2.41800E-06
   919   1023 1  4.49842E-03 5.45761E-06
   920   1021 1  5.25148E-03 7.43782E-06
   920   1022 1  5.02121E-03 6.79986E-06
   920   1023 1  2.57167E-03 1.78366E-06
   920   1030 1  5.13492E-03 7.11132E-06
   921   1021 1  3.29302E-03 2.92463E-06
   921   1023 1  4.12506E-03 4.58926E-06
   922   1005 1  6.54342E-03 1.15476E-05
   922   1015 1  2.39425E-03 1.54604E-06
   922   1016 1  4.14212E-03 4.62730E-06
   922   1019 1  5.02670E-03 6.81472E-06
   922   1021 1  3.90395E-03 4.11046E-06
   922   1023 1  6.99060E-03 1.31799E-05
   922   1024 1  1.33361E-03 4.79670E-07
   922   1029 1  5.34016E-03 7.69116E-06
   922   1030 1  5.83463E-03 9.18142E-06
   923   1021 1  6.00606E-03 9.72885E-06
   924   1005 1  3.05363E-03 2.51487E-06
   925   1005 1  5.37311E-03 7.78636E-06
   928   1001 1  5.32905E-03 7.65919E-06
   928   1005 1  7.12701E-03 1.36993E-05
   928   1220 1  7.20636E-03 1.40060E-05
   929   1001 1  3.35094E-03 3.02841E-06
   929   1220 1  7.42024E-03 1.48497E-05
   930   1218 1  5.01397E-03 6.78026E-06
   930   1219 1  6.25875E-03 1.05647E-05
   930   1220 1  1.17269E-03 3.70892E-07
   931   1194 1  3.40276E-03 3.12281E-06
   931   1219 1  5.33596E-03 7.67906E-06
   931   1220 1  3.92858E-03 4.16249E-06
   932   1194 1  4.98522E-03 6.70273E-06
   933   1193 1  3.30346E-03 2.94320E-06
   933   1194 1  2.59096E-03 1.81052E-06
   933   1195 1  3.57301E-03 3.44310E-06
   933   1218 1  3.11867E-03 2.62314E-06
   933   1219 1  9.37117E-04 2.36848E-07
   933   1220 1  2.74039E-03 2.02538E-06
   933   1292 1  3.98566E-03 4.28432E-06
   934   1005 1  1.59655E-03 6.87458E-07
   935   1174 1  2.10653E-03 1.19679E-06
   936   1174 1  3.59942E-03 3.49419E-06
   937    996 1  4.13967E-03 4.62183E-06
   937    997 1  4.75355E-03 6.09423E-06
   937   1002 1  8.91257E-04 2.14234E-07
   937   1003 1  3.87407E-03 4.04779E-06
   937   1004 1  5.32795E-03 7.65603E-06
   937   1005 1  2.20038E-03 1.30580E-06
   937   1006 1  4.35607E-03 5.11768E-06
   937   1009 1  6.25634E-03 1.05566E-05
   938   1174 1  5.51929E-03 8.21578E-06
   939   1029 1  5.48822E-03 8.12354E-06
   940   1184 1  3.55305E-03 3.40475E-06
   941   1029 1  7.58835E-03 1.55302E-05
   941   1184 1  4.38820E-03 5.19344E-06
   942   1184 1  5.12376E-03 7.08044E-06
   943   1184 1  4.94207E-03 6.58720E-06
   945   1174 1  9.73782E-04 2.55745E-07
   946    987 1  2.85990E-03 2.20589E-06
   946   1174 1  6.49658E-03 1.13829E-05
   947    987 1  4.41883E-03 5.26621E-06
   947   1170 1  4.57007E-03 5.63284E-06
   948   1164 1  2.38612E-03 1.53556E-06
   948   1165 1  3.53757E-03 3.37516E-06
   948   1167 1  4.18174E-03 4.71624E-06
   948   1170 1  3.40845E-03 3.13326E-06
   948   1171 1  1.05320E-03 2.99163E-07
   948   1172 1  7.14564E-03 1.37710E-05
   948   1174 1  3.73944E-03 3.77135E-06
   948   1176 1  4.21761E-03 4.79750E-06
   949    987 1  5.22450E-03 7.36159E-06
   951   1174 1  4.71378E-03 5.99269E-06
   951   1176 1  7.32116E-03 1.44558E-05
   952    987 1  1.02533E-03 2.83537E-07
   952   1170 1  4.17936E-03 4.71089E-06
   953    987 1  5.53316E-03 8.25712E-06
   953   1170 1  5.52278E-03 8.22619E-06
   954    980 1  7.31466E-03 1.44301E-05
   955    980 1  8.14035E-04 1.78718E-07
   955    981 1  3.20340E-03 2.76761E-06
   955    982 1  5.39281E-03 7.84354E-06
   955    984 1  3.29986E-03 2.93679E-06
   955    987 1  6.35117E-03 1.08790E-05
   956    987 1  5.63358E-03 8.55956E-06
   956   1115 1  6.85038E-03 1.26565E-05
   956   1116 1  5.34822E-03 7.71437E-06
   956   1117 1  3.95835E-03 4.22581E-06
   956   1170 1  4.54443E-03 5.56983E-06
   957   1115 1  5.36157E-03 7.75294E-06
   957   1116 1  3.78657E-03 3.86701E-06
   957   1117 1  5.47960E-03 8.09805E-06
   957   1118 1  5.63496E-03 8.56375E-06
   958    994 1  3.27655E-03 2.89546E-06
   958   1116 1  4.65454E-03 5.84300E-06
   958   1117 1  6.68764E-03 1.20623E-05
   958   1118 1  3.72251E-03 3.73728E-06
   959   1115 1  5.53322E-03 8.25732E-06
   959   1149 1  6.75873E-03 1.23201E-05
   960    994 1  6.38393E-03 1.09916E-05
   960   1118 1  4.90404E-03 6.48620E-06
   960   1139 1  4.70746E-03 5.97662E-06
   960   1152 1  5.59493E-03 8.44252E-06
   961   1139 1  3.77198E-03 3.83725E-06
   961   1149 1  3.83921E-03 3.97526E-06
   961   1151 1  3.59739E-03 3.49025E-06
   961   1152 1  1.48440E-03 5.94273E-07
   972   1152 1  7.34093E-03 1.45340E-05
   990   1117 1  6.11868E-03 1.00972E-05
   991   1116 1  5.14940E-03 7.15149E-06
   991   1117 1  1.25989E-03 4.28101E-07
   991   1118 1  5.06767E-03 6.92626E-06
   991   1133 1  7.50210E-03 1.51792E-05
   992   1117 1  5.68842E-03 8.72704E-06
   992   1118 1  6.54476E-03 1.15523E-05
   992   1131 1  6.64689E-03 1.19157E-05
   994   1116 1  5.44032E-03 7.98236E-06
   994   1117 1  4.80391E-03 6.22405E-06
   994   1118 1  1.70275E-03 7.81961E-07
   994   1131 1  4.57004E-03 5.63278E-06
   994   1132 1  7.08573E-03 1.35410E-05
   994   1140 1  6.23554E-03 1.04865E-05
  1003   1054 1  3.98333E-03 4.27933E-06
  1004   1054 1  5.54658E-03 8.29722E-06
  1006   1054 1  4.73661E-03 6.05086E-06
  1008   1054 1  7.04159E-03 1.33728E-05
  1008   1066 1  5.55563E-03 8.32432E-06
  1008   1067 1  5.82262E-03 9.14364E-06
  1008   1070 1  6.53385E-03 1.15138E-05
  1009   1169 1  3.75462E-03 3.80201E-06
  1009   1170 1  5.59545E-03 8.44408E-06
  1010   1070 1  7.47867E-03 1.50845E-05
  1010   1124 1  6.74696E-03 1.22772E-05
  1010   1125 1  7.27593E-03 1.42777E-05
  1010   1126 1  5.54608E-03 8.29575E-06
  1011   1117 1  3.79326E-03 3.88068E-06
  1011   1169 1  7.19276E-03 1.39532E-05
  1011   1170 1  4.18495E-03 4.72349E-06
  1012   1117 1  3.68275E-03 3.65786E-06
  1013   1112 1  4.55225E-03 5.58901E-06
  1013   1113 1  5.84463E-03 9.21292E-06
  1013   1116 1  3.79489E-03 3.88402E-06
  1013   1117 1  6.33174E-04 1.08126E-07
  1013   1119 1  1.60195E-03 6.92116E-07
  1013   1120 1  6.97061E-03 1.31046E-05
  1013   1123 1  3.96137E-03 4.23227E-06
  1013   1124 1  4.56848E-03 5.62893E-06
  1014   1053 1  5.28010E-03 7.51911E-06
  1014   1054 1  1.52659E-03 6.28535E-07
  1017   1051 1  1.82389E-03 8.97181E-07
  1017   1052 1  5.21125E-03 7.32430E-06
  1017   1053 1  1.67675E-03 7.58259E-07
  1017   1054 1  2.47365E-03 1.65028E-06
  1017   1059 1  1.58234E-03 6.75275E-07
  1017   1060 1  2.01744E-03 1.09770E-06
  1017   1063 1  4.41941E-03 5.26759E-06
  1017   1065 1  6.42766E-03 1.11427E-05
  1018   1051 1  4.82648E-03 6.28267E-06
  1027   1063 1  4.55614E-03 5.59856E-06
  1067   1125 1  3.72779E-03 3.74788E-06
  1068   1125 1  4.80141E-03 6.21756E-06
  1070   1105 1  1.82739E-03 9.00631E-07
  1070   1125 1  5.02762E-03 6.81724E-06
  1071   1098 1  4.78159E-03 6.16633E-06
  1071   1105 1  6.47080E-03 1.12927E-05
  1071   1169 1  6.93406E-03 1.29676E-05
  1073   1124 1  7.55183E-03 1.53811E-05
  1073   1125 1  1.36425E-03 5.01964E-07
  1077   1125 1  5.89741E-03 9.38006E-06
  1078   1125 1  5.98713E-03 9.66764E-06
  1078   1126 1  7.48450E-03 1.51080E-05
  1079   1124 1  6.70014E-03 1.21074E-05
  1079   1126 1  5.67529E-03 8.68679E-06
  1080   1126 1  4.27225E-03 4.92262E-06
  1100   1161 1  4.10917E-03 4.55398E-06
  1100   1163 1  5.95208E-03 9.55478E-06
  1100   1168 1  5.44476E-03 7.99541E-06
  1100   1169 1  6.40055E-03 1.10489E-05
  1101   1148 1  7.35501E-03 1.45898E-05
  1101   1155 1  2.60717E-03 1.83325E-06
  1101   1156 1  3.76263E-03 3.81826E-06
  1101   1160 1  5.62300E-03 8.52743E-06
  1101   1161 1  8.77894E-04 2.07858E-07
  1101   1163 1  9.22181E-04 2.29358E-07
  1101   1164 1  5.97230E-03 9.61979E-06
  1101   1167 1  4.69372E-03 5.94180E-06
  1101   1168 1  4.23010E-03 4.82596E-06
  1102   1168 1  6.32114E-03 1.07764E-05
  1102   1169 1  5.83374E-03 9.17861E-06
  1103   1148 1  2.15050E-03 1.24727E-06
  1104   1148 1  2.69225E-03 1.95485E-06
  1104   1168 1  4.65545E-03 5.84530E-06
  1104   1169 1  6.03299E-03 9.81630E-06
  1105   1169 1  4.85916E-03 6.36803E-06
  1106   1144 1  6.88009E-03 1.27665E-05
  1106   1148 1  6.64346E-03 1.19034E-05
  1108   1144 1  3.26554E-03 2.87603E-06
  1108   1161 1  4.27473E-03 4.92832E-06
  1109   1161 1  3.52016E-03 3.34201E-06
  1110   1160 1  2.88825E-03 2.24984E-06
  1110   1161 1  1.64126E-03 7.26505E-07
  1110   1162 1  3.10332E-03 2.59738E-06
  1111   1147 1  5.14665E-03 7.14384E-06
  1111   1148 1  5.82137E-04 9.13974E-08
  1111   1168 1  5.25603E-03 7.45072E-06
  1111   1170 1  4.76787E-03 6.13101E-06
  1112   1148 1  4.20626E-03 4.77172E-06
  1112   1170 1  5.47558E-03 8.08616E-06
  1113   1141 1  5.62015E-03 8.51880E-06
  1114   1141 1  7.39165E-04 1.47355E-07
  1114   1142 1  1.81159E-03 8.85121E-07
  1114   1143 1  7.21670E-03 1.40463E-05
  1115   1148 1  2.81398E-03 2.13562E-06
  1115   1170 1  4.64056E-03 5.80796E-06
  1195   1292 1  5.47106E-03 8.07282E-06
  1206   1291 1  7.49654E-03 1.51567E-05
  1207   1291 1  3.63997E-03 3.57337E-06
  1208   1252 1  3.71353E-03 3.71927E-06
  1208   1254 1  4.02067E-03 4.35994E-06
  1208   1290 1  2.72026E-03 1.99574E-06
  1208   1291 1  6.84891E-04 1.26510E-07
  1208   1292 1  2.05214E-03 1.13579E-06
  1209   1254 1  6.84087E-03 1.26214E-05
  1209   1291 1  2.78094E-03 2.08577E-06
  1210   1291 1  2.38545E-03 1.53470E-06
  1212   1290 1  4.17050E-03 4.69092E-06
  1212   1291 1  1.48152E-03 5.91967E-07
  1212   1292 1  7.24575E-03 1.41595E-05
  1218   1292 1  7.20119E-03 1.39859E-05
  1219   1290 1  7.34006E-03 1.45305E-05
  1219   1292 1  8.84501E-04 2.10998E-07
  1223   1261 1  6.65280E-03 1.19369E-05
  1224   1255 1  1.31228E-03 4.64446E-07
  1224   1256 1  6.95903E-03 1.30611E-05
  1224   1259 1  4.37979E-03 5.17356E-06
  1224   1261 1  1.99505E-03 1.07347E-06
  1233   1262 1  1.58401E-03 6.76705E-07
  1233   1263 1  7.52634E-03 1.52774E-05
  1233   1266 1  4.42359E-03 5.27755E-06
  1233   1267 1  3.49690E-03 3.29799E-06
  1233   1268 1  6.94640E-03 1.30137E-05
  1235   1271 1  4.46558E-03 5.37821E-06
  1238   1271 1  7.25320E-03 1.41887E-05
  1242   1273 1  1.86865E-03 9.41754E-07
  1242   1277 1  5.55702E-03 8.32849E-06
  1242   1278 1  3.00995E-03 2.44344E-06
  1242   1279 1  6.35496E-03 1.08920E-05
  1251   1282 1  1.19483E-03 3.85030E-07
  1251   1283 1  6.26397E-03 1.05824E-05
  1251   1286 1  4.78954E-03 6.18686E-06
  1251   1287 1  2.60978E-03 1.83692E-06
  1254   1291 1  3.78549E-03 3.86480E-06
  1258   1293 1  1.02043E-03 2.80833E-07
  1258   1294 1  6.14818E-03 1.01947E-05
  1258   1297 1  5.02644E-03 6.81402E-06
  1265   1301 1  1.96133E-03 1.03749E-06
  1265   1305 1  5.82270E-03 9.14389E-06
  1265   1307 1  3.08401E-03 2.56516E-06
  1276   1308 1  1.87752E-03 9.50717E-07
  1276   1312 1  7.57463E-03 1.54741E-05
  1276   1313 1  3.94353E-03 4.19424E-06
  1285   1317 1  1.20214E-03 3.89759E-07
  1285   1318 1  5.37667E-03 7.79667E-06
  1285   1321 1  3.21620E-03 2.78976E-06
  1295   1336 1  7.12585E-03 1.36948E-05
  1296   1329 1  1.38909E-03 5.20409E-07
  1296   1330 1  7.08372E-03 1.35334E-05
  1296   1333 1  4.67943E-03 5.90567E-06
  1296   1334 1  4.38812E-03 5.19324E-06
  1296   1336 1  1.33792E-03 4.82773E-07
  1296   1338 1  7.21013E-03 1.40207E-05
  1304   1339 1  1.17099E-03 3.69821E-07
  1304   1340 1  5.68910E-03 8.72912E-06
  1304   1343 1  3.53309E-03 3.36660E-06
  1304   1344 1  2.99594E-03 2.42075E-06
  1304   1345 1  6.34861E-03 1.08703E-05
  1304   1347 1  5.32618E-03 7.65094E-06
  1306   1347 1  6.01185E-03 9.74762E-06
  1311   1348 1  1.20819E-03 3.93688E-07
  1311   1349 1  4.48304E-03 5.42037E-06
  1311   1352 1  3.20296E-03 2.76685E-06
  1311   1353 1  3.06170E-03 2.52818E-06
  1311   1356 1  6.55951E-03 1.16045E-05
  1318   1361 1  7.40903E-03 1.48049E-05
  1319   1356 1  6.86304E-03 1.27033E-05
  1320   1356 1  1.29073E-03 4.49319E-07
  1320   1357 1  3.73851E-03 3.76947E-06
  1320   1358 1  4.41554E-03 5.25837E-06
  1320   1360 1  3.94953E-03 4.20701E-06
  1320   1363 1  9.55633E-04 2.46300E-07
  1320   1364 1  5.67337E-03 8.68090E-06
  1320   1367 1  4.66365E-03 5.86590E-06
  1323   1360 1  3.44314E-03 3.19736E-06
  1323   1362 1  5.08717E-03 6.97966E-06
  1325   1360 1  5.26426E-03 7.47408E-06
  1325   1362 1  4.03240E-03 4.38541E-06
  1328   1390 1  7.22150E-03 1.40649E-05
  1330   1367 1  7.54923E-03 1.53705E-05
  1332   1367 1  3.70079E-03 3.69378E-06
  1332   1374 1  6.91735E-03 1.29051E-05
  1342   1373 1  4.98766E-03 6.70929E-06
  1342   1374 1  6.70824E-03 1.21367E-05
  1371   1395 1  1.88418E-03 9.57477E-07
  1371   1399 1  5.03571E-03 6.83918E-06
  1378   1407 1  1.53956E-03 6.39255E-07
  1378   1408 1  6.74435E-03 1.22677E-05
  1378   1411 1  3.98637E-03 4.28585E-06
  1378   1412 1  6.67366E-03 1.20119E-05
  1378   1414 1  2.96899E-03 2.37739E-06
  1384   1501 1  4.87521E-03 6.41018E-06
  1385   1424 1  5.59239E-03 8.43485E-06
  1386   1419 1  1.29682E-03 4.53569E-07
  1386   1420 1  4.39495E-03 5.20943E-06
  1386   1423 1  1.81515E-03 8.88607E-07
  1386   1424 1  8.00224E-04 1.72705E-07
  1386   1499 1  6.78515E-03 1.24166E-05
  1387   1501 1  5.25372E-03 7.44416E-06
  1388   1501 1  5.05030E-03 6.87888E-06
  1389   1501 1  2.42266E-03 1.58296E-06
  1394   1425 1  1.15177E-03 3.57776E-07
  1394   1426 1  5.44715E-03 8.00242E-06
  1394   1429 1  3.35940E-03 3.04374E-06
  1394   1430 1  4.18235E-03 4.71763E-06
  1398   1434 1  1.47079E-03 5.83427E-07
  1398   1439 1  3.75182E-03 3.79635E-06
  1409   1443 1  7.27955E-03 1.42920E-05
  1409   1497 1  6.62516E-03 1.18379E-05
  1410   1443 1  1.12852E-03 3.43482E-07
  1410   1444 1  6.32762E-03 1.07985E-05
  1410   1447 1  4.65446E-03 5.84280E-06
  1410   1497 1  6.20243E-03 1.03754E-05
  1411   1497 1  6.82766E-03 1.25727E-05
  1411   1499 1  6.29659E-03 1.06929E-05
  1419   1497 1  7.04919E-03 1.34018E-05
  1422   1448 1  1.42648E-03 5.48798E-07
  1422   1449 1  7.29341E-03 1.43464E-05
  1422   1452 1  5.38531E-03 7.82174E-06
  1422   1453 1  4.90505E-03 6.48887E-06
  1424   1498 1  6.55454E-03 1.15869E-05
  1424   1499 1  6.31246E-03 1.07468E-05
  1424   1500 1  5.63121E-03 8.55237E-06
  1428   1457 1  2.06468E-03 1.14970E-06
  1428   1461 1  4.13684E-03 4.61551E-06
  1437   1462 1  3.53743E-03 3.37489E-06
  1437   1466 1  1.83096E-03 9.04153E-07
  1437   1467 1  5.50093E-03 8.16121E-06
  1437   1470 1  3.83174E-03 3.95982E-06
  1437   1471 1  7.34234E-03 1.45396E-05
  1437   1474 1  7.34896E-03 1.45658E-05
  1438   1480 1  6.87727E-03 1.27560E-05
  1440   1473 1  5.20667E-03 7.31142E-06
  1441   1470 1  3.46558E-03 3.23917E-06
  1441   1471 1  4.26539E-03 4.90682E-06
  1441   1473 1  1.17583E-03 3.72879E-07
  1443   1480 1  6.88058E-03 1.27683E-05
  1444   1477 1  2.55640E-03 1.76255E-06
  1446   1477 1  6.85592E-03 1.26769E-05
  1447   1477 1  4.51070E-03 5.48744E-06
  1447   1494 1  5.58440E-03 8.41078E-06
  1506   1643 1  4.31220E-03 5.01512E-06
  1521   1643 1  4.57029E-03 5.63340E-06
  1526   1585 1  5.10244E-03 7.02165E-06
  1545   1585 1  3.87729E-03 4.05453E-06
  1546   1574 1  6.25130E-03 1.05396E-05
  1546   1585 1  6.20816E-03 1.03946E-05
  1548   1577 1  6.41241E-03 1.10899E-05
  1548   1609 1  3.21725E-03 2.79160E-06
  1549   1609 1  4.95936E-03 6.63337E-06
  1550   1607 1  4.40489E-03 5.23303E-06
  1550   1608 1  4.73123E-03 6.03714E-06
  1550   1609 1  1.04402E-03 2.93966E-07
  1554   1579 1  1.13647E-03 3.48334E-07
  1554   1580 1  7.05940E-03 1.34406E-05
  1554   1583 1  6.32678E-03 1.07956E-05
  1554   1585 1  3.13692E-03 2.65393E-06
  1561   1586 1  1.02781E-03 2.84909E-07
  1561   1587 1  5.61851E-03 8.51382E-06
  1561   1590 1  3.23495E-03 2.82240E-06
  1568   1597 1  1.20381E-03 3.90842E-07
  1568   1598 1  6.39492E-03 1.10294E-05
  1568   1601 1  4.39549E-03 5.21071E-06
  1573   1602 1  1.55996E-03 6.56315E-07
  1573   1606 1  7.04661E-03 1.33919E-05
  1573   1607 1  3.66725E-03 3.62714E-06
  1573   1609 1  2.69350E-03 1.95667E-06
  1582   1610 1  1.85810E-03 9.31149E-07
  1582   1614 1  5.19920E-03 7.29048E-06
  1582   1615 1  3.56754E-03 3.43258E-06
  1582   1616 1  7.58544E-03 1.55183E-05
  1589   1618 1  1.72449E-03 8.02053E-07
  1589   1623 1  6.67836E-03 1.20288E-05
  1593   1626 1  4.14816E-03 4.64081E-06
  1599   1635 1  6.42995E-03 1.11506E-05
  1600   1627 1  2.23575E-03 1.34812E-06
  1600   1632 1  6.16769E-03 1.02595E-05
  1600   1633 1  2.12642E-03 1.21949E-06
  1600   1634 1  2.59007E-03 1.80928E-06
  1600   1635 1  3.77463E-03 3.84265E-06
  1605   1636 1  1.78974E-03 8.63894E-07
  1605   1640 1  6.56545E-03 1.16255E-05
  1605   1641 1  2.79434E-03 2.10591E-06
  1605   1643 1  5.32787E-03 7.65579E-06
  1613   1644 1  1.45406E-03 5.70229E-07
  1613   1645 1  7.16602E-03 1.38497E-05
  1613   1648 1  4.88142E-03 6.42650E-06
  1613   1649 1  4.44681E-03 5.33311E-06
  1621   1652 1  1.14031E-03 3.50692E-07
  1621   1653 1  5.19500E-03 7.27871E-06
  1621   1654 1  5.15222E-03 7.15933E-06
  1621   1656 1  2.73340E-03 2.01506E-06

 [ bonds ]
 ;ai     aj      func    r0(nm)  Kb
      1      2 1  1.45014029E-01  2.00000000E+04
      2      3 1  1.51332095E-01  2.00000000E+04
      3      4 1  1.23720971E-01  2.00000000E+04
      3      9 1  1.34059261E-01  2.00000000E+04
      2      5 1  1.51901210E-01  2.00000000E+04
      5      6 1  1.54418198E-01  2.00000000E+04
      6      7 1  1.82396975E-01  2.00000000E+04
      7      8 1  1.77964594E-01  2.00000000E+04
      9     10 1  1.45823515E-01  2.00000000E+04
     10     11 1  1.53614870E-01  2.00000000E+04
     11     12 1  1.24349684E-01  2.00000000E+04
     11     20 1  1.32945145E-01  2.00000000E+04
     10     13 1  1.51322069E-01  2.00000000E+04
     13     14 1  1.52828863E-01  2.00000000E+04
     14     15 1  1.53491103E-01  2.00000000E+04
     15     16 1  1.46985366E-01  2.00000000E+04
     16     17 1  1.36370478E-01  2.00000000E+04
     17     18 1  1.33675923E-01  2.00000000E+04
     17     19 1  1.33527221E-01  2.00000000E+04
     20     21 1  1.44920943E-01  2.00000000E+04
     21     22 1  1.51029466E-01  2.00000000E+04
     22     23 1  1.23093524E-01  2.00000000E+04
     22     28 1  1.34276041E-01  2.00000000E+04
     21     24 1  1.53587510E-01  2.00000000E+04
     24     25 1  1.52660769E-01  2.00000000E+04
     25     27 1  1.51152562E-01  2.00000000E+04
     24     26 1  1.54099668E-01  2.00000000E+04
     28     29 1  1.46047381E-01  2.00000000E+04
     29     30 1  1.53201838E-01  2.00000000E+04
     30     31 1  1.23682483E-01  2.00000000E+04
     30     36 1  1.34477146E-01  2.00000000E+04
     29     32 1  1.53105072E-01  2.00000000E+04
     32     33 1  1.51918433E-01  2.00000000E+04
     33     35 1  1.52805321E-01  2.00000000E+04
     32     34 1  1.55292264E-01  2.00000000E+04
     36     37 1  1.46632820E-01  2.00000000E+04
     37     38 1  1.55620067E-01  2.00000000E+04
     38     39 1  1.24262623E-01  2.00000000E+04
     38     44 1  1.32128185E-01  2.00000000E+04
     37     40 1  1.51026877E-01  2.00000000E+04
     40     41 1  1.52579615E-01  2.00000000E+04
     41     42 1  1.53873818E-01  2.00000000E+04
     41     43 1  1.51377252E-01  2.00000000E+04
     44     45 1  1.46151324E-01  2.00000000E+04
     45     46 1  1.53321006E-01  2.00000000E+04
     46     47 1  1.24622958E-01  2.00000000E+04
     46     52 1  1.32817849E-01  2.00000000E+04
     45     48 1  1.50660081E-01  2.00000000E+04
     48     49 1  1.44932591E-01  2.00000000E+04
     49     50 1  1.51665165E-01  2.00000000E+04
     49     51 1  1.50712862E-01  2.00000000E+04
     52     53 1  1.46234873E-01  2.00000000E+04
     53     54 1  1.51000005E-01  2.00000000E+04
     54     55 1  1.21901213E-01  2.00000000E+04
     54     56 1  1.33228090E-01  2.00000000E+04
     56     57 1  1.46871073E-01  2.00000000E+04
     57     58 1  1.53270125E-01  2.00000000E+04
     58     59 1  1.22945142E-01  2.00000000E+04
     58     61 1  1.34286337E-01  2.00000000E+04
     57     60 1  1.51253240E-01  2.00000000E+04
     61     62 1  1.45527533E-01  2.00000000E+04
     62     63 1  1.51821070E-01  2.00000000E+04
     63     64 1  1.24085704E-01  2.00000000E+04
     63     68 1  1.35916086E-01  2.00000000E+04
     62     65 1  1.52453699E-01  2.00000000E+04
     65     66 1  1.54093224E-01  2.00000000E+04
     66     67 1  1.50818109E-01  2.00000000E+04
     67     61 1  1.46038505E-01  2.00000000E+04
     68     69 1  1.45813969E-01  2.00000000E+04
     69     70 1  1.53063740E-01  2.00000000E+04
     70     71 1  1.23045063E-01  2.00000000E+04
     70     72 1  1.36328763E-01  2.00000000E+04
     72     73 1  1.44516240E-01  2.00000000E+04
     73     74 1  1.53635442E-01  2.00000000E+04
     74     75 1  1.24685914E-01  2.00000000E+04
     74     77 1  1.34507785E-01  2.00000000E+04
     73     76 1  1.60299054E-01  2.00000000E+04
     77     78 1  1.45278052E-01  2.00000000E+04
     78     79 1  1.52480740E-01  2.00000000E+04
     79     80 1  1.23858832E-01  2.00000000E+04
     79     81 1  1.34538347E-01  2.00000000E+04
     81     82 1  1.46193277E-01  2.00000000E+04
     82     83 1  1.50916229E-01  2.00000000E+04
     83     84 1  1.24151400E-01  2.00000000E+04
     83     90 1  1.34673927E-01  2.00000000E+04
     82     85 1  1.54003290E-01  2.00000000E+04
     85     86 1  1.52269654E-01  2.00000000E+04
     86     87 1  1.52617478E-01  2.00000000E+04
     87     88 1  1.54433786E-01  2.00000000E+04
     88     89 1  1.43949971E-01  2.00000000E+04
     90     91 1  1.44465016E-01  2.00000000E+04
     91     92 1  1.52849375E-01  2.00000000E+04
     92     93 1  1.25318544E-01  2.00000000E+04
     92     94 1  1.35891827E-01  2.00000000E+04
     94     95 1  1.46577022E-01  2.00000000E+04
     95     96 1  1.53685081E-01  2.00000000E+04
     96     97 1  1.24011201E-01  2.00000000E+04
     96    101 1  1.33558696E-01  2.00000000E+04
     95     98 1  1.52699980E-01  2.00000000E+04
     98     99 1  1.43157678E-01  2.00000000E+04
     98    100 1  1.53912935E-01  2.00000000E+04
    101    102 1  1.47038075E-01  2.00000000E+04
    102    103 1  1.53545822E-01  2.00000000E+04
    103    104 1  1.24537576E-01  2.00000000E+04
    103    110 1  1.34356369E-01  2.00000000E+04
    102    105 1  1.51625119E-01  2.00000000E+04
    105    106 1  1.52800299E-01  2.00000000E+04
    106    107 1  1.52350000E-01  2.00000000E+04
    107    108 1  1.22366171E-01  2.00000000E+04
    107    109 1  1.31819409E-01  2.00000000E+04
    110    111 1  1.42609546E-01  2.00000000E+04
    111    112 1  1.53002412E-01  2.00000000E+04
    112    113 1  1.23398947E-01  2.00000000E+04
    112    115 1  1.36258200E-01  2.00000000E+04
    111    114 1  1.50413598E-01  2.00000000E+04
    115    116 1  1.46797494E-01  2.00000000E+04
    116    117 1  1.54647395E-01  2.00000000E+04
    117    118 1  1.22509273E-01  2.00000000E+04
    117    124 1  1.34419211E-01  2.00000000E+04
    116    119 1  1.53112848E-01  2.00000000E+04
    119    120 1  1.54489325E-01  2.00000000E+04
    120    121 1  1.54832477E-01  2.00000000E+04
    121    122 1  1.25095596E-01  2.00000000E+04
    121    123 1  1.33386981E-01  2.00000000E+04
    124    125 1  1.45284312E-01  2.00000000E+04
    125    126 1  1.51810018E-01  2.00000000E+04
    126    127 1  1.22763956E-01  2.00000000E+04
    126    135 1  1.32445910E-01  2.00000000E+04
    125    128 1  1.57756517E-01  2.00000000E+04
    128    129 1  1.55975050E-01  2.00000000E+04
    129    130 1  1.39978074E-01  2.00000000E+04
    129    131 1  1.38914409E-01  2.00000000E+04
    130    132 1  1.38290424E-01  2.00000000E+04
    131    133 1  1.38221371E-01  2.00000000E+04
    132    134 1  1.37207618E-01  2.00000000E+04
    133    134 1  1.38106278E-01  2.00000000E+04
    135    136 1  1.43654614E-01  2.00000000E+04
    136    137 1  1.50303035E-01  2.00000000E+04
    137    138 1  1.24000861E-01  2.00000000E+04
    137    143 1  1.31312172E-01  2.00000000E+04
    136    139 1  1.54299134E-01  2.00000000E+04
    139    140 1  1.52564804E-01  2.00000000E+04
    140    142 1  1.54362380E-01  2.00000000E+04
    139    141 1  1.56067047E-01  2.00000000E+04
    143    144 1  1.44256848E-01  2.00000000E+04
    144    145 1  1.52726134E-01  2.00000000E+04
    145    146 1  1.24161714E-01  2.00000000E+04
    145    151 1  1.33311617E-01  2.00000000E+04
    144    147 1  1.51953080E-01  2.00000000E+04
    147    148 1  1.50274730E-01  2.00000000E+04
    148    149 1  1.78408834E-01  2.00000000E+04
    149    150 1  1.75196018E-01  2.00000000E+04
    151    152 1  1.44247042E-01  2.00000000E+04
    152    153 1  1.50536073E-01  2.00000000E+04
    153    154 1  1.22575883E-01  2.00000000E+04
    153    160 1  1.32716815E-01  2.00000000E+04
    152    155 1  1.51632276E-01  2.00000000E+04
    155    156 1  1.52766567E-01  2.00000000E+04
    156    157 1  1.52972449E-01  2.00000000E+04
    157    158 1  1.24255312E-01  2.00000000E+04
    157    159 1  1.24275059E-01  2.00000000E+04
    160    161 1  1.44607624E-01  2.00000000E+04
    161    162 1  1.50632977E-01  2.00000000E+04
    162    163 1  1.23072914E-01  2.00000000E+04
    162    169 1  1.32803157E-01  2.00000000E+04
    161    164 1  1.51684790E-01  2.00000000E+04
    164    165 1  1.50633367E-01  2.00000000E+04
    165    166 1  1.49497546E-01  2.00000000E+04
    166    167 1  1.50852361E-01  2.00000000E+04
    167    168 1  1.44901086E-01  2.00000000E+04
    169    170 1  1.45442311E-01  2.00000000E+04
    170    171 1  1.52293837E-01  2.00000000E+04
    171    172 1  1.23115999E-01  2.00000000E+04
    171    181 1  1.33689260E-01  2.00000000E+04
    170    173 1  1.52117470E-01  2.00000000E+04
    173    174 1  1.52318052E-01  2.00000000E+04
    174    175 1  1.38382828E-01  2.00000000E+04
    174    176 1  1.38583618E-01  2.00000000E+04
    175    177 1  1.38529911E-01  2.00000000E+04
    176    178 1  1.38425826E-01  2.00000000E+04
    177    179 1  1.38855676E-01  2.00000000E+04
    178    179 1  1.38432690E-01  2.00000000E+04
    179    180 1  1.38310254E-01  2.00000000E+04
    181    182 1  1.44188375E-01  2.00000000E+04
    182    183 1  1.51722385E-01  2.00000000E+04
    183    184 1  1.23119137E-01  2.00000000E+04
    183    185 1  1.34349170E-01  2.00000000E+04
    185    186 1  1.46425493E-01  2.00000000E+04
    186    187 1  1.52791046E-01  2.00000000E+04
    187    188 1  1.24279381E-01  2.00000000E+04
    187    193 1  1.33689323E-01  2.00000000E+04
    186    189 1  1.53512294E-01  2.00000000E+04
    189    190 1  1.50026565E-01  2.00000000E+04
    190    192 1  1.54535223E-01  2.00000000E+04
    189    191 1  1.53239198E-01  2.00000000E+04
    193    194 1  1.44640903E-01  2.00000000E+04
    194    195 1  1.50336055E-01  2.00000000E+04
    195    196 1  1.23881027E-01  2.00000000E+04
    195    200 1  1.32619341E-01  2.00000000E+04
    194    197 1  1.49375344E-01  2.00000000E+04
    197    198 1  1.49267481E-01  2.00000000E+04
    198    199 1  1.51228325E-01  2.00000000E+04
    199    193 1  1.45929505E-01  2.00000000E+04
    200    201 1  1.43789374E-01  2.00000000E+04
    201    202 1  1.54183394E-01  2.00000000E+04
    202    203 1  1.23389380E-01  2.00000000E+04
    202    209 1  1.33327218E-01  2.00000000E+04
    201    204 1  1.52616127E-01  2.00000000E+04
    204    205 1  1.57701903E-01  2.00000000E+04
    205    206 1  1.53933386E-01  2.00000000E+04
    206    207 1  1.32483048E-01  2.00000000E+04
    206    208 1  1.23062828E-01  2.00000000E+04
    209    210 1  1.46859262E-01  2.00000000E+04
    210    211 1  1.53912728E-01  2.00000000E+04
    211    212 1  1.22771686E-01  2.00000000E+04
    211    217 1  1.31855926E-01  2.00000000E+04
    210    213 1  1.55377107E-01  2.00000000E+04
    213    214 1  1.54007304E-01  2.00000000E+04
    214    216 1  1.51302241E-01  2.00000000E+04
    213    215 1  1.55532900E-01  2.00000000E+04
    217    218 1  1.45130690E-01  2.00000000E+04
    218    219 1  1.52374660E-01  2.00000000E+04
    219    220 1  1.24526826E-01  2.00000000E+04
    219    223 1  1.32815119E-01  2.00000000E+04
    218    221 1  1.51412482E-01  2.00000000E+04
    221    222 1  1.42041253E-01  2.00000000E+04
    223    224 1  1.42099325E-01  2.00000000E+04
    224    225 1  1.49643376E-01  2.00000000E+04
    225    226 1  1.22377504E-01  2.00000000E+04
    225    230 1  1.33256855E-01  2.00000000E+04
    224    227 1  1.55490012E-01  2.00000000E+04
    227    228 1  1.40241591E-01  2.00000000E+04
    227    229 1  1.52255996E-01  2.00000000E+04
    230    231 1  1.46144290E-01  2.00000000E+04
    231    232 1  1.53800446E-01  2.00000000E+04
    232    233 1  1.23600373E-01  2.00000000E+04
    232    234 1  1.34880660E-01  2.00000000E+04
    234    235 1  1.44919267E-01  2.00000000E+04
    235    236 1  1.51453797E-01  2.00000000E+04
    236    237 1  1.24396190E-01  2.00000000E+04
    236    242 1  1.33778961E-01  2.00000000E+04
    235    238 1  1.53652698E-01  2.00000000E+04
    238    239 1  1.52681352E-01  2.00000000E+04
    239    240 1  1.23851626E-01  2.00000000E+04
    239    241 1  1.24883368E-01  2.00000000E+04
    242    243 1  1.45288738E-01  2.00000000E+04
    243    244 1  1.50773286E-01  2.00000000E+04
    244    245 1  1.23506931E-01  2.00000000E+04
    244    250 1  1.32032113E-01  2.00000000E+04
    243    246 1  1.49753621E-01  2.00000000E+04
    246    247 1  1.49736273E-01  2.00000000E+04
    247    248 1  1.80194330E-01  2.00000000E+04
    248    249 1  1.77848490E-01  2.00000000E+04
    250    251 1  1.46102450E-01  2.00000000E+04
    251    252 1  1.52900198E-01  2.00000000E+04
    252    253 1  1.23038570E-01  2.00000000E+04
    252    258 1  1.34837099E-01  2.00000000E+04
    251    254 1  1.55422557E-01  2.00000000E+04
    254    255 1  1.58009323E-01  2.00000000E+04
    255    256 1  1.53966159E-01  2.00000000E+04
    255    257 1  1.51678045E-01  2.00000000E+04
    258    259 1  1.48252691E-01  2.00000000E+04
    259    260 1  1.53193751E-01  2.00000000E+04
    260    261 1  1.22839446E-01  2.00000000E+04
    260    269 1  1.32235246E-01  2.00000000E+04
    259    262 1  1.52681170E-01  2.00000000E+04
    262    263 1  1.53058106E-01  2.00000000E+04
    263    264 1  1.54433003E-01  2.00000000E+04
    264    265 1  1.46767072E-01  2.00000000E+04
    265    266 1  1.34685841E-01  2.00000000E+04
    266    267 1  1.32118077E-01  2.00000000E+04
    266    268 1  1.33218161E-01  2.00000000E+04
    269    270 1  1.44330700E-01  2.00000000E+04
    270    271 1  1.52261432E-01  2.00000000E+04
    271    272 1  1.23066940E-01  2.00000000E+04
    271    274 1  1.32655955E-01  2.00000000E+04
    270    273 1  1.52802053E-01  2.00000000E+04
    274    275 1  1.47365528E-01  2.00000000E+04
    275    276 1  1.53209010E-01  2.00000000E+04
    276    277 1  1.24557939E-01  2.00000000E+04
    276    279 1  1.33678781E-01  2.00000000E+04
    275    278 1  1.56054048E-01  2.00000000E+04
    279    280 1  1.44001288E-01  2.00000000E+04
    280    281 1  1.49267308E-01  2.00000000E+04
    281    282 1  1.22504346E-01  2.00000000E+04
    281    286 1  1.33376222E-01  2.00000000E+04
    280    283 1  1.49422950E-01  2.00000000E+04
    283    284 1  1.52682850E-01  2.00000000E+04
    283    285 1  1.51891403E-01  2.00000000E+04
    286    287 1  1.45810655E-01  2.00000000E+04
    287    288 1  1.52859397E-01  2.00000000E+04
    288    289 1  1.23481809E-01  2.00000000E+04
    288    295 1  1.34379667E-01  2.00000000E+04
    287    290 1  1.50284810E-01  2.00000000E+04
    290    291 1  1.52152855E-01  2.00000000E+04
    291    292 1  1.54337599E-01  2.00000000E+04
    292    293 1  1.56819979E-01  2.00000000E+04
    293    294 1  1.46338715E-01  2.00000000E+04
    295    296 1  1.45874200E-01  2.00000000E+04
    296    297 1  1.52165151E-01  2.00000000E+04
    297    298 1  1.24032485E-01  2.00000000E+04
    297    301 1  1.34181526E-01  2.00000000E+04
    296    299 1  1.50168293E-01  2.00000000E+04
    299    300 1  1.40229524E-01  2.00000000E+04
    301    302 1  1.45597568E-01  2.00000000E+04
    302    303 1  1.53782394E-01  2.00000000E+04
    303    304 1  1.23584257E-01  2.00000000E+04
    303    305 1  1.35446605E-01  2.00000000E+04
    305    306 1  1.46584815E-01  2.00000000E+04
    306    307 1  1.53210840E-01  2.00000000E+04
    307    308 1  1.25056767E-01  2.00000000E+04
    307    311 1  1.33734740E-01  2.00000000E+04
    306    309 1  1.52330635E-01  2.00000000E+04
    309    310 1  1.41987755E-01  2.00000000E+04
    311    312 1  1.46475598E-01  2.00000000E+04
    312    313 1  1.53877400E-01  2.00000000E+04
    313    314 1  1.23374586E-01  2.00000000E+04
    313    320 1  1.33746111E-01  2.00000000E+04
    312    315 1  1.55790845E-01  2.00000000E+04
    315    316 1  1.56292603E-01  2.00000000E+04
    316    317 1  1.55080796E-01  2.00000000E+04
    317    318 1  1.22986679E-01  2.00000000E+04
    317    319 1  1.24286456E-01  2.00000000E+04
    320    321 1  1.43741161E-01  2.00000000E+04
    321    322 1  1.51837860E-01  2.00000000E+04
    322    323 1  1.23573593E-01  2.00000000E+04
    322    328 1  1.33128645E-01  2.00000000E+04
    321    324 1  1.53744806E-01  2.00000000E+04
    324    325 1  1.55138839E-01  2.00000000E+04
    325    326 1  1.52263896E-01  2.00000000E+04
    325    327 1  1.49290775E-01  2.00000000E+04
    328    329 1  1.44377120E-01  2.00000000E+04
    329    330 1  1.50676447E-01  2.00000000E+04
    330    331 1  1.24394901E-01  2.00000000E+04
    330    332 1  1.34871191E-01  2.00000000E+04
    332    333 1  1.46907049E-01  2.00000000E+04
    333    334 1  1.52963103E-01  2.00000000E+04
    334    335 1  1.22927615E-01  2.00000000E+04
    334    341 1  1.33232613E-01  2.00000000E+04
    333    336 1  1.54165391E-01  2.00000000E+04
    336    337 1  1.49812762E-01  2.00000000E+04
    337    338 1  1.50174924E-01  2.00000000E+04
    338    339 1  1.53036247E-01  2.00000000E+04
    339    340 1  1.44807377E-01  2.00000000E+04
    341    342 1  1.46453239E-01  2.00000000E+04
    342    343 1  1.52924473E-01  2.00000000E+04
    343    344 1  1.23358579E-01  2.00000000E+04
    343    350 1  1.34617001E-01  2.00000000E+04
    342    345 1  1.54759820E-01  2.00000000E+04
    345    346 1  1.51651299E-01  2.00000000E+04
    346    347 1  1.48945714E-01  2.00000000E+04
    347    348 1  1.24577106E-01  2.00000000E+04
    347    349 1  1.30190795E-01  2.00000000E+04
    350    351 1  1.44621349E-01  2.00000000E+04
    351    352 1  1.50577274E-01  2.00000000E+04
    352    353 1  1.23621093E-01  2.00000000E+04
    352    355 1  1.32852938E-01  2.00000000E+04
    351    354 1  1.49857914E-01  2.00000000E+04
    355    356 1  1.45135662E-01  2.00000000E+04
    356    357 1  1.49742303E-01  2.00000000E+04
    357    358 1  1.22972667E-01  2.00000000E+04
    357    364 1  1.31310336E-01  2.00000000E+04
    356    359 1  1.50172247E-01  2.00000000E+04
    359    360 1  1.53894446E-01  2.00000000E+04
    360    361 1  1.49986958E-01  2.00000000E+04
    361    362 1  1.50899247E-01  2.00000000E+04
    362    363 1  1.45779721E-01  2.00000000E+04
    364    365 1  1.45851151E-01  2.00000000E+04
    365    366 1  1.52306261E-01  2.00000000E+04
    366    367 1  1.22565164E-01  2.00000000E+04
    366    372 1  1.31885583E-01  2.00000000E+04
    365    368 1  1.51196780E-01  2.00000000E+04
    368    369 1  1.53014676E-01  2.00000000E+04
    369    370 1  1.24522193E-01  2.00000000E+04
    369    371 1  1.23811730E-01  2.00000000E+04
    372    373 1  1.43751393E-01  2.00000000E+04
    373    374 1  1.54086948E-01  2.00000000E+04
    374    375 1  1.23662888E-01  2.00000000E+04
    374    380 1  1.33895662E-01  2.00000000E+04
    373    376 1  1.55786231E-01  2.00000000E+04
    376    377 1  1.55147895E-01  2.00000000E+04
    377    379 1  1.56561967E-01  2.00000000E+04
    376    378 1  1.54510241E-01  2.00000000E+04
    380    381 1  1.45951521E-01  2.00000000E+04
    381    382 1  1.52794194E-01  2.00000000E+04
    382    383 1  1.22969169E-01  2.00000000E+04
    382    388 1  1.32530933E-01  2.00000000E+04
    381    384 1  1.50128692E-01  2.00000000E+04
    384    385 1  1.50879723E-01  2.00000000E+04
    385    386 1  1.81071111E-01  2.00000000E+04
    386    387 1  1.74579559E-01  2.00000000E+04
    388    389 1  1.45080348E-01  2.00000000E+04
    389    390 1  1.49634325E-01  2.00000000E+04
    390    391 1  1.23342989E-01  2.00000000E+04
    390    396 1  1.33573209E-01  2.00000000E+04
    389    392 1  1.50757952E-01  2.00000000E+04
    392    393 1  1.51994158E-01  2.00000000E+04
    393    394 1  1.23654578E-01  2.00000000E+04
    393    395 1  1.23458482E-01  2.00000000E+04
    396    397 1  1.44061254E-01  2.00000000E+04
    397    398 1  1.52462516E-01  2.00000000E+04
    398    399 1  1.22510152E-01  2.00000000E+04
    398    401 1  1.34640409E-01  2.00000000E+04
    397    400 1  1.52382864E-01  2.00000000E+04
    401    402 1  1.46591925E-01  2.00000000E+04
    402    403 1  1.51865911E-01  2.00000000E+04
    403    404 1  1.23968675E-01  2.00000000E+04
    403    405 1  1.32431434E-01  2.00000000E+04
    405    406 1  1.43594893E-01  2.00000000E+04
    406    407 1  1.51638360E-01  2.00000000E+04
    407    408 1  1.21212823E-01  2.00000000E+04
    407    414 1  1.33273509E-01  2.00000000E+04
    406    409 1  1.53351072E-01  2.00000000E+04
    409    410 1  1.51346438E-01  2.00000000E+04
    410    411 1  1.51065712E-01  2.00000000E+04
    411    412 1  1.53624040E-01  2.00000000E+04
    412    413 1  1.46027623E-01  2.00000000E+04
    414    415 1  1.43769987E-01  2.00000000E+04
    415    416 1  1.53660867E-01  2.00000000E+04
    416    417 1  1.23466021E-01  2.00000000E+04
    416    422 1  1.35032216E-01  2.00000000E+04
    415    418 1  1.50810937E-01  2.00000000E+04
    418    419 1  1.51060400E-01  2.00000000E+04
    419    420 1  1.52632135E-01  2.00000000E+04
    419    421 1  1.51526955E-01  2.00000000E+04
    422    423 1  1.47452517E-01  2.00000000E+04
    423    424 1  1.57159851E-01  2.00000000E+04
    424    425 1  1.24723732E-01  2.00000000E+04
    424    429 1  1.34772904E-01  2.00000000E+04
    423    426 1  1.55573867E-01  2.00000000E+04
    426    427 1  1.52735722E-01  2.00000000E+04
    426    428 1  1.53471238E-01  2.00000000E+04
    429    430 1  1.45616079E-01  2.00000000E+04
    430    431 1  1.51458697E-01  2.00000000E+04
    431    432 1  1.25369045E-01  2.00000000E+04
    431    436 1  1.33605912E-01  2.00000000E+04
    430    433 1  1.59300692E-01  2.00000000E+04
    433    434 1  1.41759888E-01  2.00000000E+04
    433    435 1  1.50376818E-01  2.00000000E+04
    436    437 1  1.44047875E-01  2.00000000E+04
    437    438 1  1.50081586E-01  2.00000000E+04
    438    439 1  1.22457579E-01  2.00000000E+04
    438    444 1  1.33388640E-01  2.00000000E+04
    437    440 1  1.50641276E-01  2.00000000E+04
    440    441 1  1.51027310E-01  2.00000000E+04
    441    442 1  1.23072948E-01  2.00000000E+04
    441    443 1  1.20995157E-01  2.00000000E+04
    444    445 1  1.44863780E-01  2.00000000E+04
    445    446 1  1.55359320E-01  2.00000000E+04
    446    447 1  1.24892383E-01  2.00000000E+04
    446    453 1  1.33627898E-01  2.00000000E+04
    445    448 1  1.55448583E-01  2.00000000E+04
    448    449 1  1.49430908E-01  2.00000000E+04
    449    450 1  1.53651032E-01  2.00000000E+04
    450    451 1  1.22786867E-01  2.00000000E+04
    450    452 1  1.22015614E-01  2.00000000E+04
    453    454 1  1.45309850E-01  2.00000000E+04
    454    455 1  1.52209789E-01  2.00000000E+04
    455    456 1  1.24669824E-01  2.00000000E+04
    455    461 1  1.32208666E-01  2.00000000E+04
    454    457 1  1.50244865E-01  2.00000000E+04
    457    458 1  1.54845211E-01  2.00000000E+04
    458    459 1  1.53142274E-01  2.00000000E+04
    458    460 1  1.51029012E-01  2.00000000E+04
    461    462 1  1.44347239E-01  2.00000000E+04
    462    463 1  1.54061593E-01  2.00000000E+04
    463    464 1  1.24263656E-01  2.00000000E+04
    463    468 1  1.34368242E-01  2.00000000E+04
    462    465 1  1.56272906E-01  2.00000000E+04
    465    466 1  1.46057958E-01  2.00000000E+04
    465    467 1  1.53997453E-01  2.00000000E+04
    468    469 1  1.46387084E-01  2.00000000E+04
    469    470 1  1.54012543E-01  2.00000000E+04
    470    471 1  1.23370708E-01  2.00000000E+04
    470    476 1  1.34291790E-01  2.00000000E+04
    469    472 1  1.53700362E-01  2.00000000E+04
    472    473 1  1.51876943E-01  2.00000000E+04
    473    475 1  1.56022913E-01  2.00000000E+04
    472    474 1  1.54380993E-01  2.00000000E+04
    476    477 1  1.45205791E-01  2.00000000E+04
    477    478 1  1.51065395E-01  2.00000000E+04
    478    479 1  1.22982019E-01  2.00000000E+04
    478    481 1  1.35532389E-01  2.00000000E+04
    477    480 1  1.50849291E-01  2.00000000E+04
    481    482 1  1.46550389E-01  2.00000000E+04
    482    483 1  1.54547182E-01  2.00000000E+04
    483    484 1  1.23361740E-01  2.00000000E+04
    483    489 1  1.33177549E-01  2.00000000E+04
    482    485 1  1.51176866E-01  2.00000000E+04
    485    486 1  1.47545910E-01  2.00000000E+04
    486    487 1  1.50660499E-01  2.00000000E+04
    486    488 1  1.51610660E-01  2.00000000E+04
    489    490 1  1.45666642E-01  2.00000000E+04
    490    491 1  1.48888649E-01  2.00000000E+04
    491    492 1  1.21889658E-01  2.00000000E+04
    491    496 1  1.32460897E-01  2.00000000E+04
    490    493 1  1.51761608E-01  2.00000000E+04
    493    494 1  1.49192014E-01  2.00000000E+04
    493    495 1  1.52310458E-01  2.00000000E+04
    496    497 1  1.45362420E-01  2.00000000E+04
    497    498 1  1.51435011E-01  2.00000000E+04
    498    499 1  1.22844273E-01  2.00000000E+04
    498    505 1  1.32040606E-01  2.00000000E+04
    497    500 1  1.50820934E-01  2.00000000E+04
    500    501 1  1.50941877E-01  2.00000000E+04
    501    502 1  1.51684743E-01  2.00000000E+04
    502    503 1  1.54473677E-01  2.00000000E+04
    503    504 1  1.46086555E-01  2.00000000E+04
    505    506 1  1.43915031E-01  2.00000000E+04
    506    507 1  1.50542797E-01  2.00000000E+04
    507    508 1  1.23538385E-01  2.00000000E+04
    507    514 1  1.32685270E-01  2.00000000E+04
    506    509 1  1.49770353E-01  2.00000000E+04
    509    510 1  1.52881183E-01  2.00000000E+04
    510    511 1  1.54526811E-01  2.00000000E+04
    511    512 1  1.23669840E-01  2.00000000E+04
    511    513 1  1.24344115E-01  2.00000000E+04
    514    515 1  1.43542490E-01  2.00000000E+04
    515    516 1  1.50544508E-01  2.00000000E+04
    516    517 1  1.23383685E-01  2.00000000E+04
    516    525 1  1.32494100E-01  2.00000000E+04
    515    518 1  1.49783611E-01  2.00000000E+04
    518    519 1  1.51144423E-01  2.00000000E+04
    519    520 1  1.52612811E-01  2.00000000E+04
    520    521 1  1.46160427E-01  2.00000000E+04
    521    522 1  1.34058006E-01  2.00000000E+04
    522    523 1  1.33332646E-01  2.00000000E+04
    522    524 1  1.34003503E-01  2.00000000E+04
    525    526 1  1.43027668E-01  2.00000000E+04
    526    527 1  1.52880545E-01  2.00000000E+04
    527    528 1  1.23604864E-01  2.00000000E+04
    527    533 1  1.34857770E-01  2.00000000E+04
    526    529 1  1.55357388E-01  2.00000000E+04
    529    530 1  1.50759217E-01  2.00000000E+04
    530    532 1  1.52105914E-01  2.00000000E+04
    529    531 1  1.51417666E-01  2.00000000E+04
    533    534 1  1.45751684E-01  2.00000000E+04
    534    535 1  1.53596102E-01  2.00000000E+04
    535    536 1  1.24052420E-01  2.00000000E+04
    535    538 1  1.34150922E-01  2.00000000E+04
    534    537 1  1.51828285E-01  2.00000000E+04
    538    539 1  1.45689430E-01  2.00000000E+04
    539    540 1  1.49913759E-01  2.00000000E+04
    540    541 1  1.23563345E-01  2.00000000E+04
    540    547 1  1.33917880E-01  2.00000000E+04
    539    542 1  1.51029922E-01  2.00000000E+04
    542    543 1  1.50940339E-01  2.00000000E+04
    543    544 1  1.51541113E-01  2.00000000E+04
    544    545 1  1.22973871E-01  2.00000000E+04
    544    546 1  1.31954729E-01  2.00000000E+04
    547    548 1  1.46284632E-01  2.00000000E+04
    548    549 1  1.53066137E-01  2.00000000E+04
    549    550 1  1.22748643E-01  2.00000000E+04
    549    556 1  1.33450018E-01  2.00000000E+04
    548    551 1  1.55875153E-01  2.00000000E+04
    551    552 1  1.56004283E-01  2.00000000E+04
    552    553 1  1.53790293E-01  2.00000000E+04
    553    554 1  1.24122949E-01  2.00000000E+04
    553    555 1  1.23461134E-01  2.00000000E+04
    556    557 1  1.46022914E-01  2.00000000E+04
    557    558 1  1.52744601E-01  2.00000000E+04
    558    559 1  1.23209562E-01  2.00000000E+04
    558    564 1  1.33484660E-01  2.00000000E+04
    557    560 1  1.52250475E-01  2.00000000E+04
    560    561 1  1.51630470E-01  2.00000000E+04
    561    562 1  1.22622584E-01  2.00000000E+04
    561    563 1  1.22905487E-01  2.00000000E+04
    564    565 1  1.44865542E-01  2.00000000E+04
    565    566 1  1.53814665E-01  2.00000000E+04
    566    567 1  1.24927765E-01  2.00000000E+04
    566    570 1  1.35387047E-01  2.00000000E+04
    565    568 1  1.51934983E-01  2.00000000E+04
    568    569 1  1.82117728E-01  2.00000000E+04
    570    571 1  1.46992590E-01  2.00000000E+04
    571    572 1  1.51773575E-01  2.00000000E+04
    572    573 1  1.23981097E-01  2.00000000E+04
    572    581 1  1.35273540E-01  2.00000000E+04
    571    574 1  1.53723267E-01  2.00000000E+04
    574    575 1  1.50697939E-01  2.00000000E+04
    575    576 1  1.51713864E-01  2.00000000E+04
    576    577 1  1.44270134E-01  2.00000000E+04
    577    578 1  1.33018729E-01  2.00000000E+04
    578    579 1  1.33492297E-01  2.00000000E+04
    578    580 1  1.32729611E-01  2.00000000E+04
    581    582 1  1.45717053E-01  2.00000000E+04
    582    583 1  1.54847009E-01  2.00000000E+04
    583    584 1  1.24181907E-01  2.00000000E+04
    583    589 1  1.32419225E-01  2.00000000E+04
    582    585 1  1.52278783E-01  2.00000000E+04
    585    586 1  1.52903709E-01  2.00000000E+04
    586    587 1  1.23523960E-01  2.00000000E+04
    586    588 1  1.32635173E-01  2.00000000E+04
    589    590 1  1.43874705E-01  2.00000000E+04
    590    591 1  1.49532160E-01  2.00000000E+04
    591    592 1  1.23715553E-01  2.00000000E+04
    591    593 1  1.31130338E-01  2.00000000E+04
    593    594 1  1.42989624E-01  2.00000000E+04
    594    595 1  1.53102897E-01  2.00000000E+04
    595    596 1  1.25198107E-01  2.00000000E+04
    595    604 1  1.30870990E-01  2.00000000E+04
    594    597 1  1.52651520E-01  2.00000000E+04
    597    598 1  1.53080063E-01  2.00000000E+04
    598    599 1  1.38725163E-01  2.00000000E+04
    598    600 1  1.37444255E-01  2.00000000E+04
    599    601 1  1.37641826E-01  2.00000000E+04
    600    602 1  1.38524107E-01  2.00000000E+04
    601    603 1  1.37503450E-01  2.00000000E+04
    602    603 1  1.37503475E-01  2.00000000E+04
    604    605 1  1.44384766E-01  2.00000000E+04
    605    606 1  1.55041587E-01  2.00000000E+04
    606    607 1  1.23822658E-01  2.00000000E+04
    606    612 1  1.34257862E-01  2.00000000E+04
    605    608 1  1.51954659E-01  2.00000000E+04
    608    609 1  1.49301470E-01  2.00000000E+04
    609    610 1  1.50568443E-01  2.00000000E+04
    609    611 1  1.50240606E-01  2.00000000E+04
    612    613 1  1.45732706E-01  2.00000000E+04
    613    614 1  1.52011826E-01  2.00000000E+04
    614    615 1  1.22810830E-01  2.00000000E+04
    614    620 1  1.31636715E-01  2.00000000E+04
    613    616 1  1.55659120E-01  2.00000000E+04
    616    617 1  1.53703763E-01  2.00000000E+04
    617    618 1  1.48370995E-01  2.00000000E+04
    617    619 1  1.50830944E-01  2.00000000E+04
    620    621 1  1.42524868E-01  2.00000000E+04
    621    622 1  1.52008080E-01  2.00000000E+04
    622    623 1  1.23849587E-01  2.00000000E+04
    622    628 1  1.31791703E-01  2.00000000E+04
    621    624 1  1.51412136E-01  2.00000000E+04
    624    625 1  1.51687124E-01  2.00000000E+04
    625    626 1  1.22992706E-01  2.00000000E+04
    625    627 1  1.24049219E-01  2.00000000E+04
    628    629 1  1.45098707E-01  2.00000000E+04
    629    630 1  1.49635515E-01  2.00000000E+04
    630    631 1  1.23941143E-01  2.00000000E+04
    630    632 1  1.34434841E-01  2.00000000E+04
    632    633 1  1.45741630E-01  2.00000000E+04
    633    634 1  1.52367611E-01  2.00000000E+04
    634    635 1  1.21467115E-01  2.00000000E+04
    634    643 1  1.30628788E-01  2.00000000E+04
    633    636 1  1.53536894E-01  2.00000000E+04
    636    637 1  1.51521288E-01  2.00000000E+04
    637    638 1  1.39158775E-01  2.00000000E+04
    637    639 1  1.37698512E-01  2.00000000E+04
    638    640 1  1.39420134E-01  2.00000000E+04
    639    641 1  1.40932566E-01  2.00000000E+04
    640    642 1  1.38219784E-01  2.00000000E+04
    641    642 1  1.37655343E-01  2.00000000E+04
    643    644 1  1.46702040E-01  2.00000000E+04
    644    645 1  1.51391947E-01  2.00000000E+04
    645    646 1  1.22562024E-01  2.00000000E+04
    645    650 1  1.29438078E-01  2.00000000E+04
    644    647 1  1.52933719E-01  2.00000000E+04
    647    648 1  1.54085735E-01  2.00000000E+04
    648    649 1  1.54081604E-01  2.00000000E+04
    649    643 1  1.47709241E-01  2.00000000E+04
    650    651 1  1.44681589E-01  2.00000000E+04
    651    652 1  1.52952699E-01  2.00000000E+04
    652    653 1  1.23762956E-01  2.00000000E+04
    652    661 1  1.33455122E-01  2.00000000E+04
    651    654 1  1.52674946E-01  2.00000000E+04
    654    655 1  1.47403386E-01  2.00000000E+04
    655    656 1  1.50793807E-01  2.00000000E+04
    656    657 1  1.44963209E-01  2.00000000E+04
    657    658 1  1.33513225E-01  2.00000000E+04
    658    659 1  1.33515862E-01  2.00000000E+04
    658    660 1  1.32946080E-01  2.00000000E+04
    661    662 1  1.43558158E-01  2.00000000E+04
    662    663 1  1.54288621E-01  2.00000000E+04
    663    664 1  1.23539767E-01  2.00000000E+04
    663    668 1  1.33237923E-01  2.00000000E+04
    662    665 1  1.56102862E-01  2.00000000E+04
    665    666 1  1.43500331E-01  2.00000000E+04
    665    667 1  1.52904753E-01  2.00000000E+04
    668    669 1  1.46211483E-01  2.00000000E+04
    669    670 1  1.54638934E-01  2.00000000E+04
    670    671 1  1.23101378E-01  2.00000000E+04
    670    676 1  1.34598451E-01  2.00000000E+04
    669    672 1  1.57366608E-01  2.00000000E+04
    672    673 1  1.52880561E-01  2.00000000E+04
    673    675 1  1.54400402E-01  2.00000000E+04
    672    674 1  1.54042990E-01  2.00000000E+04
    676    677 1  1.46438897E-01  2.00000000E+04
    677    678 1  1.52308583E-01  2.00000000E+04
    678    679 1  1.23191231E-01  2.00000000E+04
    678    683 1  1.36117857E-01  2.00000000E+04
    677    680 1  1.49026165E-01  2.00000000E+04
    680    681 1  1.50081118E-01  2.00000000E+04
    681    682 1  1.53858379E-01  2.00000000E+04
    682    676 1  1.46420955E-01  2.00000000E+04
    683    684 1  1.44440543E-01  2.00000000E+04
    684    685 1  1.52269935E-01  2.00000000E+04
    685    686 1  1.24105552E-01  2.00000000E+04
    685    692 1  1.35182133E-01  2.00000000E+04
    684    687 1  1.51685028E-01  2.00000000E+04
    687    688 1  1.55749234E-01  2.00000000E+04
    688    689 1  1.53005813E-01  2.00000000E+04
    689    690 1  1.23703983E-01  2.00000000E+04
    689    691 1  1.32065943E-01  2.00000000E+04
    692    693 1  1.46908874E-01  2.00000000E+04
    693    694 1  1.52145813E-01  2.00000000E+04
    694    695 1  1.23759686E-01  2.00000000E+04
    694    697 1  1.33630502E-01  2.00000000E+04
    693    696 1  1.53614963E-01  2.00000000E+04
    697    698 1  1.46718835E-01  2.00000000E+04
    698    699 1  1.51566522E-01  2.00000000E+04
    699    700 1  1.23352711E-01  2.00000000E+04
    699    705 1  1.34607993E-01  2.00000000E+04
    698    701 1  1.50085900E-01  2.00000000E+04
    701    702 1  1.51142529E-01  2.00000000E+04
    702    703 1  1.24731429E-01  2.00000000E+04
    702    704 1  1.22672257E-01  2.00000000E+04
    705    706 1  1.44220678E-01  2.00000000E+04
    706    707 1  1.51271301E-01  2.00000000E+04
    707    708 1  1.23548945E-01  2.00000000E+04
    707    710 1  1.34174621E-01  2.00000000E+04
    706    709 1  1.52988579E-01  2.00000000E+04
    710    711 1  1.45545469E-01  2.00000000E+04
    711    712 1  1.52814144E-01  2.00000000E+04
    712    713 1  1.23106522E-01  2.00000000E+04
    712    718 1  1.33460304E-01  2.00000000E+04
    711    714 1  1.50710948E-01  2.00000000E+04
    714    715 1  1.51606970E-01  2.00000000E+04
    715    716 1  1.81627159E-01  2.00000000E+04
    716    717 1  1.76112346E-01  2.00000000E+04
    718    719 1  1.46702731E-01  2.00000000E+04
    719    720 1  1.52731767E-01  2.00000000E+04
    720    721 1  1.22796213E-01  2.00000000E+04
    720    727 1  1.34414818E-01  2.00000000E+04
    719    722 1  1.54121759E-01  2.00000000E+04
    722    723 1  1.49650017E-01  2.00000000E+04
    723    724 1  1.50408747E-01  2.00000000E+04
    724    725 1  1.52016443E-01  2.00000000E+04
    725    726 1  1.44523243E-01  2.00000000E+04
    727    728 1  1.46952039E-01  2.00000000E+04
    728    729 1  1.52975409E-01  2.00000000E+04
    729    730 1  1.24305984E-01  2.00000000E+04
    729    736 1  1.33985680E-01  2.00000000E+04
    728    731 1  1.54049538E-01  2.00000000E+04
    731    732 1  1.50645211E-01  2.00000000E+04
    732    733 1  1.52007988E-01  2.00000000E+04
    733    734 1  1.23758630E-01  2.00000000E+04
    733    735 1  1.23486582E-01  2.00000000E+04
    736    737 1  1.44775703E-01  2.00000000E+04
    737    738 1  1.52101269E-01  2.00000000E+04
    738    739 1  1.22989764E-01  2.00000000E+04
    738    741 1  1.32801543E-01  2.00000000E+04
    737    740 1  1.55785056E-01  2.00000000E+04
    741    742 1  1.47148965E-01  2.00000000E+04
    742    743 1  1.53066983E-01  2.00000000E+04
    743    744 1  1.23377923E-01  2.00000000E+04
    743    745 1  1.35477623E-01  2.00000000E+04
    745    746 1  1.45770556E-01  2.00000000E+04
    746    747 1  1.51956124E-01  2.00000000E+04
    747    748 1  1.24252240E-01  2.00000000E+04
    747    753 1  1.31267627E-01  2.00000000E+04
    746    749 1  1.55696324E-01  2.00000000E+04
    749    750 1  1.53942169E-01  2.00000000E+04
    750    752 1  1.53903806E-01  2.00000000E+04
    749    751 1  1.54487708E-01  2.00000000E+04
    753    754 1  1.45897518E-01  2.00000000E+04
    754    755 1  1.54633396E-01  2.00000000E+04
    755    756 1  1.24636773E-01  2.00000000E+04
    755    761 1  1.34983074E-01  2.00000000E+04
    754    757 1  1.55829769E-01  2.00000000E+04
    757    758 1  1.53215884E-01  2.00000000E+04
    758    759 1  1.24508439E-01  2.00000000E+04
    758    760 1  1.34395803E-01  2.00000000E+04
    761    762 1  1.44936974E-01  2.00000000E+04
    762    763 1  1.49763426E-01  2.00000000E+04
    763    764 1  1.23749082E-01  2.00000000E+04
    763    768 1  1.31473562E-01  2.00000000E+04
    762    765 1  1.57372392E-01  2.00000000E+04
    765    766 1  1.49407484E-01  2.00000000E+04
    765    767 1  1.49567283E-01  2.00000000E+04
    768    769 1  1.43499996E-01  2.00000000E+04
    769    770 1  1.49787131E-01  2.00000000E+04
    770    771 1  1.22964012E-01  2.00000000E+04
    770    776 1  1.33362972E-01  2.00000000E+04
    769    772 1  1.47211535E-01  2.00000000E+04
    772    773 1  1.53163401E-01  2.00000000E+04
    773    774 1  1.24250245E-01  2.00000000E+04
    773    775 1  1.22397536E-01  2.00000000E+04
    776    777 1  1.45766772E-01  2.00000000E+04
    777    778 1  1.49785789E-01  2.00000000E+04
    778    779 1  1.24142067E-01  2.00000000E+04
    778    788 1  1.33040864E-01  2.00000000E+04
    777    780 1  1.52469311E-01  2.00000000E+04
    780    781 1  1.52056200E-01  2.00000000E+04
    781    782 1  1.38616805E-01  2.00000000E+04
    781    783 1  1.39292892E-01  2.00000000E+04
    782    784 1  1.38597601E-01  2.00000000E+04
    783    785 1  1.39074284E-01  2.00000000E+04
    784    786 1  1.38358091E-01  2.00000000E+04
    785    786 1  1.39848376E-01  2.00000000E+04
    786    787 1  1.39128607E-01  2.00000000E+04
    788    789 1  1.44401295E-01  2.00000000E+04
    789    790 1  1.53927351E-01  2.00000000E+04
    790    791 1  1.23847240E-01  2.00000000E+04
    790    795 1  1.32599180E-01  2.00000000E+04
    789    792 1  1.52128901E-01  2.00000000E+04
    792    793 1  1.53630632E-01  2.00000000E+04
    792    794 1  1.54361713E-01  2.00000000E+04
    795    796 1  1.46134178E-01  2.00000000E+04
    796    797 1  1.51610118E-01  2.00000000E+04
    797    798 1  1.23768776E-01  2.00000000E+04
    797    803 1  1.32357276E-01  2.00000000E+04
    796    799 1  1.52851532E-01  2.00000000E+04
    799    800 1  1.56699842E-01  2.00000000E+04
    800    801 1  1.47129889E-01  2.00000000E+04
    800    802 1  1.52725080E-01  2.00000000E+04
    803    804 1  1.43250651E-01  2.00000000E+04
    804    805 1  1.52164671E-01  2.00000000E+04
    805    806 1  1.22083636E-01  2.00000000E+04
    805    812 1  1.32347641E-01  2.00000000E+04
    804    807 1  1.48866916E-01  2.00000000E+04
    807    808 1  1.51098925E-01  2.00000000E+04
    808    809 1  1.51278525E-01  2.00000000E+04
    809    810 1  1.22915443E-01  2.00000000E+04
    809    811 1  1.21789142E-01  2.00000000E+04
    812    813 1  1.43199003E-01  2.00000000E+04
    813    814 1  1.52094592E-01  2.00000000E+04
    814    815 1  1.23904152E-01  2.00000000E+04
    814    823 1  1.32892664E-01  2.00000000E+04
    813    816 1  1.52879546E-01  2.00000000E+04
    816    817 1  1.52431661E-01  2.00000000E+04
    817    818 1  1.38276394E-01  2.00000000E+04
    817    819 1  1.38696125E-01  2.00000000E+04
    818    820 1  1.38129991E-01  2.00000000E+04
    819    821 1  1.38676990E-01  2.00000000E+04
    820    822 1  1.37517334E-01  2.00000000E+04
    821    822 1  1.38088284E-01  2.00000000E+04
    823    824 1  1.44434964E-01  2.00000000E+04
    824    825 1  1.52271509E-01  2.00000000E+04
    825    826 1  1.24104471E-01  2.00000000E+04
    825    831 1  1.29935783E-01  2.00000000E+04
    824    827 1  1.50653324E-01  2.00000000E+04
    827    828 1  1.52798429E-01  2.00000000E+04
    828    829 1  1.24266418E-01  2.00000000E+04
    828    830 1  1.24415598E-01  2.00000000E+04
    831    832 1  1.45028937E-01  2.00000000E+04
    832    833 1  1.51743460E-01  2.00000000E+04
    833    834 1  1.22153321E-01  2.00000000E+04
    833    838 1  1.32085863E-01  2.00000000E+04
    832    835 1  1.53446890E-01  2.00000000E+04
    835    836 1  1.49272323E-01  2.00000000E+04
    835    837 1  1.53133262E-01  2.00000000E+04
    838    839 1  1.45694774E-01  2.00000000E+04
    839    840 1  1.52450663E-01  2.00000000E+04
    840    841 1  1.23533195E-01  2.00000000E+04
    840    845 1  1.33675642E-01  2.00000000E+04
    839    842 1  1.52222528E-01  2.00000000E+04
    842    843 1  1.49642369E-01  2.00000000E+04
    843    844 1  1.50648126E-01  2.00000000E+04
    844    838 1  1.44518910E-01  2.00000000E+04
    845    846 1  1.45683886E-01  2.00000000E+04
    846    847 1  1.51379346E-01  2.00000000E+04
    847    848 1  1.21191864E-01  2.00000000E+04
    847    853 1  1.30773478E-01  2.00000000E+04
    846    849 1  1.51111688E-01  2.00000000E+04
    849    850 1  1.53826743E-01  2.00000000E+04
    850    851 1  1.21850974E-01  2.00000000E+04
    850    852 1  1.24090498E-01  2.00000000E+04
    853    854 1  1.46200925E-01  2.00000000E+04
    854    855 1  1.51938363E-01  2.00000000E+04
    855    856 1  1.23078733E-01  2.00000000E+04
    855    862 1  1.33522708E-01  2.00000000E+04
    854    857 1  1.54835908E-01  2.00000000E+04
    857    858 1  1.52866304E-01  2.00000000E+04
    858    859 1  1.51761405E-01  2.00000000E+04
    859    860 1  1.23354931E-01  2.00000000E+04
    859    861 1  1.22214986E-01  2.00000000E+04
    862    863 1  1.46696204E-01  2.00000000E+04
    863    864 1  1.52693766E-01  2.00000000E+04
    864    865 1  1.22905384E-01  2.00000000E+04
    864    870 1  1.33263171E-01  2.00000000E+04
    863    866 1  1.52825305E-01  2.00000000E+04
    866    867 1  1.51876486E-01  2.00000000E+04
    867    868 1  1.51396359E-01  2.00000000E+04
    867    869 1  1.53543978E-01  2.00000000E+04
    870    871 1  1.43757866E-01  2.00000000E+04
    871    872 1  1.48436526E-01  2.00000000E+04
    872    873 1  1.23315177E-01  2.00000000E+04
    872    878 1  1.33568114E-01  2.00000000E+04
    871    874 1  1.53715693E-01  2.00000000E+04
    874    875 1  1.52319899E-01  2.00000000E+04
    875    877 1  1.51904935E-01  2.00000000E+04
    874    876 1  1.50606569E-01  2.00000000E+04
    878    879 1  1.43908940E-01  2.00000000E+04
    879    880 1  1.52615374E-01  2.00000000E+04
    880    881 1  1.23956708E-01  2.00000000E+04
    880    885 1  1.35895004E-01  2.00000000E+04
    879    882 1  1.53570870E-01  2.00000000E+04
    882    883 1  1.52426896E-01  2.00000000E+04
    882    884 1  1.53306289E-01  2.00000000E+04
    885    886 1  1.47468967E-01  2.00000000E+04
    886    887 1  1.50066973E-01  2.00000000E+04
    887    888 1  1.23980013E-01  2.00000000E+04
    887    893 1  1.34342181E-01  2.00000000E+04
    886    889 1  1.50716188E-01  2.00000000E+04
    889    890 1  1.52477593E-01  2.00000000E+04
    890    891 1  1.23719735E-01  2.00000000E+04
    890    892 1  1.22662209E-01  2.00000000E+04
    893    894 1  1.44098062E-01  2.00000000E+04
    894    895 1  1.49541758E-01  2.00000000E+04
    895    896 1  1.23438721E-01  2.00000000E+04
    895    904 1  1.33274592E-01  2.00000000E+04
    894    897 1  1.51101342E-01  2.00000000E+04
    897    898 1  1.46827093E-01  2.00000000E+04
    898    899 1  1.46944413E-01  2.00000000E+04
    899    900 1  1.42978182E-01  2.00000000E+04
    900    901 1  1.31970325E-01  2.00000000E+04
    901    902 1  1.31322494E-01  2.00000000E+04
    901    903 1  1.33058421E-01  2.00000000E+04
    904    905 1  1.42477976E-01  2.00000000E+04
    905    906 1  1.51589753E-01  2.00000000E+04
    906    907 1  1.23118394E-01  2.00000000E+04
    906    912 1  1.32686074E-01  2.00000000E+04
    905    908 1  1.54193631E-01  2.00000000E+04
    908    909 1  1.55552064E-01  2.00000000E+04
    909    911 1  1.51720313E-01  2.00000000E+04
    908    910 1  1.48419549E-01  2.00000000E+04
    912    913 1  1.45948601E-01  2.00000000E+04
    913    914 1  1.53020775E-01  2.00000000E+04
    914    915 1  1.24612322E-01  2.00000000E+04
    914    919 1  1.33241654E-01  2.00000000E+04
    913    916 1  1.60854376E-01  2.00000000E+04
    916    917 1  1.51046694E-01  2.00000000E+04
    916    918 1  1.52796669E-01  2.00000000E+04
    919    920 1  1.44467123E-01  2.00000000E+04
    920    921 1  1.52494790E-01  2.00000000E+04
    921    922 1  1.22841475E-01  2.00000000E+04
    921    923 1  1.33934930E-01  2.00000000E+04
    923    924 1  1.44353345E-01  2.00000000E+04
    924    925 1  1.52564420E-01  2.00000000E+04
    925    926 1  1.23071831E-01  2.00000000E+04
    925    934 1  1.34518216E-01  2.00000000E+04
    924    927 1  1.50637797E-01  2.00000000E+04
    927    928 1  1.52300123E-01  2.00000000E+04
    928    929 1  1.53204394E-01  2.00000000E+04
    929    930 1  1.46402240E-01  2.00000000E+04
    930    931 1  1.34354514E-01  2.00000000E+04
    931    932 1  1.32290488E-01  2.00000000E+04
    931    933 1  1.32550747E-01  2.00000000E+04
    934    935 1  1.46989117E-01  2.00000000E+04
    935    936 1  1.53877554E-01  2.00000000E+04
    936    937 1  1.25360479E-01  2.00000000E+04
    936    945 1  1.32353528E-01  2.00000000E+04
    935    938 1  1.53380474E-01  2.00000000E+04
    938    939 1  1.56181593E-01  2.00000000E+04
    939    940 1  1.54666498E-01  2.00000000E+04
    940    941 1  1.47079459E-01  2.00000000E+04
    941    942 1  1.33879985E-01  2.00000000E+04
    942    943 1  1.32857528E-01  2.00000000E+04
    942    944 1  1.31738252E-01  2.00000000E+04
    945    946 1  1.43822886E-01  2.00000000E+04
    946    947 1  1.53810966E-01  2.00000000E+04
    947    948 1  1.23588462E-01  2.00000000E+04
    947    952 1  1.32630650E-01  2.00000000E+04
    946    949 1  1.56084454E-01  2.00000000E+04
    949    950 1  1.51979101E-01  2.00000000E+04
    949    951 1  1.51443142E-01  2.00000000E+04
    952    953 1  1.43712718E-01  2.00000000E+04
    953    954 1  1.54493743E-01  2.00000000E+04
    954    955 1  1.24181571E-01  2.00000000E+04
    954    962 1  1.31967741E-01  2.00000000E+04
    953    956 1  1.50768867E-01  2.00000000E+04
    956    957 1  1.50843201E-01  2.00000000E+04
    957    958 1  1.32930153E-01  2.00000000E+04
    957    959 1  1.38995505E-01  2.00000000E+04
    958    960 1  1.31751410E-01  2.00000000E+04
    959    961 1  1.30442905E-01  2.00000000E+04
    961    960 1  1.31908238E-01  2.00000000E+04
    962    963 1  1.45452827E-01  2.00000000E+04
    963    964 1  1.49686389E-01  2.00000000E+04
    964    965 1  1.23804185E-01  2.00000000E+04
    964    967 1  1.34178876E-01  2.00000000E+04
    963    966 1  1.50437925E-01  2.00000000E+04
    967    968 1  1.44717840E-01  2.00000000E+04
    968    969 1  1.52291222E-01  2.00000000E+04
    969    970 1  1.23400978E-01  2.00000000E+04
    969    974 1  1.32969171E-01  2.00000000E+04
    968    971 1  1.51397793E-01  2.00000000E+04
    971    972 1  1.48467922E-01  2.00000000E+04
    972    973 1  1.50177406E-01  2.00000000E+04
    973    967 1  1.46395147E-01  2.00000000E+04
    974    975 1  1.43119130E-01  2.00000000E+04
    975    976 1  1.49305637E-01  2.00000000E+04
    976    977 1  1.24939857E-01  2.00000000E+04
    976    980 1  1.33379853E-01  2.00000000E+04
    975    978 1  1.49399998E-01  2.00000000E+04
    978    979 1  1.42957019E-01  2.00000000E+04
    980    981 1  1.45394087E-01  2.00000000E+04
    981    982 1  1.53683691E-01  2.00000000E+04
    982    983 1  1.23212222E-01  2.00000000E+04
    982    984 1  1.35535410E-01  2.00000000E+04
    984    985 1  1.46652518E-01  2.00000000E+04
    985    986 1  1.53523883E-01  2.00000000E+04
    986    987 1  1.24476273E-01  2.00000000E+04
    986    995 1  1.33084325E-01  2.00000000E+04
    985    988 1  1.52295899E-01  2.00000000E+04
    988    989 1  1.49760837E-01  2.00000000E+04
    989    990 1  1.52639929E-01  2.00000000E+04
    990    991 1  1.45510848E-01  2.00000000E+04
    991    992 1  1.32932270E-01  2.00000000E+04
    992    993 1  1.33552465E-01  2.00000000E+04
    992    994 1  1.32470996E-01  2.00000000E+04
    995    996 1  1.46101733E-01  2.00000000E+04
    996    997 1  1.54160230E-01  2.00000000E+04
    997    998 1  1.23764903E-01  2.00000000E+04
    997   1002 1  1.32669749E-01  2.00000000E+04
    996    999 1  1.61715564E-01  2.00000000E+04
    999   1000 1  1.51931193E-01  2.00000000E+04
    999   1001 1  1.50224172E-01  2.00000000E+04
   1002   1003 1  1.45262171E-01  2.00000000E+04
   1003   1004 1  1.54193133E-01  2.00000000E+04
   1004   1005 1  1.22788535E-01  2.00000000E+04
   1004   1014 1  1.33145560E-01  2.00000000E+04
   1003   1006 1  1.54359119E-01  2.00000000E+04
   1006   1007 1  1.51945589E-01  2.00000000E+04
   1007   1008 1  1.40159432E-01  2.00000000E+04
   1007   1009 1  1.38623604E-01  2.00000000E+04
   1008   1010 1  1.39405976E-01  2.00000000E+04
   1009   1011 1  1.40862134E-01  2.00000000E+04
   1010   1012 1  1.40296901E-01  2.00000000E+04
   1011   1012 1  1.38399527E-01  2.00000000E+04
   1012   1013 1  1.39314380E-01  2.00000000E+04
   1014   1015 1  1.44621119E-01  2.00000000E+04
   1015   1016 1  1.51526018E-01  2.00000000E+04
   1016   1017 1  1.24159531E-01  2.00000000E+04
   1016   1024 1  1.32651778E-01  2.00000000E+04
   1015   1018 1  1.53424552E-01  2.00000000E+04
   1018   1019 1  1.51860233E-01  2.00000000E+04
   1019   1020 1  1.34195454E-01  2.00000000E+04
   1019   1021 1  1.36892261E-01  2.00000000E+04
   1020   1022 1  1.31379120E-01  2.00000000E+04
   1021   1023 1  1.30937263E-01  2.00000000E+04
   1023   1022 1  1.30353190E-01  2.00000000E+04
   1024   1025 1  1.45350434E-01  2.00000000E+04
   1025   1026 1  1.51906922E-01  2.00000000E+04
   1026   1027 1  1.23898997E-01  2.00000000E+04
   1026   1031 1  1.35458283E-01  2.00000000E+04
   1025   1028 1  1.53469164E-01  2.00000000E+04
   1028   1029 1  1.52210552E-01  2.00000000E+04
   1028   1030 1  1.50865539E-01  2.00000000E+04
   1031   1032 1  1.47801814E-01  2.00000000E+04
   1032   1033 1  1.51729808E-01  2.00000000E+04
   1033   1034 1  1.22811139E-01  2.00000000E+04
   1033   1040 1  1.34310729E-01  2.00000000E+04
   1032   1035 1  1.54953590E-01  2.00000000E+04
   1035   1036 1  1.50933800E-01  2.00000000E+04
   1036   1037 1  1.51536440E-01  2.00000000E+04
   1037   1038 1  1.53240906E-01  2.00000000E+04
   1038   1039 1  1.45722535E-01  2.00000000E+04
   1040   1041 1  1.45434392E-01  2.00000000E+04
   1041   1042 1  1.50324465E-01  2.00000000E+04
   1042   1043 1  1.23746648E-01  2.00000000E+04
   1042   1051 1  1.31780586E-01  2.00000000E+04
   1041   1044 1  1.54997305E-01  2.00000000E+04
   1044   1045 1  1.51398270E-01  2.00000000E+04
   1045   1046 1  1.39138049E-01  2.00000000E+04
   1045   1047 1  1.39545649E-01  2.00000000E+04
   1046   1048 1  1.39622236E-01  2.00000000E+04
   1047   1049 1  1.39357116E-01  2.00000000E+04
   1048   1050 1  1.39132846E-01  2.00000000E+04
   1049   1050 1  1.39389384E-01  2.00000000E+04
   1051   1052 1  1.43016576E-01  2.00000000E+04
   1052   1053 1  1.51096086E-01  2.00000000E+04
   1053   1054 1  1.24235795E-01  2.00000000E+04
   1053   1059 1  1.33603897E-01  2.00000000E+04
   1052   1055 1  1.50770366E-01  2.00000000E+04
   1055   1056 1  1.51990322E-01  2.00000000E+04
   1056   1057 1  1.23543198E-01  2.00000000E+04
   1056   1058 1  1.32798410E-01  2.00000000E+04
   1059   1060 1  1.45287278E-01  2.00000000E+04
   1060   1061 1  1.53757891E-01  2.00000000E+04
   1061   1062 1  1.25515935E-01  2.00000000E+04
   1061   1066 1  1.34605135E-01  2.00000000E+04
   1060   1063 1  1.51692073E-01  2.00000000E+04
   1063   1064 1  1.47310060E-01  2.00000000E+04
   1064   1065 1  1.52979269E-01  2.00000000E+04
   1065   1059 1  1.45326855E-01  2.00000000E+04
   1066   1067 1  1.47992728E-01  2.00000000E+04
   1067   1068 1  1.55862108E-01  2.00000000E+04
   1068   1069 1  1.24178142E-01  2.00000000E+04
   1068   1073 1  1.35812186E-01  2.00000000E+04
   1067   1070 1  1.51068439E-01  2.00000000E+04
   1070   1071 1  1.50514399E-01  2.00000000E+04
   1071   1072 1  1.53705405E-01  2.00000000E+04
   1072   1066 1  1.45864656E-01  2.00000000E+04
   1073   1074 1  1.47435857E-01  2.00000000E+04
   1074   1075 1  1.50639235E-01  2.00000000E+04
   1075   1076 1  1.22480249E-01  2.00000000E+04
   1075   1082 1  1.32092256E-01  2.00000000E+04
   1074   1077 1  1.54594743E-01  2.00000000E+04
   1077   1078 1  1.53528114E-01  2.00000000E+04
   1078   1079 1  1.50539310E-01  2.00000000E+04
   1079   1080 1  1.52557479E-01  2.00000000E+04
   1080   1081 1  1.46445294E-01  2.00000000E+04
   1082   1083 1  1.44584447E-01  2.00000000E+04
   1083   1084 1  1.54472153E-01  2.00000000E+04
   1084   1085 1  1.24693529E-01  2.00000000E+04
   1084   1089 1  1.31664970E-01  2.00000000E+04
   1083   1086 1  1.57228602E-01  2.00000000E+04
   1086   1087 1  1.50776938E-01  2.00000000E+04
   1086   1088 1  1.55977703E-01  2.00000000E+04
   1089   1090 1  1.44084184E-01  2.00000000E+04
   1090   1091 1  1.52898716E-01  2.00000000E+04
   1091   1092 1  1.23609459E-01  2.00000000E+04
   1091   1098 1  1.33191563E-01  2.00000000E+04
   1090   1093 1  1.52384947E-01  2.00000000E+04
   1093   1094 1  1.54374442E-01  2.00000000E+04
   1094   1095 1  1.54169974E-01  2.00000000E+04
   1095   1096 1  1.24169526E-01  2.00000000E+04
   1095   1097 1  1.23925767E-01  2.00000000E+04
   1098   1099 1  1.45145025E-01  2.00000000E+04
   1099   1100 1  1.51230825E-01  2.00000000E+04
   1100   1101 1  1.23649484E-01  2.00000000E+04
   1100   1102 1  1.32414506E-01  2.00000000E+04
   1102   1103 1  1.45523880E-01  2.00000000E+04
   1103   1104 1  1.49802715E-01  2.00000000E+04
   1104   1105 1  1.23352344E-01  2.00000000E+04
   1104   1111 1  1.31990329E-01  2.00000000E+04
   1103   1106 1  1.53540593E-01  2.00000000E+04
   1106   1107 1  1.51986937E-01  2.00000000E+04
   1107   1108 1  1.47316343E-01  2.00000000E+04
   1108   1109 1  1.48742042E-01  2.00000000E+04
   1109   1110 1  1.43207029E-01  2.00000000E+04
   1111   1112 1  1.42171643E-01  2.00000000E+04
   1112   1113 1  1.54194827E-01  2.00000000E+04
   1113   1114 1  1.22634877E-01  2.00000000E+04
   1113   1119 1  1.32943706E-01  2.00000000E+04
   1112   1115 1  1.51059738E-01  2.00000000E+04
   1115   1116 1  1.50624529E-01  2.00000000E+04
   1116   1117 1  1.23496869E-01  2.00000000E+04
   1116   1118 1  1.22065804E-01  2.00000000E+04
   1119   1120 1  1.45716966E-01  2.00000000E+04
   1120   1121 1  1.51276207E-01  2.00000000E+04
   1121   1122 1  1.22932500E-01  2.00000000E+04
   1121   1127 1  1.32713601E-01  2.00000000E+04
   1120   1123 1  1.51603806E-01  2.00000000E+04
   1123   1124 1  1.52654878E-01  2.00000000E+04
   1124   1125 1  1.21142081E-01  2.00000000E+04
   1124   1126 1  1.21337210E-01  2.00000000E+04
   1127   1128 1  1.44704242E-01  2.00000000E+04
   1128   1129 1  1.51873562E-01  2.00000000E+04
   1129   1130 1  1.22292254E-01  2.00000000E+04
   1129   1134 1  1.29807649E-01  2.00000000E+04
   1128   1131 1  1.54755570E-01  2.00000000E+04
   1131   1132 1  1.52544020E-01  2.00000000E+04
   1131   1133 1  1.51865486E-01  2.00000000E+04
   1134   1135 1  1.42341130E-01  2.00000000E+04
   1135   1136 1  1.49426599E-01  2.00000000E+04
   1136   1137 1  1.24114699E-01  2.00000000E+04
   1136   1141 1  1.33385085E-01  2.00000000E+04
   1135   1138 1  1.54823846E-01  2.00000000E+04
   1138   1139 1  1.41307298E-01  2.00000000E+04
   1138   1140 1  1.48874258E-01  2.00000000E+04
   1141   1142 1  1.46315707E-01  2.00000000E+04
   1142   1143 1  1.52208651E-01  2.00000000E+04
   1143   1144 1  1.23733499E-01  2.00000000E+04
   1143   1145 1  1.33375394E-01  2.00000000E+04
   1145   1146 1  1.44552354E-01  2.00000000E+04
   1146   1147 1  1.52436447E-01  2.00000000E+04
   1147   1148 1  1.23102130E-01  2.00000000E+04
   1147   1154 1  1.31936543E-01  2.00000000E+04
   1146   1149 1  1.49604487E-01  2.00000000E+04
   1149   1150 1  1.51437369E-01  2.00000000E+04
   1150   1151 1  1.52154729E-01  2.00000000E+04
   1151   1152 1  1.22612898E-01  2.00000000E+04
   1151   1153 1  1.23130452E-01  2.00000000E+04
   1154   1155 1  1.44205308E-01  2.00000000E+04
   1155   1156 1  1.54577307E-01  2.00000000E+04
   1156   1157 1  1.25020794E-01  2.00000000E+04
   1156   1163 1  1.33231851E-01  2.00000000E+04
   1155   1158 1  1.52537377E-01  2.00000000E+04
   1158   1159 1  1.52988125E-01  2.00000000E+04
   1159   1160 1  1.53203498E-01  2.00000000E+04
   1160   1161 1  1.22196437E-01  2.00000000E+04
   1160   1162 1  1.23213233E-01  2.00000000E+04
   1163   1164 1  1.45737156E-01  2.00000000E+04
   1164   1165 1  1.53645991E-01  2.00000000E+04
   1165   1166 1  1.23950495E-01  2.00000000E+04
   1165   1171 1  1.33778127E-01  2.00000000E+04
   1164   1167 1  1.50862655E-01  2.00000000E+04
   1167   1168 1  1.51651858E-01  2.00000000E+04
   1168   1169 1  1.49132205E-01  2.00000000E+04
   1168   1170 1  1.49993653E-01  2.00000000E+04
   1171   1172 1  1.44924291E-01  2.00000000E+04
   1172   1173 1  1.53674116E-01  2.00000000E+04
   1173   1174 1  1.25917339E-01  2.00000000E+04
   1173   1178 1  1.33555207E-01  2.00000000E+04
   1172   1175 1  1.59032122E-01  2.00000000E+04
   1175   1176 1  1.42515143E-01  2.00000000E+04
   1175   1177 1  1.50621267E-01  2.00000000E+04
   1178   1179 1  1.45572039E-01  2.00000000E+04
   1179   1180 1  1.51974057E-01  2.00000000E+04
   1180   1181 1  1.22826560E-01  2.00000000E+04
   1180   1185 1  1.30700961E-01  2.00000000E+04
   1179   1182 1  1.50736819E-01  2.00000000E+04
   1182   1183 1  1.40586529E-01  2.00000000E+04
   1182   1184 1  1.48609904E-01  2.00000000E+04
   1185   1186 1  1.43338138E-01  2.00000000E+04
   1186   1187 1  1.52580286E-01  2.00000000E+04
   1187   1188 1  1.25241805E-01  2.00000000E+04
   1187   1196 1  1.33079772E-01  2.00000000E+04
   1186   1189 1  1.51381780E-01  2.00000000E+04
   1189   1190 1  1.51925282E-01  2.00000000E+04
   1190   1191 1  1.50225944E-01  2.00000000E+04
   1191   1192 1  1.45556808E-01  2.00000000E+04
   1192   1193 1  1.31773076E-01  2.00000000E+04
   1193   1194 1  1.30982549E-01  2.00000000E+04
   1193   1195 1  1.31569305E-01  2.00000000E+04
   1196   1197 1  1.46952226E-01  2.00000000E+04
   1197   1198 1  1.53398863E-01  2.00000000E+04
   1198   1199 1  1.22021773E-01  2.00000000E+04
   1198   1205 1  1.34660639E-01  2.00000000E+04
   1197   1200 1  1.53714084E-01  2.00000000E+04
   1200   1201 1  1.55241059E-01  2.00000000E+04
   1201   1202 1  1.55254384E-01  2.00000000E+04
   1202   1203 1  1.52791615E-01  2.00000000E+04
   1203   1204 1  1.45309151E-01  2.00000000E+04
   1205   1206 1  1.44682638E-01  2.00000000E+04
   1206   1207 1  1.53755371E-01  2.00000000E+04
   1207   1208 1  1.22645786E-01  2.00000000E+04
   1207   1213 1  1.33570992E-01  2.00000000E+04
   1206   1209 1  1.53437990E-01  2.00000000E+04
   1209   1210 1  1.51796515E-01  2.00000000E+04
   1210   1211 1  1.21718964E-01  2.00000000E+04
   1210   1212 1  1.23709365E-01  2.00000000E+04
   1213   1214 1  1.44641355E-01  2.00000000E+04
   1214   1215 1  1.51754799E-01  2.00000000E+04
   1215   1216 1  1.23892251E-01  2.00000000E+04
   1215   1221 1  1.33608872E-01  2.00000000E+04
   1214   1217 1  1.52248305E-01  2.00000000E+04
   1217   1218 1  1.52202685E-01  2.00000000E+04
   1218   1219 1  1.22525902E-01  2.00000000E+04
   1218   1220 1  1.21170345E-01  2.00000000E+04
   1221   1222 1  1.46131349E-01  2.00000000E+04
   1222   1223 1  1.51848993E-01  2.00000000E+04
   1223   1224 1  1.25152617E-01  2.00000000E+04
   1223   1230 1  1.33319901E-01  2.00000000E+04
   1222   1225 1  1.50248594E-01  2.00000000E+04
   1225   1226 1  1.50510912E-01  2.00000000E+04
   1226   1227 1  1.51041649E-01  2.00000000E+04
   1227   1228 1  1.24068276E-01  2.00000000E+04
   1227   1229 1  1.32291588E-01  2.00000000E+04
   1230   1231 1  1.44819922E-01  2.00000000E+04
   1231   1232 1  1.53130960E-01  2.00000000E+04
   1232   1233 1  1.24365950E-01  2.00000000E+04
   1232   1239 1  1.34792771E-01  2.00000000E+04
   1231   1234 1  1.47084575E-01  2.00000000E+04
   1234   1235 1  1.51330774E-01  2.00000000E+04
   1235   1236 1  1.53683999E-01  2.00000000E+04
   1236   1237 1  1.24762416E-01  2.00000000E+04
   1236   1238 1  1.23568143E-01  2.00000000E+04
   1239   1240 1  1.44889595E-01  2.00000000E+04
   1240   1241 1  1.50833982E-01  2.00000000E+04
   1241   1242 1  1.23071344E-01  2.00000000E+04
   1241   1248 1  1.34098409E-01  2.00000000E+04
   1240   1243 1  1.50042913E-01  2.00000000E+04
   1243   1244 1  1.56017500E-01  2.00000000E+04
   1244   1245 1  1.55471547E-01  2.00000000E+04
   1245   1246 1  1.24116050E-01  2.00000000E+04
   1245   1247 1  1.24116642E-01  2.00000000E+04
   1248   1249 1  1.44656903E-01  2.00000000E+04
   1249   1250 1  1.50742089E-01  2.00000000E+04
   1250   1251 1  1.21868439E-01  2.00000000E+04
   1250   1255 1  1.33873118E-01  2.00000000E+04
   1249   1252 1  1.50138863E-01  2.00000000E+04
   1252   1253 1  1.40516514E-01  2.00000000E+04
   1252   1254 1  1.50948154E-01  2.00000000E+04
   1255   1256 1  1.46172438E-01  2.00000000E+04
   1256   1257 1  1.54542864E-01  2.00000000E+04
   1257   1258 1  1.23115772E-01  2.00000000E+04
   1257   1262 1  1.32928055E-01  2.00000000E+04
   1256   1259 1  1.55224048E-01  2.00000000E+04
   1259   1260 1  1.50591345E-01  2.00000000E+04
   1259   1261 1  1.49194299E-01  2.00000000E+04
   1262   1263 1  1.47577788E-01  2.00000000E+04
   1263   1264 1  1.52563049E-01  2.00000000E+04
   1264   1265 1  1.26221416E-01  2.00000000E+04
   1264   1273 1  1.34634255E-01  2.00000000E+04
   1263   1266 1  1.51670365E-01  2.00000000E+04
   1266   1267 1  1.47657827E-01  2.00000000E+04
   1267   1268 1  1.49579714E-01  2.00000000E+04
   1268   1269 1  1.45631936E-01  2.00000000E+04
   1269   1270 1  1.33770685E-01  2.00000000E+04
   1270   1271 1  1.34813298E-01  2.00000000E+04
   1270   1272 1  1.33536027E-01  2.00000000E+04
   1273   1274 1  1.43865948E-01  2.00000000E+04
   1274   1275 1  1.50377605E-01  2.00000000E+04
   1275   1276 1  1.24786464E-01  2.00000000E+04
   1275   1282 1  1.34128757E-01  2.00000000E+04
   1274   1277 1  1.51554809E-01  2.00000000E+04
   1277   1278 1  1.52378172E-01  2.00000000E+04
   1278   1279 1  1.53275514E-01  2.00000000E+04
   1279   1280 1  1.53014833E-01  2.00000000E+04
   1280   1281 1  1.45115305E-01  2.00000000E+04
   1282   1283 1  1.45028624E-01  2.00000000E+04
   1283   1284 1  1.51347301E-01  2.00000000E+04
   1284   1285 1  1.22942798E-01  2.00000000E+04
   1284   1293 1  1.34712003E-01  2.00000000E+04
   1283   1286 1  1.52540705E-01  2.00000000E+04
   1286   1287 1  1.51330709E-01  2.00000000E+04
   1287   1288 1  1.53746861E-01  2.00000000E+04
   1288   1289 1  1.46496276E-01  2.00000000E+04
   1289   1290 1  1.33340542E-01  2.00000000E+04
   1290   1291 1  1.31281125E-01  2.00000000E+04
   1290   1292 1  1.31066596E-01  2.00000000E+04
   1293   1294 1  1.47986064E-01  2.00000000E+04
   1294   1295 1  1.53339325E-01  2.00000000E+04
   1295   1296 1  1.22468380E-01  2.00000000E+04
   1295   1301 1  1.32551635E-01  2.00000000E+04
   1294   1297 1  1.48628455E-01  2.00000000E+04
   1297   1298 1  1.46000565E-01  2.00000000E+04
   1298   1299 1  1.52723663E-01  2.00000000E+04
   1298   1300 1  1.55130688E-01  2.00000000E+04
   1301   1302 1  1.47600772E-01  2.00000000E+04
   1302   1303 1  1.54217795E-01  2.00000000E+04
   1303   1304 1  1.24493690E-01  2.00000000E+04
   1303   1308 1  1.35306890E-01  2.00000000E+04
   1302   1305 1  1.56625461E-01  2.00000000E+04
   1305   1306 1  1.50903991E-01  2.00000000E+04
   1305   1307 1  1.52556974E-01  2.00000000E+04
   1308   1309 1  1.46474313E-01  2.00000000E+04
   1309   1310 1  1.51140632E-01  2.00000000E+04
   1310   1311 1  1.22589562E-01  2.00000000E+04
   1310   1317 1  1.34134482E-01  2.00000000E+04
   1309   1312 1  1.51960097E-01  2.00000000E+04
   1312   1313 1  1.46366573E-01  2.00000000E+04
   1313   1314 1  1.51142164E-01  2.00000000E+04
   1314   1315 1  1.23604886E-01  2.00000000E+04
   1314   1316 1  1.22480382E-01  2.00000000E+04
   1317   1318 1  1.43980630E-01  2.00000000E+04
   1318   1319 1  1.52327599E-01  2.00000000E+04
   1319   1320 1  1.22850719E-01  2.00000000E+04
   1319   1329 1  1.31027066E-01  2.00000000E+04
   1318   1321 1  1.52396539E-01  2.00000000E+04
   1321   1322 1  1.52440455E-01  2.00000000E+04
   1322   1323 1  1.38532793E-01  2.00000000E+04
   1322   1324 1  1.37247122E-01  2.00000000E+04
   1323   1325 1  1.37679914E-01  2.00000000E+04
   1324   1326 1  1.40348218E-01  2.00000000E+04
   1325   1327 1  1.37431274E-01  2.00000000E+04
   1326   1327 1  1.39101296E-01  2.00000000E+04
   1327   1328 1  1.39032740E-01  2.00000000E+04
   1329   1330 1  1.46369866E-01  2.00000000E+04
   1330   1331 1  1.51341955E-01  2.00000000E+04
   1331   1332 1  1.24363842E-01  2.00000000E+04
   1331   1339 1  1.32380498E-01  2.00000000E+04
   1330   1333 1  1.53811107E-01  2.00000000E+04
   1333   1334 1  1.52220891E-01  2.00000000E+04
   1334   1335 1  1.33181623E-01  2.00000000E+04
   1334   1336 1  1.38201493E-01  2.00000000E+04
   1335   1337 1  1.31251836E-01  2.00000000E+04
   1336   1338 1  1.29949723E-01  2.00000000E+04
   1338   1337 1  1.31931896E-01  2.00000000E+04
   1339   1340 1  1.47870167E-01  2.00000000E+04
   1340   1341 1  1.51197176E-01  2.00000000E+04
   1341   1342 1  1.21530543E-01  2.00000000E+04
   1341   1348 1  1.34364175E-01  2.00000000E+04
   1340   1343 1  1.55487027E-01  2.00000000E+04
   1343   1344 1  1.51510212E-01  2.00000000E+04
   1344   1345 1  1.50367726E-01  2.00000000E+04
   1345   1346 1  1.22791577E-01  2.00000000E+04
   1345   1347 1  1.31217002E-01  2.00000000E+04
   1348   1349 1  1.45781470E-01  2.00000000E+04
   1349   1350 1  1.47651792E-01  2.00000000E+04
   1350   1351 1  1.22668823E-01  2.00000000E+04
   1350   1356 1  1.33598672E-01  2.00000000E+04
   1349   1352 1  1.48896114E-01  2.00000000E+04
   1352   1353 1  1.53999948E-01  2.00000000E+04
   1353   1354 1  1.81096409E-01  2.00000000E+04
   1354   1355 1  1.78570612E-01  2.00000000E+04
   1356   1357 1  1.45339676E-01  2.00000000E+04
   1357   1358 1  1.50201853E-01  2.00000000E+04
   1358   1359 1  1.23431555E-01  2.00000000E+04
   1358   1363 1  1.34102836E-01  2.00000000E+04
   1357   1360 1  1.55679580E-01  2.00000000E+04
   1360   1361 1  1.40567111E-01  2.00000000E+04
   1360   1362 1  1.54061557E-01  2.00000000E+04
   1363   1364 1  1.45460783E-01  2.00000000E+04
   1364   1365 1  1.53317512E-01  2.00000000E+04
   1365   1366 1  1.23922932E-01  2.00000000E+04
   1365   1368 1  1.35343401E-01  2.00000000E+04
   1364   1367 1  1.53363721E-01  2.00000000E+04
   1368   1369 1  1.44766354E-01  2.00000000E+04
   1369   1370 1  1.52037821E-01  2.00000000E+04
   1370   1371 1  1.23791346E-01  2.00000000E+04
   1370   1375 1  1.34102944E-01  2.00000000E+04
   1369   1372 1  1.50604797E-01  2.00000000E+04
   1372   1373 1  1.54050970E-01  2.00000000E+04
   1373   1374 1  1.47683118E-01  2.00000000E+04
   1374   1368 1  1.48630453E-01  2.00000000E+04
   1375   1376 1  1.43521924E-01  2.00000000E+04
   1376   1377 1  1.52500487E-01  2.00000000E+04
   1377   1378 1  1.24407549E-01  2.00000000E+04
   1377   1383 1  1.34620263E-01  2.00000000E+04
   1376   1379 1  1.53032801E-01  2.00000000E+04
   1379   1380 1  1.51586234E-01  2.00000000E+04
   1380   1381 1  1.48082740E-01  2.00000000E+04
   1380   1382 1  1.50624572E-01  2.00000000E+04
   1383   1384 1  1.46716206E-01  2.00000000E+04
   1384   1385 1  1.53291864E-01  2.00000000E+04
   1385   1386 1  1.22746749E-01  2.00000000E+04
   1385   1391 1  1.33122094E-01  2.00000000E+04
   1384   1387 1  1.56561396E-01  2.00000000E+04
   1387   1388 1  1.54290029E-01  2.00000000E+04
   1388   1390 1  1.51853358E-01  2.00000000E+04
   1387   1389 1  1.54001830E-01  2.00000000E+04
   1391   1392 1  1.44668552E-01  2.00000000E+04
   1392   1393 1  1.52100847E-01  2.00000000E+04
   1393   1394 1  1.24685496E-01  2.00000000E+04
   1393   1395 1  1.35301100E-01  2.00000000E+04
   1395   1396 1  1.47460890E-01  2.00000000E+04
   1396   1397 1  1.53068427E-01  2.00000000E+04
   1397   1398 1  1.23788577E-01  2.00000000E+04
   1397   1407 1  1.33237395E-01  2.00000000E+04
   1396   1399 1  1.55184234E-01  2.00000000E+04
   1399   1400 1  1.53697188E-01  2.00000000E+04
   1400   1401 1  1.38187336E-01  2.00000000E+04
   1400   1402 1  1.39078852E-01  2.00000000E+04
   1401   1403 1  1.38819342E-01  2.00000000E+04
   1402   1404 1  1.38679992E-01  2.00000000E+04
   1403   1405 1  1.38466230E-01  2.00000000E+04
   1404   1405 1  1.38406984E-01  2.00000000E+04
   1405   1406 1  1.38977217E-01  2.00000000E+04
   1407   1408 1  1.44571835E-01  2.00000000E+04
   1408   1409 1  1.49951333E-01  2.00000000E+04
   1409   1410 1  1.22256633E-01  2.00000000E+04
   1409   1419 1  1.33880442E-01  2.00000000E+04
   1408   1411 1  1.51711563E-01  2.00000000E+04
   1411   1412 1  1.51285302E-01  2.00000000E+04
   1412   1413 1  1.39058795E-01  2.00000000E+04
   1412   1414 1  1.38527289E-01  2.00000000E+04
   1413   1415 1  1.37856519E-01  2.00000000E+04
   1414   1416 1  1.38527515E-01  2.00000000E+04
   1415   1417 1  1.39188153E-01  2.00000000E+04
   1416   1417 1  1.38055006E-01  2.00000000E+04
   1417   1418 1  1.39530809E-01  2.00000000E+04
   1419   1420 1  1.43464618E-01  2.00000000E+04
   1420   1421 1  1.53580237E-01  2.00000000E+04
   1421   1422 1  1.22663291E-01  2.00000000E+04
   1421   1425 1  1.32982564E-01  2.00000000E+04
   1420   1423 1  1.51527091E-01  2.00000000E+04
   1423   1424 1  1.42760187E-01  2.00000000E+04
   1425   1426 1  1.44388702E-01  2.00000000E+04
   1426   1427 1  1.53554285E-01  2.00000000E+04
   1427   1428 1  1.24300477E-01  2.00000000E+04
   1427   1434 1  1.33460666E-01  2.00000000E+04
   1426   1429 1  1.50908008E-01  2.00000000E+04
   1429   1430 1  1.51714295E-01  2.00000000E+04
   1430   1431 1  1.53771024E-01  2.00000000E+04
   1431   1432 1  1.54863725E-01  2.00000000E+04
   1432   1433 1  1.46000721E-01  2.00000000E+04
   1434   1435 1  1.43996855E-01  2.00000000E+04
   1435   1436 1  1.51179841E-01  2.00000000E+04
   1436   1437 1  1.23862410E-01  2.00000000E+04
   1436   1443 1  1.35166076E-01  2.00000000E+04
   1435   1438 1  1.54352918E-01  2.00000000E+04
   1438   1439 1  1.51439004E-01  2.00000000E+04
   1439   1440 1  1.53085685E-01  2.00000000E+04
   1440   1441 1  1.22840281E-01  2.00000000E+04
   1440   1442 1  1.22966475E-01  2.00000000E+04
   1443   1444 1  1.45709885E-01  2.00000000E+04
   1444   1445 1  1.53095796E-01  2.00000000E+04
   1445   1446 1  1.23643772E-01  2.00000000E+04
   1445   1448 1  1.32564130E-01  2.00000000E+04
   1444   1447 1  1.49675325E-01  2.00000000E+04
   1448   1449 1  1.46428900E-01  2.00000000E+04
   1449   1450 1  1.51663318E-01  2.00000000E+04
   1450   1451 1  1.24345378E-01  2.00000000E+04
   1450   1457 1  1.34094180E-01  2.00000000E+04
   1449   1452 1  1.52308419E-01  2.00000000E+04
   1452   1453 1  1.52389102E-01  2.00000000E+04
   1453   1454 1  1.52099371E-01  2.00000000E+04
   1454   1455 1  1.23837236E-01  2.00000000E+04
   1454   1456 1  1.23257715E-01  2.00000000E+04
   1457   1458 1  1.45403779E-01  2.00000000E+04
   1458   1459 1  1.53201548E-01  2.00000000E+04
   1459   1460 1  1.23201400E-01  2.00000000E+04
   1459   1462 1  1.32604794E-01  2.00000000E+04
   1458   1461 1  1.54225367E-01  2.00000000E+04
   1462   1463 1  1.45593599E-01  2.00000000E+04
   1463   1464 1  1.55344822E-01  2.00000000E+04
   1464   1465 1  1.24546530E-01  2.00000000E+04
   1464   1466 1  1.34515453E-01  2.00000000E+04
   1466   1467 1  1.46634435E-01  2.00000000E+04
   1467   1468 1  1.52247846E-01  2.00000000E+04
   1468   1469 1  1.21979491E-01  2.00000000E+04
   1468   1474 1  1.33610627E-01  2.00000000E+04
   1467   1470 1  1.52651051E-01  2.00000000E+04
   1470   1471 1  1.52022983E-01  2.00000000E+04
   1471   1472 1  1.22854012E-01  2.00000000E+04
   1471   1473 1  1.31511121E-01  2.00000000E+04
   1474   1475 1  1.46286909E-01  2.00000000E+04
   1475   1476 1  1.55249815E-01  2.00000000E+04
   1476   1477 1  1.25397750E-01  2.00000000E+04
   1476   1481 1  1.35118518E-01  2.00000000E+04
   1475   1478 1  1.59480738E-01  2.00000000E+04
   1478   1479 1  1.43215134E-01  2.00000000E+04
   1478   1480 1  1.53356527E-01  2.00000000E+04
   1481   1482 1  1.46166174E-01  2.00000000E+04
   1482   1483 1  1.55051953E-01  2.00000000E+04
   1483   1484 1  1.23974571E-01  2.00000000E+04
   1483   1490 1  1.33831817E-01  2.00000000E+04
   1482   1485 1  1.54682501E-01  2.00000000E+04
   1485   1486 1  1.54553853E-01  2.00000000E+04
   1486   1487 1  1.54485894E-01  2.00000000E+04
   1487   1488 1  1.54012803E-01  2.00000000E+04
   1488   1489 1  1.46565224E-01  2.00000000E+04
   1490   1491 1  1.48649038E-01  2.00000000E+04
   1491   1492 1  1.50754421E-01  2.00000000E+04
   1492   1493 1  1.22051819E-01  2.00000000E+04
   1492   1502 1  1.33731088E-01  2.00000000E+04
   1491   1494 1  1.54916267E-01  2.00000000E+04
   1494   1495 1  1.49345428E-01  2.00000000E+04
   1495   1496 1  1.37206646E-01  2.00000000E+04
   1495   1497 1  1.35559249E-01  2.00000000E+04
   1496   1498 1  1.38394013E-01  2.00000000E+04
   1497   1499 1  1.38641687E-01  2.00000000E+04
   1498   1500 1  1.36941403E-01  2.00000000E+04
   1499   1500 1  1.37155300E-01  2.00000000E+04
   1500   1501 1  1.36155909E-01  2.00000000E+04
   1502   1503 1  1.46374557E-01  2.00000000E+04
   1503   1504 1  1.51964158E-01  2.00000000E+04
   1504   1505 1  1.22509019E-01  2.00000000E+04
   1504   1507 1  1.32184130E-01  2.00000000E+04
   1503   1506 1  1.51678398E-01  2.00000000E+04
   1507   1508 1  1.44252949E-01  2.00000000E+04
   1508   1509 1  1.55492402E-01  2.00000000E+04
   1509   1510 1  1.24117532E-01  2.00000000E+04
   1509   1516 1  1.34229106E-01  2.00000000E+04
   1508   1511 1  1.51567727E-01  2.00000000E+04
   1511   1512 1  1.48810256E-01  2.00000000E+04
   1512   1513 1  1.50573267E-01  2.00000000E+04
   1513   1514 1  1.52265169E-01  2.00000000E+04
   1514   1515 1  1.45832018E-01  2.00000000E+04
   1516   1517 1  1.45713093E-01  2.00000000E+04
   1517   1518 1  1.54429015E-01  2.00000000E+04
   1518   1519 1  1.24664456E-01  2.00000000E+04
   1518   1523 1  1.32097530E-01  2.00000000E+04
   1517   1520 1  1.55767435E-01  2.00000000E+04
   1520   1521 1  1.52908568E-01  2.00000000E+04
   1520   1522 1  1.51036409E-01  2.00000000E+04
   1523   1524 1  1.42746668E-01  2.00000000E+04
   1524   1525 1  1.51399717E-01  2.00000000E+04
   1525   1526 1  1.22508975E-01  2.00000000E+04
   1525   1531 1  1.32459150E-01  2.00000000E+04
   1524   1527 1  1.50156342E-01  2.00000000E+04
   1527   1528 1  1.53523505E-01  2.00000000E+04
   1528   1529 1  1.22044759E-01  2.00000000E+04
   1528   1530 1  1.20532293E-01  2.00000000E+04
   1531   1532 1  1.44484921E-01  2.00000000E+04
   1532   1533 1  1.53092594E-01  2.00000000E+04
   1533   1534 1  1.23262241E-01  2.00000000E+04
   1533   1535 1  1.35584987E-01  2.00000000E+04
   1535   1536 1  1.48489832E-01  2.00000000E+04
   1536   1537 1  1.53735428E-01  2.00000000E+04
   1537   1538 1  1.24795282E-01  2.00000000E+04
   1537   1542 1  1.35223668E-01  2.00000000E+04
   1536   1539 1  1.58670213E-01  2.00000000E+04
   1539   1540 1  1.40875205E-01  2.00000000E+04
   1539   1541 1  1.52602131E-01  2.00000000E+04
   1542   1543 1  1.44398557E-01  2.00000000E+04
   1543   1544 1  1.49442316E-01  2.00000000E+04
   1544   1545 1  1.22972137E-01  2.00000000E+04
   1544   1551 1  1.29437523E-01  2.00000000E+04
   1543   1546 1  1.50813107E-01  2.00000000E+04
   1546   1547 1  1.52495739E-01  2.00000000E+04
   1547   1548 1  1.48035347E-01  2.00000000E+04
   1548   1549 1  1.47161725E-01  2.00000000E+04
   1549   1550 1  1.41626993E-01  2.00000000E+04
   1551   1552 1  1.44857969E-01  2.00000000E+04
   1552   1553 1  1.52135772E-01  2.00000000E+04
   1553   1554 1  1.24857115E-01  2.00000000E+04
   1553   1558 1  1.35147465E-01  2.00000000E+04
   1552   1555 1  1.51828104E-01  2.00000000E+04
   1555   1556 1  1.52388500E-01  2.00000000E+04
   1556   1557 1  1.51484868E-01  2.00000000E+04
   1557   1551 1  1.46597448E-01  2.00000000E+04
   1558   1559 1  1.46977064E-01  2.00000000E+04
   1559   1560 1  1.53927983E-01  2.00000000E+04
   1560   1561 1  1.22497188E-01  2.00000000E+04
   1560   1565 1  1.33082755E-01  2.00000000E+04
   1559   1562 1  1.57054498E-01  2.00000000E+04
   1562   1563 1  1.51852630E-01  2.00000000E+04
   1562   1564 1  1.49479157E-01  2.00000000E+04
   1565   1566 1  1.45766928E-01  2.00000000E+04
   1566   1567 1  1.50026083E-01  2.00000000E+04
   1567   1568 1  1.23694603E-01  2.00000000E+04
   1567   1570 1  1.32969381E-01  2.00000000E+04
   1566   1569 1  1.51210343E-01  2.00000000E+04
   1570   1571 1  1.44608877E-01  2.00000000E+04
   1571   1572 1  1.52670509E-01  2.00000000E+04
   1572   1573 1  1.23471296E-01  2.00000000E+04
   1572   1579 1  1.33397550E-01  2.00000000E+04
   1571   1574 1  1.51111769E-01  2.00000000E+04
   1574   1575 1  1.52454907E-01  2.00000000E+04
   1575   1576 1  1.53671877E-01  2.00000000E+04
   1576   1577 1  1.23904390E-01  2.00000000E+04
   1576   1578 1  1.23261408E-01  2.00000000E+04
   1579   1580 1  1.45083877E-01  2.00000000E+04
   1580   1581 1  1.51853037E-01  2.00000000E+04
   1581   1582 1  1.22727845E-01  2.00000000E+04
   1581   1586 1  1.33766288E-01  2.00000000E+04
   1580   1583 1  1.56903083E-01  2.00000000E+04
   1583   1584 1  1.54654991E-01  2.00000000E+04
   1583   1585 1  1.53003314E-01  2.00000000E+04
   1586   1587 1  1.45325575E-01  2.00000000E+04
   1587   1588 1  1.53035681E-01  2.00000000E+04
   1588   1589 1  1.23260396E-01  2.00000000E+04
   1588   1597 1  1.33391844E-01  2.00000000E+04
   1587   1590 1  1.48776491E-01  2.00000000E+04
   1590   1591 1  1.48622042E-01  2.00000000E+04
   1591   1592 1  1.51141270E-01  2.00000000E+04
   1592   1593 1  1.44761911E-01  2.00000000E+04
   1593   1594 1  1.34125357E-01  2.00000000E+04
   1594   1595 1  1.34261032E-01  2.00000000E+04
   1594   1596 1  1.34239819E-01  2.00000000E+04
   1597   1598 1  1.45671729E-01  2.00000000E+04
   1598   1599 1  1.54247490E-01  2.00000000E+04
   1599   1600 1  1.25464716E-01  2.00000000E+04
   1599   1602 1  1.35075318E-01  2.00000000E+04
   1598   1601 1  1.50364425E-01  2.00000000E+04
   1602   1603 1  1.48441630E-01  2.00000000E+04
   1603   1604 1  1.51363916E-01  2.00000000E+04
   1604   1605 1  1.23959017E-01  2.00000000E+04
   1604   1610 1  1.33908604E-01  2.00000000E+04
   1603   1606 1  1.55059179E-01  2.00000000E+04
   1606   1607 1  1.53382428E-01  2.00000000E+04
   1607   1608 1  1.23490523E-01  2.00000000E+04
   1607   1609 1  1.22685571E-01  2.00000000E+04
   1610   1611 1  1.44252635E-01  2.00000000E+04
   1611   1612 1  1.50410922E-01  2.00000000E+04
   1612   1613 1  1.22418293E-01  2.00000000E+04
   1612   1618 1  1.33636812E-01  2.00000000E+04
   1611   1614 1  1.51377709E-01  2.00000000E+04
   1614   1615 1  1.53338009E-01  2.00000000E+04
   1615   1616 1  1.53508514E-01  2.00000000E+04
   1615   1617 1  1.51680676E-01  2.00000000E+04
   1618   1619 1  1.45662839E-01  2.00000000E+04
   1619   1620 1  1.49957971E-01  2.00000000E+04
   1620   1621 1  1.22662428E-01  2.00000000E+04
   1620   1627 1  1.34885431E-01  2.00000000E+04
   1619   1622 1  1.45321786E-01  2.00000000E+04
   1622   1623 1  1.49126913E-01  2.00000000E+04
   1623   1624 1  1.51836924E-01  2.00000000E+04
   1624   1625 1  1.23106588E-01  2.00000000E+04
   1624   1626 1  1.23723536E-01  2.00000000E+04
   1627   1628 1  1.47455977E-01  2.00000000E+04
   1628   1629 1  1.50206330E-01  2.00000000E+04
   1629   1630 1  1.22274054E-01  2.00000000E+04
   1629   1636 1  1.31757909E-01  2.00000000E+04
   1628   1631 1  1.51150075E-01  2.00000000E+04
   1631   1632 1  1.49781458E-01  2.00000000E+04
   1632   1633 1  1.51869741E-01  2.00000000E+04
   1633   1634 1  1.53394182E-01  2.00000000E+04
   1634   1635 1  1.45347216E-01  2.00000000E+04
   1636   1637 1  1.45571788E-01  2.00000000E+04
   1637   1638 1  1.53740186E-01  2.00000000E+04
   1638   1639 1  1.22823840E-01  2.00000000E+04
   1638   1644 1  1.33724103E-01  2.00000000E+04
   1637   1640 1  1.58927635E-01  2.00000000E+04
   1640   1641 1  1.55845325E-01  2.00000000E+04
   1641   1643 1  1.55428835E-01  2.00000000E+04
   1640   1642 1  1.53141358E-01  2.00000000E+04
   1644   1645 1  1.45643387E-01  2.00000000E+04
   1645   1646 1  1.53436085E-01  2.00000000E+04
   1646   1647 1  1.23893928E-01  2.00000000E+04
   1646   1652 1  1.33479706E-01  2.00000000E+04
   1645   1648 1  1.56372329E-01  2.00000000E+04
   1648   1649 1  1.53525443E-01  2.00000000E+04
   1649   1650 1  1.52191838E-01  2.00000000E+04
   1649   1651 1  1.50640522E-01  2.00000000E+04
   1652   1653 1  1.45856239E-01  2.00000000E+04
   1653   1654 1  1.52713946E-01  2.00000000E+04
   1654   1655 1  1.23257810E-01  2.00000000E+04
   1654   1656 1  1.23267756E-01  2.00000000E+04

 [ exclusions ]
 ;ai     aj
      1    584
      2    775
      3    775
      4    191
      4    192
      4    590
      4    591
      4    593
      4    596
      8    173
      8    174
      8    175
      8    192
      9    773
      9    775
     10    596
     10    775
     11    596
     11    768
     12    762
     12    763
     12    765
     12    768
     12    769
     12    770
     12    772
     12    775
     12    776
     12    779
     13    756
     13    762
     13    768
     13    775
     14    601
     14    602
     14    603
     15    602
     15    603
     15    756
     16    602
     16    603
     17    602
     18    753
     18    756
     18    759
     20    596
     21    779
     22    779
     23    596
     23    605
     23    606
     23    612
     23    613
     23    615
     23    616
     26    779
     27    141
     27    192
     28    779
     29    615
     30    615
     31    779
     31    789
     31    790
     31    795
     31    796
     31    798
     33    766
     34    635
     35    649
     35    717
     35    766
     35   1417
     35   1418
     36    615
     37    615
     37    798
     38     87
     38    798
     39     87
     40    615
     41    610
     41    615
     42     84
     42    114
     42    610
     43    610
     44    797
     44    798
     45    798
     46     87
     46    798
     47     87
     47    798
     47    804
     47    805
     47    812
     47    813
     47    816
     48    798
     51   1501
     52     87
     53     87
     53    815
     53   1328
     54     89
     54   1325
     54   1327
     54   1328
     55     87
     55     88
     55     89
     55   1325
     56   1325
     56   1327
     56   1328
     57   1322
     57   1323
     57   1324
     57   1325
     57   1326
     57   1327
     58     89
     59     89
     60   1324
     60   1326
     63    876
     64    875
     64    876
     64    877
     66   1300
     67   1321
     67   1322
     68    911
     69    911
     71    899
     71    900
     71    901
     71    902
     73    837
     73    902
     74    902
     75    816
     75    819
     75    837
     75    902
     76    815
     76    816
     76    837
     79    819
     79    821
     80    101
     80    105
     80    106
     80    819
     80    821
     84    110
     84    111
     84    114
     85    626
     90    626
     91    627
     93    115
     93    120
     94   1000
     97    124
     99   1000
    100   1057
    100   1563
    104    135
    104    136
    104    139
    104    140
    104    142
    105    821
    105    822
    105   1616
    106    821
    106    822
    106   1584
    106   1616
    107   1584
    107   1616
    108   1561
    108   1563
    108   1583
    108   1584
    108   1586
    109   1586
    109   1587
    109   1590
    109   1616
    111    611
    113    143
    113    144
    113    147
    113    611
    114    206
    114    208
    114    611
    114    627
    118    151
    118    152
    118    155
    118    156
    121    985
    121    989
    122    985
    122    986
    122    988
    122    995
    122   1000
    123    989
    127    160
    127    161
    127    164
    129   1591
    130    164
    130   1591
    130   1593
    130   1594
    130   1596
    131   1591
    132    164
    132    165
    132    166
    132   1593
    132   1594
    132   1596
    132   1623
    132   1626
    133   1589
    133   1614
    134    178
    134   1623
    134   1624
    134   1626
    136    176
    137    169
    137    176
    138    169
    138    170
    138    173
    138    174
    138    176
    141    176
    144    188
    145    181
    146    181
    146    182
    146    183
    146    185
    147    188
    148    188
    150    188
    150    194
    150    195
    150    200
    150    204
    167   1625
    168   1623
    168   1624
    168   1625
    168   1656
    177   1656
    179   1648
    179   1656
    180   1619
    180   1623
    180   1646
    180   1648
    180   1652
    180   1654
    180   1656
    195    604
    196    594
    196    595
    196    597
    196    604
    196    605
    196    607
    196    608
    197    524
    197    562
    198    562
    198    592
    199    592
    201    607
    202    607
    206    627
    208    625
    208    627
    209    607
    210    607
    212    607
    212    613
    212    614
    212    620
    212    621
    212    623
    213    607
    215    249
    216    530
    216    569
    216    597
    216    598
    218    623
    219    249
    219    623
    220    242
    220    243
    220    246
    220    247
    220    249
    221    623
    221    627
    223    623
    226    250
    226    251
    226    254
    226    255
    226    256
    228    623
    228    629
    228    630
    228    631
    228    632
    228    636
    229    495
    229    636
    231    266
    231    267
    231    268
    232    265
    232    266
    232    267
    232    268
    233    258
    233    259
    233    262
    233    263
    233    265
    233    266
    233    267
    233    268
    237    269
    237    270
    237    273
    239    981
    240    981
    241    981
    245    274
    245    275
    245    278
    246    487
    253    279
    253    280
    253    283
    253    285
    253    387
    254    386
    256    467
    257    354
    257    487
    261    286
    261    287
    261    290
    264   1191
    264   1192
    265   1191
    266   1191
    266   1192
    266   1193
    266   1194
    267   1192
    267   1193
    267   1194
    267   1195
    268   1194
    272    295
    272    296
    272    299
    272    300
    275    310
    277    301
    277    302
    277    303
    277    305
    277    310
    277    333
    277    336
    278    323
    278    329
    278    330
    278    331
    278    332
    284    360
    285    331
    285    335
    285    355
    285    356
    285    359
    285    387
    302    336
    303    336
    304    338
    308    332
    308    333
    308    336
    308    337
    308    338
    314    347
    314    348
    314    349
    317    349
    318    349
    319    349
    323    488
    325    488
    326    459
    326    480
    327    488
    348    459
    353    380
    353    381
    353    384
    353    385
    354    387
    354    428
    358    388
    358    392
    358    393
    358    395
    367    396
    367    397
    367    400
    375    401
    375    405
    375    406
    375    408
    375    409
    378    407
    378    408
    378    409
    378    416
    378    417
    378    422
    378    423
    383   1209
    391   1253
    391   1254
    399   1279
    401   1254
    402   1254
    402   1287
    404   1282
    404   1283
    404   1287
    404   1313
    406   1315
    414   1315
    418   1315
    419   1315
    420    667
    420   1352
    420   1353
    421    655
    426    467
    427    460
    427    467
    432    461
    432    465
    432    467
    437    691
    438    475
    439    468
    439    469
    439    472
    439    473
    439    475
    440    475
    440    688
    441    666
    441    680
    441    688
    441    691
    442    665
    442    666
    442    667
    442    688
    442    689
    442    691
    443    666
    443    680
    443    681
    447    476
    447    480
    456    481
    464    489
    464    493
    464    495
    466    639
    466    641
    466    690
    471    496
    471    497
    471    500
    471    501
    471    502
    474    502
    474    503
    475    709
    479    505
    479    509
    479    510
    484    514
    484    515
    484    518
    492    525
    492    526
    492    529
    492    530
    494    638
    494    640
    495    637
    495    639
    495    641
    499    533
    499    537
    507    546
    508    538
    508    544
    508    545
    508    546
    517    569
    522    561
    522    562
    522    563
    523    561
    523    562
    523    563
    523    569
    524    561
    524    562
    524    563
    526    568
    526    569
    527    568
    528    568
    532    601
    532    602
    532    603
    559    592
    567    600
    569    597
    603    751
    618    716
    618    717
    639    690
    640    715
    640    716
    641    687
    641    688
    641    689
    641    690
    642    686
    642    687
    644    690
    645    690
    645   1381
    646   1381
    647    685
    647    687
    647    692
    647    693
    648   1416
    648   1418
    649    716
    650    689
    650    690
    650   1381
    651    690
    651   1381
    652   1361
    652   1381
    653   1350
    653   1351
    653   1356
    653   1357
    653   1360
    653   1361
    653   1362
    654    689
    654    690
    661   1381
    662   1351
    663   1382
    664    692
    664    696
    664   1382
    667   1352
    671    697
    671    698
    671    701
    671    702
    671    704
    674    704
    675   1382
    675   1402
    679    705
    679    706
    679    709
    686    710
    686    714
    693   1418
    694   1406
    695    718
    695    722
    695   1406
    696   1382
    696   1403
    696   1405
    696   1406
    696   1418
    697   1406
    698   1406
    700    727
    700    728
    700    731
    700    732
    703   1404
    703   1406
    708    736
    708    737
    708    740
    712    748
    713    741
    713    745
    713    746
    713    747
    713    748
    713    749
    714    748
    715    752
    717    748
    717    751
    717    766
    724   1406
    725   1441
    725   1442
    726   1440
    726   1441
    726   1442
    763   1479
    764   1469
    764   1475
    764   1478
    764   1479
    767   1479
    770   1479
    771   1475
    771   1476
    771   1479
    771   1481
    771   1482
    771   1485
    776   1479
    777   1479
    777   1484
    778   1479
    778   1484
    781   1651
    782   1651
    783   1485
    784   1651
    785   1639
    785   1642
    786   1639
    786   1651
    787   1639
    788   1484
    789   1484
    791   1484
    791   1491
    791   1492
    791   1502
    791   1505
    792   1484
    793   1499
    794   1413
    794   1479
    796   1505
    797   1505
    801   1617
    802   1506
    802   1642
    803   1505
    804   1505
    806   1505
    806   1508
    806   1509
    806   1516
    806   1517
    806   1519
    806   1522
    807   1500
    807   1501
    807   1505
    808   1501
    809   1501
    809   1512
    810   1389
    810   1498
    810   1500
    810   1501
    810   1512
    810   1513
    811   1390
    811   1514
    813   1519
    813   1522
    814   1519
    817   1522
    823   1519
    824   1519
    826   1531
    826   1532
    827   1514
    827   1519
    828   1514
    830   1514
    830   1515
    836    869
    836    877
    837    902
    837   1532
    837   1533
    837   1534
    841    875
    841    877
    844   1541
    849   1299
    850   1299
    850   1338
    851   1299
    851   1300
    851   1337
    851   1338
    852   1336
    852   1337
    852   1338
    865    893
    865    897
    865    898
    869   1541
    873    904
    873    905
    873    908
    873    909
    876    911
    876   1260
    881    912
    881    917
    883   1238
    884   1260
    888    919
    888   1022
    888   1023
    894   1023
    895   1021
    895   1023
    896    923
    896   1021
    896   1023
    901   1534
    902   1534
    903   1534
    903   1536
    910   1214
    910   1217
    910   1218
    910   1219
    910   1261
    919   1023
    920   1021
    920   1022
    920   1023
    920   1030
    921   1021
    921   1023
    922   1005
    922   1015
    922   1016
    922   1019
    922   1021
    922   1023
    922   1024
    922   1029
    922   1030
    923   1021
    924   1005
    925   1005
    928   1001
    928   1005
    928   1220
    929   1001
    929   1220
    930   1218
    930   1219
    930   1220
    931   1194
    931   1219
    931   1220
    932   1194
    933   1193
    933   1194
    933   1195
    933   1218
    933   1219
    933   1220
    933   1292
    934   1005
    935   1174
    936   1174
    937    996
    937    997
    937   1002
    937   1003
    937   1004
    937   1005
    937   1006
    937   1009
    938   1174
    939   1029
    940   1184
    941   1029
    941   1184
    942   1184
    943   1184
    945   1174
    946    987
    946   1174
    947    987
    947   1170
    948   1164
    948   1165
    948   1167
    948   1170
    948   1171
    948   1172
    948   1174
    948   1176
    949    987
    951   1174
    951   1176
    952    987
    952   1170
    953    987
    953   1170
    954    980
    955    980
    955    981
    955    982
    955    984
    955    987
    956    987
    956   1115
    956   1116
    956   1117
    956   1170
    957   1115
    957   1116
    957   1117
    957   1118
    958    994
    958   1116
    958   1117
    958   1118
    959   1115
    959   1149
    960    994
    960   1118
    960   1139
    960   1152
    961   1139
    961   1149
    961   1151
    961   1152
    972   1152
    990   1117
    991   1116
    991   1117
    991   1118
    991   1133
    992   1117
    992   1118
    992   1131
    994   1116
    994   1117
    994   1118
    994   1131
    994   1132
    994   1140
   1003   1054
   1004   1054
   1006   1054
   1008   1054
   1008   1066
   1008   1067
   1008   1070
   1009   1169
   1009   1170
   1010   1070
   1010   1124
   1010   1125
   1010   1126
   1011   1117
   1011   1169
   1011   1170
   1012   1117
   1013   1112
   1013   1113
   1013   1116
   1013   1117
   1013   1119
   1013   1120
   1013   1123
   1013   1124
   1014   1053
   1014   1054
   1017   1051
   1017   1052
   1017   1053
   1017   1054
   1017   1059
   1017   1060
   1017   1063
   1017   1065
   1018   1051
   1027   1063
   1067   1125
   1068   1125
   1070   1105
   1070   1125
   1071   1098
   1071   1105
   1071   1169
   1073   1124
   1073   1125
   1077   1125
   1078   1125
   1078   1126
   1079   1124
   1079   1126
   1080   1126
   1100   1161
   1100   1163
   1100   1168
   1100   1169
   1101   1148
   1101   1155
   1101   1156
   1101   1160
   1101   1161
   1101   1163
   1101   1164
   1101   1167
   1101   1168
   1102   1168
   1102   1169
   1103   1148
   1104   1148
   1104   1168
   1104   1169
   1105   1169
   1106   1144
   1106   1148
   1108   1144
   1108   1161
   1109   1161
   1110   1160
   1110   1161
   1110   1162
   1111   1147
   1111   1148
   1111   1168
   1111   1170
   1112   1148
   1112   1170
   1113   1141
   1114   1141
   1114   1142
   1114   1143
   1115   1148
   1115   1170
   1195   1292
   1206   1291
   1207   1291
   1208   1252
   1208   1254
   1208   1290
   1208   1291
   1208   1292
   1209   1254
   1209   1291
   1210   1291
   1212   1290
   1212   1291
   1212   1292
   1218   1292
   1219   1290
   1219   1292
   1223   1261
   1224   1255
   1224   1256
   1224   1259
   1224   1261
   1233   1262
   1233   1263
   1233   1266
   1233   1267
   1233   1268
   1235   1271
   1238   1271
   1242   1273
   1242   1277
   1242   1278
   1242   1279
   1251   1282
   1251   1283
   1251   1286
   1251   1287
   1254   1291
   1258   1293
   1258   1294
   1258   1297
   1265   1301
   1265   1305
   1265   1307
   1276   1308
   1276   1312
   1276   1313
   1285   1317
   1285   1318
   1285   1321
   1295   1336
   1296   1329
   1296   1330
   1296   1333
   1296   1334
   1296   1336
   1296   1338
   1304   1339
   1304   1340
   1304   1343
   1304   1344
   1304   1345
   1304   1347
   1306   1347
   1311   1348
   1311   1349
   1311   1352
   1311   1353
   1311   1356
   1318   1361
   1319   1356
   1320   1356
   1320   1357
   1320   1358
   1320   1360
   1320   1363
   1320   1364
   1320   1367
   1323   1360
   1323   1362
   1325   1360
   1325   1362
   1328   1390
   1330   1367
   1332   1367
   1332   1374
   1342   1373
   1342   1374
   1371   1395
   1371   1399
   1378   1407
   1378   1408
   1378   1411
   1378   1412
   1378   1414
   1384   1501
   1385   1424
   1386   1419
   1386   1420
   1386   1423
   1386   1424
   1386   1499
   1387   1501
   1388   1501
   1389   1501
   1394   1425
   1394   1426
   1394   1429
   1394   1430
   1398   1434
   1398   1439
   1409   1443
   1409   1497
   1410   1443
   1410   1444
   1410   1447
   1410   1497
   1411   1497
   1411   1499
   1419   1497
   1422   1448
   1422   1449
   1422   1452
   1422   1453
   1424   1498
   1424   1499
   1424   1500
   1428   1457
   1428   1461
   1437   1462
   1437   1466
   1437   1467
   1437   1470
   1437   1471
   1437   1474
   1438   1480
   1440   1473
   1441   1470
   1441   1471
   1441   1473
   1443   1480
   1444   1477
   1446   1477
   1447   1477
   1447   1494
   1506   1643
   1521   1643
   1526   1585
   1545   1585
   1546   1574
   1546   1585
   1548   1577
   1548   1609
   1549   1609
   1550   1607
   1550   1608
   1550   1609
   1554   1579
   1554   1580
   1554   1583
   1554   1585
   1561   1586
   1561   1587
   1561   1590
   1568   1597
   1568   1598
   1568   1601
   1573   1602
   1573   1606
   1573   1607
   1573   1609
   1582   1610
   1582   1614
   1582   1615
   1582   1616
   1589   1618
   1589   1623
   1593   1626
   1599   1635
   1600   1627
   1600   1632
   1600   1633
   1600   1634
   1600   1635
   1605   1636
   1605   1640
   1605   1641
   1605   1643
   1613   1644
   1613   1645
   1613   1648
   1613   1649
   1621   1652
   1621   1653
   1621   1654
   1621   1656

 [ angles ]
 ;ai  aj   ak  func  th0(deg)   Ka
      1      2      3 1  1.02859909E+02  4.00000000E+01
      2      3      4 1  1.18186743E+02  4.00000000E+01
      2      3      9 1  1.15035145E+02  4.00000000E+01
      4      3      9 1  1.26598830E+02  4.00000000E+01
      3      9     10 1  1.25220300E+02  4.00000000E+01
      1      2      5 1  1.11267909E+02  4.00000000E+01
      3      2      5 1  1.09638033E+02  4.00000000E+01
      2      5      6 1  1.15634791E+02  4.00000000E+01
      5      6      7 1  1.13299728E+02  4.00000000E+01
      6      7      8 1  1.05544928E+02  4.00000000E+01
      9     10     11 1  1.05791653E+02  4.00000000E+01
     10     11     12 1  1.21143531E+02  4.00000000E+01
     10     11     20 1  1.16516202E+02  4.00000000E+01
     12     11     20 1  1.22329092E+02  4.00000000E+01
     11     20     21 1  1.22253508E+02  4.00000000E+01
      9     10     13 1  1.09617727E+02  4.00000000E+01
     11     10     13 1  1.10913774E+02  4.00000000E+01
     10     13     14 1  1.12082743E+02  4.00000000E+01
     13     14     15 1  1.11540104E+02  4.00000000E+01
     14     15     16 1  1.16057727E+02  4.00000000E+01
     15     16     17 1  1.23000766E+02  4.00000000E+01
     16     17     18 1  1.23232198E+02  4.00000000E+01
     16     17     19 1  1.20838800E+02  4.00000000E+01
     18     17     19 1  1.15919344E+02  4.00000000E+01
     20     21     22 1  1.13007757E+02  4.00000000E+01
     21     22     23 1  1.15507777E+02  4.00000000E+01
     21     22     28 1  1.21263223E+02  4.00000000E+01
     23     22     28 1  1.23212521E+02  4.00000000E+01
     22     28     29 1  1.22819468E+02  4.00000000E+01
     20     21     24 1  1.08668865E+02  4.00000000E+01
     22     21     24 1  1.09040697E+02  4.00000000E+01
     21     24     25 1  1.09001697E+02  4.00000000E+01
     24     25     27 1  1.14514913E+02  4.00000000E+01
     21     24     26 1  1.10017780E+02  4.00000000E+01
     25     24     26 1  1.10893363E+02  4.00000000E+01
     28     29     30 1  1.08610176E+02  4.00000000E+01
     29     30     31 1  1.20208784E+02  4.00000000E+01
     29     30     36 1  1.18462510E+02  4.00000000E+01
     31     30     36 1  1.20939674E+02  4.00000000E+01
     30     36     37 1  1.22816453E+02  4.00000000E+01
     28     29     32 1  1.11276934E+02  4.00000000E+01
     30     29     32 1  1.08901835E+02  4.00000000E+01
     29     32     33 1  1.09225650E+02  4.00000000E+01
     32     33     35 1  1.16453599E+02  4.00000000E+01
     29     32     34 1  1.10017776E+02  4.00000000E+01
     33     32     34 1  1.08871555E+02  4.00000000E+01
     36     37     38 1  1.08176344E+02  4.00000000E+01
     37     38     39 1  1.22871760E+02  4.00000000E+01
     37     38     44 1  1.16957297E+02  4.00000000E+01
     39     38     44 1  1.20139700E+02  4.00000000E+01
     38     44     45 1  1.23334289E+02  4.00000000E+01
     36     37     40 1  1.10297006E+02  4.00000000E+01
     38     37     40 1  1.09510284E+02  4.00000000E+01
     37     40     41 1  1.19489626E+02  4.00000000E+01
     40     41     42 1  1.08110076E+02  4.00000000E+01
     40     41     43 1  1.10021608E+02  4.00000000E+01
     42     41     43 1  1.12244663E+02  4.00000000E+01
     44     45     46 1  1.06716964E+02  4.00000000E+01
     45     46     47 1  1.18788424E+02  4.00000000E+01
     45     46     52 1  1.21784002E+02  4.00000000E+01
     47     46     52 1  1.19411449E+02  4.00000000E+01
     46     52     53 1  1.20231338E+02  4.00000000E+01
     44     45     48 1  1.07547603E+02  4.00000000E+01
     46     45     48 1  1.09621161E+02  4.00000000E+01
     45     48     49 1  1.23002916E+02  4.00000000E+01
     48     49     50 1  1.08841610E+02  4.00000000E+01
     48     49     51 1  1.07766353E+02  4.00000000E+01
     50     49     51 1  1.10991705E+02  4.00000000E+01
     52     53     54 1  1.11526218E+02  4.00000000E+01
     53     54     55 1  1.18976716E+02  4.00000000E+01
     53     54     56 1  1.19313748E+02  4.00000000E+01
     55     54     56 1  1.21532670E+02  4.00000000E+01
     54     56     57 1  1.24476860E+02  4.00000000E+01
     56     57     58 1  1.12176885E+02  4.00000000E+01
     57     58     59 1  1.18252168E+02  4.00000000E+01
     57     58     61 1  1.21007262E+02  4.00000000E+01
     59     58     61 1  1.20716187E+02  4.00000000E+01
     58     61     62 1  1.23712012E+02  4.00000000E+01
     56     57     60 1  1.07635475E+02  4.00000000E+01
     58     57     60 1  1.08896839E+02  4.00000000E+01
     61     62     63 1  1.11287759E+02  4.00000000E+01
     62     63     64 1  1.17201309E+02  4.00000000E+01
     62     63     68 1  1.17949299E+02  4.00000000E+01
     64     63     68 1  1.24736351E+02  4.00000000E+01
     63     68     69 1  1.24700445E+02  4.00000000E+01
     61     62     65 1  1.05956431E+02  4.00000000E+01
     63     62     65 1  1.11995353E+02  4.00000000E+01
     62     65     66 1  1.06113152E+02  4.00000000E+01
     65     66     67 1  1.06017186E+02  4.00000000E+01
     66     67     61 1  1.05053602E+02  4.00000000E+01
     67     61     62 1  1.11944008E+02  4.00000000E+01
     67     61     58 1  1.24341620E+02  4.00000000E+01
     68     69     70 1  1.14875507E+02  4.00000000E+01
     69     70     71 1  1.17939558E+02  4.00000000E+01
     69     70     72 1  1.19925345E+02  4.00000000E+01
     71     70     72 1  1.21890706E+02  4.00000000E+01
     70     72     73 1  1.21185514E+02  4.00000000E+01
     72     73     74 1  1.09187621E+02  4.00000000E+01
     73     74     75 1  1.19503036E+02  4.00000000E+01
     73     74     77 1  1.18062439E+02  4.00000000E+01
     75     74     77 1  1.22098620E+02  4.00000000E+01
     74     77     78 1  1.22668190E+02  4.00000000E+01
     72     73     76 1  1.13212057E+02  4.00000000E+01
     74     73     76 1  1.07298129E+02  4.00000000E+01
     77     78     79 1  1.14507103E+02  4.00000000E+01
     78     79     80 1  1.19879166E+02  4.00000000E+01
     78     79     81 1  1.18425832E+02  4.00000000E+01
     80     79     81 1  1.21660315E+02  4.00000000E+01
     79     81     82 1  1.21950186E+02  4.00000000E+01
     81     82     83 1  1.07808322E+02  4.00000000E+01
     82     83     84 1  1.17975184E+02  4.00000000E+01
     82     83     90 1  1.17879812E+02  4.00000000E+01
     84     83     90 1  1.23792159E+02  4.00000000E+01
     83     90     91 1  1.23274632E+02  4.00000000E+01
     81     82     85 1  1.11999168E+02  4.00000000E+01
     83     82     85 1  1.09546715E+02  4.00000000E+01
     82     85     86 1  1.15869968E+02  4.00000000E+01
     85     86     87 1  1.17483155E+02  4.00000000E+01
     86     87     88 1  1.18750279E+02  4.00000000E+01
     87     88     89 1  1.13163856E+02  4.00000000E+01
     90     91     92 1  1.11688311E+02  4.00000000E+01
     91     92     93 1  1.17707225E+02  4.00000000E+01
     91     92     94 1  1.18942404E+02  4.00000000E+01
     93     92     94 1  1.23338483E+02  4.00000000E+01
     92     94     95 1  1.24282563E+02  4.00000000E+01
     94     95     96 1  1.08620790E+02  4.00000000E+01
     95     96     97 1  1.21255622E+02  4.00000000E+01
     95     96    101 1  1.18807447E+02  4.00000000E+01
     97     96    101 1  1.19819952E+02  4.00000000E+01
     96    101    102 1  1.20729863E+02  4.00000000E+01
     94     95     98 1  1.09566661E+02  4.00000000E+01
     96     95     98 1  1.10653135E+02  4.00000000E+01
     95     98     99 1  1.04472286E+02  4.00000000E+01
     95     98    100 1  1.14304064E+02  4.00000000E+01
     99     98    100 1  1.09899487E+02  4.00000000E+01
    101    102    103 1  1.16736052E+02  4.00000000E+01
    102    103    104 1  1.20106463E+02  4.00000000E+01
    102    103    110 1  1.16240879E+02  4.00000000E+01
    104    103    110 1  1.23646906E+02  4.00000000E+01
    103    110    111 1  1.22397575E+02  4.00000000E+01
    101    102    105 1  1.09228425E+02  4.00000000E+01
    103    102    105 1  1.08938875E+02  4.00000000E+01
    102    105    106 1  1.09162389E+02  4.00000000E+01
    105    106    107 1  1.13581056E+02  4.00000000E+01
    106    107    108 1  1.20840034E+02  4.00000000E+01
    106    107    109 1  1.22349986E+02  4.00000000E+01
    108    107    109 1  1.16783227E+02  4.00000000E+01
    110    111    112 1  1.09041129E+02  4.00000000E+01
    111    112    113 1  1.17172988E+02  4.00000000E+01
    111    112    115 1  1.22253005E+02  4.00000000E+01
    113    112    115 1  1.20569298E+02  4.00000000E+01
    112    115    116 1  1.22291611E+02  4.00000000E+01
    110    111    114 1  1.08283997E+02  4.00000000E+01
    112    111    114 1  1.10318288E+02  4.00000000E+01
    115    116    117 1  1.11420966E+02  4.00000000E+01
    116    117    118 1  1.17609759E+02  4.00000000E+01
    116    117    124 1  1.22777960E+02  4.00000000E+01
    118    117    124 1  1.19395938E+02  4.00000000E+01
    117    124    125 1  1.22934937E+02  4.00000000E+01
    115    116    119 1  1.11588776E+02  4.00000000E+01
    117    116    119 1  1.08564756E+02  4.00000000E+01
    116    119    120 1  1.18532371E+02  4.00000000E+01
    119    120    121 1  1.11603628E+02  4.00000000E+01
    120    121    122 1  1.24095660E+02  4.00000000E+01
    120    121    123 1  1.16894952E+02  4.00000000E+01
    122    121    123 1  1.19009035E+02  4.00000000E+01
    124    125    126 1  1.10890076E+02  4.00000000E+01
    125    126    127 1  1.18191109E+02  4.00000000E+01
    125    126    135 1  1.21701529E+02  4.00000000E+01
    127    126    135 1  1.20024336E+02  4.00000000E+01
    126    135    136 1  1.20361037E+02  4.00000000E+01
    124    125    128 1  1.12207522E+02  4.00000000E+01
    126    125    128 1  1.09034193E+02  4.00000000E+01
    125    128    129 1  1.16314263E+02  4.00000000E+01
    128    129    130 1  1.21912876E+02  4.00000000E+01
    128    129    131 1  1.19648038E+02  4.00000000E+01
    130    129    131 1  1.18243082E+02  4.00000000E+01
    129    130    132 1  1.21806245E+02  4.00000000E+01
    129    131    133 1  1.19603334E+02  4.00000000E+01
    130    132    134 1  1.18979309E+02  4.00000000E+01
    131    133    134 1  1.21269791E+02  4.00000000E+01
    132    134    133 1  1.20091014E+02  4.00000000E+01
    135    136    137 1  1.08538436E+02  4.00000000E+01
    136    137    138 1  1.20512491E+02  4.00000000E+01
    136    137    143 1  1.16453201E+02  4.00000000E+01
    138    137    143 1  1.23018583E+02  4.00000000E+01
    137    143    144 1  1.20054336E+02  4.00000000E+01
    135    136    139 1  1.10158905E+02  4.00000000E+01
    137    136    139 1  1.11173008E+02  4.00000000E+01
    136    139    140 1  1.05161931E+02  4.00000000E+01
    139    140    142 1  1.08689888E+02  4.00000000E+01
    136    139    141 1  1.13785676E+02  4.00000000E+01
    140    139    141 1  1.11040279E+02  4.00000000E+01
    143    144    145 1  1.11827428E+02  4.00000000E+01
    144    145    146 1  1.19722590E+02  4.00000000E+01
    144    145    151 1  1.18399610E+02  4.00000000E+01
    146    145    151 1  1.21802235E+02  4.00000000E+01
    145    151    152 1  1.19849875E+02  4.00000000E+01
    143    144    147 1  1.08589590E+02  4.00000000E+01
    145    144    147 1  1.10801402E+02  4.00000000E+01
    144    147    148 1  1.12067139E+02  4.00000000E+01
    147    148    149 1  1.09191296E+02  4.00000000E+01
    148    149    150 1  9.50522856E+01  4.00000000E+01
    151    152    153 1  1.11640312E+02  4.00000000E+01
    152    153    154 1  1.18897005E+02  4.00000000E+01
    152    153    160 1  1.18493940E+02  4.00000000E+01
    154    153    160 1  1.22424884E+02  4.00000000E+01
    153    160    161 1  1.23764159E+02  4.00000000E+01
    151    152    155 1  1.11042414E+02  4.00000000E+01
    153    152    155 1  1.09559324E+02  4.00000000E+01
    152    155    156 1  1.18271375E+02  4.00000000E+01
    155    156    157 1  1.14220294E+02  4.00000000E+01
    156    157    158 1  1.18545604E+02  4.00000000E+01
    156    157    159 1  1.18064517E+02  4.00000000E+01
    158    157    159 1  1.23389765E+02  4.00000000E+01
    160    161    162 1  1.15280562E+02  4.00000000E+01
    161    162    163 1  1.19904138E+02  4.00000000E+01
    161    162    169 1  1.18944122E+02  4.00000000E+01
    163    162    169 1  1.20915478E+02  4.00000000E+01
    162    169    170 1  1.22026263E+02  4.00000000E+01
    160    161    164 1  1.09308375E+02  4.00000000E+01
    162    161    164 1  1.08176877E+02  4.00000000E+01
    161    164    165 1  1.13824876E+02  4.00000000E+01
    164    165    166 1  1.07602020E+02  4.00000000E+01
    165    166    167 1  1.07835756E+02  4.00000000E+01
    166    167    168 1  1.09506929E+02  4.00000000E+01
    169    170    171 1  1.12891328E+02  4.00000000E+01
    170    171    172 1  1.20376363E+02  4.00000000E+01
    170    171    181 1  1.16348883E+02  4.00000000E+01
    172    171    181 1  1.23239388E+02  4.00000000E+01
    171    181    182 1  1.23993752E+02  4.00000000E+01
    169    170    173 1  1.08855637E+02  4.00000000E+01
    171    170    173 1  1.10130508E+02  4.00000000E+01
    170    173    174 1  1.12036720E+02  4.00000000E+01
    173    174    175 1  1.20750647E+02  4.00000000E+01
    173    174    176 1  1.19293756E+02  4.00000000E+01
    175    174    176 1  1.19955335E+02  4.00000000E+01
    174    175    177 1  1.19769682E+02  4.00000000E+01
    174    176    178 1  1.20673320E+02  4.00000000E+01
    175    177    179 1  1.19938372E+02  4.00000000E+01
    176    178    179 1  1.19140083E+02  4.00000000E+01
    177    179    178 1  1.20522719E+02  4.00000000E+01
    177    179    180 1  1.21170489E+02  4.00000000E+01
    178    179    180 1  1.18303852E+02  4.00000000E+01
    181    182    183 1  1.14603361E+02  4.00000000E+01
    182    183    184 1  1.17980301E+02  4.00000000E+01
    182    183    185 1  1.21349547E+02  4.00000000E+01
    184    183    185 1  1.20609414E+02  4.00000000E+01
    183    185    186 1  1.21312530E+02  4.00000000E+01
    185    186    187 1  1.08466832E+02  4.00000000E+01
    186    187    188 1  1.21784078E+02  4.00000000E+01
    186    187    193 1  1.18305243E+02  4.00000000E+01
    188    187    193 1  1.19748390E+02  4.00000000E+01
    187    193    194 1  1.22690483E+02  4.00000000E+01
    185    186    189 1  1.10649541E+02  4.00000000E+01
    187    186    189 1  1.11369327E+02  4.00000000E+01
    186    189    190 1  1.13580926E+02  4.00000000E+01
    189    190    192 1  1.11466342E+02  4.00000000E+01
    186    189    191 1  1.06588174E+02  4.00000000E+01
    190    189    191 1  1.08439547E+02  4.00000000E+01
    193    194    195 1  1.09115283E+02  4.00000000E+01
    194    195    196 1  1.21712255E+02  4.00000000E+01
    194    195    200 1  1.10194309E+02  4.00000000E+01
    196    195    200 1  1.28089286E+02  4.00000000E+01
    195    200    201 1  1.24651543E+02  4.00000000E+01
    193    194    197 1  1.04452577E+02  4.00000000E+01
    195    194    197 1  1.13592350E+02  4.00000000E+01
    194    197    198 1  1.00813835E+02  4.00000000E+01
    197    198    199 1  1.03546114E+02  4.00000000E+01
    198    199    193 1  1.01322311E+02  4.00000000E+01
    199    193    194 1  1.10842062E+02  4.00000000E+01
    199    193    187 1  1.26463889E+02  4.00000000E+01
    200    201    202 1  1.05453685E+02  4.00000000E+01
    201    202    203 1  1.20028823E+02  4.00000000E+01
    201    202    209 1  1.19975505E+02  4.00000000E+01
    203    202    209 1  1.19991466E+02  4.00000000E+01
    202    209    210 1  1.25198398E+02  4.00000000E+01
    200    201    204 1  1.10563333E+02  4.00000000E+01
    202    201    204 1  1.09309637E+02  4.00000000E+01
    201    204    205 1  1.14405069E+02  4.00000000E+01
    204    205    206 1  1.20009387E+02  4.00000000E+01
    205    206    207 1  1.22849327E+02  4.00000000E+01
    205    206    208 1  1.20981161E+02  4.00000000E+01
    207    206    208 1  1.16152299E+02  4.00000000E+01
    209    210    211 1  1.05437119E+02  4.00000000E+01
    210    211    212 1  1.21359573E+02  4.00000000E+01
    210    211    217 1  1.20464299E+02  4.00000000E+01
    212    211    217 1  1.17938608E+02  4.00000000E+01
    211    217    218 1  1.22425315E+02  4.00000000E+01
    209    210    213 1  1.06519045E+02  4.00000000E+01
    211    210    213 1  1.14607221E+02  4.00000000E+01
    210    213    214 1  1.07642012E+02  4.00000000E+01
    213    214    216 1  1.13450661E+02  4.00000000E+01
    210    213    215 1  1.09534934E+02  4.00000000E+01
    214    213    215 1  1.16324804E+02  4.00000000E+01
    217    218    219 1  1.08010797E+02  4.00000000E+01
    218    219    220 1  1.23606156E+02  4.00000000E+01
    218    219    223 1  1.12889240E+02  4.00000000E+01
    220    219    223 1  1.23502428E+02  4.00000000E+01
    219    223    224 1  1.19579810E+02  4.00000000E+01
    217    218    221 1  1.09268837E+02  4.00000000E+01
    219    218    221 1  1.11040649E+02  4.00000000E+01
    218    221    222 1  1.13594522E+02  4.00000000E+01
    223    224    225 1  1.09579891E+02  4.00000000E+01
    224    225    226 1  1.14437476E+02  4.00000000E+01
    224    225    230 1  1.23280033E+02  4.00000000E+01
    226    225    230 1  1.22267149E+02  4.00000000E+01
    225    230    231 1  1.21903272E+02  4.00000000E+01
    223    224    227 1  1.10856689E+02  4.00000000E+01
    225    224    227 1  1.11777199E+02  4.00000000E+01
    224    227    228 1  1.10587489E+02  4.00000000E+01
    224    227    229 1  1.09455398E+02  4.00000000E+01
    228    227    229 1  1.07961244E+02  4.00000000E+01
    230    231    232 1  1.10039429E+02  4.00000000E+01
    231    232    233 1  1.20318997E+02  4.00000000E+01
    231    232    234 1  1.18003109E+02  4.00000000E+01
    233    232    234 1  1.21500417E+02  4.00000000E+01
    232    234    235 1  1.19828040E+02  4.00000000E+01
    234    235    236 1  1.08864469E+02  4.00000000E+01
    235    236    237 1  1.18768550E+02  4.00000000E+01
    235    236    242 1  1.17881565E+02  4.00000000E+01
    237    236    242 1  1.23279618E+02  4.00000000E+01
    236    242    243 1  1.20531560E+02  4.00000000E+01
    234    235    238 1  1.12862839E+02  4.00000000E+01
    236    235    238 1  1.08001418E+02  4.00000000E+01
    235    238    239 1  1.16255285E+02  4.00000000E+01
    238    239    240 1  1.18808389E+02  4.00000000E+01
    238    239    241 1  1.17450408E+02  4.00000000E+01
    240    239    241 1  1.23723988E+02  4.00000000E+01
    242    243    244 1  1.12298962E+02  4.00000000E+01
    243    244    245 1  1.19089274E+02  4.00000000E+01
    243    244    250 1  1.21562772E+02  4.00000000E+01
    245    244    250 1  1.19324621E+02  4.00000000E+01
    244    250    251 1  1.20712113E+02  4.00000000E+01
    242    243    246 1  1.11765895E+02  4.00000000E+01
    244    243    246 1  1.07456415E+02  4.00000000E+01
    243    246    247 1  1.10775360E+02  4.00000000E+01
    246    247    248 1  1.10487257E+02  4.00000000E+01
    247    248    249 1  9.80283330E+01  4.00000000E+01
    250    251    252 1  1.11429973E+02  4.00000000E+01
    251    252    253 1  1.17270112E+02  4.00000000E+01
    251    252    258 1  1.24609631E+02  4.00000000E+01
    253    252    258 1  1.18108013E+02  4.00000000E+01
    252    258    259 1  1.22471458E+02  4.00000000E+01
    250    251    254 1  1.10753155E+02  4.00000000E+01
    252    251    254 1  1.09416620E+02  4.00000000E+01
    251    254    255 1  1.16195066E+02  4.00000000E+01
    254    255    256 1  1.12656652E+02  4.00000000E+01
    254    255    257 1  1.06928426E+02  4.00000000E+01
    256    255    257 1  1.12369538E+02  4.00000000E+01
    258    259    260 1  1.09057191E+02  4.00000000E+01
    259    260    261 1  1.22396948E+02  4.00000000E+01
    259    260    269 1  1.17274008E+02  4.00000000E+01
    261    260    269 1  1.20116643E+02  4.00000000E+01
    260    269    270 1  1.22775146E+02  4.00000000E+01
    258    259    262 1  1.10005606E+02  4.00000000E+01
    260    259    262 1  1.09958656E+02  4.00000000E+01
    259    262    263 1  1.14267889E+02  4.00000000E+01
    262    263    264 1  1.15429775E+02  4.00000000E+01
    263    264    265 1  1.13731066E+02  4.00000000E+01
    264    265    266 1  1.24807969E+02  4.00000000E+01
    265    266    267 1  1.22038177E+02  4.00000000E+01
    265    266    268 1  1.21200559E+02  4.00000000E+01
    267    266    268 1  1.16730334E+02  4.00000000E+01
    269    270    271 1  1.08981624E+02  4.00000000E+01
    270    271    272 1  1.19175856E+02  4.00000000E+01
    270    271    274 1  1.20504794E+02  4.00000000E+01
    272    271    274 1  1.20274179E+02  4.00000000E+01
    271    274    275 1  1.21567555E+02  4.00000000E+01
    269    270    273 1  1.11052909E+02  4.00000000E+01
    271    270    273 1  1.08693226E+02  4.00000000E+01
    274    275    276 1  1.12485069E+02  4.00000000E+01
    275    276    277 1  1.21002239E+02  4.00000000E+01
    275    276    279 1  1.17880073E+02  4.00000000E+01
    277    276    279 1  1.21018620E+02  4.00000000E+01
    276    279    280 1  1.21554715E+02  4.00000000E+01
    274    275    278 1  1.10336988E+02  4.00000000E+01
    276    275    278 1  1.08690700E+02  4.00000000E+01
    279    280    281 1  1.07309047E+02  4.00000000E+01
    280    281    282 1  1.17999524E+02  4.00000000E+01
    280    281    286 1  1.18213721E+02  4.00000000E+01
    282    281    286 1  1.23636150E+02  4.00000000E+01
    281    286    287 1  1.21959349E+02  4.00000000E+01
    279    280    283 1  1.09816817E+02  4.00000000E+01
    281    280    283 1  1.10461327E+02  4.00000000E+01
    280    283    284 1  1.11531415E+02  4.00000000E+01
    280    283    285 1  1.07058367E+02  4.00000000E+01
    284    283    285 1  1.07268605E+02  4.00000000E+01
    286    287    288 1  1.13156610E+02  4.00000000E+01
    287    288    289 1  1.17255910E+02  4.00000000E+01
    287    288    295 1  1.21110963E+02  4.00000000E+01
    289    288    295 1  1.21633125E+02  4.00000000E+01
    288    295    296 1  1.25236194E+02  4.00000000E+01
    286    287    290 1  1.06227692E+02  4.00000000E+01
    288    287    290 1  1.12454885E+02  4.00000000E+01
    287    290    291 1  1.24378104E+02  4.00000000E+01
    290    291    292 1  1.02400301E+02  4.00000000E+01
    291    292    293 1  1.14378267E+02  4.00000000E+01
    292    293    294 1  1.15674752E+02  4.00000000E+01
    295    296    297 1  1.15370236E+02  4.00000000E+01
    296    297    298 1  1.19060784E+02  4.00000000E+01
    296    297    301 1  1.20106267E+02  4.00000000E+01
    298    297    301 1  1.20826377E+02  4.00000000E+01
    297    301    302 1  1.22237105E+02  4.00000000E+01
    295    296    299 1  1.13225067E+02  4.00000000E+01
    297    296    299 1  1.03425715E+02  4.00000000E+01
    296    299    300 1  1.08323958E+02  4.00000000E+01
    301    302    303 1  1.08468301E+02  4.00000000E+01
    302    303    304 1  1.18767354E+02  4.00000000E+01
    302    303    305 1  1.19777976E+02  4.00000000E+01
    304    303    305 1  1.21392956E+02  4.00000000E+01
    303    305    306 1  1.23511539E+02  4.00000000E+01
    305    306    307 1  1.07266614E+02  4.00000000E+01
    306    307    308 1  1.20321862E+02  4.00000000E+01
    306    307    311 1  1.18023532E+02  4.00000000E+01
    308    307    311 1  1.21654358E+02  4.00000000E+01
    307    311    312 1  1.19531292E+02  4.00000000E+01
    305    306    309 1  1.10848925E+02  4.00000000E+01
    307    306    309 1  1.08741168E+02  4.00000000E+01
    306    309    310 1  1.10483540E+02  4.00000000E+01
    311    312    313 1  1.11599845E+02  4.00000000E+01
    312    313    314 1  1.18882161E+02  4.00000000E+01
    312    313    320 1  1.21799358E+02  4.00000000E+01
    314    313    320 1  1.19313366E+02  4.00000000E+01
    313    320    321 1  1.19436744E+02  4.00000000E+01
    311    312    315 1  1.10553213E+02  4.00000000E+01
    313    312    315 1  1.10297560E+02  4.00000000E+01
    312    315    316 1  1.14603065E+02  4.00000000E+01
    315    316    317 1  1.21010695E+02  4.00000000E+01
    316    317    318 1  1.18372779E+02  4.00000000E+01
    316    317    319 1  1.20587476E+02  4.00000000E+01
    318    317    319 1  1.21033052E+02  4.00000000E+01
    320    321    322 1  1.09678949E+02  4.00000000E+01
    321    322    323 1  1.22470884E+02  4.00000000E+01
    321    322    328 1  1.15101718E+02  4.00000000E+01
    323    322    328 1  1.22265030E+02  4.00000000E+01
    322    328    329 1  1.19468010E+02  4.00000000E+01
    320    321    324 1  1.12069264E+02  4.00000000E+01
    322    321    324 1  1.09584657E+02  4.00000000E+01
    321    324    325 1  1.20942726E+02  4.00000000E+01
    324    325    326 1  1.13787362E+02  4.00000000E+01
    324    325    327 1  1.07336351E+02  4.00000000E+01
    326    325    327 1  1.04512708E+02  4.00000000E+01
    328    329    330 1  1.13580854E+02  4.00000000E+01
    329    330    331 1  1.17449421E+02  4.00000000E+01
    329    330    332 1  1.22718666E+02  4.00000000E+01
    331    330    332 1  1.19821993E+02  4.00000000E+01
    330    332    333 1  1.20091643E+02  4.00000000E+01
    332    333    334 1  1.11488181E+02  4.00000000E+01
    333    334    335 1  1.21872394E+02  4.00000000E+01
    333    334    341 1  1.17018107E+02  4.00000000E+01
    335    334    341 1  1.20862734E+02  4.00000000E+01
    334    341    342 1  1.23431434E+02  4.00000000E+01
    332    333    336 1  1.11169411E+02  4.00000000E+01
    334    333    336 1  1.08897715E+02  4.00000000E+01
    333    336    337 1  1.13509323E+02  4.00000000E+01
    336    337    338 1  1.16839271E+02  4.00000000E+01
    337    338    339 1  9.80869052E+01  4.00000000E+01
    338    339    340 1  1.12983231E+02  4.00000000E+01
    341    342    343 1  1.12160405E+02  4.00000000E+01
    342    343    344 1  1.18395661E+02  4.00000000E+01
    342    343    350 1  1.19624666E+02  4.00000000E+01
    344    343    350 1  1.21968625E+02  4.00000000E+01
    343    350    351 1  1.21781650E+02  4.00000000E+01
    341    342    345 1  1.12037560E+02  4.00000000E+01
    343    342    345 1  1.06811652E+02  4.00000000E+01
    342    345    346 1  1.16307718E+02  4.00000000E+01
    345    346    347 1  1.13445133E+02  4.00000000E+01
    346    347    348 1  1.23467315E+02  4.00000000E+01
    346    347    349 1  1.13149254E+02  4.00000000E+01
    348    347    349 1  1.23336564E+02  4.00000000E+01
    350    351    352 1  1.14116804E+02  4.00000000E+01
    351    352    353 1  1.19114809E+02  4.00000000E+01
    351    352    355 1  1.17816390E+02  4.00000000E+01
    353    352    355 1  1.22382906E+02  4.00000000E+01
    352    355    356 1  1.21829487E+02  4.00000000E+01
    350    351    354 1  1.08977183E+02  4.00000000E+01
    352    351    354 1  1.09290008E+02  4.00000000E+01
    355    356    357 1  1.16482714E+02  4.00000000E+01
    356    357    358 1  1.20238488E+02  4.00000000E+01
    356    357    364 1  1.17725073E+02  4.00000000E+01
    358    357    364 1  1.21929521E+02  4.00000000E+01
    357    364    365 1  1.20713387E+02  4.00000000E+01
    355    356    359 1  1.10912453E+02  4.00000000E+01
    357    356    359 1  1.06587675E+02  4.00000000E+01
    356    359    360 1  1.09476952E+02  4.00000000E+01
    359    360    361 1  1.04973135E+02  4.00000000E+01
    360    361    362 1  1.11657989E+02  4.00000000E+01
    361    362    363 1  1.08093514E+02  4.00000000E+01
    364    365    366 1  1.19537294E+02  4.00000000E+01
    365    366    367 1  1.21736218E+02  4.00000000E+01
    365    366    372 1  1.14663692E+02  4.00000000E+01
    367    366    372 1  1.23596655E+02  4.00000000E+01
    366    372    373 1  1.24487848E+02  4.00000000E+01
    364    365    368 1  1.06969450E+02  4.00000000E+01
    366    365    368 1  1.09437479E+02  4.00000000E+01
    365    368    369 1  1.14380323E+02  4.00000000E+01
    368    369    370 1  1.20138474E+02  4.00000000E+01
    368    369    371 1  1.16305431E+02  4.00000000E+01
    370    369    371 1  1.23546408E+02  4.00000000E+01
    372    373    374 1  1.07296244E+02  4.00000000E+01
    373    374    375 1  1.18734476E+02  4.00000000E+01
    373    374    380 1  1.19206098E+02  4.00000000E+01
    375    374    380 1  1.21986285E+02  4.00000000E+01
    374    380    381 1  1.21745861E+02  4.00000000E+01
    372    373    376 1  1.10462693E+02  4.00000000E+01
    374    373    376 1  1.09685823E+02  4.00000000E+01
    373    376    377 1  1.12303973E+02  4.00000000E+01
    376    377    379 1  1.14545102E+02  4.00000000E+01
    373    376    378 1  1.07301738E+02  4.00000000E+01
    377    376    378 1  1.09551343E+02  4.00000000E+01
    380    381    382 1  1.11415356E+02  4.00000000E+01
    381    382    383 1  1.22025994E+02  4.00000000E+01
    381    382    388 1  1.16687633E+02  4.00000000E+01
    383    382    388 1  1.21153658E+02  4.00000000E+01
    382    388    389 1  1.22706510E+02  4.00000000E+01
    380    381    384 1  1.12300888E+02  4.00000000E+01
    382    381    384 1  1.07193696E+02  4.00000000E+01
    381    384    385 1  1.15301539E+02  4.00000000E+01
    384    385    386 1  1.17188095E+02  4.00000000E+01
    385    386    387 1  1.02695608E+02  4.00000000E+01
    388    389    390 1  1.12424120E+02  4.00000000E+01
    389    390    391 1  1.20964467E+02  4.00000000E+01
    389    390    396 1  1.15960189E+02  4.00000000E+01
    391    390    396 1  1.22982628E+02  4.00000000E+01
    390    396    397 1  1.20794806E+02  4.00000000E+01
    388    389    392 1  1.10675956E+02  4.00000000E+01
    390    389    392 1  1.07217269E+02  4.00000000E+01
    389    392    393 1  1.11200333E+02  4.00000000E+01
    392    393    394 1  1.18220561E+02  4.00000000E+01
    392    393    395 1  1.18652018E+02  4.00000000E+01
    394    393    395 1  1.23127388E+02  4.00000000E+01
    396    397    398 1  1.10618551E+02  4.00000000E+01
    397    398    399 1  1.16954997E+02  4.00000000E+01
    397    398    401 1  1.23106942E+02  4.00000000E+01
    399    398    401 1  1.19846805E+02  4.00000000E+01
    398    401    402 1  1.23552874E+02  4.00000000E+01
    396    397    400 1  1.09841757E+02  4.00000000E+01
    398    397    400 1  1.09561667E+02  4.00000000E+01
    401    402    403 1  1.12494912E+02  4.00000000E+01
    402    403    404 1  1.24087603E+02  4.00000000E+01
    402    403    405 1  1.13708705E+02  4.00000000E+01
    404    403    405 1  1.22201197E+02  4.00000000E+01
    403    405    406 1  1.19521661E+02  4.00000000E+01
    405    406    407 1  1.13936599E+02  4.00000000E+01
    406    407    408 1  1.19092621E+02  4.00000000E+01
    406    407    414 1  1.19317677E+02  4.00000000E+01
    408    407    414 1  1.21231502E+02  4.00000000E+01
    407    414    415 1  1.21417678E+02  4.00000000E+01
    405    406    409 1  1.07592394E+02  4.00000000E+01
    407    406    409 1  1.10853605E+02  4.00000000E+01
    406    409    410 1  1.08054661E+02  4.00000000E+01
    409    410    411 1  1.10440803E+02  4.00000000E+01
    410    411    412 1  1.08532628E+02  4.00000000E+01
    411    412    413 1  1.12654489E+02  4.00000000E+01
    414    415    416 1  1.09197647E+02  4.00000000E+01
    415    416    417 1  1.20657628E+02  4.00000000E+01
    415    416    422 1  1.16720877E+02  4.00000000E+01
    417    416    422 1  1.21847209E+02  4.00000000E+01
    416    422    423 1  1.25315076E+02  4.00000000E+01
    414    415    418 1  1.08119465E+02  4.00000000E+01
    416    415    418 1  1.12472667E+02  4.00000000E+01
    415    418    419 1  1.12901410E+02  4.00000000E+01
    418    419    420 1  1.09068319E+02  4.00000000E+01
    418    419    421 1  1.10620921E+02  4.00000000E+01
    420    419    421 1  1.06498884E+02  4.00000000E+01
    422    423    424 1  1.05727213E+02  4.00000000E+01
    423    424    425 1  1.20737395E+02  4.00000000E+01
    423    424    429 1  1.20084036E+02  4.00000000E+01
    425    424    429 1  1.19098586E+02  4.00000000E+01
    424    429    430 1  1.23840615E+02  4.00000000E+01
    422    423    426 1  1.04877225E+02  4.00000000E+01
    424    423    426 1  1.14979538E+02  4.00000000E+01
    423    426    427 1  1.12911826E+02  4.00000000E+01
    423    426    428 1  1.06715664E+02  4.00000000E+01
    427    426    428 1  1.10175770E+02  4.00000000E+01
    429    430    431 1  1.08633617E+02  4.00000000E+01
    430    431    432 1  1.21213048E+02  4.00000000E+01
    430    431    436 1  1.14910735E+02  4.00000000E+01
    432    431    436 1  1.23783428E+02  4.00000000E+01
    431    436    437 1  1.21293332E+02  4.00000000E+01
    429    430    433 1  1.10046066E+02  4.00000000E+01
    431    430    433 1  1.11615236E+02  4.00000000E+01
    430    433    434 1  1.09842734E+02  4.00000000E+01
    430    433    435 1  1.12120162E+02  4.00000000E+01
    434    433    435 1  1.04448295E+02  4.00000000E+01
    436    437    438 1  1.09821347E+02  4.00000000E+01
    437    438    439 1  1.19044641E+02  4.00000000E+01
    437    438    444 1  1.16337720E+02  4.00000000E+01
    439    438    444 1  1.24604281E+02  4.00000000E+01
    438    444    445 1  1.22925975E+02  4.00000000E+01
    436    437    440 1  1.12157430E+02  4.00000000E+01
    438    437    440 1  1.06604205E+02  4.00000000E+01
    437    440    441 1  1.14391761E+02  4.00000000E+01
    440    441    442 1  1.20666631E+02  4.00000000E+01
    440    441    443 1  1.17024009E+02  4.00000000E+01
    442    441    443 1  1.22279380E+02  4.00000000E+01
    444    445    446 1  1.09608855E+02  4.00000000E+01
    445    446    447 1  1.21974348E+02  4.00000000E+01
    445    446    453 1  1.19052809E+02  4.00000000E+01
    447    446    453 1  1.18604049E+02  4.00000000E+01
    446    453    454 1  1.20735604E+02  4.00000000E+01
    444    445    448 1  1.02043729E+02  4.00000000E+01
    446    445    448 1  1.18238125E+02  4.00000000E+01
    445    448    449 1  1.11379867E+02  4.00000000E+01
    448    449    450 1  1.19881440E+02  4.00000000E+01
    449    450    451 1  1.22647121E+02  4.00000000E+01
    449    450    452 1  1.14959047E+02  4.00000000E+01
    451    450    452 1  1.22244990E+02  4.00000000E+01
    453    454    455 1  1.14461340E+02  4.00000000E+01
    454    455    456 1  1.23376273E+02  4.00000000E+01
    454    455    461 1  1.14028770E+02  4.00000000E+01
    456    455    461 1  1.22431817E+02  4.00000000E+01
    455    461    462 1  1.21122011E+02  4.00000000E+01
    453    454    457 1  1.08786736E+02  4.00000000E+01
    455    454    457 1  1.09536412E+02  4.00000000E+01
    454    457    458 1  1.22917937E+02  4.00000000E+01
    457    458    459 1  1.12677858E+02  4.00000000E+01
    457    458    460 1  1.06410181E+02  4.00000000E+01
    459    458    460 1  1.10303285E+02  4.00000000E+01
    461    462    463 1  1.11470532E+02  4.00000000E+01
    462    463    464 1  1.20523196E+02  4.00000000E+01
    462    463    468 1  1.19697803E+02  4.00000000E+01
    464    463    468 1  1.19720875E+02  4.00000000E+01
    463    468    469 1  1.20483142E+02  4.00000000E+01
    461    462    465 1  1.02327911E+02  4.00000000E+01
    463    462    465 1  1.17318674E+02  4.00000000E+01
    462    465    466 1  1.10530310E+02  4.00000000E+01
    462    465    467 1  1.10012334E+02  4.00000000E+01
    466    465    467 1  1.07743647E+02  4.00000000E+01
    468    469    470 1  1.09344080E+02  4.00000000E+01
    469    470    471 1  1.18108148E+02  4.00000000E+01
    469    470    476 1  1.18978717E+02  4.00000000E+01
    471    470    476 1  1.22837925E+02  4.00000000E+01
    470    476    477 1  1.23988813E+02  4.00000000E+01
    468    469    472 1  1.09661494E+02  4.00000000E+01
    470    469    472 1  1.10652103E+02  4.00000000E+01
    469    472    473 1  1.08624441E+02  4.00000000E+01
    472    473    475 1  1.13252198E+02  4.00000000E+01
    469    472    474 1  1.11281502E+02  4.00000000E+01
    473    472    474 1  1.09865753E+02  4.00000000E+01
    476    477    478 1  1.10936994E+02  4.00000000E+01
    477    478    479 1  1.16196132E+02  4.00000000E+01
    477    478    481 1  1.20327155E+02  4.00000000E+01
    479    478    481 1  1.23404016E+02  4.00000000E+01
    478    481    482 1  1.23190652E+02  4.00000000E+01
    476    477    480 1  1.09948428E+02  4.00000000E+01
    478    477    480 1  1.09040343E+02  4.00000000E+01
    481    482    483 1  1.15156652E+02  4.00000000E+01
    482    483    484 1  1.23591427E+02  4.00000000E+01
    482    483    489 1  1.16075244E+02  4.00000000E+01
    484    483    489 1  1.20231110E+02  4.00000000E+01
    483    489    490 1  1.21677212E+02  4.00000000E+01
    481    482    485 1  1.13096662E+02  4.00000000E+01
    483    482    485 1  1.03247275E+02  4.00000000E+01
    482    485    486 1  1.21810729E+02  4.00000000E+01
    485    486    487 1  1.05116090E+02  4.00000000E+01
    485    486    488 1  1.13296158E+02  4.00000000E+01
    487    486    488 1  1.06184842E+02  4.00000000E+01
    489    490    491 1  1.11179445E+02  4.00000000E+01
    490    491    492 1  1.18711705E+02  4.00000000E+01
    490    491    496 1  1.20732514E+02  4.00000000E+01
    492    491    496 1  1.20555432E+02  4.00000000E+01
    491    496    497 1  1.21349717E+02  4.00000000E+01
    489    490    493 1  1.08800069E+02  4.00000000E+01
    491    490    493 1  1.09907605E+02  4.00000000E+01
    490    493    494 1  1.11637592E+02  4.00000000E+01
    490    493    495 1  1.08578730E+02  4.00000000E+01
    494    493    495 1  1.05511516E+02  4.00000000E+01
    496    497    498 1  1.10634864E+02  4.00000000E+01
    497    498    499 1  1.20964430E+02  4.00000000E+01
    497    498    505 1  1.17054924E+02  4.00000000E+01
    499    498    505 1  1.21551922E+02  4.00000000E+01
    498    505    506 1  1.20575962E+02  4.00000000E+01
    496    497    500 1  1.09561125E+02  4.00000000E+01
    498    497    500 1  1.10527341E+02  4.00000000E+01
    497    500    501 1  1.07802776E+02  4.00000000E+01
    500    501    502 1  1.11332050E+02  4.00000000E+01
    501    502    503 1  1.09442245E+02  4.00000000E+01
    502    503    504 1  1.11552830E+02  4.00000000E+01
    505    506    507 1  1.11759581E+02  4.00000000E+01
    506    507    508 1  1.21066897E+02  4.00000000E+01
    506    507    514 1  1.16797963E+02  4.00000000E+01
    508    507    514 1  1.22046456E+02  4.00000000E+01
    507    514    515 1  1.20314521E+02  4.00000000E+01
    505    506    509 1  1.10094502E+02  4.00000000E+01
    507    506    509 1  1.08807988E+02  4.00000000E+01
    506    509    510 1  1.13964937E+02  4.00000000E+01
    509    510    511 1  1.17372055E+02  4.00000000E+01
    510    511    512 1  1.17770082E+02  4.00000000E+01
    510    511    513 1  1.20158070E+02  4.00000000E+01
    512    511    513 1  1.22038988E+02  4.00000000E+01
    514    515    516 1  1.11331960E+02  4.00000000E+01
    515    516    517 1  1.20807782E+02  4.00000000E+01
    515    516    525 1  1.17228825E+02  4.00000000E+01
    517    516    525 1  1.21809522E+02  4.00000000E+01
    516    525    526 1  1.18773111E+02  4.00000000E+01
    514    515    518 1  1.05609096E+02  4.00000000E+01
    516    515    518 1  1.13562473E+02  4.00000000E+01
    515    518    519 1  1.13848144E+02  4.00000000E+01
    518    519    520 1  1.17789474E+02  4.00000000E+01
    519    520    521 1  1.09731046E+02  4.00000000E+01
    520    521    522 1  1.21629879E+02  4.00000000E+01
    521    522    523 1  1.19694498E+02  4.00000000E+01
    521    522    524 1  1.20896156E+02  4.00000000E+01
    523    522    524 1  1.19408991E+02  4.00000000E+01
    525    526    527 1  1.09195997E+02  4.00000000E+01
    526    527    528 1  1.18599087E+02  4.00000000E+01
    526    527    533 1  1.17809963E+02  4.00000000E+01
    528    527    533 1  1.23469443E+02  4.00000000E+01
    527    533    534 1  1.23879987E+02  4.00000000E+01
    525    526    529 1  1.05662667E+02  4.00000000E+01
    527    526    529 1  1.15685032E+02  4.00000000E+01
    526    529    530 1  1.05395235E+02  4.00000000E+01
    529    530    532 1  1.12422004E+02  4.00000000E+01
    526    529    531 1  1.14873498E+02  4.00000000E+01
    530    529    531 1  1.09082514E+02  4.00000000E+01
    533    534    535 1  1.15765913E+02  4.00000000E+01
    534    535    536 1  1.19361138E+02  4.00000000E+01
    534    535    538 1  1.19043074E+02  4.00000000E+01
    536    535    538 1  1.21517969E+02  4.00000000E+01
    535    538    539 1  1.24534280E+02  4.00000000E+01
    533    534    537 1  1.08622384E+02  4.00000000E+01
    535    534    537 1  1.09122184E+02  4.00000000E+01
    538    539    540 1  1.10889558E+02  4.00000000E+01
    539    540    541 1  1.19635838E+02  4.00000000E+01
    539    540    547 1  1.15298037E+02  4.00000000E+01
    541    540    547 1  1.24461248E+02  4.00000000E+01
    540    547    548 1  1.22335333E+02  4.00000000E+01
    538    539    542 1  1.12741963E+02  4.00000000E+01
    540    539    542 1  1.05191853E+02  4.00000000E+01
    539    542    543 1  1.15303009E+02  4.00000000E+01
    542    543    544 1  1.09975040E+02  4.00000000E+01
    543    544    545 1  1.21455492E+02  4.00000000E+01
    543    544    546 1  1.17629335E+02  4.00000000E+01
    545    544    546 1  1.20871897E+02  4.00000000E+01
    547    548    549 1  1.14931767E+02  4.00000000E+01
    548    549    550 1  1.19821869E+02  4.00000000E+01
    548    549    556 1  1.22854148E+02  4.00000000E+01
    550    549    556 1  1.17323209E+02  4.00000000E+01
    549    556    557 1  1.19371484E+02  4.00000000E+01
    547    548    551 1  1.11705399E+02  4.00000000E+01
    549    548    551 1  1.07493989E+02  4.00000000E+01
    548    551    552 1  1.10915494E+02  4.00000000E+01
    551    552    553 1  1.22092331E+02  4.00000000E+01
    552    553    554 1  1.19785625E+02  4.00000000E+01
    552    553    555 1  1.17914208E+02  4.00000000E+01
    554    553    555 1  1.22195538E+02  4.00000000E+01
    556    557    558 1  1.11943224E+02  4.00000000E+01
    557    558    559 1  1.19758425E+02  4.00000000E+01
    557    558    564 1  1.18795831E+02  4.00000000E+01
    559    558    564 1  1.21423102E+02  4.00000000E+01
    558    564    565 1  1.20736968E+02  4.00000000E+01
    556    557    560 1  1.10122017E+02  4.00000000E+01
    558    557    560 1  1.09536319E+02  4.00000000E+01
    557    560    561 1  1.13235025E+02  4.00000000E+01
    560    561    562 1  1.18279369E+02  4.00000000E+01
    560    561    563 1  1.18851715E+02  4.00000000E+01
    562    561    563 1  1.22866836E+02  4.00000000E+01
    564    565    566 1  1.18936199E+02  4.00000000E+01
    565    566    567 1  1.20870913E+02  4.00000000E+01
    565    566    570 1  1.18030959E+02  4.00000000E+01
    567    566    570 1  1.20983001E+02  4.00000000E+01
    566    570    571 1  1.21847368E+02  4.00000000E+01
    564    565    568 1  1.05808304E+02  4.00000000E+01
    566    565    568 1  1.11724612E+02  4.00000000E+01
    565    568    569 1  1.12390642E+02  4.00000000E+01
    570    571    572 1  1.14378209E+02  4.00000000E+01
    571    572    573 1  1.18584022E+02  4.00000000E+01
    571    572    581 1  1.16366312E+02  4.00000000E+01
    573    572    581 1  1.24940794E+02  4.00000000E+01
    572    581    582 1  1.21349518E+02  4.00000000E+01
    570    571    574 1  1.11701484E+02  4.00000000E+01
    572    571    574 1  1.08473525E+02  4.00000000E+01
    571    574    575 1  1.17899421E+02  4.00000000E+01
    574    575    576 1  1.14956746E+02  4.00000000E+01
    575    576    577 1  1.05125049E+02  4.00000000E+01
    576    577    578 1  1.21970922E+02  4.00000000E+01
    577    578    579 1  1.22776085E+02  4.00000000E+01
    577    578    580 1  1.17571135E+02  4.00000000E+01
    579    578    580 1  1.19591686E+02  4.00000000E+01
    581    582    583 1  1.17081189E+02  4.00000000E+01
    582    583    584 1  1.25364198E+02  4.00000000E+01
    582    583    589 1  1.17030935E+02  4.00000000E+01
    584    583    589 1  1.17290986E+02  4.00000000E+01
    583    589    590 1  1.19760104E+02  4.00000000E+01
    581    582    585 1  1.08244796E+02  4.00000000E+01
    583    582    585 1  1.10673619E+02  4.00000000E+01
    582    585    586 1  1.13465495E+02  4.00000000E+01
    585    586    587 1  1.24355856E+02  4.00000000E+01
    585    586    588 1  1.16130421E+02  4.00000000E+01
    587    586    588 1  1.19494340E+02  4.00000000E+01
    589    590    591 1  1.09584233E+02  4.00000000E+01
    590    591    592 1  1.23431349E+02  4.00000000E+01
    590    591    593 1  1.11791488E+02  4.00000000E+01
    592    591    593 1  1.24773977E+02  4.00000000E+01
    591    593    594 1  1.20697940E+02  4.00000000E+01
    593    594    595 1  1.04601778E+02  4.00000000E+01
    594    595    596 1  1.23902589E+02  4.00000000E+01
    594    595    604 1  1.13112572E+02  4.00000000E+01
    596    595    604 1  1.22961143E+02  4.00000000E+01
    595    604    605 1  1.23982388E+02  4.00000000E+01
    593    594    597 1  1.08335306E+02  4.00000000E+01
    595    594    597 1  1.12700101E+02  4.00000000E+01
    594    597    598 1  1.16071988E+02  4.00000000E+01
    597    598    599 1  1.22275010E+02  4.00000000E+01
    597    598    600 1  1.19577763E+02  4.00000000E+01
    599    598    600 1  1.18123095E+02  4.00000000E+01
    598    599    601 1  1.21778600E+02  4.00000000E+01
    598    600    602 1  1.20289372E+02  4.00000000E+01
    599    601    603 1  1.19560100E+02  4.00000000E+01
    600    602    603 1  1.20938929E+02  4.00000000E+01
    601    603    602 1  1.19308269E+02  4.00000000E+01
    604    605    606 1  1.06383592E+02  4.00000000E+01
    605    606    607 1  1.18806135E+02  4.00000000E+01
    605    606    612 1  1.21741644E+02  4.00000000E+01
    607    606    612 1  1.19395392E+02  4.00000000E+01
    606    612    613 1  1.25384600E+02  4.00000000E+01
    604    605    608 1  1.02547385E+02  4.00000000E+01
    606    605    608 1  1.16260568E+02  4.00000000E+01
    605    608    609 1  1.24092767E+02  4.00000000E+01
    608    609    610 1  1.10234583E+02  4.00000000E+01
    608    609    611 1  1.07222793E+02  4.00000000E+01
    610    609    611 1  1.12171748E+02  4.00000000E+01
    612    613    614 1  1.07235371E+02  4.00000000E+01
    613    614    615 1  1.22866449E+02  4.00000000E+01
    613    614    620 1  1.16423717E+02  4.00000000E+01
    615    614    620 1  1.20709815E+02  4.00000000E+01
    614    620    621 1  1.21027086E+02  4.00000000E+01
    612    613    616 1  1.09595687E+02  4.00000000E+01
    614    613    616 1  1.11954937E+02  4.00000000E+01
    613    616    617 1  1.15270544E+02  4.00000000E+01
    616    617    618 1  1.09077764E+02  4.00000000E+01
    616    617    619 1  1.10544218E+02  4.00000000E+01
    618    617    619 1  1.11567811E+02  4.00000000E+01
    620    621    622 1  1.07458495E+02  4.00000000E+01
    621    622    623 1  1.22234732E+02  4.00000000E+01
    621    622    628 1  1.17469944E+02  4.00000000E+01
    623    622    628 1  1.20294839E+02  4.00000000E+01
    622    628    629 1  1.20157727E+02  4.00000000E+01
    620    621    624 1  1.03789788E+02  4.00000000E+01
    622    621    624 1  1.15658434E+02  4.00000000E+01
    621    624    625 1  1.15106106E+02  4.00000000E+01
    624    625    626 1  1.18089378E+02  4.00000000E+01
    624    625    627 1  1.18309134E+02  4.00000000E+01
    626    625    627 1  1.23578814E+02  4.00000000E+01
    628    629    630 1  1.13884458E+02  4.00000000E+01
    629    630    631 1  1.22206028E+02  4.00000000E+01
    629    630    632 1  1.15153451E+02  4.00000000E+01
    631    630    632 1  1.22487386E+02  4.00000000E+01
    630    632    633 1  1.21413764E+02  4.00000000E+01
    632    633    634 1  1.06765344E+02  4.00000000E+01
    633    634    635 1  1.18473051E+02  4.00000000E+01
    633    634    643 1  1.24983254E+02  4.00000000E+01
    635    634    643 1  1.16542855E+02  4.00000000E+01
    634    643    644 1  1.25995596E+02  4.00000000E+01
    632    633    636 1  1.10582544E+02  4.00000000E+01
    634    633    636 1  1.10163478E+02  4.00000000E+01
    633    636    637 1  1.13209076E+02  4.00000000E+01
    636    637    638 1  1.21222330E+02  4.00000000E+01
    636    637    639 1  1.20038842E+02  4.00000000E+01
    638    637    639 1  1.18667662E+02  4.00000000E+01
    637    638    640 1  1.19546439E+02  4.00000000E+01
    637    639    641 1  1.21084350E+02  4.00000000E+01
    638    640    642 1  1.22250943E+02  4.00000000E+01
    639    641    642 1  1.20470734E+02  4.00000000E+01
    640    642    641 1  1.17979140E+02  4.00000000E+01
    643    644    645 1  1.11836759E+02  4.00000000E+01
    644    645    646 1  1.23340424E+02  4.00000000E+01
    644    645    650 1  1.12858414E+02  4.00000000E+01
    646    645    650 1  1.23777750E+02  4.00000000E+01
    645    650    651 1  1.22063562E+02  4.00000000E+01
    643    644    647 1  1.04602724E+02  4.00000000E+01
    645    644    647 1  1.12124763E+02  4.00000000E+01
    644    647    648 1  1.02441449E+02  4.00000000E+01
    647    648    649 1  1.01854376E+02  4.00000000E+01
    648    649    643 1  1.02795143E+02  4.00000000E+01
    649    643    644 1  1.11049181E+02  4.00000000E+01
    649    643    634 1  1.22948451E+02  4.00000000E+01
    650    651    652 1  1.07664127E+02  4.00000000E+01
    651    652    653 1  1.21428898E+02  4.00000000E+01
    651    652    661 1  1.18559835E+02  4.00000000E+01
    653    652    661 1  1.19792575E+02  4.00000000E+01
    652    661    662 1  1.19651238E+02  4.00000000E+01
    650    651    654 1  1.02939805E+02  4.00000000E+01
    652    651    654 1  1.15550425E+02  4.00000000E+01
    651    654    655 1  1.22329984E+02  4.00000000E+01
    654    655    656 1  1.09656395E+02  4.00000000E+01
    655    656    657 1  1.03533225E+02  4.00000000E+01
    656    657    658 1  1.22620850E+02  4.00000000E+01
    657    658    659 1  1.21561056E+02  4.00000000E+01
    657    658    660 1  1.18348012E+02  4.00000000E+01
    659    658    660 1  1.20021395E+02  4.00000000E+01
    661    662    663 1  1.06561876E+02  4.00000000E+01
    662    663    664 1  1.21005298E+02  4.00000000E+01
    662    663    668 1  1.17511981E+02  4.00000000E+01
    664    663    668 1  1.21463256E+02  4.00000000E+01
    663    668    669 1  1.21630097E+02  4.00000000E+01
    661    662    665 1  1.11992388E+02  4.00000000E+01
    663    662    665 1  1.10235232E+02  4.00000000E+01
    662    665    666 1  1.04849189E+02  4.00000000E+01
    662    665    667 1  1.16490882E+02  4.00000000E+01
    666    665    667 1  1.10546365E+02  4.00000000E+01
    668    669    670 1  1.09283565E+02  4.00000000E+01
    669    670    671 1  1.16670368E+02  4.00000000E+01
    669    670    676 1  1.26451970E+02  4.00000000E+01
    671    670    676 1  1.16854633E+02  4.00000000E+01
    670    676    677 1  1.23221469E+02  4.00000000E+01
    668    669    672 1  1.11276574E+02  4.00000000E+01
    670    669    672 1  1.09503339E+02  4.00000000E+01
    669    672    673 1  1.13891514E+02  4.00000000E+01
    672    673    675 1  1.17151755E+02  4.00000000E+01
    669    672    674 1  1.06587873E+02  4.00000000E+01
    673    672    674 1  1.10257115E+02  4.00000000E+01
    676    677    678 1  1.14120052E+02  4.00000000E+01
    677    678    679 1  1.18514600E+02  4.00000000E+01
    677    678    683 1  1.19991484E+02  4.00000000E+01
    679    678    683 1  1.21492146E+02  4.00000000E+01
    678    683    684 1  1.19670449E+02  4.00000000E+01
    676    677    680 1  1.05503621E+02  4.00000000E+01
    678    677    680 1  1.10665700E+02  4.00000000E+01
    677    680    681 1  1.01823202E+02  4.00000000E+01
    680    681    682 1  1.02555520E+02  4.00000000E+01
    681    682    676 1  1.02185879E+02  4.00000000E+01
    682    676    677 1  1.09729742E+02  4.00000000E+01
    682    676    670 1  1.27026650E+02  4.00000000E+01
    683    684    685 1  1.08821147E+02  4.00000000E+01
    684    685    686 1  1.18691295E+02  4.00000000E+01
    684    685    692 1  1.21335066E+02  4.00000000E+01
    686    685    692 1  1.19960891E+02  4.00000000E+01
    685    692    693 1  1.20601993E+02  4.00000000E+01
    683    684    687 1  1.08688067E+02  4.00000000E+01
    685    684    687 1  1.12197340E+02  4.00000000E+01
    684    687    688 1  1.14410362E+02  4.00000000E+01
    687    688    689 1  1.13555386E+02  4.00000000E+01
    688    689    690 1  1.22511826E+02  4.00000000E+01
    688    689    691 1  1.19902401E+02  4.00000000E+01
    690    689    691 1  1.17579626E+02  4.00000000E+01
    692    693    694 1  1.08885475E+02  4.00000000E+01
    693    694    695 1  1.20262076E+02  4.00000000E+01
    693    694    697 1  1.17059297E+02  4.00000000E+01
    695    694    697 1  1.22678562E+02  4.00000000E+01
    694    697    698 1  1.20675880E+02  4.00000000E+01
    692    693    696 1  1.11909369E+02  4.00000000E+01
    694    693    696 1  1.08158613E+02  4.00000000E+01
    697    698    699 1  1.13453230E+02  4.00000000E+01
    698    699    700 1  1.18476676E+02  4.00000000E+01
    698    699    705 1  1.18354065E+02  4.00000000E+01
    700    699    705 1  1.23004578E+02  4.00000000E+01
    699    705    706 1  1.21839116E+02  4.00000000E+01
    697    698    701 1  1.11734076E+02  4.00000000E+01
    699    698    701 1  1.06556621E+02  4.00000000E+01
    698    701    702 1  1.10820872E+02  4.00000000E+01
    701    702    703 1  1.19725373E+02  4.00000000E+01
    701    702    704 1  1.15997408E+02  4.00000000E+01
    703    702    704 1  1.24276714E+02  4.00000000E+01
    705    706    707 1  1.11950727E+02  4.00000000E+01
    706    707    708 1  1.19929839E+02  4.00000000E+01
    706    707    710 1  1.18743777E+02  4.00000000E+01
    708    707    710 1  1.21307487E+02  4.00000000E+01
    707    710    711 1  1.23588330E+02  4.00000000E+01
    705    706    709 1  1.09895335E+02  4.00000000E+01
    707    706    709 1  1.08898157E+02  4.00000000E+01
    710    711    712 1  1.10974325E+02  4.00000000E+01
    711    712    713 1  1.21613460E+02  4.00000000E+01
    711    712    718 1  1.15311429E+02  4.00000000E+01
    713    712    718 1  1.22984421E+02  4.00000000E+01
    712    718    719 1  1.24333415E+02  4.00000000E+01
    710    711    714 1  1.09939474E+02  4.00000000E+01
    712    711    714 1  1.08300445E+02  4.00000000E+01
    711    714    715 1  1.15024961E+02  4.00000000E+01
    714    715    716 1  1.07839198E+02  4.00000000E+01
    715    716    717 1  1.03087684E+02  4.00000000E+01
    718    719    720 1  1.07764736E+02  4.00000000E+01
    719    720    721 1  1.18901985E+02  4.00000000E+01
    719    720    727 1  1.17808040E+02  4.00000000E+01
    721    720    727 1  1.23020108E+02  4.00000000E+01
    720    727    728 1  1.23838569E+02  4.00000000E+01
    718    719    722 1  1.09940311E+02  4.00000000E+01
    720    719    722 1  1.10401406E+02  4.00000000E+01
    719    722    723 1  1.05842683E+02  4.00000000E+01
    722    723    724 1  1.15349588E+02  4.00000000E+01
    723    724    725 1  9.92545629E+01  4.00000000E+01
    724    725    726 1  1.11232446E+02  4.00000000E+01
    727    728    729 1  1.16575579E+02  4.00000000E+01
    728    729    730 1  1.21041357E+02  4.00000000E+01
    728    729    736 1  1.15911868E+02  4.00000000E+01
    730    729    736 1  1.23036493E+02  4.00000000E+01
    729    736    737 1  1.22008968E+02  4.00000000E+01
    727    728    731 1  1.10058947E+02  4.00000000E+01
    729    728    731 1  1.07487142E+02  4.00000000E+01
    728    731    732 1  1.15428319E+02  4.00000000E+01
    731    732    733 1  1.13890609E+02  4.00000000E+01
    732    733    734 1  1.19447803E+02  4.00000000E+01
    732    733    735 1  1.17843594E+02  4.00000000E+01
    734    733    735 1  1.22705126E+02  4.00000000E+01
    736    737    738 1  1.14594270E+02  4.00000000E+01
    737    738    739 1  1.18096297E+02  4.00000000E+01
    737    738    741 1  1.24452918E+02  4.00000000E+01
    739    738    741 1  1.17447589E+02  4.00000000E+01
    738    741    742 1  1.19993397E+02  4.00000000E+01
    736    737    740 1  1.10040032E+02  4.00000000E+01
    738    737    740 1  1.09194485E+02  4.00000000E+01
    741    742    743 1  1.15158928E+02  4.00000000E+01
    742    743    744 1  1.21445134E+02  4.00000000E+01
    742    743    745 1  1.17875746E+02  4.00000000E+01
    744    743    745 1  1.20679055E+02  4.00000000E+01
    743    745    746 1  1.21919060E+02  4.00000000E+01
    745    746    747 1  1.05923579E+02  4.00000000E+01
    746    747    748 1  1.23455399E+02  4.00000000E+01
    746    747    753 1  1.12052928E+02  4.00000000E+01
    748    747    753 1  1.24443766E+02  4.00000000E+01
    747    753    754 1  1.22936071E+02  4.00000000E+01
    745    746    749 1  1.14656150E+02  4.00000000E+01
    747    746    749 1  1.07095712E+02  4.00000000E+01
    746    749    750 1  1.13443442E+02  4.00000000E+01
    749    750    752 1  1.13106701E+02  4.00000000E+01
    746    749    751 1  1.04585218E+02  4.00000000E+01
    750    749    751 1  1.13060925E+02  4.00000000E+01
    753    754    755 1  1.05520567E+02  4.00000000E+01
    754    755    756 1  1.20012812E+02  4.00000000E+01
    754    755    761 1  1.20929066E+02  4.00000000E+01
    756    755    761 1  1.18969482E+02  4.00000000E+01
    755    761    762 1  1.20625752E+02  4.00000000E+01
    753    754    757 1  1.10368152E+02  4.00000000E+01
    755    754    757 1  1.11348940E+02  4.00000000E+01
    754    757    758 1  1.10761834E+02  4.00000000E+01
    757    758    759 1  1.18654261E+02  4.00000000E+01
    757    758    760 1  1.21633230E+02  4.00000000E+01
    759    758    760 1  1.19650695E+02  4.00000000E+01
    761    762    763 1  1.06773376E+02  4.00000000E+01
    762    763    764 1  1.21768202E+02  4.00000000E+01
    762    763    768 1  1.13376594E+02  4.00000000E+01
    764    763    768 1  1.24833828E+02  4.00000000E+01
    763    768    769 1  1.19296440E+02  4.00000000E+01
    761    762    765 1  1.13700681E+02  4.00000000E+01
    763    762    765 1  1.08890744E+02  4.00000000E+01
    762    765    766 1  1.07540743E+02  4.00000000E+01
    762    765    767 1  1.13503172E+02  4.00000000E+01
    766    765    767 1  1.09564587E+02  4.00000000E+01
    768    769    770 1  1.14880226E+02  4.00000000E+01
    769    770    771 1  1.17812746E+02  4.00000000E+01
    769    770    776 1  1.17274608E+02  4.00000000E+01
    771    770    776 1  1.24883756E+02  4.00000000E+01
    770    776    777 1  1.23060287E+02  4.00000000E+01
    768    769    772 1  1.08293392E+02  4.00000000E+01
    770    769    772 1  1.09613838E+02  4.00000000E+01
    769    772    773 1  1.07979150E+02  4.00000000E+01
    772    773    774 1  1.20849432E+02  4.00000000E+01
    772    773    775 1  1.17047981E+02  4.00000000E+01
    774    773    775 1  1.22088115E+02  4.00000000E+01
    776    777    778 1  1.09671924E+02  4.00000000E+01
    777    778    779 1  1.18800408E+02  4.00000000E+01
    777    778    788 1  1.15689273E+02  4.00000000E+01
    779    778    788 1  1.25438603E+02  4.00000000E+01
    778    788    789 1  1.20645967E+02  4.00000000E+01
    776    777    780 1  1.14662983E+02  4.00000000E+01
    778    777    780 1  1.03924455E+02  4.00000000E+01
    777    780    781 1  1.17892930E+02  4.00000000E+01
    780    781    782 1  1.18574809E+02  4.00000000E+01
    780    781    783 1  1.21299661E+02  4.00000000E+01
    782    781    783 1  1.20110980E+02  4.00000000E+01
    781    782    784 1  1.20687061E+02  4.00000000E+01
    781    783    785 1  1.19722987E+02  4.00000000E+01
    782    784    786 1  1.19152097E+02  4.00000000E+01
    783    785    786 1  1.19377784E+02  4.00000000E+01
    784    786    785 1  1.20945832E+02  4.00000000E+01
    784    786    787 1  1.17491874E+02  4.00000000E+01
    785    786    787 1  1.21561950E+02  4.00000000E+01
    788    789    790 1  1.03578750E+02  4.00000000E+01
    789    790    791 1  1.21997088E+02  4.00000000E+01
    789    790    795 1  1.18961312E+02  4.00000000E+01
    791    790    795 1  1.18844918E+02  4.00000000E+01
    790    795    796 1  1.22723067E+02  4.00000000E+01
    788    789    792 1  1.08980628E+02  4.00000000E+01
    790    789    792 1  1.13320204E+02  4.00000000E+01
    789    792    793 1  1.07727496E+02  4.00000000E+01
    789    792    794 1  1.11641004E+02  4.00000000E+01
    793    792    794 1  1.08248672E+02  4.00000000E+01
    795    796    797 1  1.07748558E+02  4.00000000E+01
    796    797    798 1  1.23766279E+02  4.00000000E+01
    796    797    803 1  1.15088680E+02  4.00000000E+01
    798    797    803 1  1.20934598E+02  4.00000000E+01
    797    803    804 1  1.21978219E+02  4.00000000E+01
    795    796    799 1  1.09670835E+02  4.00000000E+01
    797    796    799 1  1.10787348E+02  4.00000000E+01
    796    799    800 1  1.16393176E+02  4.00000000E+01
    799    800    801 1  1.07843687E+02  4.00000000E+01
    799    800    802 1  1.13603386E+02  4.00000000E+01
    801    800    802 1  1.06820409E+02  4.00000000E+01
    803    804    805 1  1.04932494E+02  4.00000000E+01
    804    805    806 1  1.20538618E+02  4.00000000E+01
    804    805    812 1  1.16074376E+02  4.00000000E+01
    806    805    812 1  1.23220077E+02  4.00000000E+01
    805    812    813 1  1.24434919E+02  4.00000000E+01
    803    804    807 1  1.07162655E+02  4.00000000E+01
    805    804    807 1  1.13237646E+02  4.00000000E+01
    804    807    808 1  1.13031821E+02  4.00000000E+01
    807    808    809 1  1.14292030E+02  4.00000000E+01
    808    809    810 1  1.20726495E+02  4.00000000E+01
    808    809    811 1  1.16809944E+02  4.00000000E+01
    810    809    811 1  1.22463287E+02  4.00000000E+01
    812    813    814 1  1.04251500E+02  4.00000000E+01
    813    814    815 1  1.20990695E+02  4.00000000E+01
    813    814    823 1  1.19521897E+02  4.00000000E+01
    815    814    823 1  1.19483875E+02  4.00000000E+01
    814    823    824 1  1.21446496E+02  4.00000000E+01
    812    813    816 1  1.10638210E+02  4.00000000E+01
    814    813    816 1  1.09876980E+02  4.00000000E+01
    813    816    817 1  1.15720388E+02  4.00000000E+01
    816    817    818 1  1.22141292E+02  4.00000000E+01
    816    817    819 1  1.19317493E+02  4.00000000E+01
    818    817    819 1  1.18539956E+02  4.00000000E+01
    817    818    820 1  1.21688092E+02  4.00000000E+01
    817    819    821 1  1.19483766E+02  4.00000000E+01
    818    820    822 1  1.19830318E+02  4.00000000E+01
    819    821    822 1  1.21533629E+02  4.00000000E+01
    820    822    821 1  1.18923794E+02  4.00000000E+01
    823    824    825 1  1.14633814E+02  4.00000000E+01
    824    825    826 1  1.22222393E+02  4.00000000E+01
    824    825    831 1  1.16997731E+02  4.00000000E+01
    826    825    831 1  1.20716166E+02  4.00000000E+01
    825    831    832 1  1.20188582E+02  4.00000000E+01
    823    824    827 1  1.06455221E+02  4.00000000E+01
    825    824    827 1  1.11561053E+02  4.00000000E+01
    824    827    828 1  1.11953984E+02  4.00000000E+01
    827    828    829 1  1.18000276E+02  4.00000000E+01
    827    828    830 1  1.17901354E+02  4.00000000E+01
    829    828    830 1  1.24096233E+02  4.00000000E+01
    831    832    833 1  1.05838750E+02  4.00000000E+01
    832    833    834 1  1.16726367E+02  4.00000000E+01
    832    833    838 1  1.24209543E+02  4.00000000E+01
    834    833    838 1  1.19062488E+02  4.00000000E+01
    833    838    839 1  1.24232561E+02  4.00000000E+01
    831    832    835 1  1.08270700E+02  4.00000000E+01
    833    832    835 1  1.11613130E+02  4.00000000E+01
    832    835    836 1  1.12575236E+02  4.00000000E+01
    832    835    837 1  1.09510791E+02  4.00000000E+01
    836    835    837 1  9.86519311E+01  4.00000000E+01
    838    839    840 1  1.13170743E+02  4.00000000E+01
    839    840    841 1  1.19046260E+02  4.00000000E+01
    839    840    845 1  1.20177793E+02  4.00000000E+01
    841    840    845 1  1.20700500E+02  4.00000000E+01
    840    845    846 1  1.23697167E+02  4.00000000E+01
    838    839    842 1  1.04971240E+02  4.00000000E+01
    840    839    842 1  1.11763693E+02  4.00000000E+01
    839    842    843 1  1.04136018E+02  4.00000000E+01
    842    843    844 1  1.05784081E+02  4.00000000E+01
    843    844    838 1  1.02290476E+02  4.00000000E+01
    844    838    839 1  1.11861128E+02  4.00000000E+01
    844    838    833 1  1.23890693E+02  4.00000000E+01
    845    846    847 1  1.16492360E+02  4.00000000E+01
    846    847    848 1  1.22334403E+02  4.00000000E+01
    846    847    853 1  1.17846390E+02  4.00000000E+01
    848    847    853 1  1.19732619E+02  4.00000000E+01
    847    853    854 1  1.23350650E+02  4.00000000E+01
    845    846    849 1  1.11156670E+02  4.00000000E+01
    847    846    849 1  1.05812175E+02  4.00000000E+01
    846    849    850 1  1.16703475E+02  4.00000000E+01
    849    850    851 1  1.18197805E+02  4.00000000E+01
    849    850    852 1  1.20314015E+02  4.00000000E+01
    851    850    852 1  1.21486976E+02  4.00000000E+01
    853    854    855 1  1.14147341E+02  4.00000000E+01
    854    855    856 1  1.20348698E+02  4.00000000E+01
    854    855    862 1  1.19295217E+02  4.00000000E+01
    856    855    862 1  1.20336118E+02  4.00000000E+01
    855    862    863 1  1.20552358E+02  4.00000000E+01
    853    854    857 1  1.09240440E+02  4.00000000E+01
    855    854    857 1  1.09055885E+02  4.00000000E+01
    854    857    858 1  1.10668816E+02  4.00000000E+01
    857    858    859 1  1.18157728E+02  4.00000000E+01
    858    859    860 1  1.21902660E+02  4.00000000E+01
    858    859    861 1  1.16925112E+02  4.00000000E+01
    860    859    861 1  1.21136991E+02  4.00000000E+01
    862    863    864 1  1.12647291E+02  4.00000000E+01
    863    864    865 1  1.19150072E+02  4.00000000E+01
    863    864    870 1  1.20345614E+02  4.00000000E+01
    865    864    870 1  1.20500327E+02  4.00000000E+01
    864    870    871 1  1.21551916E+02  4.00000000E+01
    862    863    866 1  1.10826671E+02  4.00000000E+01
    864    863    866 1  1.06591746E+02  4.00000000E+01
    863    866    867 1  1.20422176E+02  4.00000000E+01
    866    867    868 1  1.15293960E+02  4.00000000E+01
    866    867    869 1  1.04039690E+02  4.00000000E+01
    868    867    869 1  1.09209515E+02  4.00000000E+01
    870    871    872 1  1.11777260E+02  4.00000000E+01
    871    872    873 1  1.17239971E+02  4.00000000E+01
    871    872    878 1  1.19507593E+02  4.00000000E+01
    873    872    878 1  1.23249773E+02  4.00000000E+01
    872    878    879 1  1.18766315E+02  4.00000000E+01
    870    871    874 1  1.10844144E+02  4.00000000E+01
    872    871    874 1  1.09228447E+02  4.00000000E+01
    871    874    875 1  1.11698868E+02  4.00000000E+01
    874    875    877 1  1.17367995E+02  4.00000000E+01
    871    874    876 1  1.10338918E+02  4.00000000E+01
    875    874    876 1  1.04513216E+02  4.00000000E+01
    878    879    880 1  1.11102813E+02  4.00000000E+01
    879    880    881 1  1.15161091E+02  4.00000000E+01
    879    880    885 1  1.24952557E+02  4.00000000E+01
    881    880    885 1  1.19552642E+02  4.00000000E+01
    880    885    886 1  1.22584118E+02  4.00000000E+01
    878    879    882 1  1.06550398E+02  4.00000000E+01
    880    879    882 1  1.15152243E+02  4.00000000E+01
    879    882    883 1  1.11597119E+02  4.00000000E+01
    879    882    884 1  1.07567623E+02  4.00000000E+01
    883    882    884 1  1.07574780E+02  4.00000000E+01
    885    886    887 1  1.16166432E+02  4.00000000E+01
    886    887    888 1  1.19001702E+02  4.00000000E+01
    886    887    893 1  1.19123309E+02  4.00000000E+01
    888    887    893 1  1.21872753E+02  4.00000000E+01
    887    893    894 1  1.19019753E+02  4.00000000E+01
    885    886    889 1  1.11555797E+02  4.00000000E+01
    887    886    889 1  1.06935633E+02  4.00000000E+01
    886    889    890 1  1.12582992E+02  4.00000000E+01
    889    890    891 1  1.20611099E+02  4.00000000E+01
    889    890    892 1  1.17481047E+02  4.00000000E+01
    891    890    892 1  1.21905885E+02  4.00000000E+01
    893    894    895 1  1.07800856E+02  4.00000000E+01
    894    895    896 1  1.19836406E+02  4.00000000E+01
    894    895    904 1  1.16304879E+02  4.00000000E+01
    896    895    904 1  1.23535783E+02  4.00000000E+01
    895    904    905 1  1.17582177E+02  4.00000000E+01
    893    894    897 1  1.15275389E+02  4.00000000E+01
    895    894    897 1  1.04329193E+02  4.00000000E+01
    894    897    898 1  1.02515800E+02  4.00000000E+01
    897    898    899 1  1.05640206E+02  4.00000000E+01
    898    899    900 1  1.04902187E+02  4.00000000E+01
    899    900    901 1  1.22530627E+02  4.00000000E+01
    900    901    902 1  1.22202715E+02  4.00000000E+01
    900    901    903 1  1.17795393E+02  4.00000000E+01
    902    901    903 1  1.19912138E+02  4.00000000E+01
    904    905    906 1  1.14242059E+02  4.00000000E+01
    905    906    907 1  1.14334937E+02  4.00000000E+01
    905    906    912 1  1.25170556E+02  4.00000000E+01
    907    906    912 1  1.19824818E+02  4.00000000E+01
    906    912    913 1  1.19740235E+02  4.00000000E+01
    904    905    908 1  1.06894697E+02  4.00000000E+01
    906    905    908 1  1.15079215E+02  4.00000000E+01
    905    908    909 1  1.04770972E+02  4.00000000E+01
    908    909    911 1  1.22358289E+02  4.00000000E+01
    905    908    910 1  1.14155615E+02  4.00000000E+01
    909    908    910 1  1.07266644E+02  4.00000000E+01
    912    913    914 1  1.12690985E+02  4.00000000E+01
    913    914    915 1  1.21577144E+02  4.00000000E+01
    913    914    919 1  1.17432785E+02  4.00000000E+01
    915    914    919 1  1.20971465E+02  4.00000000E+01
    914    919    920 1  1.20858682E+02  4.00000000E+01
    912    913    916 1  1.13995065E+02  4.00000000E+01
    914    913    916 1  1.07952313E+02  4.00000000E+01
    913    916    917 1  1.05762333E+02  4.00000000E+01
    913    916    918 1  1.14917121E+02  4.00000000E+01
    917    916    918 1  1.12938317E+02  4.00000000E+01
    919    920    921 1  1.09630754E+02  4.00000000E+01
    920    921    922 1  1.16790534E+02  4.00000000E+01
    920    921    923 1  1.22803696E+02  4.00000000E+01
    922    921    923 1  1.20393216E+02  4.00000000E+01
    921    923    924 1  1.20125175E+02  4.00000000E+01
    923    924    925 1  1.11932626E+02  4.00000000E+01
    924    925    926 1  1.21991732E+02  4.00000000E+01
    924    925    934 1  1.14930083E+02  4.00000000E+01
    926    925    934 1  1.23076588E+02  4.00000000E+01
    925    934    935 1  1.27150794E+02  4.00000000E+01
    923    924    927 1  1.10295471E+02  4.00000000E+01
    925    924    927 1  1.09513563E+02  4.00000000E+01
    924    927    928 1  1.15153631E+02  4.00000000E+01
    927    928    929 1  1.13901650E+02  4.00000000E+01
    928    929    930 1  1.13318328E+02  4.00000000E+01
    929    930    931 1  1.24374481E+02  4.00000000E+01
    930    931    932 1  1.21406867E+02  4.00000000E+01
    930    931    933 1  1.20796708E+02  4.00000000E+01
    932    931    933 1  1.17796062E+02  4.00000000E+01
    934    935    936 1  1.04940008E+02  4.00000000E+01
    935    936    937 1  1.23914923E+02  4.00000000E+01
    935    936    945 1  1.14773441E+02  4.00000000E+01
    937    936    945 1  1.21278544E+02  4.00000000E+01
    936    945    946 1  1.21123236E+02  4.00000000E+01
    934    935    938 1  1.10100848E+02  4.00000000E+01
    936    935    938 1  1.09904712E+02  4.00000000E+01
    935    938    939 1  1.14881103E+02  4.00000000E+01
    938    939    940 1  1.09578395E+02  4.00000000E+01
    939    940    941 1  1.14709176E+02  4.00000000E+01
    940    941    942 1  1.20562203E+02  4.00000000E+01
    941    942    943 1  1.22069044E+02  4.00000000E+01
    941    942    944 1  1.20503486E+02  4.00000000E+01
    943    942    944 1  1.17410374E+02  4.00000000E+01
    945    946    947 1  1.11143601E+02  4.00000000E+01
    946    947    948 1  1.23607128E+02  4.00000000E+01
    946    947    952 1  1.12597334E+02  4.00000000E+01
    948    947    952 1  1.23463281E+02  4.00000000E+01
    947    952    953 1  1.22806117E+02  4.00000000E+01
    945    946    949 1  1.09608992E+02  4.00000000E+01
    947    946    949 1  1.10213947E+02  4.00000000E+01
    946    949    950 1  1.11191984E+02  4.00000000E+01
    946    949    951 1  1.10236312E+02  4.00000000E+01
    950    949    951 1  1.06295522E+02  4.00000000E+01
    952    953    954 1  1.04993946E+02  4.00000000E+01
    953    954    955 1  1.22572899E+02  4.00000000E+01
    953    954    962 1  1.17896294E+02  4.00000000E+01
    955    954    962 1  1.19268906E+02  4.00000000E+01
    954    962    963 1  1.21824356E+02  4.00000000E+01
    952    953    956 1  1.08172728E+02  4.00000000E+01
    954    953    956 1  1.11552749E+02  4.00000000E+01
    953    956    957 1  1.07066186E+02  4.00000000E+01
    956    957    958 1  1.26500089E+02  4.00000000E+01
    956    957    959 1  1.23735583E+02  4.00000000E+01
    958    957    959 1  1.09751071E+02  4.00000000E+01
    957    958    960 1  1.06754504E+02  4.00000000E+01
    957    959    961 1  1.03068161E+02  4.00000000E+01
    959    961    960 1  1.12338674E+02  4.00000000E+01
    958    960    961 1  1.08086287E+02  4.00000000E+01
    962    963    964 1  1.17091249E+02  4.00000000E+01
    963    964    965 1  1.19422033E+02  4.00000000E+01
    963    964    967 1  1.20582497E+02  4.00000000E+01
    965    964    967 1  1.19612226E+02  4.00000000E+01
    964    967    968 1  1.21757233E+02  4.00000000E+01
    962    963    966 1  1.09570760E+02  4.00000000E+01
    964    963    966 1  1.08139561E+02  4.00000000E+01
    967    968    969 1  1.10782007E+02  4.00000000E+01
    968    969    970 1  1.19984428E+02  4.00000000E+01
    968    969    974 1  1.19858769E+02  4.00000000E+01
    970    969    974 1  1.20102392E+02  4.00000000E+01
    969    974    975 1  1.16830719E+02  4.00000000E+01
    967    968    971 1  1.04633118E+02  4.00000000E+01
    969    968    971 1  1.13056587E+02  4.00000000E+01
    968    971    972 1  1.04290474E+02  4.00000000E+01
    971    972    973 1  1.02427876E+02  4.00000000E+01
    972    973    967 1  1.02654515E+02  4.00000000E+01
    973    967    968 1  1.09813294E+02  4.00000000E+01
    973    967    964 1  1.28420072E+02  4.00000000E+01
    974    975    976 1  1.12032446E+02  4.00000000E+01
    975    976    977 1  1.20338247E+02  4.00000000E+01
    975    976    980 1  1.14426121E+02  4.00000000E+01
    977    976    980 1  1.25020567E+02  4.00000000E+01
    976    980    981 1  1.18165184E+02  4.00000000E+01
    974    975    978 1  1.09484663E+02  4.00000000E+01
    976    975    978 1  1.09241535E+02  4.00000000E+01
    975    978    979 1  1.12144946E+02  4.00000000E+01
    980    981    982 1  1.09495345E+02  4.00000000E+01
    981    982    983 1  1.18362763E+02  4.00000000E+01
    981    982    984 1  1.23083128E+02  4.00000000E+01
    983    982    984 1  1.18553707E+02  4.00000000E+01
    982    984    985 1  1.18688769E+02  4.00000000E+01
    984    985    986 1  1.07516680E+02  4.00000000E+01
    985    986    987 1  1.20792260E+02  4.00000000E+01
    985    986    995 1  1.15860508E+02  4.00000000E+01
    987    986    995 1  1.23345982E+02  4.00000000E+01
    986    995    996 1  1.23675694E+02  4.00000000E+01
    984    985    988 1  1.12768602E+02  4.00000000E+01
    986    985    988 1  1.08236098E+02  4.00000000E+01
    985    988    989 1  1.09250931E+02  4.00000000E+01
    988    989    990 1  1.13387652E+02  4.00000000E+01
    989    990    991 1  1.09402481E+02  4.00000000E+01
    990    991    992 1  1.22089523E+02  4.00000000E+01
    991    992    993 1  1.21840931E+02  4.00000000E+01
    991    992    994 1  1.17554243E+02  4.00000000E+01
    993    992    994 1  1.20590625E+02  4.00000000E+01
    995    996    997 1  1.13271608E+02  4.00000000E+01
    996    997    998 1  1.24888546E+02  4.00000000E+01
    996    997   1002 1  1.13297334E+02  4.00000000E+01
    998    997   1002 1  1.21810197E+02  4.00000000E+01
    997   1002   1003 1  1.24956916E+02  4.00000000E+01
    995    996    999 1  1.05886134E+02  4.00000000E+01
    997    996    999 1  1.14453837E+02  4.00000000E+01
    996    999   1000 1  1.12252039E+02  4.00000000E+01
    996    999   1001 1  1.10580334E+02  4.00000000E+01
   1000    999   1001 1  1.05070701E+02  4.00000000E+01
   1002   1003   1004 1  1.10404754E+02  4.00000000E+01
   1003   1004   1005 1  1.21853683E+02  4.00000000E+01
   1003   1004   1014 1  1.17914772E+02  4.00000000E+01
   1005   1004   1014 1  1.20106545E+02  4.00000000E+01
   1004   1014   1015 1  1.23163450E+02  4.00000000E+01
   1002   1003   1006 1  1.07312172E+02  4.00000000E+01
   1004   1003   1006 1  1.10031978E+02  4.00000000E+01
   1003   1006   1007 1  1.15058598E+02  4.00000000E+01
   1006   1007   1008 1  1.20205946E+02  4.00000000E+01
   1006   1007   1009 1  1.18872122E+02  4.00000000E+01
   1008   1007   1009 1  1.20893123E+02  4.00000000E+01
   1007   1008   1010 1  1.17861805E+02  4.00000000E+01
   1007   1009   1011 1  1.21171467E+02  4.00000000E+01
   1008   1010   1012 1  1.21203503E+02  4.00000000E+01
   1009   1011   1012 1  1.18007134E+02  4.00000000E+01
   1010   1012   1011 1  1.20853049E+02  4.00000000E+01
   1010   1012   1013 1  1.19298946E+02  4.00000000E+01
   1011   1012   1013 1  1.19847711E+02  4.00000000E+01
   1014   1015   1016 1  1.05741775E+02  4.00000000E+01
   1015   1016   1017 1  1.19652125E+02  4.00000000E+01
   1015   1016   1024 1  1.18095780E+02  4.00000000E+01
   1017   1016   1024 1  1.21789230E+02  4.00000000E+01
   1016   1024   1025 1  1.20332167E+02  4.00000000E+01
   1014   1015   1018 1  1.11761168E+02  4.00000000E+01
   1016   1015   1018 1  1.08390446E+02  4.00000000E+01
   1015   1018   1019 1  1.09861444E+02  4.00000000E+01
   1018   1019   1020 1  1.31018172E+02  4.00000000E+01
   1018   1019   1021 1  1.21539081E+02  4.00000000E+01
   1020   1019   1021 1  1.07431662E+02  4.00000000E+01
   1019   1020   1022 1  1.07629027E+02  4.00000000E+01
   1019   1021   1023 1  1.05646355E+02  4.00000000E+01
   1021   1023   1022 1  1.10788493E+02  4.00000000E+01
   1020   1022   1023 1  1.08501852E+02  4.00000000E+01
   1024   1025   1026 1  1.17109935E+02  4.00000000E+01
   1025   1026   1027 1  1.19525664E+02  4.00000000E+01
   1025   1026   1031 1  1.15925975E+02  4.00000000E+01
   1027   1026   1031 1  1.24500823E+02  4.00000000E+01
   1026   1031   1032 1  1.22899182E+02  4.00000000E+01
   1024   1025   1028 1  1.10826535E+02  4.00000000E+01
   1026   1025   1028 1  1.07636429E+02  4.00000000E+01
   1025   1028   1029 1  1.07080358E+02  4.00000000E+01
   1025   1028   1030 1  1.12349965E+02  4.00000000E+01
   1029   1028   1030 1  1.13017428E+02  4.00000000E+01
   1031   1032   1033 1  1.13421144E+02  4.00000000E+01
   1032   1033   1034 1  1.22202042E+02  4.00000000E+01
   1032   1033   1040 1  1.16542081E+02  4.00000000E+01
   1034   1033   1040 1  1.21097879E+02  4.00000000E+01
   1033   1040   1041 1  1.18324868E+02  4.00000000E+01
   1031   1032   1035 1  1.12969626E+02  4.00000000E+01
   1033   1032   1035 1  1.04916958E+02  4.00000000E+01
   1032   1035   1036 1  1.16757431E+02  4.00000000E+01
   1035   1036   1037 1  1.09456259E+02  4.00000000E+01
   1036   1037   1038 1  1.09957896E+02  4.00000000E+01
   1037   1038   1039 1  1.10433712E+02  4.00000000E+01
   1040   1041   1042 1  1.13833027E+02  4.00000000E+01
   1041   1042   1043 1  1.20473254E+02  4.00000000E+01
   1041   1042   1051 1  1.17011434E+02  4.00000000E+01
   1043   1042   1051 1  1.22491597E+02  4.00000000E+01
   1042   1051   1052 1  1.19200026E+02  4.00000000E+01
   1040   1041   1044 1  1.10231027E+02  4.00000000E+01
   1042   1041   1044 1  1.08933211E+02  4.00000000E+01
   1041   1044   1045 1  1.11211907E+02  4.00000000E+01
   1044   1045   1046 1  1.21076952E+02  4.00000000E+01
   1044   1045   1047 1  1.19818669E+02  4.00000000E+01
   1046   1045   1047 1  1.19077463E+02  4.00000000E+01
   1045   1046   1048 1  1.20418065E+02  4.00000000E+01
   1045   1047   1049 1  1.20325472E+02  4.00000000E+01
   1046   1048   1050 1  1.20638861E+02  4.00000000E+01
   1047   1049   1050 1  1.20697264E+02  4.00000000E+01
   1048   1050   1049 1  1.18837908E+02  4.00000000E+01
   1051   1052   1053 1  1.06344876E+02  4.00000000E+01
   1052   1053   1054 1  1.21997928E+02  4.00000000E+01
   1052   1053   1059 1  1.17343671E+02  4.00000000E+01
   1054   1053   1059 1  1.20623780E+02  4.00000000E+01
   1053   1059   1060 1  1.22169256E+02  4.00000000E+01
   1051   1052   1055 1  1.09078537E+02  4.00000000E+01
   1053   1052   1055 1  1.10817021E+02  4.00000000E+01
   1052   1055   1056 1  1.13699917E+02  4.00000000E+01
   1055   1056   1057 1  1.20575232E+02  4.00000000E+01
   1055   1056   1058 1  1.21832451E+02  4.00000000E+01
   1057   1056   1058 1  1.17568017E+02  4.00000000E+01
   1059   1060   1061 1  1.13060986E+02  4.00000000E+01
   1060   1061   1062 1  1.18944628E+02  4.00000000E+01
   1060   1061   1066 1  1.20851006E+02  4.00000000E+01
   1062   1061   1066 1  1.20183318E+02  4.00000000E+01
   1061   1066   1067 1  1.21711087E+02  4.00000000E+01
   1059   1060   1063 1  1.02299360E+02  4.00000000E+01
   1061   1060   1063 1  1.15626527E+02  4.00000000E+01
   1060   1063   1064 1  1.04694248E+02  4.00000000E+01
   1063   1064   1065 1  1.05511363E+02  4.00000000E+01
   1064   1065   1059 1  1.03417279E+02  4.00000000E+01
   1065   1059   1060 1  1.12437312E+02  4.00000000E+01
   1065   1059   1053 1  1.25327960E+02  4.00000000E+01
   1066   1067   1068 1  1.11140752E+02  4.00000000E+01
   1067   1068   1069 1  1.19258277E+02  4.00000000E+01
   1067   1068   1073 1  1.21527214E+02  4.00000000E+01
   1069   1068   1073 1  1.19206150E+02  4.00000000E+01
   1068   1073   1074 1  1.25688939E+02  4.00000000E+01
   1066   1067   1070 1  1.02077011E+02  4.00000000E+01
   1068   1067   1070 1  1.15633213E+02  4.00000000E+01
   1067   1070   1071 1  1.02407807E+02  4.00000000E+01
   1070   1071   1072 1  1.01698370E+02  4.00000000E+01
   1071   1072   1066 1  1.02833999E+02  4.00000000E+01
   1072   1066   1067 1  1.11069539E+02  4.00000000E+01
   1072   1066   1061 1  1.26735860E+02  4.00000000E+01
   1073   1074   1075 1  1.08765897E+02  4.00000000E+01
   1074   1075   1076 1  1.21879499E+02  4.00000000E+01
   1074   1075   1082 1  1.17746393E+02  4.00000000E+01
   1076   1075   1082 1  1.20342955E+02  4.00000000E+01
   1075   1082   1083 1  1.23105713E+02  4.00000000E+01
   1073   1074   1077 1  1.09683600E+02  4.00000000E+01
   1075   1074   1077 1  1.11312831E+02  4.00000000E+01
   1074   1077   1078 1  1.07906472E+02  4.00000000E+01
   1077   1078   1079 1  1.09581173E+02  4.00000000E+01
   1078   1079   1080 1  1.11038872E+02  4.00000000E+01
   1079   1080   1081 1  1.12158925E+02  4.00000000E+01
   1082   1083   1084 1  1.03608499E+02  4.00000000E+01
   1083   1084   1085 1  1.23755950E+02  4.00000000E+01
   1083   1084   1089 1  1.15371538E+02  4.00000000E+01
   1085   1084   1089 1  1.20856791E+02  4.00000000E+01
   1084   1089   1090 1  1.22268318E+02  4.00000000E+01
   1082   1083   1086 1  1.08941282E+02  4.00000000E+01
   1084   1083   1086 1  1.12827181E+02  4.00000000E+01
   1083   1086   1087 1  1.05824024E+02  4.00000000E+01
   1083   1086   1088 1  1.12722414E+02  4.00000000E+01
   1087   1086   1088 1  1.15811146E+02  4.00000000E+01
   1089   1090   1091 1  1.14622896E+02  4.00000000E+01
   1090   1091   1092 1  1.23267594E+02  4.00000000E+01
   1090   1091   1098 1  1.14191057E+02  4.00000000E+01
   1092   1091   1098 1  1.22363393E+02  4.00000000E+01
   1091   1098   1099 1  1.22905903E+02  4.00000000E+01
   1089   1090   1093 1  1.05963603E+02  4.00000000E+01
   1091   1090   1093 1  1.12589005E+02  4.00000000E+01
   1090   1093   1094 1  1.18168847E+02  4.00000000E+01
   1093   1094   1095 1  1.16426046E+02  4.00000000E+01
   1094   1095   1096 1  1.20332207E+02  4.00000000E+01
   1094   1095   1097 1  1.17640196E+02  4.00000000E+01
   1096   1095   1097 1  1.22027549E+02  4.00000000E+01
   1098   1099   1100 1  1.14706824E+02  4.00000000E+01
   1099   1100   1101 1  1.18890882E+02  4.00000000E+01
   1099   1100   1102 1  1.20948101E+02  4.00000000E+01
   1101   1100   1102 1  1.20142698E+02  4.00000000E+01
   1100   1102   1103 1  1.19166072E+02  4.00000000E+01
   1102   1103   1104 1  1.07232108E+02  4.00000000E+01
   1103   1104   1105 1  1.22548087E+02  4.00000000E+01
   1103   1104   1111 1  1.16150391E+02  4.00000000E+01
   1105   1104   1111 1  1.21289200E+02  4.00000000E+01
   1104   1111   1112 1  1.19292331E+02  4.00000000E+01
   1102   1103   1106 1  1.13579465E+02  4.00000000E+01
   1104   1103   1106 1  1.06652394E+02  4.00000000E+01
   1103   1106   1107 1  1.17540685E+02  4.00000000E+01
   1106   1107   1108 1  1.09111613E+02  4.00000000E+01
   1107   1108   1109 1  1.01650675E+02  4.00000000E+01
   1108   1109   1110 1  1.06647993E+02  4.00000000E+01
   1111   1112   1113 1  1.07623976E+02  4.00000000E+01
   1112   1113   1114 1  1.19808835E+02  4.00000000E+01
   1112   1113   1119 1  1.18238182E+02  4.00000000E+01
   1114   1113   1119 1  1.21874523E+02  4.00000000E+01
   1113   1119   1120 1  1.28109803E+02  4.00000000E+01
   1111   1112   1115 1  1.04690842E+02  4.00000000E+01
   1113   1112   1115 1  1.14840227E+02  4.00000000E+01
   1112   1115   1116 1  1.13035253E+02  4.00000000E+01
   1115   1116   1117 1  1.21187264E+02  4.00000000E+01
   1115   1116   1118 1  1.16162647E+02  4.00000000E+01
   1117   1116   1118 1  1.22644430E+02  4.00000000E+01
   1119   1120   1121 1  1.16509785E+02  4.00000000E+01
   1120   1121   1122 1  1.21638733E+02  4.00000000E+01
   1120   1121   1127 1  1.14967351E+02  4.00000000E+01
   1122   1121   1127 1  1.23316629E+02  4.00000000E+01
   1121   1127   1128 1  1.23786556E+02  4.00000000E+01
   1119   1120   1123 1  1.09094363E+02  4.00000000E+01
   1121   1120   1123 1  1.07510599E+02  4.00000000E+01
   1120   1123   1124 1  1.15987512E+02  4.00000000E+01
   1123   1124   1125 1  1.20937307E+02  4.00000000E+01
   1123   1124   1126 1  1.19271897E+02  4.00000000E+01
   1125   1124   1126 1  1.19790000E+02  4.00000000E+01
   1127   1128   1129 1  1.13402820E+02  4.00000000E+01
   1128   1129   1130 1  1.22244839E+02  4.00000000E+01
   1128   1129   1134 1  1.19261996E+02  4.00000000E+01
   1130   1129   1134 1  1.18470962E+02  4.00000000E+01
   1129   1134   1135 1  1.19586577E+02  4.00000000E+01
   1127   1128   1131 1  1.06314227E+02  4.00000000E+01
   1129   1128   1131 1  1.12356163E+02  4.00000000E+01
   1128   1131   1132 1  1.14874807E+02  4.00000000E+01
   1128   1131   1133 1  1.05817320E+02  4.00000000E+01
   1132   1131   1133 1  1.05402570E+02  4.00000000E+01
   1134   1135   1136 1  1.12698897E+02  4.00000000E+01
   1135   1136   1137 1  1.18751810E+02  4.00000000E+01
   1135   1136   1141 1  1.20507449E+02  4.00000000E+01
   1137   1136   1141 1  1.20355173E+02  4.00000000E+01
   1136   1141   1142 1  1.19156474E+02  4.00000000E+01
   1134   1135   1138 1  1.10208042E+02  4.00000000E+01
   1136   1135   1138 1  1.08910990E+02  4.00000000E+01
   1135   1138   1139 1  1.07448900E+02  4.00000000E+01
   1135   1138   1140 1  1.13483222E+02  4.00000000E+01
   1139   1138   1140 1  1.09593815E+02  4.00000000E+01
   1141   1142   1143 1  1.15148268E+02  4.00000000E+01
   1142   1143   1144 1  1.23213249E+02  4.00000000E+01
   1142   1143   1145 1  1.15636868E+02  4.00000000E+01
   1144   1143   1145 1  1.21130268E+02  4.00000000E+01
   1143   1145   1146 1  1.21852106E+02  4.00000000E+01
   1145   1146   1147 1  1.11709110E+02  4.00000000E+01
   1146   1147   1148 1  1.22449019E+02  4.00000000E+01
   1146   1147   1154 1  1.13009934E+02  4.00000000E+01
   1148   1147   1154 1  1.24509365E+02  4.00000000E+01
   1147   1154   1155 1  1.24007119E+02  4.00000000E+01
   1145   1146   1149 1  1.08146526E+02  4.00000000E+01
   1147   1146   1149 1  1.10173340E+02  4.00000000E+01
   1146   1149   1150 1  1.14012227E+02  4.00000000E+01
   1149   1150   1151 1  1.13140183E+02  4.00000000E+01
   1150   1151   1152 1  1.18467264E+02  4.00000000E+01
   1150   1151   1153 1  1.19741126E+02  4.00000000E+01
   1152   1151   1153 1  1.21790992E+02  4.00000000E+01
   1154   1155   1156 1  1.10498136E+02  4.00000000E+01
   1155   1156   1157 1  1.22214126E+02  4.00000000E+01
   1155   1156   1163 1  1.15491036E+02  4.00000000E+01
   1157   1156   1163 1  1.21914638E+02  4.00000000E+01
   1156   1163   1164 1  1.20900014E+02  4.00000000E+01
   1154   1155   1158 1  1.05079223E+02  4.00000000E+01
   1156   1155   1158 1  1.14123935E+02  4.00000000E+01
   1155   1158   1159 1  1.17532412E+02  4.00000000E+01
   1158   1159   1160 1  1.18834181E+02  4.00000000E+01
   1159   1160   1161 1  1.19779607E+02  4.00000000E+01
   1159   1160   1162 1  1.19474819E+02  4.00000000E+01
   1161   1160   1162 1  1.20716079E+02  4.00000000E+01
   1163   1164   1165 1  1.09199494E+02  4.00000000E+01
   1164   1165   1166 1  1.20748485E+02  4.00000000E+01
   1164   1165   1171 1  1.20066623E+02  4.00000000E+01
   1166   1165   1171 1  1.19165447E+02  4.00000000E+01
   1165   1171   1172 1  1.22820380E+02  4.00000000E+01
   1163   1164   1167 1  1.08599370E+02  4.00000000E+01
   1165   1164   1167 1  1.11449278E+02  4.00000000E+01
   1164   1167   1168 1  1.12701352E+02  4.00000000E+01
   1167   1168   1169 1  1.07680436E+02  4.00000000E+01
   1167   1168   1170 1  1.11107873E+02  4.00000000E+01
   1169   1168   1170 1  1.13027298E+02  4.00000000E+01
   1171   1172   1173 1  1.06961196E+02  4.00000000E+01
   1172   1173   1174 1  1.20869468E+02  4.00000000E+01
   1172   1173   1178 1  1.16124716E+02  4.00000000E+01
   1174   1173   1178 1  1.22999622E+02  4.00000000E+01
   1173   1178   1179 1  1.20495035E+02  4.00000000E+01
   1171   1172   1175 1  1.10057029E+02  4.00000000E+01
   1173   1172   1175 1  1.11417865E+02  4.00000000E+01
   1172   1175   1176 1  1.11649720E+02  4.00000000E+01
   1172   1175   1177 1  1.12036775E+02  4.00000000E+01
   1176   1175   1177 1  1.02118128E+02  4.00000000E+01
   1178   1179   1180 1  1.08220865E+02  4.00000000E+01
   1179   1180   1181 1  1.22035639E+02  4.00000000E+01
   1179   1180   1185 1  1.19575001E+02  4.00000000E+01
   1181   1180   1185 1  1.18127837E+02  4.00000000E+01
   1180   1185   1186 1  1.21109734E+02  4.00000000E+01
   1178   1179   1182 1  1.08674254E+02  4.00000000E+01
   1180   1179   1182 1  1.11733783E+02  4.00000000E+01
   1179   1182   1183 1  1.06731726E+02  4.00000000E+01
   1179   1182   1184 1  1.12597394E+02  4.00000000E+01
   1183   1182   1184 1  1.03521892E+02  4.00000000E+01
   1185   1186   1187 1  1.08258191E+02  4.00000000E+01
   1186   1187   1188 1  1.24399863E+02  4.00000000E+01
   1186   1187   1196 1  1.11206776E+02  4.00000000E+01
   1188   1187   1196 1  1.24387995E+02  4.00000000E+01
   1187   1196   1197 1  1.23044626E+02  4.00000000E+01
   1185   1186   1189 1  1.08296460E+02  4.00000000E+01
   1187   1186   1189 1  1.12055844E+02  4.00000000E+01
   1186   1189   1190 1  1.09450099E+02  4.00000000E+01
   1189   1190   1191 1  1.13570574E+02  4.00000000E+01
   1190   1191   1192 1  1.12353323E+02  4.00000000E+01
   1191   1192   1193 1  1.20171871E+02  4.00000000E+01
   1192   1193   1194 1  1.20044664E+02  4.00000000E+01
   1192   1193   1195 1  1.21484439E+02  4.00000000E+01
   1194   1193   1195 1  1.18469659E+02  4.00000000E+01
   1196   1197   1198 1  1.11296022E+02  4.00000000E+01
   1197   1198   1199 1  1.20665101E+02  4.00000000E+01
   1197   1198   1205 1  1.17333455E+02  4.00000000E+01
   1199   1198   1205 1  1.21996241E+02  4.00000000E+01
   1198   1205   1206 1  1.24465405E+02  4.00000000E+01
   1196   1197   1200 1  1.10964566E+02  4.00000000E+01
   1198   1197   1200 1  1.07552191E+02  4.00000000E+01
   1197   1200   1201 1  1.24073748E+02  4.00000000E+01
   1200   1201   1202 1  1.20000530E+02  4.00000000E+01
   1201   1202   1203 1  1.16662883E+02  4.00000000E+01
   1202   1203   1204 1  1.09174314E+02  4.00000000E+01
   1205   1206   1207 1  1.12326814E+02  4.00000000E+01
   1206   1207   1208 1  1.23118727E+02  4.00000000E+01
   1206   1207   1213 1  1.20048851E+02  4.00000000E+01
   1208   1207   1213 1  1.16802375E+02  4.00000000E+01
   1207   1213   1214 1  1.21243585E+02  4.00000000E+01
   1205   1206   1209 1  1.04600151E+02  4.00000000E+01
   1207   1206   1209 1  1.14467098E+02  4.00000000E+01
   1206   1209   1210 1  1.15779095E+02  4.00000000E+01
   1209   1210   1211 1  1.18445502E+02  4.00000000E+01
   1209   1210   1212 1  1.20584324E+02  4.00000000E+01
   1211   1210   1212 1  1.20970148E+02  4.00000000E+01
   1213   1214   1215 1  1.11328768E+02  4.00000000E+01
   1214   1215   1216 1  1.22309962E+02  4.00000000E+01
   1214   1215   1221 1  1.15767894E+02  4.00000000E+01
   1216   1215   1221 1  1.21418172E+02  4.00000000E+01
   1215   1221   1222 1  1.19788050E+02  4.00000000E+01
   1213   1214   1217 1  1.11495494E+02  4.00000000E+01
   1215   1214   1217 1  1.08946756E+02  4.00000000E+01
   1214   1217   1218 1  1.15076178E+02  4.00000000E+01
   1217   1218   1219 1  1.21667933E+02  4.00000000E+01
   1217   1218   1220 1  1.16120771E+02  4.00000000E+01
   1219   1218   1220 1  1.22178892E+02  4.00000000E+01
   1221   1222   1223 1  1.04807002E+02  4.00000000E+01
   1222   1223   1224 1  1.20657636E+02  4.00000000E+01
   1222   1223   1230 1  1.13007721E+02  4.00000000E+01
   1224   1223   1230 1  1.26319341E+02  4.00000000E+01
   1223   1230   1231 1  1.25236468E+02  4.00000000E+01
   1221   1222   1225 1  1.15332742E+02  4.00000000E+01
   1223   1222   1225 1  1.05911122E+02  4.00000000E+01
   1222   1225   1226 1  1.15633527E+02  4.00000000E+01
   1225   1226   1227 1  1.08538555E+02  4.00000000E+01
   1226   1227   1228 1  1.22283094E+02  4.00000000E+01
   1226   1227   1229 1  1.16551883E+02  4.00000000E+01
   1228   1227   1229 1  1.21143856E+02  4.00000000E+01
   1230   1231   1232 1  1.14439086E+02  4.00000000E+01
   1231   1232   1233 1  1.19224755E+02  4.00000000E+01
   1231   1232   1239 1  1.20903208E+02  4.00000000E+01
   1233   1232   1239 1  1.19582625E+02  4.00000000E+01
   1232   1239   1240 1  1.17916848E+02  4.00000000E+01
   1230   1231   1234 1  1.02918246E+02  4.00000000E+01
   1232   1231   1234 1  1.14113511E+02  4.00000000E+01
   1231   1234   1235 1  1.20111443E+02  4.00000000E+01
   1234   1235   1236 1  1.10939786E+02  4.00000000E+01
   1235   1236   1237 1  1.20432911E+02  4.00000000E+01
   1235   1236   1238 1  1.17295668E+02  4.00000000E+01
   1237   1236   1238 1  1.22261696E+02  4.00000000E+01
   1239   1240   1241 1  1.15503530E+02  4.00000000E+01
   1240   1241   1242 1  1.18103336E+02  4.00000000E+01
   1240   1241   1248 1  1.20221131E+02  4.00000000E+01
   1242   1241   1248 1  1.21646881E+02  4.00000000E+01
   1241   1248   1249 1  1.22377796E+02  4.00000000E+01
   1239   1240   1243 1  1.09284040E+02  4.00000000E+01
   1241   1240   1243 1  1.10087966E+02  4.00000000E+01
   1240   1243   1244 1  1.09483333E+02  4.00000000E+01
   1243   1244   1245 1  1.20028237E+02  4.00000000E+01
   1244   1245   1246 1  1.20459076E+02  4.00000000E+01
   1244   1245   1247 1  1.17974014E+02  4.00000000E+01
   1246   1245   1247 1  1.21560201E+02  4.00000000E+01
   1248   1249   1250 1  1.08329455E+02  4.00000000E+01
   1249   1250   1251 1  1.15221093E+02  4.00000000E+01
   1249   1250   1255 1  1.22245700E+02  4.00000000E+01
   1251   1250   1255 1  1.22440800E+02  4.00000000E+01
   1250   1255   1256 1  1.23844816E+02  4.00000000E+01
   1248   1249   1252 1  1.12782436E+02  4.00000000E+01
   1250   1249   1252 1  1.07213714E+02  4.00000000E+01
   1249   1252   1253 1  1.02985819E+02  4.00000000E+01
   1249   1252   1254 1  1.15602459E+02  4.00000000E+01
   1253   1252   1254 1  1.11281686E+02  4.00000000E+01
   1255   1256   1257 1  1.09257997E+02  4.00000000E+01
   1256   1257   1258 1  1.22690718E+02  4.00000000E+01
   1256   1257   1262 1  1.18901021E+02  4.00000000E+01
   1258   1257   1262 1  1.18327590E+02  4.00000000E+01
   1257   1262   1263 1  1.21160464E+02  4.00000000E+01
   1255   1256   1259 1  1.07789695E+02  4.00000000E+01
   1257   1256   1259 1  1.10393206E+02  4.00000000E+01
   1256   1259   1260 1  1.12124685E+02  4.00000000E+01
   1256   1259   1261 1  1.09238736E+02  4.00000000E+01
   1260   1259   1261 1  1.06304170E+02  4.00000000E+01
   1262   1263   1264 1  1.13695208E+02  4.00000000E+01
   1263   1264   1265 1  1.23210466E+02  4.00000000E+01
   1263   1264   1273 1  1.11875844E+02  4.00000000E+01
   1265   1264   1273 1  1.24659776E+02  4.00000000E+01
   1264   1273   1274 1  1.19229977E+02  4.00000000E+01
   1262   1263   1266 1  1.07613508E+02  4.00000000E+01
   1264   1263   1266 1  1.11199231E+02  4.00000000E+01
   1263   1266   1267 1  1.01103907E+02  4.00000000E+01
   1266   1267   1268 1  1.14708605E+02  4.00000000E+01
   1267   1268   1269 1  1.04216361E+02  4.00000000E+01
   1268   1269   1270 1  1.23942424E+02  4.00000000E+01
   1269   1270   1271 1  1.22884575E+02  4.00000000E+01
   1269   1270   1272 1  1.16696754E+02  4.00000000E+01
   1271   1270   1272 1  1.20417920E+02  4.00000000E+01
   1273   1274   1275 1  1.09192389E+02  4.00000000E+01
   1274   1275   1276 1  1.19349611E+02  4.00000000E+01
   1274   1275   1282 1  1.18053265E+02  4.00000000E+01
   1276   1275   1282 1  1.22493124E+02  4.00000000E+01
   1275   1282   1283 1  1.20254812E+02  4.00000000E+01
   1273   1274   1277 1  1.10958258E+02  4.00000000E+01
   1275   1274   1277 1  1.09461303E+02  4.00000000E+01
   1274   1277   1278 1  1.10604815E+02  4.00000000E+01
   1277   1278   1279 1  1.13888039E+02  4.00000000E+01
   1278   1279   1280 1  1.08183850E+02  4.00000000E+01
   1279   1280   1281 1  1.11656821E+02  4.00000000E+01
   1282   1283   1284 1  1.10721333E+02  4.00000000E+01
   1283   1284   1285 1  1.17135684E+02  4.00000000E+01
   1283   1284   1293 1  1.20776617E+02  4.00000000E+01
   1285   1284   1293 1  1.22087438E+02  4.00000000E+01
   1284   1293   1294 1  1.21256231E+02  4.00000000E+01
   1282   1283   1286 1  1.11917512E+02  4.00000000E+01
   1284   1283   1286 1  1.07440281E+02  4.00000000E+01
   1283   1286   1287 1  1.13885800E+02  4.00000000E+01
   1286   1287   1288 1  1.08498692E+02  4.00000000E+01
   1287   1288   1289 1  1.19443642E+02  4.00000000E+01
   1288   1289   1290 1  1.21726926E+02  4.00000000E+01
   1289   1290   1291 1  1.20724755E+02  4.00000000E+01
   1289   1290   1292 1  1.21938509E+02  4.00000000E+01
   1291   1290   1292 1  1.17183877E+02  4.00000000E+01
   1293   1294   1295 1  1.16134391E+02  4.00000000E+01
   1294   1295   1296 1  1.22359557E+02  4.00000000E+01
   1294   1295   1301 1  1.16030279E+02  4.00000000E+01
   1296   1295   1301 1  1.21411853E+02  4.00000000E+01
   1295   1301   1302 1  1.24185770E+02  4.00000000E+01
   1293   1294   1297 1  1.11155436E+02  4.00000000E+01
   1295   1294   1297 1  1.05174296E+02  4.00000000E+01
   1294   1297   1298 1  1.19525537E+02  4.00000000E+01
   1297   1298   1299 1  1.05305716E+02  4.00000000E+01
   1297   1298   1300 1  1.11470296E+02  4.00000000E+01
   1299   1298   1300 1  1.11862967E+02  4.00000000E+01
   1301   1302   1303 1  1.12076932E+02  4.00000000E+01
   1302   1303   1304 1  1.19196656E+02  4.00000000E+01
   1302   1303   1308 1  1.18730285E+02  4.00000000E+01
   1304   1303   1308 1  1.22044245E+02  4.00000000E+01
   1303   1308   1309 1  1.22202894E+02  4.00000000E+01
   1301   1302   1305 1  1.08479042E+02  4.00000000E+01
   1303   1302   1305 1  1.10111918E+02  4.00000000E+01
   1302   1305   1306 1  1.10383845E+02  4.00000000E+01
   1302   1305   1307 1  1.10263264E+02  4.00000000E+01
   1306   1305   1307 1  1.08944874E+02  4.00000000E+01
   1308   1309   1310 1  1.07644976E+02  4.00000000E+01
   1309   1310   1311 1  1.17286799E+02  4.00000000E+01
   1309   1310   1317 1  1.19238227E+02  4.00000000E+01
   1311   1310   1317 1  1.23472997E+02  4.00000000E+01
   1310   1317   1318 1  1.22438165E+02  4.00000000E+01
   1308   1309   1312 1  1.14410745E+02  4.00000000E+01
   1310   1309   1312 1  1.05557203E+02  4.00000000E+01
   1309   1312   1313 1  1.12842885E+02  4.00000000E+01
   1312   1313   1314 1  1.11312669E+02  4.00000000E+01
   1313   1314   1315 1  1.21039764E+02  4.00000000E+01
   1313   1314   1316 1  1.16291066E+02  4.00000000E+01
   1315   1314   1316 1  1.22630444E+02  4.00000000E+01
   1317   1318   1319 1  1.08470057E+02  4.00000000E+01
   1318   1319   1320 1  1.21070615E+02  4.00000000E+01
   1318   1319   1329 1  1.21724683E+02  4.00000000E+01
   1320   1319   1329 1  1.17183311E+02  4.00000000E+01
   1319   1329   1330 1  1.21487739E+02  4.00000000E+01
   1317   1318   1321 1  1.09969223E+02  4.00000000E+01
   1319   1318   1321 1  1.10653530E+02  4.00000000E+01
   1318   1321   1322 1  1.11122482E+02  4.00000000E+01
   1321   1322   1323 1  1.20253846E+02  4.00000000E+01
   1321   1322   1324 1  1.21526765E+02  4.00000000E+01
   1323   1322   1324 1  1.18115977E+02  4.00000000E+01
   1322   1323   1325 1  1.22949494E+02  4.00000000E+01
   1322   1324   1326 1  1.19919072E+02  4.00000000E+01
   1323   1325   1327 1  1.18931443E+02  4.00000000E+01
   1324   1326   1327 1  1.20557867E+02  4.00000000E+01
   1325   1327   1326 1  1.19509330E+02  4.00000000E+01
   1325   1327   1328 1  1.19058886E+02  4.00000000E+01
   1326   1327   1328 1  1.21431412E+02  4.00000000E+01
   1329   1330   1331 1  1.12002375E+02  4.00000000E+01
   1330   1331   1332 1  1.22187253E+02  4.00000000E+01
   1330   1331   1339 1  1.14421127E+02  4.00000000E+01
   1332   1331   1339 1  1.22756463E+02  4.00000000E+01
   1331   1339   1340 1  1.17956500E+02  4.00000000E+01
   1329   1330   1333 1  1.09623308E+02  4.00000000E+01
   1331   1330   1333 1  1.10550794E+02  4.00000000E+01
   1330   1333   1334 1  1.12215387E+02  4.00000000E+01
   1333   1334   1335 1  1.28161546E+02  4.00000000E+01
   1333   1334   1336 1  1.24183388E+02  4.00000000E+01
   1335   1334   1336 1  1.07620764E+02  4.00000000E+01
   1334   1335   1337 1  1.08087298E+02  4.00000000E+01
   1334   1336   1338 1  1.05305758E+02  4.00000000E+01
   1336   1338   1337 1  1.11044760E+02  4.00000000E+01
   1335   1337   1338 1  1.07935441E+02  4.00000000E+01
   1339   1340   1341 1  1.15089855E+02  4.00000000E+01
   1340   1341   1342 1  1.20202620E+02  4.00000000E+01
   1340   1341   1348 1  1.18243206E+02  4.00000000E+01
   1342   1341   1348 1  1.21497671E+02  4.00000000E+01
   1341   1348   1349 1  1.24007263E+02  4.00000000E+01
   1339   1340   1343 1  1.11145620E+02  4.00000000E+01
   1341   1340   1343 1  1.07446503E+02  4.00000000E+01
   1340   1343   1344 1  1.14388778E+02  4.00000000E+01
   1343   1344   1345 1  1.16830599E+02  4.00000000E+01
   1344   1345   1346 1  1.21054134E+02  4.00000000E+01
   1344   1345   1347 1  1.21589177E+02  4.00000000E+01
   1346   1345   1347 1  1.17352660E+02  4.00000000E+01
   1348   1349   1350 1  1.14938947E+02  4.00000000E+01
   1349   1350   1351 1  1.18083445E+02  4.00000000E+01
   1349   1350   1356 1  1.18545112E+02  4.00000000E+01
   1351   1350   1356 1  1.23363075E+02  4.00000000E+01
   1350   1356   1357 1  1.20862793E+02  4.00000000E+01
   1348   1349   1352 1  1.14606447E+02  4.00000000E+01
   1350   1349   1352 1  1.01993893E+02  4.00000000E+01
   1349   1352   1353 1  1.21053486E+02  4.00000000E+01
   1352   1353   1354 1  1.12487907E+02  4.00000000E+01
   1353   1354   1355 1  9.80801034E+01  4.00000000E+01
   1356   1357   1358 1  1.10293864E+02  4.00000000E+01
   1357   1358   1359 1  1.18546547E+02  4.00000000E+01
   1357   1358   1363 1  1.16767560E+02  4.00000000E+01
   1359   1358   1363 1  1.24608880E+02  4.00000000E+01
   1358   1363   1364 1  1.19318751E+02  4.00000000E+01
   1356   1357   1360 1  1.12283141E+02  4.00000000E+01
   1358   1357   1360 1  1.08208633E+02  4.00000000E+01
   1357   1360   1361 1  1.04422041E+02  4.00000000E+01
   1357   1360   1362 1  1.14989614E+02  4.00000000E+01
   1361   1360   1362 1  1.11699371E+02  4.00000000E+01
   1363   1364   1365 1  1.13944434E+02  4.00000000E+01
   1364   1365   1366 1  1.18190001E+02  4.00000000E+01
   1364   1365   1368 1  1.20977169E+02  4.00000000E+01
   1366   1365   1368 1  1.20829204E+02  4.00000000E+01
   1365   1368   1369 1  1.22209009E+02  4.00000000E+01
   1363   1364   1367 1  1.10667100E+02  4.00000000E+01
   1365   1364   1367 1  1.07541080E+02  4.00000000E+01
   1368   1369   1370 1  1.13764465E+02  4.00000000E+01
   1369   1370   1371 1  1.18716536E+02  4.00000000E+01
   1369   1370   1375 1  1.18942210E+02  4.00000000E+01
   1371   1370   1375 1  1.22283067E+02  4.00000000E+01
   1370   1375   1376 1  1.22357488E+02  4.00000000E+01
   1368   1369   1372 1  1.03160093E+02  4.00000000E+01
   1370   1369   1372 1  1.13910798E+02  4.00000000E+01
   1369   1372   1373 1  1.05067137E+02  4.00000000E+01
   1372   1373   1374 1  9.81798348E+01  4.00000000E+01
   1373   1374   1368 1  1.07835383E+02  4.00000000E+01
   1374   1368   1369 1  1.08309393E+02  4.00000000E+01
   1374   1368   1365 1  1.26464747E+02  4.00000000E+01
   1375   1376   1377 1  1.10686083E+02  4.00000000E+01
   1376   1377   1378 1  1.18199888E+02  4.00000000E+01
   1376   1377   1383 1  1.21215347E+02  4.00000000E+01
   1378   1377   1383 1  1.20493381E+02  4.00000000E+01
   1377   1383   1384 1  1.21727224E+02  4.00000000E+01
   1375   1376   1379 1  1.10149549E+02  4.00000000E+01
   1377   1376   1379 1  1.10421990E+02  4.00000000E+01
   1376   1379   1380 1  1.15737886E+02  4.00000000E+01
   1379   1380   1381 1  1.09166655E+02  4.00000000E+01
   1379   1380   1382 1  1.10435030E+02  4.00000000E+01
   1381   1380   1382 1  1.06401715E+02  4.00000000E+01
   1383   1384   1385 1  1.08054613E+02  4.00000000E+01
   1384   1385   1386 1  1.17797915E+02  4.00000000E+01
   1384   1385   1391 1  1.19584576E+02  4.00000000E+01
   1386   1385   1391 1  1.22498968E+02  4.00000000E+01
   1385   1391   1392 1  1.23398519E+02  4.00000000E+01
   1383   1384   1387 1  1.10685215E+02  4.00000000E+01
   1385   1384   1387 1  1.11149938E+02  4.00000000E+01
   1384   1387   1388 1  1.08425337E+02  4.00000000E+01
   1387   1388   1390 1  1.15517406E+02  4.00000000E+01
   1384   1387   1389 1  1.10117405E+02  4.00000000E+01
   1388   1387   1389 1  1.12150952E+02  4.00000000E+01
   1391   1392   1393 1  1.12127109E+02  4.00000000E+01
   1392   1393   1394 1  1.20157710E+02  4.00000000E+01
   1392   1393   1395 1  1.16173175E+02  4.00000000E+01
   1394   1393   1395 1  1.23623755E+02  4.00000000E+01
   1393   1395   1396 1  1.23910635E+02  4.00000000E+01
   1395   1396   1397 1  1.12217837E+02  4.00000000E+01
   1396   1397   1398 1  1.22089319E+02  4.00000000E+01
   1396   1397   1407 1  1.16704498E+02  4.00000000E+01
   1398   1397   1407 1  1.21196069E+02  4.00000000E+01
   1397   1407   1408 1  1.24812784E+02  4.00000000E+01
   1395   1396   1399 1  1.09950243E+02  4.00000000E+01
   1397   1396   1399 1  1.09354510E+02  4.00000000E+01
   1396   1399   1400 1  1.16055550E+02  4.00000000E+01
   1399   1400   1401 1  1.21524219E+02  4.00000000E+01
   1399   1400   1402 1  1.19073113E+02  4.00000000E+01
   1401   1400   1402 1  1.19402251E+02  4.00000000E+01
   1400   1401   1403 1  1.21045662E+02  4.00000000E+01
   1400   1402   1404 1  1.19669294E+02  4.00000000E+01
   1401   1403   1405 1  1.19361844E+02  4.00000000E+01
   1402   1404   1405 1  1.20602328E+02  4.00000000E+01
   1403   1405   1404 1  1.19917251E+02  4.00000000E+01
   1403   1405   1406 1  1.20287612E+02  4.00000000E+01
   1404   1405   1406 1  1.19784807E+02  4.00000000E+01
   1407   1408   1409 1  1.11185560E+02  4.00000000E+01
   1408   1409   1410 1  1.16599645E+02  4.00000000E+01
   1408   1409   1419 1  1.20290821E+02  4.00000000E+01
   1410   1409   1419 1  1.23019579E+02  4.00000000E+01
   1409   1419   1420 1  1.18838586E+02  4.00000000E+01
   1407   1408   1411 1  1.09316503E+02  4.00000000E+01
   1409   1408   1411 1  1.09889869E+02  4.00000000E+01
   1408   1411   1412 1  1.10049251E+02  4.00000000E+01
   1411   1412   1413 1  1.19181046E+02  4.00000000E+01
   1411   1412   1414 1  1.19756643E+02  4.00000000E+01
   1413   1412   1414 1  1.20950337E+02  4.00000000E+01
   1412   1413   1415 1  1.19448171E+02  4.00000000E+01
   1412   1414   1416 1  1.19452427E+02  4.00000000E+01
   1413   1415   1417 1  1.19562760E+02  4.00000000E+01
   1414   1416   1417 1  1.19642533E+02  4.00000000E+01
   1415   1417   1416 1  1.20907208E+02  4.00000000E+01
   1415   1417   1418 1  1.20279040E+02  4.00000000E+01
   1416   1417   1418 1  1.18746554E+02  4.00000000E+01
   1419   1420   1421 1  1.05647578E+02  4.00000000E+01
   1420   1421   1422 1  1.18895362E+02  4.00000000E+01
   1420   1421   1425 1  1.20761531E+02  4.00000000E+01
   1422   1421   1425 1  1.20311893E+02  4.00000000E+01
   1421   1425   1426 1  1.22805041E+02  4.00000000E+01
   1419   1420   1423 1  1.08831151E+02  4.00000000E+01
   1421   1420   1423 1  1.11405758E+02  4.00000000E+01
   1420   1423   1424 1  1.12138354E+02  4.00000000E+01
   1425   1426   1427 1  1.13862684E+02  4.00000000E+01
   1426   1427   1428 1  1.20021962E+02  4.00000000E+01
   1426   1427   1434 1  1.18516015E+02  4.00000000E+01
   1428   1427   1434 1  1.21438525E+02  4.00000000E+01
   1427   1434   1435 1  1.21295192E+02  4.00000000E+01
   1425   1426   1429 1  1.10898070E+02  4.00000000E+01
   1427   1426   1429 1  1.07375709E+02  4.00000000E+01
   1426   1429   1430 1  1.10832878E+02  4.00000000E+01
   1429   1430   1431 1  1.10692744E+02  4.00000000E+01
   1430   1431   1432 1  1.13922773E+02  4.00000000E+01
   1431   1432   1433 1  1.12429604E+02  4.00000000E+01
   1434   1435   1436 1  1.09637231E+02  4.00000000E+01
   1435   1436   1437 1  1.17069537E+02  4.00000000E+01
   1435   1436   1443 1  1.21714762E+02  4.00000000E+01
   1437   1436   1443 1  1.21207789E+02  4.00000000E+01
   1436   1443   1444 1  1.21437633E+02  4.00000000E+01
   1434   1435   1438 1  1.12667364E+02  4.00000000E+01
   1436   1435   1438 1  1.07151839E+02  4.00000000E+01
   1435   1438   1439 1  1.11114750E+02  4.00000000E+01
   1438   1439   1440 1  1.12611602E+02  4.00000000E+01
   1439   1440   1441 1  1.19186002E+02  4.00000000E+01
   1439   1440   1442 1  1.19210784E+02  4.00000000E+01
   1441   1440   1442 1  1.21603106E+02  4.00000000E+01
   1443   1444   1445 1  1.11707897E+02  4.00000000E+01
   1444   1445   1446 1  1.23538467E+02  4.00000000E+01
   1444   1445   1448 1  1.16172220E+02  4.00000000E+01
   1446   1445   1448 1  1.20252788E+02  4.00000000E+01
   1445   1448   1449 1  1.22894762E+02  4.00000000E+01
   1443   1444   1447 1  1.09440667E+02  4.00000000E+01
   1445   1444   1447 1  1.08306166E+02  4.00000000E+01
   1448   1449   1450 1  1.13035890E+02  4.00000000E+01
   1449   1450   1451 1  1.22355240E+02  4.00000000E+01
   1449   1450   1457 1  1.13298504E+02  4.00000000E+01
   1451   1450   1457 1  1.24346106E+02  4.00000000E+01
   1450   1457   1458 1  1.20976316E+02  4.00000000E+01
   1448   1449   1452 1  1.11159081E+02  4.00000000E+01
   1450   1449   1452 1  1.07148417E+02  4.00000000E+01
   1449   1452   1453 1  1.11870473E+02  4.00000000E+01
   1452   1453   1454 1  1.13486943E+02  4.00000000E+01
   1453   1454   1455 1  1.19177065E+02  4.00000000E+01
   1453   1454   1456 1  1.17493706E+02  4.00000000E+01
   1455   1454   1456 1  1.23328457E+02  4.00000000E+01
   1457   1458   1459 1  1.15442366E+02  4.00000000E+01
   1458   1459   1460 1  1.21516581E+02  4.00000000E+01
   1458   1459   1462 1  1.17646931E+02  4.00000000E+01
   1460   1459   1462 1  1.20822243E+02  4.00000000E+01
   1459   1462   1463 1  1.23489406E+02  4.00000000E+01
   1457   1458   1461 1  1.07487452E+02  4.00000000E+01
   1459   1458   1461 1  1.10811679E+02  4.00000000E+01
   1462   1463   1464 1  1.15606838E+02  4.00000000E+01
   1463   1464   1465 1  1.19848493E+02  4.00000000E+01
   1463   1464   1466 1  1.19308403E+02  4.00000000E+01
   1465   1464   1466 1  1.20733442E+02  4.00000000E+01
   1464   1466   1467 1  1.23749302E+02  4.00000000E+01
   1466   1467   1468 1  1.17333162E+02  4.00000000E+01
   1467   1468   1469 1  1.18616427E+02  4.00000000E+01
   1467   1468   1474 1  1.19513333E+02  4.00000000E+01
   1469   1468   1474 1  1.21865353E+02  4.00000000E+01
   1468   1474   1475 1  1.28324718E+02  4.00000000E+01
   1466   1467   1470 1  1.09551014E+02  4.00000000E+01
   1468   1467   1470 1  1.08144206E+02  4.00000000E+01
   1467   1470   1471 1  1.15524848E+02  4.00000000E+01
   1470   1471   1472 1  1.22610995E+02  4.00000000E+01
   1470   1471   1473 1  1.20849951E+02  4.00000000E+01
   1472   1471   1473 1  1.16502833E+02  4.00000000E+01
   1474   1475   1476 1  1.06534033E+02  4.00000000E+01
   1475   1476   1477 1  1.21209484E+02  4.00000000E+01
   1475   1476   1481 1  1.15273183E+02  4.00000000E+01
   1477   1476   1481 1  1.23515292E+02  4.00000000E+01
   1476   1481   1482 1  1.25495565E+02  4.00000000E+01
   1474   1475   1478 1  1.11065235E+02  4.00000000E+01
   1476   1475   1478 1  1.09989800E+02  4.00000000E+01
   1475   1478   1479 1  1.05502016E+02  4.00000000E+01
   1475   1478   1480 1  1.15408901E+02  4.00000000E+01
   1479   1478   1480 1  1.09184420E+02  4.00000000E+01
   1481   1482   1483 1  1.06227699E+02  4.00000000E+01
   1482   1483   1484 1  1.19588951E+02  4.00000000E+01
   1482   1483   1490 1  1.23190545E+02  4.00000000E+01
   1484   1483   1490 1  1.17205652E+02  4.00000000E+01
   1483   1490   1491 1  1.23805869E+02  4.00000000E+01
   1481   1482   1485 1  1.08358807E+02  4.00000000E+01
   1483   1482   1485 1  1.12626019E+02  4.00000000E+01
   1482   1485   1486 1  1.08522505E+02  4.00000000E+01
   1485   1486   1487 1  1.17283617E+02  4.00000000E+01
   1486   1487   1488 1  1.14313865E+02  4.00000000E+01
   1487   1488   1489 1  1.10741689E+02  4.00000000E+01
   1490   1491   1492 1  1.02987739E+02  4.00000000E+01
   1491   1492   1493 1  1.14655777E+02  4.00000000E+01
   1491   1492   1502 1  1.26104272E+02  4.00000000E+01
   1493   1492   1502 1  1.19068575E+02  4.00000000E+01
   1492   1502   1503 1  1.22987589E+02  4.00000000E+01
   1490   1491   1494 1  1.11478078E+02  4.00000000E+01
   1492   1491   1494 1  1.09979711E+02  4.00000000E+01
   1491   1494   1495 1  1.16819342E+02  4.00000000E+01
   1494   1495   1496 1  1.20330647E+02  4.00000000E+01
   1494   1495   1497 1  1.19563941E+02  4.00000000E+01
   1496   1495   1497 1  1.19943218E+02  4.00000000E+01
   1495   1496   1498 1  1.20725813E+02  4.00000000E+01
   1495   1497   1499 1  1.20013620E+02  4.00000000E+01
   1496   1498   1500 1  1.18991109E+02  4.00000000E+01
   1497   1499   1500 1  1.19925659E+02  4.00000000E+01
   1498   1500   1499 1  1.20384699E+02  4.00000000E+01
   1498   1500   1501 1  1.19458298E+02  4.00000000E+01
   1499   1500   1501 1  1.20128696E+02  4.00000000E+01
   1502   1503   1504 1  1.06698985E+02  4.00000000E+01
   1503   1504   1505 1  1.20186970E+02  4.00000000E+01
   1503   1504   1507 1  1.18534731E+02  4.00000000E+01
   1505   1504   1507 1  1.20767422E+02  4.00000000E+01
   1504   1507   1508 1  1.22900707E+02  4.00000000E+01
   1502   1503   1506 1  1.13545334E+02  4.00000000E+01
   1504   1503   1506 1  1.06220063E+02  4.00000000E+01
   1507   1508   1509 1  1.09292423E+02  4.00000000E+01
   1508   1509   1510 1  1.21187155E+02  4.00000000E+01
   1508   1509   1516 1  1.22230228E+02  4.00000000E+01
   1510   1509   1516 1  1.16087852E+02  4.00000000E+01
   1509   1516   1517 1  1.22176102E+02  4.00000000E+01
   1507   1508   1511 1  1.04379258E+02  4.00000000E+01
   1509   1508   1511 1  1.15345999E+02  4.00000000E+01
   1508   1511   1512 1  1.10185305E+02  4.00000000E+01
   1511   1512   1513 1  1.08388489E+02  4.00000000E+01
   1512   1513   1514 1  1.04809059E+02  4.00000000E+01
   1513   1514   1515 1  1.12658991E+02  4.00000000E+01
   1516   1517   1518 1  1.07572468E+02  4.00000000E+01
   1517   1518   1519 1  1.24609913E+02  4.00000000E+01
   1517   1518   1523 1  1.14135140E+02  4.00000000E+01
   1519   1518   1523 1  1.21138209E+02  4.00000000E+01
   1518   1523   1524 1  1.22551529E+02  4.00000000E+01
   1516   1517   1520 1  1.12037045E+02  4.00000000E+01
   1518   1517   1520 1  1.10074685E+02  4.00000000E+01
   1517   1520   1521 1  1.08107124E+02  4.00000000E+01
   1517   1520   1522 1  1.12966714E+02  4.00000000E+01
   1521   1520   1522 1  1.07936200E+02  4.00000000E+01
   1523   1524   1525 1  1.09369513E+02  4.00000000E+01
   1524   1525   1526 1  1.20239994E+02  4.00000000E+01
   1524   1525   1531 1  1.17427087E+02  4.00000000E+01
   1526   1525   1531 1  1.22196921E+02  4.00000000E+01
   1525   1531   1532 1  1.21281312E+02  4.00000000E+01
   1523   1524   1527 1  1.10464119E+02  4.00000000E+01
   1525   1524   1527 1  1.08996283E+02  4.00000000E+01
   1524   1527   1528 1  1.13859874E+02  4.00000000E+01
   1527   1528   1529 1  1.22576310E+02  4.00000000E+01
   1527   1528   1530 1  1.18031599E+02  4.00000000E+01
   1529   1528   1530 1  1.19390905E+02  4.00000000E+01
   1531   1532   1533 1  1.12193763E+02  4.00000000E+01
   1532   1533   1534 1  1.17063873E+02  4.00000000E+01
   1532   1533   1535 1  1.23817911E+02  4.00000000E+01
   1534   1533   1535 1  1.19115288E+02  4.00000000E+01
   1533   1535   1536 1  1.21579245E+02  4.00000000E+01
   1535   1536   1537 1  1.14110524E+02  4.00000000E+01
   1536   1537   1538 1  1.19495468E+02  4.00000000E+01
   1536   1537   1542 1  1.17687461E+02  4.00000000E+01
   1538   1537   1542 1  1.22364207E+02  4.00000000E+01
   1537   1542   1543 1  1.22303884E+02  4.00000000E+01
   1535   1536   1539 1  1.12228666E+02  4.00000000E+01
   1537   1536   1539 1  1.08594035E+02  4.00000000E+01
   1536   1539   1540 1  1.10375024E+02  4.00000000E+01
   1536   1539   1541 1  1.10983974E+02  4.00000000E+01
   1540   1539   1541 1  1.08166162E+02  4.00000000E+01
   1542   1543   1544 1  1.07328230E+02  4.00000000E+01
   1543   1544   1545 1  1.22580522E+02  4.00000000E+01
   1543   1544   1551 1  1.17406322E+02  4.00000000E+01
   1545   1544   1551 1  1.19849289E+02  4.00000000E+01
   1544   1551   1552 1  1.21667854E+02  4.00000000E+01
   1542   1543   1546 1  1.11179926E+02  4.00000000E+01
   1544   1543   1546 1  1.09250307E+02  4.00000000E+01
   1543   1546   1547 1  1.08848764E+02  4.00000000E+01
   1546   1547   1548 1  1.05413073E+02  4.00000000E+01
   1547   1548   1549 1  1.05361022E+02  4.00000000E+01
   1548   1549   1550 1  1.04793396E+02  4.00000000E+01
   1551   1552   1553 1  1.10599121E+02  4.00000000E+01
   1552   1553   1554 1  1.18184835E+02  4.00000000E+01
   1552   1553   1558 1  1.17145940E+02  4.00000000E+01
   1554   1553   1558 1  1.24662327E+02  4.00000000E+01
   1553   1558   1559 1  1.24711168E+02  4.00000000E+01
   1551   1552   1555 1  1.00934114E+02  4.00000000E+01
   1553   1552   1555 1  1.16325373E+02  4.00000000E+01
   1552   1555   1556 1  1.04280324E+02  4.00000000E+01
   1555   1556   1557 1  9.92858372E+01  4.00000000E+01
   1556   1557   1551 1  1.01975495E+02  4.00000000E+01
   1557   1551   1552 1  1.12808074E+02  4.00000000E+01
   1557   1551   1544 1  1.25108908E+02  4.00000000E+01
   1558   1559   1560 1  1.09038515E+02  4.00000000E+01
   1559   1560   1561 1  1.20191471E+02  4.00000000E+01
   1559   1560   1565 1  1.22763906E+02  4.00000000E+01
   1561   1560   1565 1  1.16810382E+02  4.00000000E+01
   1560   1565   1566 1  1.22057883E+02  4.00000000E+01
   1558   1559   1562 1  1.11175366E+02  4.00000000E+01
   1560   1559   1562 1  1.08862331E+02  4.00000000E+01
   1559   1562   1563 1  1.11987449E+02  4.00000000E+01
   1559   1562   1564 1  1.09560822E+02  4.00000000E+01
   1563   1562   1564 1  1.05161032E+02  4.00000000E+01
   1565   1566   1567 1  1.14400349E+02  4.00000000E+01
   1566   1567   1568 1  1.20926516E+02  4.00000000E+01
   1566   1567   1570 1  1.15852938E+02  4.00000000E+01
   1568   1567   1570 1  1.23208793E+02  4.00000000E+01
   1567   1570   1571 1  1.20460454E+02  4.00000000E+01
   1565   1566   1569 1  1.11058232E+02  4.00000000E+01
   1567   1566   1569 1  1.06961607E+02  4.00000000E+01
   1570   1571   1572 1  1.10928409E+02  4.00000000E+01
   1571   1572   1573 1  1.20370597E+02  4.00000000E+01
   1571   1572   1579 1  1.18445859E+02  4.00000000E+01
   1573   1572   1579 1  1.21181767E+02  4.00000000E+01
   1572   1579   1580 1  1.21794420E+02  4.00000000E+01
   1570   1571   1574 1  1.10194853E+02  4.00000000E+01
   1572   1571   1574 1  1.09216940E+02  4.00000000E+01
   1571   1574   1575 1  1.13169268E+02  4.00000000E+01
   1574   1575   1576 1  1.12128940E+02  4.00000000E+01
   1575   1576   1577 1  1.19091902E+02  4.00000000E+01
   1575   1576   1578 1  1.18880591E+02  4.00000000E+01
   1577   1576   1578 1  1.22025799E+02  4.00000000E+01
   1579   1580   1581 1  1.04254479E+02  4.00000000E+01
   1580   1581   1582 1  1.19477358E+02  4.00000000E+01
   1580   1581   1586 1  1.19195476E+02  4.00000000E+01
   1582   1581   1586 1  1.21322674E+02  4.00000000E+01
   1581   1586   1587 1  1.22450125E+02  4.00000000E+01
   1579   1580   1583 1  1.11581200E+02  4.00000000E+01
   1581   1580   1583 1  1.09977342E+02  4.00000000E+01
   1580   1583   1584 1  1.09411247E+02  4.00000000E+01
   1580   1583   1585 1  1.11767572E+02  4.00000000E+01
   1584   1583   1585 1  1.08277232E+02  4.00000000E+01
   1586   1587   1588 1  1.11615621E+02  4.00000000E+01
   1587   1588   1589 1  1.20563316E+02  4.00000000E+01
   1587   1588   1597 1  1.16953982E+02  4.00000000E+01
   1589   1588   1597 1  1.22220171E+02  4.00000000E+01
   1588   1597   1598 1  1.23448309E+02  4.00000000E+01
   1586   1587   1590 1  1.05616217E+02  4.00000000E+01
   1588   1587   1590 1  1.12900995E+02  4.00000000E+01
   1587   1590   1591 1  1.10046249E+02  4.00000000E+01
   1590   1591   1592 1  1.05715175E+02  4.00000000E+01
   1591   1592   1593 1  1.07457156E+02  4.00000000E+01
   1592   1593   1594 1  1.22818662E+02  4.00000000E+01
   1593   1594   1595 1  1.22365647E+02  4.00000000E+01
   1593   1594   1596 1  1.17979875E+02  4.00000000E+01
   1595   1594   1596 1  1.19637053E+02  4.00000000E+01
   1597   1598   1599 1  1.15799485E+02  4.00000000E+01
   1598   1599   1600 1  1.19676380E+02  4.00000000E+01
   1598   1599   1602 1  1.21936180E+02  4.00000000E+01
   1600   1599   1602 1  1.18385170E+02  4.00000000E+01
   1599   1602   1603 1  1.21461627E+02  4.00000000E+01
   1597   1598   1601 1  1.09932152E+02  4.00000000E+01
   1599   1598   1601 1  1.07199411E+02  4.00000000E+01
   1602   1603   1604 1  1.11654070E+02  4.00000000E+01
   1603   1604   1605 1  1.22746279E+02  4.00000000E+01
   1603   1604   1610 1  1.12534826E+02  4.00000000E+01
   1605   1604   1610 1  1.24567519E+02  4.00000000E+01
   1604   1610   1611 1  1.22192950E+02  4.00000000E+01
   1602   1603   1606 1  1.09981584E+02  4.00000000E+01
   1604   1603   1606 1  1.10353216E+02  4.00000000E+01
   1603   1606   1607 1  1.13493005E+02  4.00000000E+01
   1606   1607   1608 1  1.20062941E+02  4.00000000E+01
   1606   1607   1609 1  1.19139929E+02  4.00000000E+01
   1608   1607   1609 1  1.20794114E+02  4.00000000E+01
   1610   1611   1612 1  1.10774415E+02  4.00000000E+01
   1611   1612   1613 1  1.15103725E+02  4.00000000E+01
   1611   1612   1618 1  1.23805527E+02  4.00000000E+01
   1613   1612   1618 1  1.21084122E+02  4.00000000E+01
   1612   1618   1619 1  1.20737276E+02  4.00000000E+01
   1610   1611   1614 1  1.12253343E+02  4.00000000E+01
   1612   1611   1614 1  1.07783121E+02  4.00000000E+01
   1611   1614   1615 1  1.13967554E+02  4.00000000E+01
   1614   1615   1616 1  1.08480985E+02  4.00000000E+01
   1614   1615   1617 1  1.11055272E+02  4.00000000E+01
   1616   1615   1617 1  1.10674888E+02  4.00000000E+01
   1618   1619   1620 1  1.10330961E+02  4.00000000E+01
   1619   1620   1621 1  1.16860336E+02  4.00000000E+01
   1619   1620   1627 1  1.20237410E+02  4.00000000E+01
   1621   1620   1627 1  1.22498556E+02  4.00000000E+01
   1620   1627   1628 1  1.20133197E+02  4.00000000E+01
   1618   1619   1622 1  1.12383531E+02  4.00000000E+01
   1620   1619   1622 1  1.06684795E+02  4.00000000E+01
   1619   1622   1623 1  1.05935624E+02  4.00000000E+01
   1622   1623   1624 1  1.11894130E+02  4.00000000E+01
   1623   1624   1625 1  1.16767238E+02  4.00000000E+01
   1623   1624   1626 1  1.20628811E+02  4.00000000E+01
   1625   1624   1626 1  1.22603944E+02  4.00000000E+01
   1627   1628   1629 1  1.13926382E+02  4.00000000E+01
   1628   1629   1630 1  1.21019906E+02  4.00000000E+01
   1628   1629   1636 1  1.17684102E+02  4.00000000E+01
   1630   1629   1636 1  1.21291849E+02  4.00000000E+01
   1629   1636   1637 1  1.21281446E+02  4.00000000E+01
   1627   1628   1631 1  1.14934723E+02  4.00000000E+01
   1629   1628   1631 1  1.03637182E+02  4.00000000E+01
   1628   1631   1632 1  1.07473011E+02  4.00000000E+01
   1631   1632   1633 1  1.08890301E+02  4.00000000E+01
   1632   1633   1634 1  1.11952903E+02  4.00000000E+01
   1633   1634   1635 1  1.09751020E+02  4.00000000E+01
   1636   1637   1638 1  1.10653745E+02  4.00000000E+01
   1637   1638   1639 1  1.18716783E+02  4.00000000E+01
   1637   1638   1644 1  1.21172730E+02  4.00000000E+01
   1639   1638   1644 1  1.20083465E+02  4.00000000E+01
   1638   1644   1645 1  1.23258622E+02  4.00000000E+01
   1636   1637   1640 1  1.07500832E+02  4.00000000E+01
   1638   1637   1640 1  1.12578162E+02  4.00000000E+01
   1637   1640   1641 1  1.10386919E+02  4.00000000E+01
   1640   1641   1643 1  1.15900129E+02  4.00000000E+01
   1637   1640   1642 1  1.09606899E+02  4.00000000E+01
   1641   1640   1642 1  1.12367786E+02  4.00000000E+01
   1644   1645   1646 1  1.18649158E+02  4.00000000E+01
   1645   1646   1647 1  1.16935876E+02  4.00000000E+01
   1645   1646   1652 1  1.22248997E+02  4.00000000E+01
   1647   1646   1652 1  1.20808953E+02  4.00000000E+01
   1646   1652   1653 1  1.22650802E+02  4.00000000E+01
   1644   1645   1648 1  1.08649342E+02  4.00000000E+01
   1646   1645   1648 1  1.09129820E+02  4.00000000E+01
   1645   1648   1649 1  1.18000969E+02  4.00000000E+01
   1648   1649   1650 1  1.09376116E+02  4.00000000E+01
   1648   1649   1651 1  1.11017242E+02  4.00000000E+01
   1650   1649   1651 1  1.08621595E+02  4.00000000E+01
   1652   1653   1654 1  1.11288991E+02  4.00000000E+01
   1653   1654   1655 1  1.19367492E+02  4.00000000E+01
   1655   1654   1656 1  1.21555149E+02  4.00000000E+01
   1653   1654   1656 1  1.19077153E+02  4.00000000E+01

 [ dihedrals ]
 ;ai  aj  ak  al  func  phi0(deg)   Kd(kJ/mol)  mult
      1      2      3      4 1  4.95298258E+02  2.19920319E-01  1
      1      2      3      4 1  1.12589478E+03  1.09960159E-01  3
      1      2      3      9 1  3.10755161E+02  2.19920319E-01  1
      1      2      3      9 1  5.72265483E+02  1.09960159E-01  3
      4      2      3      9 2  1.75456902E+02  1.00000000E+01
      4      3      9     10 2  3.56401424E+02  5.00000000E+00
      2      3      9     10 2  1.81390289E+02  5.00000000E+00
      3      9     10     11 1  4.21762546E+02  4.39840637E-01  1
      3      9     10     11 1  9.05287639E+02  2.19920319E-01  3
      5      2      3      9 1  4.29212355E+02  2.19920319E-01  1
      5      2      3      9 1  9.27637065E+02  1.09960159E-01  3
      5      2      3      4 1  2.53755452E+02  2.19920319E-01  1
      5      2      3      4 1  4.01266357E+02  1.09960159E-01  3
      5      2      3      1 2  1.18457194E+02  1.00000000E+01
      1      2      5      6 1  3.63768468E+02  2.19920319E-01  1
      1      2      5      6 1  7.31305405E+02  1.09960159E-01  3
      3      2      5      6 1  2.50659783E+02  2.19920319E-01  1
      3      2      5      6 1  3.91979349E+02  1.09960159E-01  3
      2      5      6      7 1  3.52056387E+02  4.39840637E-01  1
      2      5      6      7 1  6.96169161E+02  2.19920319E-01  3
      5      6      7      8 1  2.36068788E+02  4.39840637E-01  1
      5      6      7      8 1  3.48206364E+02  2.19920319E-01  3
      3      9     10     13 1  3.02117334E+02  4.39840637E-01  1
      3      9     10     13 1  5.46352002E+02  2.19920319E-01  3
      9     10     11     12 1  4.88533178E+02  2.19920319E-01  1
      9     10     11     12 1  1.10559953E+03  1.09960159E-01  3
      9     10     11     20 1  3.07344496E+02  2.19920319E-01  1
      9     10     11     20 1  5.62033487E+02  1.09960159E-01  3
     12     10     11     20 2  1.78811318E+02  1.00000000E+01
     12     11     20     21 2  3.03866890E+00  5.00000000E+00
     10     11     20     21 2  1.84242664E+02  5.00000000E+00
     11     20     21     22 1  4.08626021E+02  4.39840637E-01  1
     11     20     21     22 1  8.65878062E+02  2.19920319E-01  3
     13     10     11     20 1  4.26134047E+02  2.19920319E-01  1
     13     10     11     20 1  9.18402142E+02  1.09960159E-01  3
     13     10     11     12 1  2.47322729E+02  2.19920319E-01  1
     13     10     11     12 1  3.81968188E+02  1.09960159E-01  3
     13     10     11      9 2  1.18789552E+02  1.00000000E+01
      9     10     13     14 1  4.63449072E+02  2.19920319E-01  1
      9     10     13     14 1  1.03034721E+03  1.09960159E-01  3
     11     10     13     14 1  3.46994184E+02  2.19920319E-01  1
     11     10     13     14 1  6.80982553E+02  1.09960159E-01  3
     10     13     14     15 1  3.51696257E+02  4.39840637E-01  1
     10     13     14     15 1  6.95088770E+02  2.19920319E-01  3
     13     14     15     16 1  3.51161680E+02  4.39840637E-01  1
     13     14     15     16 1  6.93485040E+02  2.19920319E-01  3
     14     15     16     17 1  3.64030975E+02  4.39840637E-01  1
     14     15     16     17 1  7.32092925E+02  2.19920319E-01  3
     15     16     17     18 1  1.80424386E+02  2.19920319E-01  1
     15     16     17     18 1  1.81273159E+02  1.09960159E-01  3
     15     16     17     19 1  3.59247128E+02  2.19920319E-01  1
     15     16     17     19 1  7.17741383E+02  1.09960159E-01  3
     11     20     21     24 1  2.87455123E+02  4.39840637E-01  1
     11     20     21     24 1  5.02365369E+02  2.19920319E-01  3
     20     21     22     23 1  4.94587621E+02  2.19920319E-01  1
     20     21     22     23 1  1.12376286E+03  1.09960159E-01  3
     20     21     22     28 1  3.13156556E+02  2.19920319E-01  1
     20     21     22     28 1  5.79469669E+02  1.09960159E-01  3
     23     21     22     28 2  1.78568935E+02  1.00000000E+01
     23     22     28     29 2  3.45510997E+02  5.00000000E+00
     21     22     28     29 2  1.67054778E+02  5.00000000E+00
     22     28     29     30 1  4.37676211E+02  4.39840637E-01  1
     22     28     29     30 1  9.53028632E+02  2.19920319E-01  3
     24     21     22     28 1  4.34116671E+02  2.19920319E-01  1
     24     21     22     28 1  9.42350014E+02  1.09960159E-01  3
     24     21     22     23 1  2.55547736E+02  2.19920319E-01  1
     24     21     22     23 1  4.06643208E+02  1.09960159E-01  3
     24     21     22     20 2  1.20960115E+02  1.00000000E+01
     20     21     24     25 1  4.79432294E+02  1.09960159E-01  1
     20     21     24     25 1  1.07829688E+03  5.49800797E-02  3
     20     21     24     26 1  3.57636521E+02  1.09960159E-01  1
     20     21     24     26 1  7.12909564E+02  5.49800797E-02  3
     22     21     24     25 1  3.55855751E+02  1.09960159E-01  1
     22     21     24     25 1  7.07567252E+02  5.49800797E-02  3
     22     21     24     26 1  2.34059978E+02  1.09960159E-01  1
     22     21     24     26 1  3.42179934E+02  5.49800797E-02  3
     21     24     25     27 1  3.44940443E+02  2.19920319E-01  1
     21     24     25     27 1  6.74821329E+02  1.09960159E-01  3
     26     24     25     27 1  4.66203875E+02  2.19920319E-01  1
     26     24     25     27 1  1.03861162E+03  1.09960159E-01  3
     21     24     25     26 2  2.38736568E+02  1.00000000E+01
     22     28     29     32 1  3.17811351E+02  4.39840637E-01  1
     22     28     29     32 1  5.93434054E+02  2.19920319E-01  3
     28     29     30     31 1  4.99988419E+02  2.19920319E-01  1
     28     29     30     31 1  1.13996526E+03  1.09960159E-01  3
     28     29     30     36 1  3.12896896E+02  2.19920319E-01  1
     28     29     30     36 1  5.78690687E+02  1.09960159E-01  3
     31     29     30     36 2  1.72908477E+02  1.00000000E+01
     31     30     36     37 2  3.43323924E+02  5.00000000E+00
     29     30     36     37 2  1.70469374E+02  5.00000000E+00
     30     36     37     38 1  4.38900909E+02  4.39840637E-01  1
     30     36     37     38 1  9.56702727E+02  2.19920319E-01  3
     32     29     30     36 1  4.34230753E+02  2.19920319E-01  1
     32     29     30     36 1  9.42692259E+02  1.09960159E-01  3
     32     29     30     31 1  2.61322277E+02  2.19920319E-01  1
     32     29     30     31 1  4.23966830E+02  1.09960159E-01  3
     32     29     30     28 2  1.21333857E+02  1.00000000E+01
     28     29     32     33 1  4.75711390E+02  1.09960159E-01  1
     28     29     32     33 1  1.06713417E+03  5.49800797E-02  3
     28     29     32     34 1  3.56263573E+02  1.09960159E-01  1
     28     29     32     34 1  7.08790718E+02  5.49800797E-02  3
     30     29     32     33 1  3.56019615E+02  1.09960159E-01  1
     30     29     32     33 1  7.08058844E+02  5.49800797E-02  3
     30     29     32     34 1  2.36571797E+02  1.09960159E-01  1
     30     29     32     34 1  3.49715391E+02  5.49800797E-02  3
     29     32     33     35 1  3.60962047E+02  2.19920319E-01  1
     29     32     33     35 1  7.22886140E+02  1.09960159E-01  3
     34     32     33     35 1  4.81116412E+02  2.19920319E-01  1
     34     32     33     35 1  1.08334923E+03  1.09960159E-01  3
     29     32     33     34 2  2.39845635E+02  1.00000000E+01
     30     36     37     40 1  3.19150679E+02  4.39840637E-01  1
     30     36     37     40 1  5.97452038E+02  2.19920319E-01  3
     36     37     38     39 1  4.85239252E+02  2.19920319E-01  1
     36     37     38     39 1  1.09571776E+03  1.09960159E-01  3
     36     37     38     44 1  3.07272829E+02  2.19920319E-01  1
     36     37     38     44 1  5.61818486E+02  1.09960159E-01  3
     39     37     38     44 2  1.82033577E+02  1.00000000E+01
     39     38     44     45 2  7.06258060E+00  5.00000000E+00
     37     38     44     45 2  1.85087618E+02  5.00000000E+00
     38     44     45     46 1  4.19700945E+02  4.39840637E-01  1
     38     44     45     46 1  8.99102835E+02  2.19920319E-01  3
     40     37     38     44 1  4.27516492E+02  2.19920319E-01  1
     40     37     38     44 1  9.22549476E+02  1.09960159E-01  3
     40     37     38     39 1  2.45482915E+02  2.19920319E-01  1
     40     37     38     39 1  3.76448746E+02  1.09960159E-01  3
     40     37     38     36 2  1.20243663E+02  1.00000000E+01
     36     37     40     41 1  4.90850176E+02  2.19920319E-01  1
     36     37     40     41 1  1.11255053E+03  1.09960159E-01  3
     38     37     40     41 1  3.71909687E+02  2.19920319E-01  1
     38     37     40     41 1  7.55729061E+02  1.09960159E-01  3
     37     40     41     42 1  3.58606355E+02  2.19920319E-01  1
     37     40     41     42 1  7.15819066E+02  1.09960159E-01  3
     37     40     41     43 1  4.81500428E+02  2.19920319E-01  1
     37     40     41     43 1  1.08450128E+03  1.09960159E-01  3
     40     41     42     43 2  1.21530085E+02  1.00000000E+01
     38     44     45     48 1  3.02139509E+02  4.39840637E-01  1
     38     44     45     48 1  5.46418528E+02  2.19920319E-01  3
     44     45     46     47 1  5.01728155E+02  2.19920319E-01  1
     44     45     46     47 1  1.14518446E+03  1.09960159E-01  3
     44     45     46     52 1  3.23198071E+02  2.19920319E-01  1
     44     45     46     52 1  6.09594212E+02  1.09960159E-01  3
     47     45     46     52 2  1.81469916E+02  1.00000000E+01
     47     46     52     53 2  3.59330774E+02  5.00000000E+00
     45     46     52     53 2  1.77851933E+02  5.00000000E+00
     46     52     53     54 1  3.43358956E+02  8.79681275E-01  1
     46     52     53     54 1  6.70076867E+02  4.39840637E-01  3
     48     45     46     52 1  4.39383588E+02  2.19920319E-01  1
     48     45     46     52 1  9.58150763E+02  1.09960159E-01  3
     48     45     46     47 1  2.57913672E+02  2.19920319E-01  1
     48     45     46     47 1  4.13741015E+02  1.09960159E-01  3
     48     45     46     44 2  1.16185517E+02  1.00000000E+01
     44     45     48     49 1  4.04130857E+02  2.19920319E-01  1
     44     45     48     49 1  8.52392572E+02  1.09960159E-01  3
     46     45     48     49 1  2.88472143E+02  2.19920319E-01  1
     46     45     48     49 1  5.05416429E+02  1.09960159E-01  3
     45     48     49     50 1  2.43630967E+02  2.19920319E-01  1
     45     48     49     50 1  3.70892901E+02  1.09960159E-01  3
     45     48     49     51 1  3.64082553E+02  2.19920319E-01  1
     45     48     49     51 1  7.32247658E+02  1.09960159E-01  3
     48     49     50     51 2  1.18441675E+02  1.00000000E+01
     52     53     54     55 1  5.17188426E+02  4.39840637E-01  1
     52     53     54     55 1  1.19156528E+03  2.19920319E-01  3
     52     53     54     56 1  3.32430489E+02  4.39840637E-01  1
     52     53     54     56 1  6.37291468E+02  2.19920319E-01  3
     55     53     54     56 2  1.75242064E+02  1.00000000E+01
     55     54     56     57 2  3.52744023E+02  5.00000000E+00
     53     54     56     57 2  1.77627718E+02  5.00000000E+00
     54     56     57     58 1  4.84372865E+02  4.39840637E-01  1
     54     56     57     58 1  1.09311860E+03  2.19920319E-01  3
     54     56     57     60 1  3.64599666E+02  4.39840637E-01  1
     54     56     57     60 1  7.33798999E+02  2.19920319E-01  3
     56     57     58     59 1  5.20836984E+02  2.19920319E-01  1
     56     57     58     59 1  1.20251095E+03  1.09960159E-01  3
     56     57     58     61 1  3.42620628E+02  2.19920319E-01  1
     56     57     58     61 1  6.67861883E+02  1.09960159E-01  3
     59     57     58     61 2  1.81783644E+02  1.00000000E+01
     59     58     61     62 2  3.52211425E+02  2.50000000E+00
     57     58     61     62 2  1.70383855E+02  2.50000000E+00
     58     61     62     63 1  4.91586419E+02  4.39840637E-01  1
     58     61     62     63 1  1.11475926E+03  2.19920319E-01  3
     60     57     58     61 1  4.61655056E+02  2.19920319E-01  1
     60     57     58     61 1  1.02496517E+03  1.09960159E-01  3
     60     57     58     59 1  2.79871412E+02  2.19920319E-01  1
     60     57     58     59 1  4.79614236E+02  1.09960159E-01  3
     60     57     58     56 2  1.19034428E+02  1.00000000E+01
     58     61     62     65 1  3.69616683E+02  4.39840637E-01  1
     58     61     62     65 1  7.48850050E+02  2.19920319E-01  3
     61     62     63     64 1  4.95525907E+02  2.19920319E-01  1
     61     62     63     64 1  1.12657772E+03  1.09960159E-01  3
     61     62     63     68 1  3.11845635E+02  2.19920319E-01  1
     61     62     63     68 1  5.75536904E+02  1.09960159E-01  3
     64     62     63     68 2  1.76319728E+02  1.00000000E+01
     64     63     68     69 2  3.52420025E+02  5.00000000E+00
     62     63     68     69 2  1.76403611E+02  5.00000000E+00
     63     68     69     70 1  2.51173363E+02  8.79681275E-01  1
     63     68     69     70 1  3.93520088E+02  4.39840637E-01  3
     65     62     63     68 1  4.30243036E+02  2.19920319E-01  1
     65     62     63     68 1  9.30729108E+02  1.09960159E-01  3
     65     62     63     64 1  2.53923308E+02  2.19920319E-01  1
     65     62     63     64 1  4.01769925E+02  1.09960159E-01  3
     65     62     63     61 2  1.18397401E+02  1.00000000E+01
     61     62     65     66 2  4.30462322E+00  2.00000000E+01
     63     62     65     66 2  2.42788705E+02  2.00000000E+01
     62     65     66     67 2  3.43567980E+02  4.00000000E+01
     65     66     67     61 2  2.21555813E+01  4.00000000E+01
     67     61     62     65 2  1.01546868E+01  2.00000000E+01
     67     61     62     63 2  1.32124423E+02  2.00000000E+01
     66     67     61     58 2  1.59966430E+02  2.00000000E+01
     66     67     61     62 2  3.39424419E+02  2.00000000E+01
     67     61     58     57 2  3.49779479E+02  2.50000000E+00
     67     61     58     59 2  1.71607048E+02  2.50000000E+00
     68     69     70     71 1  3.79782691E+02  4.39840637E-01  1
     68     69     70     71 1  7.79348072E+02  2.19920319E-01  3
     68     69     70     72 1  2.05353926E+02  4.39840637E-01  1
     68     69     70     72 1  2.56061778E+02  2.19920319E-01  3
     71     69     70     72 2  1.85571235E+02  1.00000000E+01
     71     70     72     73 2  9.28472657E+00  5.00000000E+00
     69     70     72     73 2  1.83487111E+02  5.00000000E+00
     70     72     73     74 1  4.56366073E+02  4.39840637E-01  1
     70     72     73     74 1  1.00909822E+03  2.19920319E-01  3
     70     72     73     76 1  3.36907079E+02  4.39840637E-01  1
     70     72     73     76 1  6.50721238E+02  2.19920319E-01  3
     72     73     74     75 1  3.59590453E+02  2.19920319E-01  1
     72     73     74     75 1  7.18771359E+02  1.09960159E-01  3
     72     73     74     77 1  5.33077004E+02  2.19920319E-01  1
     72     73     74     77 1  1.23923101E+03  1.09960159E-01  3
     75     73     74     77 2  1.73486551E+02  1.00000000E+01
     75     74     77     78 2  3.53251139E+02  5.00000000E+00
     73     74     77     78 2  1.79943734E+02  5.00000000E+00
     74     77     78     79 1  2.82435895E+02  8.79681275E-01  1
     74     77     78     79 1  4.87307686E+02  4.39840637E-01  3
     76     73     74     77 1  2.96133345E+02  2.19920319E-01  1
     76     73     74     77 1  5.28400035E+02  1.09960159E-01  3
     76     73     74     75 1  4.82646794E+02  2.19920319E-01  1
     76     73     74     75 1  1.08794038E+03  1.09960159E-01  3
     76     73     74     72 2  1.23056341E+02  1.00000000E+01
     77     78     79     80 1  3.78857301E+02  4.39840637E-01  1
     77     78     79     80 1  7.76571903E+02  2.19920319E-01  3
     77     78     79     81 1  2.00963598E+02  4.39840637E-01  1
     77     78     79     81 1  2.42890795E+02  2.19920319E-01  3
     80     78     79     81 2  1.82106297E+02  1.00000000E+01
     80     79     81     82 2  1.03643464E+01  5.00000000E+00
     78     79     81     82 2  1.88218678E+02  5.00000000E+00
     79     81     82     83 1  4.70025647E+02  4.39840637E-01  1
     79     81     82     83 1  1.05007694E+03  2.19920319E-01  3
     79     81     82     85 1  3.49442571E+02  4.39840637E-01  1
     79     81     82     85 1  6.88327714E+02  2.19920319E-01  3
     81     82     83     84 1  3.01279148E+02  2.19920319E-01  1
     81     82     83     84 1  5.43837444E+02  1.09960159E-01  3
     81     82     83     90 1  4.87836760E+02  2.19920319E-01  1
     81     82     83     90 1  1.10351028E+03  1.09960159E-01  3
     84     82     83     90 2  1.86557612E+02  1.00000000E+01
     84     83     90     91 2  8.71639485E+00  5.00000000E+00
     82     83     90     91 2  1.81745778E+02  5.00000000E+00
     83     90     91     92 1  4.79820450E+02  8.79681275E-01  1
     83     90     91     92 1  1.07946135E+03  4.39840637E-01  3
     85     82     83     90 1  2.49947202E+02  2.19920319E-01  1
     85     82     83     90 1  3.89841607E+02  1.09960159E-01  3
     85     82     83     84 1  4.23389590E+02  2.19920319E-01  1
     85     82     83     84 1  9.10168771E+02  1.09960159E-01  3
     85     82     83     81 2  1.22110442E+02  1.00000000E+01
     81     82     85     86 1  4.62424169E+02  2.19920319E-01  1
     81     82     85     86 1  1.02727251E+03  1.09960159E-01  3
     83     82     85     86 1  3.42855892E+02  2.19920319E-01  1
     83     82     85     86 1  6.68567675E+02  1.09960159E-01  3
     82     85     86     87 1  3.52037131E+02  4.39840637E-01  1
     82     85     86     87 1  6.96111392E+02  2.19920319E-01  3
     85     86     87     88 1  4.95732006E+02  4.39840637E-01  1
     85     86     87     88 1  1.12719602E+03  2.19920319E-01  3
     86     87     88     89 1  4.74329799E+02  4.39840637E-01  1
     86     87     88     89 1  1.06298940E+03  2.19920319E-01  3
     90     91     92     93 1  3.19055323E+02  4.39840637E-01  1
     90     91     92     93 1  5.97165970E+02  2.19920319E-01  3
     90     91     92     94 1  5.00267321E+02  4.39840637E-01  1
     90     91     92     94 1  1.14080196E+03  2.19920319E-01  3
     93     91     92     94 2  1.81211998E+02  1.00000000E+01
     93     92     94     95 2  7.33979966E-01  5.00000000E+00
     91     92     94     95 2  1.79449584E+02  5.00000000E+00
     92     94     95     96 1  4.78304410E+02  4.39840637E-01  1
     92     94     95     96 1  1.07491323E+03  2.19920319E-01  3
     92     94     95     98 1  3.57322871E+02  4.39840637E-01  1
     92     94     95     98 1  7.11968614E+02  2.19920319E-01  3
     94     95     96     97 1  3.08519261E+02  2.19920319E-01  1
     94     95     96     97 1  5.65557784E+02  1.09960159E-01  3
     94     95     96    101 1  4.92459169E+02  2.19920319E-01  1
     94     95     96    101 1  1.11737751E+03  1.09960159E-01  3
     97     95     96    101 2  1.83939908E+02  1.00000000E+01
     97     96    101    102 2  1.61326716E+00  5.00000000E+00
     95     96    101    102 2  1.77731264E+02  5.00000000E+00
     96    101    102    103 1  4.67111140E+02  4.39840637E-01  1
     96    101    102    103 1  1.04133342E+03  2.19920319E-01  3
     98     95     96    101 1  2.52769268E+02  2.19920319E-01  1
     98     95     96    101 1  3.98307805E+02  1.09960159E-01  3
     98     95     96     97 1  4.28829360E+02  2.19920319E-01  1
     98     95     96     97 1  9.26488081E+02  1.09960159E-01  3
     98     95     96     94 2  1.20310099E+02  1.00000000E+01
     94     95     98     99 1  4.75758917E+02  1.09960159E-01  1
     94     95     98     99 1  1.06727675E+03  5.49800797E-02  3
     94     95     98    100 1  3.55608703E+02  1.09960159E-01  1
     94     95     98    100 1  7.06826110E+02  5.49800797E-02  3
     96     95     98     99 1  3.56015323E+02  1.09960159E-01  1
     96     95     98     99 1  7.08045969E+02  5.49800797E-02  3
     96     95     98    100 1  2.35865109E+02  1.09960159E-01  1
     96     95     98    100 1  3.47595328E+02  5.49800797E-02  3
     95     98     99    100 2  2.36942000E+02  1.00000000E+01
     96    101    102    105 1  3.43014982E+02  4.39840637E-01  1
     96    101    102    105 1  6.69044946E+02  2.19920319E-01  3
    101    102    103    104 1  3.32641767E+02  2.19920319E-01  1
    101    102    103    104 1  6.37925300E+02  1.09960159E-01  3
    101    102    103    110 1  5.13482663E+02  2.19920319E-01  1
    101    102    103    110 1  1.18044799E+03  1.09960159E-01  3
    104    102    103    110 2  1.80840896E+02  1.00000000E+01
    104    103    110    111 2  3.56219032E+02  5.00000000E+00
    102    103    110    111 2  1.75345176E+02  5.00000000E+00
    103    110    111    112 1  4.78446123E+02  4.39840637E-01  1
    103    110    111    112 1  1.07533837E+03  2.19920319E-01  3
    105    102    103    110 1  2.77726388E+02  2.19920319E-01  1
    105    102    103    110 1  4.73179164E+02  1.09960159E-01  3
    105    102    103    104 1  4.56885492E+02  2.19920319E-01  1
    105    102    103    104 1  1.01065648E+03  1.09960159E-01  3
    105    102    103    101 2  1.24243725E+02  1.00000000E+01
    101    102    105    106 1  4.81046059E+02  2.19920319E-01  1
    101    102    105    106 1  1.08313818E+03  1.09960159E-01  3
    103    102    105    106 1  3.52480208E+02  2.19920319E-01  1
    103    102    105    106 1  6.97440623E+02  1.09960159E-01  3
    102    105    106    107 1  4.78977210E+02  4.39840637E-01  1
    102    105    106    107 1  1.07693163E+03  2.19920319E-01  3
    105    106    107    108 1  3.31519901E+02  2.19920319E-01  1
    105    106    107    108 1  6.34559702E+02  1.09960159E-01  3
    105    106    107    109 1  5.09577491E+02  2.19920319E-01  1
    105    106    107    109 1  1.16873247E+03  1.09960159E-01  3
    103    110    111    114 1  3.58386589E+02  4.39840637E-01  1
    103    110    111    114 1  7.15159768E+02  2.19920319E-01  3
    110    111    112    113 1  3.16840454E+02  2.19920319E-01  1
    110    111    112    113 1  5.90521363E+02  1.09960159E-01  3
    110    111    112    115 1  4.97626233E+02  2.19920319E-01  1
    110    111    112    115 1  1.13287870E+03  1.09960159E-01  3
    113    111    112    115 2  1.80785778E+02  1.00000000E+01
    113    112    115    116 2  3.56185544E+02  5.00000000E+00
    111    112    115    116 2  1.75373648E+02  5.00000000E+00
    112    115    116    117 1  4.81430597E+02  4.39840637E-01  1
    112    115    116    117 1  1.08429179E+03  2.19920319E-01  3
    114    111    112    115 1  2.56422745E+02  2.19920319E-01  1
    114    111    112    115 1  4.09268234E+02  1.09960159E-01  3
    114    111    112    113 1  4.35636966E+02  2.19920319E-01  1
    114    111    112    113 1  9.46910899E+02  1.09960159E-01  3
    114    111    112    110 2  1.18796512E+02  1.00000000E+01
    112    115    116    119 1  3.59893968E+02  4.39840637E-01  1
    112    115    116    119 1  7.19681903E+02  2.19920319E-01  3
    115    116    117    118 1  3.15025818E+02  2.19920319E-01  1
    115    116    117    118 1  5.85077453E+02  1.09960159E-01  3
    115    116    117    124 1  5.00409251E+02  2.19920319E-01  1
    115    116    117    124 1  1.14122775E+03  1.09960159E-01  3
    118    116    117    124 2  1.85383433E+02  1.00000000E+01
    118    117    124    125 2  1.57581586E+00  5.00000000E+00
    116    117    124    125 2  1.76100185E+02  5.00000000E+00
    117    124    125    126 1  4.72306068E+02  4.39840637E-01  1
    117    124    125    126 1  1.05691820E+03  2.19920319E-01  3
    119    116    117    124 1  2.63687244E+02  2.19920319E-01  1
    119    116    117    124 1  4.31061733E+02  1.09960159E-01  3
    119    116    117    118 1  4.38303811E+02  2.19920319E-01  1
    119    116    117    118 1  9.54911434E+02  1.09960159E-01  3
    119    116    117    115 2  1.23277994E+02  1.00000000E+01
    115    116    119    120 1  4.74185941E+02  2.19920319E-01  1
    115    116    119    120 1  1.06255782E+03  1.09960159E-01  3
    117    116    119    120 1  3.51008881E+02  2.19920319E-01  1
    117    116    119    120 1  6.93026642E+02  1.09960159E-01  3
    116    119    120    121 1  3.43760820E+02  4.39840637E-01  1
    116    119    120    121 1  6.71282461E+02  2.19920319E-01  3
    119    120    121    122 1  4.04639468E+02  2.19920319E-01  1
    119    120    121    122 1  8.53918404E+02  1.09960159E-01  3
    119    120    121    123 1  2.24420516E+02  2.19920319E-01  1
    119    120    121    123 1  3.13261547E+02  1.09960159E-01  3
    117    124    125    128 1  3.50107139E+02  4.39840637E-01  1
    117    124    125    128 1  6.90321418E+02  2.19920319E-01  3
    124    125    126    127 1  3.18061967E+02  2.19920319E-01  1
    124    125    126    127 1  5.94185901E+02  1.09960159E-01  3
    124    125    126    135 1  4.94747826E+02  2.19920319E-01  1
    124    125    126    135 1  1.12424348E+03  1.09960159E-01  3
    127    125    126    135 2  1.76685859E+02  1.00000000E+01
    127    126    135    136 2  3.59472615E+02  5.00000000E+00
    125    126    135    136 2  1.82846399E+02  5.00000000E+00
    126    135    136    137 1  4.76573629E+02  4.39840637E-01  1
    126    135    136    137 1  1.06972089E+03  2.19920319E-01  3
    128    125    126    135 1  2.58777795E+02  2.19920319E-01  1
    128    125    126    135 1  4.16333384E+02  1.09960159E-01  3
    128    125    126    127 1  4.42091935E+02  2.19920319E-01  1
    128    125    126    127 1  9.66275806E+02  1.09960159E-01  3
    128    125    126    124 2  1.24029968E+02  1.00000000E+01
    124    125    128    129 1  3.26177825E+02  2.19920319E-01  1
    124    125    128    129 1  6.18533476E+02  1.09960159E-01  3
    126    125    128    129 1  2.02929766E+02  2.19920319E-01  1
    126    125    128    129 1  2.48789298E+02  1.09960159E-01  3
    125    128    129    130 1  2.49767872E+02  2.19920319E-01  1
    125    128    129    130 1  3.89303615E+02  1.09960159E-01  3
    125    128    129    131 1  4.34946144E+02  2.19920319E-01  1
    125    128    129    131 1  9.44838433E+02  1.09960159E-01  3
    128    129    130    132 2  1.85957103E+02  2.00000000E+01
    128    129    131    133 2  1.74210282E+02  2.00000000E+01
    129    130    132    134 2  3.59797904E+02  4.00000000E+01
    130    132    134    133 2  3.59508047E+02  4.00000000E+01
    132    134    133    131 2  5.32948326E-01  4.00000000E+01
    134    133    131    129 2  1.32659007E-01  4.00000000E+01
    133    131    129    130 2  3.59199411E+02  2.00000000E+01
    131    129    130    132 2  8.48774857E-01  2.00000000E+01
    126    135    136    139 1  3.54641033E+02  4.39840637E-01  1
    126    135    136    139 1  7.03923098E+02  2.19920319E-01  3
    135    136    137    138 1  3.17538564E+02  2.19920319E-01  1
    135    136    137    138 1  5.92615692E+02  1.09960159E-01  3
    135    136    137    143 1  4.98938175E+02  2.19920319E-01  1
    135    136    137    143 1  1.13681452E+03  1.09960159E-01  3
    138    136    137    143 2  1.81399611E+02  1.00000000E+01
    138    137    143    144 2  1.56746809E+00  5.00000000E+00
    136    137    143    144 2  1.80129417E+02  5.00000000E+00
    137    143    144    145 1  4.79217963E+02  4.39840637E-01  1
    137    143    144    145 1  1.07765389E+03  2.19920319E-01  3
    139    136    137    143 1  2.60249535E+02  2.19920319E-01  1
    139    136    137    143 1  4.20748605E+02  1.09960159E-01  3
    139    136    137    138 1  4.38849924E+02  2.19920319E-01  1
    139    136    137    138 1  9.56549773E+02  1.09960159E-01  3
    139    136    137    135 2  1.21311360E+02  1.00000000E+01
    135    136    139    140 1  4.72800539E+02  1.09960159E-01  1
    135    136    139    140 1  1.05840162E+03  5.49800797E-02  3
    135    136    139    141 1  3.51069259E+02  1.09960159E-01  1
    135    136    139    141 1  6.93207776E+02  5.49800797E-02  3
    137    136    139    140 1  3.52442456E+02  1.09960159E-01  1
    137    136    139    140 1  6.97327367E+02  5.49800797E-02  3
    137    136    139    141 1  2.30711176E+02  1.09960159E-01  1
    137    136    139    141 1  3.32133527E+02  5.49800797E-02  3
    136    139    140    142 1  3.44995849E+02  2.19920319E-01  1
    136    139    140    142 1  6.74987548E+02  1.09960159E-01  3
    141    139    140    142 1  4.68496758E+02  2.19920319E-01  1
    141    139    140    142 1  1.04549027E+03  1.09960159E-01  3
    136    139    140    141 2  2.36499092E+02  1.00000000E+01
    137    143    144    147 1  3.56648259E+02  4.39840637E-01  1
    137    143    144    147 1  7.09944776E+02  2.19920319E-01  3
    143    144    145    146 1  3.09664549E+02  2.19920319E-01  1
    143    144    145    146 1  5.68993646E+02  1.09960159E-01  3
    143    144    145    151 1  4.92768037E+02  2.19920319E-01  1
    143    144    145    151 1  1.11830411E+03  1.09960159E-01  3
    146    144    145    151 2  1.83103489E+02  1.00000000E+01
    146    145    151    152 2  7.34471122E+00  5.00000000E+00
    144    145    151    152 2  1.84173364E+02  5.00000000E+00
    145    151    152    153 1  4.67907688E+02  4.39840637E-01  1
    145    151    152    153 1  1.04372306E+03  2.19920319E-01  3
    147    144    145    151 1  2.54067347E+02  2.19920319E-01  1
    147    144    145    151 1  4.02202041E+02  1.09960159E-01  3
    147    144    145    146 1  4.30963859E+02  2.19920319E-01  1
    147    144    145    146 1  9.32891576E+02  1.09960159E-01  3
    147    144    145    143 2  1.21299310E+02  1.00000000E+01
    143    144    147    148 1  3.42947589E+02  2.19920319E-01  1
    143    144    147    148 1  6.68842767E+02  1.09960159E-01  3
    145    144    147    148 1  2.19758571E+02  2.19920319E-01  1
    145    144    147    148 1  2.99275714E+02  1.09960159E-01  3
    144    147    148    149 1  3.63685020E+02  4.39840637E-01  1
    144    147    148    149 1  7.31055061E+02  2.19920319E-01  3
    147    148    149    150 1  4.28738063E+02  4.39840637E-01  1
    147    148    149    150 1  9.26214189E+02  2.19920319E-01  3
    145    151    152    155 1  3.45323765E+02  4.39840637E-01  1
    145    151    152    155 1  6.75971295E+02  2.19920319E-01  3
    151    152    153    154 1  3.21311639E+02  2.19920319E-01  1
    151    152    153    154 1  6.03934918E+02  1.09960159E-01  3
    151    152    153    160 1  5.06122264E+02  2.19920319E-01  1
    151    152    153    160 1  1.15836679E+03  1.09960159E-01  3
    154    152    153    160 2  1.84810625E+02  1.00000000E+01
    154    153    160    161 2  6.49069534E+00  5.00000000E+00
    152    153    160    161 2  1.81500702E+02  5.00000000E+00
    153    160    161    162 1  4.57101276E+02  4.39840637E-01  1
    153    160    161    162 1  1.01130383E+03  2.19920319E-01  3
    155    152    153    160 1  2.69550844E+02  2.19920319E-01  1
    155    152    153    160 1  4.48652532E+02  1.09960159E-01  3
    155    152    153    154 1  4.44740219E+02  2.19920319E-01  1
    155    152    153    154 1  9.74220658E+02  1.09960159E-01  3
    155    152    153    151 2  1.23428580E+02  1.00000000E+01
    151    152    155    156 1  2.48687554E+02  2.19920319E-01  1
    151    152    155    156 1  3.86062663E+02  1.09960159E-01  3
    153    152    155    156 1  4.84907422E+02  2.19920319E-01  1
    153    152    155    156 1  1.09472227E+03  1.09960159E-01  3
    152    155    156    157 1  3.51077527E+02  4.39840637E-01  1
    152    155    156    157 1  6.93232582E+02  2.19920319E-01  3
    155    156    157    158 1  2.41874247E+02  2.19920319E-01  1
    155    156    157    158 1  3.65622741E+02  1.09960159E-01  3
    155    156    157    159 1  4.21755625E+02  2.19920319E-01  1
    155    156    157    159 1  9.05266874E+02  1.09960159E-01  3
    153    160    161    164 1  3.35026721E+02  4.39840637E-01  1
    153    160    161    164 1  6.45080162E+02  2.19920319E-01  3
    160    161    162    163 1  3.37190208E+02  2.19920319E-01  1
    160    161    162    163 1  6.51570624E+02  1.09960159E-01  3
    160    161    162    169 1  5.11658028E+02  2.19920319E-01  1
    160    161    162    169 1  1.17497408E+03  1.09960159E-01  3
    163    161    162    169 2  1.74467820E+02  1.00000000E+01
    163    162    169    170 2  3.58993821E+02  5.00000000E+00
    161    162    169    170 2  1.84583797E+02  5.00000000E+00
    162    169    170    171 1  4.22232865E+02  4.39840637E-01  1
    162    169    170    171 1  9.06698595E+02  2.19920319E-01  3
    164    161    162    169 1  2.74338104E+02  2.19920319E-01  1
    164    161    162    169 1  4.63014311E+02  1.09960159E-01  3
    164    161    162    163 1  4.59870284E+02  2.19920319E-01  1
    164    161    162    163 1  1.01961085E+03  1.09960159E-01  3
    164    161    162    160 2  1.22680076E+02  1.00000000E+01
    160    161    164    165 1  3.99828275E+02  2.19920319E-01  1
    160    161    164    165 1  8.39484824E+02  1.09960159E-01  3
    162    161    164    165 1  2.73578561E+02  2.19920319E-01  1
    162    161    164    165 1  4.60735683E+02  1.09960159E-01  3
    161    164    165    166 1  4.26971897E+02  4.39840637E-01  1
    161    164    165    166 1  9.20915690E+02  2.19920319E-01  3
    164    165    166    167 1  3.69504387E+02  4.39840637E-01  1
    164    165    166    167 1  7.48513160E+02  2.19920319E-01  3
    165    166    167    168 1  3.50514833E+02  4.39840637E-01  1
    165    166    167    168 1  6.91544498E+02  2.19920319E-01  3
    162    169    170    173 1  2.99619627E+02  4.39840637E-01  1
    162    169    170    173 1  5.38858881E+02  2.19920319E-01  3
    169    170    171    172 1  3.67438140E+02  2.19920319E-01  1
    169    170    171    172 1  7.42314421E+02  1.09960159E-01  3
    169    170    171    181 1  1.85344327E+02  2.19920319E-01  1
    169    170    171    181 1  1.96032980E+02  1.09960159E-01  3
    172    170    171    181 2  1.77906186E+02  1.00000000E+01
    172    171    181    182 2  3.54561279E+02  5.00000000E+00
    170    171    181    182 2  1.76721050E+02  5.00000000E+00
    171    181    182    183 1  2.35728866E+02  8.79681275E-01  1
    171    181    182    183 1  3.47186598E+02  4.39840637E-01  3
    173    170    171    181 1  3.07242463E+02  2.19920319E-01  1
    173    170    171    181 1  5.61727390E+02  1.09960159E-01  3
    173    170    171    172 1  4.89336277E+02  2.19920319E-01  1
    173    170    171    172 1  1.10800883E+03  1.09960159E-01  3
    173    170    171    169 2  1.21898137E+02  1.00000000E+01
    169    170    173    174 1  4.78816633E+02  2.19920319E-01  1
    169    170    173    174 1  1.07644990E+03  1.09960159E-01  3
    171    170    173    174 1  3.54555298E+02  2.19920319E-01  1
    171    170    173    174 1  7.03665893E+02  1.09960159E-01  3
    170    173    174    175 1  4.56167993E+02  2.19920319E-01  1
    170    173    174    175 1  1.00850398E+03  1.09960159E-01  3
    170    173    174    176 1  2.76354179E+02  2.19920319E-01  1
    170    173    174    176 1  4.69062536E+02  1.09960159E-01  3
    173    174    175    177 2  1.80447145E+02  2.00000000E+01
    173    174    176    178 2  1.79681615E+02  2.00000000E+01
    174    175    177    179 2  3.59795524E+02  4.00000000E+01
    175    177    179    178 2  2.20658028E-02  2.00000000E+01
    177    179    178    176 2  1.04050433E-01  2.00000000E+01
    179    178    176    174 2  3.59951606E+02  4.00000000E+01
    178    176    174    175 2  3.59866294E+02  2.00000000E+01
    176    174    175    177 2  2.59732556E-01  2.00000000E+01
    175    177    179    180 2  1.79387715E+02  2.00000000E+01
    176    178    179    180 2  1.80720522E+02  2.00000000E+01
    181    182    183    184 1  3.88914829E+02  4.39840637E-01  1
    181    182    183    184 1  8.06744488E+02  2.19920319E-01  3
    181    182    183    185 1  2.06096712E+02  4.39840637E-01  1
    181    182    183    185 1  2.58290137E+02  2.19920319E-01  3
    184    182    183    185 2  1.77181883E+02  1.00000000E+01
    184    183    185    186 2  3.53652460E+02  5.00000000E+00
    182    183    185    186 2  1.76544150E+02  5.00000000E+00
    183    185    186    187 1  4.35291960E+02  4.39840637E-01  1
    183    185    186    187 1  9.45875880E+02  2.19920319E-01  3
    183    185    186    189 1  3.12853839E+02  4.39840637E-01  1
    183    185    186    189 1  5.78561518E+02  2.19920319E-01  3
    185    186    187    188 1  5.04972670E+02  2.19920319E-01  1
    185    186    187    188 1  1.15491801E+03  1.09960159E-01  3
    185    186    187    193 1  3.20328499E+02  2.19920319E-01  1
    185    186    187    193 1  6.00985498E+02  1.09960159E-01  3
    188    186    187    193 2  1.75355830E+02  1.00000000E+01
    188    187    193    194 2  3.57777188E+02  2.50000000E+00
    186    187    193    194 2  1.82323939E+02  2.50000000E+00
    187    193    194    195 1  4.68377134E+02  4.39840637E-01  1
    187    193    194    195 1  1.04513140E+03  2.19920319E-01  3
    189    186    187    193 1  4.42327962E+02  2.19920319E-01  1
    189    186    187    193 1  9.66983887E+02  1.09960159E-01  3
    189    186    187    188 1  2.66972133E+02  2.19920319E-01  1
    189    186    187    188 1  4.40916398E+02  1.09960159E-01  3
    189    186    187    185 2  1.21999463E+02  1.00000000E+01
    185    186    189    190 1  2.32426870E+02  1.09960159E-01  1
    185    186    189    190 1  3.37280610E+02  5.49800797E-02  3
    185    186    189    191 1  4.73077323E+02  1.09960159E-01  1
[truncated: 295,034 more chars]
