# Supplementary material for: Rapid interpretation of small-angle X-ray scattering data
Source: PLoS Comput Biol. 2019 Mar 22;15(3):e1006900. doi: 10.1371/journal.pcbi.1006900 (PMC6447237; doi:10.1371/journal.pcbi.1006900)
Supplement: S1 Archive — (ZIP) [file pcbi.1006900.s019.zip › S1_Archive/sims/Ake/closedOpen/saxs.itp]

; Include this file straight after the [ atoms ] section
; since it adds additional atoms to the topology.

    1657    MW     215   MET    MW     1657  0
    1658    MW     216   ARG    MW     1658  0
    1659    MW     217   ILE    MW     1659  0
    1660    MW     218   ILE    MW     1660  0
    1661    MW     219   LEU    MW     1661  0
    1662    MW     220   LEU    MW     1662  0
    1663    MW     221   GLY    MW     1663  0
    1664    MW     222   ALA    MW     1664  0
    1665    MW     223   PRO    MW     1665  0
    1666    MW     224   GLY    MW     1666  0
    1667    MW     225   ALA    MW     1667  0
    1668    MW     226   GLY    MW     1668  0
    1669    MW     227   LYS    MW     1669  0
    1670    MW     228   GLY    MW     1670  0
    1671    MW     229   THR    MW     1671  0
    1672    MW     230   GLN    MW     1672  0
    1673    MW     231   ALA    MW     1673  0
    1674    MW     232   GLN    MW     1674  0
    1675    MW     233   PHE    MW     1675  0
    1676    MW     234   ILE    MW     1676  0
    1677    MW     235   MET    MW     1677  0
    1678    MW     236   GLU    MW     1678  0
    1679    MW     237   LYS    MW     1679  0
    1680    MW     238   TYR    MW     1680  0
    1681    MW     239   GLY    MW     1681  0
    1682    MW     240   ILE    MW     1682  0
    1683    MW     241   PRO    MW     1683  0
    1684    MW     242   GLN    MW     1684  0
    1685    MW     243   ILE    MW     1685  0
    1686    MW     244   SER    MW     1686  0
    1687    MW     245   THR    MW     1687  0
    1688    MW     246   GLY    MW     1688  0
    1689    MW     247   ASP    MW     1689  0
    1690    MW     248   MET    MW     1690  0
    1691    MW     249   LEU    MW     1691  0
    1692    MW     250   ARG    MW     1692  0
    1693    MW     251   ALA    MW     1693  0
    1694    MW     252   ALA    MW     1694  0
    1695    MW     253   VAL    MW     1695  0
    1696    MW     254   LYS    MW     1696  0
    1697    MW     255   SER    MW     1697  0
    1698    MW     256   GLY    MW     1698  0
    1699    MW     257   SER    MW     1699  0
    1700    MW     258   GLU    MW     1700  0
    1701    MW     259   LEU    MW     1701  0
    1702    MW     260   GLY    MW     1702  0
    1703    MW     261   LYS    MW     1703  0
    1704    MW     262   GLN    MW     1704  0
    1705    MW     263   ALA    MW     1705  0
    1706    MW     264   LYS    MW     1706  0
    1707    MW     265   ASP    MW     1707  0
    1708    MW     266   ILE    MW     1708  0
    1709    MW     267   MET    MW     1709  0
    1710    MW     268   ASP    MW     1710  0
    1711    MW     269   ALA    MW     1711  0
    1712    MW     270   GLY    MW     1712  0
    1713    MW     271   LYS    MW     1713  0
    1714    MW     272   LEU    MW     1714  0
    1715    MW     273   VAL    MW     1715  0
    1716    MW     274   THR    MW     1716  0
    1717    MW     275   ASP    MW     1717  0
    1718    MW     276   GLU    MW     1718  0
    1719    MW     277   LEU    MW     1719  0
    1720    MW     278   VAL    MW     1720  0
    1721    MW     279   ILE    MW     1721  0
    1722    MW     280   ALA    MW     1722  0
    1723    MW     281   LEU    MW     1723  0
    1724    MW     282   VAL    MW     1724  0
    1725    MW     283   LYS    MW     1725  0
    1726    MW     284   GLU    MW     1726  0
    1727    MW     285   ARG    MW     1727  0
    1728    MW     286   ILE    MW     1728  0
    1729    MW     287   ALA    MW     1729  0
    1730    MW     288   GLN    MW     1730  0
    1731    MW     289   GLU    MW     1731  0
    1732    MW     290   ASP    MW     1732  0
    1733    MW     291   CYS    MW     1733  0
    1734    MW     292   ARG    MW     1734  0
    1735    MW     293   ASN    MW     1735  0
    1736    MW     294   GLY    MW     1736  0
    1737    MW     295   PHE    MW     1737  0
    1738    MW     296   LEU    MW     1738  0
    1739    MW     297   LEU    MW     1739  0
    1740    MW     298   ASP    MW     1740  0
    1741    MW     299   GLY    MW     1741  0
    1742    MW     300   PHE    MW     1742  0
    1743    MW     301   PRO    MW     1743  0
    1744    MW     302   ARG    MW     1744  0
    1745    MW     303   THR    MW     1745  0
    1746    MW     304   ILE    MW     1746  0
    1747    MW     305   PRO    MW     1747  0
    1748    MW     306   GLN    MW     1748  0
    1749    MW     307   ALA    MW     1749  0
    1750    MW     308   ASP    MW     1750  0
    1751    MW     309   ALA    MW     1751  0
    1752    MW     310   MET    MW     1752  0
    1753    MW     311   LYS    MW     1753  0
    1754    MW     312   GLU    MW     1754  0
    1755    MW     313   ALA    MW     1755  0
    1756    MW     314   GLY    MW     1756  0
    1757    MW     315   ILE    MW     1757  0
    1758    MW     316   ASN    MW     1758  0
    1759    MW     317   VAL    MW     1759  0
    1760    MW     318   ASP    MW     1760  0
    1761    MW     319   TYR    MW     1761  0
    1762    MW     320   VAL    MW     1762  0
    1763    MW     321   LEU    MW     1763  0
    1764    MW     322   GLU    MW     1764  0
    1765    MW     323   PHE    MW     1765  0
    1766    MW     324   ASP    MW     1766  0
    1767    MW     325   VAL    MW     1767  0
    1768    MW     326   PRO    MW     1768  0
    1769    MW     327   ASP    MW     1769  0
    1770    MW     328   GLU    MW     1770  0
    1771    MW     329   LEU    MW     1771  0
    1772    MW     330   ILE    MW     1772  0
    1773    MW     331   VAL    MW     1773  0
    1774    MW     332   ASP    MW     1774  0
    1775    MW     333   ARG    MW     1775  0
    1776    MW     334   ILE    MW     1776  0
    1777    MW     335   VAL    MW     1777  0
    1778    MW     336   GLY    MW     1778  0
    1779    MW     337   ARG    MW     1779  0
    1780    MW     338   ARG    MW     1780  0
    1781    MW     339   VAL    MW     1781  0
    1782    MW     340   HIS    MW     1782  0
    1783    MW     341   ALA    MW     1783  0
    1784    MW     342   PRO    MW     1784  0
    1785    MW     343   SER    MW     1785  0
    1786    MW     344   GLY    MW     1786  0
    1787    MW     345   ARG    MW     1787  0
    1788    MW     346   VAL    MW     1788  0
    1789    MW     347   TYR    MW     1789  0
    1790    MW     348   HIS    MW     1790  0
    1791    MW     349   VAL    MW     1791  0
    1792    MW     350   LYS    MW     1792  0
    1793    MW     351   PHE    MW     1793  0
    1794    MW     352   ASN    MW     1794  0
    1795    MW     353   PRO    MW     1795  0
    1796    MW     354   PRO    MW     1796  0
    1797    MW     355   LYS    MW     1797  0
    1798    MW     356   VAL    MW     1798  0
    1799    MW     357   GLU    MW     1799  0
    1800    MW     358   GLY    MW     1800  0
    1801    MW     359   LYS    MW     1801  0
    1802    MW     360   ASP    MW     1802  0
    1803    MW     361   ASP    MW     1803  0
    1804    MW     362   VAL    MW     1804  0
    1805    MW     363   THR    MW     1805  0
    1806    MW     364   GLY    MW     1806  0
    1807    MW     365   GLU    MW     1807  0
    1808    MW     366   GLU    MW     1808  0
    1809    MW     367   LEU    MW     1809  0
    1810    MW     368   THR    MW     1810  0
    1811    MW     369   THR    MW     1811  0
    1812    MW     370   ARG    MW     1812  0
    1813    MW     371   LYS    MW     1813  0
    1814    MW     372   ASP    MW     1814  0
    1815    MW     373   ASP    MW     1815  0
    1816    MW     374   GLN    MW     1816  0
    1817    MW     375   GLU    MW     1817  0
    1818    MW     376   GLU    MW     1818  0
    1819    MW     377   THR    MW     1819  0
    1820    MW     378   VAL    MW     1820  0
    1821    MW     379   ARG    MW     1821  0
    1822    MW     380   LYS    MW     1822  0
    1823    MW     381   ARG    MW     1823  0
    1824    MW     382   LEU    MW     1824  0
    1825    MW     383   VAL    MW     1825  0
    1826    MW     384   GLU    MW     1826  0
    1827    MW     385   TYR    MW     1827  0
    1828    MW     386   HIS    MW     1828  0
    1829    MW     387   GLN    MW     1829  0
    1830    MW     388   MET    MW     1830  0
    1831    MW     389   THR    MW     1831  0
    1832    MW     390   ALA    MW     1832  0
    1833    MW     391   PRO    MW     1833  0
    1834    MW     392   LEU    MW     1834  0
    1835    MW     393   ILE    MW     1835  0
    1836    MW     394   GLY    MW     1836  0
    1837    MW     395   TYR    MW     1837  0
    1838    MW     396   TYR    MW     1838  0
    1839    MW     397   SER    MW     1839  0
    1840    MW     398   LYS    MW     1840  0
    1841    MW     399   GLU    MW     1841  0
    1842    MW     400   ALA    MW     1842  0
    1843    MW     401   GLU    MW     1843  0
    1844    MW     402   ALA    MW     1844  0
    1845    MW     403   GLY    MW     1845  0
    1846    MW     404   ASN    MW     1846  0
    1847    MW     405   THR    MW     1847  0
    1848    MW     406   LYS    MW     1848  0
    1849    MW     407   TYR    MW     1849  0
    1850    MW     408   ALA    MW     1850  0
    1851    MW     409   LYS    MW     1851  0
    1852    MW     410   VAL    MW     1852  0
    1853    MW     411   ASP    MW     1853  0
    1854    MW     412   GLY    MW     1854  0
    1855    MW     413   THR    MW     1855  0
    1856    MW     414   LYS    MW     1856  0
    1857    MW     415   PRO    MW     1857  0
    1858    MW     416   VAL    MW     1858  0
    1859    MW     417   ALA    MW     1859  0
    1860    MW     418   GLU    MW     1860  0
    1861    MW     419   VAL    MW     1861  0
    1862    MW     420   ARG    MW     1862  0
    1863    MW     421   ALA    MW     1863  0
    1864    MW     422   ASP    MW     1864  0
    1865    MW     423   LEU    MW     1865  0
    1866    MW     424   GLU    MW     1866  0
    1867    MW     425   LYS    MW     1867  0
    1868    MW     426   ILE    MW     1868  0
    1869    MW     427   LEU    MW     1869  0
    1870    MW     428   GLY    MW     1870  0

[ virtual_sitesn ]
 1657  1  1  2  3  4  5  6  7  8
 1658  1  9  10  11  12  13  14  15  16  17  18  19
 1659  1  20  21  22  23  24  25  26  27
 1660  1  28  29  30  31  32  33  34  35
 1661  1  36  37  38  39  40  41  42  43
 1662  1  44  45  46  47  48  49  50  51
 1663  1  52  53  54  55
 1664  1  56  57  58  59  60
 1665  1  61  62  63  64  65  66  67
 1666  1  68  69  70  71
 1667  1  72  73  74  75  76
 1668  1  77  78  79  80
 1669  1  81  82  83  84  85  86  87  88  89
 1670  1  90  91  92  93
 1671  1  94  95  96  97  98  99  100
 1672  1  101  102  103  104  105  106  107  108  109
 1673  1  110  111  112  113  114
 1674  1  115  116  117  118  119  120  121  122  123
 1675  1  124  125  126  127  128  129  130  131  132  133  134
 1676  1  135  136  137  138  139  140  141  142
 1677  1  143  144  145  146  147  148  149  150
 1678  1  151  152  153  154  155  156  157  158  159
 1679  1  160  161  162  163  164  165  166  167  168
 1680  1  169  170  171  172  173  174  175  176  177  178  179  180
 1681  1  181  182  183  184
 1682  1  185  186  187  188  189  190  191  192
 1683  1  193  194  195  196  197  198  199
 1684  1  200  201  202  203  204  205  206  207  208
 1685  1  209  210  211  212  213  214  215  216
 1686  1  217  218  219  220  221  222
 1687  1  223  224  225  226  227  228  229
 1688  1  230  231  232  233
 1689  1  234  235  236  237  238  239  240  241
 1690  1  242  243  244  245  246  247  248  249
 1691  1  250  251  252  253  254  255  256  257
 1692  1  258  259  260  261  262  263  264  265  266  267  268
 1693  1  269  270  271  272  273
 1694  1  274  275  276  277  278
 1695  1  279  280  281  282  283  284  285
 1696  1  286  287  288  289  290  291  292  293  294
 1697  1  295  296  297  298  299  300
 1698  1  301  302  303  304
 1699  1  305  306  307  308  309  310
 1700  1  311  312  313  314  315  316  317  318  319
 1701  1  320  321  322  323  324  325  326  327
 1702  1  328  329  330  331
 1703  1  332  333  334  335  336  337  338  339  340
 1704  1  341  342  343  344  345  346  347  348  349
 1705  1  350  351  352  353  354
 1706  1  355  356  357  358  359  360  361  362  363
 1707  1  364  365  366  367  368  369  370  371
 1708  1  372  373  374  375  376  377  378  379
 1709  1  380  381  382  383  384  385  386  387
 1710  1  388  389  390  391  392  393  394  395
 1711  1  396  397  398  399  400
 1712  1  401  402  403  404
 1713  1  405  406  407  408  409  410  411  412  413
 1714  1  414  415  416  417  418  419  420  421
 1715  1  422  423  424  425  426  427  428
 1716  1  429  430  431  432  433  434  435
 1717  1  436  437  438  439  440  441  442  443
 1718  1  444  445  446  447  448  449  450  451  452
 1719  1  453  454  455  456  457  458  459  460
 1720  1  461  462  463  464  465  466  467
 1721  1  468  469  470  471  472  473  474  475
 1722  1  476  477  478  479  480
 1723  1  481  482  483  484  485  486  487  488
 1724  1  489  490  491  492  493  494  495
 1725  1  496  497  498  499  500  501  502  503  504
 1726  1  505  506  507  508  509  510  511  512  513
 1727  1  514  515  516  517  518  519  520  521  522  523  524
 1728  1  525  526  527  528  529  530  531  532
 1729  1  533  534  535  536  537
 1730  1  538  539  540  541  542  543  544  545  546
 1731  1  547  548  549  550  551  552  553  554  555
 1732  1  556  557  558  559  560  561  562  563
 1733  1  564  565  566  567  568  569
 1734  1  570  571  572  573  574  575  576  577  578  579  580
 1735  1  581  582  583  584  585  586  587  588
 1736  1  589  590  591  592
 1737  1  593  594  595  596  597  598  599  600  601  602  603
 1738  1  604  605  606  607  608  609  610  611
 1739  1  612  613  614  615  616  617  618  619
 1740  1  620  621  622  623  624  625  626  627
 1741  1  628  629  630  631
 1742  1  632  633  634  635  636  637  638  639  640  641  642
 1743  1  643  644  645  646  647  648  649
 1744  1  650  651  652  653  654  655  656  657  658  659  660
 1745  1  661  662  663  664  665  666  667
 1746  1  668  669  670  671  672  673  674  675
 1747  1  676  677  678  679  680  681  682
 1748  1  683  684  685  686  687  688  689  690  691
 1749  1  692  693  694  695  696
 1750  1  697  698  699  700  701  702  703  704
 1751  1  705  706  707  708  709
 1752  1  710  711  712  713  714  715  716  717
 1753  1  718  719  720  721  722  723  724  725  726
 1754  1  727  728  729  730  731  732  733  734  735
 1755  1  736  737  738  739  740
 1756  1  741  742  743  744
 1757  1  745  746  747  748  749  750  751  752
 1758  1  753  754  755  756  757  758  759  760
 1759  1  761  762  763  764  765  766  767
 1760  1  768  769  770  771  772  773  774  775
 1761  1  776  777  778  779  780  781  782  783  784  785  786  787
 1762  1  788  789  790  791  792  793  794
 1763  1  795  796  797  798  799  800  801  802
 1764  1  803  804  805  806  807  808  809  810  811
 1765  1  812  813  814  815  816  817  818  819  820  821  822
 1766  1  823  824  825  826  827  828  829  830
 1767  1  831  832  833  834  835  836  837
 1768  1  838  839  840  841  842  843  844
 1769  1  845  846  847  848  849  850  851  852
 1770  1  853  854  855  856  857  858  859  860  861
 1771  1  862  863  864  865  866  867  868  869
 1772  1  870  871  872  873  874  875  876  877
 1773  1  878  879  880  881  882  883  884
 1774  1  885  886  887  888  889  890  891  892
 1775  1  893  894  895  896  897  898  899  900  901  902  903
 1776  1  904  905  906  907  908  909  910  911
 1777  1  912  913  914  915  916  917  918
 1778  1  919  920  921  922
 1779  1  923  924  925  926  927  928  929  930  931  932  933
 1780  1  934  935  936  937  938  939  940  941  942  943  944
 1781  1  945  946  947  948  949  950  951
 1782  1  952  953  954  955  956  957  958  959  960  961
 1783  1  962  963  964  965  966
 1784  1  967  968  969  970  971  972  973
 1785  1  974  975  976  977  978  979
 1786  1  980  981  982  983
 1787  1  984  985  986  987  988  989  990  991  992  993  994
 1788  1  995  996  997  998  999  1000  1001
 1789  1  1002  1003  1004  1005  1006  1007  1008  1009  1010  1011  1012  1013
 1790  1  1014  1015  1016  1017  1018  1019  1020  1021  1022  1023
 1791  1  1024  1025  1026  1027  1028  1029  1030
 1792  1  1031  1032  1033  1034  1035  1036  1037  1038  1039
 1793  1  1040  1041  1042  1043  1044  1045  1046  1047  1048  1049  1050
 1794  1  1051  1052  1053  1054  1055  1056  1057  1058
 1795  1  1059  1060  1061  1062  1063  1064  1065
 1796  1  1066  1067  1068  1069  1070  1071  1072
 1797  1  1073  1074  1075  1076  1077  1078  1079  1080  1081
 1798  1  1082  1083  1084  1085  1086  1087  1088
 1799  1  1089  1090  1091  1092  1093  1094  1095  1096  1097
 1800  1  1098  1099  1100  1101
 1801  1  1102  1103  1104  1105  1106  1107  1108  1109  1110
 1802  1  1111  1112  1113  1114  1115  1116  1117  1118
 1803  1  1119  1120  1121  1122  1123  1124  1125  1126
 1804  1  1127  1128  1129  1130  1131  1132  1133
 1805  1  1134  1135  1136  1137  1138  1139  1140
 1806  1  1141  1142  1143  1144
 1807  1  1145  1146  1147  1148  1149  1150  1151  1152  1153
 1808  1  1154  1155  1156  1157  1158  1159  1160  1161  1162
 1809  1  1163  1164  1165  1166  1167  1168  1169  1170
 1810  1  1171  1172  1173  1174  1175  1176  1177
 1811  1  1178  1179  1180  1181  1182  1183  1184
 1812  1  1185  1186  1187  1188  1189  1190  1191  1192  1193  1194  1195
 1813  1  1196  1197  1198  1199  1200  1201  1202  1203  1204
 1814  1  1205  1206  1207  1208  1209  1210  1211  1212
 1815  1  1213  1214  1215  1216  1217  1218  1219  1220
 1816  1  1221  1222  1223  1224  1225  1226  1227  1228  1229
 1817  1  1230  1231  1232  1233  1234  1235  1236  1237  1238
 1818  1  1239  1240  1241  1242  1243  1244  1245  1246  1247
 1819  1  1248  1249  1250  1251  1252  1253  1254
 1820  1  1255  1256  1257  1258  1259  1260  1261
 1821  1  1262  1263  1264  1265  1266  1267  1268  1269  1270  1271  1272
 1822  1  1273  1274  1275  1276  1277  1278  1279  1280  1281
 1823  1  1282  1283  1284  1285  1286  1287  1288  1289  1290  1291  1292
 1824  1  1293  1294  1295  1296  1297  1298  1299  1300
 1825  1  1301  1302  1303  1304  1305  1306  1307
 1826  1  1308  1309  1310  1311  1312  1313  1314  1315  1316
 1827  1  1317  1318  1319  1320  1321  1322  1323  1324  1325  1326  1327  1328
 1828  1  1329  1330  1331  1332  1333  1334  1335  1336  1337  1338
 1829  1  1339  1340  1341  1342  1343  1344  1345  1346  1347
 1830  1  1348  1349  1350  1351  1352  1353  1354  1355
 1831  1  1356  1357  1358  1359  1360  1361  1362
 1832  1  1363  1364  1365  1366  1367
 1833  1  1368  1369  1370  1371  1372  1373  1374
 1834  1  1375  1376  1377  1378  1379  1380  1381  1382
 1835  1  1383  1384  1385  1386  1387  1388  1389  1390
 1836  1  1391  1392  1393  1394
 1837  1  1395  1396  1397  1398  1399  1400  1401  1402  1403  1404  1405  1406
 1838  1  1407  1408  1409  1410  1411  1412  1413  1414  1415  1416  1417  1418
 1839  1  1419  1420  1421  1422  1423  1424
 1840  1  1425  1426  1427  1428  1429  1430  1431  1432  1433
 1841  1  1434  1435  1436  1437  1438  1439  1440  1441  1442
 1842  1  1443  1444  1445  1446  1447
 1843  1  1448  1449  1450  1451  1452  1453  1454  1455  1456
 1844  1  1457  1458  1459  1460  1461
 1845  1  1462  1463  1464  1465
 1846  1  1466  1467  1468  1469  1470  1471  1472  1473
 1847  1  1474  1475  1476  1477  1478  1479  1480
 1848  1  1481  1482  1483  1484  1485  1486  1487  1488  1489
 1849  1  1490  1491  1492  1493  1494  1495  1496  1497  1498  1499  1500  1501
 1850  1  1502  1503  1504  1505  1506
 1851  1  1507  1508  1509  1510  1511  1512  1513  1514  1515
 1852  1  1516  1517  1518  1519  1520  1521  1522
 1853  1  1523  1524  1525  1526  1527  1528  1529  1530
 1854  1  1531  1532  1533  1534
 1855  1  1535  1536  1537  1538  1539  1540  1541
 1856  1  1542  1543  1544  1545  1546  1547  1548  1549  1550
 1857  1  1551  1552  1553  1554  1555  1556  1557
 1858  1  1558  1559  1560  1561  1562  1563  1564
 1859  1  1565  1566  1567  1568  1569
 1860  1  1570  1571  1572  1573  1574  1575  1576  1577  1578
 1861  1  1579  1580  1581  1582  1583  1584  1585
 1862  1  1586  1587  1588  1589  1590  1591  1592  1593  1594  1595  1596
 1863  1  1597  1598  1599  1600  1601
 1864  1  1602  1603  1604  1605  1606  1607  1608  1609
 1865  1  1610  1611  1612  1613  1614  1615  1616  1617
 1866  1  1618  1619  1620  1621  1622  1623  1624  1625  1626
 1867  1  1627  1628  1629  1630  1631  1632  1633  1634  1635
 1868  1  1636  1637  1638  1639  1640  1641  1642  1643
 1869  1  1644  1645  1646  1647  1648  1649  1650  1651
 1870  1  1652  1653  1654  1655  1656

; Macros to translate the types used in the pair section to something interpretable for poor old grompp.
#define SF_ALA_MW 1
#define SF_ARG_MW 2
#define SF_ASN_MW 3
#define SF_ASP_MW 4
#define SF_CYS_MW 5
#define SF_GLN_MW 6
#define SF_GLU_MW 7
#define SF_GLY_MW 8
#define SF_HIS_MW 9
#define SF_ILE_MW 10
#define SF_LEU_MW 11
#define SF_LYS_MW 12
#define SF_MET_MW 13
#define SF_PHE_MW 14
#define SF_PRO_MW 15
#define SF_SER_MW 16
#define SF_THR_MW 17
#define SF_TRP_MW 18
#define SF_TYR_MW 19
#define SF_VAL_MW 20
#define SF_CAL_MW 21


[ pairs ]
 1657   1657  3  SF_MET_MW  SF_MET_MW
 1657   1658  3  SF_MET_MW  SF_ARG_MW
 1657   1659  3  SF_MET_MW  SF_ILE_MW
 1657   1660  3  SF_MET_MW  SF_ILE_MW
 1657   1661  3  SF_MET_MW  SF_LEU_MW
 1657   1662  3  SF_MET_MW  SF_LEU_MW
 1657   1663  3  SF_MET_MW  SF_GLY_MW
 1657   1664  3  SF_MET_MW  SF_ALA_MW
 1657   1665  3  SF_MET_MW  SF_PRO_MW
 1657   1666  3  SF_MET_MW  SF_GLY_MW
 1657   1667  3  SF_MET_MW  SF_ALA_MW
 1657   1668  3  SF_MET_MW  SF_GLY_MW
 1657   1669  3  SF_MET_MW  SF_LYS_MW
 1657   1670  3  SF_MET_MW  SF_GLY_MW
 1657   1671  3  SF_MET_MW  SF_THR_MW
 1657   1672  3  SF_MET_MW  SF_GLN_MW
 1657   1673  3  SF_MET_MW  SF_ALA_MW
 1657   1674  3  SF_MET_MW  SF_GLN_MW
 1657   1675  3  SF_MET_MW  SF_PHE_MW
 1657   1676  3  SF_MET_MW  SF_ILE_MW
 1657   1677  3  SF_MET_MW  SF_MET_MW
 1657   1678  3  SF_MET_MW  SF_GLU_MW
 1657   1679  3  SF_MET_MW  SF_LYS_MW
 1657   1680  3  SF_MET_MW  SF_TYR_MW
 1657   1681  3  SF_MET_MW  SF_GLY_MW
 1657   1682  3  SF_MET_MW  SF_ILE_MW
 1657   1683  3  SF_MET_MW  SF_PRO_MW
 1657   1684  3  SF_MET_MW  SF_GLN_MW
 1657   1685  3  SF_MET_MW  SF_ILE_MW
 1657   1686  3  SF_MET_MW  SF_SER_MW
 1657   1687  3  SF_MET_MW  SF_THR_MW
 1657   1688  3  SF_MET_MW  SF_GLY_MW
 1657   1689  3  SF_MET_MW  SF_ASP_MW
 1657   1690  3  SF_MET_MW  SF_MET_MW
 1657   1691  3  SF_MET_MW  SF_LEU_MW
 1657   1692  3  SF_MET_MW  SF_ARG_MW
 1657   1693  3  SF_MET_MW  SF_ALA_MW
 1657   1694  3  SF_MET_MW  SF_ALA_MW
 1657   1695  3  SF_MET_MW  SF_VAL_MW
 1657   1696  3  SF_MET_MW  SF_LYS_MW
 1657   1697  3  SF_MET_MW  SF_SER_MW
 1657   1698  3  SF_MET_MW  SF_GLY_MW
 1657   1699  3  SF_MET_MW  SF_SER_MW
 1657   1700  3  SF_MET_MW  SF_GLU_MW
 1657   1701  3  SF_MET_MW  SF_LEU_MW
 1657   1702  3  SF_MET_MW  SF_GLY_MW
 1657   1703  3  SF_MET_MW  SF_LYS_MW
 1657   1704  3  SF_MET_MW  SF_GLN_MW
 1657   1705  3  SF_MET_MW  SF_ALA_MW
 1657   1706  3  SF_MET_MW  SF_LYS_MW
 1657   1707  3  SF_MET_MW  SF_ASP_MW
 1657   1708  3  SF_MET_MW  SF_ILE_MW
 1657   1709  3  SF_MET_MW  SF_MET_MW
 1657   1710  3  SF_MET_MW  SF_ASP_MW
 1657   1711  3  SF_MET_MW  SF_ALA_MW
 1657   1712  3  SF_MET_MW  SF_GLY_MW
 1657   1713  3  SF_MET_MW  SF_LYS_MW
 1657   1714  3  SF_MET_MW  SF_LEU_MW
 1657   1715  3  SF_MET_MW  SF_VAL_MW
 1657   1716  3  SF_MET_MW  SF_THR_MW
 1657   1717  3  SF_MET_MW  SF_ASP_MW
 1657   1718  3  SF_MET_MW  SF_GLU_MW
 1657   1719  3  SF_MET_MW  SF_LEU_MW
 1657   1720  3  SF_MET_MW  SF_VAL_MW
 1657   1721  3  SF_MET_MW  SF_ILE_MW
 1657   1722  3  SF_MET_MW  SF_ALA_MW
 1657   1723  3  SF_MET_MW  SF_LEU_MW
 1657   1724  3  SF_MET_MW  SF_VAL_MW
 1657   1725  3  SF_MET_MW  SF_LYS_MW
 1657   1726  3  SF_MET_MW  SF_GLU_MW
 1657   1727  3  SF_MET_MW  SF_ARG_MW
 1657   1728  3  SF_MET_MW  SF_ILE_MW
 1657   1729  3  SF_MET_MW  SF_ALA_MW
 1657   1730  3  SF_MET_MW  SF_GLN_MW
 1657   1731  3  SF_MET_MW  SF_GLU_MW
 1657   1732  3  SF_MET_MW  SF_ASP_MW
 1657   1733  3  SF_MET_MW  SF_CYS_MW
 1657   1734  3  SF_MET_MW  SF_ARG_MW
 1657   1735  3  SF_MET_MW  SF_ASN_MW
 1657   1736  3  SF_MET_MW  SF_GLY_MW
 1657   1737  3  SF_MET_MW  SF_PHE_MW
 1657   1738  3  SF_MET_MW  SF_LEU_MW
 1657   1739  3  SF_MET_MW  SF_LEU_MW
 1657   1740  3  SF_MET_MW  SF_ASP_MW
 1657   1741  3  SF_MET_MW  SF_GLY_MW
 1657   1742  3  SF_MET_MW  SF_PHE_MW
 1657   1743  3  SF_MET_MW  SF_PRO_MW
 1657   1744  3  SF_MET_MW  SF_ARG_MW
 1657   1745  3  SF_MET_MW  SF_THR_MW
 1657   1746  3  SF_MET_MW  SF_ILE_MW
 1657   1747  3  SF_MET_MW  SF_PRO_MW
 1657   1748  3  SF_MET_MW  SF_GLN_MW
 1657   1749  3  SF_MET_MW  SF_ALA_MW
 1657   1750  3  SF_MET_MW  SF_ASP_MW
 1657   1751  3  SF_MET_MW  SF_ALA_MW
 1657   1752  3  SF_MET_MW  SF_MET_MW
 1657   1753  3  SF_MET_MW  SF_LYS_MW
 1657   1754  3  SF_MET_MW  SF_GLU_MW
 1657   1755  3  SF_MET_MW  SF_ALA_MW
 1657   1756  3  SF_MET_MW  SF_GLY_MW
 1657   1757  3  SF_MET_MW  SF_ILE_MW
 1657   1758  3  SF_MET_MW  SF_ASN_MW
 1657   1759  3  SF_MET_MW  SF_VAL_MW
 1657   1760  3  SF_MET_MW  SF_ASP_MW
 1657   1761  3  SF_MET_MW  SF_TYR_MW
 1657   1762  3  SF_MET_MW  SF_VAL_MW
 1657   1763  3  SF_MET_MW  SF_LEU_MW
 1657   1764  3  SF_MET_MW  SF_GLU_MW
 1657   1765  3  SF_MET_MW  SF_PHE_MW
 1657   1766  3  SF_MET_MW  SF_ASP_MW
 1657   1767  3  SF_MET_MW  SF_VAL_MW
 1657   1768  3  SF_MET_MW  SF_PRO_MW
 1657   1769  3  SF_MET_MW  SF_ASP_MW
 1657   1770  3  SF_MET_MW  SF_GLU_MW
 1657   1771  3  SF_MET_MW  SF_LEU_MW
 1657   1772  3  SF_MET_MW  SF_ILE_MW
 1657   1773  3  SF_MET_MW  SF_VAL_MW
 1657   1774  3  SF_MET_MW  SF_ASP_MW
 1657   1775  3  SF_MET_MW  SF_ARG_MW
 1657   1776  3  SF_MET_MW  SF_ILE_MW
 1657   1777  3  SF_MET_MW  SF_VAL_MW
 1657   1778  3  SF_MET_MW  SF_GLY_MW
 1657   1779  3  SF_MET_MW  SF_ARG_MW
 1657   1780  3  SF_MET_MW  SF_ARG_MW
 1657   1781  3  SF_MET_MW  SF_VAL_MW
 1657   1782  3  SF_MET_MW  SF_HIS_MW
 1657   1783  3  SF_MET_MW  SF_ALA_MW
 1657   1784  3  SF_MET_MW  SF_PRO_MW
 1657   1785  3  SF_MET_MW  SF_SER_MW
 1657   1786  3  SF_MET_MW  SF_GLY_MW
 1657   1787  3  SF_MET_MW  SF_ARG_MW
 1657   1788  3  SF_MET_MW  SF_VAL_MW
 1657   1789  3  SF_MET_MW  SF_TYR_MW
 1657   1790  3  SF_MET_MW  SF_HIS_MW
 1657   1791  3  SF_MET_MW  SF_VAL_MW
 1657   1792  3  SF_MET_MW  SF_LYS_MW
 1657   1793  3  SF_MET_MW  SF_PHE_MW
 1657   1794  3  SF_MET_MW  SF_ASN_MW
 1657   1795  3  SF_MET_MW  SF_PRO_MW
 1657   1796  3  SF_MET_MW  SF_PRO_MW
 1657   1797  3  SF_MET_MW  SF_LYS_MW
 1657   1798  3  SF_MET_MW  SF_VAL_MW
 1657   1799  3  SF_MET_MW  SF_GLU_MW
 1657   1800  3  SF_MET_MW  SF_GLY_MW
 1657   1801  3  SF_MET_MW  SF_LYS_MW
 1657   1802  3  SF_MET_MW  SF_ASP_MW
 1657   1803  3  SF_MET_MW  SF_ASP_MW
 1657   1804  3  SF_MET_MW  SF_VAL_MW
 1657   1805  3  SF_MET_MW  SF_THR_MW
 1657   1806  3  SF_MET_MW  SF_GLY_MW
 1657   1807  3  SF_MET_MW  SF_GLU_MW
 1657   1808  3  SF_MET_MW  SF_GLU_MW
 1657   1809  3  SF_MET_MW  SF_LEU_MW
 1657   1810  3  SF_MET_MW  SF_THR_MW
 1657   1811  3  SF_MET_MW  SF_THR_MW
 1657   1812  3  SF_MET_MW  SF_ARG_MW
 1657   1813  3  SF_MET_MW  SF_LYS_MW
 1657   1814  3  SF_MET_MW  SF_ASP_MW
 1657   1815  3  SF_MET_MW  SF_ASP_MW
 1657   1816  3  SF_MET_MW  SF_GLN_MW
 1657   1817  3  SF_MET_MW  SF_GLU_MW
 1657   1818  3  SF_MET_MW  SF_GLU_MW
 1657   1819  3  SF_MET_MW  SF_THR_MW
 1657   1820  3  SF_MET_MW  SF_VAL_MW
 1657   1821  3  SF_MET_MW  SF_ARG_MW
 1657   1822  3  SF_MET_MW  SF_LYS_MW
 1657   1823  3  SF_MET_MW  SF_ARG_MW
 1657   1824  3  SF_MET_MW  SF_LEU_MW
 1657   1825  3  SF_MET_MW  SF_VAL_MW
 1657   1826  3  SF_MET_MW  SF_GLU_MW
 1657   1827  3  SF_MET_MW  SF_TYR_MW
 1657   1828  3  SF_MET_MW  SF_HIS_MW
 1657   1829  3  SF_MET_MW  SF_GLN_MW
 1657   1830  3  SF_MET_MW  SF_MET_MW
 1657   1831  3  SF_MET_MW  SF_THR_MW
 1657   1832  3  SF_MET_MW  SF_ALA_MW
 1657   1833  3  SF_MET_MW  SF_PRO_MW
 1657   1834  3  SF_MET_MW  SF_LEU_MW
 1657   1835  3  SF_MET_MW  SF_ILE_MW
 1657   1836  3  SF_MET_MW  SF_GLY_MW
 1657   1837  3  SF_MET_MW  SF_TYR_MW
 1657   1838  3  SF_MET_MW  SF_TYR_MW
 1657   1839  3  SF_MET_MW  SF_SER_MW
 1657   1840  3  SF_MET_MW  SF_LYS_MW
 1657   1841  3  SF_MET_MW  SF_GLU_MW
 1657   1842  3  SF_MET_MW  SF_ALA_MW
 1657   1843  3  SF_MET_MW  SF_GLU_MW
 1657   1844  3  SF_MET_MW  SF_ALA_MW
 1657   1845  3  SF_MET_MW  SF_GLY_MW
 1657   1846  3  SF_MET_MW  SF_ASN_MW
 1657   1847  3  SF_MET_MW  SF_THR_MW
 1657   1848  3  SF_MET_MW  SF_LYS_MW
 1657   1849  3  SF_MET_MW  SF_TYR_MW
 1657   1850  3  SF_MET_MW  SF_ALA_MW
 1657   1851  3  SF_MET_MW  SF_LYS_MW
 1657   1852  3  SF_MET_MW  SF_VAL_MW
 1657   1853  3  SF_MET_MW  SF_ASP_MW
 1657   1854  3  SF_MET_MW  SF_GLY_MW
 1657   1855  3  SF_MET_MW  SF_THR_MW
 1657   1856  3  SF_MET_MW  SF_LYS_MW
 1657   1857  3  SF_MET_MW  SF_PRO_MW
 1657   1858  3  SF_MET_MW  SF_VAL_MW
 1657   1859  3  SF_MET_MW  SF_ALA_MW
 1657   1860  3  SF_MET_MW  SF_GLU_MW
 1657   1861  3  SF_MET_MW  SF_VAL_MW
 1657   1862  3  SF_MET_MW  SF_ARG_MW
 1657   1863  3  SF_MET_MW  SF_ALA_MW
 1657   1864  3  SF_MET_MW  SF_ASP_MW
 1657   1865  3  SF_MET_MW  SF_LEU_MW
 1657   1866  3  SF_MET_MW  SF_GLU_MW
 1657   1867  3  SF_MET_MW  SF_LYS_MW
 1657   1868  3  SF_MET_MW  SF_ILE_MW
 1657   1869  3  SF_MET_MW  SF_LEU_MW
 1657   1870  3  SF_MET_MW  SF_GLY_MW
 1658   1658  3  SF_ARG_MW  SF_ARG_MW
 1658   1659  3  SF_ARG_MW  SF_ILE_MW
 1658   1660  3  SF_ARG_MW  SF_ILE_MW
 1658   1661  3  SF_ARG_MW  SF_LEU_MW
 1658   1662  3  SF_ARG_MW  SF_LEU_MW
 1658   1663  3  SF_ARG_MW  SF_GLY_MW
 1658   1664  3  SF_ARG_MW  SF_ALA_MW
 1658   1665  3  SF_ARG_MW  SF_PRO_MW
 1658   1666  3  SF_ARG_MW  SF_GLY_MW
 1658   1667  3  SF_ARG_MW  SF_ALA_MW
 1658   1668  3  SF_ARG_MW  SF_GLY_MW
 1658   1669  3  SF_ARG_MW  SF_LYS_MW
 1658   1670  3  SF_ARG_MW  SF_GLY_MW
 1658   1671  3  SF_ARG_MW  SF_THR_MW
 1658   1672  3  SF_ARG_MW  SF_GLN_MW
 1658   1673  3  SF_ARG_MW  SF_ALA_MW
 1658   1674  3  SF_ARG_MW  SF_GLN_MW
 1658   1675  3  SF_ARG_MW  SF_PHE_MW
 1658   1676  3  SF_ARG_MW  SF_ILE_MW
 1658   1677  3  SF_ARG_MW  SF_MET_MW
 1658   1678  3  SF_ARG_MW  SF_GLU_MW
 1658   1679  3  SF_ARG_MW  SF_LYS_MW
 1658   1680  3  SF_ARG_MW  SF_TYR_MW
 1658   1681  3  SF_ARG_MW  SF_GLY_MW
 1658   1682  3  SF_ARG_MW  SF_ILE_MW
 1658   1683  3  SF_ARG_MW  SF_PRO_MW
 1658   1684  3  SF_ARG_MW  SF_GLN_MW
 1658   1685  3  SF_ARG_MW  SF_ILE_MW
 1658   1686  3  SF_ARG_MW  SF_SER_MW
 1658   1687  3  SF_ARG_MW  SF_THR_MW
 1658   1688  3  SF_ARG_MW  SF_GLY_MW
 1658   1689  3  SF_ARG_MW  SF_ASP_MW
 1658   1690  3  SF_ARG_MW  SF_MET_MW
 1658   1691  3  SF_ARG_MW  SF_LEU_MW
 1658   1692  3  SF_ARG_MW  SF_ARG_MW
 1658   1693  3  SF_ARG_MW  SF_ALA_MW
 1658   1694  3  SF_ARG_MW  SF_ALA_MW
 1658   1695  3  SF_ARG_MW  SF_VAL_MW
 1658   1696  3  SF_ARG_MW  SF_LYS_MW
 1658   1697  3  SF_ARG_MW  SF_SER_MW
 1658   1698  3  SF_ARG_MW  SF_GLY_MW
 1658   1699  3  SF_ARG_MW  SF_SER_MW
 1658   1700  3  SF_ARG_MW  SF_GLU_MW
 1658   1701  3  SF_ARG_MW  SF_LEU_MW
 1658   1702  3  SF_ARG_MW  SF_GLY_MW
 1658   1703  3  SF_ARG_MW  SF_LYS_MW
 1658   1704  3  SF_ARG_MW  SF_GLN_MW
 1658   1705  3  SF_ARG_MW  SF_ALA_MW
 1658   1706  3  SF_ARG_MW  SF_LYS_MW
 1658   1707  3  SF_ARG_MW  SF_ASP_MW
 1658   1708  3  SF_ARG_MW  SF_ILE_MW
 1658   1709  3  SF_ARG_MW  SF_MET_MW
 1658   1710  3  SF_ARG_MW  SF_ASP_MW
 1658   1711  3  SF_ARG_MW  SF_ALA_MW
 1658   1712  3  SF_ARG_MW  SF_GLY_MW
 1658   1713  3  SF_ARG_MW  SF_LYS_MW
 1658   1714  3  SF_ARG_MW  SF_LEU_MW
 1658   1715  3  SF_ARG_MW  SF_VAL_MW
 1658   1716  3  SF_ARG_MW  SF_THR_MW
 1658   1717  3  SF_ARG_MW  SF_ASP_MW
 1658   1718  3  SF_ARG_MW  SF_GLU_MW
 1658   1719  3  SF_ARG_MW  SF_LEU_MW
 1658   1720  3  SF_ARG_MW  SF_VAL_MW
 1658   1721  3  SF_ARG_MW  SF_ILE_MW
 1658   1722  3  SF_ARG_MW  SF_ALA_MW
 1658   1723  3  SF_ARG_MW  SF_LEU_MW
 1658   1724  3  SF_ARG_MW  SF_VAL_MW
 1658   1725  3  SF_ARG_MW  SF_LYS_MW
 1658   1726  3  SF_ARG_MW  SF_GLU_MW
 1658   1727  3  SF_ARG_MW  SF_ARG_MW
 1658   1728  3  SF_ARG_MW  SF_ILE_MW
 1658   1729  3  SF_ARG_MW  SF_ALA_MW
 1658   1730  3  SF_ARG_MW  SF_GLN_MW
 1658   1731  3  SF_ARG_MW  SF_GLU_MW
 1658   1732  3  SF_ARG_MW  SF_ASP_MW
 1658   1733  3  SF_ARG_MW  SF_CYS_MW
 1658   1734  3  SF_ARG_MW  SF_ARG_MW
 1658   1735  3  SF_ARG_MW  SF_ASN_MW
 1658   1736  3  SF_ARG_MW  SF_GLY_MW
 1658   1737  3  SF_ARG_MW  SF_PHE_MW
 1658   1738  3  SF_ARG_MW  SF_LEU_MW
 1658   1739  3  SF_ARG_MW  SF_LEU_MW
 1658   1740  3  SF_ARG_MW  SF_ASP_MW
 1658   1741  3  SF_ARG_MW  SF_GLY_MW
 1658   1742  3  SF_ARG_MW  SF_PHE_MW
 1658   1743  3  SF_ARG_MW  SF_PRO_MW
 1658   1744  3  SF_ARG_MW  SF_ARG_MW
 1658   1745  3  SF_ARG_MW  SF_THR_MW
 1658   1746  3  SF_ARG_MW  SF_ILE_MW
 1658   1747  3  SF_ARG_MW  SF_PRO_MW
 1658   1748  3  SF_ARG_MW  SF_GLN_MW
 1658   1749  3  SF_ARG_MW  SF_ALA_MW
 1658   1750  3  SF_ARG_MW  SF_ASP_MW
 1658   1751  3  SF_ARG_MW  SF_ALA_MW
 1658   1752  3  SF_ARG_MW  SF_MET_MW
 1658   1753  3  SF_ARG_MW  SF_LYS_MW
 1658   1754  3  SF_ARG_MW  SF_GLU_MW
 1658   1755  3  SF_ARG_MW  SF_ALA_MW
 1658   1756  3  SF_ARG_MW  SF_GLY_MW
 1658   1757  3  SF_ARG_MW  SF_ILE_MW
 1658   1758  3  SF_ARG_MW  SF_ASN_MW
 1658   1759  3  SF_ARG_MW  SF_VAL_MW
 1658   1760  3  SF_ARG_MW  SF_ASP_MW
 1658   1761  3  SF_ARG_MW  SF_TYR_MW
 1658   1762  3  SF_ARG_MW  SF_VAL_MW
 1658   1763  3  SF_ARG_MW  SF_LEU_MW
 1658   1764  3  SF_ARG_MW  SF_GLU_MW
 1658   1765  3  SF_ARG_MW  SF_PHE_MW
 1658   1766  3  SF_ARG_MW  SF_ASP_MW
 1658   1767  3  SF_ARG_MW  SF_VAL_MW
 1658   1768  3  SF_ARG_MW  SF_PRO_MW
 1658   1769  3  SF_ARG_MW  SF_ASP_MW
 1658   1770  3  SF_ARG_MW  SF_GLU_MW
 1658   1771  3  SF_ARG_MW  SF_LEU_MW
 1658   1772  3  SF_ARG_MW  SF_ILE_MW
 1658   1773  3  SF_ARG_MW  SF_VAL_MW
 1658   1774  3  SF_ARG_MW  SF_ASP_MW
 1658   1775  3  SF_ARG_MW  SF_ARG_MW
 1658   1776  3  SF_ARG_MW  SF_ILE_MW
 1658   1777  3  SF_ARG_MW  SF_VAL_MW
 1658   1778  3  SF_ARG_MW  SF_GLY_MW
 1658   1779  3  SF_ARG_MW  SF_ARG_MW
 1658   1780  3  SF_ARG_MW  SF_ARG_MW
 1658   1781  3  SF_ARG_MW  SF_VAL_MW
 1658   1782  3  SF_ARG_MW  SF_HIS_MW
 1658   1783  3  SF_ARG_MW  SF_ALA_MW
 1658   1784  3  SF_ARG_MW  SF_PRO_MW
 1658   1785  3  SF_ARG_MW  SF_SER_MW
 1658   1786  3  SF_ARG_MW  SF_GLY_MW
 1658   1787  3  SF_ARG_MW  SF_ARG_MW
 1658   1788  3  SF_ARG_MW  SF_VAL_MW
 1658   1789  3  SF_ARG_MW  SF_TYR_MW
 1658   1790  3  SF_ARG_MW  SF_HIS_MW
 1658   1791  3  SF_ARG_MW  SF_VAL_MW
 1658   1792  3  SF_ARG_MW  SF_LYS_MW
 1658   1793  3  SF_ARG_MW  SF_PHE_MW
 1658   1794  3  SF_ARG_MW  SF_ASN_MW
 1658   1795  3  SF_ARG_MW  SF_PRO_MW
 1658   1796  3  SF_ARG_MW  SF_PRO_MW
 1658   1797  3  SF_ARG_MW  SF_LYS_MW
 1658   1798  3  SF_ARG_MW  SF_VAL_MW
 1658   1799  3  SF_ARG_MW  SF_GLU_MW
 1658   1800  3  SF_ARG_MW  SF_GLY_MW
 1658   1801  3  SF_ARG_MW  SF_LYS_MW
 1658   1802  3  SF_ARG_MW  SF_ASP_MW
 1658   1803  3  SF_ARG_MW  SF_ASP_MW
 1658   1804  3  SF_ARG_MW  SF_VAL_MW
 1658   1805  3  SF_ARG_MW  SF_THR_MW
 1658   1806  3  SF_ARG_MW  SF_GLY_MW
 1658   1807  3  SF_ARG_MW  SF_GLU_MW
 1658   1808  3  SF_ARG_MW  SF_GLU_MW
 1658   1809  3  SF_ARG_MW  SF_LEU_MW
 1658   1810  3  SF_ARG_MW  SF_THR_MW
 1658   1811  3  SF_ARG_MW  SF_THR_MW
 1658   1812  3  SF_ARG_MW  SF_ARG_MW
 1658   1813  3  SF_ARG_MW  SF_LYS_MW
 1658   1814  3  SF_ARG_MW  SF_ASP_MW
 1658   1815  3  SF_ARG_MW  SF_ASP_MW
 1658   1816  3  SF_ARG_MW  SF_GLN_MW
 1658   1817  3  SF_ARG_MW  SF_GLU_MW
 1658   1818  3  SF_ARG_MW  SF_GLU_MW
 1658   1819  3  SF_ARG_MW  SF_THR_MW
 1658   1820  3  SF_ARG_MW  SF_VAL_MW
 1658   1821  3  SF_ARG_MW  SF_ARG_MW
 1658   1822  3  SF_ARG_MW  SF_LYS_MW
 1658   1823  3  SF_ARG_MW  SF_ARG_MW
 1658   1824  3  SF_ARG_MW  SF_LEU_MW
 1658   1825  3  SF_ARG_MW  SF_VAL_MW
 1658   1826  3  SF_ARG_MW  SF_GLU_MW
 1658   1827  3  SF_ARG_MW  SF_TYR_MW
 1658   1828  3  SF_ARG_MW  SF_HIS_MW
 1658   1829  3  SF_ARG_MW  SF_GLN_MW
 1658   1830  3  SF_ARG_MW  SF_MET_MW
 1658   1831  3  SF_ARG_MW  SF_THR_MW
 1658   1832  3  SF_ARG_MW  SF_ALA_MW
 1658   1833  3  SF_ARG_MW  SF_PRO_MW
 1658   1834  3  SF_ARG_MW  SF_LEU_MW
 1658   1835  3  SF_ARG_MW  SF_ILE_MW
 1658   1836  3  SF_ARG_MW  SF_GLY_MW
 1658   1837  3  SF_ARG_MW  SF_TYR_MW
 1658   1838  3  SF_ARG_MW  SF_TYR_MW
 1658   1839  3  SF_ARG_MW  SF_SER_MW
 1658   1840  3  SF_ARG_MW  SF_LYS_MW
 1658   1841  3  SF_ARG_MW  SF_GLU_MW
 1658   1842  3  SF_ARG_MW  SF_ALA_MW
 1658   1843  3  SF_ARG_MW  SF_GLU_MW
 1658   1844  3  SF_ARG_MW  SF_ALA_MW
 1658   1845  3  SF_ARG_MW  SF_GLY_MW
 1658   1846  3  SF_ARG_MW  SF_ASN_MW
 1658   1847  3  SF_ARG_MW  SF_THR_MW
 1658   1848  3  SF_ARG_MW  SF_LYS_MW
 1658   1849  3  SF_ARG_MW  SF_TYR_MW
 1658   1850  3  SF_ARG_MW  SF_ALA_MW
 1658   1851  3  SF_ARG_MW  SF_LYS_MW
 1658   1852  3  SF_ARG_MW  SF_VAL_MW
 1658   1853  3  SF_ARG_MW  SF_ASP_MW
 1658   1854  3  SF_ARG_MW  SF_GLY_MW
 1658   1855  3  SF_ARG_MW  SF_THR_MW
 1658   1856  3  SF_ARG_MW  SF_LYS_MW
 1658   1857  3  SF_ARG_MW  SF_PRO_MW
 1658   1858  3  SF_ARG_MW  SF_VAL_MW
 1658   1859  3  SF_ARG_MW  SF_ALA_MW
 1658   1860  3  SF_ARG_MW  SF_GLU_MW
 1658   1861  3  SF_ARG_MW  SF_VAL_MW
 1658   1862  3  SF_ARG_MW  SF_ARG_MW
 1658   1863  3  SF_ARG_MW  SF_ALA_MW
 1658   1864  3  SF_ARG_MW  SF_ASP_MW
 1658   1865  3  SF_ARG_MW  SF_LEU_MW
 1658   1866  3  SF_ARG_MW  SF_GLU_MW
 1658   1867  3  SF_ARG_MW  SF_LYS_MW
 1658   1868  3  SF_ARG_MW  SF_ILE_MW
 1658   1869  3  SF_ARG_MW  SF_LEU_MW
 1658   1870  3  SF_ARG_MW  SF_GLY_MW
 1659   1659  3  SF_ILE_MW  SF_ILE_MW
 1659   1660  3  SF_ILE_MW  SF_ILE_MW
 1659   1661  3  SF_ILE_MW  SF_LEU_MW
 1659   1662  3  SF_ILE_MW  SF_LEU_MW
 1659   1663  3  SF_ILE_MW  SF_GLY_MW
 1659   1664  3  SF_ILE_MW  SF_ALA_MW
 1659   1665  3  SF_ILE_MW  SF_PRO_MW
 1659   1666  3  SF_ILE_MW  SF_GLY_MW
 1659   1667  3  SF_ILE_MW  SF_ALA_MW
 1659   1668  3  SF_ILE_MW  SF_GLY_MW
 1659   1669  3  SF_ILE_MW  SF_LYS_MW
 1659   1670  3  SF_ILE_MW  SF_GLY_MW
 1659   1671  3  SF_ILE_MW  SF_THR_MW
 1659   1672  3  SF_ILE_MW  SF_GLN_MW
 1659   1673  3  SF_ILE_MW  SF_ALA_MW
 1659   1674  3  SF_ILE_MW  SF_GLN_MW
 1659   1675  3  SF_ILE_MW  SF_PHE_MW
 1659   1676  3  SF_ILE_MW  SF_ILE_MW
 1659   1677  3  SF_ILE_MW  SF_MET_MW
 1659   1678  3  SF_ILE_MW  SF_GLU_MW
 1659   1679  3  SF_ILE_MW  SF_LYS_MW
 1659   1680  3  SF_ILE_MW  SF_TYR_MW
 1659   1681  3  SF_ILE_MW  SF_GLY_MW
 1659   1682  3  SF_ILE_MW  SF_ILE_MW
 1659   1683  3  SF_ILE_MW  SF_PRO_MW
 1659   1684  3  SF_ILE_MW  SF_GLN_MW
 1659   1685  3  SF_ILE_MW  SF_ILE_MW
 1659   1686  3  SF_ILE_MW  SF_SER_MW
 1659   1687  3  SF_ILE_MW  SF_THR_MW
 1659   1688  3  SF_ILE_MW  SF_GLY_MW
 1659   1689  3  SF_ILE_MW  SF_ASP_MW
 1659   1690  3  SF_ILE_MW  SF_MET_MW
 1659   1691  3  SF_ILE_MW  SF_LEU_MW
 1659   1692  3  SF_ILE_MW  SF_ARG_MW
 1659   1693  3  SF_ILE_MW  SF_ALA_MW
 1659   1694  3  SF_ILE_MW  SF_ALA_MW
 1659   1695  3  SF_ILE_MW  SF_VAL_MW
 1659   1696  3  SF_ILE_MW  SF_LYS_MW
 1659   1697  3  SF_ILE_MW  SF_SER_MW
 1659   1698  3  SF_ILE_MW  SF_GLY_MW
 1659   1699  3  SF_ILE_MW  SF_SER_MW
 1659   1700  3  SF_ILE_MW  SF_GLU_MW
 1659   1701  3  SF_ILE_MW  SF_LEU_MW
 1659   1702  3  SF_ILE_MW  SF_GLY_MW
 1659   1703  3  SF_ILE_MW  SF_LYS_MW
 1659   1704  3  SF_ILE_MW  SF_GLN_MW
 1659   1705  3  SF_ILE_MW  SF_ALA_MW
 1659   1706  3  SF_ILE_MW  SF_LYS_MW
 1659   1707  3  SF_ILE_MW  SF_ASP_MW
 1659   1708  3  SF_ILE_MW  SF_ILE_MW
 1659   1709  3  SF_ILE_MW  SF_MET_MW
 1659   1710  3  SF_ILE_MW  SF_ASP_MW
 1659   1711  3  SF_ILE_MW  SF_ALA_MW
 1659   1712  3  SF_ILE_MW  SF_GLY_MW
 1659   1713  3  SF_ILE_MW  SF_LYS_MW
 1659   1714  3  SF_ILE_MW  SF_LEU_MW
 1659   1715  3  SF_ILE_MW  SF_VAL_MW
 1659   1716  3  SF_ILE_MW  SF_THR_MW
 1659   1717  3  SF_ILE_MW  SF_ASP_MW
 1659   1718  3  SF_ILE_MW  SF_GLU_MW
 1659   1719  3  SF_ILE_MW  SF_LEU_MW
 1659   1720  3  SF_ILE_MW  SF_VAL_MW
 1659   1721  3  SF_ILE_MW  SF_ILE_MW
 1659   1722  3  SF_ILE_MW  SF_ALA_MW
 1659   1723  3  SF_ILE_MW  SF_LEU_MW
 1659   1724  3  SF_ILE_MW  SF_VAL_MW
 1659   1725  3  SF_ILE_MW  SF_LYS_MW
 1659   1726  3  SF_ILE_MW  SF_GLU_MW
 1659   1727  3  SF_ILE_MW  SF_ARG_MW
 1659   1728  3  SF_ILE_MW  SF_ILE_MW
 1659   1729  3  SF_ILE_MW  SF_ALA_MW
 1659   1730  3  SF_ILE_MW  SF_GLN_MW
 1659   1731  3  SF_ILE_MW  SF_GLU_MW
 1659   1732  3  SF_ILE_MW  SF_ASP_MW
 1659   1733  3  SF_ILE_MW  SF_CYS_MW
 1659   1734  3  SF_ILE_MW  SF_ARG_MW
 1659   1735  3  SF_ILE_MW  SF_ASN_MW
 1659   1736  3  SF_ILE_MW  SF_GLY_MW
 1659   1737  3  SF_ILE_MW  SF_PHE_MW
 1659   1738  3  SF_ILE_MW  SF_LEU_MW
 1659   1739  3  SF_ILE_MW  SF_LEU_MW
 1659   1740  3  SF_ILE_MW  SF_ASP_MW
 1659   1741  3  SF_ILE_MW  SF_GLY_MW
 1659   1742  3  SF_ILE_MW  SF_PHE_MW
 1659   1743  3  SF_ILE_MW  SF_PRO_MW
 1659   1744  3  SF_ILE_MW  SF_ARG_MW
 1659   1745  3  SF_ILE_MW  SF_THR_MW
 1659   1746  3  SF_ILE_MW  SF_ILE_MW
 1659   1747  3  SF_ILE_MW  SF_PRO_MW
 1659   1748  3  SF_ILE_MW  SF_GLN_MW
 1659   1749  3  SF_ILE_MW  SF_ALA_MW
 1659   1750  3  SF_ILE_MW  SF_ASP_MW
 1659   1751  3  SF_ILE_MW  SF_ALA_MW
 1659   1752  3  SF_ILE_MW  SF_MET_MW
 1659   1753  3  SF_ILE_MW  SF_LYS_MW
 1659   1754  3  SF_ILE_MW  SF_GLU_MW
 1659   1755  3  SF_ILE_MW  SF_ALA_MW
 1659   1756  3  SF_ILE_MW  SF_GLY_MW
 1659   1757  3  SF_ILE_MW  SF_ILE_MW
 1659   1758  3  SF_ILE_MW  SF_ASN_MW
 1659   1759  3  SF_ILE_MW  SF_VAL_MW
 1659   1760  3  SF_ILE_MW  SF_ASP_MW
 1659   1761  3  SF_ILE_MW  SF_TYR_MW
 1659   1762  3  SF_ILE_MW  SF_VAL_MW
 1659   1763  3  SF_ILE_MW  SF_LEU_MW
 1659   1764  3  SF_ILE_MW  SF_GLU_MW
 1659   1765  3  SF_ILE_MW  SF_PHE_MW
 1659   1766  3  SF_ILE_MW  SF_ASP_MW
 1659   1767  3  SF_ILE_MW  SF_VAL_MW
 1659   1768  3  SF_ILE_MW  SF_PRO_MW
 1659   1769  3  SF_ILE_MW  SF_ASP_MW
 1659   1770  3  SF_ILE_MW  SF_GLU_MW
 1659   1771  3  SF_ILE_MW  SF_LEU_MW
 1659   1772  3  SF_ILE_MW  SF_ILE_MW
 1659   1773  3  SF_ILE_MW  SF_VAL_MW
 1659   1774  3  SF_ILE_MW  SF_ASP_MW
 1659   1775  3  SF_ILE_MW  SF_ARG_MW
 1659   1776  3  SF_ILE_MW  SF_ILE_MW
 1659   1777  3  SF_ILE_MW  SF_VAL_MW
 1659   1778  3  SF_ILE_MW  SF_GLY_MW
 1659   1779  3  SF_ILE_MW  SF_ARG_MW
 1659   1780  3  SF_ILE_MW  SF_ARG_MW
 1659   1781  3  SF_ILE_MW  SF_VAL_MW
 1659   1782  3  SF_ILE_MW  SF_HIS_MW
 1659   1783  3  SF_ILE_MW  SF_ALA_MW
 1659   1784  3  SF_ILE_MW  SF_PRO_MW
 1659   1785  3  SF_ILE_MW  SF_SER_MW
 1659   1786  3  SF_ILE_MW  SF_GLY_MW
 1659   1787  3  SF_ILE_MW  SF_ARG_MW
 1659   1788  3  SF_ILE_MW  SF_VAL_MW
 1659   1789  3  SF_ILE_MW  SF_TYR_MW
 1659   1790  3  SF_ILE_MW  SF_HIS_MW
 1659   1791  3  SF_ILE_MW  SF_VAL_MW
 1659   1792  3  SF_ILE_MW  SF_LYS_MW
 1659   1793  3  SF_ILE_MW  SF_PHE_MW
 1659   1794  3  SF_ILE_MW  SF_ASN_MW
 1659   1795  3  SF_ILE_MW  SF_PRO_MW
 1659   1796  3  SF_ILE_MW  SF_PRO_MW
 1659   1797  3  SF_ILE_MW  SF_LYS_MW
 1659   1798  3  SF_ILE_MW  SF_VAL_MW
 1659   1799  3  SF_ILE_MW  SF_GLU_MW
 1659   1800  3  SF_ILE_MW  SF_GLY_MW
 1659   1801  3  SF_ILE_MW  SF_LYS_MW
 1659   1802  3  SF_ILE_MW  SF_ASP_MW
 1659   1803  3  SF_ILE_MW  SF_ASP_MW
 1659   1804  3  SF_ILE_MW  SF_VAL_MW
 1659   1805  3  SF_ILE_MW  SF_THR_MW
 1659   1806  3  SF_ILE_MW  SF_GLY_MW
 1659   1807  3  SF_ILE_MW  SF_GLU_MW
 1659   1808  3  SF_ILE_MW  SF_GLU_MW
 1659   1809  3  SF_ILE_MW  SF_LEU_MW
 1659   1810  3  SF_ILE_MW  SF_THR_MW
 1659   1811  3  SF_ILE_MW  SF_THR_MW
 1659   1812  3  SF_ILE_MW  SF_ARG_MW
 1659   1813  3  SF_ILE_MW  SF_LYS_MW
 1659   1814  3  SF_ILE_MW  SF_ASP_MW
 1659   1815  3  SF_ILE_MW  SF_ASP_MW
 1659   1816  3  SF_ILE_MW  SF_GLN_MW
 1659   1817  3  SF_ILE_MW  SF_GLU_MW
 1659   1818  3  SF_ILE_MW  SF_GLU_MW
 1659   1819  3  SF_ILE_MW  SF_THR_MW
 1659   1820  3  SF_ILE_MW  SF_VAL_MW
 1659   1821  3  SF_ILE_MW  SF_ARG_MW
 1659   1822  3  SF_ILE_MW  SF_LYS_MW
 1659   1823  3  SF_ILE_MW  SF_ARG_MW
 1659   1824  3  SF_ILE_MW  SF_LEU_MW
 1659   1825  3  SF_ILE_MW  SF_VAL_MW
 1659   1826  3  SF_ILE_MW  SF_GLU_MW
 1659   1827  3  SF_ILE_MW  SF_TYR_MW
 1659   1828  3  SF_ILE_MW  SF_HIS_MW
 1659   1829  3  SF_ILE_MW  SF_GLN_MW
 1659   1830  3  SF_ILE_MW  SF_MET_MW
 1659   1831  3  SF_ILE_MW  SF_THR_MW
 1659   1832  3  SF_ILE_MW  SF_ALA_MW
 1659   1833  3  SF_ILE_MW  SF_PRO_MW
 1659   1834  3  SF_ILE_MW  SF_LEU_MW
 1659   1835  3  SF_ILE_MW  SF_ILE_MW
 1659   1836  3  SF_ILE_MW  SF_GLY_MW
 1659   1837  3  SF_ILE_MW  SF_TYR_MW
 1659   1838  3  SF_ILE_MW  SF_TYR_MW
 1659   1839  3  SF_ILE_MW  SF_SER_MW
 1659   1840  3  SF_ILE_MW  SF_LYS_MW
 1659   1841  3  SF_ILE_MW  SF_GLU_MW
 1659   1842  3  SF_ILE_MW  SF_ALA_MW
 1659   1843  3  SF_ILE_MW  SF_GLU_MW
 1659   1844  3  SF_ILE_MW  SF_ALA_MW
 1659   1845  3  SF_ILE_MW  SF_GLY_MW
 1659   1846  3  SF_ILE_MW  SF_ASN_MW
 1659   1847  3  SF_ILE_MW  SF_THR_MW
 1659   1848  3  SF_ILE_MW  SF_LYS_MW
 1659   1849  3  SF_ILE_MW  SF_TYR_MW
 1659   1850  3  SF_ILE_MW  SF_ALA_MW
 1659   1851  3  SF_ILE_MW  SF_LYS_MW
 1659   1852  3  SF_ILE_MW  SF_VAL_MW
 1659   1853  3  SF_ILE_MW  SF_ASP_MW
 1659   1854  3  SF_ILE_MW  SF_GLY_MW
 1659   1855  3  SF_ILE_MW  SF_THR_MW
 1659   1856  3  SF_ILE_MW  SF_LYS_MW
 1659   1857  3  SF_ILE_MW  SF_PRO_MW
 1659   1858  3  SF_ILE_MW  SF_VAL_MW
 1659   1859  3  SF_ILE_MW  SF_ALA_MW
 1659   1860  3  SF_ILE_MW  SF_GLU_MW
 1659   1861  3  SF_ILE_MW  SF_VAL_MW
 1659   1862  3  SF_ILE_MW  SF_ARG_MW
 1659   1863  3  SF_ILE_MW  SF_ALA_MW
 1659   1864  3  SF_ILE_MW  SF_ASP_MW
 1659   1865  3  SF_ILE_MW  SF_LEU_MW
 1659   1866  3  SF_ILE_MW  SF_GLU_MW
 1659   1867  3  SF_ILE_MW  SF_LYS_MW
 1659   1868  3  SF_ILE_MW  SF_ILE_MW
 1659   1869  3  SF_ILE_MW  SF_LEU_MW
 1659   1870  3  SF_ILE_MW  SF_GLY_MW
 1660   1660  3  SF_ILE_MW  SF_ILE_MW
 1660   1661  3  SF_ILE_MW  SF_LEU_MW
 1660   1662  3  SF_ILE_MW  SF_LEU_MW
 1660   1663  3  SF_ILE_MW  SF_GLY_MW
 1660   1664  3  SF_ILE_MW  SF_ALA_MW
 1660   1665  3  SF_ILE_MW  SF_PRO_MW
 1660   1666  3  SF_ILE_MW  SF_GLY_MW
 1660   1667  3  SF_ILE_MW  SF_ALA_MW
 1660   1668  3  SF_ILE_MW  SF_GLY_MW
 1660   1669  3  SF_ILE_MW  SF_LYS_MW
 1660   1670  3  SF_ILE_MW  SF_GLY_MW
 1660   1671  3  SF_ILE_MW  SF_THR_MW
 1660   1672  3  SF_ILE_MW  SF_GLN_MW
 1660   1673  3  SF_ILE_MW  SF_ALA_MW
 1660   1674  3  SF_ILE_MW  SF_GLN_MW
 1660   1675  3  SF_ILE_MW  SF_PHE_MW
 1660   1676  3  SF_ILE_MW  SF_ILE_MW
 1660   1677  3  SF_ILE_MW  SF_MET_MW
 1660   1678  3  SF_ILE_MW  SF_GLU_MW
 1660   1679  3  SF_ILE_MW  SF_LYS_MW
 1660   1680  3  SF_ILE_MW  SF_TYR_MW
 1660   1681  3  SF_ILE_MW  SF_GLY_MW
 1660   1682  3  SF_ILE_MW  SF_ILE_MW
 1660   1683  3  SF_ILE_MW  SF_PRO_MW
 1660   1684  3  SF_ILE_MW  SF_GLN_MW
 1660   1685  3  SF_ILE_MW  SF_ILE_MW
 1660   1686  3  SF_ILE_MW  SF_SER_MW
 1660   1687  3  SF_ILE_MW  SF_THR_MW
 1660   1688  3  SF_ILE_MW  SF_GLY_MW
 1660   1689  3  SF_ILE_MW  SF_ASP_MW
 1660   1690  3  SF_ILE_MW  SF_MET_MW
 1660   1691  3  SF_ILE_MW  SF_LEU_MW
 1660   1692  3  SF_ILE_MW  SF_ARG_MW
 1660   1693  3  SF_ILE_MW  SF_ALA_MW
 1660   1694  3  SF_ILE_MW  SF_ALA_MW
 1660   1695  3  SF_ILE_MW  SF_VAL_MW
 1660   1696  3  SF_ILE_MW  SF_LYS_MW
 1660   1697  3  SF_ILE_MW  SF_SER_MW
 1660   1698  3  SF_ILE_MW  SF_GLY_MW
 1660   1699  3  SF_ILE_MW  SF_SER_MW
 1660   1700  3  SF_ILE_MW  SF_GLU_MW
 1660   1701  3  SF_ILE_MW  SF_LEU_MW
 1660   1702  3  SF_ILE_MW  SF_GLY_MW
 1660   1703  3  SF_ILE_MW  SF_LYS_MW
 1660   1704  3  SF_ILE_MW  SF_GLN_MW
 1660   1705  3  SF_ILE_MW  SF_ALA_MW
 1660   1706  3  SF_ILE_MW  SF_LYS_MW
 1660   1707  3  SF_ILE_MW  SF_ASP_MW
 1660   1708  3  SF_ILE_MW  SF_ILE_MW
 1660   1709  3  SF_ILE_MW  SF_MET_MW
 1660   1710  3  SF_ILE_MW  SF_ASP_MW
 1660   1711  3  SF_ILE_MW  SF_ALA_MW
 1660   1712  3  SF_ILE_MW  SF_GLY_MW
 1660   1713  3  SF_ILE_MW  SF_LYS_MW
 1660   1714  3  SF_ILE_MW  SF_LEU_MW
 1660   1715  3  SF_ILE_MW  SF_VAL_MW
 1660   1716  3  SF_ILE_MW  SF_THR_MW
 1660   1717  3  SF_ILE_MW  SF_ASP_MW
 1660   1718  3  SF_ILE_MW  SF_GLU_MW
 1660   1719  3  SF_ILE_MW  SF_LEU_MW
 1660   1720  3  SF_ILE_MW  SF_VAL_MW
 1660   1721  3  SF_ILE_MW  SF_ILE_MW
 1660   1722  3  SF_ILE_MW  SF_ALA_MW
 1660   1723  3  SF_ILE_MW  SF_LEU_MW
 1660   1724  3  SF_ILE_MW  SF_VAL_MW
 1660   1725  3  SF_ILE_MW  SF_LYS_MW
 1660   1726  3  SF_ILE_MW  SF_GLU_MW
 1660   1727  3  SF_ILE_MW  SF_ARG_MW
 1660   1728  3  SF_ILE_MW  SF_ILE_MW
 1660   1729  3  SF_ILE_MW  SF_ALA_MW
 1660   1730  3  SF_ILE_MW  SF_GLN_MW
 1660   1731  3  SF_ILE_MW  SF_GLU_MW
 1660   1732  3  SF_ILE_MW  SF_ASP_MW
 1660   1733  3  SF_ILE_MW  SF_CYS_MW
 1660   1734  3  SF_ILE_MW  SF_ARG_MW
 1660   1735  3  SF_ILE_MW  SF_ASN_MW
 1660   1736  3  SF_ILE_MW  SF_GLY_MW
 1660   1737  3  SF_ILE_MW  SF_PHE_MW
 1660   1738  3  SF_ILE_MW  SF_LEU_MW
 1660   1739  3  SF_ILE_MW  SF_LEU_MW
 1660   1740  3  SF_ILE_MW  SF_ASP_MW
 1660   1741  3  SF_ILE_MW  SF_GLY_MW
 1660   1742  3  SF_ILE_MW  SF_PHE_MW
 1660   1743  3  SF_ILE_MW  SF_PRO_MW
 1660   1744  3  SF_ILE_MW  SF_ARG_MW
 1660   1745  3  SF_ILE_MW  SF_THR_MW
 1660   1746  3  SF_ILE_MW  SF_ILE_MW
 1660   1747  3  SF_ILE_MW  SF_PRO_MW
 1660   1748  3  SF_ILE_MW  SF_GLN_MW
 1660   1749  3  SF_ILE_MW  SF_ALA_MW
 1660   1750  3  SF_ILE_MW  SF_ASP_MW
 1660   1751  3  SF_ILE_MW  SF_ALA_MW
 1660   1752  3  SF_ILE_MW  SF_MET_MW
 1660   1753  3  SF_ILE_MW  SF_LYS_MW
 1660   1754  3  SF_ILE_MW  SF_GLU_MW
 1660   1755  3  SF_ILE_MW  SF_ALA_MW
 1660   1756  3  SF_ILE_MW  SF_GLY_MW
 1660   1757  3  SF_ILE_MW  SF_ILE_MW
 1660   1758  3  SF_ILE_MW  SF_ASN_MW
 1660   1759  3  SF_ILE_MW  SF_VAL_MW
 1660   1760  3  SF_ILE_MW  SF_ASP_MW
 1660   1761  3  SF_ILE_MW  SF_TYR_MW
 1660   1762  3  SF_ILE_MW  SF_VAL_MW
 1660   1763  3  SF_ILE_MW  SF_LEU_MW
 1660   1764  3  SF_ILE_MW  SF_GLU_MW
 1660   1765  3  SF_ILE_MW  SF_PHE_MW
 1660   1766  3  SF_ILE_MW  SF_ASP_MW
 1660   1767  3  SF_ILE_MW  SF_VAL_MW
 1660   1768  3  SF_ILE_MW  SF_PRO_MW
 1660   1769  3  SF_ILE_MW  SF_ASP_MW
 1660   1770  3  SF_ILE_MW  SF_GLU_MW
 1660   1771  3  SF_ILE_MW  SF_LEU_MW
 1660   1772  3  SF_ILE_MW  SF_ILE_MW
 1660   1773  3  SF_ILE_MW  SF_VAL_MW
 1660   1774  3  SF_ILE_MW  SF_ASP_MW
 1660   1775  3  SF_ILE_MW  SF_ARG_MW
 1660   1776  3  SF_ILE_MW  SF_ILE_MW
 1660   1777  3  SF_ILE_MW  SF_VAL_MW
 1660   1778  3  SF_ILE_MW  SF_GLY_MW
 1660   1779  3  SF_ILE_MW  SF_ARG_MW
 1660   1780  3  SF_ILE_MW  SF_ARG_MW
 1660   1781  3  SF_ILE_MW  SF_VAL_MW
 1660   1782  3  SF_ILE_MW  SF_HIS_MW
 1660   1783  3  SF_ILE_MW  SF_ALA_MW
 1660   1784  3  SF_ILE_MW  SF_PRO_MW
 1660   1785  3  SF_ILE_MW  SF_SER_MW
 1660   1786  3  SF_ILE_MW  SF_GLY_MW
 1660   1787  3  SF_ILE_MW  SF_ARG_MW
 1660   1788  3  SF_ILE_MW  SF_VAL_MW
 1660   1789  3  SF_ILE_MW  SF_TYR_MW
 1660   1790  3  SF_ILE_MW  SF_HIS_MW
 1660   1791  3  SF_ILE_MW  SF_VAL_MW
 1660   1792  3  SF_ILE_MW  SF_LYS_MW
 1660   1793  3  SF_ILE_MW  SF_PHE_MW
 1660   1794  3  SF_ILE_MW  SF_ASN_MW
 1660   1795  3  SF_ILE_MW  SF_PRO_MW
 1660   1796  3  SF_ILE_MW  SF_PRO_MW
 1660   1797  3  SF_ILE_MW  SF_LYS_MW
 1660   1798  3  SF_ILE_MW  SF_VAL_MW
 1660   1799  3  SF_ILE_MW  SF_GLU_MW
 1660   1800  3  SF_ILE_MW  SF_GLY_MW
 1660   1801  3  SF_ILE_MW  SF_LYS_MW
 1660   1802  3  SF_ILE_MW  SF_ASP_MW
 1660   1803  3  SF_ILE_MW  SF_ASP_MW
 1660   1804  3  SF_ILE_MW  SF_VAL_MW
 1660   1805  3  SF_ILE_MW  SF_THR_MW
 1660   1806  3  SF_ILE_MW  SF_GLY_MW
 1660   1807  3  SF_ILE_MW  SF_GLU_MW
 1660   1808  3  SF_ILE_MW  SF_GLU_MW
 1660   1809  3  SF_ILE_MW  SF_LEU_MW
 1660   1810  3  SF_ILE_MW  SF_THR_MW
 1660   1811  3  SF_ILE_MW  SF_THR_MW
 1660   1812  3  SF_ILE_MW  SF_ARG_MW
 1660   1813  3  SF_ILE_MW  SF_LYS_MW
 1660   1814  3  SF_ILE_MW  SF_ASP_MW
 1660   1815  3  SF_ILE_MW  SF_ASP_MW
 1660   1816  3  SF_ILE_MW  SF_GLN_MW
 1660   1817  3  SF_ILE_MW  SF_GLU_MW
 1660   1818  3  SF_ILE_MW  SF_GLU_MW
 1660   1819  3  SF_ILE_MW  SF_THR_MW
 1660   1820  3  SF_ILE_MW  SF_VAL_MW
 1660   1821  3  SF_ILE_MW  SF_ARG_MW
 1660   1822  3  SF_ILE_MW  SF_LYS_MW
 1660   1823  3  SF_ILE_MW  SF_ARG_MW
 1660   1824  3  SF_ILE_MW  SF_LEU_MW
 1660   1825  3  SF_ILE_MW  SF_VAL_MW
 1660   1826  3  SF_ILE_MW  SF_GLU_MW
 1660   1827  3  SF_ILE_MW  SF_TYR_MW
 1660   1828  3  SF_ILE_MW  SF_HIS_MW
 1660   1829  3  SF_ILE_MW  SF_GLN_MW
 1660   1830  3  SF_ILE_MW  SF_MET_MW
 1660   1831  3  SF_ILE_MW  SF_THR_MW
 1660   1832  3  SF_ILE_MW  SF_ALA_MW
 1660   1833  3  SF_ILE_MW  SF_PRO_MW
 1660   1834  3  SF_ILE_MW  SF_LEU_MW
 1660   1835  3  SF_ILE_MW  SF_ILE_MW
 1660   1836  3  SF_ILE_MW  SF_GLY_MW
 1660   1837  3  SF_ILE_MW  SF_TYR_MW
 1660   1838  3  SF_ILE_MW  SF_TYR_MW
 1660   1839  3  SF_ILE_MW  SF_SER_MW
 1660   1840  3  SF_ILE_MW  SF_LYS_MW
 1660   1841  3  SF_ILE_MW  SF_GLU_MW
 1660   1842  3  SF_ILE_MW  SF_ALA_MW
 1660   1843  3  SF_ILE_MW  SF_GLU_MW
 1660   1844  3  SF_ILE_MW  SF_ALA_MW
 1660   1845  3  SF_ILE_MW  SF_GLY_MW
 1660   1846  3  SF_ILE_MW  SF_ASN_MW
 1660   1847  3  SF_ILE_MW  SF_THR_MW
 1660   1848  3  SF_ILE_MW  SF_LYS_MW
 1660   1849  3  SF_ILE_MW  SF_TYR_MW
 1660   1850  3  SF_ILE_MW  SF_ALA_MW
 1660   1851  3  SF_ILE_MW  SF_LYS_MW
 1660   1852  3  SF_ILE_MW  SF_VAL_MW
 1660   1853  3  SF_ILE_MW  SF_ASP_MW
 1660   1854  3  SF_ILE_MW  SF_GLY_MW
 1660   1855  3  SF_ILE_MW  SF_THR_MW
 1660   1856  3  SF_ILE_MW  SF_LYS_MW
 1660   1857  3  SF_ILE_MW  SF_PRO_MW
 1660   1858  3  SF_ILE_MW  SF_VAL_MW
 1660   1859  3  SF_ILE_MW  SF_ALA_MW
 1660   1860  3  SF_ILE_MW  SF_GLU_MW
 1660   1861  3  SF_ILE_MW  SF_VAL_MW
 1660   1862  3  SF_ILE_MW  SF_ARG_MW
 1660   1863  3  SF_ILE_MW  SF_ALA_MW
 1660   1864  3  SF_ILE_MW  SF_ASP_MW
 1660   1865  3  SF_ILE_MW  SF_LEU_MW
 1660   1866  3  SF_ILE_MW  SF_GLU_MW
 1660   1867  3  SF_ILE_MW  SF_LYS_MW
 1660   1868  3  SF_ILE_MW  SF_ILE_MW
 1660   1869  3  SF_ILE_MW  SF_LEU_MW
 1660   1870  3  SF_ILE_MW  SF_GLY_MW
 1661   1661  3  SF_LEU_MW  SF_LEU_MW
 1661   1662  3  SF_LEU_MW  SF_LEU_MW
 1661   1663  3  SF_LEU_MW  SF_GLY_MW
 1661   1664  3  SF_LEU_MW  SF_ALA_MW
 1661   1665  3  SF_LEU_MW  SF_PRO_MW
 1661   1666  3  SF_LEU_MW  SF_GLY_MW
 1661   1667  3  SF_LEU_MW  SF_ALA_MW
 1661   1668  3  SF_LEU_MW  SF_GLY_MW
 1661   1669  3  SF_LEU_MW  SF_LYS_MW
 1661   1670  3  SF_LEU_MW  SF_GLY_MW
 1661   1671  3  SF_LEU_MW  SF_THR_MW
 1661   1672  3  SF_LEU_MW  SF_GLN_MW
 1661   1673  3  SF_LEU_MW  SF_ALA_MW
 1661   1674  3  SF_LEU_MW  SF_GLN_MW
 1661   1675  3  SF_LEU_MW  SF_PHE_MW
 1661   1676  3  SF_LEU_MW  SF_ILE_MW
 1661   1677  3  SF_LEU_MW  SF_MET_MW
 1661   1678  3  SF_LEU_MW  SF_GLU_MW
 1661   1679  3  SF_LEU_MW  SF_LYS_MW
 1661   1680  3  SF_LEU_MW  SF_TYR_MW
 1661   1681  3  SF_LEU_MW  SF_GLY_MW
 1661   1682  3  SF_LEU_MW  SF_ILE_MW
 1661   1683  3  SF_LEU_MW  SF_PRO_MW
 1661   1684  3  SF_LEU_MW  SF_GLN_MW
 1661   1685  3  SF_LEU_MW  SF_ILE_MW
 1661   1686  3  SF_LEU_MW  SF_SER_MW
 1661   1687  3  SF_LEU_MW  SF_THR_MW
 1661   1688  3  SF_LEU_MW  SF_GLY_MW
 1661   1689  3  SF_LEU_MW  SF_ASP_MW
 1661   1690  3  SF_LEU_MW  SF_MET_MW
 1661   1691  3  SF_LEU_MW  SF_LEU_MW
 1661   1692  3  SF_LEU_MW  SF_ARG_MW
 1661   1693  3  SF_LEU_MW  SF_ALA_MW
 1661   1694  3  SF_LEU_MW  SF_ALA_MW
 1661   1695  3  SF_LEU_MW  SF_VAL_MW
 1661   1696  3  SF_LEU_MW  SF_LYS_MW
 1661   1697  3  SF_LEU_MW  SF_SER_MW
 1661   1698  3  SF_LEU_MW  SF_GLY_MW
 1661   1699  3  SF_LEU_MW  SF_SER_MW
 1661   1700  3  SF_LEU_MW  SF_GLU_MW
 1661   1701  3  SF_LEU_MW  SF_LEU_MW
 1661   1702  3  SF_LEU_MW  SF_GLY_MW
 1661   1703  3  SF_LEU_MW  SF_LYS_MW
 1661   1704  3  SF_LEU_MW  SF_GLN_MW
 1661   1705  3  SF_LEU_MW  SF_ALA_MW
 1661   1706  3  SF_LEU_MW  SF_LYS_MW
 1661   1707  3  SF_LEU_MW  SF_ASP_MW
 1661   1708  3  SF_LEU_MW  SF_ILE_MW
 1661   1709  3  SF_LEU_MW  SF_MET_MW
 1661   1710  3  SF_LEU_MW  SF_ASP_MW
 1661   1711  3  SF_LEU_MW  SF_ALA_MW
 1661   1712  3  SF_LEU_MW  SF_GLY_MW
 1661   1713  3  SF_LEU_MW  SF_LYS_MW
 1661   1714  3  SF_LEU_MW  SF_LEU_MW
 1661   1715  3  SF_LEU_MW  SF_VAL_MW
 1661   1716  3  SF_LEU_MW  SF_THR_MW
 1661   1717  3  SF_LEU_MW  SF_ASP_MW
 1661   1718  3  SF_LEU_MW  SF_GLU_MW
 1661   1719  3  SF_LEU_MW  SF_LEU_MW
 1661   1720  3  SF_LEU_MW  SF_VAL_MW
 1661   1721  3  SF_LEU_MW  SF_ILE_MW
 1661   1722  3  SF_LEU_MW  SF_ALA_MW
 1661   1723  3  SF_LEU_MW  SF_LEU_MW
 1661   1724  3  SF_LEU_MW  SF_VAL_MW
 1661   1725  3  SF_LEU_MW  SF_LYS_MW
 1661   1726  3  SF_LEU_MW  SF_GLU_MW
 1661   1727  3  SF_LEU_MW  SF_ARG_MW
 1661   1728  3  SF_LEU_MW  SF_ILE_MW
 1661   1729  3  SF_LEU_MW  SF_ALA_MW
 1661   1730  3  SF_LEU_MW  SF_GLN_MW
 1661   1731  3  SF_LEU_MW  SF_GLU_MW
 1661   1732  3  SF_LEU_MW  SF_ASP_MW
 1661   1733  3  SF_LEU_MW  SF_CYS_MW
 1661   1734  3  SF_LEU_MW  SF_ARG_MW
 1661   1735  3  SF_LEU_MW  SF_ASN_MW
 1661   1736  3  SF_LEU_MW  SF_GLY_MW
 1661   1737  3  SF_LEU_MW  SF_PHE_MW
 1661   1738  3  SF_LEU_MW  SF_LEU_MW
 1661   1739  3  SF_LEU_MW  SF_LEU_MW
 1661   1740  3  SF_LEU_MW  SF_ASP_MW
 1661   1741  3  SF_LEU_MW  SF_GLY_MW
 1661   1742  3  SF_LEU_MW  SF_PHE_MW
 1661   1743  3  SF_LEU_MW  SF_PRO_MW
 1661   1744  3  SF_LEU_MW  SF_ARG_MW
 1661   1745  3  SF_LEU_MW  SF_THR_MW
 1661   1746  3  SF_LEU_MW  SF_ILE_MW
 1661   1747  3  SF_LEU_MW  SF_PRO_MW
 1661   1748  3  SF_LEU_MW  SF_GLN_MW
 1661   1749  3  SF_LEU_MW  SF_ALA_MW
 1661   1750  3  SF_LEU_MW  SF_ASP_MW
 1661   1751  3  SF_LEU_MW  SF_ALA_MW
 1661   1752  3  SF_LEU_MW  SF_MET_MW
 1661   1753  3  SF_LEU_MW  SF_LYS_MW
 1661   1754  3  SF_LEU_MW  SF_GLU_MW
 1661   1755  3  SF_LEU_MW  SF_ALA_MW
 1661   1756  3  SF_LEU_MW  SF_GLY_MW
 1661   1757  3  SF_LEU_MW  SF_ILE_MW
 1661   1758  3  SF_LEU_MW  SF_ASN_MW
 1661   1759  3  SF_LEU_MW  SF_VAL_MW
 1661   1760  3  SF_LEU_MW  SF_ASP_MW
 1661   1761  3  SF_LEU_MW  SF_TYR_MW
 1661   1762  3  SF_LEU_MW  SF_VAL_MW
 1661   1763  3  SF_LEU_MW  SF_LEU_MW
 1661   1764  3  SF_LEU_MW  SF_GLU_MW
 1661   1765  3  SF_LEU_MW  SF_PHE_MW
 1661   1766  3  SF_LEU_MW  SF_ASP_MW
 1661   1767  3  SF_LEU_MW  SF_VAL_MW
 1661   1768  3  SF_LEU_MW  SF_PRO_MW
 1661   1769  3  SF_LEU_MW  SF_ASP_MW
 1661   1770  3  SF_LEU_MW  SF_GLU_MW
 1661   1771  3  SF_LEU_MW  SF_LEU_MW
 1661   1772  3  SF_LEU_MW  SF_ILE_MW
 1661   1773  3  SF_LEU_MW  SF_VAL_MW
 1661   1774  3  SF_LEU_MW  SF_ASP_MW
 1661   1775  3  SF_LEU_MW  SF_ARG_MW
 1661   1776  3  SF_LEU_MW  SF_ILE_MW
 1661   1777  3  SF_LEU_MW  SF_VAL_MW
 1661   1778  3  SF_LEU_MW  SF_GLY_MW
 1661   1779  3  SF_LEU_MW  SF_ARG_MW
 1661   1780  3  SF_LEU_MW  SF_ARG_MW
 1661   1781  3  SF_LEU_MW  SF_VAL_MW
 1661   1782  3  SF_LEU_MW  SF_HIS_MW
 1661   1783  3  SF_LEU_MW  SF_ALA_MW
 1661   1784  3  SF_LEU_MW  SF_PRO_MW
 1661   1785  3  SF_LEU_MW  SF_SER_MW
 1661   1786  3  SF_LEU_MW  SF_GLY_MW
 1661   1787  3  SF_LEU_MW  SF_ARG_MW
 1661   1788  3  SF_LEU_MW  SF_VAL_MW
 1661   1789  3  SF_LEU_MW  SF_TYR_MW
 1661   1790  3  SF_LEU_MW  SF_HIS_MW
 1661   1791  3  SF_LEU_MW  SF_VAL_MW
 1661   1792  3  SF_LEU_MW  SF_LYS_MW
 1661   1793  3  SF_LEU_MW  SF_PHE_MW
 1661   1794  3  SF_LEU_MW  SF_ASN_MW
 1661   1795  3  SF_LEU_MW  SF_PRO_MW
 1661   1796  3  SF_LEU_MW  SF_PRO_MW
 1661   1797  3  SF_LEU_MW  SF_LYS_MW
 1661   1798  3  SF_LEU_MW  SF_VAL_MW
 1661   1799  3  SF_LEU_MW  SF_GLU_MW
 1661   1800  3  SF_LEU_MW  SF_GLY_MW
 1661   1801  3  SF_LEU_MW  SF_LYS_MW
 1661   1802  3  SF_LEU_MW  SF_ASP_MW
 1661   1803  3  SF_LEU_MW  SF_ASP_MW
 1661   1804  3  SF_LEU_MW  SF_VAL_MW
 1661   1805  3  SF_LEU_MW  SF_THR_MW
 1661   1806  3  SF_LEU_MW  SF_GLY_MW
 1661   1807  3  SF_LEU_MW  SF_GLU_MW
 1661   1808  3  SF_LEU_MW  SF_GLU_MW
 1661   1809  3  SF_LEU_MW  SF_LEU_MW
 1661   1810  3  SF_LEU_MW  SF_THR_MW
 1661   1811  3  SF_LEU_MW  SF_THR_MW
 1661   1812  3  SF_LEU_MW  SF_ARG_MW
 1661   1813  3  SF_LEU_MW  SF_LYS_MW
 1661   1814  3  SF_LEU_MW  SF_ASP_MW
 1661   1815  3  SF_LEU_MW  SF_ASP_MW
 1661   1816  3  SF_LEU_MW  SF_GLN_MW
 1661   1817  3  SF_LEU_MW  SF_GLU_MW
 1661   1818  3  SF_LEU_MW  SF_GLU_MW
 1661   1819  3  SF_LEU_MW  SF_THR_MW
 1661   1820  3  SF_LEU_MW  SF_VAL_MW
 1661   1821  3  SF_LEU_MW  SF_ARG_MW
 1661   1822  3  SF_LEU_MW  SF_LYS_MW
 1661   1823  3  SF_LEU_MW  SF_ARG_MW
 1661   1824  3  SF_LEU_MW  SF_LEU_MW
 1661   1825  3  SF_LEU_MW  SF_VAL_MW
 1661   1826  3  SF_LEU_MW  SF_GLU_MW
 1661   1827  3  SF_LEU_MW  SF_TYR_MW
 1661   1828  3  SF_LEU_MW  SF_HIS_MW
 1661   1829  3  SF_LEU_MW  SF_GLN_MW
 1661   1830  3  SF_LEU_MW  SF_MET_MW
 1661   1831  3  SF_LEU_MW  SF_THR_MW
 1661   1832  3  SF_LEU_MW  SF_ALA_MW
 1661   1833  3  SF_LEU_MW  SF_PRO_MW
 1661   1834  3  SF_LEU_MW  SF_LEU_MW
 1661   1835  3  SF_LEU_MW  SF_ILE_MW
 1661   1836  3  SF_LEU_MW  SF_GLY_MW
 1661   1837  3  SF_LEU_MW  SF_TYR_MW
 1661   1838  3  SF_LEU_MW  SF_TYR_MW
 1661   1839  3  SF_LEU_MW  SF_SER_MW
 1661   1840  3  SF_LEU_MW  SF_LYS_MW
 1661   1841  3  SF_LEU_MW  SF_GLU_MW
 1661   1842  3  SF_LEU_MW  SF_ALA_MW
 1661   1843  3  SF_LEU_MW  SF_GLU_MW
 1661   1844  3  SF_LEU_MW  SF_ALA_MW
 1661   1845  3  SF_LEU_MW  SF_GLY_MW
 1661   1846  3  SF_LEU_MW  SF_ASN_MW
 1661   1847  3  SF_LEU_MW  SF_THR_MW
 1661   1848  3  SF_LEU_MW  SF_LYS_MW
 1661   1849  3  SF_LEU_MW  SF_TYR_MW
 1661   1850  3  SF_LEU_MW  SF_ALA_MW
 1661   1851  3  SF_LEU_MW  SF_LYS_MW
 1661   1852  3  SF_LEU_MW  SF_VAL_MW
 1661   1853  3  SF_LEU_MW  SF_ASP_MW
 1661   1854  3  SF_LEU_MW  SF_GLY_MW
 1661   1855  3  SF_LEU_MW  SF_THR_MW
 1661   1856  3  SF_LEU_MW  SF_LYS_MW
 1661   1857  3  SF_LEU_MW  SF_PRO_MW
 1661   1858  3  SF_LEU_MW  SF_VAL_MW
 1661   1859  3  SF_LEU_MW  SF_ALA_MW
 1661   1860  3  SF_LEU_MW  SF_GLU_MW
 1661   1861  3  SF_LEU_MW  SF_VAL_MW
 1661   1862  3  SF_LEU_MW  SF_ARG_MW
 1661   1863  3  SF_LEU_MW  SF_ALA_MW
 1661   1864  3  SF_LEU_MW  SF_ASP_MW
 1661   1865  3  SF_LEU_MW  SF_LEU_MW
 1661   1866  3  SF_LEU_MW  SF_GLU_MW
 1661   1867  3  SF_LEU_MW  SF_LYS_MW
 1661   1868  3  SF_LEU_MW  SF_ILE_MW
 1661   1869  3  SF_LEU_MW  SF_LEU_MW
 1661   1870  3  SF_LEU_MW  SF_GLY_MW
 1662   1662  3  SF_LEU_MW  SF_LEU_MW
 1662   1663  3  SF_LEU_MW  SF_GLY_MW
 1662   1664  3  SF_LEU_MW  SF_ALA_MW
 1662   1665  3  SF_LEU_MW  SF_PRO_MW
 1662   1666  3  SF_LEU_MW  SF_GLY_MW
 1662   1667  3  SF_LEU_MW  SF_ALA_MW
 1662   1668  3  SF_LEU_MW  SF_GLY_MW
 1662   1669  3  SF_LEU_MW  SF_LYS_MW
 1662   1670  3  SF_LEU_MW  SF_GLY_MW
 1662   1671  3  SF_LEU_MW  SF_THR_MW
 1662   1672  3  SF_LEU_MW  SF_GLN_MW
 1662   1673  3  SF_LEU_MW  SF_ALA_MW
 1662   1674  3  SF_LEU_MW  SF_GLN_MW
 1662   1675  3  SF_LEU_MW  SF_PHE_MW
 1662   1676  3  SF_LEU_MW  SF_ILE_MW
 1662   1677  3  SF_LEU_MW  SF_MET_MW
 1662   1678  3  SF_LEU_MW  SF_GLU_MW
 1662   1679  3  SF_LEU_MW  SF_LYS_MW
 1662   1680  3  SF_LEU_MW  SF_TYR_MW
 1662   1681  3  SF_LEU_MW  SF_GLY_MW
 1662   1682  3  SF_LEU_MW  SF_ILE_MW
 1662   1683  3  SF_LEU_MW  SF_PRO_MW
 1662   1684  3  SF_LEU_MW  SF_GLN_MW
 1662   1685  3  SF_LEU_MW  SF_ILE_MW
 1662   1686  3  SF_LEU_MW  SF_SER_MW
 1662   1687  3  SF_LEU_MW  SF_THR_MW
 1662   1688  3  SF_LEU_MW  SF_GLY_MW
 1662   1689  3  SF_LEU_MW  SF_ASP_MW
 1662   1690  3  SF_LEU_MW  SF_MET_MW
 1662   1691  3  SF_LEU_MW  SF_LEU_MW
 1662   1692  3  SF_LEU_MW  SF_ARG_MW
 1662   1693  3  SF_LEU_MW  SF_ALA_MW
 1662   1694  3  SF_LEU_MW  SF_ALA_MW
 1662   1695  3  SF_LEU_MW  SF_VAL_MW
 1662   1696  3  SF_LEU_MW  SF_LYS_MW
 1662   1697  3  SF_LEU_MW  SF_SER_MW
 1662   1698  3  SF_LEU_MW  SF_GLY_MW
 1662   1699  3  SF_LEU_MW  SF_SER_MW
 1662   1700  3  SF_LEU_MW  SF_GLU_MW
 1662   1701  3  SF_LEU_MW  SF_LEU_MW
 1662   1702  3  SF_LEU_MW  SF_GLY_MW
 1662   1703  3  SF_LEU_MW  SF_LYS_MW
 1662   1704  3  SF_LEU_MW  SF_GLN_MW
 1662   1705  3  SF_LEU_MW  SF_ALA_MW
 1662   1706  3  SF_LEU_MW  SF_LYS_MW
 1662   1707  3  SF_LEU_MW  SF_ASP_MW
 1662   1708  3  SF_LEU_MW  SF_ILE_MW
 1662   1709  3  SF_LEU_MW  SF_MET_MW
 1662   1710  3  SF_LEU_MW  SF_ASP_MW
 1662   1711  3  SF_LEU_MW  SF_ALA_MW
 1662   1712  3  SF_LEU_MW  SF_GLY_MW
 1662   1713  3  SF_LEU_MW  SF_LYS_MW
 1662   1714  3  SF_LEU_MW  SF_LEU_MW
 1662   1715  3  SF_LEU_MW  SF_VAL_MW
 1662   1716  3  SF_LEU_MW  SF_THR_MW
 1662   1717  3  SF_LEU_MW  SF_ASP_MW
 1662   1718  3  SF_LEU_MW  SF_GLU_MW
 1662   1719  3  SF_LEU_MW  SF_LEU_MW
 1662   1720  3  SF_LEU_MW  SF_VAL_MW
 1662   1721  3  SF_LEU_MW  SF_ILE_MW
 1662   1722  3  SF_LEU_MW  SF_ALA_MW
 1662   1723  3  SF_LEU_MW  SF_LEU_MW
 1662   1724  3  SF_LEU_MW  SF_VAL_MW
 1662   1725  3  SF_LEU_MW  SF_LYS_MW
 1662   1726  3  SF_LEU_MW  SF_GLU_MW
 1662   1727  3  SF_LEU_MW  SF_ARG_MW
 1662   1728  3  SF_LEU_MW  SF_ILE_MW
 1662   1729  3  SF_LEU_MW  SF_ALA_MW
 1662   1730  3  SF_LEU_MW  SF_GLN_MW
 1662   1731  3  SF_LEU_MW  SF_GLU_MW
 1662   1732  3  SF_LEU_MW  SF_ASP_MW
 1662   1733  3  SF_LEU_MW  SF_CYS_MW
 1662   1734  3  SF_LEU_MW  SF_ARG_MW
 1662   1735  3  SF_LEU_MW  SF_ASN_MW
 1662   1736  3  SF_LEU_MW  SF_GLY_MW
 1662   1737  3  SF_LEU_MW  SF_PHE_MW
 1662   1738  3  SF_LEU_MW  SF_LEU_MW
 1662   1739  3  SF_LEU_MW  SF_LEU_MW
 1662   1740  3  SF_LEU_MW  SF_ASP_MW
 1662   1741  3  SF_LEU_MW  SF_GLY_MW
 1662   1742  3  SF_LEU_MW  SF_PHE_MW
 1662   1743  3  SF_LEU_MW  SF_PRO_MW
 1662   1744  3  SF_LEU_MW  SF_ARG_MW
 1662   1745  3  SF_LEU_MW  SF_THR_MW
 1662   1746  3  SF_LEU_MW  SF_ILE_MW
 1662   1747  3  SF_LEU_MW  SF_PRO_MW
 1662   1748  3  SF_LEU_MW  SF_GLN_MW
 1662   1749  3  SF_LEU_MW  SF_ALA_MW
 1662   1750  3  SF_LEU_MW  SF_ASP_MW
 1662   1751  3  SF_LEU_MW  SF_ALA_MW
 1662   1752  3  SF_LEU_MW  SF_MET_MW
 1662   1753  3  SF_LEU_MW  SF_LYS_MW
 1662   1754  3  SF_LEU_MW  SF_GLU_MW
 1662   1755  3  SF_LEU_MW  SF_ALA_MW
 1662   1756  3  SF_LEU_MW  SF_GLY_MW
 1662   1757  3  SF_LEU_MW  SF_ILE_MW
 1662   1758  3  SF_LEU_MW  SF_ASN_MW
 1662   1759  3  SF_LEU_MW  SF_VAL_MW
 1662   1760  3  SF_LEU_MW  SF_ASP_MW
 1662   1761  3  SF_LEU_MW  SF_TYR_MW
 1662   1762  3  SF_LEU_MW  SF_VAL_MW
 1662   1763  3  SF_LEU_MW  SF_LEU_MW
 1662   1764  3  SF_LEU_MW  SF_GLU_MW
 1662   1765  3  SF_LEU_MW  SF_PHE_MW
 1662   1766  3  SF_LEU_MW  SF_ASP_MW
 1662   1767  3  SF_LEU_MW  SF_VAL_MW
 1662   1768  3  SF_LEU_MW  SF_PRO_MW
 1662   1769  3  SF_LEU_MW  SF_ASP_MW
 1662   1770  3  SF_LEU_MW  SF_GLU_MW
 1662   1771  3  SF_LEU_MW  SF_LEU_MW
 1662   1772  3  SF_LEU_MW  SF_ILE_MW
 1662   1773  3  SF_LEU_MW  SF_VAL_MW
 1662   1774  3  SF_LEU_MW  SF_ASP_MW
 1662   1775  3  SF_LEU_MW  SF_ARG_MW
 1662   1776  3  SF_LEU_MW  SF_ILE_MW
 1662   1777  3  SF_LEU_MW  SF_VAL_MW
 1662   1778  3  SF_LEU_MW  SF_GLY_MW
 1662   1779  3  SF_LEU_MW  SF_ARG_MW
 1662   1780  3  SF_LEU_MW  SF_ARG_MW
 1662   1781  3  SF_LEU_MW  SF_VAL_MW
 1662   1782  3  SF_LEU_MW  SF_HIS_MW
 1662   1783  3  SF_LEU_MW  SF_ALA_MW
 1662   1784  3  SF_LEU_MW  SF_PRO_MW
 1662   1785  3  SF_LEU_MW  SF_SER_MW
 1662   1786  3  SF_LEU_MW  SF_GLY_MW
 1662   1787  3  SF_LEU_MW  SF_ARG_MW
 1662   1788  3  SF_LEU_MW  SF_VAL_MW
 1662   1789  3  SF_LEU_MW  SF_TYR_MW
 1662   1790  3  SF_LEU_MW  SF_HIS_MW
 1662   1791  3  SF_LEU_MW  SF_VAL_MW
 1662   1792  3  SF_LEU_MW  SF_LYS_MW
 1662   1793  3  SF_LEU_MW  SF_PHE_MW
 1662   1794  3  SF_LEU_MW  SF_ASN_MW
 1662   1795  3  SF_LEU_MW  SF_PRO_MW
 1662   1796  3  SF_LEU_MW  SF_PRO_MW
 1662   1797  3  SF_LEU_MW  SF_LYS_MW
 1662   1798  3  SF_LEU_MW  SF_VAL_MW
 1662   1799  3  SF_LEU_MW  SF_GLU_MW
 1662   1800  3  SF_LEU_MW  SF_GLY_MW
 1662   1801  3  SF_LEU_MW  SF_LYS_MW
 1662   1802  3  SF_LEU_MW  SF_ASP_MW
 1662   1803  3  SF_LEU_MW  SF_ASP_MW
 1662   1804  3  SF_LEU_MW  SF_VAL_MW
 1662   1805  3  SF_LEU_MW  SF_THR_MW
 1662   1806  3  SF_LEU_MW  SF_GLY_MW
 1662   1807  3  SF_LEU_MW  SF_GLU_MW
 1662   1808  3  SF_LEU_MW  SF_GLU_MW
 1662   1809  3  SF_LEU_MW  SF_LEU_MW
 1662   1810  3  SF_LEU_MW  SF_THR_MW
 1662   1811  3  SF_LEU_MW  SF_THR_MW
 1662   1812  3  SF_LEU_MW  SF_ARG_MW
 1662   1813  3  SF_LEU_MW  SF_LYS_MW
 1662   1814  3  SF_LEU_MW  SF_ASP_MW
 1662   1815  3  SF_LEU_MW  SF_ASP_MW
 1662   1816  3  SF_LEU_MW  SF_GLN_MW
 1662   1817  3  SF_LEU_MW  SF_GLU_MW
 1662   1818  3  SF_LEU_MW  SF_GLU_MW
 1662   1819  3  SF_LEU_MW  SF_THR_MW
 1662   1820  3  SF_LEU_MW  SF_VAL_MW
 1662   1821  3  SF_LEU_MW  SF_ARG_MW
 1662   1822  3  SF_LEU_MW  SF_LYS_MW
 1662   1823  3  SF_LEU_MW  SF_ARG_MW
 1662   1824  3  SF_LEU_MW  SF_LEU_MW
 1662   1825  3  SF_LEU_MW  SF_VAL_MW
 1662   1826  3  SF_LEU_MW  SF_GLU_MW
 1662   1827  3  SF_LEU_MW  SF_TYR_MW
 1662   1828  3  SF_LEU_MW  SF_HIS_MW
 1662   1829  3  SF_LEU_MW  SF_GLN_MW
 1662   1830  3  SF_LEU_MW  SF_MET_MW
 1662   1831  3  SF_LEU_MW  SF_THR_MW
 1662   1832  3  SF_LEU_MW  SF_ALA_MW
 1662   1833  3  SF_LEU_MW  SF_PRO_MW
 1662   1834  3  SF_LEU_MW  SF_LEU_MW
 1662   1835  3  SF_LEU_MW  SF_ILE_MW
 1662   1836  3  SF_LEU_MW  SF_GLY_MW
 1662   1837  3  SF_LEU_MW  SF_TYR_MW
 1662   1838  3  SF_LEU_MW  SF_TYR_MW
 1662   1839  3  SF_LEU_MW  SF_SER_MW
 1662   1840  3  SF_LEU_MW  SF_LYS_MW
 1662   1841  3  SF_LEU_MW  SF_GLU_MW
 1662   1842  3  SF_LEU_MW  SF_ALA_MW
 1662   1843  3  SF_LEU_MW  SF_GLU_MW
 1662   1844  3  SF_LEU_MW  SF_ALA_MW
 1662   1845  3  SF_LEU_MW  SF_GLY_MW
 1662   1846  3  SF_LEU_MW  SF_ASN_MW
 1662   1847  3  SF_LEU_MW  SF_THR_MW
 1662   1848  3  SF_LEU_MW  SF_LYS_MW
 1662   1849  3  SF_LEU_MW  SF_TYR_MW
 1662   1850  3  SF_LEU_MW  SF_ALA_MW
 1662   1851  3  SF_LEU_MW  SF_LYS_MW
 1662   1852  3  SF_LEU_MW  SF_VAL_MW
 1662   1853  3  SF_LEU_MW  SF_ASP_MW
 1662   1854  3  SF_LEU_MW  SF_GLY_MW
 1662   1855  3  SF_LEU_MW  SF_THR_MW
 1662   1856  3  SF_LEU_MW  SF_LYS_MW
 1662   1857  3  SF_LEU_MW  SF_PRO_MW
 1662   1858  3  SF_LEU_MW  SF_VAL_MW
 1662   1859  3  SF_LEU_MW  SF_ALA_MW
 1662   1860  3  SF_LEU_MW  SF_GLU_MW
 1662   1861  3  SF_LEU_MW  SF_VAL_MW
 1662   1862  3  SF_LEU_MW  SF_ARG_MW
 1662   1863  3  SF_LEU_MW  SF_ALA_MW
 1662   1864  3  SF_LEU_MW  SF_ASP_MW
 1662   1865  3  SF_LEU_MW  SF_LEU_MW
 1662   1866  3  SF_LEU_MW  SF_GLU_MW
 1662   1867  3  SF_LEU_MW  SF_LYS_MW
 1662   1868  3  SF_LEU_MW  SF_ILE_MW
 1662   1869  3  SF_LEU_MW  SF_LEU_MW
 1662   1870  3  SF_LEU_MW  SF_GLY_MW
 1663   1663  3  SF_GLY_MW  SF_GLY_MW
 1663   1664  3  SF_GLY_MW  SF_ALA_MW
 1663   1665  3  SF_GLY_MW  SF_PRO_MW
 1663   1666  3  SF_GLY_MW  SF_GLY_MW
 1663   1667  3  SF_GLY_MW  SF_ALA_MW
 1663   1668  3  SF_GLY_MW  SF_GLY_MW
 1663   1669  3  SF_GLY_MW  SF_LYS_MW
 1663   1670  3  SF_GLY_MW  SF_GLY_MW
 1663   1671  3  SF_GLY_MW  SF_THR_MW
 1663   1672  3  SF_GLY_MW  SF_GLN_MW
 1663   1673  3  SF_GLY_MW  SF_ALA_MW
 1663   1674  3  SF_GLY_MW  SF_GLN_MW
 1663   1675  3  SF_GLY_MW  SF_PHE_MW
 1663   1676  3  SF_GLY_MW  SF_ILE_MW
 1663   1677  3  SF_GLY_MW  SF_MET_MW
 1663   1678  3  SF_GLY_MW  SF_GLU_MW
 1663   1679  3  SF_GLY_MW  SF_LYS_MW
 1663   1680  3  SF_GLY_MW  SF_TYR_MW
 1663   1681  3  SF_GLY_MW  SF_GLY_MW
 1663   1682  3  SF_GLY_MW  SF_ILE_MW
 1663   1683  3  SF_GLY_MW  SF_PRO_MW
 1663   1684  3  SF_GLY_MW  SF_GLN_MW
 1663   1685  3  SF_GLY_MW  SF_ILE_MW
 1663   1686  3  SF_GLY_MW  SF_SER_MW
 1663   1687  3  SF_GLY_MW  SF_THR_MW
 1663   1688  3  SF_GLY_MW  SF_GLY_MW
 1663   1689  3  SF_GLY_MW  SF_ASP_MW
 1663   1690  3  SF_GLY_MW  SF_MET_MW
 1663   1691  3  SF_GLY_MW  SF_LEU_MW
 1663   1692  3  SF_GLY_MW  SF_ARG_MW
 1663   1693  3  SF_GLY_MW  SF_ALA_MW
 1663   1694  3  SF_GLY_MW  SF_ALA_MW
 1663   1695  3  SF_GLY_MW  SF_VAL_MW
 1663   1696  3  SF_GLY_MW  SF_LYS_MW
 1663   1697  3  SF_GLY_MW  SF_SER_MW
 1663   1698  3  SF_GLY_MW  SF_GLY_MW
 1663   1699  3  SF_GLY_MW  SF_SER_MW
 1663   1700  3  SF_GLY_MW  SF_GLU_MW
 1663   1701  3  SF_GLY_MW  SF_LEU_MW
 1663   1702  3  SF_GLY_MW  SF_GLY_MW
 1663   1703  3  SF_GLY_MW  SF_LYS_MW
 1663   1704  3  SF_GLY_MW  SF_GLN_MW
 1663   1705  3  SF_GLY_MW  SF_ALA_MW
 1663   1706  3  SF_GLY_MW  SF_LYS_MW
 1663   1707  3  SF_GLY_MW  SF_ASP_MW
 1663   1708  3  SF_GLY_MW  SF_ILE_MW
 1663   1709  3  SF_GLY_MW  SF_MET_MW
 1663   1710  3  SF_GLY_MW  SF_ASP_MW
 1663   1711  3  SF_GLY_MW  SF_ALA_MW
 1663   1712  3  SF_GLY_MW  SF_GLY_MW
 1663   1713  3  SF_GLY_MW  SF_LYS_MW
 1663   1714  3  SF_GLY_MW  SF_LEU_MW
 1663   1715  3  SF_GLY_MW  SF_VAL_MW
 1663   1716  3  SF_GLY_MW  SF_THR_MW
 1663   1717  3  SF_GLY_MW  SF_ASP_MW
 1663   1718  3  SF_GLY_MW  SF_GLU_MW
 1663   1719  3  SF_GLY_MW  SF_LEU_MW
 1663   1720  3  SF_GLY_MW  SF_VAL_MW
 1663   1721  3  SF_GLY_MW  SF_ILE_MW
 1663   1722  3  SF_GLY_MW  SF_ALA_MW
 1663   1723  3  SF_GLY_MW  SF_LEU_MW
 1663   1724  3  SF_GLY_MW  SF_VAL_MW
 1663   1725  3  SF_GLY_MW  SF_LYS_MW
 1663   1726  3  SF_GLY_MW  SF_GLU_MW
 1663   1727  3  SF_GLY_MW  SF_ARG_MW
 1663   1728  3  SF_GLY_MW  SF_ILE_MW
 1663   1729  3  SF_GLY_MW  SF_ALA_MW
 1663   1730  3  SF_GLY_MW  SF_GLN_MW
 1663   1731  3  SF_GLY_MW  SF_GLU_MW
 1663   1732  3  SF_GLY_MW  SF_ASP_MW
 1663   1733  3  SF_GLY_MW  SF_CYS_MW
 1663   1734  3  SF_GLY_MW  SF_ARG_MW
 1663   1735  3  SF_GLY_MW  SF_ASN_MW
 1663   1736  3  SF_GLY_MW  SF_GLY_MW
 1663   1737  3  SF_GLY_MW  SF_PHE_MW
 1663   1738  3  SF_GLY_MW  SF_LEU_MW
 1663   1739  3  SF_GLY_MW  SF_LEU_MW
 1663   1740  3  SF_GLY_MW  SF_ASP_MW
 1663   1741  3  SF_GLY_MW  SF_GLY_MW
 1663   1742  3  SF_GLY_MW  SF_PHE_MW
 1663   1743  3  SF_GLY_MW  SF_PRO_MW
 1663   1744  3  SF_GLY_MW  SF_ARG_MW
 1663   1745  3  SF_GLY_MW  SF_THR_MW
 1663   1746  3  SF_GLY_MW  SF_ILE_MW
 1663   1747  3  SF_GLY_MW  SF_PRO_MW
 1663   1748  3  SF_GLY_MW  SF_GLN_MW
 1663   1749  3  SF_GLY_MW  SF_ALA_MW
 1663   1750  3  SF_GLY_MW  SF_ASP_MW
 1663   1751  3  SF_GLY_MW  SF_ALA_MW
 1663   1752  3  SF_GLY_MW  SF_MET_MW
 1663   1753  3  SF_GLY_MW  SF_LYS_MW
 1663   1754  3  SF_GLY_MW  SF_GLU_MW
 1663   1755  3  SF_GLY_MW  SF_ALA_MW
 1663   1756  3  SF_GLY_MW  SF_GLY_MW
 1663   1757  3  SF_GLY_MW  SF_ILE_MW
 1663   1758  3  SF_GLY_MW  SF_ASN_MW
 1663   1759  3  SF_GLY_MW  SF_VAL_MW
 1663   1760  3  SF_GLY_MW  SF_ASP_MW
 1663   1761  3  SF_GLY_MW  SF_TYR_MW
 1663   1762  3  SF_GLY_MW  SF_VAL_MW
 1663   1763  3  SF_GLY_MW  SF_LEU_MW
 1663   1764  3  SF_GLY_MW  SF_GLU_MW
 1663   1765  3  SF_GLY_MW  SF_PHE_MW
 1663   1766  3  SF_GLY_MW  SF_ASP_MW
 1663   1767  3  SF_GLY_MW  SF_VAL_MW
 1663   1768  3  SF_GLY_MW  SF_PRO_MW
 1663   1769  3  SF_GLY_MW  SF_ASP_MW
 1663   1770  3  SF_GLY_MW  SF_GLU_MW
 1663   1771  3  SF_GLY_MW  SF_LEU_MW
 1663   1772  3  SF_GLY_MW  SF_ILE_MW
 1663   1773  3  SF_GLY_MW  SF_VAL_MW
 1663   1774  3  SF_GLY_MW  SF_ASP_MW
 1663   1775  3  SF_GLY_MW  SF_ARG_MW
 1663   1776  3  SF_GLY_MW  SF_ILE_MW
 1663   1777  3  SF_GLY_MW  SF_VAL_MW
 1663   1778  3  SF_GLY_MW  SF_GLY_MW
 1663   1779  3  SF_GLY_MW  SF_ARG_MW
 1663   1780  3  SF_GLY_MW  SF_ARG_MW
 1663   1781  3  SF_GLY_MW  SF_VAL_MW
 1663   1782  3  SF_GLY_MW  SF_HIS_MW
 1663   1783  3  SF_GLY_MW  SF_ALA_MW
 1663   1784  3  SF_GLY_MW  SF_PRO_MW
 1663   1785  3  SF_GLY_MW  SF_SER_MW
 1663   1786  3  SF_GLY_MW  SF_GLY_MW
 1663   1787  3  SF_GLY_MW  SF_ARG_MW
 1663   1788  3  SF_GLY_MW  SF_VAL_MW
 1663   1789  3  SF_GLY_MW  SF_TYR_MW
 1663   1790  3  SF_GLY_MW  SF_HIS_MW
 1663   1791  3  SF_GLY_MW  SF_VAL_MW
 1663   1792  3  SF_GLY_MW  SF_LYS_MW
 1663   1793  3  SF_GLY_MW  SF_PHE_MW
 1663   1794  3  SF_GLY_MW  SF_ASN_MW
 1663   1795  3  SF_GLY_MW  SF_PRO_MW
 1663   1796  3  SF_GLY_MW  SF_PRO_MW
 1663   1797  3  SF_GLY_MW  SF_LYS_MW
 1663   1798  3  SF_GLY_MW  SF_VAL_MW
 1663   1799  3  SF_GLY_MW  SF_GLU_MW
 1663   1800  3  SF_GLY_MW  SF_GLY_MW
 1663   1801  3  SF_GLY_MW  SF_LYS_MW
 1663   1802  3  SF_GLY_MW  SF_ASP_MW
 1663   1803  3  SF_GLY_MW  SF_ASP_MW
 1663   1804  3  SF_GLY_MW  SF_VAL_MW
 1663   1805  3  SF_GLY_MW  SF_THR_MW
 1663   1806  3  SF_GLY_MW  SF_GLY_MW
 1663   1807  3  SF_GLY_MW  SF_GLU_MW
 1663   1808  3  SF_GLY_MW  SF_GLU_MW
 1663   1809  3  SF_GLY_MW  SF_LEU_MW
 1663   1810  3  SF_GLY_MW  SF_THR_MW
 1663   1811  3  SF_GLY_MW  SF_THR_MW
 1663   1812  3  SF_GLY_MW  SF_ARG_MW
 1663   1813  3  SF_GLY_MW  SF_LYS_MW
 1663   1814  3  SF_GLY_MW  SF_ASP_MW
 1663   1815  3  SF_GLY_MW  SF_ASP_MW
 1663   1816  3  SF_GLY_MW  SF_GLN_MW
 1663   1817  3  SF_GLY_MW  SF_GLU_MW
 1663   1818  3  SF_GLY_MW  SF_GLU_MW
 1663   1819  3  SF_GLY_MW  SF_THR_MW
 1663   1820  3  SF_GLY_MW  SF_VAL_MW
 1663   1821  3  SF_GLY_MW  SF_ARG_MW
 1663   1822  3  SF_GLY_MW  SF_LYS_MW
 1663   1823  3  SF_GLY_MW  SF_ARG_MW
 1663   1824  3  SF_GLY_MW  SF_LEU_MW
 1663   1825  3  SF_GLY_MW  SF_VAL_MW
 1663   1826  3  SF_GLY_MW  SF_GLU_MW
 1663   1827  3  SF_GLY_MW  SF_TYR_MW
 1663   1828  3  SF_GLY_MW  SF_HIS_MW
 1663   1829  3  SF_GLY_MW  SF_GLN_MW
 1663   1830  3  SF_GLY_MW  SF_MET_MW
 1663   1831  3  SF_GLY_MW  SF_THR_MW
 1663   1832  3  SF_GLY_MW  SF_ALA_MW
 1663   1833  3  SF_GLY_MW  SF_PRO_MW
 1663   1834  3  SF_GLY_MW  SF_LEU_MW
 1663   1835  3  SF_GLY_MW  SF_ILE_MW
 1663   1836  3  SF_GLY_MW  SF_GLY_MW
 1663   1837  3  SF_GLY_MW  SF_TYR_MW
 1663   1838  3  SF_GLY_MW  SF_TYR_MW
 1663   1839  3  SF_GLY_MW  SF_SER_MW
 1663   1840  3  SF_GLY_MW  SF_LYS_MW
 1663   1841  3  SF_GLY_MW  SF_GLU_MW
 1663   1842  3  SF_GLY_MW  SF_ALA_MW
 1663   1843  3  SF_GLY_MW  SF_GLU_MW
 1663   1844  3  SF_GLY_MW  SF_ALA_MW
 1663   1845  3  SF_GLY_MW  SF_GLY_MW
 1663   1846  3  SF_GLY_MW  SF_ASN_MW
 1663   1847  3  SF_GLY_MW  SF_THR_MW
 1663   1848  3  SF_GLY_MW  SF_LYS_MW
 1663   1849  3  SF_GLY_MW  SF_TYR_MW
 1663   1850  3  SF_GLY_MW  SF_ALA_MW
 1663   1851  3  SF_GLY_MW  SF_LYS_MW
 1663   1852  3  SF_GLY_MW  SF_VAL_MW
 1663   1853  3  SF_GLY_MW  SF_ASP_MW
 1663   1854  3  SF_GLY_MW  SF_GLY_MW
 1663   1855  3  SF_GLY_MW  SF_THR_MW
 1663   1856  3  SF_GLY_MW  SF_LYS_MW
 1663   1857  3  SF_GLY_MW  SF_PRO_MW
 1663   1858  3  SF_GLY_MW  SF_VAL_MW
 1663   1859  3  SF_GLY_MW  SF_ALA_MW
 1663   1860  3  SF_GLY_MW  SF_GLU_MW
 1663   1861  3  SF_GLY_MW  SF_VAL_MW
 1663   1862  3  SF_GLY_MW  SF_ARG_MW
 1663   1863  3  SF_GLY_MW  SF_ALA_MW
 1663   1864  3  SF_GLY_MW  SF_ASP_MW
 1663   1865  3  SF_GLY_MW  SF_LEU_MW
 1663   1866  3  SF_GLY_MW  SF_GLU_MW
 1663   1867  3  SF_GLY_MW  SF_LYS_MW
 1663   1868  3  SF_GLY_MW  SF_ILE_MW
 1663   1869  3  SF_GLY_MW  SF_LEU_MW
 1663   1870  3  SF_GLY_MW  SF_GLY_MW
 1664   1664  3  SF_ALA_MW  SF_ALA_MW
 1664   1665  3  SF_ALA_MW  SF_PRO_MW
 1664   1666  3  SF_ALA_MW  SF_GLY_MW
 1664   1667  3  SF_ALA_MW  SF_ALA_MW
 1664   1668  3  SF_ALA_MW  SF_GLY_MW
 1664   1669  3  SF_ALA_MW  SF_LYS_MW
 1664   1670  3  SF_ALA_MW  SF_GLY_MW
 1664   1671  3  SF_ALA_MW  SF_THR_MW
 1664   1672  3  SF_ALA_MW  SF_GLN_MW
 1664   1673  3  SF_ALA_MW  SF_ALA_MW
 1664   1674  3  SF_ALA_MW  SF_GLN_MW
 1664   1675  3  SF_ALA_MW  SF_PHE_MW
 1664   1676  3  SF_ALA_MW  SF_ILE_MW
 1664   1677  3  SF_ALA_MW  SF_MET_MW
 1664   1678  3  SF_ALA_MW  SF_GLU_MW
 1664   1679  3  SF_ALA_MW  SF_LYS_MW
 1664   1680  3  SF_ALA_MW  SF_TYR_MW
 1664   1681  3  SF_ALA_MW  SF_GLY_MW
 1664   1682  3  SF_ALA_MW  SF_ILE_MW
 1664   1683  3  SF_ALA_MW  SF_PRO_MW
 1664   1684  3  SF_ALA_MW  SF_GLN_MW
 1664   1685  3  SF_ALA_MW  SF_ILE_MW
 1664   1686  3  SF_ALA_MW  SF_SER_MW
 1664   1687  3  SF_ALA_MW  SF_THR_MW
 1664   1688  3  SF_ALA_MW  SF_GLY_MW
 1664   1689  3  SF_ALA_MW  SF_ASP_MW
 1664   1690  3  SF_ALA_MW  SF_MET_MW
 1664   1691  3  SF_ALA_MW  SF_LEU_MW
 1664   1692  3  SF_ALA_MW  SF_ARG_MW
 1664   1693  3  SF_ALA_MW  SF_ALA_MW
 1664   1694  3  SF_ALA_MW  SF_ALA_MW
 1664   1695  3  SF_ALA_MW  SF_VAL_MW
 1664   1696  3  SF_ALA_MW  SF_LYS_MW
 1664   1697  3  SF_ALA_MW  SF_SER_MW
 1664   1698  3  SF_ALA_MW  SF_GLY_MW
 1664   1699  3  SF_ALA_MW  SF_SER_MW
 1664   1700  3  SF_ALA_MW  SF_GLU_MW
 1664   1701  3  SF_ALA_MW  SF_LEU_MW
 1664   1702  3  SF_ALA_MW  SF_GLY_MW
 1664   1703  3  SF_ALA_MW  SF_LYS_MW
 1664   1704  3  SF_ALA_MW  SF_GLN_MW
 1664   1705  3  SF_ALA_MW  SF_ALA_MW
 1664   1706  3  SF_ALA_MW  SF_LYS_MW
 1664   1707  3  SF_ALA_MW  SF_ASP_MW
 1664   1708  3  SF_ALA_MW  SF_ILE_MW
 1664   1709  3  SF_ALA_MW  SF_MET_MW
 1664   1710  3  SF_ALA_MW  SF_ASP_MW
 1664   1711  3  SF_ALA_MW  SF_ALA_MW
 1664   1712  3  SF_ALA_MW  SF_GLY_MW
 1664   1713  3  SF_ALA_MW  SF_LYS_MW
 1664   1714  3  SF_ALA_MW  SF_LEU_MW
 1664   1715  3  SF_ALA_MW  SF_VAL_MW
 1664   1716  3  SF_ALA_MW  SF_THR_MW
 1664   1717  3  SF_ALA_MW  SF_ASP_MW
 1664   1718  3  SF_ALA_MW  SF_GLU_MW
 1664   1719  3  SF_ALA_MW  SF_LEU_MW
 1664   1720  3  SF_ALA_MW  SF_VAL_MW
 1664   1721  3  SF_ALA_MW  SF_ILE_MW
 1664   1722  3  SF_ALA_MW  SF_ALA_MW
 1664   1723  3  SF_ALA_MW  SF_LEU_MW
 1664   1724  3  SF_ALA_MW  SF_VAL_MW
 1664   1725  3  SF_ALA_MW  SF_LYS_MW
 1664   1726  3  SF_ALA_MW  SF_GLU_MW
 1664   1727  3  SF_ALA_MW  SF_ARG_MW
 1664   1728  3  SF_ALA_MW  SF_ILE_MW
 1664   1729  3  SF_ALA_MW  SF_ALA_MW
 1664   1730  3  SF_ALA_MW  SF_GLN_MW
 1664   1731  3  SF_ALA_MW  SF_GLU_MW
 1664   1732  3  SF_ALA_MW  SF_ASP_MW
 1664   1733  3  SF_ALA_MW  SF_CYS_MW
 1664   1734  3  SF_ALA_MW  SF_ARG_MW
 1664   1735  3  SF_ALA_MW  SF_ASN_MW
 1664   1736  3  SF_ALA_MW  SF_GLY_MW
 1664   1737  3  SF_ALA_MW  SF_PHE_MW
 1664   1738  3  SF_ALA_MW  SF_LEU_MW
 1664   1739  3  SF_ALA_MW  SF_LEU_MW
 1664   1740  3  SF_ALA_MW  SF_ASP_MW
 1664   1741  3  SF_ALA_MW  SF_GLY_MW
 1664   1742  3  SF_ALA_MW  SF_PHE_MW
 1664   1743  3  SF_ALA_MW  SF_PRO_MW
 1664   1744  3  SF_ALA_MW  SF_ARG_MW
 1664   1745  3  SF_ALA_MW  SF_THR_MW
 1664   1746  3  SF_ALA_MW  SF_ILE_MW
 1664   1747  3  SF_ALA_MW  SF_PRO_MW
 1664   1748  3  SF_ALA_MW  SF_GLN_MW
 1664   1749  3  SF_ALA_MW  SF_ALA_MW
 1664   1750  3  SF_ALA_MW  SF_ASP_MW
 1664   1751  3  SF_ALA_MW  SF_ALA_MW
 1664   1752  3  SF_ALA_MW  SF_MET_MW
 1664   1753  3  SF_ALA_MW  SF_LYS_MW
 1664   1754  3  SF_ALA_MW  SF_GLU_MW
 1664   1755  3  SF_ALA_MW  SF_ALA_MW
 1664   1756  3  SF_ALA_MW  SF_GLY_MW
 1664   1757  3  SF_ALA_MW  SF_ILE_MW
 1664   1758  3  SF_ALA_MW  SF_ASN_MW
 1664   1759  3  SF_ALA_MW  SF_VAL_MW
 1664   1760  3  SF_ALA_MW  SF_ASP_MW
 1664   1761  3  SF_ALA_MW  SF_TYR_MW
 1664   1762  3  SF_ALA_MW  SF_VAL_MW
 1664   1763  3  SF_ALA_MW  SF_LEU_MW
 1664   1764  3  SF_ALA_MW  SF_GLU_MW
 1664   1765  3  SF_ALA_MW  SF_PHE_MW
 1664   1766  3  SF_ALA_MW  SF_ASP_MW
 1664   1767  3  SF_ALA_MW  SF_VAL_MW
 1664   1768  3  SF_ALA_MW  SF_PRO_MW
 1664   1769  3  SF_ALA_MW  SF_ASP_MW
 1664   1770  3  SF_ALA_MW  SF_GLU_MW
 1664   1771  3  SF_ALA_MW  SF_LEU_MW
 1664   1772  3  SF_ALA_MW  SF_ILE_MW
 1664   1773  3  SF_ALA_MW  SF_VAL_MW
 1664   1774  3  SF_ALA_MW  SF_ASP_MW
 1664   1775  3  SF_ALA_MW  SF_ARG_MW
 1664   1776  3  SF_ALA_MW  SF_ILE_MW
 1664   1777  3  SF_ALA_MW  SF_VAL_MW
 1664   1778  3  SF_ALA_MW  SF_GLY_MW
 1664   1779  3  SF_ALA_MW  SF_ARG_MW
 1664   1780  3  SF_ALA_MW  SF_ARG_MW
 1664   1781  3  SF_ALA_MW  SF_VAL_MW
 1664   1782  3  SF_ALA_MW  SF_HIS_MW
 1664   1783  3  SF_ALA_MW  SF_ALA_MW
 1664   1784  3  SF_ALA_MW  SF_PRO_MW
 1664   1785  3  SF_ALA_MW  SF_SER_MW
 1664   1786  3  SF_ALA_MW  SF_GLY_MW
 1664   1787  3  SF_ALA_MW  SF_ARG_MW
 1664   1788  3  SF_ALA_MW  SF_VAL_MW
 1664   1789  3  SF_ALA_MW  SF_TYR_MW
 1664   1790  3  SF_ALA_MW  SF_HIS_MW
 1664   1791  3  SF_ALA_MW  SF_VAL_MW
 1664   1792  3  SF_ALA_MW  SF_LYS_MW
 1664   1793  3  SF_ALA_MW  SF_PHE_MW
 1664   1794  3  SF_ALA_MW  SF_ASN_MW
 1664   1795  3  SF_ALA_MW  SF_PRO_MW
 1664   1796  3  SF_ALA_MW  SF_PRO_MW
 1664   1797  3  SF_ALA_MW  SF_LYS_MW
 1664   1798  3  SF_ALA_MW  SF_VAL_MW
 1664   1799  3  SF_ALA_MW  SF_GLU_MW
 1664   1800  3  SF_ALA_MW  SF_GLY_MW
 1664   1801  3  SF_ALA_MW  SF_LYS_MW
 1664   1802  3  SF_ALA_MW  SF_ASP_MW
 1664   1803  3  SF_ALA_MW  SF_ASP_MW
 1664   1804  3  SF_ALA_MW  SF_VAL_MW
 1664   1805  3  SF_ALA_MW  SF_THR_MW
 1664   1806  3  SF_ALA_MW  SF_GLY_MW
 1664   1807  3  SF_ALA_MW  SF_GLU_MW
 1664   1808  3  SF_ALA_MW  SF_GLU_MW
 1664   1809  3  SF_ALA_MW  SF_LEU_MW
 1664   1810  3  SF_ALA_MW  SF_THR_MW
 1664   1811  3  SF_ALA_MW  SF_THR_MW
 1664   1812  3  SF_ALA_MW  SF_ARG_MW
 1664   1813  3  SF_ALA_MW  SF_LYS_MW
 1664   1814  3  SF_ALA_MW  SF_ASP_MW
 1664   1815  3  SF_ALA_MW  SF_ASP_MW
 1664   1816  3  SF_ALA_MW  SF_GLN_MW
 1664   1817  3  SF_ALA_MW  SF_GLU_MW
 1664   1818  3  SF_ALA_MW  SF_GLU_MW
 1664   1819  3  SF_ALA_MW  SF_THR_MW
 1664   1820  3  SF_ALA_MW  SF_VAL_MW
 1664   1821  3  SF_ALA_MW  SF_ARG_MW
 1664   1822  3  SF_ALA_MW  SF_LYS_MW
 1664   1823  3  SF_ALA_MW  SF_ARG_MW
 1664   1824  3  SF_ALA_MW  SF_LEU_MW
 1664   1825  3  SF_ALA_MW  SF_VAL_MW
 1664   1826  3  SF_ALA_MW  SF_GLU_MW
 1664   1827  3  SF_ALA_MW  SF_TYR_MW
 1664   1828  3  SF_ALA_MW  SF_HIS_MW
 1664   1829  3  SF_ALA_MW  SF_GLN_MW
 1664   1830  3  SF_ALA_MW  SF_MET_MW
 1664   1831  3  SF_ALA_MW  SF_THR_MW
 1664   1832  3  SF_ALA_MW  SF_ALA_MW
 1664   1833  3  SF_ALA_MW  SF_PRO_MW
 1664   1834  3  SF_ALA_MW  SF_LEU_MW
 1664   1835  3  SF_ALA_MW  SF_ILE_MW
 1664   1836  3  SF_ALA_MW  SF_GLY_MW
 1664   1837  3  SF_ALA_MW  SF_TYR_MW
 1664   1838  3  SF_ALA_MW  SF_TYR_MW
 1664   1839  3  SF_ALA_MW  SF_SER_MW
 1664   1840  3  SF_ALA_MW  SF_LYS_MW
 1664   1841  3  SF_ALA_MW  SF_GLU_MW
 1664   1842  3  SF_ALA_MW  SF_ALA_MW
 1664   1843  3  SF_ALA_MW  SF_GLU_MW
 1664   1844  3  SF_ALA_MW  SF_ALA_MW
 1664   1845  3  SF_ALA_MW  SF_GLY_MW
 1664   1846  3  SF_ALA_MW  SF_ASN_MW
 1664   1847  3  SF_ALA_MW  SF_THR_MW
 1664   1848  3  SF_ALA_MW  SF_LYS_MW
 1664   1849  3  SF_ALA_MW  SF_TYR_MW
 1664   1850  3  SF_ALA_MW  SF_ALA_MW
 1664   1851  3  SF_ALA_MW  SF_LYS_MW
 1664   1852  3  SF_ALA_MW  SF_VAL_MW
 1664   1853  3  SF_ALA_MW  SF_ASP_MW
 1664   1854  3  SF_ALA_MW  SF_GLY_MW
 1664   1855  3  SF_ALA_MW  SF_THR_MW
 1664   1856  3  SF_ALA_MW  SF_LYS_MW
 1664   1857  3  SF_ALA_MW  SF_PRO_MW
 1664   1858  3  SF_ALA_MW  SF_VAL_MW
 1664   1859  3  SF_ALA_MW  SF_ALA_MW
 1664   1860  3  SF_ALA_MW  SF_GLU_MW
 1664   1861  3  SF_ALA_MW  SF_VAL_MW
 1664   1862  3  SF_ALA_MW  SF_ARG_MW
 1664   1863  3  SF_ALA_MW  SF_ALA_MW
 1664   1864  3  SF_ALA_MW  SF_ASP_MW
 1664   1865  3  SF_ALA_MW  SF_LEU_MW
 1664   1866  3  SF_ALA_MW  SF_GLU_MW
 1664   1867  3  SF_ALA_MW  SF_LYS_MW
 1664   1868  3  SF_ALA_MW  SF_ILE_MW
 1664   1869  3  SF_ALA_MW  SF_LEU_MW
 1664   1870  3  SF_ALA_MW  SF_GLY_MW
 1665   1665  3  SF_PRO_MW  SF_PRO_MW
 1665   1666  3  SF_PRO_MW  SF_GLY_MW
 1665   1667  3  SF_PRO_MW  SF_ALA_MW
 1665   1668  3  SF_PRO_MW  SF_GLY_MW
 1665   1669  3  SF_PRO_MW  SF_LYS_MW
 1665   1670  3  SF_PRO_MW  SF_GLY_MW
 1665   1671  3  SF_PRO_MW  SF_THR_MW
 1665   1672  3  SF_PRO_MW  SF_GLN_MW
 1665   1673  3  SF_PRO_MW  SF_ALA_MW
 1665   1674  3  SF_PRO_MW  SF_GLN_MW
 1665   1675  3  SF_PRO_MW  SF_PHE_MW
 1665   1676  3  SF_PRO_MW  SF_ILE_MW
 1665   1677  3  SF_PRO_MW  SF_MET_MW
 1665   1678  3  SF_PRO_MW  SF_GLU_MW
 1665   1679  3  SF_PRO_MW  SF_LYS_MW
 1665   1680  3  SF_PRO_MW  SF_TYR_MW
 1665   1681  3  SF_PRO_MW  SF_GLY_MW
 1665   1682  3  SF_PRO_MW  SF_ILE_MW
 1665   1683  3  SF_PRO_MW  SF_PRO_MW
 1665   1684  3  SF_PRO_MW  SF_GLN_MW
 1665   1685  3  SF_PRO_MW  SF_ILE_MW
 1665   1686  3  SF_PRO_MW  SF_SER_MW
 1665   1687  3  SF_PRO_MW  SF_THR_MW
 1665   1688  3  SF_PRO_MW  SF_GLY_MW
 1665   1689  3  SF_PRO_MW  SF_ASP_MW
 1665   1690  3  SF_PRO_MW  SF_MET_MW
 1665   1691  3  SF_PRO_MW  SF_LEU_MW
 1665   1692  3  SF_PRO_MW  SF_ARG_MW
 1665   1693  3  SF_PRO_MW  SF_ALA_MW
 1665   1694  3  SF_PRO_MW  SF_ALA_MW
 1665   1695  3  SF_PRO_MW  SF_VAL_MW
 1665   1696  3  SF_PRO_MW  SF_LYS_MW
 1665   1697  3  SF_PRO_MW  SF_SER_MW
 1665   1698  3  SF_PRO_MW  SF_GLY_MW
 1665   1699  3  SF_PRO_MW  SF_SER_MW
 1665   1700  3  SF_PRO_MW  SF_GLU_MW
 1665   1701  3  SF_PRO_MW  SF_LEU_MW
 1665   1702  3  SF_PRO_MW  SF_GLY_MW
 1665   1703  3  SF_PRO_MW  SF_LYS_MW
 1665   1704  3  SF_PRO_MW  SF_GLN_MW
 1665   1705  3  SF_PRO_MW  SF_ALA_MW
 1665   1706  3  SF_PRO_MW  SF_LYS_MW
 1665   1707  3  SF_PRO_MW  SF_ASP_MW
 1665   1708  3  SF_PRO_MW  SF_ILE_MW
 1665   1709  3  SF_PRO_MW  SF_MET_MW
 1665   1710  3  SF_PRO_MW  SF_ASP_MW
 1665   1711  3  SF_PRO_MW  SF_ALA_MW
 1665   1712  3  SF_PRO_MW  SF_GLY_MW
 1665   1713  3  SF_PRO_MW  SF_LYS_MW
 1665   1714  3  SF_PRO_MW  SF_LEU_MW
 1665   1715  3  SF_PRO_MW  SF_VAL_MW
 1665   1716  3  SF_PRO_MW  SF_THR_MW
 1665   1717  3  SF_PRO_MW  SF_ASP_MW
 1665   1718  3  SF_PRO_MW  SF_GLU_MW
 1665   1719  3  SF_PRO_MW  SF_LEU_MW
 1665   1720  3  SF_PRO_MW  SF_VAL_MW
 1665   1721  3  SF_PRO_MW  SF_ILE_MW
 1665   1722  3  SF_PRO_MW  SF_ALA_MW
 1665   1723  3  SF_PRO_MW  SF_LEU_MW
 1665   1724  3  SF_PRO_MW  SF_VAL_MW
 1665   1725  3  SF_PRO_MW  SF_LYS_MW
 1665   1726  3  SF_PRO_MW  SF_GLU_MW
 1665   1727  3  SF_PRO_MW  SF_ARG_MW
 1665   1728  3  SF_PRO_MW  SF_ILE_MW
 1665   1729  3  SF_PRO_MW  SF_ALA_MW
 1665   1730  3  SF_PRO_MW  SF_GLN_MW
 1665   1731  3  SF_PRO_MW  SF_GLU_MW
 1665   1732  3  SF_PRO_MW  SF_ASP_MW
 1665   1733  3  SF_PRO_MW  SF_CYS_MW
 1665   1734  3  SF_PRO_MW  SF_ARG_MW
 1665   1735  3  SF_PRO_MW  SF_ASN_MW
 1665   1736  3  SF_PRO_MW  SF_GLY_MW
 1665   1737  3  SF_PRO_MW  SF_PHE_MW
 1665   1738  3  SF_PRO_MW  SF_LEU_MW
 1665   1739  3  SF_PRO_MW  SF_LEU_MW
 1665   1740  3  SF_PRO_MW  SF_ASP_MW
 1665   1741  3  SF_PRO_MW  SF_GLY_MW
 1665   1742  3  SF_PRO_MW  SF_PHE_MW
 1665   1743  3  SF_PRO_MW  SF_PRO_MW
 1665   1744  3  SF_PRO_MW  SF_ARG_MW
 1665   1745  3  SF_PRO_MW  SF_THR_MW
 1665   1746  3  SF_PRO_MW  SF_ILE_MW
 1665   1747  3  SF_PRO_MW  SF_PRO_MW
 1665   1748  3  SF_PRO_MW  SF_GLN_MW
 1665   1749  3  SF_PRO_MW  SF_ALA_MW
 1665   1750  3  SF_PRO_MW  SF_ASP_MW
 1665   1751  3  SF_PRO_MW  SF_ALA_MW
 1665   1752  3  SF_PRO_MW  SF_MET_MW
 1665   1753  3  SF_PRO_MW  SF_LYS_MW
 1665   1754  3  SF_PRO_MW  SF_GLU_MW
 1665   1755  3  SF_PRO_MW  SF_ALA_MW
 1665   1756  3  SF_PRO_MW  SF_GLY_MW
 1665   1757  3  SF_PRO_MW  SF_ILE_MW
 1665   1758  3  SF_PRO_MW  SF_ASN_MW
 1665   1759  3  SF_PRO_MW  SF_VAL_MW
 1665   1760  3  SF_PRO_MW  SF_ASP_MW
 1665   1761  3  SF_PRO_MW  SF_TYR_MW
 1665   1762  3  SF_PRO_MW  SF_VAL_MW
 1665   1763  3  SF_PRO_MW  SF_LEU_MW
 1665   1764  3  SF_PRO_MW  SF_GLU_MW
 1665   1765  3  SF_PRO_MW  SF_PHE_MW
 1665   1766  3  SF_PRO_MW  SF_ASP_MW
 1665   1767  3  SF_PRO_MW  SF_VAL_MW
 1665   1768  3  SF_PRO_MW  SF_PRO_MW
 1665   1769  3  SF_PRO_MW  SF_ASP_MW
 1665   1770  3  SF_PRO_MW  SF_GLU_MW
 1665   1771  3  SF_PRO_MW  SF_LEU_MW
 1665   1772  3  SF_PRO_MW  SF_ILE_MW
 1665   1773  3  SF_PRO_MW  SF_VAL_MW
 1665   1774  3  SF_PRO_MW  SF_ASP_MW
 1665   1775  3  SF_PRO_MW  SF_ARG_MW
 1665   1776  3  SF_PRO_MW  SF_ILE_MW
 1665   1777  3  SF_PRO_MW  SF_VAL_MW
 1665   1778  3  SF_PRO_MW  SF_GLY_MW
 1665   1779  3  SF_PRO_MW  SF_ARG_MW
 1665   1780  3  SF_PRO_MW  SF_ARG_MW
 1665   1781  3  SF_PRO_MW  SF_VAL_MW
 1665   1782  3  SF_PRO_MW  SF_HIS_MW
 1665   1783  3  SF_PRO_MW  SF_ALA_MW
 1665   1784  3  SF_PRO_MW  SF_PRO_MW
 1665   1785  3  SF_PRO_MW  SF_SER_MW
 1665   1786  3  SF_PRO_MW  SF_GLY_MW
 1665   1787  3  SF_PRO_MW  SF_ARG_MW
 1665   1788  3  SF_PRO_MW  SF_VAL_MW
 1665   1789  3  SF_PRO_MW  SF_TYR_MW
 1665   1790  3  SF_PRO_MW  SF_HIS_MW
 1665   1791  3  SF_PRO_MW  SF_VAL_MW
 1665   1792  3  SF_PRO_MW  SF_LYS_MW
 1665   1793  3  SF_PRO_MW  SF_PHE_MW
 1665   1794  3  SF_PRO_MW  SF_ASN_MW
 1665   1795  3  SF_PRO_MW  SF_PRO_MW
 1665   1796  3  SF_PRO_MW  SF_PRO_MW
 1665   1797  3  SF_PRO_MW  SF_LYS_MW
 1665   1798  3  SF_PRO_MW  SF_VAL_MW
 1665   1799  3  SF_PRO_MW  SF_GLU_MW
 1665   1800  3  SF_PRO_MW  SF_GLY_MW
 1665   1801  3  SF_PRO_MW  SF_LYS_MW
 1665   1802  3  SF_PRO_MW  SF_ASP_MW
 1665   1803  3  SF_PRO_MW  SF_ASP_MW
 1665   1804  3  SF_PRO_MW  SF_VAL_MW
 1665   1805  3  SF_PRO_MW  SF_THR_MW
 1665   1806  3  SF_PRO_MW  SF_GLY_MW
 1665   1807  3  SF_PRO_MW  SF_GLU_MW
 1665   1808  3  SF_PRO_MW  SF_GLU_MW
 1665   1809  3  SF_PRO_MW  SF_LEU_MW
 1665   1810  3  SF_PRO_MW  SF_THR_MW
 1665   1811  3  SF_PRO_MW  SF_THR_MW
 1665   1812  3  SF_PRO_MW  SF_ARG_MW
 1665   1813  3  SF_PRO_MW  SF_LYS_MW
 1665   1814  3  SF_PRO_MW  SF_ASP_MW
 1665   1815  3  SF_PRO_MW  SF_ASP_MW
 1665   1816  3  SF_PRO_MW  SF_GLN_MW
 1665   1817  3  SF_PRO_MW  SF_GLU_MW
 1665   1818  3  SF_PRO_MW  SF_GLU_MW
 1665   1819  3  SF_PRO_MW  SF_THR_MW
 1665   1820  3  SF_PRO_MW  SF_VAL_MW
 1665   1821  3  SF_PRO_MW  SF_ARG_MW
 1665   1822  3  SF_PRO_MW  SF_LYS_MW
 1665   1823  3  SF_PRO_MW  SF_ARG_MW
 1665   1824  3  SF_PRO_MW  SF_LEU_MW
 1665   1825  3  SF_PRO_MW  SF_VAL_MW
 1665   1826  3  SF_PRO_MW  SF_GLU_MW
 1665   1827  3  SF_PRO_MW  SF_TYR_MW
 1665   1828  3  SF_PRO_MW  SF_HIS_MW
 1665   1829  3  SF_PRO_MW  SF_GLN_MW
 1665   1830  3  SF_PRO_MW  SF_MET_MW
 1665   1831  3  SF_PRO_MW  SF_THR_MW
 1665   1832  3  SF_PRO_MW  SF_ALA_MW
 1665   1833  3  SF_PRO_MW  SF_PRO_MW
 1665   1834  3  SF_PRO_MW  SF_LEU_MW
 1665   1835  3  SF_PRO_MW  SF_ILE_MW
 1665   1836  3  SF_PRO_MW  SF_GLY_MW
 1665   1837  3  SF_PRO_MW  SF_TYR_MW
 1665   1838  3  SF_PRO_MW  SF_TYR_MW
 1665   1839  3  SF_PRO_MW  SF_SER_MW
 1665   1840  3  SF_PRO_MW  SF_LYS_MW
 1665   1841  3  SF_PRO_MW  SF_GLU_MW
 1665   1842  3  SF_PRO_MW  SF_ALA_MW
 1665   1843  3  SF_PRO_MW  SF_GLU_MW
 1665   1844  3  SF_PRO_MW  SF_ALA_MW
 1665   1845  3  SF_PRO_MW  SF_GLY_MW
 1665   1846  3  SF_PRO_MW  SF_ASN_MW
 1665   1847  3  SF_PRO_MW  SF_THR_MW
 1665   1848  3  SF_PRO_MW  SF_LYS_MW
 1665   1849  3  SF_PRO_MW  SF_TYR_MW
 1665   1850  3  SF_PRO_MW  SF_ALA_MW
 1665   1851  3  SF_PRO_MW  SF_LYS_MW
 1665   1852  3  SF_PRO_MW  SF_VAL_MW
 1665   1853  3  SF_PRO_MW  SF_ASP_MW
 1665   1854  3  SF_PRO_MW  SF_GLY_MW
 1665   1855  3  SF_PRO_MW  SF_THR_MW
 1665   1856  3  SF_PRO_MW  SF_LYS_MW
 1665   1857  3  SF_PRO_MW  SF_PRO_MW
 1665   1858  3  SF_PRO_MW  SF_VAL_MW
 1665   1859  3  SF_PRO_MW  SF_ALA_MW
 1665   1860  3  SF_PRO_MW  SF_GLU_MW
 1665   1861  3  SF_PRO_MW  SF_VAL_MW
 1665   1862  3  SF_PRO_MW  SF_ARG_MW
 1665   1863  3  SF_PRO_MW  SF_ALA_MW
 1665   1864  3  SF_PRO_MW  SF_ASP_MW
 1665   1865  3  SF_PRO_MW  SF_LEU_MW
 1665   1866  3  SF_PRO_MW  SF_GLU_MW
 1665   1867  3  SF_PRO_MW  SF_LYS_MW
 1665   1868  3  SF_PRO_MW  SF_ILE_MW
 1665   1869  3  SF_PRO_MW  SF_LEU_MW
 1665   1870  3  SF_PRO_MW  SF_GLY_MW
 1666   1666  3  SF_GLY_MW  SF_GLY_MW
 1666   1667  3  SF_GLY_MW  SF_ALA_MW
 1666   1668  3  SF_GLY_MW  SF_GLY_MW
 1666   1669  3  SF_GLY_MW  SF_LYS_MW
 1666   1670  3  SF_GLY_MW  SF_GLY_MW
 1666   1671  3  SF_GLY_MW  SF_THR_MW
 1666   1672  3  SF_GLY_MW  SF_GLN_MW
 1666   1673  3  SF_GLY_MW  SF_ALA_MW
 1666   1674  3  SF_GLY_MW  SF_GLN_MW
 1666   1675  3  SF_GLY_MW  SF_PHE_MW
 1666   1676  3  SF_GLY_MW  SF_ILE_MW
 1666   1677  3  SF_GLY_MW  SF_MET_MW
 1666   1678  3  SF_GLY_MW  SF_GLU_MW
 1666   1679  3  SF_GLY_MW  SF_LYS_MW
 1666   1680  3  SF_GLY_MW  SF_TYR_MW
 1666   1681  3  SF_GLY_MW  SF_GLY_MW
 1666   1682  3  SF_GLY_MW  SF_ILE_MW
 1666   1683  3  SF_GLY_MW  SF_PRO_MW
 1666   1684  3  SF_GLY_MW  SF_GLN_MW
 1666   1685  3  SF_GLY_MW  SF_ILE_MW
 1666   1686  3  SF_GLY_MW  SF_SER_MW
 1666   1687  3  SF_GLY_MW  SF_THR_MW
 1666   1688  3  SF_GLY_MW  SF_GLY_MW
 1666   1689  3  SF_GLY_MW  SF_ASP_MW
 1666   1690  3  SF_GLY_MW  SF_MET_MW
 1666   1691  3  SF_GLY_MW  SF_LEU_MW
 1666   1692  3  SF_GLY_MW  SF_ARG_MW
 1666   1693  3  SF_GLY_MW  SF_ALA_MW
 1666   1694  3  SF_GLY_MW  SF_ALA_MW
 1666   1695  3  SF_GLY_MW  SF_VAL_MW
 1666   1696  3  SF_GLY_MW  SF_LYS_MW
 1666   1697  3  SF_GLY_MW  SF_SER_MW
 1666   1698  3  SF_GLY_MW  SF_GLY_MW
 1666   1699  3  SF_GLY_MW  SF_SER_MW
 1666   1700  3  SF_GLY_MW  SF_GLU_MW
 1666   1701  3  SF_GLY_MW  SF_LEU_MW
 1666   1702  3  SF_GLY_MW  SF_GLY_MW
 1666   1703  3  SF_GLY_MW  SF_LYS_MW
 1666   1704  3  SF_GLY_MW  SF_GLN_MW
 1666   1705  3  SF_GLY_MW  SF_ALA_MW
 1666   1706  3  SF_GLY_MW  SF_LYS_MW
 1666   1707  3  SF_GLY_MW  SF_ASP_MW
 1666   1708  3  SF_GLY_MW  SF_ILE_MW
 1666   1709  3  SF_GLY_MW  SF_MET_MW
 1666   1710  3  SF_GLY_MW  SF_ASP_MW
 1666   1711  3  SF_GLY_MW  SF_ALA_MW
 1666   1712  3  SF_GLY_MW  SF_GLY_MW
 1666   1713  3  SF_GLY_MW  SF_LYS_MW
 1666   1714  3  SF_GLY_MW  SF_LEU_MW
 1666   1715  3  SF_GLY_MW  SF_VAL_MW
 1666   1716  3  SF_GLY_MW  SF_THR_MW
 1666   1717  3  SF_GLY_MW  SF_ASP_MW
 1666   1718  3  SF_GLY_MW  SF_GLU_MW
 1666   1719  3  SF_GLY_MW  SF_LEU_MW
 1666   1720  3  SF_GLY_MW  SF_VAL_MW
 1666   1721  3  SF_GLY_MW  SF_ILE_MW
 1666   1722  3  SF_GLY_MW  SF_ALA_MW
 1666   1723  3  SF_GLY_MW  SF_LEU_MW
 1666   1724  3  SF_GLY_MW  SF_VAL_MW
 1666   1725  3  SF_GLY_MW  SF_LYS_MW
 1666   1726  3  SF_GLY_MW  SF_GLU_MW
 1666   1727  3  SF_GLY_MW  SF_ARG_MW
 1666   1728  3  SF_GLY_MW  SF_ILE_MW
 1666   1729  3  SF_GLY_MW  SF_ALA_MW
 1666   1730  3  SF_GLY_MW  SF_GLN_MW
 1666   1731  3  SF_GLY_MW  SF_GLU_MW
 1666   1732  3  SF_GLY_MW  SF_ASP_MW
 1666   1733  3  SF_GLY_MW  SF_CYS_MW
 1666   1734  3  SF_GLY_MW  SF_ARG_MW
 1666   1735  3  SF_GLY_MW  SF_ASN_MW
 1666   1736  3  SF_GLY_MW  SF_GLY_MW
 1666   1737  3  SF_GLY_MW  SF_PHE_MW
 1666   1738  3  SF_GLY_MW  SF_LEU_MW
 1666   1739  3  SF_GLY_MW  SF_LEU_MW
 1666   1740  3  SF_GLY_MW  SF_ASP_MW
 1666   1741  3  SF_GLY_MW  SF_GLY_MW
 1666   1742  3  SF_GLY_MW  SF_PHE_MW
 1666   1743  3  SF_GLY_MW  SF_PRO_MW
 1666   1744  3  SF_GLY_MW  SF_ARG_MW
 1666   1745  3  SF_GLY_MW  SF_THR_MW
 1666   1746  3  SF_GLY_MW  SF_ILE_MW
 1666   1747  3  SF_GLY_MW  SF_PRO_MW
 1666   1748  3  SF_GLY_MW  SF_GLN_MW
 1666   1749  3  SF_GLY_MW  SF_ALA_MW
 1666   1750  3  SF_GLY_MW  SF_ASP_MW
 1666   1751  3  SF_GLY_MW  SF_ALA_MW
 1666   1752  3  SF_GLY_MW  SF_MET_MW
 1666   1753  3  SF_GLY_MW  SF_LYS_MW
 1666   1754  3  SF_GLY_MW  SF_GLU_MW
 1666   1755  3  SF_GLY_MW  SF_ALA_MW
 1666   1756  3  SF_GLY_MW  SF_GLY_MW
 1666   1757  3  SF_GLY_MW  SF_ILE_MW
 1666   1758  3  SF_GLY_MW  SF_ASN_MW
 1666   1759  3  SF_GLY_MW  SF_VAL_MW
 1666   1760  3  SF_GLY_MW  SF_ASP_MW
 1666   1761  3  SF_GLY_MW  SF_TYR_MW
 1666   1762  3  SF_GLY_MW  SF_VAL_MW
 1666   1763  3  SF_GLY_MW  SF_LEU_MW
 1666   1764  3  SF_GLY_MW  SF_GLU_MW
 1666   1765  3  SF_GLY_MW  SF_PHE_MW
 1666   1766  3  SF_GLY_MW  SF_ASP_MW
 1666   1767  3  SF_GLY_MW  SF_VAL_MW
 1666   1768  3  SF_GLY_MW  SF_PRO_MW
 1666   1769  3  SF_GLY_MW  SF_ASP_MW
 1666   1770  3  SF_GLY_MW  SF_GLU_MW
 1666   1771  3  SF_GLY_MW  SF_LEU_MW
 1666   1772  3  SF_GLY_MW  SF_ILE_MW
 1666   1773  3  SF_GLY_MW  SF_VAL_MW
 1666   1774  3  SF_GLY_MW  SF_ASP_MW
 1666   1775  3  SF_GLY_MW  SF_ARG_MW
 1666   1776  3  SF_GLY_MW  SF_ILE_MW
 1666   1777  3  SF_GLY_MW  SF_VAL_MW
 1666   1778  3  SF_GLY_MW  SF_GLY_MW
 1666   1779  3  SF_GLY_MW  SF_ARG_MW
 1666   1780  3  SF_GLY_MW  SF_ARG_MW
 1666   1781  3  SF_GLY_MW  SF_VAL_MW
 1666   1782  3  SF_GLY_MW  SF_HIS_MW
 1666   1783  3  SF_GLY_MW  SF_ALA_MW
 1666   1784  3  SF_GLY_MW  SF_PRO_MW
 1666   1785  3  SF_GLY_MW  SF_SER_MW
 1666   1786  3  SF_GLY_MW  SF_GLY_MW
 1666   1787  3  SF_GLY_MW  SF_ARG_MW
 1666   1788  3  SF_GLY_MW  SF_VAL_MW
 1666   1789  3  SF_GLY_MW  SF_TYR_MW
 1666   1790  3  SF_GLY_MW  SF_HIS_MW
 1666   1791  3  SF_GLY_MW  SF_VAL_MW
 1666   1792  3  SF_GLY_MW  SF_LYS_MW
 1666   1793  3  SF_GLY_MW  SF_PHE_MW
 1666   1794  3  SF_GLY_MW  SF_ASN_MW
 1666   1795  3  SF_GLY_MW  SF_PRO_MW
 1666   1796  3  SF_GLY_MW  SF_PRO_MW
 1666   1797  3  SF_GLY_MW  SF_LYS_MW
 1666   1798  3  SF_GLY_MW  SF_VAL_MW
 1666   1799  3  SF_GLY_MW  SF_GLU_MW
 1666   1800  3  SF_GLY_MW  SF_GLY_MW
 1666   1801  3  SF_GLY_MW  SF_LYS_MW
 1666   1802  3  SF_GLY_MW  SF_ASP_MW
 1666   1803  3  SF_GLY_MW  SF_ASP_MW
 1666   1804  3  SF_GLY_MW  SF_VAL_MW
 1666   1805  3  SF_GLY_MW  SF_THR_MW
 1666   1806  3  SF_GLY_MW  SF_GLY_MW
 1666   1807  3  SF_GLY_MW  SF_GLU_MW
 1666   1808  3  SF_GLY_MW  SF_GLU_MW
 1666   1809  3  SF_GLY_MW  SF_LEU_MW
 1666   1810  3  SF_GLY_MW  SF_THR_MW
 1666   1811  3  SF_GLY_MW  SF_THR_MW
 1666   1812  3  SF_GLY_MW  SF_ARG_MW
 1666   1813  3  SF_GLY_MW  SF_LYS_MW
 1666   1814  3  SF_GLY_MW  SF_ASP_MW
 1666   1815  3  SF_GLY_MW  SF_ASP_MW
 1666   1816  3  SF_GLY_MW  SF_GLN_MW
 1666   1817  3  SF_GLY_MW  SF_GLU_MW
 1666   1818  3  SF_GLY_MW  SF_GLU_MW
 1666   1819  3  SF_GLY_MW  SF_THR_MW
 1666   1820  3  SF_GLY_MW  SF_VAL_MW
 1666   1821  3  SF_GLY_MW  SF_ARG_MW
 1666   1822  3  SF_GLY_MW  SF_LYS_MW
 1666   1823  3  SF_GLY_MW  SF_ARG_MW
 1666   1824  3  SF_GLY_MW  SF_LEU_MW
 1666   1825  3  SF_GLY_MW  SF_VAL_MW
 1666   1826  3  SF_GLY_MW  SF_GLU_MW
 1666   1827  3  SF_GLY_MW  SF_TYR_MW
 1666   1828  3  SF_GLY_MW  SF_HIS_MW
 1666   1829  3  SF_GLY_MW  SF_GLN_MW
 1666   1830  3  SF_GLY_MW  SF_MET_MW
 1666   1831  3  SF_GLY_MW  SF_THR_MW
 1666   1832  3  SF_GLY_MW  SF_ALA_MW
 1666   1833  3  SF_GLY_MW  SF_PRO_MW
 1666   1834  3  SF_GLY_MW  SF_LEU_MW
 1666   1835  3  SF_GLY_MW  SF_ILE_MW
 1666   1836  3  SF_GLY_MW  SF_GLY_MW
 1666   1837  3  SF_GLY_MW  SF_TYR_MW
 1666   1838  3  SF_GLY_MW  SF_TYR_MW
 1666   1839  3  SF_GLY_MW  SF_SER_MW
 1666   1840  3  SF_GLY_MW  SF_LYS_MW
 1666   1841  3  SF_GLY_MW  SF_GLU_MW
 1666   1842  3  SF_GLY_MW  SF_ALA_MW
 1666   1843  3  SF_GLY_MW  SF_GLU_MW
 1666   1844  3  SF_GLY_MW  SF_ALA_MW
 1666   1845  3  SF_GLY_MW  SF_GLY_MW
 1666   1846  3  SF_GLY_MW  SF_ASN_MW
 1666   1847  3  SF_GLY_MW  SF_THR_MW
 1666   1848  3  SF_GLY_MW  SF_LYS_MW
 1666   1849  3  SF_GLY_MW  SF_TYR_MW
 1666   1850  3  SF_GLY_MW  SF_ALA_MW
 1666   1851  3  SF_GLY_MW  SF_LYS_MW
 1666   1852  3  SF_GLY_MW  SF_VAL_MW
 1666   1853  3  SF_GLY_MW  SF_ASP_MW
 1666   1854  3  SF_GLY_MW  SF_GLY_MW
 1666   1855  3  SF_GLY_MW  SF_THR_MW
 1666   1856  3  SF_GLY_MW  SF_LYS_MW
 1666   1857  3  SF_GLY_MW  SF_PRO_MW
 1666   1858  3  SF_GLY_MW  SF_VAL_MW
 1666   1859  3  SF_GLY_MW  SF_ALA_MW
 1666   1860  3  SF_GLY_MW  SF_GLU_MW
 1666   1861  3  SF_GLY_MW  SF_VAL_MW
 1666   1862  3  SF_GLY_MW  SF_ARG_MW
 1666   1863  3  SF_GLY_MW  SF_ALA_MW
 1666   1864  3  SF_GLY_MW  SF_ASP_MW
 1666   1865  3  SF_GLY_MW  SF_LEU_MW
 1666   1866  3  SF_GLY_MW  SF_GLU_MW
 1666   1867  3  SF_GLY_MW  SF_LYS_MW
 1666   1868  3  SF_GLY_MW  SF_ILE_MW
 1666   1869  3  SF_GLY_MW  SF_LEU_MW
 1666   1870  3  SF_GLY_MW  SF_GLY_MW
 1667   1667  3  SF_ALA_MW  SF_ALA_MW
 1667   1668  3  SF_ALA_MW  SF_GLY_MW
 1667   1669  3  SF_ALA_MW  SF_LYS_MW
 1667   1670  3  SF_ALA_MW  SF_GLY_MW
 1667   1671  3  SF_ALA_MW  SF_THR_MW
 1667   1672  3  SF_ALA_MW  SF_GLN_MW
 1667   1673  3  SF_ALA_MW  SF_ALA_MW
 1667   1674  3  SF_ALA_MW  SF_GLN_MW
 1667   1675  3  SF_ALA_MW  SF_PHE_MW
 1667   1676  3  SF_ALA_MW  SF_ILE_MW
 1667   1677  3  SF_ALA_MW  SF_MET_MW
 1667   1678  3  SF_ALA_MW  SF_GLU_MW
 1667   1679  3  SF_ALA_MW  SF_LYS_MW
 1667   1680  3  SF_ALA_MW  SF_TYR_MW
 1667   1681  3  SF_ALA_MW  SF_GLY_MW
 1667   1682  3  SF_ALA_MW  SF_ILE_MW
 1667   1683  3  SF_ALA_MW  SF_PRO_MW
 1667   1684  3  SF_ALA_MW  SF_GLN_MW
 1667   1685  3  SF_ALA_MW  SF_ILE_MW
 1667   1686  3  SF_ALA_MW  SF_SER_MW
 1667   1687  3  SF_ALA_MW  SF_THR_MW
 1667   1688  3  SF_ALA_MW  SF_GLY_MW
 1667   1689  3  SF_ALA_MW  SF_ASP_MW
 1667   1690  3  SF_ALA_MW  SF_MET_MW
 1667   1691  3  SF_ALA_MW  SF_LEU_MW
 1667   1692  3  SF_ALA_MW  SF_ARG_MW
 1667   1693  3  SF_ALA_MW  SF_ALA_MW
 1667   1694  3  SF_ALA_MW  SF_ALA_MW
 1667   1695  3  SF_ALA_MW  SF_VAL_MW
 1667   1696  3  SF_ALA_MW  SF_LYS_MW
 1667   1697  3  SF_ALA_MW  SF_SER_MW
 1667   1698  3  SF_ALA_MW  SF_GLY_MW
 1667   1699  3  SF_ALA_MW  SF_SER_MW
 1667   1700  3  SF_ALA_MW  SF_GLU_MW
 1667   1701  3  SF_ALA_MW  SF_LEU_MW
 1667   1702  3  SF_ALA_MW  SF_GLY_MW
 1667   1703  3  SF_ALA_MW  SF_LYS_MW
 1667   1704  3  SF_ALA_MW  SF_GLN_MW
 1667   1705  3  SF_ALA_MW  SF_ALA_MW
 1667   1706  3  SF_ALA_MW  SF_LYS_MW
 1667   1707  3  SF_ALA_MW  SF_ASP_MW
 1667   1708  3  SF_ALA_MW  SF_ILE_MW
 1667   1709  3  SF_ALA_MW  SF_MET_MW
 1667   1710  3  SF_ALA_MW  SF_ASP_MW
 1667   1711  3  SF_ALA_MW  SF_ALA_MW
 1667   1712  3  SF_ALA_MW  SF_GLY_MW
 1667   1713  3  SF_ALA_MW  SF_LYS_MW
 1667   1714  3  SF_ALA_MW  SF_LEU_MW
 1667   1715  3  SF_ALA_MW  SF_VAL_MW
 1667   1716  3  SF_ALA_MW  SF_THR_MW
 1667   1717  3  SF_ALA_MW  SF_ASP_MW
 1667   1718  3  SF_ALA_MW  SF_GLU_MW
 1667   1719  3  SF_ALA_MW  SF_LEU_MW
 1667   1720  3  SF_ALA_MW  SF_VAL_MW
 1667   1721  3  SF_ALA_MW  SF_ILE_MW
 1667   1722  3  SF_ALA_MW  SF_ALA_MW
 1667   1723  3  SF_ALA_MW  SF_LEU_MW
 1667   1724  3  SF_ALA_MW  SF_VAL_MW
 1667   1725  3  SF_ALA_MW  SF_LYS_MW
 1667   1726  3  SF_ALA_MW  SF_GLU_MW
 1667   1727  3  SF_ALA_MW  SF_ARG_MW
 1667   1728  3  SF_ALA_MW  SF_ILE_MW
 1667   1729  3  SF_ALA_MW  SF_ALA_MW
 1667   1730  3  SF_ALA_MW  SF_GLN_MW
 1667   1731  3  SF_ALA_MW  SF_GLU_MW
 1667   1732  3  SF_ALA_MW  SF_ASP_MW
 1667   1733  3  SF_ALA_MW  SF_CYS_MW
 1667   1734  3  SF_ALA_MW  SF_ARG_MW
 1667   1735  3  SF_ALA_MW  SF_ASN_MW
 1667   1736  3  SF_ALA_MW  SF_GLY_MW
 1667   1737  3  SF_ALA_MW  SF_PHE_MW
 1667   1738  3  SF_ALA_MW  SF_LEU_MW
 1667   1739  3  SF_ALA_MW  SF_LEU_MW
 1667   1740  3  SF_ALA_MW  SF_ASP_MW
 1667   1741  3  SF_ALA_MW  SF_GLY_MW
 1667   1742  3  SF_ALA_MW  SF_PHE_MW
 1667   1743  3  SF_ALA_MW  SF_PRO_MW
 1667   1744  3  SF_ALA_MW  SF_ARG_MW
 1667   1745  3  SF_ALA_MW  SF_THR_MW
 1667   1746  3  SF_ALA_MW  SF_ILE_MW
 1667   1747  3  SF_ALA_MW  SF_PRO_MW
 1667   1748  3  SF_ALA_MW  SF_GLN_MW
 1667   1749  3  SF_ALA_MW  SF_ALA_MW
 1667   1750  3  SF_ALA_MW  SF_ASP_MW
 1667   1751  3  SF_ALA_MW  SF_ALA_MW
 1667   1752  3  SF_ALA_MW  SF_MET_MW
 1667   1753  3  SF_ALA_MW  SF_LYS_MW
 1667   1754  3  SF_ALA_MW  SF_GLU_MW
 1667   1755  3  SF_ALA_MW  SF_ALA_MW
 1667   1756  3  SF_ALA_MW  SF_GLY_MW
 1667   1757  3  SF_ALA_MW  SF_ILE_MW
 1667   1758  3  SF_ALA_MW  SF_ASN_MW
 1667   1759  3  SF_ALA_MW  SF_VAL_MW
 1667   1760  3  SF_ALA_MW  SF_ASP_MW
 1667   1761  3  SF_ALA_MW  SF_TYR_MW
 1667   1762  3  SF_ALA_MW  SF_VAL_MW
 1667   1763  3  SF_ALA_MW  SF_LEU_MW
 1667   1764  3  SF_ALA_MW  SF_GLU_MW
 1667   1765  3  SF_ALA_MW  SF_PHE_MW
 1667   1766  3  SF_ALA_MW  SF_ASP_MW
 1667   1767  3  SF_ALA_MW  SF_VAL_MW
 1667   1768  3  SF_ALA_MW  SF_PRO_MW
 1667   1769  3  SF_ALA_MW  SF_ASP_MW
 1667   1770  3  SF_ALA_MW  SF_GLU_MW
 1667   1771  3  SF_ALA_MW  SF_LEU_MW
 1667   1772  3  SF_ALA_MW  SF_ILE_MW
 1667   1773  3  SF_ALA_MW  SF_VAL_MW
 1667   1774  3  SF_ALA_MW  SF_ASP_MW
 1667   1775  3  SF_ALA_MW  SF_ARG_MW
 1667   1776  3  SF_ALA_MW  SF_ILE_MW
 1667   1777  3  SF_ALA_MW  SF_VAL_MW
 1667   1778  3  SF_ALA_MW  SF_GLY_MW
 1667   1779  3  SF_ALA_MW  SF_ARG_MW
 1667   1780  3  SF_ALA_MW  SF_ARG_MW
 1667   1781  3  SF_ALA_MW  SF_VAL_MW
 1667   1782  3  SF_ALA_MW  SF_HIS_MW
 1667   1783  3  SF_ALA_MW  SF_ALA_MW
 1667   1784  3  SF_ALA_MW  SF_PRO_MW
 1667   1785  3  SF_ALA_MW  SF_SER_MW
 1667   1786  3  SF_ALA_MW  SF_GLY_MW
 1667   1787  3  SF_ALA_MW  SF_ARG_MW
 1667   1788  3  SF_ALA_MW  SF_VAL_MW
 1667   1789  3  SF_ALA_MW  SF_TYR_MW
 1667   1790  3  SF_ALA_MW  SF_HIS_MW
 1667   1791  3  SF_ALA_MW  SF_VAL_MW
 1667   1792  3  SF_ALA_MW  SF_LYS_MW
 1667   1793  3  SF_ALA_MW  SF_PHE_MW
 1667   1794  3  SF_ALA_MW  SF_ASN_MW
 1667   1795  3  SF_ALA_MW  SF_PRO_MW
 1667   1796  3  SF_ALA_MW  SF_PRO_MW
 1667   1797  3  SF_ALA_MW  SF_LYS_MW
 1667   1798  3  SF_ALA_MW  SF_VAL_MW
 1667   1799  3  SF_ALA_MW  SF_GLU_MW
 1667   1800  3  SF_ALA_MW  SF_GLY_MW
 1667   1801  3  SF_ALA_MW  SF_LYS_MW
 1667   1802  3  SF_ALA_MW  SF_ASP_MW
 1667   1803  3  SF_ALA_MW  SF_ASP_MW
 1667   1804  3  SF_ALA_MW  SF_VAL_MW
 1667   1805  3  SF_ALA_MW  SF_THR_MW
 1667   1806  3  SF_ALA_MW  SF_GLY_MW
 1667   1807  3  SF_ALA_MW  SF_GLU_MW
 1667   1808  3  SF_ALA_MW  SF_GLU_MW
 1667   1809  3  SF_ALA_MW  SF_LEU_MW
 1667   1810  3  SF_ALA_MW  SF_THR_MW
 1667   1811  3  SF_ALA_MW  SF_THR_MW
 1667   1812  3  SF_ALA_MW  SF_ARG_MW
 1667   1813  3  SF_ALA_MW  SF_LYS_MW
 1667   1814  3  SF_ALA_MW  SF_ASP_MW
 1667   1815  3  SF_ALA_MW  SF_ASP_MW
 1667   1816  3  SF_ALA_MW  SF_GLN_MW
 1667   1817  3  SF_ALA_MW  SF_GLU_MW
 1667   1818  3  SF_ALA_MW  SF_GLU_MW
 1667   1819  3  SF_ALA_MW  SF_THR_MW
 1667   1820  3  SF_ALA_MW  SF_VAL_MW
 1667   1821  3  SF_ALA_MW  SF_ARG_MW
 1667   1822  3  SF_ALA_MW  SF_LYS_MW
 1667   1823  3  SF_ALA_MW  SF_ARG_MW
 1667   1824  3  SF_ALA_MW  SF_LEU_MW
 1667   1825  3  SF_ALA_MW  SF_VAL_MW
 1667   1826  3  SF_ALA_MW  SF_GLU_MW
 1667   1827  3  SF_ALA_MW  SF_TYR_MW
 1667   1828  3  SF_ALA_MW  SF_HIS_MW
 1667   1829  3  SF_ALA_MW  SF_GLN_MW
 1667   1830  3  SF_ALA_MW  SF_MET_MW
 1667   1831  3  SF_ALA_MW  SF_THR_MW
 1667   1832  3  SF_ALA_MW  SF_ALA_MW
 1667   1833  3  SF_ALA_MW  SF_PRO_MW
 1667   1834  3  SF_ALA_MW  SF_LEU_MW
 1667   1835  3  SF_ALA_MW  SF_ILE_MW
 1667   1836  3  SF_ALA_MW  SF_GLY_MW
 1667   1837  3  SF_ALA_MW  SF_TYR_MW
 1667   1838  3  SF_ALA_MW  SF_TYR_MW
 1667   1839  3  SF_ALA_MW  SF_SER_MW
 1667   1840  3  SF_ALA_MW  SF_LYS_MW
 1667   1841  3  SF_ALA_MW  SF_GLU_MW
 1667   1842  3  SF_ALA_MW  SF_ALA_MW
 1667   1843  3  SF_ALA_MW  SF_GLU_MW
 1667   1844  3  SF_ALA_MW  SF_ALA_MW
 1667   1845  3  SF_ALA_MW  SF_GLY_MW
 1667   1846  3  SF_ALA_MW  SF_ASN_MW
 1667   1847  3  SF_ALA_MW  SF_THR_MW
 1667   1848  3  SF_ALA_MW  SF_LYS_MW
 1667   1849  3  SF_ALA_MW  SF_TYR_MW
 1667   1850  3  SF_ALA_MW  SF_ALA_MW
 1667   1851  3  SF_ALA_MW  SF_LYS_MW
 1667   1852  3  SF_ALA_MW  SF_VAL_MW
 1667   1853  3  SF_ALA_MW  SF_ASP_MW
 1667   1854  3  SF_ALA_MW  SF_GLY_MW
 1667   1855  3  SF_ALA_MW  SF_THR_MW
 1667   1856  3  SF_ALA_MW  SF_LYS_MW
 1667   1857  3  SF_ALA_MW  SF_PRO_MW
 1667   1858  3  SF_ALA_MW  SF_VAL_MW
 1667   1859  3  SF_ALA_MW  SF_ALA_MW
 1667   1860  3  SF_ALA_MW  SF_GLU_MW
 1667   1861  3  SF_ALA_MW  SF_VAL_MW
 1667   1862  3  SF_ALA_MW  SF_ARG_MW
 1667   1863  3  SF_ALA_MW  SF_ALA_MW
 1667   1864  3  SF_ALA_MW  SF_ASP_MW
 1667   1865  3  SF_ALA_MW  SF_LEU_MW
 1667   1866  3  SF_ALA_MW  SF_GLU_MW
 1667   1867  3  SF_ALA_MW  SF_LYS_MW
 1667   1868  3  SF_ALA_MW  SF_ILE_MW
 1667   1869  3  SF_ALA_MW  SF_LEU_MW
 1667   1870  3  SF_ALA_MW  SF_GLY_MW
 1668   1668  3  SF_GLY_MW  SF_GLY_MW
 1668   1669  3  SF_GLY_MW  SF_LYS_MW
 1668   1670  3  SF_GLY_MW  SF_GLY_MW
 1668   1671  3  SF_GLY_MW  SF_THR_MW
 1668   1672  3  SF_GLY_MW  SF_GLN_MW
 1668   1673  3  SF_GLY_MW  SF_ALA_MW
 1668   1674  3  SF_GLY_MW  SF_GLN_MW
 1668   1675  3  SF_GLY_MW  SF_PHE_MW
 1668   1676  3  SF_GLY_MW  SF_ILE_MW
 1668   1677  3  SF_GLY_MW  SF_MET_MW
 1668   1678  3  SF_GLY_MW  SF_GLU_MW
 1668   1679  3  SF_GLY_MW  SF_LYS_MW
 1668   1680  3  SF_GLY_MW  SF_TYR_MW
 1668   1681  3  SF_GLY_MW  SF_GLY_MW
 1668   1682  3  SF_GLY_MW  SF_ILE_MW
 1668   1683  3  SF_GLY_MW  SF_PRO_MW
 1668   1684  3  SF_GLY_MW  SF_GLN_MW
 1668   1685  3  SF_GLY_MW  SF_ILE_MW
 1668   1686  3  SF_GLY_MW  SF_SER_MW
 1668   1687  3  SF_GLY_MW  SF_THR_MW
 1668   1688  3  SF_GLY_MW  SF_GLY_MW
 1668   1689  3  SF_GLY_MW  SF_ASP_MW
 1668   1690  3  SF_GLY_MW  SF_MET_MW
 1668   1691  3  SF_GLY_MW  SF_LEU_MW
 1668   1692  3  SF_GLY_MW  SF_ARG_MW
 1668   1693  3  SF_GLY_MW  SF_ALA_MW
 1668   1694  3  SF_GLY_MW  SF_ALA_MW
 1668   1695  3  SF_GLY_MW  SF_VAL_MW
 1668   1696  3  SF_GLY_MW  SF_LYS_MW
 1668   1697  3  SF_GLY_MW  SF_SER_MW
 1668   1698  3  SF_GLY_MW  SF_GLY_MW
 1668   1699  3  SF_GLY_MW  SF_SER_MW
 1668   1700  3  SF_GLY_MW  SF_GLU_MW
 1668   1701  3  SF_GLY_MW  SF_LEU_MW
 1668   1702  3  SF_GLY_MW  SF_GLY_MW
 1668   1703  3  SF_GLY_MW  SF_LYS_MW
 1668   1704  3  SF_GLY_MW  SF_GLN_MW
 1668   1705  3  SF_GLY_MW  SF_ALA_MW
 1668   1706  3  SF_GLY_MW  SF_LYS_MW
 1668   1707  3  SF_GLY_MW  SF_ASP_MW
 1668   1708  3  SF_GLY_MW  SF_ILE_MW
 1668   1709  3  SF_GLY_MW  SF_MET_MW
 1668   1710  3  SF_GLY_MW  SF_ASP_MW
 1668   1711  3  SF_GLY_MW  SF_ALA_MW
 1668   1712  3  SF_GLY_MW  SF_GLY_MW
 1668   1713  3  SF_GLY_MW  SF_LYS_MW
 1668   1714  3  SF_GLY_MW  SF_LEU_MW
 1668   1715  3  SF_GLY_MW  SF_VAL_MW
 1668   1716  3  SF_GLY_MW  SF_THR_MW
 1668   1717  3  SF_GLY_MW  SF_ASP_MW
 1668   1718  3  SF_GLY_MW  SF_GLU_MW
 1668   1719  3  SF_GLY_MW  SF_LEU_MW
 1668   1720  3  SF_GLY_MW  SF_VAL_MW
 1668   1721  3  SF_GLY_MW  SF_ILE_MW
 1668   1722  3  SF_GLY_MW  SF_ALA_MW
 1668   1723  3  SF_GLY_MW  SF_LEU_MW
 1668   1724  3  SF_GLY_MW  SF_VAL_MW
 1668   1725  3  SF_GLY_MW  SF_LYS_MW
 1668   1726  3  SF_GLY_MW  SF_GLU_MW
 1668   1727  3  SF_GLY_MW  SF_ARG_MW
 1668   1728  3  SF_GLY_MW  SF_ILE_MW
 1668   1729  3  SF_GLY_MW  SF_ALA_MW
 1668   1730  3  SF_GLY_MW  SF_GLN_MW
 1668   1731  3  SF_GLY_MW  SF_GLU_MW
 1668   1732  3  SF_GLY_MW  SF_ASP_MW
 1668   1733  3  SF_GLY_MW  SF_CYS_MW
 1668   1734  3  SF_GLY_MW  SF_ARG_MW
 1668   1735  3  SF_GLY_MW  SF_ASN_MW
 1668   1736  3  SF_GLY_MW  SF_GLY_MW
 1668   1737  3  SF_GLY_MW  SF_PHE_MW
 1668   1738  3  SF_GLY_MW  SF_LEU_MW
 1668   1739  3  SF_GLY_MW  SF_LEU_MW
 1668   1740  3  SF_GLY_MW  SF_ASP_MW
 1668   1741  3  SF_GLY_MW  SF_GLY_MW
 1668   1742  3  SF_GLY_MW  SF_PHE_MW
 1668   1743  3  SF_GLY_MW  SF_PRO_MW
 1668   1744  3  SF_GLY_MW  SF_ARG_MW
 1668   1745  3  SF_GLY_MW  SF_THR_MW
 1668   1746  3  SF_GLY_MW  SF_ILE_MW
 1668   1747  3  SF_GLY_MW  SF_PRO_MW
 1668   1748  3  SF_GLY_MW  SF_GLN_MW
 1668   1749  3  SF_GLY_MW  SF_ALA_MW
 1668   1750  3  SF_GLY_MW  SF_ASP_MW
 1668   1751  3  SF_GLY_MW  SF_ALA_MW
 1668   1752  3  SF_GLY_MW  SF_MET_MW
 1668   1753  3  SF_GLY_MW  SF_LYS_MW
 1668   1754  3  SF_GLY_MW  SF_GLU_MW
 1668   1755  3  SF_GLY_MW  SF_ALA_MW
 1668   1756  3  SF_GLY_MW  SF_GLY_MW
 1668   1757  3  SF_GLY_MW  SF_ILE_MW
 1668   1758  3  SF_GLY_MW  SF_ASN_MW
 1668   1759  3  SF_GLY_MW  SF_VAL_MW
 1668   1760  3  SF_GLY_MW  SF_ASP_MW
 1668   1761  3  SF_GLY_MW  SF_TYR_MW
 1668   1762  3  SF_GLY_MW  SF_VAL_MW
 1668   1763  3  SF_GLY_MW  SF_LEU_MW
 1668   1764  3  SF_GLY_MW  SF_GLU_MW
 1668   1765  3  SF_GLY_MW  SF_PHE_MW
 1668   1766  3  SF_GLY_MW  SF_ASP_MW
 1668   1767  3  SF_GLY_MW  SF_VAL_MW
 1668   1768  3  SF_GLY_MW  SF_PRO_MW
 1668   1769  3  SF_GLY_MW  SF_ASP_MW
 1668   1770  3  SF_GLY_MW  SF_GLU_MW
 1668   1771  3  SF_GLY_MW  SF_LEU_MW
 1668   1772  3  SF_GLY_MW  SF_ILE_MW
 1668   1773  3  SF_GLY_MW  SF_VAL_MW
 1668   1774  3  SF_GLY_MW  SF_ASP_MW
 1668   1775  3  SF_GLY_MW  SF_ARG_MW
 1668   1776  3  SF_GLY_MW  SF_ILE_MW
 1668   1777  3  SF_GLY_MW  SF_VAL_MW
 1668   1778  3  SF_GLY_MW  SF_GLY_MW
 1668   1779  3  SF_GLY_MW  SF_ARG_MW
 1668   1780  3  SF_GLY_MW  SF_ARG_MW
 1668   1781  3  SF_GLY_MW  SF_VAL_MW
 1668   1782  3  SF_GLY_MW  SF_HIS_MW
 1668   1783  3  SF_GLY_MW  SF_ALA_MW
 1668   1784  3  SF_GLY_MW  SF_PRO_MW
 1668   1785  3  SF_GLY_MW  SF_SER_MW
 1668   1786  3  SF_GLY_MW  SF_GLY_MW
 1668   1787  3  SF_GLY_MW  SF_ARG_MW
 1668   1788  3  SF_GLY_MW  SF_VAL_MW
 1668   1789  3  SF_GLY_MW  SF_TYR_MW
 1668   1790  3  SF_GLY_MW  SF_HIS_MW
 1668   1791  3  SF_GLY_MW  SF_VAL_MW
 1668   1792  3  SF_GLY_MW  SF_LYS_MW
 1668   1793  3  SF_GLY_MW  SF_PHE_MW
 1668   1794  3  SF_GLY_MW  SF_ASN_MW
 1668   1795  3  SF_GLY_MW  SF_PRO_MW
 1668   1796  3  SF_GLY_MW  SF_PRO_MW
 1668   1797  3  SF_GLY_MW  SF_LYS_MW
 1668   1798  3  SF_GLY_MW  SF_VAL_MW
 1668   1799  3  SF_GLY_MW  SF_GLU_MW
 1668   1800  3  SF_GLY_MW  SF_GLY_MW
 1668   1801  3  SF_GLY_MW  SF_LYS_MW
 1668   1802  3  SF_GLY_MW  SF_ASP_MW
 1668   1803  3  SF_GLY_MW  SF_ASP_MW
 1668   1804  3  SF_GLY_MW  SF_VAL_MW
 1668   1805  3  SF_GLY_MW  SF_THR_MW
 1668   1806  3  SF_GLY_MW  SF_GLY_MW
 1668   1807  3  SF_GLY_MW  SF_GLU_MW
 1668   1808  3  SF_GLY_MW  SF_GLU_MW
 1668   1809  3  SF_GLY_MW  SF_LEU_MW
 1668   1810  3  SF_GLY_MW  SF_THR_MW
 1668   1811  3  SF_GLY_MW  SF_THR_MW
 1668   1812  3  SF_GLY_MW  SF_ARG_MW
 1668   1813  3  SF_GLY_MW  SF_LYS_MW
 1668   1814  3  SF_GLY_MW  SF_ASP_MW
 1668   1815  3  SF_GLY_MW  SF_ASP_MW
 1668   1816  3  SF_GLY_MW  SF_GLN_MW
 1668   1817  3  SF_GLY_MW  SF_GLU_MW
 1668   1818  3  SF_GLY_MW  SF_GLU_MW
 1668   1819  3  SF_GLY_MW  SF_THR_MW
 1668   1820  3  SF_GLY_MW  SF_VAL_MW
 1668   1821  3  SF_GLY_MW  SF_ARG_MW
 1668   1822  3  SF_GLY_MW  SF_LYS_MW
 1668   1823  3  SF_GLY_MW  SF_ARG_MW
 1668   1824  3  SF_GLY_MW  SF_LEU_MW
 1668   1825  3  SF_GLY_MW  SF_VAL_MW
 1668   1826  3  SF_GLY_MW  SF_GLU_MW
 1668   1827  3  SF_GLY_MW  SF_TYR_MW
 1668   1828  3  SF_GLY_MW  SF_HIS_MW
 1668   1829  3  SF_GLY_MW  SF_GLN_MW
 1668   1830  3  SF_GLY_MW  SF_MET_MW
 1668   1831  3  SF_GLY_MW  SF_THR_MW
 1668   1832  3  SF_GLY_MW  SF_ALA_MW
 1668   1833  3  SF_GLY_MW  SF_PRO_MW
 1668   1834  3  SF_GLY_MW  SF_LEU_MW
 1668   1835  3  SF_GLY_MW  SF_ILE_MW
 1668   1836  3  SF_GLY_MW  SF_GLY_MW
 1668   1837  3  SF_GLY_MW  SF_TYR_MW
 1668   1838  3  SF_GLY_MW  SF_TYR_MW
 1668   1839  3  SF_GLY_MW  SF_SER_MW
 1668   1840  3  SF_GLY_MW  SF_LYS_MW
 1668   1841  3  SF_GLY_MW  SF_GLU_MW
 1668   1842  3  SF_GLY_MW  SF_ALA_MW
 1668   1843  3  SF_GLY_MW  SF_GLU_MW
 1668   1844  3  SF_GLY_MW  SF_ALA_MW
 1668   1845  3  SF_GLY_MW  SF_GLY_MW
 1668   1846  3  SF_GLY_MW  SF_ASN_MW
 1668   1847  3  SF_GLY_MW  SF_THR_MW
 1668   1848  3  SF_GLY_MW  SF_LYS_MW
 1668   1849  3  SF_GLY_MW  SF_TYR_MW
 1668   1850  3  SF_GLY_MW  SF_ALA_MW
 1668   1851  3  SF_GLY_MW  SF_LYS_MW
 1668   1852  3  SF_GLY_MW  SF_VAL_MW
 1668   1853  3  SF_GLY_MW  SF_ASP_MW
 1668   1854  3  SF_GLY_MW  SF_GLY_MW
 1668   1855  3  SF_GLY_MW  SF_THR_MW
 1668   1856  3  SF_GLY_MW  SF_LYS_MW
 1668   1857  3  SF_GLY_MW  SF_PRO_MW
 1668   1858  3  SF_GLY_MW  SF_VAL_MW
 1668   1859  3  SF_GLY_MW  SF_ALA_MW
 1668   1860  3  SF_GLY_MW  SF_GLU_MW
 1668   1861  3  SF_GLY_MW  SF_VAL_MW
 1668   1862  3  SF_GLY_MW  SF_ARG_MW
 1668   1863  3  SF_GLY_MW  SF_ALA_MW
 1668   1864  3  SF_GLY_MW  SF_ASP_MW
 1668   1865  3  SF_GLY_MW  SF_LEU_MW
 1668   1866  3  SF_GLY_MW  SF_GLU_MW
 1668   1867  3  SF_GLY_MW  SF_LYS_MW
 1668   1868  3  SF_GLY_MW  SF_ILE_MW
 1668   1869  3  SF_GLY_MW  SF_LEU_MW
 1668   1870  3  SF_GLY_MW  SF_GLY_MW
 1669   1669  3  SF_LYS_MW  SF_LYS_MW
 1669   1670  3  SF_LYS_MW  SF_GLY_MW
 1669   1671  3  SF_LYS_MW  SF_THR_MW
 1669   1672  3  SF_LYS_MW  SF_GLN_MW
 1669   1673  3  SF_LYS_MW  SF_ALA_MW
 1669   1674  3  SF_LYS_MW  SF_GLN_MW
 1669   1675  3  SF_LYS_MW  SF_PHE_MW
 1669   1676  3  SF_LYS_MW  SF_ILE_MW
 1669   1677  3  SF_LYS_MW  SF_MET_MW
 1669   1678  3  SF_LYS_MW  SF_GLU_MW
 1669   1679  3  SF_LYS_MW  SF_LYS_MW
 1669   1680  3  SF_LYS_MW  SF_TYR_MW
 1669   1681  3  SF_LYS_MW  SF_GLY_MW
 1669   1682  3  SF_LYS_MW  SF_ILE_MW
 1669   1683  3  SF_LYS_MW  SF_PRO_MW
 1669   1684  3  SF_LYS_MW  SF_GLN_MW
 1669   1685  3  SF_LYS_MW  SF_ILE_MW
 1669   1686  3  SF_LYS_MW  SF_SER_MW
 1669   1687  3  SF_LYS_MW  SF_THR_MW
 1669   1688  3  SF_LYS_MW  SF_GLY_MW
 1669   1689  3  SF_LYS_MW  SF_ASP_MW
 1669   1690  3  SF_LYS_MW  SF_MET_MW
 1669   1691  3  SF_LYS_MW  SF_LEU_MW
 1669   1692  3  SF_LYS_MW  SF_ARG_MW
 1669   1693  3  SF_LYS_MW  SF_ALA_MW
 1669   1694  3  SF_LYS_MW  SF_ALA_MW
 1669   1695  3  SF_LYS_MW  SF_VAL_MW
 1669   1696  3  SF_LYS_MW  SF_LYS_MW
 1669   1697  3  SF_LYS_MW  SF_SER_MW
 1669   1698  3  SF_LYS_MW  SF_GLY_MW
 1669   1699  3  SF_LYS_MW  SF_SER_MW
 1669   1700  3  SF_LYS_MW  SF_GLU_MW
 1669   1701  3  SF_LYS_MW  SF_LEU_MW
 1669   1702  3  SF_LYS_MW  SF_GLY_MW
 1669   1703  3  SF_LYS_MW  SF_LYS_MW
 1669   1704  3  SF_LYS_MW  SF_GLN_MW
 1669   1705  3  SF_LYS_MW  SF_ALA_MW
 1669   1706  3  SF_LYS_MW  SF_LYS_MW
 1669   1707  3  SF_LYS_MW  SF_ASP_MW
 1669   1708  3  SF_LYS_MW  SF_ILE_MW
 1669   1709  3  SF_LYS_MW  SF_MET_MW
 1669   1710  3  SF_LYS_MW  SF_ASP_MW
 1669   1711  3  SF_LYS_MW  SF_ALA_MW
 1669   1712  3  SF_LYS_MW  SF_GLY_MW
 1669   1713  3  SF_LYS_MW  SF_LYS_MW
 1669   1714  3  SF_LYS_MW  SF_LEU_MW
 1669   1715  3  SF_LYS_MW  SF_VAL_MW
 1669   1716  3  SF_LYS_MW  SF_THR_MW
 1669   1717  3  SF_LYS_MW  SF_ASP_MW
 1669   1718  3  SF_LYS_MW  SF_GLU_MW
 1669   1719  3  SF_LYS_MW  SF_LEU_MW
 1669   1720  3  SF_LYS_MW  SF_VAL_MW
 1669   1721  3  SF_LYS_MW  SF_ILE_MW
 1669   1722  3  SF_LYS_MW  SF_ALA_MW
 1669   1723  3  SF_LYS_MW  SF_LEU_MW
 1669   1724  3  SF_LYS_MW  SF_VAL_MW
 1669   1725  3  SF_LYS_MW  SF_LYS_MW
 1669   1726  3  SF_LYS_MW  SF_GLU_MW
 1669   1727  3  SF_LYS_MW  SF_ARG_MW
 1669   1728  3  SF_LYS_MW  SF_ILE_MW
 1669   1729  3  SF_LYS_MW  SF_ALA_MW
 1669   1730  3  SF_LYS_MW  SF_GLN_MW
 1669   1731  3  SF_LYS_MW  SF_GLU_MW
 1669   1732  3  SF_LYS_MW  SF_ASP_MW
 1669   1733  3  SF_LYS_MW  SF_CYS_MW
 1669   1734  3  SF_LYS_MW  SF_ARG_MW
 1669   1735  3  SF_LYS_MW  SF_ASN_MW
 1669   1736  3  SF_LYS_MW  SF_GLY_MW
 1669   1737  3  SF_LYS_MW  SF_PHE_MW
 1669   1738  3  SF_LYS_MW  SF_LEU_MW
 1669   1739  3  SF_LYS_MW  SF_LEU_MW
 1669   1740  3  SF_LYS_MW  SF_ASP_MW
 1669   1741  3  SF_LYS_MW  SF_GLY_MW
 1669   1742  3  SF_LYS_MW  SF_PHE_MW
 1669   1743  3  SF_LYS_MW  SF_PRO_MW
 1669   1744  3  SF_LYS_MW  SF_ARG_MW
 1669   1745  3  SF_LYS_MW  SF_THR_MW
 1669   1746  3  SF_LYS_MW  SF_ILE_MW
 1669   1747  3  SF_LYS_MW  SF_PRO_MW
 1669   1748  3  SF_LYS_MW  SF_GLN_MW
 1669   1749  3  SF_LYS_MW  SF_ALA_MW
 1669   1750  3  SF_LYS_MW  SF_ASP_MW
 1669   1751  3  SF_LYS_MW  SF_ALA_MW
 1669   1752  3  SF_LYS_MW  SF_MET_MW
 1669   1753  3  SF_LYS_MW  SF_LYS_MW
 1669   1754  3  SF_LYS_MW  SF_GLU_MW
 1669   1755  3  SF_LYS_MW  SF_ALA_MW
 1669   1756  3  SF_LYS_MW  SF_GLY_MW
 1669   1757  3  SF_LYS_MW  SF_ILE_MW
 1669   1758  3  SF_LYS_MW  SF_ASN_MW
 1669   1759  3  SF_LYS_MW  SF_VAL_MW
 1669   1760  3  SF_LYS_MW  SF_ASP_MW
 1669   1761  3  SF_LYS_MW  SF_TYR_MW
 1669   1762  3  SF_LYS_MW  SF_VAL_MW
 1669   1763  3  SF_LYS_MW  SF_LEU_MW
 1669   1764  3  SF_LYS_MW  SF_GLU_MW
 1669   1765  3  SF_LYS_MW  SF_PHE_MW
 1669   1766  3  SF_LYS_MW  SF_ASP_MW
 1669   1767  3  SF_LYS_MW  SF_VAL_MW
 1669   1768  3  SF_LYS_MW  SF_PRO_MW
 1669   1769  3  SF_LYS_MW  SF_ASP_MW
 1669   1770  3  SF_LYS_MW  SF_GLU_MW
 1669   1771  3  SF_LYS_MW  SF_LEU_MW
 1669   1772  3  SF_LYS_MW  SF_ILE_MW
 1669   1773  3  SF_LYS_MW  SF_VAL_MW
 1669   1774  3  SF_LYS_MW  SF_ASP_MW
 1669   1775  3  SF_LYS_MW  SF_ARG_MW
 1669   1776  3  SF_LYS_MW  SF_ILE_MW
 1669   1777  3  SF_LYS_MW  SF_VAL_MW
 1669   1778  3  SF_LYS_MW  SF_GLY_MW
 1669   1779  3  SF_LYS_MW  SF_ARG_MW
 1669   1780  3  SF_LYS_MW  SF_ARG_MW
 1669   1781  3  SF_LYS_MW  SF_VAL_MW
 1669   1782  3  SF_LYS_MW  SF_HIS_MW
 1669   1783  3  SF_LYS_MW  SF_ALA_MW
 1669   1784  3  SF_LYS_MW  SF_PRO_MW
 1669   1785  3  SF_LYS_MW  SF_SER_MW
 1669   1786  3  SF_LYS_MW  SF_GLY_MW
 1669   1787  3  SF_LYS_MW  SF_ARG_MW
 1669   1788  3  SF_LYS_MW  SF_VAL_MW
 1669   1789  3  SF_LYS_MW  SF_TYR_MW
 1669   1790  3  SF_LYS_MW  SF_HIS_MW
 1669   1791  3  SF_LYS_MW  SF_VAL_MW
 1669   1792  3  SF_LYS_MW  SF_LYS_MW
 1669   1793  3  SF_LYS_MW  SF_PHE_MW
 1669   1794  3  SF_LYS_MW  SF_ASN_MW
 1669   1795  3  SF_LYS_MW  SF_PRO_MW
 1669   1796  3  SF_LYS_MW  SF_PRO_MW
 1669   1797  3  SF_LYS_MW  SF_LYS_MW
 1669   1798  3  SF_LYS_MW  SF_VAL_MW
 1669   1799  3  SF_LYS_MW  SF_GLU_MW
 1669   1800  3  SF_LYS_MW  SF_GLY_MW
 1669   1801  3  SF_LYS_MW  SF_LYS_MW
 1669   1802  3  SF_LYS_MW  SF_ASP_MW
 1669   1803  3  SF_LYS_MW  SF_ASP_MW
 1669   1804  3  SF_LYS_MW  SF_VAL_MW
 1669   1805  3  SF_LYS_MW  SF_THR_MW
 1669   1806  3  SF_LYS_MW  SF_GLY_MW
 1669   1807  3  SF_LYS_MW  SF_GLU_MW
 1669   1808  3  SF_LYS_MW  SF_GLU_MW
 1669   1809  3  SF_LYS_MW  SF_LEU_MW
 1669   1810  3  SF_LYS_MW  SF_THR_MW
 1669   1811  3  SF_LYS_MW  SF_THR_MW
 1669   1812  3  SF_LYS_MW  SF_ARG_MW
 1669   1813  3  SF_LYS_MW  SF_LYS_MW
 1669   1814  3  SF_LYS_MW  SF_ASP_MW
 1669   1815  3  SF_LYS_MW  SF_ASP_MW
 1669   1816  3  SF_LYS_MW  SF_GLN_MW
 1669   1817  3  SF_LYS_MW  SF_GLU_MW
 1669   1818  3  SF_LYS_MW  SF_GLU_MW
 1669   1819  3  SF_LYS_MW  SF_THR_MW
 1669   1820  3  SF_LYS_MW  SF_VAL_MW
 1669   1821  3  SF_LYS_MW  SF_ARG_MW
 1669   1822  3  SF_LYS_MW  SF_LYS_MW
 1669   1823  3  SF_LYS_MW  SF_ARG_MW
 1669   1824  3  SF_LYS_MW  SF_LEU_MW
 1669   1825  3  SF_LYS_MW  SF_VAL_MW
 1669   1826  3  SF_LYS_MW  SF_GLU_MW
 1669   1827  3  SF_LYS_MW  SF_TYR_MW
 1669   1828  3  SF_LYS_MW  SF_HIS_MW
 1669   1829  3  SF_LYS_MW  SF_GLN_MW
 1669   1830  3  SF_LYS_MW  SF_MET_MW
 1669   1831  3  SF_LYS_MW  SF_THR_MW
 1669   1832  3  SF_LYS_MW  SF_ALA_MW
 1669   1833  3  SF_LYS_MW  SF_PRO_MW
 1669   1834  3  SF_LYS_MW  SF_LEU_MW
 1669   1835  3  SF_LYS_MW  SF_ILE_MW
 1669   1836  3  SF_LYS_MW  SF_GLY_MW
 1669   1837  3  SF_LYS_MW  SF_TYR_MW
 1669   1838  3  SF_LYS_MW  SF_TYR_MW
 1669   1839  3  SF_LYS_MW  SF_SER_MW
 1669   1840  3  SF_LYS_MW  SF_LYS_MW
 1669   1841  3  SF_LYS_MW  SF_GLU_MW
 1669   1842  3  SF_LYS_MW  SF_ALA_MW
 1669   1843  3  SF_LYS_MW  SF_GLU_MW
 1669   1844  3  SF_LYS_MW  SF_ALA_MW
 1669   1845  3  SF_LYS_MW  SF_GLY_MW
 1669   1846  3  SF_LYS_MW  SF_ASN_MW
 1669   1847  3  SF_LYS_MW  SF_THR_MW
 1669   1848  3  SF_LYS_MW  SF_LYS_MW
 1669   1849  3  SF_LYS_MW  SF_TYR_MW
 1669   1850  3  SF_LYS_MW  SF_ALA_MW
 1669   1851  3  SF_LYS_MW  SF_LYS_MW
 1669   1852  3  SF_LYS_MW  SF_VAL_MW
 1669   1853  3  SF_LYS_MW  SF_ASP_MW
 1669   1854  3  SF_LYS_MW  SF_GLY_MW
 1669   1855  3  SF_LYS_MW  SF_THR_MW
 1669   1856  3  SF_LYS_MW  SF_LYS_MW
 1669   1857  3  SF_LYS_MW  SF_PRO_MW
 1669   1858  3  SF_LYS_MW  SF_VAL_MW
 1669   1859  3  SF_LYS_MW  SF_ALA_MW
 1669   1860  3  SF_LYS_MW  SF_GLU_MW
 1669   1861  3  SF_LYS_MW  SF_VAL_MW
 1669   1862  3  SF_LYS_MW  SF_ARG_MW
 1669   1863  3  SF_LYS_MW  SF_ALA_MW
 1669   1864  3  SF_LYS_MW  SF_ASP_MW
 1669   1865  3  SF_LYS_MW  SF_LEU_MW
 1669   1866  3  SF_LYS_MW  SF_GLU_MW
 1669   1867  3  SF_LYS_MW  SF_LYS_MW
 1669   1868  3  SF_LYS_MW  SF_ILE_MW
 1669   1869  3  SF_LYS_MW  SF_LEU_MW
 1669   1870  3  SF_LYS_MW  SF_GLY_MW
 1670   1670  3  SF_GLY_MW  SF_GLY_MW
 1670   1671  3  SF_GLY_MW  SF_THR_MW
 1670   1672  3  SF_GLY_MW  SF_GLN_MW
 1670   1673  3  SF_GLY_MW  SF_ALA_MW
 1670   1674  3  SF_GLY_MW  SF_GLN_MW
 1670   1675  3  SF_GLY_MW  SF_PHE_MW
 1670   1676  3  SF_GLY_MW  SF_ILE_MW
 1670   1677  3  SF_GLY_MW  SF_MET_MW
 1670   1678  3  SF_GLY_MW  SF_GLU_MW
 1670   1679  3  SF_GLY_MW  SF_LYS_MW
 1670   1680  3  SF_GLY_MW  SF_TYR_MW
 1670   1681  3  SF_GLY_MW  SF_GLY_MW
 1670   1682  3  SF_GLY_MW  SF_ILE_MW
 1670   1683  3  SF_GLY_MW  SF_PRO_MW
 1670   1684  3  SF_GLY_MW  SF_GLN_MW
 1670   1685  3  SF_GLY_MW  SF_ILE_MW
 1670   1686  3  SF_GLY_MW  SF_SER_MW
 1670   1687  3  SF_GLY_MW  SF_THR_MW
 1670   1688  3  SF_GLY_MW  SF_GLY_MW
 1670   1689  3  SF_GLY_MW  SF_ASP_MW
 1670   1690  3  SF_GLY_MW  SF_MET_MW
 1670   1691  3  SF_GLY_MW  SF_LEU_MW
 1670   1692  3  SF_GLY_MW  SF_ARG_MW
 1670   1693  3  SF_GLY_MW  SF_ALA_MW
 1670   1694  3  SF_GLY_MW  SF_ALA_MW
 1670   1695  3  SF_GLY_MW  SF_VAL_MW
 1670   1696  3  SF_GLY_MW  SF_LYS_MW
 1670   1697  3  SF_GLY_MW  SF_SER_MW
 1670   1698  3  SF_GLY_MW  SF_GLY_MW
 1670   1699  3  SF_GLY_MW  SF_SER_MW
 1670   1700  3  SF_GLY_MW  SF_GLU_MW
 1670   1701  3  SF_GLY_MW  SF_LEU_MW
 1670   1702  3  SF_GLY_MW  SF_GLY_MW
 1670   1703  3  SF_GLY_MW  SF_LYS_MW
 1670   1704  3  SF_GLY_MW  SF_GLN_MW
 1670   1705  3  SF_GLY_MW  SF_ALA_MW
 1670   1706  3  SF_GLY_MW  SF_LYS_MW
 1670   1707  3  SF_GLY_MW  SF_ASP_MW
 1670   1708  3  SF_GLY_MW  SF_ILE_MW
 1670   1709  3  SF_GLY_MW  SF_MET_MW
 1670   1710  3  SF_GLY_MW  SF_ASP_MW
 1670   1711  3  SF_GLY_MW  SF_ALA_MW
 1670   1712  3  SF_GLY_MW  SF_GLY_MW
 1670   1713  3  SF_GLY_MW  SF_LYS_MW
 1670   1714  3  SF_GLY_MW  SF_LEU_MW
 1670   1715  3  SF_GLY_MW  SF_VAL_MW
 1670   1716  3  SF_GLY_MW  SF_THR_MW
 1670   1717  3  SF_GLY_MW  SF_ASP_MW
 1670   1718  3  SF_GLY_MW  SF_GLU_MW
 1670   1719  3  SF_GLY_MW  SF_LEU_MW
 1670   1720  3  SF_GLY_MW  SF_VAL_MW
 1670   1721  3  SF_GLY_MW  SF_ILE_MW
 1670   1722  3  SF_GLY_MW  SF_ALA_MW
 1670   1723  3  SF_GLY_MW  SF_LEU_MW
 1670   1724  3  SF_GLY_MW  SF_VAL_MW
 1670   1725  3  SF_GLY_MW  SF_LYS_MW
 1670   1726  3  SF_GLY_MW  SF_GLU_MW
 1670   1727  3  SF_GLY_MW  SF_ARG_MW
 1670   1728  3  SF_GLY_MW  SF_ILE_MW
 1670   1729  3  SF_GLY_MW  SF_ALA_MW
 1670   1730  3  SF_GLY_MW  SF_GLN_MW
 1670   1731  3  SF_GLY_MW  SF_GLU_MW
 1670   1732  3  SF_GLY_MW  SF_ASP_MW
 1670   1733  3  SF_GLY_MW  SF_CYS_MW
 1670   1734  3  SF_GLY_MW  SF_ARG_MW
 1670   1735  3  SF_GLY_MW  SF_ASN_MW
 1670   1736  3  SF_GLY_MW  SF_GLY_MW
 1670   1737  3  SF_GLY_MW  SF_PHE_MW
 1670   1738  3  SF_GLY_MW  SF_LEU_MW
 1670   1739  3  SF_GLY_MW  SF_LEU_MW
 1670   1740  3  SF_GLY_MW  SF_ASP_MW
 1670   1741  3  SF_GLY_MW  SF_GLY_MW
 1670   1742  3  SF_GLY_MW  SF_PHE_MW
 1670   1743  3  SF_GLY_MW  SF_PRO_MW
 1670   1744  3  SF_GLY_MW  SF_ARG_MW
 1670   1745  3  SF_GLY_MW  SF_THR_MW
 1670   1746  3  SF_GLY_MW  SF_ILE_MW
 1670   1747  3  SF_GLY_MW  SF_PRO_MW
 1670   1748  3  SF_GLY_MW  SF_GLN_MW
 1670   1749  3  SF_GLY_MW  SF_ALA_MW
 1670   1750  3  SF_GLY_MW  SF_ASP_MW
 1670   1751  3  SF_GLY_MW  SF_ALA_MW
 1670   1752  3  SF_GLY_MW  SF_MET_MW
 1670   1753  3  SF_GLY_MW  SF_LYS_MW
 1670   1754  3  SF_GLY_MW  SF_GLU_MW
 1670   1755  3  SF_GLY_MW  SF_ALA_MW
 1670   1756  3  SF_GLY_MW  SF_GLY_MW
 1670   1757  3  SF_GLY_MW  SF_ILE_MW
 1670   1758  3  SF_GLY_MW  SF_ASN_MW
 1670   1759  3  SF_GLY_MW  SF_VAL_MW
 1670   1760  3  SF_GLY_MW  SF_ASP_MW
 1670   1761  3  SF_GLY_MW  SF_TYR_MW
 1670   1762  3  SF_GLY_MW  SF_VAL_MW
 1670   1763  3  SF_GLY_MW  SF_LEU_MW
 1670   1764  3  SF_GLY_MW  SF_GLU_MW
 1670   1765  3  SF_GLY_MW  SF_PHE_MW
 1670   1766  3  SF_GLY_MW  SF_ASP_MW
 1670   1767  3  SF_GLY_MW  SF_VAL_MW
 1670   1768  3  SF_GLY_MW  SF_PRO_MW
 1670   1769  3  SF_GLY_MW  SF_ASP_MW
 1670   1770  3  SF_GLY_MW  SF_GLU_MW
 1670   1771  3  SF_GLY_MW  SF_LEU_MW
 1670   1772  3  SF_GLY_MW  SF_ILE_MW
 1670   1773  3  SF_GLY_MW  SF_VAL_MW
 1670   1774  3  SF_GLY_MW  SF_ASP_MW
 1670   1775  3  SF_GLY_MW  SF_ARG_MW
 1670   1776  3  SF_GLY_MW  SF_ILE_MW
 1670   1777  3  SF_GLY_MW  SF_VAL_MW
 1670   1778  3  SF_GLY_MW  SF_GLY_MW
 1670   1779  3  SF_GLY_MW  SF_ARG_MW
 1670   1780  3  SF_GLY_MW  SF_ARG_MW
 1670   1781  3  SF_GLY_MW  SF_VAL_MW
 1670   1782  3  SF_GLY_MW  SF_HIS_MW
 1670   1783  3  SF_GLY_MW  SF_ALA_MW
 1670   1784  3  SF_GLY_MW  SF_PRO_MW
 1670   1785  3  SF_GLY_MW  SF_SER_MW
 1670   1786  3  SF_GLY_MW  SF_GLY_MW
 1670   1787  3  SF_GLY_MW  SF_ARG_MW
 1670   1788  3  SF_GLY_MW  SF_VAL_MW
 1670   1789  3  SF_GLY_MW  SF_TYR_MW
 1670   1790  3  SF_GLY_MW  SF_HIS_MW
 1670   1791  3  SF_GLY_MW  SF_VAL_MW
 1670   1792  3  SF_GLY_MW  SF_LYS_MW
 1670   1793  3  SF_GLY_MW  SF_PHE_MW
 1670   1794  3  SF_GLY_MW  SF_ASN_MW
 1670   1795  3  SF_GLY_MW  SF_PRO_MW
 1670   1796  3  SF_GLY_MW  SF_PRO_MW
 1670   1797  3  SF_GLY_MW  SF_LYS_MW
 1670   1798  3  SF_GLY_MW  SF_VAL_MW
 1670   1799  3  SF_GLY_MW  SF_GLU_MW
 1670   1800  3  SF_GLY_MW  SF_GLY_MW
 1670   1801  3  SF_GLY_MW  SF_LYS_MW
 1670   1802  3  SF_GLY_MW  SF_ASP_MW
 1670   1803  3  SF_GLY_MW  SF_ASP_MW
 1670   1804  3  SF_GLY_MW  SF_VAL_MW
 1670   1805  3  SF_GLY_MW  SF_THR_MW
 1670   1806  3  SF_GLY_MW  SF_GLY_MW
 1670   1807  3  SF_GLY_MW  SF_GLU_MW
 1670   1808  3  SF_GLY_MW  SF_GLU_MW
 1670   1809  3  SF_GLY_MW  SF_LEU_MW
 1670   1810  3  SF_GLY_MW  SF_THR_MW
 1670   1811  3  SF_GLY_MW  SF_THR_MW
 1670   1812  3  SF_GLY_MW  SF_ARG_MW
 1670   1813  3  SF_GLY_MW  SF_LYS_MW
 1670   1814  3  SF_GLY_MW  SF_ASP_MW
 1670   1815  3  SF_GLY_MW  SF_ASP_MW
 1670   1816  3  SF_GLY_MW  SF_GLN_MW
 1670   1817  3  SF_GLY_MW  SF_GLU_MW
 1670   1818  3  SF_GLY_MW  SF_GLU_MW
 1670   1819  3  SF_GLY_MW  SF_THR_MW
 1670   1820  3  SF_GLY_MW  SF_VAL_MW
 1670   1821  3  SF_GLY_MW  SF_ARG_MW
 1670   1822  3  SF_GLY_MW  SF_LYS_MW
 1670   1823  3  SF_GLY_MW  SF_ARG_MW
 1670   1824  3  SF_GLY_MW  SF_LEU_MW
 1670   1825  3  SF_GLY_MW  SF_VAL_MW
 1670   1826  3  SF_GLY_MW  SF_GLU_MW
 1670   1827  3  SF_GLY_MW  SF_TYR_MW
 1670   1828  3  SF_GLY_MW  SF_HIS_MW
 1670   1829  3  SF_GLY_MW  SF_GLN_MW
 1670   1830  3  SF_GLY_MW  SF_MET_MW
 1670   1831  3  SF_GLY_MW  SF_THR_MW
 1670   1832  3  SF_GLY_MW  SF_ALA_MW
 1670   1833  3  SF_GLY_MW  SF_PRO_MW
 1670   1834  3  SF_GLY_MW  SF_LEU_MW
 1670   1835  3  SF_GLY_MW  SF_ILE_MW
 1670   1836  3  SF_GLY_MW  SF_GLY_MW
 1670   1837  3  SF_GLY_MW  SF_TYR_MW
 1670   1838  3  SF_GLY_MW  SF_TYR_MW
 1670   1839  3  SF_GLY_MW  SF_SER_MW
 1670   1840  3  SF_GLY_MW  SF_LYS_MW
 1670   1841  3  SF_GLY_MW  SF_GLU_MW
 1670   1842  3  SF_GLY_MW  SF_ALA_MW
 1670   1843  3  SF_GLY_MW  SF_GLU_MW
 1670   1844  3  SF_GLY_MW  SF_ALA_MW
 1670   1845  3  SF_GLY_MW  SF_GLY_MW
 1670   1846  3  SF_GLY_MW  SF_ASN_MW
 1670   1847  3  SF_GLY_MW  SF_THR_MW
 1670   1848  3  SF_GLY_MW  SF_LYS_MW
 1670   1849  3  SF_GLY_MW  SF_TYR_MW
 1670   1850  3  SF_GLY_MW  SF_ALA_MW
 1670   1851  3  SF_GLY_MW  SF_LYS_MW
 1670   1852  3  SF_GLY_MW  SF_VAL_MW
 1670   1853  3  SF_GLY_MW  SF_ASP_MW
 1670   1854  3  SF_GLY_MW  SF_GLY_MW
 1670   1855  3  SF_GLY_MW  SF_THR_MW
 1670   1856  3  SF_GLY_MW  SF_LYS_MW
 1670   1857  3  SF_GLY_MW  SF_PRO_MW
 1670   1858  3  SF_GLY_MW  SF_VAL_MW
 1670   1859  3  SF_GLY_MW  SF_ALA_MW
 1670   1860  3  SF_GLY_MW  SF_GLU_MW
 1670   1861  3  SF_GLY_MW  SF_VAL_MW
 1670   1862  3  SF_GLY_MW  SF_ARG_MW
 1670   1863  3  SF_GLY_MW  SF_ALA_MW
 1670   1864  3  SF_GLY_MW  SF_ASP_MW
 1670   1865  3  SF_GLY_MW  SF_LEU_MW
 1670   1866  3  SF_GLY_MW  SF_GLU_MW
 1670   1867  3  SF_GLY_MW  SF_LYS_MW
 1670   1868  3  SF_GLY_MW  SF_ILE_MW
 1670   1869  3  SF_GLY_MW  SF_LEU_MW
 1670   1870  3  SF_GLY_MW  SF_GLY_MW
 1671   1671  3  SF_THR_MW  SF_THR_MW
 1671   1672  3  SF_THR_MW  SF_GLN_MW
 1671   1673  3  SF_THR_MW  SF_ALA_MW
 1671   1674  3  SF_THR_MW  SF_GLN_MW
 1671   1675  3  SF_THR_MW  SF_PHE_MW
 1671   1676  3  SF_THR_MW  SF_ILE_MW
 1671   1677  3  SF_THR_MW  SF_MET_MW
 1671   1678  3  SF_THR_MW  SF_GLU_MW
 1671   1679  3  SF_THR_MW  SF_LYS_MW
 1671   1680  3  SF_THR_MW  SF_TYR_MW
 1671   1681  3  SF_THR_MW  SF_GLY_MW
 1671   1682  3  SF_THR_MW  SF_ILE_MW
 1671   1683  3  SF_THR_MW  SF_PRO_MW
 1671   1684  3  SF_THR_MW  SF_GLN_MW
 1671   1685  3  SF_THR_MW  SF_ILE_MW
 1671   1686  3  SF_THR_MW  SF_SER_MW
 1671   1687  3  SF_THR_MW  SF_THR_MW
 1671   1688  3  SF_THR_MW  SF_GLY_MW
 1671   1689  3  SF_THR_MW  SF_ASP_MW
 1671   1690  3  SF_THR_MW  SF_MET_MW
 1671   1691  3  SF_THR_MW  SF_LEU_MW
 1671   1692  3  SF_THR_MW  SF_ARG_MW
 1671   1693  3  SF_THR_MW  SF_ALA_MW
 1671   1694  3  SF_THR_MW  SF_ALA_MW
 1671   1695  3  SF_THR_MW  SF_VAL_MW
 1671   1696  3  SF_THR_MW  SF_LYS_MW
 1671   1697  3  SF_THR_MW  SF_SER_MW
 1671   1698  3  SF_THR_MW  SF_GLY_MW
 1671   1699  3  SF_THR_MW  SF_SER_MW
 1671   1700  3  SF_THR_MW  SF_GLU_MW
 1671   1701  3  SF_THR_MW  SF_LEU_MW
 1671   1702  3  SF_THR_MW  SF_GLY_MW
 1671   1703  3  SF_THR_MW  SF_LYS_MW
 1671   1704  3  SF_THR_MW  SF_GLN_MW
 1671   1705  3  SF_THR_MW  SF_ALA_MW
 1671   1706  3  SF_THR_MW  SF_LYS_MW
 1671   1707  3  SF_THR_MW  SF_ASP_MW
 1671   1708  3  SF_THR_MW  SF_ILE_MW
 1671   1709  3  SF_THR_MW  SF_MET_MW
 1671   1710  3  SF_THR_MW  SF_ASP_MW
 1671   1711  3  SF_THR_MW  SF_ALA_MW
 1671   1712  3  SF_THR_MW  SF_GLY_MW
 1671   1713  3  SF_THR_MW  SF_LYS_MW
 1671   1714  3  SF_THR_MW  SF_LEU_MW
 1671   1715  3  SF_THR_MW  SF_VAL_MW
 1671   1716  3  SF_THR_MW  SF_THR_MW
 1671   1717  3  SF_THR_MW  SF_ASP_MW
 1671   1718  3  SF_THR_MW  SF_GLU_MW
 1671   1719  3  SF_THR_MW  SF_LEU_MW
 1671   1720  3  SF_THR_MW  SF_VAL_MW
 1671   1721  3  SF_THR_MW  SF_ILE_MW
 1671   1722  3  SF_THR_MW  SF_ALA_MW
 1671   1723  3  SF_THR_MW  SF_LEU_MW
 1671   1724  3  SF_THR_MW  SF_VAL_MW
 1671   1725  3  SF_THR_MW  SF_LYS_MW
 1671   1726  3  SF_THR_MW  SF_GLU_MW
 1671   1727  3  SF_THR_MW  SF_ARG_MW
 1671   1728  3  SF_THR_MW  SF_ILE_MW
 1671   1729  3  SF_THR_MW  SF_ALA_MW
 1671   1730  3  SF_THR_MW  SF_GLN_MW
 1671   1731  3  SF_THR_MW  SF_GLU_MW
 1671   1732  3  SF_THR_MW  SF_ASP_MW
 1671   1733  3  SF_THR_MW  SF_CYS_MW
 1671   1734  3  SF_THR_MW  SF_ARG_MW
 1671   1735  3  SF_THR_MW  SF_ASN_MW
 1671   1736  3  SF_THR_MW  SF_GLY_MW
 1671   1737  3  SF_THR_MW  SF_PHE_MW
 1671   1738  3  SF_THR_MW  SF_LEU_MW
 1671   1739  3  SF_THR_MW  SF_LEU_MW
 1671   1740  3  SF_THR_MW  SF_ASP_MW
 1671   1741  3  SF_THR_MW  SF_GLY_MW
 1671   1742  3  SF_THR_MW  SF_PHE_MW
 1671   1743  3  SF_THR_MW  SF_PRO_MW
 1671   1744  3  SF_THR_MW  SF_ARG_MW
 1671   1745  3  SF_THR_MW  SF_THR_MW
 1671   1746  3  SF_THR_MW  SF_ILE_MW
 1671   1747  3  SF_THR_MW  SF_PRO_MW
 1671   1748  3  SF_THR_MW  SF_GLN_MW
 1671   1749  3  SF_THR_MW  SF_ALA_MW
 1671   1750  3  SF_THR_MW  SF_ASP_MW
 1671   1751  3  SF_THR_MW  SF_ALA_MW
 1671   1752  3  SF_THR_MW  SF_MET_MW
 1671   1753  3  SF_THR_MW  SF_LYS_MW
 1671   1754  3  SF_THR_MW  SF_GLU_MW
 1671   1755  3  SF_THR_MW  SF_ALA_MW
 1671   1756  3  SF_THR_MW  SF_GLY_MW
 1671   1757  3  SF_THR_MW  SF_ILE_MW
 1671   1758  3  SF_THR_MW  SF_ASN_MW
 1671   1759  3  SF_THR_MW  SF_VAL_MW
 1671   1760  3  SF_THR_MW  SF_ASP_MW
 1671   1761  3  SF_THR_MW  SF_TYR_MW
 1671   1762  3  SF_THR_MW  SF_VAL_MW
 1671   1763  3  SF_THR_MW  SF_LEU_MW
 1671   1764  3  SF_THR_MW  SF_GLU_MW
 1671   1765  3  SF_THR_MW  SF_PHE_MW
 1671   1766  3  SF_THR_MW  SF_ASP_MW
 1671   1767  3  SF_THR_MW  SF_VAL_MW
 1671   1768  3  SF_THR_MW  SF_PRO_MW
 1671   1769  3  SF_THR_MW  SF_ASP_MW
 1671   1770  3  SF_THR_MW  SF_GLU_MW
 1671   1771  3  SF_THR_MW  SF_LEU_MW
 1671   1772  3  SF_THR_MW  SF_ILE_MW
 1671   1773  3  SF_THR_MW  SF_VAL_MW
 1671   1774  3  SF_THR_MW  SF_ASP_MW
 1671   1775  3  SF_THR_MW  SF_ARG_MW
 1671   1776  3  SF_THR_MW  SF_ILE_MW
 1671   1777  3  SF_THR_MW  SF_VAL_MW
 1671   1778  3  SF_THR_MW  SF_GLY_MW
 1671   1779  3  SF_THR_MW  SF_ARG_MW
 1671   1780  3  SF_THR_MW  SF_ARG_MW
 1671   1781  3  SF_THR_MW  SF_VAL_MW
 1671   1782  3  SF_THR_MW  SF_HIS_MW
 1671   1783  3  SF_THR_MW  SF_ALA_MW
 1671   1784  3  SF_THR_MW  SF_PRO_MW
 1671   1785  3  SF_THR_MW  SF_SER_MW
 1671   1786  3  SF_THR_MW  SF_GLY_MW
 1671   1787  3  SF_THR_MW  SF_ARG_MW
 1671   1788  3  SF_THR_MW  SF_VAL_MW
 1671   1789  3  SF_THR_MW  SF_TYR_MW
 1671   1790  3  SF_THR_MW  SF_HIS_MW
 1671   1791  3  SF_THR_MW  SF_VAL_MW
 1671   1792  3  SF_THR_MW  SF_LYS_MW
 1671   1793  3  SF_THR_MW  SF_PHE_MW
 1671   1794  3  SF_THR_MW  SF_ASN_MW
 1671   1795  3  SF_THR_MW  SF_PRO_MW
 1671   1796  3  SF_THR_MW  SF_PRO_MW
 1671   1797  3  SF_THR_MW  SF_LYS_MW
 1671   1798  3  SF_THR_MW  SF_VAL_MW
 1671   1799  3  SF_THR_MW  SF_GLU_MW
 1671   1800  3  SF_THR_MW  SF_GLY_MW
 1671   1801  3  SF_THR_MW  SF_LYS_MW
 1671   1802  3  SF_THR_MW  SF_ASP_MW
 1671   1803  3  SF_THR_MW  SF_ASP_MW
 1671   1804  3  SF_THR_MW  SF_VAL_MW
 1671   1805  3  SF_THR_MW  SF_THR_MW
 1671   1806  3  SF_THR_MW  SF_GLY_MW
 1671   1807  3  SF_THR_MW  SF_GLU_MW
 1671   1808  3  SF_THR_MW  SF_GLU_MW
 1671   1809  3  SF_THR_MW  SF_LEU_MW
 1671   1810  3  SF_THR_MW  SF_THR_MW
 1671   1811  3  SF_THR_MW  SF_THR_MW
 1671   1812  3  SF_THR_MW  SF_ARG_MW
 1671   1813  3  SF_THR_MW  SF_LYS_MW
 1671   1814  3  SF_THR_MW  SF_ASP_MW
 1671   1815  3  SF_THR_MW  SF_ASP_MW
 1671   1816  3  SF_THR_MW  SF_GLN_MW
 1671   1817  3  SF_THR_MW  SF_GLU_MW
 1671   1818  3  SF_THR_MW  SF_GLU_MW
 1671   1819  3  SF_THR_MW  SF_THR_MW
 1671   1820  3  SF_THR_MW  SF_VAL_MW
 1671   1821  3  SF_THR_MW  SF_ARG_MW
 1671   1822  3  SF_THR_MW  SF_LYS_MW
 1671   1823  3  SF_THR_MW  SF_ARG_MW
 1671   1824  3  SF_THR_MW  SF_LEU_MW
 1671   1825  3  SF_THR_MW  SF_VAL_MW
 1671   1826  3  SF_THR_MW  SF_GLU_MW
 1671   1827  3  SF_THR_MW  SF_TYR_MW
 1671   1828  3  SF_THR_MW  SF_HIS_MW
 1671   1829  3  SF_THR_MW  SF_GLN_MW
 1671   1830  3  SF_THR_MW  SF_MET_MW
 1671   1831  3  SF_THR_MW  SF_THR_MW
 1671   1832  3  SF_THR_MW  SF_ALA_MW
 1671   1833  3  SF_THR_MW  SF_PRO_MW
 1671   1834  3  SF_THR_MW  SF_LEU_MW
 1671   1835  3  SF_THR_MW  SF_ILE_MW
 1671   1836  3  SF_THR_MW  SF_GLY_MW
 1671   1837  3  SF_THR_MW  SF_TYR_MW
 1671   1838  3  SF_THR_MW  SF_TYR_MW
 1671   1839  3  SF_THR_MW  SF_SER_MW
 1671   1840  3  SF_THR_MW  SF_LYS_MW
 1671   1841  3  SF_THR_MW  SF_GLU_MW
 1671   1842  3  SF_THR_MW  SF_ALA_MW
 1671   1843  3  SF_THR_MW  SF_GLU_MW
 1671   1844  3  SF_THR_MW  SF_ALA_MW
 1671   1845  3  SF_THR_MW  SF_GLY_MW
 1671   1846  3  SF_THR_MW  SF_ASN_MW
 1671   1847  3  SF_THR_MW  SF_THR_MW
 1671   1848  3  SF_THR_MW  SF_LYS_MW
 1671   1849  3  SF_THR_MW  SF_TYR_MW
 1671   1850  3  SF_THR_MW  SF_ALA_MW
 1671   1851  3  SF_THR_MW  SF_LYS_MW
 1671   1852  3  SF_THR_MW  SF_VAL_MW
 1671   1853  3  SF_THR_MW  SF_ASP_MW
 1671   1854  3  SF_THR_MW  SF_GLY_MW
 1671   1855  3  SF_THR_MW  SF_THR_MW
 1671   1856  3  SF_THR_MW  SF_LYS_MW
 1671   1857  3  SF_THR_MW  SF_PRO_MW
 1671   1858  3  SF_THR_MW  SF_VAL_MW
 1671   1859  3  SF_THR_MW  SF_ALA_MW
 1671   1860  3  SF_THR_MW  SF_GLU_MW
 1671   1861  3  SF_THR_MW  SF_VAL_MW
 1671   1862  3  SF_THR_MW  SF_ARG_MW
 1671   1863  3  SF_THR_MW  SF_ALA_MW
 1671   1864  3  SF_THR_MW  SF_ASP_MW
 1671   1865  3  SF_THR_MW  SF_LEU_MW
 1671   1866  3  SF_THR_MW  SF_GLU_MW
 1671   1867  3  SF_THR_MW  SF_LYS_MW
 1671   1868  3  SF_THR_MW  SF_ILE_MW
 1671   1869  3  SF_THR_MW  SF_LEU_MW
 1671   1870  3  SF_THR_MW  SF_GLY_MW
 1672   1672  3  SF_GLN_MW  SF_GLN_MW
 1672   1673  3  SF_GLN_MW  SF_ALA_MW
 1672   1674  3  SF_GLN_MW  SF_GLN_MW
 1672   1675  3  SF_GLN_MW  SF_PHE_MW
 1672   1676  3  SF_GLN_MW  SF_ILE_MW
 1672   1677  3  SF_GLN_MW  SF_MET_MW
 1672   1678  3  SF_GLN_MW  SF_GLU_MW
 1672   1679  3  SF_GLN_MW  SF_LYS_MW
 1672   1680  3  SF_GLN_MW  SF_TYR_MW
 1672   1681  3  SF_GLN_MW  SF_GLY_MW
 1672   1682  3  SF_GLN_MW  SF_ILE_MW
 1672   1683  3  SF_GLN_MW  SF_PRO_MW
 1672   1684  3  SF_GLN_MW  SF_GLN_MW
 1672   1685  3  SF_GLN_MW  SF_ILE_MW
 1672   1686  3  SF_GLN_MW  SF_SER_MW
 1672   1687  3  SF_GLN_MW  SF_THR_MW
 1672   1688  3  SF_GLN_MW  SF_GLY_MW
 1672   1689  3  SF_GLN_MW  SF_ASP_MW
 1672   1690  3  SF_GLN_MW  SF_MET_MW
 1672   1691  3  SF_GLN_MW  SF_LEU_MW
 1672   1692  3  SF_GLN_MW  SF_ARG_MW
 1672   1693  3  SF_GLN_MW  SF_ALA_MW
 1672   1694  3  SF_GLN_MW  SF_ALA_MW
 1672   1695  3  SF_GLN_MW  SF_VAL_MW
 1672   1696  3  SF_GLN_MW  SF_LYS_MW
 1672   1697  3  SF_GLN_MW  SF_SER_MW
 1672   1698  3  SF_GLN_MW  SF_GLY_MW
 1672   1699  3  SF_GLN_MW  SF_SER_MW
 1672   1700  3  SF_GLN_MW  SF_GLU_MW
 1672   1701  3  SF_GLN_MW  SF_LEU_MW
 1672   1702  3  SF_GLN_MW  SF_GLY_MW
 1672   1703  3  SF_GLN_MW  SF_LYS_MW
 1672   1704  3  SF_GLN_MW  SF_GLN_MW
 1672   1705  3  SF_GLN_MW  SF_ALA_MW
 1672   1706  3  SF_GLN_MW  SF_LYS_MW
 1672   1707  3  SF_GLN_MW  SF_ASP_MW
 1672   1708  3  SF_GLN_MW  SF_ILE_MW
 1672   1709  3  SF_GLN_MW  SF_MET_MW
 1672   1710  3  SF_GLN_MW  SF_ASP_MW
 1672   1711  3  SF_GLN_MW  SF_ALA_MW
 1672   1712  3  SF_GLN_MW  SF_GLY_MW
 1672   1713  3  SF_GLN_MW  SF_LYS_MW
 1672   1714  3  SF_GLN_MW  SF_LEU_MW
 1672   1715  3  SF_GLN_MW  SF_VAL_MW
 1672   1716  3  SF_GLN_MW  SF_THR_MW
 1672   1717  3  SF_GLN_MW  SF_ASP_MW
 1672   1718  3  SF_GLN_MW  SF_GLU_MW
 1672   1719  3  SF_GLN_MW  SF_LEU_MW
 1672   1720  3  SF_GLN_MW  SF_VAL_MW
 1672   1721  3  SF_GLN_MW  SF_ILE_MW
 1672   1722  3  SF_GLN_MW  SF_ALA_MW
 1672   1723  3  SF_GLN_MW  SF_LEU_MW
 1672   1724  3  SF_GLN_MW  SF_VAL_MW
 1672   1725  3  SF_GLN_MW  SF_LYS_MW
 1672   1726  3  SF_GLN_MW  SF_GLU_MW
 1672   1727  3  SF_GLN_MW  SF_ARG_MW
 1672   1728  3  SF_GLN_MW  SF_ILE_MW
 1672   1729  3  SF_GLN_MW  SF_ALA_MW
 1672   1730  3  SF_GLN_MW  SF_GLN_MW
 1672   1731  3  SF_GLN_MW  SF_GLU_MW
 1672   1732  3  SF_GLN_MW  SF_ASP_MW
 1672   1733  3  SF_GLN_MW  SF_CYS_MW
 1672   1734  3  SF_GLN_MW  SF_ARG_MW
 1672   1735  3  SF_GLN_MW  SF_ASN_MW
 1672   1736  3  SF_GLN_MW  SF_GLY_MW
 1672   1737  3  SF_GLN_MW  SF_PHE_MW
 1672   1738  3  SF_GLN_MW  SF_LEU_MW
 1672   1739  3  SF_GLN_MW  SF_LEU_MW
 1672   1740  3  SF_GLN_MW  SF_ASP_MW
 1672   1741  3  SF_GLN_MW  SF_GLY_MW
 1672   1742  3  SF_GLN_MW  SF_PHE_MW
 1672   1743  3  SF_GLN_MW  SF_PRO_MW
 1672   1744  3  SF_GLN_MW  SF_ARG_MW
 1672   1745  3  SF_GLN_MW  SF_THR_MW
 1672   1746  3  SF_GLN_MW  SF_ILE_MW
 1672   1747  3  SF_GLN_MW  SF_PRO_MW
 1672   1748  3  SF_GLN_MW  SF_GLN_MW
 1672   1749  3  SF_GLN_MW  SF_ALA_MW
 1672   1750  3  SF_GLN_MW  SF_ASP_MW
 1672   1751  3  SF_GLN_MW  SF_ALA_MW
 1672   1752  3  SF_GLN_MW  SF_MET_MW
 1672   1753  3  SF_GLN_MW  SF_LYS_MW
 1672   1754  3  SF_GLN_MW  SF_GLU_MW
 1672   1755  3  SF_GLN_MW  SF_ALA_MW
 1672   1756  3  SF_GLN_MW  SF_GLY_MW
 1672   1757  3  SF_GLN_MW  SF_ILE_MW
 1672   1758  3  SF_GLN_MW  SF_ASN_MW
 1672   1759  3  SF_GLN_MW  SF_VAL_MW
 1672   1760  3  SF_GLN_MW  SF_ASP_MW
 1672   1761  3  SF_GLN_MW  SF_TYR_MW
 1672   1762  3  SF_GLN_MW  SF_VAL_MW
 1672   1763  3  SF_GLN_MW  SF_LEU_MW
 1672   1764  3  SF_GLN_MW  SF_GLU_MW
 1672   1765  3  SF_GLN_MW  SF_PHE_MW
 1672   1766  3  SF_GLN_MW  SF_ASP_MW
 1672   1767  3  SF_GLN_MW  SF_VAL_MW
 1672   1768  3  SF_GLN_MW  SF_PRO_MW
 1672   1769  3  SF_GLN_MW  SF_ASP_MW
 1672   1770  3  SF_GLN_MW  SF_GLU_MW
 1672   1771  3  SF_GLN_MW  SF_LEU_MW
 1672   1772  3  SF_GLN_MW  SF_ILE_MW
 1672   1773  3  SF_GLN_MW  SF_VAL_MW
 1672   1774  3  SF_GLN_MW  SF_ASP_MW
 1672   1775  3  SF_GLN_MW  SF_ARG_MW
 1672   1776  3  SF_GLN_MW  SF_ILE_MW
 1672   1777  3  SF_GLN_MW  SF_VAL_MW
 1672   1778  3  SF_GLN_MW  SF_GLY_MW
 1672   1779  3  SF_GLN_MW  SF_ARG_MW
 1672   1780  3  SF_GLN_MW  SF_ARG_MW
 1672   1781  3  SF_GLN_MW  SF_VAL_MW
 1672   1782  3  SF_GLN_MW  SF_HIS_MW
 1672   1783  3  SF_GLN_MW  SF_ALA_MW
 1672   1784  3  SF_GLN_MW  SF_PRO_MW
 1672   1785  3  SF_GLN_MW  SF_SER_MW
 1672   1786  3  SF_GLN_MW  SF_GLY_MW
 1672   1787  3  SF_GLN_MW  SF_ARG_MW
 1672   1788  3  SF_GLN_MW  SF_VAL_MW
 1672   1789  3  SF_GLN_MW  SF_TYR_MW
 1672   1790  3  SF_GLN_MW  SF_HIS_MW
 1672   1791  3  SF_GLN_MW  SF_VAL_MW
 1672   1792  3  SF_GLN_MW  SF_LYS_MW
 1672   1793  3  SF_GLN_MW  SF_PHE_MW
 1672   1794  3  SF_GLN_MW  SF_ASN_MW
 1672   1795  3  SF_GLN_MW  SF_PRO_MW
 1672   1796  3  SF_GLN_MW  SF_PRO_MW
 1672   1797  3  SF_GLN_MW  SF_LYS_MW
 1672   1798  3  SF_GLN_MW  SF_VAL_MW
 1672   1799  3  SF_GLN_MW  SF_GLU_MW
 1672   1800  3  SF_GLN_MW  SF_GLY_MW
 1672   1801  3  SF_GLN_MW  SF_LYS_MW
 1672   1802  3  SF_GLN_MW  SF_ASP_MW
 1672   1803  3  SF_GLN_MW  SF_ASP_MW
 1672   1804  3  SF_GLN_MW  SF_VAL_MW
 1672   1805  3  SF_GLN_MW  SF_THR_MW
 1672   1806  3  SF_GLN_MW  SF_GLY_MW
 1672   1807  3  SF_GLN_MW  SF_GLU_MW
 1672   1808  3  SF_GLN_MW  SF_GLU_MW
 1672   1809  3  SF_GLN_MW  SF_LEU_MW
 1672   1810  3  SF_GLN_MW  SF_THR_MW
 1672   1811  3  SF_GLN_MW  SF_THR_MW
 1672   1812  3  SF_GLN_MW  SF_ARG_MW
 1672   1813  3  SF_GLN_MW  SF_LYS_MW
 1672   1814  3  SF_GLN_MW  SF_ASP_MW
 1672   1815  3  SF_GLN_MW  SF_ASP_MW
 1672   1816  3  SF_GLN_MW  SF_GLN_MW
 1672   1817  3  SF_GLN_MW  SF_GLU_MW
 1672   1818  3  SF_GLN_MW  SF_GLU_MW
 1672   1819  3  SF_GLN_MW  SF_THR_MW
 1672   1820  3  SF_GLN_MW  SF_VAL_MW
 1672   1821  3  SF_GLN_MW  SF_ARG_MW
 1672   1822  3  SF_GLN_MW  SF_LYS_MW
 1672   1823  3  SF_GLN_MW  SF_ARG_MW
 1672   1824  3  SF_GLN_MW  SF_LEU_MW
 1672   1825  3  SF_GLN_MW  SF_VAL_MW
 1672   1826  3  SF_GLN_MW  SF_GLU_MW
 1672   1827  3  SF_GLN_MW  SF_TYR_MW
 1672   1828  3  SF_GLN_MW  SF_HIS_MW
 1672   1829  3  SF_GLN_MW  SF_GLN_MW
 1672   1830  3  SF_GLN_MW  SF_MET_MW
 1672   1831  3  SF_GLN_MW  SF_THR_MW
 1672   1832  3  SF_GLN_MW  SF_ALA_MW
 1672   1833  3  SF_GLN_MW  SF_PRO_MW
 1672   1834  3  SF_GLN_MW  SF_LEU_MW
 1672   1835  3  SF_GLN_MW  SF_ILE_MW
 1672   1836  3  SF_GLN_MW  SF_GLY_MW
 1672   1837  3  SF_GLN_MW  SF_TYR_MW
 1672   1838  3  SF_GLN_MW  SF_TYR_MW
 1672   1839  3  SF_GLN_MW  SF_SER_MW
 1672   1840  3  SF_GLN_MW  SF_LYS_MW
 1672   1841  3  SF_GLN_MW  SF_GLU_MW
 1672   1842  3  SF_GLN_MW  SF_ALA_MW
 1672   1843  3  SF_GLN_MW  SF_GLU_MW
 1672   1844  3  SF_GLN_MW  SF_ALA_MW
 1672   1845  3  SF_GLN_MW  SF_GLY_MW
 1672   1846  3  SF_GLN_MW  SF_ASN_MW
 1672   1847  3  SF_GLN_MW  SF_THR_MW
 1672   1848  3  SF_GLN_MW  SF_LYS_MW
 1672   1849  3  SF_GLN_MW  SF_TYR_MW
 1672   1850  3  SF_GLN_MW  SF_ALA_MW
 1672   1851  3  SF_GLN_MW  SF_LYS_MW
 1672   1852  3  SF_GLN_MW  SF_VAL_MW
 1672   1853  3  SF_GLN_MW  SF_ASP_MW
 1672   1854  3  SF_GLN_MW  SF_GLY_MW
 1672   1855  3  SF_GLN_MW  SF_THR_MW
 1672   1856  3  SF_GLN_MW  SF_LYS_MW
 1672   1857  3  SF_GLN_MW  SF_PRO_MW
 1672   1858  3  SF_GLN_MW  SF_VAL_MW
 1672   1859  3  SF_GLN_MW  SF_ALA_MW
 1672   1860  3  SF_GLN_MW  SF_GLU_MW
 1672   1861  3  SF_GLN_MW  SF_VAL_MW
 1672   1862  3  SF_GLN_MW  SF_ARG_MW
 1672   1863  3  SF_GLN_MW  SF_ALA_MW
 1672   1864  3  SF_GLN_MW  SF_ASP_MW
 1672   1865  3  SF_GLN_MW  SF_LEU_MW
 1672   1866  3  SF_GLN_MW  SF_GLU_MW
 1672   1867  3  SF_GLN_MW  SF_LYS_MW
 1672   1868  3  SF_GLN_MW  SF_ILE_MW
 1672   1869  3  SF_GLN_MW  SF_LEU_MW
 1672   1870  3  SF_GLN_MW  SF_GLY_MW
 1673   1673  3  SF_ALA_MW  SF_ALA_MW
 1673   1674  3  SF_ALA_MW  SF_GLN_MW
 1673   1675  3  SF_ALA_MW  SF_PHE_MW
 1673   1676  3  SF_ALA_MW  SF_ILE_MW
 1673   1677  3  SF_ALA_MW  SF_MET_MW
 1673   1678  3  SF_ALA_MW  SF_GLU_MW
 1673   1679  3  SF_ALA_MW  SF_LYS_MW
 1673   1680  3  SF_ALA_MW  SF_TYR_MW
 1673   1681  3  SF_ALA_MW  SF_GLY_MW
 1673   1682  3  SF_ALA_MW  SF_ILE_MW
 1673   1683  3  SF_ALA_MW  SF_PRO_MW
 1673   1684  3  SF_ALA_MW  SF_GLN_MW
 1673   1685  3  SF_ALA_MW  SF_ILE_MW
 1673   1686  3  SF_ALA_MW  SF_SER_MW
 1673   1687  3  SF_ALA_MW  SF_THR_MW
 1673   1688  3  SF_ALA_MW  SF_GLY_MW
 1673   1689  3  SF_ALA_MW  SF_ASP_MW
 1673   1690  3  SF_ALA_MW  SF_MET_MW
 1673   1691  3  SF_ALA_MW  SF_LEU_MW
 1673   1692  3  SF_ALA_MW  SF_ARG_MW
 1673   1693  3  SF_ALA_MW  SF_ALA_MW
 1673   1694  3  SF_ALA_MW  SF_ALA_MW
 1673   1695  3  SF_ALA_MW  SF_VAL_MW
 1673   1696  3  SF_ALA_MW  SF_LYS_MW
 1673   1697  3  SF_ALA_MW  SF_SER_MW
 1673   1698  3  SF_ALA_MW  SF_GLY_MW
 1673   1699  3  SF_ALA_MW  SF_SER_MW
 1673   1700  3  SF_ALA_MW  SF_GLU_MW
 1673   1701  3  SF_ALA_MW  SF_LEU_MW
 1673   1702  3  SF_ALA_MW  SF_GLY_MW
 1673   1703  3  SF_ALA_MW  SF_LYS_MW
 1673   1704  3  SF_ALA_MW  SF_GLN_MW
 1673   1705  3  SF_ALA_MW  SF_ALA_MW
 1673   1706  3  SF_ALA_MW  SF_LYS_MW
 1673   1707  3  SF_ALA_MW  SF_ASP_MW
 1673   1708  3  SF_ALA_MW  SF_ILE_MW
 1673   1709  3  SF_ALA_MW  SF_MET_MW
 1673   1710  3  SF_ALA_MW  SF_ASP_MW
 1673   1711  3  SF_ALA_MW  SF_ALA_MW
 1673   1712  3  SF_ALA_MW  SF_GLY_MW
 1673   1713  3  SF_ALA_MW  SF_LYS_MW
 1673   1714  3  SF_ALA_MW  SF_LEU_MW
 1673   1715  3  SF_ALA_MW  SF_VAL_MW
 1673   1716  3  SF_ALA_MW  SF_THR_MW
 1673   1717  3  SF_ALA_MW  SF_ASP_MW
 1673   1718  3  SF_ALA_MW  SF_GLU_MW
 1673   1719  3  SF_ALA_MW  SF_LEU_MW
 1673   1720  3  SF_ALA_MW  SF_VAL_MW
 1673   1721  3  SF_ALA_MW  SF_ILE_MW
 1673   1722  3  SF_ALA_MW  SF_ALA_MW
 1673   1723  3  SF_ALA_MW  SF_LEU_MW
 1673   1724  3  SF_ALA_MW  SF_VAL_MW
 1673   1725  3  SF_ALA_MW  SF_LYS_MW
 1673   1726  3  SF_ALA_MW  SF_GLU_MW
 1673   1727  3  SF_ALA_MW  SF_ARG_MW
 1673   1728  3  SF_ALA_MW  SF_ILE_MW
 1673   1729  3  SF_ALA_MW  SF_ALA_MW
 1673   1730  3  SF_ALA_MW  SF_GLN_MW
 1673   1731  3  SF_ALA_MW  SF_GLU_MW
 1673   1732  3  SF_ALA_MW  SF_ASP_MW
 1673   1733  3  SF_ALA_MW  SF_CYS_MW
 1673   1734  3  SF_ALA_MW  SF_ARG_MW
 1673   1735  3  SF_ALA_MW  SF_ASN_MW
 1673   1736  3  SF_ALA_MW  SF_GLY_MW
 1673   1737  3  SF_ALA_MW  SF_PHE_MW
 1673   1738  3  SF_ALA_MW  SF_LEU_MW
 1673   1739  3  SF_ALA_MW  SF_LEU_MW
 1673   1740  3  SF_ALA_MW  SF_ASP_MW
 1673   1741  3  SF_ALA_MW  SF_GLY_MW
 1673   1742  3  SF_ALA_MW  SF_PHE_MW
 1673   1743  3  SF_ALA_MW  SF_PRO_MW
 1673   1744  3  SF_ALA_MW  SF_ARG_MW
 1673   1745  3  SF_ALA_MW  SF_THR_MW
 1673   1746  3  SF_ALA_MW  SF_ILE_MW
 1673   1747  3  SF_ALA_MW  SF_PRO_MW
 1673   1748  3  SF_ALA_MW  SF_GLN_MW
 1673   1749  3  SF_ALA_MW  SF_ALA_MW
 1673   1750  3  SF_ALA_MW  SF_ASP_MW
 1673   1751  3  SF_ALA_MW  SF_ALA_MW
 1673   1752  3  SF_ALA_MW  SF_MET_MW
 1673   1753  3  SF_ALA_MW  SF_LYS_MW
 1673   1754  3  SF_ALA_MW  SF_GLU_MW
 1673   1755  3  SF_ALA_MW  SF_ALA_MW
 1673   1756  3  SF_ALA_MW  SF_GLY_MW
 1673   1757  3  SF_ALA_MW  SF_ILE_MW
 1673   1758  3  SF_ALA_MW  SF_ASN_MW
 1673   1759  3  SF_ALA_MW  SF_VAL_MW
 1673   1760  3  SF_ALA_MW  SF_ASP_MW
 1673   1761  3  SF_ALA_MW  SF_TYR_MW
 1673   1762  3  SF_ALA_MW  SF_VAL_MW
 1673   1763  3  SF_ALA_MW  SF_LEU_MW
 1673   1764  3  SF_ALA_MW  SF_GLU_MW
 1673   1765  3  SF_ALA_MW  SF_PHE_MW
 1673   1766  3  SF_ALA_MW  SF_ASP_MW
 1673   1767  3  SF_ALA_MW  SF_VAL_MW
 1673   1768  3  SF_ALA_MW  SF_PRO_MW
 1673   1769  3  SF_ALA_MW  SF_ASP_MW
 1673   1770  3  SF_ALA_MW  SF_GLU_MW
 1673   1771  3  SF_ALA_MW  SF_LEU_MW
 1673   1772  3  SF_ALA_MW  SF_ILE_MW
 1673   1773  3  SF_ALA_MW  SF_VAL_MW
 1673   1774  3  SF_ALA_MW  SF_ASP_MW
 1673   1775  3  SF_ALA_MW  SF_ARG_MW
 1673   1776  3  SF_ALA_MW  SF_ILE_MW
 1673   1777  3  SF_ALA_MW  SF_VAL_MW
 1673   1778  3  SF_ALA_MW  SF_GLY_MW
 1673   1779  3  SF_ALA_MW  SF_ARG_MW
 1673   1780  3  SF_ALA_MW  SF_ARG_MW
 1673   1781  3  SF_ALA_MW  SF_VAL_MW
 1673   1782  3  SF_ALA_MW  SF_HIS_MW
 1673   1783  3  SF_ALA_MW  SF_ALA_MW
 1673   1784  3  SF_ALA_MW  SF_PRO_MW
 1673   1785  3  SF_ALA_MW  SF_SER_MW
 1673   1786  3  SF_ALA_MW  SF_GLY_MW
 1673   1787  3  SF_ALA_MW  SF_ARG_MW
 1673   1788  3  SF_ALA_MW  SF_VAL_MW
 1673   1789  3  SF_ALA_MW  SF_TYR_MW
 1673   1790  3  SF_ALA_MW  SF_HIS_MW
 1673   1791  3  SF_ALA_MW  SF_VAL_MW
 1673   1792  3  SF_ALA_MW  SF_LYS_MW
 1673   1793  3  SF_ALA_MW  SF_PHE_MW
 1673   1794  3  SF_ALA_MW  SF_ASN_MW
 1673   1795  3  SF_ALA_MW  SF_PRO_MW
 1673   1796  3  SF_ALA_MW  SF_PRO_MW
 1673   1797  3  SF_ALA_MW  SF_LYS_MW
 1673   1798  3  SF_ALA_MW  SF_VAL_MW
 1673   1799  3  SF_ALA_MW  SF_GLU_MW
 1673   1800  3  SF_ALA_MW  SF_GLY_MW
 1673   1801  3  SF_ALA_MW  SF_LYS_MW
 1673   1802  3  SF_ALA_MW  SF_ASP_MW
 1673   1803  3  SF_ALA_MW  SF_ASP_MW
 1673   1804  3  SF_ALA_MW  SF_VAL_MW
 1673   1805  3  SF_ALA_MW  SF_THR_MW
 1673   1806  3  SF_ALA_MW  SF_GLY_MW
 1673   1807  3  SF_ALA_MW  SF_GLU_MW
 1673   1808  3  SF_ALA_MW  SF_GLU_MW
 1673   1809  3  SF_ALA_MW  SF_LEU_MW
 1673   1810  3  SF_ALA_MW  SF_THR_MW
 1673   1811  3  SF_ALA_MW  SF_THR_MW
 1673   1812  3  SF_ALA_MW  SF_ARG_MW
 1673   1813  3  SF_ALA_MW  SF_LYS_MW
 1673   1814  3  SF_ALA_MW  SF_ASP_MW
 1673   1815  3  SF_ALA_MW  SF_ASP_MW
 1673   1816  3  SF_ALA_MW  SF_GLN_MW
 1673   1817  3  SF_ALA_MW  SF_GLU_MW
 1673   1818  3  SF_ALA_MW  SF_GLU_MW
 1673   1819  3  SF_ALA_MW  SF_THR_MW
 1673   1820  3  SF_ALA_MW  SF_VAL_MW
 1673   1821  3  SF_ALA_MW  SF_ARG_MW
 1673   1822  3  SF_ALA_MW  SF_LYS_MW
 1673   1823  3  SF_ALA_MW  SF_ARG_MW
 1673   1824  3  SF_ALA_MW  SF_LEU_MW
 1673   1825  3  SF_ALA_MW  SF_VAL_MW
 1673   1826  3  SF_ALA_MW  SF_GLU_MW
 1673   1827  3  SF_ALA_MW  SF_TYR_MW
 1673   1828  3  SF_ALA_MW  SF_HIS_MW
 1673   1829  3  SF_ALA_MW  SF_GLN_MW
 1673   1830  3  SF_ALA_MW  SF_MET_MW
 1673   1831  3  SF_ALA_MW  SF_THR_MW
 1673   1832  3  SF_ALA_MW  SF_ALA_MW
 1673   1833  3  SF_ALA_MW  SF_PRO_MW
 1673   1834  3  SF_ALA_MW  SF_LEU_MW
 1673   1835  3  SF_ALA_MW  SF_ILE_MW
 1673   1836  3  SF_ALA_MW  SF_GLY_MW
 1673   1837  3  SF_ALA_MW  SF_TYR_MW
 1673   1838  3  SF_ALA_MW  SF_TYR_MW
 1673   1839  3  SF_ALA_MW  SF_SER_MW
 1673   1840  3  SF_ALA_MW  SF_LYS_MW
 1673   1841  3  SF_ALA_MW  SF_GLU_MW
 1673   1842  3  SF_ALA_MW  SF_ALA_MW
 1673   1843  3  SF_ALA_MW  SF_GLU_MW
 1673   1844  3  SF_ALA_MW  SF_ALA_MW
 1673   1845  3  SF_ALA_MW  SF_GLY_MW
 1673   1846  3  SF_ALA_MW  SF_ASN_MW
 1673   1847  3  SF_ALA_MW  SF_THR_MW
 1673   1848  3  SF_ALA_MW  SF_LYS_MW
 1673   1849  3  SF_ALA_MW  SF_TYR_MW
 1673   1850  3  SF_ALA_MW  SF_ALA_MW
 1673   1851  3  SF_ALA_MW  SF_LYS_MW
 1673   1852  3  SF_ALA_MW  SF_VAL_MW
 1673   1853  3  SF_ALA_MW  SF_ASP_MW
 1673   1854  3  SF_ALA_MW  SF_GLY_MW
 1673   1855  3  SF_ALA_MW  SF_THR_MW
 1673   1856  3  SF_ALA_MW  SF_LYS_MW
 1673   1857  3  SF_ALA_MW  SF_PRO_MW
 1673   1858  3  SF_ALA_MW  SF_VAL_MW
 1673   1859  3  SF_ALA_MW  SF_ALA_MW
 1673   1860  3  SF_ALA_MW  SF_GLU_MW
 1673   1861  3  SF_ALA_MW  SF_VAL_MW
 1673   1862  3  SF_ALA_MW  SF_ARG_MW
 1673   1863  3  SF_ALA_MW  SF_ALA_MW
 1673   1864  3  SF_ALA_MW  SF_ASP_MW
 1673   1865  3  SF_ALA_MW  SF_LEU_MW
 1673   1866  3  SF_ALA_MW  SF_GLU_MW
 1673   1867  3  SF_ALA_MW  SF_LYS_MW
 1673   1868  3  SF_ALA_MW  SF_ILE_MW
 1673   1869  3  SF_ALA_MW  SF_LEU_MW
 1673   1870  3  SF_ALA_MW  SF_GLY_MW
 1674   1674  3  SF_GLN_MW  SF_GLN_MW
 1674   1675  3  SF_GLN_MW  SF_PHE_MW
 1674   1676  3  SF_GLN_MW  SF_ILE_MW
 1674   1677  3  SF_GLN_MW  SF_MET_MW
 1674   1678  3  SF_GLN_MW  SF_GLU_MW
 1674   1679  3  SF_GLN_MW  SF_LYS_MW
 1674   1680  3  SF_GLN_MW  SF_TYR_MW
 1674   1681  3  SF_GLN_MW  SF_GLY_MW
 1674   1682  3  SF_GLN_MW  SF_ILE_MW
 1674   1683  3  SF_GLN_MW  SF_PRO_MW
 1674   1684  3  SF_GLN_MW  SF_GLN_MW
 1674   1685  3  SF_GLN_MW  SF_ILE_MW
 1674   1686  3  SF_GLN_MW  SF_SER_MW
 1674   1687  3  SF_GLN_MW  SF_THR_MW
 1674   1688  3  SF_GLN_MW  SF_GLY_MW
 1674   1689  3  SF_GLN_MW  SF_ASP_MW
 1674   1690  3  SF_GLN_MW  SF_MET_MW
 1674   1691  3  SF_GLN_MW  SF_LEU_MW
 1674   1692  3  SF_GLN_MW  SF_ARG_MW
 1674   1693  3  SF_GLN_MW  SF_ALA_MW
 1674   1694  3  SF_GLN_MW  SF_ALA_MW
 1674   1695  3  SF_GLN_MW  SF_VAL_MW
 1674   1696  3  SF_GLN_MW  SF_LYS_MW
 1674   1697  3  SF_GLN_MW  SF_SER_MW
 1674   1698  3  SF_GLN_MW  SF_GLY_MW
 1674   1699  3  SF_GLN_MW  SF_SER_MW
 1674   1700  3  SF_GLN_MW  SF_GLU_MW
 1674   1701  3  SF_GLN_MW  SF_LEU_MW
 1674   1702  3  SF_GLN_MW  SF_GLY_MW
 1674   1703  3  SF_GLN_MW  SF_LYS_MW
 1674   1704  3  SF_GLN_MW  SF_GLN_MW
 1674   1705  3  SF_GLN_MW  SF_ALA_MW
 1674   1706  3  SF_GLN_MW  SF_LYS_MW
 1674   1707  3  SF_GLN_MW  SF_ASP_MW
 1674   1708  3  SF_GLN_MW  SF_ILE_MW
 1674   1709  3  SF_GLN_MW  SF_MET_MW
 1674   1710  3  SF_GLN_MW  SF_ASP_MW
 1674   1711  3  SF_GLN_MW  SF_ALA_MW
 1674   1712  3  SF_GLN_MW  SF_GLY_MW
 1674   1713  3  SF_GLN_MW  SF_LYS_MW
 1674   1714  3  SF_GLN_MW  SF_LEU_MW
 1674   1715  3  SF_GLN_MW  SF_VAL_MW
 1674   1716  3  SF_GLN_MW  SF_THR_MW
 1674   1717  3  SF_GLN_MW  SF_ASP_MW
 1674   1718  3  SF_GLN_MW  SF_GLU_MW
 1674   1719  3  SF_GLN_MW  SF_LEU_MW
 1674   1720  3  SF_GLN_MW  SF_VAL_MW
 1674   1721  3  SF_GLN_MW  SF_ILE_MW
 1674   1722  3  SF_GLN_MW  SF_ALA_MW
 1674   1723  3  SF_GLN_MW  SF_LEU_MW
 1674   1724  3  SF_GLN_MW  SF_VAL_MW
 1674   1725  3  SF_GLN_MW  SF_LYS_MW
 1674   1726  3  SF_GLN_MW  SF_GLU_MW
 1674   1727  3  SF_GLN_MW  SF_ARG_MW
 1674   1728  3  SF_GLN_MW  SF_ILE_MW
 1674   1729  3  SF_GLN_MW  SF_ALA_MW
 1674   1730  3  SF_GLN_MW  SF_GLN_MW
 1674   1731  3  SF_GLN_MW  SF_GLU_MW
 1674   1732  3  SF_GLN_MW  SF_ASP_MW
 1674   1733  3  SF_GLN_MW  SF_CYS_MW
 1674   1734  3  SF_GLN_MW  SF_ARG_MW
 1674   1735  3  SF_GLN_MW  SF_ASN_MW
 1674   1736  3  SF_GLN_MW  SF_GLY_MW
 1674   1737  3  SF_GLN_MW  SF_PHE_MW
 1674   1738  3  SF_GLN_MW  SF_LEU_MW
 1674   1739  3  SF_GLN_MW  SF_LEU_MW
 1674   1740  3  SF_GLN_MW  SF_ASP_MW
 1674   1741  3  SF_GLN_MW  SF_GLY_MW
 1674   1742  3  SF_GLN_MW  SF_PHE_MW
 1674   1743  3  SF_GLN_MW  SF_PRO_MW
 1674   1744  3  SF_GLN_MW  SF_ARG_MW
 1674   1745  3  SF_GLN_MW  SF_THR_MW
 1674   1746  3  SF_GLN_MW  SF_ILE_MW
 1674   1747  3  SF_GLN_MW  SF_PRO_MW
 1674   1748  3  SF_GLN_MW  SF_GLN_MW
 1674   1749  3  SF_GLN_MW  SF_ALA_MW
 1674   1750  3  SF_GLN_MW  SF_ASP_MW
 1674   1751  3  SF_GLN_MW  SF_ALA_MW
 1674   1752  3  SF_GLN_MW  SF_MET_MW
 1674   1753  3  SF_GLN_MW  SF_LYS_MW
 1674   1754  3  SF_GLN_MW  SF_GLU_MW
 1674   1755  3  SF_GLN_MW  SF_ALA_MW
 1674   1756  3  SF_GLN_MW  SF_GLY_MW
 1674   1757  3  SF_GLN_MW  SF_ILE_MW
 1674   1758  3  SF_GLN_MW  SF_ASN_MW
 1674   1759  3  SF_GLN_MW  SF_VAL_MW
 1674   1760  3  SF_GLN_MW  SF_ASP_MW
 1674   1761  3  SF_GLN_MW  SF_TYR_MW
 1674   1762  3  SF_GLN_MW  SF_VAL_MW
 1674   1763  3  SF_GLN_MW  SF_LEU_MW
 1674   1764  3  SF_GLN_MW  SF_GLU_MW
 1674   1765  3  SF_GLN_MW  SF_PHE_MW
 1674   1766  3  SF_GLN_MW  SF_ASP_MW
 1674   1767  3  SF_GLN_MW  SF_VAL_MW
 1674   1768  3  SF_GLN_MW  SF_PRO_MW
 1674   1769  3  SF_GLN_MW  SF_ASP_MW
 1674   1770  3  SF_GLN_MW  SF_GLU_MW
 1674   1771  3  SF_GLN_MW  SF_LEU_MW
 1674   1772  3  SF_GLN_MW  SF_ILE_MW
 1674   1773  3  SF_GLN_MW  SF_VAL_MW
 1674   1774  3  SF_GLN_MW  SF_ASP_MW
 1674   1775  3  SF_GLN_MW  SF_ARG_MW
 1674   1776  3  SF_GLN_MW  SF_ILE_MW
 1674   1777  3  SF_GLN_MW  SF_VAL_MW
 1674   1778  3  SF_GLN_MW  SF_GLY_MW
 1674   1779  3  SF_GLN_MW  SF_ARG_MW
 1674   1780  3  SF_GLN_MW  SF_ARG_MW
 1674   1781  3  SF_GLN_MW  SF_VAL_MW
 1674   1782  3  SF_GLN_MW  SF_HIS_MW
 1674   1783  3  SF_GLN_MW  SF_ALA_MW
 1674   1784  3  SF_GLN_MW  SF_PRO_MW
 1674   1785  3  SF_GLN_MW  SF_SER_MW
 1674   1786  3  SF_GLN_MW  SF_GLY_MW
 1674   1787  3  SF_GLN_MW  SF_ARG_MW
 1674   1788  3  SF_GLN_MW  SF_VAL_MW
 1674   1789  3  SF_GLN_MW  SF_TYR_MW
 1674   1790  3  SF_GLN_MW  SF_HIS_MW
 1674   1791  3  SF_GLN_MW  SF_VAL_MW
 1674   1792  3  SF_GLN_MW  SF_LYS_MW
 1674   1793  3  SF_GLN_MW  SF_PHE_MW
 1674   1794  3  SF_GLN_MW  SF_ASN_MW
 1674   1795  3  SF_GLN_MW  SF_PRO_MW
 1674   1796  3  SF_GLN_MW  SF_PRO_MW
 1674   1797  3  SF_GLN_MW  SF_LYS_MW
 1674   1798  3  SF_GLN_MW  SF_VAL_MW
 1674   1799  3  SF_GLN_MW  SF_GLU_MW
 1674   1800  3  SF_GLN_MW  SF_GLY_MW
 1674   1801  3  SF_GLN_MW  SF_LYS_MW
 1674   1802  3  SF_GLN_MW  SF_ASP_MW
 1674   1803  3  SF_GLN_MW  SF_ASP_MW
 1674   1804  3  SF_GLN_MW  SF_VAL_MW
 1674   1805  3  SF_GLN_MW  SF_THR_MW
 1674   1806  3  SF_GLN_MW  SF_GLY_MW
 1674   1807  3  SF_GLN_MW  SF_GLU_MW
 1674   1808  3  SF_GLN_MW  SF_GLU_MW
 1674   1809  3  SF_GLN_MW  SF_LEU_MW
 1674   1810  3  SF_GLN_MW  SF_THR_MW
 1674   1811  3  SF_GLN_MW  SF_THR_MW
 1674   1812  3  SF_GLN_MW  SF_ARG_MW
 1674   1813  3  SF_GLN_MW  SF_LYS_MW
 1674   1814  3  SF_GLN_MW  SF_ASP_MW
 1674   1815  3  SF_GLN_MW  SF_ASP_MW
 1674   1816  3  SF_GLN_MW  SF_GLN_MW
 1674   1817  3  SF_GLN_MW  SF_GLU_MW
 1674   1818  3  SF_GLN_MW  SF_GLU_MW
 1674   1819  3  SF_GLN_MW  SF_THR_MW
 1674   1820  3  SF_GLN_MW  SF_VAL_MW
 1674   1821  3  SF_GLN_MW  SF_ARG_MW
 1674   1822  3  SF_GLN_MW  SF_LYS_MW
 1674   1823  3  SF_GLN_MW  SF_ARG_MW
 1674   1824  3  SF_GLN_MW  SF_LEU_MW
 1674   1825  3  SF_GLN_MW  SF_VAL_MW
 1674   1826  3  SF_GLN_MW  SF_GLU_MW
 1674   1827  3  SF_GLN_MW  SF_TYR_MW
 1674   1828  3  SF_GLN_MW  SF_HIS_MW
 1674   1829  3  SF_GLN_MW  SF_GLN_MW
 1674   1830  3  SF_GLN_MW  SF_MET_MW
 1674   1831  3  SF_GLN_MW  SF_THR_MW
 1674   1832  3  SF_GLN_MW  SF_ALA_MW
 1674   1833  3  SF_GLN_MW  SF_PRO_MW
 1674   1834  3  SF_GLN_MW  SF_LEU_MW
 1674   1835  3  SF_GLN_MW  SF_ILE_MW
 1674   1836  3  SF_GLN_MW  SF_GLY_MW
 1674   1837  3  SF_GLN_MW  SF_TYR_MW
 1674   1838  3  SF_GLN_MW  SF_TYR_MW
 1674   1839  3  SF_GLN_MW  SF_SER_MW
 1674   1840  3  SF_GLN_MW  SF_LYS_MW
 1674   1841  3  SF_GLN_MW  SF_GLU_MW
 1674   1842  3  SF_GLN_MW  SF_ALA_MW
 1674   1843  3  SF_GLN_MW  SF_GLU_MW
 1674   1844  3  SF_GLN_MW  SF_ALA_MW
 1674   1845  3  SF_GLN_MW  SF_GLY_MW
 1674   1846  3  SF_GLN_MW  SF_ASN_MW
 1674   1847  3  SF_GLN_MW  SF_THR_MW
 1674   1848  3  SF_GLN_MW  SF_LYS_MW
 1674   1849  3  SF_GLN_MW  SF_TYR_MW
 1674   1850  3  SF_GLN_MW  SF_ALA_MW
 1674   1851  3  SF_GLN_MW  SF_LYS_MW
 1674   1852  3  SF_GLN_MW  SF_VAL_MW
 1674   1853  3  SF_GLN_MW  SF_ASP_MW
 1674   1854  3  SF_GLN_MW  SF_GLY_MW
 1674   1855  3  SF_GLN_MW  SF_THR_MW
 1674   1856  3  SF_GLN_MW  SF_LYS_MW
 1674   1857  3  SF_GLN_MW  SF_PRO_MW
 1674   1858  3  SF_GLN_MW  SF_VAL_MW
 1674   1859  3  SF_GLN_MW  SF_ALA_MW
 1674   1860  3  SF_GLN_MW  SF_GLU_MW
 1674   1861  3  SF_GLN_MW  SF_VAL_MW
 1674   1862  3  SF_GLN_MW  SF_ARG_MW
 1674   1863  3  SF_GLN_MW  SF_ALA_MW
 1674   1864  3  SF_GLN_MW  SF_ASP_MW
 1674   1865  3  SF_GLN_MW  SF_LEU_MW
 1674   1866  3  SF_GLN_MW  SF_GLU_MW
 1674   1867  3  SF_GLN_MW  SF_LYS_MW
 1674   1868  3  SF_GLN_MW  SF_ILE_MW
 1674   1869  3  SF_GLN_MW  SF_LEU_MW
 1674   1870  3  SF_GLN_MW  SF_GLY_MW
 1675   1675  3  SF_PHE_MW  SF_PHE_MW
 1675   1676  3  SF_PHE_MW  SF_ILE_MW
 1675   1677  3  SF_PHE_MW  SF_MET_MW
 1675   1678  3  SF_PHE_MW  SF_GLU_MW
 1675   1679  3  SF_PHE_MW  SF_LYS_MW
 1675   1680  3  SF_PHE_MW  SF_TYR_MW
 1675   1681  3  SF_PHE_MW  SF_GLY_MW
 1675   1682  3  SF_PHE_MW  SF_ILE_MW
 1675   1683  3  SF_PHE_MW  SF_PRO_MW
 1675   1684  3  SF_PHE_MW  SF_GLN_MW
 1675   1685  3  SF_PHE_MW  SF_ILE_MW
 1675   1686  3  SF_PHE_MW  SF_SER_MW
 1675   1687  3  SF_PHE_MW  SF_THR_MW
 1675   1688  3  SF_PHE_MW  SF_GLY_MW
 1675   1689  3  SF_PHE_MW  SF_ASP_MW
 1675   1690  3  SF_PHE_MW  SF_MET_MW
 1675   1691  3  SF_PHE_MW  SF_LEU_MW
 1675   1692  3  SF_PHE_MW  SF_ARG_MW
 1675   1693  3  SF_PHE_MW  SF_ALA_MW
 1675   1694  3  SF_PHE_MW  SF_ALA_MW
 1675   1695  3  SF_PHE_MW  SF_VAL_MW
 1675   1696  3  SF_PHE_MW  SF_LYS_MW
 1675   1697  3  SF_PHE_MW  SF_SER_MW
 1675   1698  3  SF_PHE_MW  SF_GLY_MW
 1675   1699  3  SF_PHE_MW  SF_SER_MW
 1675   1700  3  SF_PHE_MW  SF_GLU_MW
 1675   1701  3  SF_PHE_MW  SF_LEU_MW
 1675   1702  3  SF_PHE_MW  SF_GLY_MW
 1675   1703  3  SF_PHE_MW  SF_LYS_MW
 1675   1704  3  SF_PHE_MW  SF_GLN_MW
 1675   1705  3  SF_PHE_MW  SF_ALA_MW
 1675   1706  3  SF_PHE_MW  SF_LYS_MW
 1675   1707  3  SF_PHE_MW  SF_ASP_MW
 1675   1708  3  SF_PHE_MW  SF_ILE_MW
 1675   1709  3  SF_PHE_MW  SF_MET_MW
 1675   1710  3  SF_PHE_MW  SF_ASP_MW
 1675   1711  3  SF_PHE_MW  SF_ALA_MW
 1675   1712  3  SF_PHE_MW  SF_GLY_MW
 1675   1713  3  SF_PHE_MW  SF_LYS_MW
 1675   1714  3  SF_PHE_MW  SF_LEU_MW
 1675   1715  3  SF_PHE_MW  SF_VAL_MW
 1675   1716  3  SF_PHE_MW  SF_THR_MW
 1675   1717  3  SF_PHE_MW  SF_ASP_MW
 1675   1718  3  SF_PHE_MW  SF_GLU_MW
 1675   1719  3  SF_PHE_MW  SF_LEU_MW
 1675   1720  3  SF_PHE_MW  SF_VAL_MW
 1675   1721  3  SF_PHE_MW  SF_ILE_MW
 1675   1722  3  SF_PHE_MW  SF_ALA_MW
 1675   1723  3  SF_PHE_MW  SF_LEU_MW
 1675   1724  3  SF_PHE_MW  SF_VAL_MW
 1675   1725  3  SF_PHE_MW  SF_LYS_MW
 1675   1726  3  SF_PHE_MW  SF_GLU_MW
 1675   1727  3  SF_PHE_MW  SF_ARG_MW
 1675   1728  3  SF_PHE_MW  SF_ILE_MW
 1675   1729  3  SF_PHE_MW  SF_ALA_MW
 1675   1730  3  SF_PHE_MW  SF_GLN_MW
 1675   1731  3  SF_PHE_MW  SF_GLU_MW
 1675   1732  3  SF_PHE_MW  SF_ASP_MW
 1675   1733  3  SF_PHE_MW  SF_CYS_MW
 1675   1734  3  SF_PHE_MW  SF_ARG_MW
 1675   1735  3  SF_PHE_MW  SF_ASN_MW
 1675   1736  3  SF_PHE_MW  SF_GLY_MW
 1675   1737  3  SF_PHE_MW  SF_PHE_MW
 1675   1738  3  SF_PHE_MW  SF_LEU_MW
 1675   1739  3  SF_PHE_MW  SF_LEU_MW
 1675   1740  3  SF_PHE_MW  SF_ASP_MW
 1675   1741  3  SF_PHE_MW  SF_GLY_MW
 1675   1742  3  SF_PHE_MW  SF_PHE_MW
 1675   1743  3  SF_PHE_MW  SF_PRO_MW
 1675   1744  3  SF_PHE_MW  SF_ARG_MW
 1675   1745  3  SF_PHE_MW  SF_THR_MW
 1675   1746  3  SF_PHE_MW  SF_ILE_MW
 1675   1747  3  SF_PHE_MW  SF_PRO_MW
 1675   1748  3  SF_PHE_MW  SF_GLN_MW
 1675   1749  3  SF_PHE_MW  SF_ALA_MW
 1675   1750  3  SF_PHE_MW  SF_ASP_MW
 1675   1751  3  SF_PHE_MW  SF_ALA_MW
 1675   1752  3  SF_PHE_MW  SF_MET_MW
 1675   1753  3  SF_PHE_MW  SF_LYS_MW
 1675   1754  3  SF_PHE_MW  SF_GLU_MW
 1675   1755  3  SF_PHE_MW  SF_ALA_MW
 1675   1756  3  SF_PHE_MW  SF_GLY_MW
 1675   1757  3  SF_PHE_MW  SF_ILE_MW
 1675   1758  3  SF_PHE_MW  SF_ASN_MW
 1675   1759  3  SF_PHE_MW  SF_VAL_MW
 1675   1760  3  SF_PHE_MW  SF_ASP_MW
 1675   1761  3  SF_PHE_MW  SF_TYR_MW
 1675   1762  3  SF_PHE_MW  SF_VAL_MW
 1675   1763  3  SF_PHE_MW  SF_LEU_MW
 1675   1764  3  SF_PHE_MW  SF_GLU_MW
 1675   1765  3  SF_PHE_MW  SF_PHE_MW
 1675   1766  3  SF_PHE_MW  SF_ASP_MW
 1675   1767  3  SF_PHE_MW  SF_VAL_MW
 1675   1768  3  SF_PHE_MW  SF_PRO_MW
 1675   1769  3  SF_PHE_MW  SF_ASP_MW
 1675   1770  3  SF_PHE_MW  SF_GLU_MW
 1675   1771  3  SF_PHE_MW  SF_LEU_MW
 1675   1772  3  SF_PHE_MW  SF_ILE_MW
 1675   1773  3  SF_PHE_MW  SF_VAL_MW
 1675   1774  3  SF_PHE_MW  SF_ASP_MW
 1675   1775  3  SF_PHE_MW  SF_ARG_MW
 1675   1776  3  SF_PHE_MW  SF_ILE_MW
 1675   1777  3  SF_PHE_MW  SF_VAL_MW
 1675   1778  3  SF_PHE_MW  SF_GLY_MW
 1675   1779  3  SF_PHE_MW  SF_ARG_MW
 1675   1780  3  SF_PHE_MW  SF_ARG_MW
 1675   1781  3  SF_PHE_MW  SF_VAL_MW
 1675   1782  3  SF_PHE_MW  SF_HIS_MW
 1675   1783  3  SF_PHE_MW  SF_ALA_MW
 1675   1784  3  SF_PHE_MW  SF_PRO_MW
 1675   1785  3  SF_PHE_MW  SF_SER_MW
 1675   1786  3  SF_PHE_MW  SF_GLY_MW
 1675   1787  3  SF_PHE_MW  SF_ARG_MW
 1675   1788  3  SF_PHE_MW  SF_VAL_MW
 1675   1789  3  SF_PHE_MW  SF_TYR_MW
 1675   1790  3  SF_PHE_MW  SF_HIS_MW
 1675   1791  3  SF_PHE_MW  SF_VAL_MW
 1675   1792  3  SF_PHE_MW  SF_LYS_MW
 1675   1793  3  SF_PHE_MW  SF_PHE_MW
 1675   1794  3  SF_PHE_MW  SF_ASN_MW
 1675   1795  3  SF_PHE_MW  SF_PRO_MW
 1675   1796  3  SF_PHE_MW  SF_PRO_MW
 1675   1797  3  SF_PHE_MW  SF_LYS_MW
 1675   1798  3  SF_PHE_MW  SF_VAL_MW
 1675   1799  3  SF_PHE_MW  SF_GLU_MW
 1675   1800  3  SF_PHE_MW  SF_GLY_MW
 1675   1801  3  SF_PHE_MW  SF_LYS_MW
 1675   1802  3  SF_PHE_MW  SF_ASP_MW
 1675   1803  3  SF_PHE_MW  SF_ASP_MW
 1675   1804  3  SF_PHE_MW  SF_VAL_MW
 1675   1805  3  SF_PHE_MW  SF_THR_MW
 1675   1806  3  SF_PHE_MW  SF_GLY_MW
 1675   1807  3  SF_PHE_MW  SF_GLU_MW
 1675   1808  3  SF_PHE_MW  SF_GLU_MW
 1675   1809  3  SF_PHE_MW  SF_LEU_MW
 1675   1810  3  SF_PHE_MW  SF_THR_MW
 1675   1811  3  SF_PHE_MW  SF_THR_MW
 1675   1812  3  SF_PHE_MW  SF_ARG_MW
 1675   1813  3  SF_PHE_MW  SF_LYS_MW
 1675   1814  3  SF_PHE_MW  SF_ASP_MW
 1675   1815  3  SF_PHE_MW  SF_ASP_MW
 1675   1816  3  SF_PHE_MW  SF_GLN_MW
 1675   1817  3  SF_PHE_MW  SF_GLU_MW
 1675   1818  3  SF_PHE_MW  SF_GLU_MW
 1675   1819  3  SF_PHE_MW  SF_THR_MW
 1675   1820  3  SF_PHE_MW  SF_VAL_MW
 1675   1821  3  SF_PHE_MW  SF_ARG_MW
 1675   1822  3  SF_PHE_MW  SF_LYS_MW
 1675   1823  3  SF_PHE_MW  SF_ARG_MW
 1675   1824  3  SF_PHE_MW  SF_LEU_MW
 1675   1825  3  SF_PHE_MW  SF_VAL_MW
 1675   1826  3  SF_PHE_MW  SF_GLU_MW
 1675   1827  3  SF_PHE_MW  SF_TYR_MW
 1675   1828  3  SF_PHE_MW  SF_HIS_MW
 1675   1829  3  SF_PHE_MW  SF_GLN_MW
 1675   1830  3  SF_PHE_MW  SF_MET_MW
 1675   1831  3  SF_PHE_MW  SF_THR_MW
 1675   1832  3  SF_PHE_MW  SF_ALA_MW
 1675   1833  3  SF_PHE_MW  SF_PRO_MW
 1675   1834  3  SF_PHE_MW  SF_LEU_MW
 1675   1835  3  SF_PHE_MW  SF_ILE_MW
 1675   1836  3  SF_PHE_MW  SF_GLY_MW
 1675   1837  3  SF_PHE_MW  SF_TYR_MW
 1675   1838  3  SF_PHE_MW  SF_TYR_MW
 1675   1839  3  SF_PHE_MW  SF_SER_MW
 1675   1840  3  SF_PHE_MW  SF_LYS_MW
 1675   1841  3  SF_PHE_MW  SF_GLU_MW
 1675   1842  3  SF_PHE_MW  SF_ALA_MW
 1675   1843  3  SF_PHE_MW  SF_GLU_MW
 1675   1844  3  SF_PHE_MW  SF_ALA_MW
 1675   1845  3  SF_PHE_MW  SF_GLY_MW
 1675   1846  3  SF_PHE_MW  SF_ASN_MW
 1675   1847  3  SF_PHE_MW  SF_THR_MW
 1675   1848  3  SF_PHE_MW  SF_LYS_MW
 1675   1849  3  SF_PHE_MW  SF_TYR_MW
 1675   1850  3  SF_PHE_MW  SF_ALA_MW
 1675   1851  3  SF_PHE_MW  SF_LYS_MW
 1675   1852  3  SF_PHE_MW  SF_VAL_MW
 1675   1853  3  SF_PHE_MW  SF_ASP_MW
 1675   1854  3  SF_PHE_MW  SF_GLY_MW
 1675   1855  3  SF_PHE_MW  SF_THR_MW
 1675   1856  3  SF_PHE_MW  SF_LYS_MW
 1675   1857  3  SF_PHE_MW  SF_PRO_MW
 1675   1858  3  SF_PHE_MW  SF_VAL_MW
 1675   1859  3  SF_PHE_MW  SF_ALA_MW
 1675   1860  3  SF_PHE_MW  SF_GLU_MW
 1675   1861  3  SF_PHE_MW  SF_VAL_MW
 1675   1862  3  SF_PHE_MW  SF_ARG_MW
 1675   1863  3  SF_PHE_MW  SF_ALA_MW
 1675   1864  3  SF_PHE_MW  SF_ASP_MW
 1675   1865  3  SF_PHE_MW  SF_LEU_MW
 1675   1866  3  SF_PHE_MW  SF_GLU_MW
 1675   1867  3  SF_PHE_MW  SF_LYS_MW
 1675   1868  3  SF_PHE_MW  SF_ILE_MW
 1675   1869  3  SF_PHE_MW  SF_LEU_MW
 1675   1870  3  SF_PHE_MW  SF_GLY_MW
 1676   1676  3  SF_ILE_MW  SF_ILE_MW
 1676   1677  3  SF_ILE_MW  SF_MET_MW
 1676   1678  3  SF_ILE_MW  SF_GLU_MW
 1676   1679  3  SF_ILE_MW  SF_LYS_MW
 1676   1680  3  SF_ILE_MW  SF_TYR_MW
 1676   1681  3  SF_ILE_MW  SF_GLY_MW
 1676   1682  3  SF_ILE_MW  SF_ILE_MW
 1676   1683  3  SF_ILE_MW  SF_PRO_MW
 1676   1684  3  SF_ILE_MW  SF_GLN_MW
 1676   1685  3  SF_ILE_MW  SF_ILE_MW
 1676   1686  3  SF_ILE_MW  SF_SER_MW
 1676   1687  3  SF_ILE_MW  SF_THR_MW
 1676   1688  3  SF_ILE_MW  SF_GLY_MW
 1676   1689  3  SF_ILE_MW  SF_ASP_MW
 1676   1690  3  SF_ILE_MW  SF_MET_MW
 1676   1691  3  SF_ILE_MW  SF_LEU_MW
 1676   1692  3  SF_ILE_MW  SF_ARG_MW
 1676   1693  3  SF_ILE_MW  SF_ALA_MW
 1676   1694  3  SF_ILE_MW  SF_ALA_MW
 1676   1695  3  SF_ILE_MW  SF_VAL_MW
 1676   1696  3  SF_ILE_MW  SF_LYS_MW
 1676   1697  3  SF_ILE_MW  SF_SER_MW
 1676   1698  3  SF_ILE_MW  SF_GLY_MW
 1676   1699  3  SF_ILE_MW  SF_SER_MW
 1676   1700  3  SF_ILE_MW  SF_GLU_MW
 1676   1701  3  SF_ILE_MW  SF_LEU_MW
 1676   1702  3  SF_ILE_MW  SF_GLY_MW
 1676   1703  3  SF_ILE_MW  SF_LYS_MW
 1676   1704  3  SF_ILE_MW  SF_GLN_MW
 1676   1705  3  SF_ILE_MW  SF_ALA_MW
 1676   1706  3  SF_ILE_MW  SF_LYS_MW
 1676   1707  3  SF_ILE_MW  SF_ASP_MW
 1676   1708  3  SF_ILE_MW  SF_ILE_MW
 1676   1709  3  SF_ILE_MW  SF_MET_MW
 1676   1710  3  SF_ILE_MW  SF_ASP_MW
 1676   1711  3  SF_ILE_MW  SF_ALA_MW
 1676   1712  3  SF_ILE_MW  SF_GLY_MW
 1676   1713  3  SF_ILE_MW  SF_LYS_MW
 1676   1714  3  SF_ILE_MW  SF_LEU_MW
 1676   1715  3  SF_ILE_MW  SF_VAL_MW
 1676   1716  3  SF_ILE_MW  SF_THR_MW
 1676   1717  3  SF_ILE_MW  SF_ASP_MW
 1676   1718  3  SF_ILE_MW  SF_GLU_MW
 1676   1719  3  SF_ILE_MW  SF_LEU_MW
 1676   1720  3  SF_ILE_MW  SF_VAL_MW
 1676   1721  3  SF_ILE_MW  SF_ILE_MW
 1676   1722  3  SF_ILE_MW  SF_ALA_MW
 1676   1723  3  SF_ILE_MW  SF_LEU_MW
 1676   1724  3  SF_ILE_MW  SF_VAL_MW
 1676   1725  3  SF_ILE_MW  SF_LYS_MW
 1676   1726  3  SF_ILE_MW  SF_GLU_MW
 1676   1727  3  SF_ILE_MW  SF_ARG_MW
 1676   1728  3  SF_ILE_MW  SF_ILE_MW
 1676   1729  3  SF_ILE_MW  SF_ALA_MW
 1676   1730  3  SF_ILE_MW  SF_GLN_MW
 1676   1731  3  SF_ILE_MW  SF_GLU_MW
 1676   1732  3  SF_ILE_MW  SF_ASP_MW
 1676   1733  3  SF_ILE_MW  SF_CYS_MW
 1676   1734  3  SF_ILE_MW  SF_ARG_MW
 1676   1735  3  SF_ILE_MW  SF_ASN_MW
 1676   1736  3  SF_ILE_MW  SF_GLY_MW
 1676   1737  3  SF_ILE_MW  SF_PHE_MW
 1676   1738  3  SF_ILE_MW  SF_LEU_MW
 1676   1739  3  SF_ILE_MW  SF_LEU_MW
 1676   1740  3  SF_ILE_MW  SF_ASP_MW
 1676   1741  3  SF_ILE_MW  SF_GLY_MW
 1676   1742  3  SF_ILE_MW  SF_PHE_MW
 1676   1743  3  SF_ILE_MW  SF_PRO_MW
 1676   1744  3  SF_ILE_MW  SF_ARG_MW
 1676   1745  3  SF_ILE_MW  SF_THR_MW
 1676   1746  3  SF_ILE_MW  SF_ILE_MW
 1676   1747  3  SF_ILE_MW  SF_PRO_MW
 1676   1748  3  SF_ILE_MW  SF_GLN_MW
 1676   1749  3  SF_ILE_MW  SF_ALA_MW
 1676   1750  3  SF_ILE_MW  SF_ASP_MW
 1676   1751  3  SF_ILE_MW  SF_ALA_MW
 1676   1752  3  SF_ILE_MW  SF_MET_MW
 1676   1753  3  SF_ILE_MW  SF_LYS_MW
 1676   1754  3  SF_ILE_MW  SF_GLU_MW
 1676   1755  3  SF_ILE_MW  SF_ALA_MW
 1676   1756  3  SF_ILE_MW  SF_GLY_MW
 1676   1757  3  SF_ILE_MW  SF_ILE_MW
 1676   1758  3  SF_ILE_MW  SF_ASN_MW
 1676   1759  3  SF_ILE_MW  SF_VAL_MW
 1676   1760  3  SF_ILE_MW  SF_ASP_MW
 1676   1761  3  SF_ILE_MW  SF_TYR_MW
 1676   1762  3  SF_ILE_MW  SF_VAL_MW
 1676   1763  3  SF_ILE_MW  SF_LEU_MW
 1676   1764  3  SF_ILE_MW  SF_GLU_MW
 1676   1765  3  SF_ILE_MW  SF_PHE_MW
 1676   1766  3  SF_ILE_MW  SF_ASP_MW
 1676   1767  3  SF_ILE_MW  SF_VAL_MW
 1676   1768  3  SF_ILE_MW  SF_PRO_MW
 1676   1769  3  SF_ILE_MW  SF_ASP_MW
 1676   1770  3  SF_ILE_MW  SF_GLU_MW
 1676   1771  3  SF_ILE_MW  SF_LEU_MW
 1676   1772  3  SF_ILE_MW  SF_ILE_MW
 1676   1773  3  SF_ILE_MW  SF_VAL_MW
 1676   1774  3  SF_ILE_MW  SF_ASP_MW
 1676   1775  3  SF_ILE_MW  SF_ARG_MW
 1676   1776  3  SF_ILE_MW  SF_ILE_MW
 1676   1777  3  SF_ILE_MW  SF_VAL_MW
 1676   1778  3  SF_ILE_MW  SF_GLY_MW
 1676   1779  3  SF_ILE_MW  SF_ARG_MW
 1676   1780  3  SF_ILE_MW  SF_ARG_MW
 1676   1781  3  SF_ILE_MW  SF_VAL_MW
 1676   1782  3  SF_ILE_MW  SF_HIS_MW
 1676   1783  3  SF_ILE_MW  SF_ALA_MW
 1676   1784  3  SF_ILE_MW  SF_PRO_MW
 1676   1785  3  SF_ILE_MW  SF_SER_MW
 1676   1786  3  SF_ILE_MW  SF_GLY_MW
 1676   1787  3  SF_ILE_MW  SF_ARG_MW
 1676   1788  3  SF_ILE_MW  SF_VAL_MW
 1676   1789  3  SF_ILE_MW  SF_TYR_MW
 1676   1790  3  SF_ILE_MW  SF_HIS_MW
 1676   1791  3  SF_ILE_MW  SF_VAL_MW
 1676   1792  3  SF_ILE_MW  SF_LYS_MW
 1676   1793  3  SF_ILE_MW  SF_PHE_MW
 1676   1794  3  SF_ILE_MW  SF_ASN_MW
 1676   1795  3  SF_ILE_MW  SF_PRO_MW
 1676   1796  3  SF_ILE_MW  SF_PRO_MW
 1676   1797  3  SF_ILE_MW  SF_LYS_MW
 1676   1798  3  SF_ILE_MW  SF_VAL_MW
 1676   1799  3  SF_ILE_MW  SF_GLU_MW
 1676   1800  3  SF_ILE_MW  SF_GLY_MW
 1676   1801  3  SF_ILE_MW  SF_LYS_MW
 1676   1802  3  SF_ILE_MW  SF_ASP_MW
 1676   1803  3  SF_ILE_MW  SF_ASP_MW
 1676   1804  3  SF_ILE_MW  SF_VAL_MW
 1676   1805  3  SF_ILE_MW  SF_THR_MW
 1676   1806  3  SF_ILE_MW  SF_GLY_MW
 1676   1807  3  SF_ILE_MW  SF_GLU_MW
 1676   1808  3  SF_ILE_MW  SF_GLU_MW
 1676   1809  3  SF_ILE_MW  SF_LEU_MW
 1676   1810  3  SF_ILE_MW  SF_THR_MW
 1676   1811  3  SF_ILE_MW  SF_THR_MW
 1676   1812  3  SF_ILE_MW  SF_ARG_MW
 1676   1813  3  SF_ILE_MW  SF_LYS_MW
 1676   1814  3  SF_ILE_MW  SF_ASP_MW
 1676   1815  3  SF_ILE_MW  SF_ASP_MW
 1676   1816  3  SF_ILE_MW  SF_GLN_MW
 1676   1817  3  SF_ILE_MW  SF_GLU_MW
 1676   1818  3  SF_ILE_MW  SF_GLU_MW
 1676   1819  3  SF_ILE_MW  SF_THR_MW
 1676   1820  3  SF_ILE_MW  SF_VAL_MW
 1676   1821  3  SF_ILE_MW  SF_ARG_MW
 1676   1822  3  SF_ILE_MW  SF_LYS_MW
 1676   1823  3  SF_ILE_MW  SF_ARG_MW
 1676   1824  3  SF_ILE_MW  SF_LEU_MW
 1676   1825  3  SF_ILE_MW  SF_VAL_MW
 1676   1826  3  SF_ILE_MW  SF_GLU_MW
 1676   1827  3  SF_ILE_MW  SF_TYR_MW
 1676   1828  3  SF_ILE_MW  SF_HIS_MW
 1676   1829  3  SF_ILE_MW  SF_GLN_MW
 1676   1830  3  SF_ILE_MW  SF_MET_MW
 1676   1831  3  SF_ILE_MW  SF_THR_MW
 1676   1832  3  SF_ILE_MW  SF_ALA_MW
 1676   1833  3  SF_ILE_MW  SF_PRO_MW
 1676   1834  3  SF_ILE_MW  SF_LEU_MW
 1676   1835  3  SF_ILE_MW  SF_ILE_MW
 1676   1836  3  SF_ILE_MW  SF_GLY_MW
 1676   1837  3  SF_ILE_MW  SF_TYR_MW
 1676   1838  3  SF_ILE_MW  SF_TYR_MW
 1676   1839  3  SF_ILE_MW  SF_SER_MW
 1676   1840  3  SF_ILE_MW  SF_LYS_MW
 1676   1841  3  SF_ILE_MW  SF_GLU_MW
 1676   1842  3  SF_ILE_MW  SF_ALA_MW
 1676   1843  3  SF_ILE_MW  SF_GLU_MW
 1676   1844  3  SF_ILE_MW  SF_ALA_MW
 1676   1845  3  SF_ILE_MW  SF_GLY_MW
 1676   1846  3  SF_ILE_MW  SF_ASN_MW
 1676   1847  3  SF_ILE_MW  SF_THR_MW
 1676   1848  3  SF_ILE_MW  SF_LYS_MW
 1676   1849  3  SF_ILE_MW  SF_TYR_MW
 1676   1850  3  SF_ILE_MW  SF_ALA_MW
 1676   1851  3  SF_ILE_MW  SF_LYS_MW
 1676   1852  3  SF_ILE_MW  SF_VAL_MW
 1676   1853  3  SF_ILE_MW  SF_ASP_MW
 1676   1854  3  SF_ILE_MW  SF_GLY_MW
 1676   1855  3  SF_ILE_MW  SF_THR_MW
 1676   1856  3  SF_ILE_MW  SF_LYS_MW
 1676   1857  3  SF_ILE_MW  SF_PRO_MW
 1676   1858  3  SF_ILE_MW  SF_VAL_MW
 1676   1859  3  SF_ILE_MW  SF_ALA_MW
 1676   1860  3  SF_ILE_MW  SF_GLU_MW
 1676   1861  3  SF_ILE_MW  SF_VAL_MW
 1676   1862  3  SF_ILE_MW  SF_ARG_MW
 1676   1863  3  SF_ILE_MW  SF_ALA_MW
 1676   1864  3  SF_ILE_MW  SF_ASP_MW
 1676   1865  3  SF_ILE_MW  SF_LEU_MW
 1676   1866  3  SF_ILE_MW  SF_GLU_MW
 1676   1867  3  SF_ILE_MW  SF_LYS_MW
 1676   1868  3  SF_ILE_MW  SF_ILE_MW
 1676   1869  3  SF_ILE_MW  SF_LEU_MW
 1676   1870  3  SF_ILE_MW  SF_GLY_MW
 1677   1677  3  SF_MET_MW  SF_MET_MW
 1677   1678  3  SF_MET_MW  SF_GLU_MW
 1677   1679  3  SF_MET_MW  SF_LYS_MW
 1677   1680  3  SF_MET_MW  SF_TYR_MW
 1677   1681  3  SF_MET_MW  SF_GLY_MW
 1677   1682  3  SF_MET_MW  SF_ILE_MW
 1677   1683  3  SF_MET_MW  SF_PRO_MW
 1677   1684  3  SF_MET_MW  SF_GLN_MW
 1677   1685  3  SF_MET_MW  SF_ILE_MW
 1677   1686  3  SF_MET_MW  SF_SER_MW
 1677   1687  3  SF_MET_MW  SF_THR_MW
 1677   1688  3  SF_MET_MW  SF_GLY_MW
 1677   1689  3  SF_MET_MW  SF_ASP_MW
 1677   1690  3  SF_MET_MW  SF_MET_MW
 1677   1691  3  SF_MET_MW  SF_LEU_MW
 1677   1692  3  SF_MET_MW  SF_ARG_MW
 1677   1693  3  SF_MET_MW  SF_ALA_MW
 1677   1694  3  SF_MET_MW  SF_ALA_MW
 1677   1695  3  SF_MET_MW  SF_VAL_MW
 1677   1696  3  SF_MET_MW  SF_LYS_MW
 1677   1697  3  SF_MET_MW  SF_SER_MW
 1677   1698  3  SF_MET_MW  SF_GLY_MW
 1677   1699  3  SF_MET_MW  SF_SER_MW
 1677   1700  3  SF_MET_MW  SF_GLU_MW
 1677   1701  3  SF_MET_MW  SF_LEU_MW
 1677   1702  3  SF_MET_MW  SF_GLY_MW
 1677   1703  3  SF_MET_MW  SF_LYS_MW
 1677   1704  3  SF_MET_MW  SF_GLN_MW
 1677   1705  3  SF_MET_MW  SF_ALA_MW
 1677   1706  3  SF_MET_MW  SF_LYS_MW
 1677   1707  3  SF_MET_MW  SF_ASP_MW
 1677   1708  3  SF_MET_MW  SF_ILE_MW
 1677   1709  3  SF_MET_MW  SF_MET_MW
 1677   1710  3  SF_MET_MW  SF_ASP_MW
 1677   1711  3  SF_MET_MW  SF_ALA_MW
 1677   1712  3  SF_MET_MW  SF_GLY_MW
 1677   1713  3  SF_MET_MW  SF_LYS_MW
 1677   1714  3  SF_MET_MW  SF_LEU_MW
 1677   1715  3  SF_MET_MW  SF_VAL_MW
 1677   1716  3  SF_MET_MW  SF_THR_MW
 1677   1717  3  SF_MET_MW  SF_ASP_MW
 1677   1718  3  SF_MET_MW  SF_GLU_MW
 1677   1719  3  SF_MET_MW  SF_LEU_MW
 1677   1720  3  SF_MET_MW  SF_VAL_MW
 1677   1721  3  SF_MET_MW  SF_ILE_MW
 1677   1722  3  SF_MET_MW  SF_ALA_MW
 1677   1723  3  SF_MET_MW  SF_LEU_MW
 1677   1724  3  SF_MET_MW  SF_VAL_MW
 1677   1725  3  SF_MET_MW  SF_LYS_MW
 1677   1726  3  SF_MET_MW  SF_GLU_MW
 1677   1727  3  SF_MET_MW  SF_ARG_MW
 1677   1728  3  SF_MET_MW  SF_ILE_MW
 1677   1729  3  SF_MET_MW  SF_ALA_MW
 1677   1730  3  SF_MET_MW  SF_GLN_MW
 1677   1731  3  SF_MET_MW  SF_GLU_MW
 1677   1732  3  SF_MET_MW  SF_ASP_MW
 1677   1733  3  SF_MET_MW  SF_CYS_MW
 1677   1734  3  SF_MET_MW  SF_ARG_MW
 1677   1735  3  SF_MET_MW  SF_ASN_MW
 1677   1736  3  SF_MET_MW  SF_GLY_MW
 1677   1737  3  SF_MET_MW  SF_PHE_MW
 1677   1738  3  SF_MET_MW  SF_LEU_MW
 1677   1739  3  SF_MET_MW  SF_LEU_MW
 1677   1740  3  SF_MET_MW  SF_ASP_MW
 1677   1741  3  SF_MET_MW  SF_GLY_MW
 1677   1742  3  SF_MET_MW  SF_PHE_MW
 1677   1743  3  SF_MET_MW  SF_PRO_MW
 1677   1744  3  SF_MET_MW  SF_ARG_MW
 1677   1745  3  SF_MET_MW  SF_THR_MW
 1677   1746  3  SF_MET_MW  SF_ILE_MW
 1677   1747  3  SF_MET_MW  SF_PRO_MW
 1677   1748  3  SF_MET_MW  SF_GLN_MW
 1677   1749  3  SF_MET_MW  SF_ALA_MW
 1677   1750  3  SF_MET_MW  SF_ASP_MW
 1677   1751  3  SF_MET_MW  SF_ALA_MW
 1677   1752  3  SF_MET_MW  SF_MET_MW
 1677   1753  3  SF_MET_MW  SF_LYS_MW
 1677   1754  3  SF_MET_MW  SF_GLU_MW
 1677   1755  3  SF_MET_MW  SF_ALA_MW
 1677   1756  3  SF_MET_MW  SF_GLY_MW
 1677   1757  3  SF_MET_MW  SF_ILE_MW
 1677   1758  3  SF_MET_MW  SF_ASN_MW
 1677   1759  3  SF_MET_MW  SF_VAL_MW
 1677   1760  3  SF_MET_MW  SF_ASP_MW
 1677   1761  3  SF_MET_MW  SF_TYR_MW
 1677   1762  3  SF_MET_MW  SF_VAL_MW
 1677   1763  3  SF_MET_MW  SF_LEU_MW
 1677   1764  3  SF_MET_MW  SF_GLU_MW
 1677   1765  3  SF_MET_MW  SF_PHE_MW
 1677   1766  3  SF_MET_MW  SF_ASP_MW
 1677   1767  3  SF_MET_MW  SF_VAL_MW
 1677   1768  3  SF_MET_MW  SF_PRO_MW
 1677   1769  3  SF_MET_MW  SF_ASP_MW
 1677   1770  3  SF_MET_MW  SF_GLU_MW
 1677   1771  3  SF_MET_MW  SF_LEU_MW
 1677   1772  3  SF_MET_MW  SF_ILE_MW
 1677   1773  3  SF_MET_MW  SF_VAL_MW
 1677   1774  3  SF_MET_MW  SF_ASP_MW
 1677   1775  3  SF_MET_MW  SF_ARG_MW
 1677   1776  3  SF_MET_MW  SF_ILE_MW
 1677   1777  3  SF_MET_MW  SF_VAL_MW
 1677   1778  3  SF_MET_MW  SF_GLY_MW
 1677   1779  3  SF_MET_MW  SF_ARG_MW
 1677   1780  3  SF_MET_MW  SF_ARG_MW
 1677   1781  3  SF_MET_MW  SF_VAL_MW
 1677   1782  3  SF_MET_MW  SF_HIS_MW
 1677   1783  3  SF_MET_MW  SF_ALA_MW
 1677   1784  3  SF_MET_MW  SF_PRO_MW
 1677   1785  3  SF_MET_MW  SF_SER_MW
 1677   1786  3  SF_MET_MW  SF_GLY_MW
 1677   1787  3  SF_MET_MW  SF_ARG_MW
 1677   1788  3  SF_MET_MW  SF_VAL_MW
 1677   1789  3  SF_MET_MW  SF_TYR_MW
 1677   1790  3  SF_MET_MW  SF_HIS_MW
 1677   1791  3  SF_MET_MW  SF_VAL_MW
 1677   1792  3  SF_MET_MW  SF_LYS_MW
 1677   1793  3  SF_MET_MW  SF_PHE_MW
 1677   1794  3  SF_MET_MW  SF_ASN_MW
 1677   1795  3  SF_MET_MW  SF_PRO_MW
 1677   1796  3  SF_MET_MW  SF_PRO_MW
 1677   1797  3  SF_MET_MW  SF_LYS_MW
 1677   1798  3  SF_MET_MW  SF_VAL_MW
 1677   1799  3  SF_MET_MW  SF_GLU_MW
 1677   1800  3  SF_MET_MW  SF_GLY_MW
 1677   1801  3  SF_MET_MW  SF_LYS_MW
 1677   1802  3  SF_MET_MW  SF_ASP_MW
 1677   1803  3  SF_MET_MW  SF_ASP_MW
 1677   1804  3  SF_MET_MW  SF_VAL_MW
 1677   1805  3  SF_MET_MW  SF_THR_MW
 1677   1806  3  SF_MET_MW  SF_GLY_MW
 1677   1807  3  SF_MET_MW  SF_GLU_MW
 1677   1808  3  SF_MET_MW  SF_GLU_MW
 1677   1809  3  SF_MET_MW  SF_LEU_MW
 1677   1810  3  SF_MET_MW  SF_THR_MW
 1677   1811  3  SF_MET_MW  SF_THR_MW
 1677   1812  3  SF_MET_MW  SF_ARG_MW
 1677   1813  3  SF_MET_MW  SF_LYS_MW
 1677   1814  3  SF_MET_MW  SF_ASP_MW
 1677   1815  3  SF_MET_MW  SF_ASP_MW
 1677   1816  3  SF_MET_MW  SF_GLN_MW
 1677   1817  3  SF_MET_MW  SF_GLU_MW
 1677   1818  3  SF_MET_MW  SF_GLU_MW
 1677   1819  3  SF_MET_MW  SF_THR_MW
 1677   1820  3  SF_MET_MW  SF_VAL_MW
 1677   1821  3  SF_MET_MW  SF_ARG_MW
 1677   1822  3  SF_MET_MW  SF_LYS_MW
 1677   1823  3  SF_MET_MW  SF_ARG_MW
 1677   1824  3  SF_MET_MW  SF_LEU_MW
 1677   1825  3  SF_MET_MW  SF_VAL_MW
 1677   1826  3  SF_MET_MW  SF_GLU_MW
 1677   1827  3  SF_MET_MW  SF_TYR_MW
 1677   1828  3  SF_MET_MW  SF_HIS_MW
 1677   1829  3  SF_MET_MW  SF_GLN_MW
 1677   1830  3  SF_MET_MW  SF_MET_MW
 1677   1831  3  SF_MET_MW  SF_THR_MW
 1677   1832  3  SF_MET_MW  SF_ALA_MW
 1677   1833  3  SF_MET_MW  SF_PRO_MW
 1677   1834  3  SF_MET_MW  SF_LEU_MW
 1677   1835  3  SF_MET_MW  SF_ILE_MW
 1677   1836  3  SF_MET_MW  SF_GLY_MW
 1677   1837  3  SF_MET_MW  SF_TYR_MW
 1677   1838  3  SF_MET_MW  SF_TYR_MW
 1677   1839  3  SF_MET_MW  SF_SER_MW
 1677   1840  3  SF_MET_MW  SF_LYS_MW
 1677   1841  3  SF_MET_MW  SF_GLU_MW
 1677   1842  3  SF_MET_MW  SF_ALA_MW
 1677   1843  3  SF_MET_MW  SF_GLU_MW
 1677   1844  3  SF_MET_MW  SF_ALA_MW
 1677   1845  3  SF_MET_MW  SF_GLY_MW
 1677   1846  3  SF_MET_MW  SF_ASN_MW
 1677   1847  3  SF_MET_MW  SF_THR_MW
 1677   1848  3  SF_MET_MW  SF_LYS_MW
 1677   1849  3  SF_MET_MW  SF_TYR_MW
 1677   1850  3  SF_MET_MW  SF_ALA_MW
 1677   1851  3  SF_MET_MW  SF_LYS_MW
 1677   1852  3  SF_MET_MW  SF_VAL_MW
 1677   1853  3  SF_MET_MW  SF_ASP_MW
 1677   1854  3  SF_MET_MW  SF_GLY_MW
 1677   1855  3  SF_MET_MW  SF_THR_MW
 1677   1856  3  SF_MET_MW  SF_LYS_MW
 1677   1857  3  SF_MET_MW  SF_PRO_MW
 1677   1858  3  SF_MET_MW  SF_VAL_MW
 1677   1859  3  SF_MET_MW  SF_ALA_MW
 1677   1860  3  SF_MET_MW  SF_GLU_MW
 1677   1861  3  SF_MET_MW  SF_VAL_MW
 1677   1862  3  SF_MET_MW  SF_ARG_MW
 1677   1863  3  SF_MET_MW  SF_ALA_MW
 1677   1864  3  SF_MET_MW  SF_ASP_MW
 1677   1865  3  SF_MET_MW  SF_LEU_MW
 1677   1866  3  SF_MET_MW  SF_GLU_MW
 1677   1867  3  SF_MET_MW  SF_LYS_MW
 1677   1868  3  SF_MET_MW  SF_ILE_MW
 1677   1869  3  SF_MET_MW  SF_LEU_MW
 1677   1870  3  SF_MET_MW  SF_GLY_MW
 1678   1678  3  SF_GLU_MW  SF_GLU_MW
 1678   1679  3  SF_GLU_MW  SF_LYS_MW
 1678   1680  3  SF_GLU_MW  SF_TYR_MW
 1678   1681  3  SF_GLU_MW  SF_GLY_MW
 1678   1682  3  SF_GLU_MW  SF_ILE_MW
 1678   1683  3  SF_GLU_MW  SF_PRO_MW
 1678   1684  3  SF_GLU_MW  SF_GLN_MW
 1678   1685  3  SF_GLU_MW  SF_ILE_MW
 1678   1686  3  SF_GLU_MW  SF_SER_MW
 1678   1687  3  SF_GLU_MW  SF_THR_MW
 1678   1688  3  SF_GLU_MW  SF_GLY_MW
 1678   1689  3  SF_GLU_MW  SF_ASP_MW
 1678   1690  3  SF_GLU_MW  SF_MET_MW
 1678   1691  3  SF_GLU_MW  SF_LEU_MW
 1678   1692  3  SF_GLU_MW  SF_ARG_MW
 1678   1693  3  SF_GLU_MW  SF_ALA_MW
 1678   1694  3  SF_GLU_MW  SF_ALA_MW
 1678   1695  3  SF_GLU_MW  SF_VAL_MW
 1678   1696  3  SF_GLU_MW  SF_LYS_MW
 1678   1697  3  SF_GLU_MW  SF_SER_MW
 1678   1698  3  SF_GLU_MW  SF_GLY_MW
 1678   1699  3  SF_GLU_MW  SF_SER_MW
 1678   1700  3  SF_GLU_MW  SF_GLU_MW
 1678   1701  3  SF_GLU_MW  SF_LEU_MW
 1678   1702  3  SF_GLU_MW  SF_GLY_MW
 1678   1703  3  SF_GLU_MW  SF_LYS_MW
 1678   1704  3  SF_GLU_MW  SF_GLN_MW
 1678   1705  3  SF_GLU_MW  SF_ALA_MW
 1678   1706  3  SF_GLU_MW  SF_LYS_MW
 1678   1707  3  SF_GLU_MW  SF_ASP_MW
 1678   1708  3  SF_GLU_MW  SF_ILE_MW
 1678   1709  3  SF_GLU_MW  SF_MET_MW
 1678   1710  3  SF_GLU_MW  SF_ASP_MW
 1678   1711  3  SF_GLU_MW  SF_ALA_MW
 1678   1712  3  SF_GLU_MW  SF_GLY_MW
 1678   1713  3  SF_GLU_MW  SF_LYS_MW
 1678   1714  3  SF_GLU_MW  SF_LEU_MW
 1678   1715  3  SF_GLU_MW  SF_VAL_MW
 1678   1716  3  SF_GLU_MW  SF_THR_MW
 1678   1717  3  SF_GLU_MW  SF_ASP_MW
 1678   1718  3  SF_GLU_MW  SF_GLU_MW
 1678   1719  3  SF_GLU_MW  SF_LEU_MW
 1678   1720  3  SF_GLU_MW  SF_VAL_MW
 1678   1721  3  SF_GLU_MW  SF_ILE_MW
 1678   1722  3  SF_GLU_MW  SF_ALA_MW
 1678   1723  3  SF_GLU_MW  SF_LEU_MW
 1678   1724  3  SF_GLU_MW  SF_VAL_MW
 1678   1725  3  SF_GLU_MW  SF_LYS_MW
 1678   1726  3  SF_GLU_MW  SF_GLU_MW
 1678   1727  3  SF_GLU_MW  SF_ARG_MW
 1678   1728  3  SF_GLU_MW  SF_ILE_MW
 1678   1729  3  SF_GLU_MW  SF_ALA_MW
 1678   1730  3  SF_GLU_MW  SF_GLN_MW
 1678   1731  3  SF_GLU_MW  SF_GLU_MW
 1678   1732  3  SF_GLU_MW  SF_ASP_MW
 1678   1733  3  SF_GLU_MW  SF_CYS_MW
 1678   1734  3  SF_GLU_MW  SF_ARG_MW
 1678   1735  3  SF_GLU_MW  SF_ASN_MW
 1678   1736  3  SF_GLU_MW  SF_GLY_MW
 1678   1737  3  SF_GLU_MW  SF_PHE_MW
 1678   1738  3  SF_GLU_MW  SF_LEU_MW
 1678   1739  3  SF_GLU_MW  SF_LEU_MW
 1678   1740  3  SF_GLU_MW  SF_ASP_MW
 1678   1741  3  SF_GLU_MW  SF_GLY_MW
 1678   1742  3  SF_GLU_MW  SF_PHE_MW
 1678   1743  3  SF_GLU_MW  SF_PRO_MW
 1678   1744  3  SF_GLU_MW  SF_ARG_MW
 1678   1745  3  SF_GLU_MW  SF_THR_MW
 1678   1746  3  SF_GLU_MW  SF_ILE_MW
 1678   1747  3  SF_GLU_MW  SF_PRO_MW
 1678   1748  3  SF_GLU_MW  SF_GLN_MW
 1678   1749  3  SF_GLU_MW  SF_ALA_MW
 1678   1750  3  SF_GLU_MW  SF_ASP_MW
 1678   1751  3  SF_GLU_MW  SF_ALA_MW
 1678   1752  3  SF_GLU_MW  SF_MET_MW
 1678   1753  3  SF_GLU_MW  SF_LYS_MW
 1678   1754  3  SF_GLU_MW  SF_GLU_MW
 1678   1755  3  SF_GLU_MW  SF_ALA_MW
 1678   1756  3  SF_GLU_MW  SF_GLY_MW
 1678   1757  3  SF_GLU_MW  SF_ILE_MW
 1678   1758  3  SF_GLU_MW  SF_ASN_MW
 1678   1759  3  SF_GLU_MW  SF_VAL_MW
 1678   1760  3  SF_GLU_MW  SF_ASP_MW
 1678   1761  3  SF_GLU_MW  SF_TYR_MW
 1678   1762  3  SF_GLU_MW  SF_VAL_MW
 1678   1763  3  SF_GLU_MW  SF_LEU_MW
 1678   1764  3  SF_GLU_MW  SF_GLU_MW
 1678   1765  3  SF_GLU_MW  SF_PHE_MW
 1678   1766  3  SF_GLU_MW  SF_ASP_MW
 1678   1767  3  SF_GLU_MW  SF_VAL_MW
 1678   1768  3  SF_GLU_MW  SF_PRO_MW
 1678   1769  3  SF_GLU_MW  SF_ASP_MW
 1678   1770  3  SF_GLU_MW  SF_GLU_MW
 1678   1771  3  SF_GLU_MW  SF_LEU_MW
 1678   1772  3  SF_GLU_MW  SF_ILE_MW
 1678   1773  3  SF_GLU_MW  SF_VAL_MW
 1678   1774  3  SF_GLU_MW  SF_ASP_MW
 1678   1775  3  SF_GLU_MW  SF_ARG_MW
 1678   1776  3  SF_GLU_MW  SF_ILE_MW
 1678   1777  3  SF_GLU_MW  SF_VAL_MW
 1678   1778  3  SF_GLU_MW  SF_GLY_MW
 1678   1779  3  SF_GLU_MW  SF_ARG_MW
 1678   1780  3  SF_GLU_MW  SF_ARG_MW
 1678   1781  3  SF_GLU_MW  SF_VAL_MW
 1678   1782  3  SF_GLU_MW  SF_HIS_MW
 1678   1783  3  SF_GLU_MW  SF_ALA_MW
 1678   1784  3  SF_GLU_MW  SF_PRO_MW
 1678   1785  3  SF_GLU_MW  SF_SER_MW
 1678   1786  3  SF_GLU_MW  SF_GLY_MW
 1678   1787  3  SF_GLU_MW  SF_ARG_MW
 1678   1788  3  SF_GLU_MW  SF_VAL_MW
 1678   1789  3  SF_GLU_MW  SF_TYR_MW
 1678   1790  3  SF_GLU_MW  SF_HIS_MW
 1678   1791  3  SF_GLU_MW  SF_VAL_MW
 1678   1792  3  SF_GLU_MW  SF_LYS_MW
 1678   1793  3  SF_GLU_MW  SF_PHE_MW
 1678   1794  3  SF_GLU_MW  SF_ASN_MW
 1678   1795  3  SF_GLU_MW  SF_PRO_MW
 1678   1796  3  SF_GLU_MW  SF_PRO_MW
 1678   1797  3  SF_GLU_MW  SF_LYS_MW
 1678   1798  3  SF_GLU_MW  SF_VAL_MW
 1678   1799  3  SF_GLU_MW  SF_GLU_MW
 1678   1800  3  SF_GLU_MW  SF_GLY_MW
 1678   1801  3  SF_GLU_MW  SF_LYS_MW
 1678   1802  3  SF_GLU_MW  SF_ASP_MW
 1678   1803  3  SF_GLU_MW  SF_ASP_MW
 1678   1804  3  SF_GLU_MW  SF_VAL_MW
 1678   1805  3  SF_GLU_MW  SF_THR_MW
 1678   1806  3  SF_GLU_MW  SF_GLY_MW
 1678   1807  3  SF_GLU_MW  SF_GLU_MW
 1678   1808  3  SF_GLU_MW  SF_GLU_MW
 1678   1809  3  SF_GLU_MW  SF_LEU_MW
 1678   1810  3  SF_GLU_MW  SF_THR_MW
 1678   1811  3  SF_GLU_MW  SF_THR_MW
 1678   1812  3  SF_GLU_MW  SF_ARG_MW
 1678   1813  3  SF_GLU_MW  SF_LYS_MW
 1678   1814  3  SF_GLU_MW  SF_ASP_MW
 1678   1815  3  SF_GLU_MW  SF_ASP_MW
 1678   1816  3  SF_GLU_MW  SF_GLN_MW
 1678   1817  3  SF_GLU_MW  SF_GLU_MW
 1678   1818  3  SF_GLU_MW  SF_GLU_MW
 1678   1819  3  SF_GLU_MW  SF_THR_MW
 1678   1820  3  SF_GLU_MW  SF_VAL_MW
 1678   1821  3  SF_GLU_MW  SF_ARG_MW
 1678   1822  3  SF_GLU_MW  SF_LYS_MW
 1678   1823  3  SF_GLU_MW  SF_ARG_MW
 1678   1824  3  SF_GLU_MW  SF_LEU_MW
 1678   1825  3  SF_GLU_MW  SF_VAL_MW
 1678   1826  3  SF_GLU_MW  SF_GLU_MW
 1678   1827  3  SF_GLU_MW  SF_TYR_MW
 1678   1828  3  SF_GLU_MW  SF_HIS_MW
 1678   1829  3  SF_GLU_MW  SF_GLN_MW
 1678   1830  3  SF_GLU_MW  SF_MET_MW
 1678   1831  3  SF_GLU_MW  SF_THR_MW
 1678   1832  3  SF_GLU_MW  SF_ALA_MW
 1678   1833  3  SF_GLU_MW  SF_PRO_MW
 1678   1834  3  SF_GLU_MW  SF_LEU_MW
 1678   1835  3  SF_GLU_MW  SF_ILE_MW
 1678   1836  3  SF_GLU_MW  SF_GLY_MW
 1678   1837  3  SF_GLU_MW  SF_TYR_MW
 1678   1838  3  SF_GLU_MW  SF_TYR_MW
 1678   1839  3  SF_GLU_MW  SF_SER_MW
 1678   1840  3  SF_GLU_MW  SF_LYS_MW
 1678   1841  3  SF_GLU_MW  SF_GLU_MW
 1678   1842  3  SF_GLU_MW  SF_ALA_MW
 1678   1843  3  SF_GLU_MW  SF_GLU_MW
 1678   1844  3  SF_GLU_MW  SF_ALA_MW
 1678   1845  3  SF_GLU_MW  SF_GLY_MW
 1678   1846  3  SF_GLU_MW  SF_ASN_MW
 1678   1847  3  SF_GLU_MW  SF_THR_MW
 1678   1848  3  SF_GLU_MW  SF_LYS_MW
 1678   1849  3  SF_GLU_MW  SF_TYR_MW
 1678   1850  3  SF_GLU_MW  SF_ALA_MW
 1678   1851  3  SF_GLU_MW  SF_LYS_MW
 1678   1852  3  SF_GLU_MW  SF_VAL_MW
 1678   1853  3  SF_GLU_MW  SF_ASP_MW
 1678   1854  3  SF_GLU_MW  SF_GLY_MW
 1678   1855  3  SF_GLU_MW  SF_THR_MW
 1678   1856  3  SF_GLU_MW  SF_LYS_MW
 1678   1857  3  SF_GLU_MW  SF_PRO_MW
 1678   1858  3  SF_GLU_MW  SF_VAL_MW
 1678   1859  3  SF_GLU_MW  SF_ALA_MW
 1678   1860  3  SF_GLU_MW  SF_GLU_MW
 1678   1861  3  SF_GLU_MW  SF_VAL_MW
 1678   1862  3  SF_GLU_MW  SF_ARG_MW
 1678   1863  3  SF_GLU_MW  SF_ALA_MW
 1678   1864  3  SF_GLU_MW  SF_ASP_MW
 1678   1865  3  SF_GLU_MW  SF_LEU_MW
 1678   1866  3  SF_GLU_MW  SF_GLU_MW
 1678   1867  3  SF_GLU_MW  SF_LYS_MW
 1678   1868  3  SF_GLU_MW  SF_ILE_MW
 1678   1869  3  SF_GLU_MW  SF_LEU_MW
 1678   1870  3  SF_GLU_MW  SF_GLY_MW
 1679   1679  3  SF_LYS_MW  SF_LYS_MW
 1679   1680  3  SF_LYS_MW  SF_TYR_MW
 1679   1681  3  SF_LYS_MW  SF_GLY_MW
 1679   1682  3  SF_LYS_MW  SF_ILE_MW
 1679   1683  3  SF_LYS_MW  SF_PRO_MW
 1679   1684  3  SF_LYS_MW  SF_GLN_MW
 1679   1685  3  SF_LYS_MW  SF_ILE_MW
 1679   1686  3  SF_LYS_MW  SF_SER_MW
 1679   1687  3  SF_LYS_MW  SF_THR_MW
 1679   1688  3  SF_LYS_MW  SF_GLY_MW
 1679   1689  3  SF_LYS_MW  SF_ASP_MW
 1679   1690  3  SF_LYS_MW  SF_MET_MW
 1679   1691  3  SF_LYS_MW  SF_LEU_MW
 1679   1692  3  SF_LYS_MW  SF_ARG_MW
 1679   1693  3  SF_LYS_MW  SF_ALA_MW
 1679   1694  3  SF_LYS_MW  SF_ALA_MW
 1679   1695  3  SF_LYS_MW  SF_VAL_MW
 1679   1696  3  SF_LYS_MW  SF_LYS_MW
 1679   1697  3  SF_LYS_MW  SF_SER_MW
 1679   1698  3  SF_LYS_MW  SF_GLY_MW
 1679   1699  3  SF_LYS_MW  SF_SER_MW
 1679   1700  3  SF_LYS_MW  SF_GLU_MW
 1679   1701  3  SF_LYS_MW  SF_LEU_MW
 1679   1702  3  SF_LYS_MW  SF_GLY_MW
 1679   1703  3  SF_LYS_MW  SF_LYS_MW
 1679   1704  3  SF_LYS_MW  SF_GLN_MW
 1679   1705  3  SF_LYS_MW  SF_ALA_MW
 1679   1706  3  SF_LYS_MW  SF_LYS_MW
 1679   1707  3  SF_LYS_MW  SF_ASP_MW
 1679   1708  3  SF_LYS_MW  SF_ILE_MW
 1679   1709  3  SF_LYS_MW  SF_MET_MW
 1679   1710  3  SF_LYS_MW  SF_ASP_MW
 1679   1711  3  SF_LYS_MW  SF_ALA_MW
 1679   1712  3  SF_LYS_MW  SF_GLY_MW
 1679   1713  3  SF_LYS_MW  SF_LYS_MW
 1679   1714  3  SF_LYS_MW  SF_LEU_MW
 1679   1715  3  SF_LYS_MW  SF_VAL_MW
 1679   1716  3  SF_LYS_MW  SF_THR_MW
 1679   1717  3  SF_LYS_MW  SF_ASP_MW
 1679   1718  3  SF_LYS_MW  SF_GLU_MW
 1679   1719  3  SF_LYS_MW  SF_LEU_MW
 1679   1720  3  SF_LYS_MW  SF_VAL_MW
 1679   1721  3  SF_LYS_MW  SF_ILE_MW
 1679   1722  3  SF_LYS_MW  SF_ALA_MW
 1679   1723  3  SF_LYS_MW  SF_LEU_MW
 1679   1724  3  SF_LYS_MW  SF_VAL_MW
 1679   1725  3  SF_LYS_MW  SF_LYS_MW
 1679   1726  3  SF_LYS_MW  SF_GLU_MW
 1679   1727  3  SF_LYS_MW  SF_ARG_MW
 1679   1728  3  SF_LYS_MW  SF_ILE_MW
 1679   1729  3  SF_LYS_MW  SF_ALA_MW
 1679   1730  3  SF_LYS_MW  SF_GLN_MW
 1679   1731  3  SF_LYS_MW  SF_GLU_MW
 1679   1732  3  SF_LYS_MW  SF_ASP_MW
 1679   1733  3  SF_LYS_MW  SF_CYS_MW
 1679   1734  3  SF_LYS_MW  SF_ARG_MW
 1679   1735  3  SF_LYS_MW  SF_ASN_MW
 1679   1736  3  SF_LYS_MW  SF_GLY_MW
 1679   1737  3  SF_LYS_MW  SF_PHE_MW
 1679   1738  3  SF_LYS_MW  SF_LEU_MW
 1679   1739  3  SF_LYS_MW  SF_LEU_MW
 1679   1740  3  SF_LYS_MW  SF_ASP_MW
 1679   1741  3  SF_LYS_MW  SF_GLY_MW
 1679   1742  3  SF_LYS_MW  SF_PHE_MW
 1679   1743  3  SF_LYS_MW  SF_PRO_MW
 1679   1744  3  SF_LYS_MW  SF_ARG_MW
 1679   1745  3  SF_LYS_MW  SF_THR_MW
 1679   1746  3  SF_LYS_MW  SF_ILE_MW
 1679   1747  3  SF_LYS_MW  SF_PRO_MW
 1679   1748  3  SF_LYS_MW  SF_GLN_MW
 1679   1749  3  SF_LYS_MW  SF_ALA_MW
 1679   1750  3  SF_LYS_MW  SF_ASP_MW
 1679   1751  3  SF_LYS_MW  SF_ALA_MW
 1679   1752  3  SF_LYS_MW  SF_MET_MW
 1679   1753  3  SF_LYS_MW  SF_LYS_MW
 1679   1754  3  SF_LYS_MW  SF_GLU_MW
 1679   1755  3  SF_LYS_MW  SF_ALA_MW
 1679   1756  3  SF_LYS_MW  SF_GLY_MW
 1679   1757  3  SF_LYS_MW  SF_ILE_MW
 1679   1758  3  SF_LYS_MW  SF_ASN_MW
 1679   1759  3  SF_LYS_MW  SF_VAL_MW
 1679   1760  3  SF_LYS_MW  SF_ASP_MW
 1679   1761  3  SF_LYS_MW  SF_TYR_MW
 1679   1762  3  SF_LYS_MW  SF_VAL_MW
 1679   1763  3  SF_LYS_MW  SF_LEU_MW
 1679   1764  3  SF_LYS_MW  SF_GLU_MW
 1679   1765  3  SF_LYS_MW  SF_PHE_MW
 1679   1766  3  SF_LYS_MW  SF_ASP_MW
 1679   1767  3  SF_LYS_MW  SF_VAL_MW
 1679   1768  3  SF_LYS_MW  SF_PRO_MW
 1679   1769  3  SF_LYS_MW  SF_ASP_MW
 1679   1770  3  SF_LYS_MW  SF_GLU_MW
 1679   1771  3  SF_LYS_MW  SF_LEU_MW
 1679   1772  3  SF_LYS_MW  SF_ILE_MW
 1679   1773  3  SF_LYS_MW  SF_VAL_MW
 1679   1774  3  SF_LYS_MW  SF_ASP_MW
 1679   1775  3  SF_LYS_MW  SF_ARG_MW
 1679   1776  3  SF_LYS_MW  SF_ILE_MW
 1679   1777  3  SF_LYS_MW  SF_VAL_MW
 1679   1778  3  SF_LYS_MW  SF_GLY_MW
 1679   1779  3  SF_LYS_MW  SF_ARG_MW
 1679   1780  3  SF_LYS_MW  SF_ARG_MW
 1679   1781  3  SF_LYS_MW  SF_VAL_MW
 1679   1782  3  SF_LYS_MW  SF_HIS_MW
 1679   1783  3  SF_LYS_MW  SF_ALA_MW
 1679   1784  3  SF_LYS_MW  SF_PRO_MW
 1679   1785  3  SF_LYS_MW  SF_SER_MW
 1679   1786  3  SF_LYS_MW  SF_GLY_MW
 1679   1787  3  SF_LYS_MW  SF_ARG_MW
 1679   1788  3  SF_LYS_MW  SF_VAL_MW
 1679   1789  3  SF_LYS_MW  SF_TYR_MW
 1679   1790  3  SF_LYS_MW  SF_HIS_MW
 1679   1791  3  SF_LYS_MW  SF_VAL_MW
 1679   1792  3  SF_LYS_MW  SF_LYS_MW
 1679   1793  3  SF_LYS_MW  SF_PHE_MW
 1679   1794  3  SF_LYS_MW  SF_ASN_MW
 1679   1795  3  SF_LYS_MW  SF_PRO_MW
 1679   1796  3  SF_LYS_MW  SF_PRO_MW
 1679   1797  3  SF_LYS_MW  SF_LYS_MW
 1679   1798  3  SF_LYS_MW  SF_VAL_MW
 1679   1799  3  SF_LYS_MW  SF_GLU_MW
 1679   1800  3  SF_LYS_MW  SF_GLY_MW
 1679   1801  3  SF_LYS_MW  SF_LYS_MW
 1679   1802  3  SF_LYS_MW  SF_ASP_MW
 1679   1803  3  SF_LYS_MW  SF_ASP_MW
 1679   1804  3  SF_LYS_MW  SF_VAL_MW
 1679   1805  3  SF_LYS_MW  SF_THR_MW
 1679   1806  3  SF_LYS_MW  SF_GLY_MW
 1679   1807  3  SF_LYS_MW  SF_GLU_MW
 1679   1808  3  SF_LYS_MW  SF_GLU_MW
 1679   1809  3  SF_LYS_MW  SF_LEU_MW
 1679   1810  3  SF_LYS_MW  SF_THR_MW
 1679   1811  3  SF_LYS_MW  SF_THR_MW
 1679   1812  3  SF_LYS_MW  SF_ARG_MW
 1679   1813  3  SF_LYS_MW  SF_LYS_MW
 1679   1814  3  SF_LYS_MW  SF_ASP_MW
 1679   1815  3  SF_LYS_MW  SF_ASP_MW
 1679   1816  3  SF_LYS_MW  SF_GLN_MW
 1679   1817  3  SF_LYS_MW  SF_GLU_MW
 1679   1818  3  SF_LYS_MW  SF_GLU_MW
 1679   1819  3  SF_LYS_MW  SF_THR_MW
 1679   1820  3  SF_LYS_MW  SF_VAL_MW
 1679   1821  3  SF_LYS_MW  SF_ARG_MW
 1679   1822  3  SF_LYS_MW  SF_LYS_MW
 1679   1823  3  SF_LYS_MW  SF_ARG_MW
 1679   1824  3  SF_LYS_MW  SF_LEU_MW
 1679   1825  3  SF_LYS_MW  SF_VAL_MW
 1679   1826  3  SF_LYS_MW  SF_GLU_MW
 1679   1827  3  SF_LYS_MW  SF_TYR_MW
 1679   1828  3  SF_LYS_MW  SF_HIS_MW
 1679   1829  3  SF_LYS_MW  SF_GLN_MW
 1679   1830  3  SF_LYS_MW  SF_MET_MW
 1679   1831  3  SF_LYS_MW  SF_THR_MW
 1679   1832  3  SF_LYS_MW  SF_ALA_MW
 1679   1833  3  SF_LYS_MW  SF_PRO_MW
 1679   1834  3  SF_LYS_MW  SF_LEU_MW
 1679   1835  3  SF_LYS_MW  SF_ILE_MW
 1679   1836  3  SF_LYS_MW  SF_GLY_MW
 1679   1837  3  SF_LYS_MW  SF_TYR_MW
 1679   1838  3  SF_LYS_MW  SF_TYR_MW
 1679   1839  3  SF_LYS_MW  SF_SER_MW
 1679   1840  3  SF_LYS_MW  SF_LYS_MW
 1679   1841  3  SF_LYS_MW  SF_GLU_MW
 1679   1842  3  SF_LYS_MW  SF_ALA_MW
 1679   1843  3  SF_LYS_MW  SF_GLU_MW
 1679   1844  3  SF_LYS_MW  SF_ALA_MW
 1679   1845  3  SF_LYS_MW  SF_GLY_MW
 1679   1846  3  SF_LYS_MW  SF_ASN_MW
 1679   1847  3  SF_LYS_MW  SF_THR_MW
 1679   1848  3  SF_LYS_MW  SF_LYS_MW
 1679   1849  3  SF_LYS_MW  SF_TYR_MW
 1679   1850  3  SF_LYS_MW  SF_ALA_MW
 1679   1851  3  SF_LYS_MW  SF_LYS_MW
 1679   1852  3  SF_LYS_MW  SF_VAL_MW
 1679   1853  3  SF_LYS_MW  SF_ASP_MW
 1679   1854  3  SF_LYS_MW  SF_GLY_MW
 1679   1855  3  SF_LYS_MW  SF_THR_MW
 1679   1856  3  SF_LYS_MW  SF_LYS_MW
 1679   1857  3  SF_LYS_MW  SF_PRO_MW
 1679   1858  3  SF_LYS_MW  SF_VAL_MW
 1679   1859  3  SF_LYS_MW  SF_ALA_MW
 1679   1860  3  SF_LYS_MW  SF_GLU_MW
 1679   1861  3  SF_LYS_MW  SF_VAL_MW
 1679   1862  3  SF_LYS_MW  SF_ARG_MW
 1679   1863  3  SF_LYS_MW  SF_ALA_MW
 1679   1864  3  SF_LYS_MW  SF_ASP_MW
 1679   1865  3  SF_LYS_MW  SF_LEU_MW
 1679   1866  3  SF_LYS_MW  SF_GLU_MW
 1679   1867  3  SF_LYS_MW  SF_LYS_MW
 1679   1868  3  SF_LYS_MW  SF_ILE_MW
 1679   1869  3  SF_LYS_MW  SF_LEU_MW
 1679   1870  3  SF_LYS_MW  SF_GLY_MW
 1680   1680  3  SF_TYR_MW  SF_TYR_MW
 1680   1681  3  SF_TYR_MW  SF_GLY_MW
 1680   1682  3  SF_TYR_MW  SF_ILE_MW
 1680   1683  3  SF_TYR_MW  SF_PRO_MW
 1680   1684  3  SF_TYR_MW  SF_GLN_MW
 1680   1685  3  SF_TYR_MW  SF_ILE_MW
 1680   1686  3  SF_TYR_MW  SF_SER_MW
 1680   1687  3  SF_TYR_MW  SF_THR_MW
 1680   1688  3  SF_TYR_MW  SF_GLY_MW
 1680   1689  3  SF_TYR_MW  SF_ASP_MW
 1680   1690  3  SF_TYR_MW  SF_MET_MW
 1680   1691  3  SF_TYR_MW  SF_LEU_MW
 1680   1692  3  SF_TYR_MW  SF_ARG_MW
 1680   1693  3  SF_TYR_MW  SF_ALA_MW
 1680   1694  3  SF_TYR_MW  SF_ALA_MW
 1680   1695  3  SF_TYR_MW  SF_VAL_MW
 1680   1696  3  SF_TYR_MW  SF_LYS_MW
 1680   1697  3  SF_TYR_MW  SF_SER_MW
 1680   1698  3  SF_TYR_MW  SF_GLY_MW
 1680   1699  3  SF_TYR_MW  SF_SER_MW
 1680   1700  3  SF_TYR_MW  SF_GLU_MW
 1680   1701  3  SF_TYR_MW  SF_LEU_MW
 1680   1702  3  SF_TYR_MW  SF_GLY_MW
 1680   1703  3  SF_TYR_MW  SF_LYS_MW
 1680   1704  3  SF_TYR_MW  SF_GLN_MW
 1680   1705  3  SF_TYR_MW  SF_ALA_MW
 1680   1706  3  SF_TYR_MW  SF_LYS_MW
 1680   1707  3  SF_TYR_MW  SF_ASP_MW
 1680   1708  3  SF_TYR_MW  SF_ILE_MW
 1680   1709  3  SF_TYR_MW  SF_MET_MW
 1680   1710  3  SF_TYR_MW  SF_ASP_MW
 1680   1711  3  SF_TYR_MW  SF_ALA_MW
 1680   1712  3  SF_TYR_MW  SF_GLY_MW
 1680   1713  3  SF_TYR_MW  SF_LYS_MW
 1680   1714  3  SF_TYR_MW  SF_LEU_MW
 1680   1715  3  SF_TYR_MW  SF_VAL_MW
 1680   1716  3  SF_TYR_MW  SF_THR_MW
 1680   1717  3  SF_TYR_MW  SF_ASP_MW
 1680   1718  3  SF_TYR_MW  SF_GLU_MW
 1680   1719  3  SF_TYR_MW  SF_LEU_MW
 1680   1720  3  SF_TYR_MW  SF_VAL_MW
 1680   1721  3  SF_TYR_MW  SF_ILE_MW
 1680   1722  3  SF_TYR_MW  SF_ALA_MW
 1680   1723  3  SF_TYR_MW  SF_LEU_MW
 1680   1724  3  SF_TYR_MW  SF_VAL_MW
 1680   1725  3  SF_TYR_MW  SF_LYS_MW
 1680   1726  3  SF_TYR_MW  SF_GLU_MW
 1680   1727  3  SF_TYR_MW  SF_ARG_MW
 1680   1728  3  SF_TYR_MW  SF_ILE_MW
 1680   1729  3  SF_TYR_MW  SF_ALA_MW
 1680   1730  3  SF_TYR_MW  SF_GLN_MW
 1680   1731  3  SF_TYR_MW  SF_GLU_MW
 1680   1732  3  SF_TYR_MW  SF_ASP_MW
 1680   1733  3  SF_TYR_MW  SF_CYS_MW
 1680   1734  3  SF_TYR_MW  SF_ARG_MW
 1680   1735  3  SF_TYR_MW  SF_ASN_MW
 1680   1736  3  SF_TYR_MW  SF_GLY_MW
 1680   1737  3  SF_TYR_MW  SF_PHE_MW
 1680   1738  3  SF_TYR_MW  SF_LEU_MW
 1680   1739  3  SF_TYR_MW  SF_LEU_MW
 1680   1740  3  SF_TYR_MW  SF_ASP_MW
 1680   1741  3  SF_TYR_MW  SF_GLY_MW
 1680   1742  3  SF_TYR_MW  SF_PHE_MW
 1680   1743  3  SF_TYR_MW  SF_PRO_MW
 1680   1744  3  SF_TYR_MW  SF_ARG_MW
 1680   1745  3  SF_TYR_MW  SF_THR_MW
 1680   1746  3  SF_TYR_MW  SF_ILE_MW
 1680   1747  3  SF_TYR_MW  SF_PRO_MW
 1680   1748  3  SF_TYR_MW  SF_GLN_MW
 1680   1749  3  SF_TYR_MW  SF_ALA_MW
 1680   1750  3  SF_TYR_MW  SF_ASP_MW
 1680   1751  3  SF_TYR_MW  SF_ALA_MW
 1680   1752  3  SF_TYR_MW  SF_MET_MW
 1680   1753  3  SF_TYR_MW  SF_LYS_MW
 1680   1754  3  SF_TYR_MW  SF_GLU_MW
 1680   1755  3  SF_TYR_MW  SF_ALA_MW
 1680   1756  3  SF_TYR_MW  SF_GLY_MW
 1680   1757  3  SF_TYR_MW  SF_ILE_MW
 1680   1758  3  SF_TYR_MW  SF_ASN_MW
 1680   1759  3  SF_TYR_MW  SF_VAL_MW
 1680   1760  3  SF_TYR_MW  SF_ASP_MW
 1680   1761  3  SF_TYR_MW  SF_TYR_MW
 1680   1762  3  SF_TYR_MW  SF_VAL_MW
 1680   1763  3  SF_TYR_MW  SF_LEU_MW
 1680   1764  3  SF_TYR_MW  SF_GLU_MW
 1680   1765  3  SF_TYR_MW  SF_PHE_MW
 1680   1766  3  SF_TYR_MW  SF_ASP_MW
 1680   1767  3  SF_TYR_MW  SF_VAL_MW
 1680   1768  3  SF_TYR_MW  SF_PRO_MW
 1680   1769  3  SF_TYR_MW  SF_ASP_MW
 1680   1770  3  SF_TYR_MW  SF_GLU_MW
 1680   1771  3  SF_TYR_MW  SF_LEU_MW
 1680   1772  3  SF_TYR_MW  SF_ILE_MW
 1680   1773  3  SF_TYR_MW  SF_VAL_MW
 1680   1774  3  SF_TYR_MW  SF_ASP_MW
 1680   1775  3  SF_TYR_MW  SF_ARG_MW
 1680   1776  3  SF_TYR_MW  SF_ILE_MW
 1680   1777  3  SF_TYR_MW  SF_VAL_MW
 1680   1778  3  SF_TYR_MW  SF_GLY_MW
 1680   1779  3  SF_TYR_MW  SF_ARG_MW
 1680   1780  3  SF_TYR_MW  SF_ARG_MW
 1680   1781  3  SF_TYR_MW  SF_VAL_MW
 1680   1782  3  SF_TYR_MW  SF_HIS_MW
 1680   1783  3  SF_TYR_MW  SF_ALA_MW
 1680   1784  3  SF_TYR_MW  SF_PRO_MW
 1680   1785  3  SF_TYR_MW  SF_SER_MW
 1680   1786  3  SF_TYR_MW  SF_GLY_MW
 1680   1787  3  SF_TYR_MW  SF_ARG_MW
 1680   1788  3  SF_TYR_MW  SF_VAL_MW
 1680   1789  3  SF_TYR_MW  SF_TYR_MW
 1680   1790  3  SF_TYR_MW  SF_HIS_MW
 1680   1791  3  SF_TYR_MW  SF_VAL_MW
 1680   1792  3  SF_TYR_MW  SF_LYS_MW
 1680   1793  3  SF_TYR_MW  SF_PHE_MW
 1680   1794  3  SF_TYR_MW  SF_ASN_MW
 1680   1795  3  SF_TYR_MW  SF_PRO_MW
 1680   1796  3  SF_TYR_MW  SF_PRO_MW
 1680   1797  3  SF_TYR_MW  SF_LYS_MW
 1680   1798  3  SF_TYR_MW  SF_VAL_MW
 1680   1799  3  SF_TYR_MW  SF_GLU_MW
 1680   1800  3  SF_TYR_MW  SF_GLY_MW
 1680   1801  3  SF_TYR_MW  SF_LYS_MW
 1680   1802  3  SF_TYR_MW  SF_ASP_MW
 1680   1803  3  SF_TYR_MW  SF_ASP_MW
 1680   1804  3  SF_TYR_MW  SF_VAL_MW
 1680   1805  3  SF_TYR_MW  SF_THR_MW
 1680   1806  3  SF_TYR_MW  SF_GLY_MW
 1680   1807  3  SF_TYR_MW  SF_GLU_MW
 1680   1808  3  SF_TYR_MW  SF_GLU_MW
 1680   1809  3  SF_TYR_MW  SF_LEU_MW
 1680   1810  3  SF_TYR_MW  SF_THR_MW
 1680   1811  3  SF_TYR_MW  SF_THR_MW
 1680   1812  3  SF_TYR_MW  SF_ARG_MW
 1680   1813  3  SF_TYR_MW  SF_LYS_MW
 1680   1814  3  SF_TYR_MW  SF_ASP_MW
 1680   1815  3  SF_TYR_MW  SF_ASP_MW
 1680   1816  3  SF_TYR_MW  SF_GLN_MW
 1680   1817  3  SF_TYR_MW  SF_GLU_MW
 1680   1818  3  SF_TYR_MW  SF_GLU_MW
 1680   1819  3  SF_TYR_MW  SF_THR_MW
 1680   1820  3  SF_TYR_MW  SF_VAL_MW
 1680   1821  3  SF_TYR_MW  SF_ARG_MW
 1680   1822  3  SF_TYR_MW  SF_LYS_MW
 1680   1823  3  SF_TYR_MW  SF_ARG_MW
 1680   1824  3  SF_TYR_MW  SF_LEU_MW
 1680   1825  3  SF_TYR_MW  SF_VAL_MW
 1680   1826  3  SF_TYR_MW  SF_GLU_MW
 1680   1827  3  SF_TYR_MW  SF_TYR_MW
 1680   1828  3  SF_TYR_MW  SF_HIS_MW
 1680   1829  3  SF_TYR_MW  SF_GLN_MW
 1680   1830  3  SF_TYR_MW  SF_MET_MW
 1680   1831  3  SF_TYR_MW  SF_THR_MW
 1680   1832  3  SF_TYR_MW  SF_ALA_MW
 1680   1833  3  SF_TYR_MW  SF_PRO_MW
 1680   1834  3  SF_TYR_MW  SF_LEU_MW
 1680   1835  3  SF_TYR_MW  SF_ILE_MW
 1680   1836  3  SF_TYR_MW  SF_GLY_MW
 1680   1837  3  SF_TYR_MW  SF_TYR_MW
 1680   1838  3  SF_TYR_MW  SF_TYR_MW
 1680   1839  3  SF_TYR_MW  SF_SER_MW
 1680   1840  3  SF_TYR_MW  SF_LYS_MW
 1680   1841  3  SF_TYR_MW  SF_GLU_MW
 1680   1842  3  SF_TYR_MW  SF_ALA_MW
 1680   1843  3  SF_TYR_MW  SF_GLU_MW
 1680   1844  3  SF_TYR_MW  SF_ALA_MW
 1680   1845  3  SF_TYR_MW  SF_GLY_MW
 1680   1846  3  SF_TYR_MW  SF_ASN_MW
 1680   1847  3  SF_TYR_MW  SF_THR_MW
 1680   1848  3  SF_TYR_MW  SF_LYS_MW
 1680   1849  3  SF_TYR_MW  SF_TYR_MW
 1680   1850  3  SF_TYR_MW  SF_ALA_MW
 1680   1851  3  SF_TYR_MW  SF_LYS_MW
 1680   1852  3  SF_TYR_MW  SF_VAL_MW
 1680   1853  3  SF_TYR_MW  SF_ASP_MW
 1680   1854  3  SF_TYR_MW  SF_GLY_MW
 1680   1855  3  SF_TYR_MW  SF_THR_MW
 1680   1856  3  SF_TYR_MW  SF_LYS_MW
 1680   1857  3  SF_TYR_MW  SF_PRO_MW
 1680   1858  3  SF_TYR_MW  SF_VAL_MW
 1680   1859  3  SF_TYR_MW  SF_ALA_MW
 1680   1860  3  SF_TYR_MW  SF_GLU_MW
 1680   1861  3  SF_TYR_MW  SF_VAL_MW
 1680   1862  3  SF_TYR_MW  SF_ARG_MW
 1680   1863  3  SF_TYR_MW  SF_ALA_MW
 1680   1864  3  SF_TYR_MW  SF_ASP_MW
 1680   1865  3  SF_TYR_MW  SF_LEU_MW
 1680   1866  3  SF_TYR_MW  SF_GLU_MW
 1680   1867  3  SF_TYR_MW  SF_LYS_MW
 1680   1868  3  SF_TYR_MW  SF_ILE_MW
 1680   1869  3  SF_TYR_MW  SF_LEU_MW
 1680   1870  3  SF_TYR_MW  SF_GLY_MW
 1681   1681  3  SF_GLY_MW  SF_GLY_MW
 1681   1682  3  SF_GLY_MW  SF_ILE_MW
 1681   1683  3  SF_GLY_MW  SF_PRO_MW
 1681   1684  3  SF_GLY_MW  SF_GLN_MW
 1681   1685  3  SF_GLY_MW  SF_ILE_MW
 1681   1686  3  SF_GLY_MW  SF_SER_MW
 1681   1687  3  SF_GLY_MW  SF_THR_MW
 1681   1688  3  SF_GLY_MW  SF_GLY_MW
 1681   1689  3  SF_GLY_MW  SF_ASP_MW
 1681   1690  3  SF_GLY_MW  SF_MET_MW
 1681   1691  3  SF_GLY_MW  SF_LEU_MW
 1681   1692  3  SF_GLY_MW  SF_ARG_MW
 1681   1693  3  SF_GLY_MW  SF_ALA_MW
 1681   1694  3  SF_GLY_MW  SF_ALA_MW
 1681   1695  3  SF_GLY_MW  SF_VAL_MW
 1681   1696  3  SF_GLY_MW  SF_LYS_MW
 1681   1697  3  SF_GLY_MW  SF_SER_MW
 1681   1698  3  SF_GLY_MW  SF_GLY_MW
 1681   1699  3  SF_GLY_MW  SF_SER_MW
 1681   1700  3  SF_GLY_MW  SF_GLU_MW
 1681   1701  3  SF_GLY_MW  SF_LEU_MW
 1681   1702  3  SF_GLY_MW  SF_GLY_MW
 1681   1703  3  SF_GLY_MW  SF_LYS_MW
 1681   1704  3  SF_GLY_MW  SF_GLN_MW
 1681   1705  3  SF_GLY_MW  SF_ALA_MW
 1681   1706  3  SF_GLY_MW  SF_LYS_MW
 1681   1707  3  SF_GLY_MW  SF_ASP_MW
 1681   1708  3  SF_GLY_MW  SF_ILE_MW
 1681   1709  3  SF_GLY_MW  SF_MET_MW
 1681   1710  3  SF_GLY_MW  SF_ASP_MW
 1681   1711  3  SF_GLY_MW  SF_ALA_MW
 1681   1712  3  SF_GLY_MW  SF_GLY_MW
 1681   1713  3  SF_GLY_MW  SF_LYS_MW
 1681   1714  3  SF_GLY_MW  SF_LEU_MW
 1681   1715  3  SF_GLY_MW  SF_VAL_MW
 1681   1716  3  SF_GLY_MW  SF_THR_MW
 1681   1717  3  SF_GLY_MW  SF_ASP_MW
 1681   1718  3  SF_GLY_MW  SF_GLU_MW
 1681   1719  3  SF_GLY_MW  SF_LEU_MW
 1681   1720  3  SF_GLY_MW  SF_VAL_MW
 1681   1721  3  SF_GLY_MW  SF_ILE_MW
 1681   1722  3  SF_GLY_MW  SF_ALA_MW
 1681   1723  3  SF_GLY_MW  SF_LEU_MW
 1681   1724  3  SF_GLY_MW  SF_VAL_MW
 1681   1725  3  SF_GLY_MW  SF_LYS_MW
 1681   1726  3  SF_GLY_MW  SF_GLU_MW
 1681   1727  3  SF_GLY_MW  SF_ARG_MW
 1681   1728  3  SF_GLY_MW  SF_ILE_MW
 1681   1729  3  SF_GLY_MW  SF_ALA_MW
 1681   1730  3  SF_GLY_MW  SF_GLN_MW
 1681   1731  3  SF_GLY_MW  SF_GLU_MW
 1681   1732  3  SF_GLY_MW  SF_ASP_MW
 1681   1733  3  SF_GLY_MW  SF_CYS_MW
 1681   1734  3  SF_GLY_MW  SF_ARG_MW
 1681   1735  3  SF_GLY_MW  SF_ASN_MW
 1681   1736  3  SF_GLY_MW  SF_GLY_MW
 1681   1737  3  SF_GLY_MW  SF_PHE_MW
 1681   1738  3  SF_GLY_MW  SF_LEU_MW
 1681   1739  3  SF_GLY_MW  SF_LEU_MW
 1681   1740  3  SF_GLY_MW  SF_ASP_MW
 1681   1741  3  SF_GLY_MW  SF_GLY_MW
 1681   1742  3  SF_GLY_MW  SF_PHE_MW
 1681   1743  3  SF_GLY_MW  SF_PRO_MW
 1681   1744  3  SF_GLY_MW  SF_ARG_MW
 1681   1745  3  SF_GLY_MW  SF_THR_MW
 1681   1746  3  SF_GLY_MW  SF_ILE_MW
 1681   1747  3  SF_GLY_MW  SF_PRO_MW
 1681   1748  3  SF_GLY_MW  SF_GLN_MW
 1681   1749  3  SF_GLY_MW  SF_ALA_MW
 1681   1750  3  SF_GLY_MW  SF_ASP_MW
 1681   1751  3  SF_GLY_MW  SF_ALA_MW
 1681   1752  3  SF_GLY_MW  SF_MET_MW
 1681   1753  3  SF_GLY_MW  SF_LYS_MW
 1681   1754  3  SF_GLY_MW  SF_GLU_MW
 1681   1755  3  SF_GLY_MW  SF_ALA_MW
 1681   1756  3  SF_GLY_MW  SF_GLY_MW
 1681   1757  3  SF_GLY_MW  SF_ILE_MW
 1681   1758  3  SF_GLY_MW  SF_ASN_MW
 1681   1759  3  SF_GLY_MW  SF_VAL_MW
 1681   1760  3  SF_GLY_MW  SF_ASP_MW
 1681   1761  3  SF_GLY_MW  SF_TYR_MW
 1681   1762  3  SF_GLY_MW  SF_VAL_MW
 1681   1763  3  SF_GLY_MW  SF_LEU_MW
 1681   1764  3  SF_GLY_MW  SF_GLU_MW
 1681   1765  3  SF_GLY_MW  SF_PHE_MW
 1681   1766  3  SF_GLY_MW  SF_ASP_MW
 1681   1767  3  SF_GLY_MW  SF_VAL_MW
 1681   1768  3  SF_GLY_MW  SF_PRO_MW
 1681   1769  3  SF_GLY_MW  SF_ASP_MW
 1681   1770  3  SF_GLY_MW  SF_GLU_MW
 1681   1771  3  SF_GLY_MW  SF_LEU_MW
 1681   1772  3  SF_GLY_MW  SF_ILE_MW
 1681   1773  3  SF_GLY_MW  SF_VAL_MW
 1681   1774  3  SF_GLY_MW  SF_ASP_MW
 1681   1775  3  SF_GLY_MW  SF_ARG_MW
 1681   1776  3  SF_GLY_MW  SF_ILE_MW
 1681   1777  3  SF_GLY_MW  SF_VAL_MW
 1681   1778  3  SF_GLY_MW  SF_GLY_MW
 1681   1779  3  SF_GLY_MW  SF_ARG_MW
 1681   1780  3  SF_GLY_MW  SF_ARG_MW
 1681   1781  3  SF_GLY_MW  SF_VAL_MW
 1681   1782  3  SF_GLY_MW  SF_HIS_MW
 1681   1783  3  SF_GLY_MW  SF_ALA_MW
 1681   1784  3  SF_GLY_MW  SF_PRO_MW
 1681   1785  3  SF_GLY_MW  SF_SER_MW
 1681   1786  3  SF_GLY_MW  SF_GLY_MW
 1681   1787  3  SF_GLY_MW  SF_ARG_MW
 1681   1788  3  SF_GLY_MW  SF_VAL_MW
 1681   1789  3  SF_GLY_MW  SF_TYR_MW
 1681   1790  3  SF_GLY_MW  SF_HIS_MW
 1681   1791  3  SF_GLY_MW  SF_VAL_MW
 1681   1792  3  SF_GLY_MW  SF_LYS_MW
 1681   1793  3  SF_GLY_MW  SF_PHE_MW
 1681   1794  3  SF_GLY_MW  SF_ASN_MW
 1681   1795  3  SF_GLY_MW  SF_PRO_MW
 1681   1796  3  SF_GLY_MW  SF_PRO_MW
 1681   1797  3  SF_GLY_MW  SF_LYS_MW
 1681   1798  3  SF_GLY_MW  SF_VAL_MW
 1681   1799  3  SF_GLY_MW  SF_GLU_MW
 1681   1800  3  SF_GLY_MW  SF_GLY_MW
 1681   1801  3  SF_GLY_MW  SF_LYS_MW
 1681   1802  3  SF_GLY_MW  SF_ASP_MW
 1681   1803  3  SF_GLY_MW  SF_ASP_MW
 1681   1804  3  SF_GLY_MW  SF_VAL_MW
 1681   1805  3  SF_GLY_MW  SF_THR_MW
 1681   1806  3  SF_GLY_MW  SF_GLY_MW
 1681   1807  3  SF_GLY_MW  SF_GLU_MW
 1681   1808  3  SF_GLY_MW  SF_GLU_MW
 1681   1809  3  SF_GLY_MW  SF_LEU_MW
 1681   1810  3  SF_GLY_MW  SF_THR_MW
 1681   1811  3  SF_GLY_MW  SF_THR_MW
 1681   1812  3  SF_GLY_MW  SF_ARG_MW
 1681   1813  3  SF_GLY_MW  SF_LYS_MW
 1681   1814  3  SF_GLY_MW  SF_ASP_MW
 1681   1815  3  SF_GLY_MW  SF_ASP_MW
 1681   1816  3  SF_GLY_MW  SF_GLN_MW
 1681   1817  3  SF_GLY_MW  SF_GLU_MW
 1681   1818  3  SF_GLY_MW  SF_GLU_MW
 1681   1819  3  SF_GLY_MW  SF_THR_MW
 1681   1820  3  SF_GLY_MW  SF_VAL_MW
 1681   1821  3  SF_GLY_MW  SF_ARG_MW
 1681   1822  3  SF_GLY_MW  SF_LYS_MW
 1681   1823  3  SF_GLY_MW  SF_ARG_MW
 1681   1824  3  SF_GLY_MW  SF_LEU_MW
 1681   1825  3  SF_GLY_MW  SF_VAL_MW
 1681   1826  3  SF_GLY_MW  SF_GLU_MW
 1681   1827  3  SF_GLY_MW  SF_TYR_MW
 1681   1828  3  SF_GLY_MW  SF_HIS_MW
 1681   1829  3  SF_GLY_MW  SF_GLN_MW
 1681   1830  3  SF_GLY_MW  SF_MET_MW
 1681   1831  3  SF_GLY_MW  SF_THR_MW
 1681   1832  3  SF_GLY_MW  SF_ALA_MW
 1681   1833  3  SF_GLY_MW  SF_PRO_MW
 1681   1834  3  SF_GLY_MW  SF_LEU_MW
 1681   1835  3  SF_GLY_MW  SF_ILE_MW
 1681   1836  3  SF_GLY_MW  SF_GLY_MW
 1681   1837  3  SF_GLY_MW  SF_TYR_MW
 1681   1838  3  SF_GLY_MW  SF_TYR_MW
 1681   1839  3  SF_GLY_MW  SF_SER_MW
 1681   1840  3  SF_GLY_MW  SF_LYS_MW
 1681   1841  3  SF_GLY_MW  SF_GLU_MW
 1681   1842  3  SF_GLY_MW  SF_ALA_MW
 1681   1843  3  SF_GLY_MW  SF_GLU_MW
 1681   1844  3  SF_GLY_MW  SF_ALA_MW
 1681   1845  3  SF_GLY_MW  SF_GLY_MW
 1681   1846  3  SF_GLY_MW  SF_ASN_MW
 1681   1847  3  SF_GLY_MW  SF_THR_MW
 1681   1848  3  SF_GLY_MW  SF_LYS_MW
 1681   1849  3  SF_GLY_MW  SF_TYR_MW
 1681   1850  3  SF_GLY_MW  SF_ALA_MW
 1681   1851  3  SF_GLY_MW  SF_LYS_MW
 1681   1852  3  SF_GLY_MW  SF_VAL_MW
 1681   1853  3  SF_GLY_MW  SF_ASP_MW
 1681   1854  3  SF_GLY_MW  SF_GLY_MW
 1681   1855  3  SF_GLY_MW  SF_THR_MW
 1681   1856  3  SF_GLY_MW  SF_LYS_MW
 1681   1857  3  SF_GLY_MW  SF_PRO_MW
 1681   1858  3  SF_GLY_MW  SF_VAL_MW
 1681   1859  3  SF_GLY_MW  SF_ALA_MW
 1681   1860  3  SF_GLY_MW  SF_GLU_MW
 1681   1861  3  SF_GLY_MW  SF_VAL_MW
 1681   1862  3  SF_GLY_MW  SF_ARG_MW
 1681   1863  3  SF_GLY_MW  SF_ALA_MW
 1681   1864  3  SF_GLY_MW  SF_ASP_MW
 1681   1865  3  SF_GLY_MW  SF_LEU_MW
 1681   1866  3  SF_GLY_MW  SF_GLU_MW
 1681   1867  3  SF_GLY_MW  SF_LYS_MW
 1681   1868  3  SF_GLY_MW  SF_ILE_MW
 1681   1869  3  SF_GLY_MW  SF_LEU_MW
 1681   1870  3  SF_GLY_MW  SF_GLY_MW
 1682   1682  3  SF_ILE_MW  SF_ILE_MW
 1682   1683  3  SF_ILE_MW  SF_PRO_MW
 1682   1684  3  SF_ILE_MW  SF_GLN_MW
 1682   1685  3  SF_ILE_MW  SF_ILE_MW
 1682   1686  3  SF_ILE_MW  SF_SER_MW
 1682   1687  3  SF_ILE_MW  SF_THR_MW
 1682   1688  3  SF_ILE_MW  SF_GLY_MW
 1682   1689  3  SF_ILE_MW  SF_ASP_MW
 1682   1690  3  SF_ILE_MW  SF_MET_MW
 1682   1691  3  SF_ILE_MW  SF_LEU_MW
 1682   1692  3  SF_ILE_MW  SF_ARG_MW
 1682   1693  3  SF_ILE_MW  SF_ALA_MW
 1682   1694  3  SF_ILE_MW  SF_ALA_MW
 1682   1695  3  SF_ILE_MW  SF_VAL_MW
 1682   1696  3  SF_ILE_MW  SF_LYS_MW
 1682   1697  3  SF_ILE_MW  SF_SER_MW
 1682   1698  3  SF_ILE_MW  SF_GLY_MW
 1682   1699  3  SF_ILE_MW  SF_SER_MW
 1682   1700  3  SF_ILE_MW  SF_GLU_MW
 1682   1701  3  SF_ILE_MW  SF_LEU_MW
 1682   1702  3  SF_ILE_MW  SF_GLY_MW
 1682   1703  3  SF_ILE_MW  SF_LYS_MW
 1682   1704  3  SF_ILE_MW  SF_GLN_MW
 1682   1705  3  SF_ILE_MW  SF_ALA_MW
 1682   1706  3  SF_ILE_MW  SF_LYS_MW
 1682   1707  3  SF_ILE_MW  SF_ASP_MW
 1682   1708  3  SF_ILE_MW  SF_ILE_MW
 1682   1709  3  SF_ILE_MW  SF_MET_MW
 1682   1710  3  SF_ILE_MW  SF_ASP_MW
 1682   1711  3  SF_ILE_MW  SF_ALA_MW
 1682   1712  3  SF_ILE_MW  SF_GLY_MW
 1682   1713  3  SF_ILE_MW  SF_LYS_MW
 1682   1714  3  SF_ILE_MW  SF_LEU_MW
 1682   1715  3  SF_ILE_MW  SF_VAL_MW
 1682   1716  3  SF_ILE_MW  SF_THR_MW
 1682   1717  3  SF_ILE_MW  SF_ASP_MW
 1682   1718  3  SF_ILE_MW  SF_GLU_MW
 1682   1719  3  SF_ILE_MW  SF_LEU_MW
 1682   1720  3  SF_ILE_MW  SF_VAL_MW
 1682   1721  3  SF_ILE_MW  SF_ILE_MW
 1682   1722  3  SF_ILE_MW  SF_ALA_MW
 1682   1723  3  SF_ILE_MW  SF_LEU_MW
 1682   1724  3  SF_ILE_MW  SF_VAL_MW
 1682   1725  3  SF_ILE_MW  SF_LYS_MW
 1682   1726  3  SF_ILE_MW  SF_GLU_MW
 1682   1727  3  SF_ILE_MW  SF_ARG_MW
 1682   1728  3  SF_ILE_MW  SF_ILE_MW
 1682   1729  3  SF_ILE_MW  SF_ALA_MW
 1682   1730  3  SF_ILE_MW  SF_GLN_MW
 1682   1731  3  SF_ILE_MW  SF_GLU_MW
 1682   1732  3  SF_ILE_MW  SF_ASP_MW
 1682   1733  3  SF_ILE_MW  SF_CYS_MW
 1682   1734  3  SF_ILE_MW  SF_ARG_MW
 1682   1735  3  SF_ILE_MW  SF_ASN_MW
 1682   1736  3  SF_ILE_MW  SF_GLY_MW
 1682   1737  3  SF_ILE_MW  SF_PHE_MW
 1682   1738  3  SF_ILE_MW  SF_LEU_MW
 1682   1739  3  SF_ILE_MW  SF_LEU_MW
 1682   1740  3  SF_ILE_MW  SF_ASP_MW
 1682   1741  3  SF_ILE_MW  SF_GLY_MW
 1682   1742  3  SF_ILE_MW  SF_PHE_MW
 1682   1743  3  SF_ILE_MW  SF_PRO_MW
 1682   1744  3  SF_ILE_MW  SF_ARG_MW
 1682   1745  3  SF_ILE_MW  SF_THR_MW
 1682   1746  3  SF_ILE_MW  SF_ILE_MW
 1682   1747  3  SF_ILE_MW  SF_PRO_MW
 1682   1748  3  SF_ILE_MW  SF_GLN_MW
 1682   1749  3  SF_ILE_MW  SF_ALA_MW
 1682   1750  3  SF_ILE_MW  SF_ASP_MW
 1682   1751  3  SF_ILE_MW  SF_ALA_MW
 1682   1752  3  SF_ILE_MW  SF_MET_MW
 1682   1753  3  SF_ILE_MW  SF_LYS_MW
 1682   1754  3  SF_ILE_MW  SF_GLU_MW
 1682   1755  3  SF_ILE_MW  SF_ALA_MW
 1682   1756  3  SF_ILE_MW  SF_GLY_MW
 1682   1757  3  SF_ILE_MW  SF_ILE_MW
 1682   1758  3  SF_ILE_MW  SF_ASN_MW
 1682   1759  3  SF_ILE_MW  SF_VAL_MW
 1682   1760  3  SF_ILE_MW  SF_ASP_MW
 1682   1761  3  SF_ILE_MW  SF_TYR_MW
 1682   1762  3  SF_ILE_MW  SF_VAL_MW
 1682   1763  3  SF_ILE_MW  SF_LEU_MW
 1682   1764  3  SF_ILE_MW  SF_GLU_MW
 1682   1765  3  SF_ILE_MW  SF_PHE_MW
 1682   1766  3  SF_ILE_MW  SF_ASP_MW
 1682   1767  3  SF_ILE_MW  SF_VAL_MW
 1682   1768  3  SF_ILE_MW  SF_PRO_MW
 1682   1769  3  SF_ILE_MW  SF_ASP_MW
 1682   1770  3  SF_ILE_MW  SF_GLU_MW
 1682   1771  3  SF_ILE_MW  SF_LEU_MW
 1682   1772  3  SF_ILE_MW  SF_ILE_MW
 1682   1773  3  SF_ILE_MW  SF_VAL_MW
 1682   1774  3  SF_ILE_MW  SF_ASP_MW
 1682   1775  3  SF_ILE_MW  SF_ARG_MW
 1682   1776  3  SF_ILE_MW  SF_ILE_MW
 1682   1777  3  SF_ILE_MW  SF_VAL_MW
 1682   1778  3  SF_ILE_MW  SF_GLY_MW
 1682   1779  3  SF_ILE_MW  SF_ARG_MW
 1682   1780  3  SF_ILE_MW  SF_ARG_MW
 1682   1781  3  SF_ILE_MW  SF_VAL_MW
 1682   1782  3  SF_ILE_MW  SF_HIS_MW
 1682   1783  3  SF_ILE_MW  SF_ALA_MW
 1682   1784  3  SF_ILE_MW  SF_PRO_MW
 1682   1785  3  SF_ILE_MW  SF_SER_MW
 1682   1786  3  SF_ILE_MW  SF_GLY_MW
 1682   1787  3  SF_ILE_MW  SF_ARG_MW
 1682   1788  3  SF_ILE_MW  SF_VAL_MW
 1682   1789  3  SF_ILE_MW  SF_TYR_MW
 1682   1790  3  SF_ILE_MW  SF_HIS_MW
 1682   1791  3  SF_ILE_MW  SF_VAL_MW
 1682   1792  3  SF_ILE_MW  SF_LYS_MW
 1682   1793  3  SF_ILE_MW  SF_PHE_MW
 1682   1794  3  SF_ILE_MW  SF_ASN_MW
 1682   1795  3  SF_ILE_MW  SF_PRO_MW
 1682   1796  3  SF_ILE_MW  SF_PRO_MW
 1682   1797  3  SF_ILE_MW  SF_LYS_MW
 1682   1798  3  SF_ILE_MW  SF_VAL_MW
 1682   1799  3  SF_ILE_MW  SF_GLU_MW
 1682   1800  3  SF_ILE_MW  SF_GLY_MW
 1682   1801  3  SF_ILE_MW  SF_LYS_MW
 1682   1802  3  SF_ILE_MW  SF_ASP_MW
 1682   1803  3  SF_ILE_MW  SF_ASP_MW
 1682   1804  3  SF_ILE_MW  SF_VAL_MW
 1682   1805  3  SF_ILE_MW  SF_THR_MW
 1682   1806  3  SF_ILE_MW  SF_GLY_MW
 1682   1807  3  SF_ILE_MW  SF_GLU_MW
 1682   1808  3  SF_ILE_MW  SF_GLU_MW
 1682   1809  3  SF_ILE_MW  SF_LEU_MW
 1682   1810  3  SF_ILE_MW  SF_THR_MW
 1682   1811  3  SF_ILE_MW  SF_THR_MW
 1682   1812  3  SF_ILE_MW  SF_ARG_MW
 1682   1813  3  SF_ILE_MW  SF_LYS_MW
 1682   1814  3  SF_ILE_MW  SF_ASP_MW
 1682   1815  3  SF_ILE_MW  SF_ASP_MW
 1682   1816  3  SF_ILE_MW  SF_GLN_MW
 1682   1817  3  SF_ILE_MW  SF_GLU_MW
 1682   1818  3  SF_ILE_MW  SF_GLU_MW
 1682   1819  3  SF_ILE_MW  SF_THR_MW
 1682   1820  3  SF_ILE_MW  SF_VAL_MW
 1682   1821  3  SF_ILE_MW  SF_ARG_MW
 1682   1822  3  SF_ILE_MW  SF_LYS_MW
 1682   1823  3  SF_ILE_MW  SF_ARG_MW
 1682   1824  3  SF_ILE_MW  SF_LEU_MW
 1682   1825  3  SF_ILE_MW  SF_VAL_MW
 1682   1826  3  SF_ILE_MW  SF_GLU_MW
 1682   1827  3  SF_ILE_MW  SF_TYR_MW
 1682   1828  3  SF_ILE_MW  SF_HIS_MW
 1682   1829  3  SF_ILE_MW  SF_GLN_MW
 1682   1830  3  SF_ILE_MW  SF_MET_MW
 1682   1831  3  SF_ILE_MW  SF_THR_MW
 1682   1832  3  SF_ILE_MW  SF_ALA_MW
 1682   1833  3  SF_ILE_MW  SF_PRO_MW
 1682   1834  3  SF_ILE_MW  SF_LEU_MW
 1682   1835  3  SF_ILE_MW  SF_ILE_MW
 1682   1836  3  SF_ILE_MW  SF_GLY_MW
 1682   1837  3  SF_ILE_MW  SF_TYR_MW
 1682   1838  3  SF_ILE_MW  SF_TYR_MW
 1682   1839  3  SF_ILE_MW  SF_SER_MW
 1682   1840  3  SF_ILE_MW  SF_LYS_MW
 1682   1841  3  SF_ILE_MW  SF_GLU_MW
 1682   1842  3  SF_ILE_MW  SF_ALA_MW
 1682   1843  3  SF_ILE_MW  SF_GLU_MW
 1682   1844  3  SF_ILE_MW  SF_ALA_MW
 1682   1845  3  SF_ILE_MW  SF_GLY_MW
 1682   1846  3  SF_ILE_MW  SF_ASN_MW
 1682   1847  3  SF_ILE_MW  SF_THR_MW
 1682   1848  3  SF_ILE_MW  SF_LYS_MW
 1682   1849  3  SF_ILE_MW  SF_TYR_MW
 1682   1850  3  SF_ILE_MW  SF_ALA_MW
 1682   1851  3  SF_ILE_MW  SF_LYS_MW
 1682   1852  3  SF_ILE_MW  SF_VAL_MW
 1682   1853  3  SF_ILE_MW  SF_ASP_MW
 1682   1854  3  SF_ILE_MW  SF_GLY_MW
 1682   1855  3  SF_ILE_MW  SF_THR_MW
 1682   1856  3  SF_ILE_MW  SF_LYS_MW
 1682   1857  3  SF_ILE_MW  SF_PRO_MW
 1682   1858  3  SF_ILE_MW  SF_VAL_MW
 1682   1859  3  SF_ILE_MW  SF_ALA_MW
 1682   1860  3  SF_ILE_MW  SF_GLU_MW
 1682   1861  3  SF_ILE_MW  SF_VAL_MW
 1682   1862  3  SF_ILE_MW  SF_ARG_MW
 1682   1863  3  SF_ILE_MW  SF_ALA_MW
 1682   1864  3  SF_ILE_MW  SF_ASP_MW
 1682   1865  3  SF_ILE_MW  SF_LEU_MW
 1682   1866  3  SF_ILE_MW  SF_GLU_MW
 1682   1867  3  SF_ILE_MW  SF_LYS_MW
 1682   1868  3  SF_ILE_MW  SF_ILE_MW
 1682   1869  3  SF_ILE_MW  SF_LEU_MW
 1682   1870  3  SF_ILE_MW  SF_GLY_MW
 1683   1683  3  SF_PRO_MW  SF_PRO_MW
 1683   1684  3  SF_PRO_MW  SF_GLN_MW
 1683   1685  3  SF_PRO_MW  SF_ILE_MW
 1683   1686  3  SF_PRO_MW  SF_SER_MW
 1683   1687  3  SF_PRO_MW  SF_THR_MW
 1683   1688  3  SF_PRO_MW  SF_GLY_MW
 1683   1689  3  SF_PRO_MW  SF_ASP_MW
 1683   1690  3  SF_PRO_MW  SF_MET_MW
 1683   1691  3  SF_PRO_MW  SF_LEU_MW
 1683   1692  3  SF_PRO_MW  SF_ARG_MW
 1683   1693  3  SF_PRO_MW  SF_ALA_MW
 1683   1694  3  SF_PRO_MW  SF_ALA_MW
 1683   1695  3  SF_PRO_MW  SF_VAL_MW
 1683   1696  3  SF_PRO_MW  SF_LYS_MW
 1683   1697  3  SF_PRO_MW  SF_SER_MW
 1683   1698  3  SF_PRO_MW  SF_GLY_MW
 1683   1699  3  SF_PRO_MW  SF_SER_MW
 1683   1700  3  SF_PRO_MW  SF_GLU_MW
 1683   1701  3  SF_PRO_MW  SF_LEU_MW
 1683   1702  3  SF_PRO_MW  SF_GLY_MW
 1683   1703  3  SF_PRO_MW  SF_LYS_MW
 1683   1704  3  SF_PRO_MW  SF_GLN_MW
 1683   1705  3  SF_PRO_MW  SF_ALA_MW
 1683   1706  3  SF_PRO_MW  SF_LYS_MW
 1683   1707  3  SF_PRO_MW  SF_ASP_MW
 1683   1708  3  SF_PRO_MW  SF_ILE_MW
 1683   1709  3  SF_PRO_MW  SF_MET_MW
 1683   1710  3  SF_PRO_MW  SF_ASP_MW
 1683   1711  3  SF_PRO_MW  SF_ALA_MW
 1683   1712  3  SF_PRO_MW  SF_GLY_MW
 1683   1713  3  SF_PRO_MW  SF_LYS_MW
 1683   1714  3  SF_PRO_MW  SF_LEU_MW
 1683   1715  3  SF_PRO_MW  SF_VAL_MW
 1683   1716  3  SF_PRO_MW  SF_THR_MW
 1683   1717  3  SF_PRO_MW  SF_ASP_MW
 1683   1718  3  SF_PRO_MW  SF_GLU_MW
 1683   1719  3  SF_PRO_MW  SF_LEU_MW
 1683   1720  3  SF_PRO_MW  SF_VAL_MW
 1683   1721  3  SF_PRO_MW  SF_ILE_MW
 1683   1722  3  SF_PRO_MW  SF_ALA_MW
 1683   1723  3  SF_PRO_MW  SF_LEU_MW
 1683   1724  3  SF_PRO_MW  SF_VAL_MW
 1683   1725  3  SF_PRO_MW  SF_LYS_MW
 1683   1726  3  SF_PRO_MW  SF_GLU_MW
 1683   1727  3  SF_PRO_MW  SF_ARG_MW
 1683   1728  3  SF_PRO_MW  SF_ILE_MW
 1683   1729  3  SF_PRO_MW  SF_ALA_MW
 1683   1730  3  SF_PRO_MW  SF_GLN_MW
 1683   1731  3  SF_PRO_MW  SF_GLU_MW
 1683   1732  3  SF_PRO_MW  SF_ASP_MW
 1683   1733  3  SF_PRO_MW  SF_CYS_MW
 1683   1734  3  SF_PRO_MW  SF_ARG_MW
 1683   1735  3  SF_PRO_MW  SF_ASN_MW
 1683   1736  3  SF_PRO_MW  SF_GLY_MW
 1683   1737  3  SF_PRO_MW  SF_PHE_MW
 1683   1738  3  SF_PRO_MW  SF_LEU_MW
 1683   1739  3  SF_PRO_MW  SF_LEU_MW
 1683   1740  3  SF_PRO_MW  SF_ASP_MW
 1683   1741  3  SF_PRO_MW  SF_GLY_MW
 1683   1742  3  SF_PRO_MW  SF_PHE_MW
 1683   1743  3  SF_PRO_MW  SF_PRO_MW
 1683   1744  3  SF_PRO_MW  SF_ARG_MW
 1683   1745  3  SF_PRO_MW  SF_THR_MW
 1683   1746  3  SF_PRO_MW  SF_ILE_MW
 1683   1747  3  SF_PRO_MW  SF_PRO_MW
 1683   1748  3  SF_PRO_MW  SF_GLN_MW
 1683   1749  3  SF_PRO_MW  SF_ALA_MW
 1683   1750  3  SF_PRO_MW  SF_ASP_MW
 1683   1751  3  SF_PRO_MW  SF_ALA_MW
 1683   1752  3  SF_PRO_MW  SF_MET_MW
 1683   1753  3  SF_PRO_MW  SF_LYS_MW
 1683   1754  3  SF_PRO_MW  SF_GLU_MW
 1683   1755  3  SF_PRO_MW  SF_ALA_MW
 1683   1756  3  SF_PRO_MW  SF_GLY_MW
 1683   1757  3  SF_PRO_MW  SF_ILE_MW
 1683   1758  3  SF_PRO_MW  SF_ASN_MW
 1683   1759  3  SF_PRO_MW  SF_VAL_MW
 1683   1760  3  SF_PRO_MW  SF_ASP_MW
 1683   1761  3  SF_PRO_MW  SF_TYR_MW
 1683   1762  3  SF_PRO_MW  SF_VAL_MW
 1683   1763  3  SF_PRO_MW  SF_LEU_MW
 1683   1764  3  SF_PRO_MW  SF_GLU_MW
 1683   1765  3  SF_PRO_MW  SF_PHE_MW
 1683   1766  3  SF_PRO_MW  SF_ASP_MW
 1683   1767  3  SF_PRO_MW  SF_VAL_MW
 1683   1768  3  SF_PRO_MW  SF_PRO_MW
 1683   1769  3  SF_PRO_MW  SF_ASP_MW
 1683   1770  3  SF_PRO_MW  SF_GLU_MW
 1683   1771  3  SF_PRO_MW  SF_LEU_MW
 1683   1772  3  SF_PRO_MW  SF_ILE_MW
 1683   1773  3  SF_PRO_MW  SF_VAL_MW
 1683   1774  3  SF_PRO_MW  SF_ASP_MW
 1683   1775  3  SF_PRO_MW  SF_ARG_MW
 1683   1776  3  SF_PRO_MW  SF_ILE_MW
 1683   1777  3  SF_PRO_MW  SF_VAL_MW
 1683   1778  3  SF_PRO_MW  SF_GLY_MW
 1683   1779  3  SF_PRO_MW  SF_ARG_MW
 1683   1780  3  SF_PRO_MW  SF_ARG_MW
 1683   1781  3  SF_PRO_MW  SF_VAL_MW
 1683   1782  3  SF_PRO_MW  SF_HIS_MW
 1683   1783  3  SF_PRO_MW  SF_ALA_MW
 1683   1784  3  SF_PRO_MW  SF_PRO_MW
 1683   1785  3  SF_PRO_MW  SF_SER_MW
 1683   1786  3  SF_PRO_MW  SF_GLY_MW
 1683   1787  3  SF_PRO_MW  SF_ARG_MW
 1683   1788  3  SF_PRO_MW  SF_VAL_MW
 1683   1789  3  SF_PRO_MW  SF_TYR_MW
 1683   1790  3  SF_PRO_MW  SF_HIS_MW
 1683   1791  3  SF_PRO_MW  SF_VAL_MW
 1683   1792  3  SF_PRO_MW  SF_LYS_MW
 1683   1793  3  SF_PRO_MW  SF_PHE_MW
 1683   1794  3  SF_PRO_MW  SF_ASN_MW
 1683   1795  3  SF_PRO_MW  SF_PRO_MW
 1683   1796  3  SF_PRO_MW  SF_PRO_MW
 1683   1797  3  SF_PRO_MW  SF_LYS_MW
 1683   1798  3  SF_PRO_MW  SF_VAL_MW
 1683   1799  3  SF_PRO_MW  SF_GLU_MW
 1683   1800  3  SF_PRO_MW  SF_GLY_MW
 1683   1801  3  SF_PRO_MW  SF_LYS_MW
 1683   1802  3  SF_PRO_MW  SF_ASP_MW
 1683   1803  3  SF_PRO_MW  SF_ASP_MW
 1683   1804  3  SF_PRO_MW  SF_VAL_MW
 1683   1805  3  SF_PRO_MW  SF_THR_MW
 1683   1806  3  SF_PRO_MW  SF_GLY_MW
 1683   1807  3  SF_PRO_MW  SF_GLU_MW
 1683   1808  3  SF_PRO_MW  SF_GLU_MW
 1683   1809  3  SF_PRO_MW  SF_LEU_MW
 1683   1810  3  SF_PRO_MW  SF_THR_MW
 1683   1811  3  SF_PRO_MW  SF_THR_MW
 1683   1812  3  SF_PRO_MW  SF_ARG_MW
 1683   1813  3  SF_PRO_MW  SF_LYS_MW
 1683   1814  3  SF_PRO_MW  SF_ASP_MW
 1683   1815  3  SF_PRO_MW  SF_ASP_MW
 1683   1816  3  SF_PRO_MW  SF_GLN_MW
 1683   1817  3  SF_PRO_MW  SF_GLU_MW
 1683   1818  3  SF_PRO_MW  SF_GLU_MW
 1683   1819  3  SF_PRO_MW  SF_THR_MW
 1683   1820  3  SF_PRO_MW  SF_VAL_MW
 1683   1821  3  SF_PRO_MW  SF_ARG_MW
 1683   1822  3  SF_PRO_MW  SF_LYS_MW
 1683   1823  3  SF_PRO_MW  SF_ARG_MW
 1683   1824  3  SF_PRO_MW  SF_LEU_MW
 1683   1825  3  SF_PRO_MW  SF_VAL_MW
 1683   1826  3  SF_PRO_MW  SF_GLU_MW
 1683   1827  3  SF_PRO_MW  SF_TYR_MW
 1683   1828  3  SF_PRO_MW  SF_HIS_MW
 1683   1829  3  SF_PRO_MW  SF_GLN_MW
 1683   1830  3  SF_PRO_MW  SF_MET_MW
 1683   1831  3  SF_PRO_MW  SF_THR_MW
 1683   1832  3  SF_PRO_MW  SF_ALA_MW
 1683   1833  3  SF_PRO_MW  SF_PRO_MW
 1683   1834  3  SF_PRO_MW  SF_LEU_MW
 1683   1835  3  SF_PRO_MW  SF_ILE_MW
 1683   1836  3  SF_PRO_MW  SF_GLY_MW
 1683   1837  3  SF_PRO_MW  SF_TYR_MW
 1683   1838  3  SF_PRO_MW  SF_TYR_MW
 1683   1839  3  SF_PRO_MW  SF_SER_MW
 1683   1840  3  SF_PRO_MW  SF_LYS_MW
 1683   1841  3  SF_PRO_MW  SF_GLU_MW
 1683   1842  3  SF_PRO_MW  SF_ALA_MW
 1683   1843  3  SF_PRO_MW  SF_GLU_MW
 1683   1844  3  SF_PRO_MW  SF_ALA_MW
 1683   1845  3  SF_PRO_MW  SF_GLY_MW
 1683   1846  3  SF_PRO_MW  SF_ASN_MW
 1683   1847  3  SF_PRO_MW  SF_THR_MW
 1683   1848  3  SF_PRO_MW  SF_LYS_MW
 1683   1849  3  SF_PRO_MW  SF_TYR_MW
 1683   1850  3  SF_PRO_MW  SF_ALA_MW
 1683   1851  3  SF_PRO_MW  SF_LYS_MW
 1683   1852  3  SF_PRO_MW  SF_VAL_MW
 1683   1853  3  SF_PRO_MW  SF_ASP_MW
 1683   1854  3  SF_PRO_MW  SF_GLY_MW
 1683   1855  3  SF_PRO_MW  SF_THR_MW
 1683   1856  3  SF_PRO_MW  SF_LYS_MW
 1683   1857  3  SF_PRO_MW  SF_PRO_MW
 1683   1858  3  SF_PRO_MW  SF_VAL_MW
 1683   1859  3  SF_PRO_MW  SF_ALA_MW
 1683   1860  3  SF_PRO_MW  SF_GLU_MW
 1683   1861  3  SF_PRO_MW  SF_VAL_MW
 1683   1862  3  SF_PRO_MW  SF_ARG_MW
 1683   1863  3  SF_PRO_MW  SF_ALA_MW
 1683   1864  3  SF_PRO_MW  SF_ASP_MW
 1683   1865  3  SF_PRO_MW  SF_LEU_MW
 1683   1866  3  SF_PRO_MW  SF_GLU_MW
 1683   1867  3  SF_PRO_MW  SF_LYS_MW
 1683   1868  3  SF_PRO_MW  SF_ILE_MW
 1683   1869  3  SF_PRO_MW  SF_LEU_MW
 1683   1870  3  SF_PRO_MW  SF_GLY_MW
 1684   1684  3  SF_GLN_MW  SF_GLN_MW
 1684   1685  3  SF_GLN_MW  SF_ILE_MW
 1684   1686  3  SF_GLN_MW  SF_SER_MW
 1684   1687  3  SF_GLN_MW  SF_THR_MW
 1684   1688  3  SF_GLN_MW  SF_GLY_MW
 1684   1689  3  SF_GLN_MW  SF_ASP_MW
 1684   1690  3  SF_GLN_MW  SF_MET_MW
 1684   1691  3  SF_GLN_MW  SF_LEU_MW
 1684   1692  3  SF_GLN_MW  SF_ARG_MW
 1684   1693  3  SF_GLN_MW  SF_ALA_MW
 1684   1694  3  SF_GLN_MW  SF_ALA_MW
 1684   1695  3  SF_GLN_MW  SF_VAL_MW
 1684   1696  3  SF_GLN_MW  SF_LYS_MW
 1684   1697  3  SF_GLN_MW  SF_SER_MW
 1684   1698  3  SF_GLN_MW  SF_GLY_MW
 1684   1699  3  SF_GLN_MW  SF_SER_MW
 1684   1700  3  SF_GLN_MW  SF_GLU_MW
 1684   1701  3  SF_GLN_MW  SF_LEU_MW
 1684   1702  3  SF_GLN_MW  SF_GLY_MW
 1684   1703  3  SF_GLN_MW  SF_LYS_MW
 1684   1704  3  SF_GLN_MW  SF_GLN_MW
 1684   1705  3  SF_GLN_MW  SF_ALA_MW
 1684   1706  3  SF_GLN_MW  SF_LYS_MW
 1684   1707  3  SF_GLN_MW  SF_ASP_MW
 1684   1708  3  SF_GLN_MW  SF_ILE_MW
 1684   1709  3  SF_GLN_MW  SF_MET_MW
 1684   1710  3  SF_GLN_MW  SF_ASP_MW
 1684   1711  3  SF_GLN_MW  SF_ALA_MW
 1684   1712  3  SF_GLN_MW  SF_GLY_MW
 1684   1713  3  SF_GLN_MW  SF_LYS_MW
 1684   1714  3  SF_GLN_MW  SF_LEU_MW
 1684   1715  3  SF_GLN_MW  SF_VAL_MW
 1684   1716  3  SF_GLN_MW  SF_THR_MW
 1684   1717  3  SF_GLN_MW  SF_ASP_MW
 1684   1718  3  SF_GLN_MW  SF_GLU_MW
 1684   1719  3  SF_GLN_MW  SF_LEU_MW
 1684   1720  3  SF_GLN_MW  SF_VAL_MW
 1684   1721  3  SF_GLN_MW  SF_ILE_MW
 1684   1722  3  SF_GLN_MW  SF_ALA_MW
 1684   1723  3  SF_GLN_MW  SF_LEU_MW
 1684   1724  3  SF_GLN_MW  SF_VAL_MW
 1684   1725  3  SF_GLN_MW  SF_LYS_MW
 1684   1726  3  SF_GLN_MW  SF_GLU_MW
 1684   1727  3  SF_GLN_MW  SF_ARG_MW
 1684   1728  3  SF_GLN_MW  SF_ILE_MW
 1684   1729  3  SF_GLN_MW  SF_ALA_MW
 1684   1730  3  SF_GLN_MW  SF_GLN_MW
 1684   1731  3  SF_GLN_MW  SF_GLU_MW
 1684   1732  3  SF_GLN_MW  SF_ASP_MW
 1684   1733  3  SF_GLN_MW  SF_CYS_MW
 1684   1734  3  SF_GLN_MW  SF_ARG_MW
 1684   1735  3  SF_GLN_MW  SF_ASN_MW
 1684   1736  3  SF_GLN_MW  SF_GLY_MW
 1684   1737  3  SF_GLN_MW  SF_PHE_MW
 1684   1738  3  SF_GLN_MW  SF_LEU_MW
 1684   1739  3  SF_GLN_MW  SF_LEU_MW
 1684   1740  3  SF_GLN_MW  SF_ASP_MW
 1684   1741  3  SF_GLN_MW  SF_GLY_MW
 1684   1742  3  SF_GLN_MW  SF_PHE_MW
 1684   1743  3  SF_GLN_MW  SF_PRO_MW
 1684   1744  3  SF_GLN_MW  SF_ARG_MW
 1684   1745  3  SF_GLN_MW  SF_THR_MW
 1684   1746  3  SF_GLN_MW  SF_ILE_MW
 1684   1747  3  SF_GLN_MW  SF_PRO_MW
 1684   1748  3  SF_GLN_MW  SF_GLN_MW
 1684   1749  3  SF_GLN_MW  SF_ALA_MW
 1684   1750  3  SF_GLN_MW  SF_ASP_MW
 1684   1751  3  SF_GLN_MW  SF_ALA_MW
 1684   1752  3  SF_GLN_MW  SF_MET_MW
 1684   1753  3  SF_GLN_MW  SF_LYS_MW
 1684   1754  3  SF_GLN_MW  SF_GLU_MW
 1684   1755  3  SF_GLN_MW  SF_ALA_MW
 1684   1756  3  SF_GLN_MW  SF_GLY_MW
 1684   1757  3  SF_GLN_MW  SF_ILE_MW
 1684   1758  3  SF_GLN_MW  SF_ASN_MW
 1684   1759  3  SF_GLN_MW  SF_VAL_MW
 1684   1760  3  SF_GLN_MW  SF_ASP_MW
 1684   1761  3  SF_GLN_MW  SF_TYR_MW
 1684   1762  3  SF_GLN_MW  SF_VAL_MW
 1684   1763  3  SF_GLN_MW  SF_LEU_MW
 1684   1764  3  SF_GLN_MW  SF_GLU_MW
 1684   1765  3  SF_GLN_MW  SF_PHE_MW
 1684   1766  3  SF_GLN_MW  SF_ASP_MW
 1684   1767  3  SF_GLN_MW  SF_VAL_MW
 1684   1768  3  SF_GLN_MW  SF_PRO_MW
 1684   1769  3  SF_GLN_MW  SF_ASP_MW
 1684   1770  3  SF_GLN_MW  SF_GLU_MW
 1684   1771  3  SF_GLN_MW  SF_LEU_MW
 1684   1772  3  SF_GLN_MW  SF_ILE_MW
 1684   1773  3  SF_GLN_MW  SF_VAL_MW
 1684   1774  3  SF_GLN_MW  SF_ASP_MW
 1684   1775  3  SF_GLN_MW  SF_ARG_MW
 1684   1776  3  SF_GLN_MW  SF_ILE_MW
 1684   1777  3  SF_GLN_MW  SF_VAL_MW
 1684   1778  3  SF_GLN_MW  SF_GLY_MW
 1684   1779  3  SF_GLN_MW  SF_ARG_MW
 1684   1780  3  SF_GLN_MW  SF_ARG_MW
 1684   1781  3  SF_GLN_MW  SF_VAL_MW
 1684   1782  3  SF_GLN_MW  SF_HIS_MW
 1684   1783  3  SF_GLN_MW  SF_ALA_MW
 1684   1784  3  SF_GLN_MW  SF_PRO_MW
 1684   1785  3  SF_GLN_MW  SF_SER_MW
 1684   1786  3  SF_GLN_MW  SF_GLY_MW
 1684   1787  3  SF_GLN_MW  SF_ARG_MW
 1684   1788  3  SF_GLN_MW  SF_VAL_MW
 1684   1789  3  SF_GLN_MW  SF_TYR_MW
 1684   1790  3  SF_GLN_MW  SF_HIS_MW
 1684   1791  3  SF_GLN_MW  SF_VAL_MW
 1684   1792  3  SF_GLN_MW  SF_LYS_MW
 1684   1793  3  SF_GLN_MW  SF_PHE_MW
 1684   1794  3  SF_GLN_MW  SF_ASN_MW
 1684   1795  3  SF_GLN_MW  SF_PRO_MW
 1684   1796  3  SF_GLN_MW  SF_PRO_MW
 1684   1797  3  SF_GLN_MW  SF_LYS_MW
 1684   1798  3  SF_GLN_MW  SF_VAL_MW
 1684   1799  3  SF_GLN_MW  SF_GLU_MW
 1684   1800  3  SF_GLN_MW  SF_GLY_MW
 1684   1801  3  SF_GLN_MW  SF_LYS_MW
 1684   1802  3  SF_GLN_MW  SF_ASP_MW
 1684   1803  3  SF_GLN_MW  SF_ASP_MW
 1684   1804  3  SF_GLN_MW  SF_VAL_MW
 1684   1805  3  SF_GLN_MW  SF_THR_MW
 1684   1806  3  SF_GLN_MW  SF_GLY_MW
 1684   1807  3  SF_GLN_MW  SF_GLU_MW
 1684   1808  3  SF_GLN_MW  SF_GLU_MW
 1684   1809  3  SF_GLN_MW  SF_LEU_MW
 1684   1810  3  SF_GLN_MW  SF_THR_MW
 1684   1811  3  SF_GLN_MW  SF_THR_MW
 1684   1812  3  SF_GLN_MW  SF_ARG_MW
 1684   1813  3  SF_GLN_MW  SF_LYS_MW
 1684   1814  3  SF_GLN_MW  SF_ASP_MW
 1684   1815  3  SF_GLN_MW  SF_ASP_MW
 1684   1816  3  SF_GLN_MW  SF_GLN_MW
 1684   1817  3  SF_GLN_MW  SF_GLU_MW
 1684   1818  3  SF_GLN_MW  SF_GLU_MW
 1684   1819  3  SF_GLN_MW  SF_THR_MW
 1684   1820  3  SF_GLN_MW  SF_VAL_MW
 1684   1821  3  SF_GLN_MW  SF_ARG_MW
 1684   1822  3  SF_GLN_MW  SF_LYS_MW
 1684   1823  3  SF_GLN_MW  SF_ARG_MW
 1684   1824  3  SF_GLN_MW  SF_LEU_MW
 1684   1825  3  SF_GLN_MW  SF_VAL_MW
 1684   1826  3  SF_GLN_MW  SF_GLU_MW
 1684   1827  3  SF_GLN_MW  SF_TYR_MW
 1684   1828  3  SF_GLN_MW  SF_HIS_MW
 1684   1829  3  SF_GLN_MW  SF_GLN_MW
 1684   1830  3  SF_GLN_MW  SF_MET_MW
 1684   1831  3  SF_GLN_MW  SF_THR_MW
 1684   1832  3  SF_GLN_MW  SF_ALA_MW
 1684   1833  3  SF_GLN_MW  SF_PRO_MW
 1684   1834  3  SF_GLN_MW  SF_LEU_MW
 1684   1835  3  SF_GLN_MW  SF_ILE_MW
 1684   1836  3  SF_GLN_MW  SF_GLY_MW
 1684   1837  3  SF_GLN_MW  SF_TYR_MW
 1684   1838  3  SF_GLN_MW  SF_TYR_MW
 1684   1839  3  SF_GLN_MW  SF_SER_MW
 1684   1840  3  SF_GLN_MW  SF_LYS_MW
 1684   1841  3  SF_GLN_MW  SF_GLU_MW
 1684   1842  3  SF_GLN_MW  SF_ALA_MW
 1684   1843  3  SF_GLN_MW  SF_GLU_MW
 1684   1844  3  SF_GLN_MW  SF_ALA_MW
 1684   1845  3  SF_GLN_MW  SF_GLY_MW
 1684   1846  3  SF_GLN_MW  SF_ASN_MW
 1684   1847  3  SF_GLN_MW  SF_THR_MW
 1684   1848  3  SF_GLN_MW  SF_LYS_MW
 1684   1849  3  SF_GLN_MW  SF_TYR_MW
 1684   1850  3  SF_GLN_MW  SF_ALA_MW
 1684   1851  3  SF_GLN_MW  SF_LYS_MW
 1684   1852  3  SF_GLN_MW  SF_VAL_MW
 1684   1853  3  SF_GLN_MW  SF_ASP_MW
 1684   1854  3  SF_GLN_MW  SF_GLY_MW
 1684   1855  3  SF_GLN_MW  SF_THR_MW
 1684   1856  3  SF_GLN_MW  SF_LYS_MW
 1684   1857  3  SF_GLN_MW  SF_PRO_MW
 1684   1858  3  SF_GLN_MW  SF_VAL_MW
 1684   1859  3  SF_GLN_MW  SF_ALA_MW
 1684   1860  3  SF_GLN_MW  SF_GLU_MW
 1684   1861  3  SF_GLN_MW  SF_VAL_MW
 1684   1862  3  SF_GLN_MW  SF_ARG_MW
 1684   1863  3  SF_GLN_MW  SF_ALA_MW
 1684   1864  3  SF_GLN_MW  SF_ASP_MW
 1684   1865  3  SF_GLN_MW  SF_LEU_MW
 1684   1866  3  SF_GLN_MW  SF_GLU_MW
 1684   1867  3  SF_GLN_MW  SF_LYS_MW
 1684   1868  3  SF_GLN_MW  SF_ILE_MW
 1684   1869  3  SF_GLN_MW  SF_LEU_MW
 1684   1870  3  SF_GLN_MW  SF_GLY_MW
 1685   1685  3  SF_ILE_MW  SF_ILE_MW
 1685   1686  3  SF_ILE_MW  SF_SER_MW
 1685   1687  3  SF_ILE_MW  SF_THR_MW
 1685   1688  3  SF_ILE_MW  SF_GLY_MW
 1685   1689  3  SF_ILE_MW  SF_ASP_MW
 1685   1690  3  SF_ILE_MW  SF_MET_MW
 1685   1691  3  SF_ILE_MW  SF_LEU_MW
 1685   1692  3  SF_ILE_MW  SF_ARG_MW
 1685   1693  3  SF_ILE_MW  SF_ALA_MW
 1685   1694  3  SF_ILE_MW  SF_ALA_MW
 1685   1695  3  SF_ILE_MW  SF_VAL_MW
 1685   1696  3  SF_ILE_MW  SF_LYS_MW
 1685   1697  3  SF_ILE_MW  SF_SER_MW
 1685   1698  3  SF_ILE_MW  SF_GLY_MW
 1685   1699  3  SF_ILE_MW  SF_SER_MW
 1685   1700  3  SF_ILE_MW  SF_GLU_MW
 1685   1701  3  SF_ILE_MW  SF_LEU_MW
 1685   1702  3  SF_ILE_MW  SF_GLY_MW
 1685   1703  3  SF_ILE_MW  SF_LYS_MW
 1685   1704  3  SF_ILE_MW  SF_GLN_MW
 1685   1705  3  SF_ILE_MW  SF_ALA_MW
 1685   1706  3  SF_ILE_MW  SF_LYS_MW
 1685   1707  3  SF_ILE_MW  SF_ASP_MW
 1685   1708  3  SF_ILE_MW  SF_ILE_MW
 1685   1709  3  SF_ILE_MW  SF_MET_MW
 1685   1710  3  SF_ILE_MW  SF_ASP_MW
 1685   1711  3  SF_ILE_MW  SF_ALA_MW
 1685   1712  3  SF_ILE_MW  SF_GLY_MW
 1685   1713  3  SF_ILE_MW  SF_LYS_MW
 1685   1714  3  SF_ILE_MW  SF_LEU_MW
 1685   1715  3  SF_ILE_MW  SF_VAL_MW
 1685   1716  3  SF_ILE_MW  SF_THR_MW
 1685   1717  3  SF_ILE_MW  SF_ASP_MW
 1685   1718  3  SF_ILE_MW  SF_GLU_MW
 1685   1719  3  SF_ILE_MW  SF_LEU_MW
 1685   1720  3  SF_ILE_MW  SF_VAL_MW
 1685   1721  3  SF_ILE_MW  SF_ILE_MW
 1685   1722  3  SF_ILE_MW  SF_ALA_MW
 1685   1723  3  SF_ILE_MW  SF_LEU_MW
 1685   1724  3  SF_ILE_MW  SF_VAL_MW
 1685   1725  3  SF_ILE_MW  SF_LYS_MW
 1685   1726  3  SF_ILE_MW  SF_GLU_MW
 1685   1727  3  SF_ILE_MW  SF_ARG_MW
 1685   1728  3  SF_ILE_MW  SF_ILE_MW
 1685   1729  3  SF_ILE_MW  SF_ALA_MW
 1685   1730  3  SF_ILE_MW  SF_GLN_MW
 1685   1731  3  SF_ILE_MW  SF_GLU_MW
 1685   1732  3  SF_ILE_MW  SF_ASP_MW
 1685   1733  3  SF_ILE_MW  SF_CYS_MW
 1685   1734  3  SF_ILE_MW  SF_ARG_MW
 1685   1735  3  SF_ILE_MW  SF_ASN_MW
 1685   1736  3  SF_ILE_MW  SF_GLY_MW
 1685   1737  3  SF_ILE_MW  SF_PHE_MW
 1685   1738  3  SF_ILE_MW  SF_LEU_MW
 1685   1739  3  SF_ILE_MW  SF_LEU_MW
 1685   1740  3  SF_ILE_MW  SF_ASP_MW
 1685   1741  3  SF_ILE_MW  SF_GLY_MW
 1685   1742  3  SF_ILE_MW  SF_PHE_MW
 1685   1743  3  SF_ILE_MW  SF_PRO_MW
 1685   1744  3  SF_ILE_MW  SF_ARG_MW
 1685   1745  3  SF_ILE_MW  SF_THR_MW
 1685   1746  3  SF_ILE_MW  SF_ILE_MW
 1685   1747  3  SF_ILE_MW  SF_PRO_MW
 1685   1748  3  SF_ILE_MW  SF_GLN_MW
 1685   1749  3  SF_ILE_MW  SF_ALA_MW
 1685   1750  3  SF_ILE_MW  SF_ASP_MW
 1685   1751  3  SF_ILE_MW  SF_ALA_MW
 1685   1752  3  SF_ILE_MW  SF_MET_MW
 1685   1753  3  SF_ILE_MW  SF_LYS_MW
 1685   1754  3  SF_ILE_MW  SF_GLU_MW
 1685   1755  3  SF_ILE_MW  SF_ALA_MW
 1685   1756  3  SF_ILE_MW  SF_GLY_MW
 1685   1757  3  SF_ILE_MW  SF_ILE_MW
 1685   1758  3  SF_ILE_MW  SF_ASN_MW
 1685   1759  3  SF_ILE_MW  SF_VAL_MW
 1685   1760  3  SF_ILE_MW  SF_ASP_MW
 1685   1761  3  SF_ILE_MW  SF_TYR_MW
 1685   1762  3  SF_ILE_MW  SF_VAL_MW
 1685   1763  3  SF_ILE_MW  SF_LEU_MW
 1685   1764  3  SF_ILE_MW  SF_GLU_MW
 1685   1765  3  SF_ILE_MW  SF_PHE_MW
 1685   1766  3  SF_ILE_MW  SF_ASP_MW
 1685   1767  3  SF_ILE_MW  SF_VAL_MW
 1685   1768  3  SF_ILE_MW  SF_PRO_MW
 1685   1769  3  SF_ILE_MW  SF_ASP_MW
 1685   1770  3  SF_ILE_MW  SF_GLU_MW
 1685   1771  3  SF_ILE_MW  SF_LEU_MW
 1685   1772  3  SF_ILE_MW  SF_ILE_MW
 1685   1773  3  SF_ILE_MW  SF_VAL_MW
 1685   1774  3  SF_ILE_MW  SF_ASP_MW
 1685   1775  3  SF_ILE_MW  SF_ARG_MW
 1685   1776  3  SF_ILE_MW  SF_ILE_MW
 1685   1777  3  SF_ILE_MW  SF_VAL_MW
 1685   1778  3  SF_ILE_MW  SF_GLY_MW
 1685   1779  3  SF_ILE_MW  SF_ARG_MW
 1685   1780  3  SF_ILE_MW  SF_ARG_MW
 1685   1781  3  SF_ILE_MW  SF_VAL_MW
 1685   1782  3  SF_ILE_MW  SF_HIS_MW
 1685   1783  3  SF_ILE_MW  SF_ALA_MW
 1685   1784  3  SF_ILE_MW  SF_PRO_MW
 1685   1785  3  SF_ILE_MW  SF_SER_MW
 1685   1786  3  SF_ILE_MW  SF_GLY_MW
 1685   1787  3  SF_ILE_MW  SF_ARG_MW
 1685   1788  3  SF_ILE_MW  SF_VAL_MW
 1685   1789  3  SF_ILE_MW  SF_TYR_MW
 1685   1790  3  SF_ILE_MW  SF_HIS_MW
 1685   1791  3  SF_ILE_MW  SF_VAL_MW
 1685   1792  3  SF_ILE_MW  SF_LYS_MW
 1685   1793  3  SF_ILE_MW  SF_PHE_MW
 1685   1794  3  SF_ILE_MW  SF_ASN_MW
 1685   1795  3  SF_ILE_MW  SF_PRO_MW
 1685   1796  3  SF_ILE_MW  SF_PRO_MW
 1685   1797  3  SF_ILE_MW  SF_LYS_MW
 1685   1798  3  SF_ILE_MW  SF_VAL_MW
 1685   1799  3  SF_ILE_MW  SF_GLU_MW
 1685   1800  3  SF_ILE_MW  SF_GLY_MW
 1685   1801  3  SF_ILE_MW  SF_LYS_MW
 1685   1802  3  SF_ILE_MW  SF_ASP_MW
 1685   1803  3  SF_ILE_MW  SF_ASP_MW
 1685   1804  3  SF_ILE_MW  SF_VAL_MW
 1685   1805  3  SF_ILE_MW  SF_THR_MW
 1685   1806  3  SF_ILE_MW  SF_GLY_MW
 1685   1807  3  SF_ILE_MW  SF_GLU_MW
 1685   1808  3  SF_ILE_MW  SF_GLU_MW
 1685   1809  3  SF_ILE_MW  SF_LEU_MW
 1685   1810  3  SF_ILE_MW  SF_THR_MW
 1685   1811  3  SF_ILE_MW  SF_THR_MW
 1685   1812  3  SF_ILE_MW  SF_ARG_MW
 1685   1813  3  SF_ILE_MW  SF_LYS_MW
 1685   1814  3  SF_ILE_MW  SF_ASP_MW
 1685   1815  3  SF_ILE_MW  SF_ASP_MW
 1685   1816  3  SF_ILE_MW  SF_GLN_MW
 1685   1817  3  SF_ILE_MW  SF_GLU_MW
 1685   1818  3  SF_ILE_MW  SF_GLU_MW
 1685   1819  3  SF_ILE_MW  SF_THR_MW
 1685   1820  3  SF_ILE_MW  SF_VAL_MW
 1685   1821  3  SF_ILE_MW  SF_ARG_MW
 1685   1822  3  SF_ILE_MW  SF_LYS_MW
 1685   1823  3  SF_ILE_MW  SF_ARG_MW
 1685   1824  3  SF_ILE_MW  SF_LEU_MW
 1685   1825  3  SF_ILE_MW  SF_VAL_MW
 1685   1826  3  SF_ILE_MW  SF_GLU_MW
 1685   1827  3  SF_ILE_MW  SF_TYR_MW
 1685   1828  3  SF_ILE_MW  SF_HIS_MW
 1685   1829  3  SF_ILE_MW  SF_GLN_MW
 1685   1830  3  SF_ILE_MW  SF_MET_MW
 1685   1831  3  SF_ILE_MW  SF_THR_MW
 1685   1832  3  SF_ILE_MW  SF_ALA_MW
 1685   1833  3  SF_ILE_MW  SF_PRO_MW
 1685   1834  3  SF_ILE_MW  SF_LEU_MW
 1685   1835  3  SF_ILE_MW  SF_ILE_MW
 1685   1836  3  SF_ILE_MW  SF_GLY_MW
 1685   1837  3  SF_ILE_MW  SF_TYR_MW
 1685   1838  3  SF_ILE_MW  SF_TYR_MW
 1685   1839  3  SF_ILE_MW  SF_SER_MW
 1685   1840  3  SF_ILE_MW  SF_LYS_MW
 1685   1841  3  SF_ILE_MW  SF_GLU_MW
 1685   1842  3  SF_ILE_MW  SF_ALA_MW
 1685   1843  3  SF_ILE_MW  SF_GLU_MW
 1685   1844  3  SF_ILE_MW  SF_ALA_MW
 1685   1845  3  SF_ILE_MW  SF_GLY_MW
 1685   1846  3  SF_ILE_MW  SF_ASN_MW
 1685   1847  3  SF_ILE_MW  SF_THR_MW
 1685   1848  3  SF_ILE_MW  SF_LYS_MW
 1685   1849  3  SF_ILE_MW  SF_TYR_MW
 1685   1850  3  SF_ILE_MW  SF_ALA_MW
 1685   1851  3  SF_ILE_MW  SF_LYS_MW
 1685   1852  3  SF_ILE_MW  SF_VAL_MW
 1685   1853  3  SF_ILE_MW  SF_ASP_MW
 1685   1854  3  SF_ILE_MW  SF_GLY_MW
 1685   1855  3  SF_ILE_MW  SF_THR_MW
 1685   1856  3  SF_ILE_MW  SF_LYS_MW
 1685   1857  3  SF_ILE_MW  SF_PRO_MW
 1685   1858  3  SF_ILE_MW  SF_VAL_MW
 1685   1859  3  SF_ILE_MW  SF_ALA_MW
 1685   1860  3  SF_ILE_MW  SF_GLU_MW
 1685   1861  3  SF_ILE_MW  SF_VAL_MW
 1685   1862  3  SF_ILE_MW  SF_ARG_MW
 1685   1863  3  SF_ILE_MW  SF_ALA_MW
 1685   1864  3  SF_ILE_MW  SF_ASP_MW
 1685   1865  3  SF_ILE_MW  SF_LEU_MW
 1685   1866  3  SF_ILE_MW  SF_GLU_MW
 1685   1867  3  SF_ILE_MW  SF_LYS_MW
 1685   1868  3  SF_ILE_MW  SF_ILE_MW
 1685   1869  3  SF_ILE_MW  SF_LEU_MW
 1685   1870  3  SF_ILE_MW  SF_GLY_MW
 1686   1686  3  SF_SER_MW  SF_SER_MW
 1686   1687  3  SF_SER_MW  SF_THR_MW
 1686   1688  3  SF_SER_MW  SF_GLY_MW
 1686   1689  3  SF_SER_MW  SF_ASP_MW
 1686   1690  3  SF_SER_MW  SF_MET_MW
 1686   1691  3  SF_SER_MW  SF_LEU_MW
 1686   1692  3  SF_SER_MW  SF_ARG_MW
 1686   1693  3  SF_SER_MW  SF_ALA_MW
 1686   1694  3  SF_SER_MW  SF_ALA_MW
 1686   1695  3  SF_SER_MW  SF_VAL_MW
 1686   1696  3  SF_SER_MW  SF_LYS_MW
 1686   1697  3  SF_SER_MW  SF_SER_MW
 1686   1698  3  SF_SER_MW  SF_GLY_MW
 1686   1699  3  SF_SER_MW  SF_SER_MW
 1686   1700  3  SF_SER_MW  SF_GLU_MW
 1686   1701  3  SF_SER_MW  SF_LEU_MW
 1686   1702  3  SF_SER_MW  SF_GLY_MW
 1686   1703  3  SF_SER_MW  SF_LYS_MW
 1686   1704  3  SF_SER_MW  SF_GLN_MW
 1686   1705  3  SF_SER_MW  SF_ALA_MW
 1686   1706  3  SF_SER_MW  SF_LYS_MW
 1686   1707  3  SF_SER_MW  SF_ASP_MW
 1686   1708  3  SF_SER_MW  SF_ILE_MW
 1686   1709  3  SF_SER_MW  SF_MET_MW
 1686   1710  3  SF_SER_MW  SF_ASP_MW
 1686   1711  3  SF_SER_MW  SF_ALA_MW
 1686   1712  3  SF_SER_MW  SF_GLY_MW
 1686   1713  3  SF_SER_MW  SF_LYS_MW
 1686   1714  3  SF_SER_MW  SF_LEU_MW
 1686   1715  3  SF_SER_MW  SF_VAL_MW
 1686   1716  3  SF_SER_MW  SF_THR_MW
 1686   1717  3  SF_SER_MW  SF_ASP_MW
 1686   1718  3  SF_SER_MW  SF_GLU_MW
 1686   1719  3  SF_SER_MW  SF_LEU_MW
 1686   1720  3  SF_SER_MW  SF_VAL_MW
 1686   1721  3  SF_SER_MW  SF_ILE_MW
 1686   1722  3  SF_SER_MW  SF_ALA_MW
 1686   1723  3  SF_SER_MW  SF_LEU_MW
 1686   1724  3  SF_SER_MW  SF_VAL_MW
 1686   1725  3  SF_SER_MW  SF_LYS_MW
 1686   1726  3  SF_SER_MW  SF_GLU_MW
 1686   1727  3  SF_SER_MW  SF_ARG_MW
 1686   1728  3  SF_SER_MW  SF_ILE_MW
 1686   1729  3  SF_SER_MW  SF_ALA_MW
 1686   1730  3  SF_SER_MW  SF_GLN_MW
 1686   1731  3  SF_SER_MW  SF_GLU_MW
 1686   1732  3  SF_SER_MW  SF_ASP_MW
 1686   1733  3  SF_SER_MW  SF_CYS_MW
 1686   1734  3  SF_SER_MW  SF_ARG_MW
 1686   1735  3  SF_SER_MW  SF_ASN_MW
 1686   1736  3  SF_SER_MW  SF_GLY_MW
 1686   1737  3  SF_SER_MW  SF_PHE_MW
 1686   1738  3  SF_SER_MW  SF_LEU_MW
 1686   1739  3  SF_SER_MW  SF_LEU_MW
 1686   1740  3  SF_SER_MW  SF_ASP_MW
 1686   1741  3  SF_SER_MW  SF_GLY_MW
 1686   1742  3  SF_SER_MW  SF_PHE_MW
 1686   1743  3  SF_SER_MW  SF_PRO_MW
 1686   1744  3  SF_SER_MW  SF_ARG_MW
 1686   1745  3  SF_SER_MW  SF_THR_MW
 1686   1746  3  SF_SER_MW  SF_ILE_MW
 1686   1747  3  SF_SER_MW  SF_PRO_MW
 1686   1748  3  SF_SER_MW  SF_GLN_MW
 1686   1749  3  SF_SER_MW  SF_ALA_MW
 1686   1750  3  SF_SER_MW  SF_ASP_MW
 1686   1751  3  SF_SER_MW  SF_ALA_MW
 1686   1752  3  SF_SER_MW  SF_MET_MW
 1686   1753  3  SF_SER_MW  SF_LYS_MW
 1686   1754  3  SF_SER_MW  SF_GLU_MW
 1686   1755  3  SF_SER_MW  SF_ALA_MW
 1686   1756  3  SF_SER_MW  SF_GLY_MW
 1686   1757  3  SF_SER_MW  SF_ILE_MW
 1686   1758  3  SF_SER_MW  SF_ASN_MW
 1686   1759  3  SF_SER_MW  SF_VAL_MW
 1686   1760  3  SF_SER_MW  SF_ASP_MW
 1686   1761  3  SF_SER_MW  SF_TYR_MW
 1686   1762  3  SF_SER_MW  SF_VAL_MW
 1686   1763  3  SF_SER_MW  SF_LEU_MW
 1686   1764  3  SF_SER_MW  SF_GLU_MW
 1686   1765  3  SF_SER_MW  SF_PHE_MW
 1686   1766  3  SF_SER_MW  SF_ASP_MW
 1686   1767  3  SF_SER_MW  SF_VAL_MW
 1686   1768  3  SF_SER_MW  SF_PRO_MW
 1686   1769  3  SF_SER_MW  SF_ASP_MW
 1686   1770  3  SF_SER_MW  SF_GLU_MW
 1686   1771  3  SF_SER_MW  SF_LEU_MW
 1686   1772  3  SF_SER_MW  SF_ILE_MW
 1686   1773  3  SF_SER_MW  SF_VAL_MW
 1686   1774  3  SF_SER_MW  SF_ASP_MW
 1686   1775  3  SF_SER_MW  SF_ARG_MW
 1686   1776  3  SF_SER_MW  SF_ILE_MW
 1686   1777  3  SF_SER_MW  SF_VAL_MW
 1686   1778  3  SF_SER_MW  SF_GLY_MW
 1686   1779  3  SF_SER_MW  SF_ARG_MW
 1686   1780  3  SF_SER_MW  SF_ARG_MW
 1686   1781  3  SF_SER_MW  SF_VAL_MW
 1686   1782  3  SF_SER_MW  SF_HIS_MW
 1686   1783  3  SF_SER_MW  SF_ALA_MW
 1686   1784  3  SF_SER_MW  SF_PRO_MW
 1686   1785  3  SF_SER_MW  SF_SER_MW
 1686   1786  3  SF_SER_MW  SF_GLY_MW
 1686   1787  3  SF_SER_MW  SF_ARG_MW
 1686   1788  3  SF_SER_MW  SF_VAL_MW
 1686   1789  3  SF_SER_MW  SF_TYR_MW
 1686   1790  3  SF_SER_MW  SF_HIS_MW
 1686   1791  3  SF_SER_MW  SF_VAL_MW
 1686   1792  3  SF_SER_MW  SF_LYS_MW
 1686   1793  3  SF_SER_MW  SF_PHE_MW
 1686   1794  3  SF_SER_MW  SF_ASN_MW
 1686   1795  3  SF_SER_MW  SF_PRO_MW
 1686   1796  3  SF_SER_MW  SF_PRO_MW
 1686   1797  3  SF_SER_MW  SF_LYS_MW
 1686   1798  3  SF_SER_MW  SF_VAL_MW
 1686   1799  3  SF_SER_MW  SF_GLU_MW
 1686   1800  3  SF_SER_MW  SF_GLY_MW
 1686   1801  3  SF_SER_MW  SF_LYS_MW
 1686   1802  3  SF_SER_MW  SF_ASP_MW
 1686   1803  3  SF_SER_MW  SF_ASP_MW
 1686   1804  3  SF_SER_MW  SF_VAL_MW
 1686   1805  3  SF_SER_MW  SF_THR_MW
 1686   1806  3  SF_SER_MW  SF_GLY_MW
 1686   1807  3  SF_SER_MW  SF_GLU_MW
 1686   1808  3  SF_SER_MW  SF_GLU_MW
 1686   1809  3  SF_SER_MW  SF_LEU_MW
 1686   1810  3  SF_SER_MW  SF_THR_MW
 1686   1811  3  SF_SER_MW  SF_THR_MW
 1686   1812  3  SF_SER_MW  SF_ARG_MW
 1686   1813  3  SF_SER_MW  SF_LYS_MW
 1686   1814  3  SF_SER_MW  SF_ASP_MW
 1686   1815  3  SF_SER_MW  SF_ASP_MW
 1686   1816  3  SF_SER_MW  SF_GLN_MW
 1686   1817  3  SF_SER_MW  SF_GLU_MW
 1686   1818  3  SF_SER_MW  SF_GLU_MW
 1686   1819  3  SF_SER_MW  SF_THR_MW
 1686   1820  3  SF_SER_MW  SF_VAL_MW
 1686   1821  3  SF_SER_MW  SF_ARG_MW
 1686   1822  3  SF_SER_MW  SF_LYS_MW
 1686   1823  3  SF_SER_MW  SF_ARG_MW
 1686   1824  3  SF_SER_MW  SF_LEU_MW
 1686   1825  3  SF_SER_MW  SF_VAL_MW
 1686   1826  3  SF_SER_MW  SF_GLU_MW
 1686   1827  3  SF_SER_MW  SF_TYR_MW
 1686   1828  3  SF_SER_MW  SF_HIS_MW
 1686   1829  3  SF_SER_MW  SF_GLN_MW
 1686   1830  3  SF_SER_MW  SF_MET_MW
 1686   1831  3  SF_SER_MW  SF_THR_MW
 1686   1832  3  SF_SER_MW  SF_ALA_MW
 1686   1833  3  SF_SER_MW  SF_PRO_MW
 1686   1834  3  SF_SER_MW  SF_LEU_MW
 1686   1835  3  SF_SER_MW  SF_ILE_MW
 1686   1836  3  SF_SER_MW  SF_GLY_MW
 1686   1837  3  SF_SER_MW  SF_TYR_MW
 1686   1838  3  SF_SER_MW  SF_TYR_MW
 1686   1839  3  SF_SER_MW  SF_SER_MW
 1686   1840  3  SF_SER_MW  SF_LYS_MW
 1686   1841  3  SF_SER_MW  SF_GLU_MW
 1686   1842  3  SF_SER_MW  SF_ALA_MW
 1686   1843  3  SF_SER_MW  SF_GLU_MW
 1686   1844  3  SF_SER_MW  SF_ALA_MW
 1686   1845  3  SF_SER_MW  SF_GLY_MW
 1686   1846  3  SF_SER_MW  SF_ASN_MW
 1686   1847  3  SF_SER_MW  SF_THR_MW
 1686   1848  3  SF_SER_MW  SF_LYS_MW
 1686   1849  3  SF_SER_MW  SF_TYR_MW
 1686   1850  3  SF_SER_MW  SF_ALA_MW
 1686   1851  3  SF_SER_MW  SF_LYS_MW
 1686   1852  3  SF_SER_MW  SF_VAL_MW
 1686   1853  3  SF_SER_MW  SF_ASP_MW
 1686   1854  3  SF_SER_MW  SF_GLY_MW
 1686   1855  3  SF_SER_MW  SF_THR_MW
 1686   1856  3  SF_SER_MW  SF_LYS_MW
 1686   1857  3  SF_SER_MW  SF_PRO_MW
 1686   1858  3  SF_SER_MW  SF_VAL_MW
 1686   1859  3  SF_SER_MW  SF_ALA_MW
 1686   1860  3  SF_SER_MW  SF_GLU_MW
 1686   1861  3  SF_SER_MW  SF_VAL_MW
 1686   1862  3  SF_SER_MW  SF_ARG_MW
 1686   1863  3  SF_SER_MW  SF_ALA_MW
 1686   1864  3  SF_SER_MW  SF_ASP_MW
 1686   1865  3  SF_SER_MW  SF_LEU_MW
 1686   1866  3  SF_SER_MW  SF_GLU_MW
 1686   1867  3  SF_SER_MW  SF_LYS_MW
 1686   1868  3  SF_SER_MW  SF_ILE_MW
 1686   1869  3  SF_SER_MW  SF_LEU_MW
 1686   1870  3  SF_SER_MW  SF_GLY_MW
 1687   1687  3  SF_THR_MW  SF_THR_MW
 1687   1688  3  SF_THR_MW  SF_GLY_MW
 1687   1689  3  SF_THR_MW  SF_ASP_MW
 1687   1690  3  SF_THR_MW  SF_MET_MW
 1687   1691  3  SF_THR_MW  SF_LEU_MW
 1687   1692  3  SF_THR_MW  SF_ARG_MW
 1687   1693  3  SF_THR_MW  SF_ALA_MW
 1687   1694  3  SF_THR_MW  SF_ALA_MW
 1687   1695  3  SF_THR_MW  SF_VAL_MW
 1687   1696  3  SF_THR_MW  SF_LYS_MW
 1687   1697  3  SF_THR_MW  SF_SER_MW
 1687   1698  3  SF_THR_MW  SF_GLY_MW
 1687   1699  3  SF_THR_MW  SF_SER_MW
 1687   1700  3  SF_THR_MW  SF_GLU_MW
 1687   1701  3  SF_THR_MW  SF_LEU_MW
 1687   1702  3  SF_THR_MW  SF_GLY_MW
 1687   1703  3  SF_THR_MW  SF_LYS_MW
 1687   1704  3  SF_THR_MW  SF_GLN_MW
 1687   1705  3  SF_THR_MW  SF_ALA_MW
 1687   1706  3  SF_THR_MW  SF_LYS_MW
 1687   1707  3  SF_THR_MW  SF_ASP_MW
 1687   1708  3  SF_THR_MW  SF_ILE_MW
 1687   1709  3  SF_THR_MW  SF_MET_MW
 1687   1710  3  SF_THR_MW  SF_ASP_MW
 1687   1711  3  SF_THR_MW  SF_ALA_MW
 1687   1712  3  SF_THR_MW  SF_GLY_MW
 1687   1713  3  SF_THR_MW  SF_LYS_MW
 1687   1714  3  SF_THR_MW  SF_LEU_MW
 1687   1715  3  SF_THR_MW  SF_VAL_MW
 1687   1716  3  SF_THR_MW  SF_THR_MW
 1687   1717  3  SF_THR_MW  SF_ASP_MW
 1687   1718  3  SF_THR_MW  SF_GLU_MW
 1687   1719  3  SF_THR_MW  SF_LEU_MW
 1687   1720  3  SF_THR_MW  SF_VAL_MW
 1687   1721  3  SF_THR_MW  SF_ILE_MW
 1687   1722  3  SF_THR_MW  SF_ALA_MW
 1687   1723  3  SF_THR_MW  SF_LEU_MW
 1687   1724  3  SF_THR_MW  SF_VAL_MW
 1687   1725  3  SF_THR_MW  SF_LYS_MW
 1687   1726  3  SF_THR_MW  SF_GLU_MW
 1687   1727  3  SF_THR_MW  SF_ARG_MW
 1687   1728  3  SF_THR_MW  SF_ILE_MW
 1687   1729  3  SF_THR_MW  SF_ALA_MW
 1687   1730  3  SF_THR_MW  SF_GLN_MW
 1687   1731  3  SF_THR_MW  SF_GLU_MW
 1687   1732  3  SF_THR_MW  SF_ASP_MW
 1687   1733  3  SF_THR_MW  SF_CYS_MW
 1687   1734  3  SF_THR_MW  SF_ARG_MW
 1687   1735  3  SF_THR_MW  SF_ASN_MW
 1687   1736  3  SF_THR_MW  SF_GLY_MW
 1687   1737  3  SF_THR_MW  SF_PHE_MW
 1687   1738  3  SF_THR_MW  SF_LEU_MW
 1687   1739  3  SF_THR_MW  SF_LEU_MW
 1687   1740  3  SF_THR_MW  SF_ASP_MW
 1687   1741  3  SF_THR_MW  SF_GLY_MW
 1687   1742  3  SF_THR_MW  SF_PHE_MW
 1687   1743  3  SF_THR_MW  SF_PRO_MW
 1687   1744  3  SF_THR_MW  SF_ARG_MW
 1687   1745  3  SF_THR_MW  SF_THR_MW
 1687   1746  3  SF_THR_MW  SF_ILE_MW
 1687   1747  3  SF_THR_MW  SF_PRO_MW
 1687   1748  3  SF_THR_MW  SF_GLN_MW
 1687   1749  3  SF_THR_MW  SF_ALA_MW
 1687   1750  3  SF_THR_MW  SF_ASP_MW
 1687   1751  3  SF_THR_MW  SF_ALA_MW
 1687   1752  3  SF_THR_MW  SF_MET_MW
 1687   1753  3  SF_THR_MW  SF_LYS_MW
 1687   1754  3  SF_THR_MW  SF_GLU_MW
 1687   1755  3  SF_THR_MW  SF_ALA_MW
 1687   1756  3  SF_THR_MW  SF_GLY_MW
 1687   1757  3  SF_THR_MW  SF_ILE_MW
 1687   1758  3  SF_THR_MW  SF_ASN_MW
 1687   1759  3  SF_THR_MW  SF_VAL_MW
 1687   1760  3  SF_THR_MW  SF_ASP_MW
 1687   1761  3  SF_THR_MW  SF_TYR_MW
 1687   1762  3  SF_THR_MW  SF_VAL_MW
 1687   1763  3  SF_THR_MW  SF_LEU_MW
 1687   1764  3  SF_THR_MW  SF_GLU_MW
 1687   1765  3  SF_THR_MW  SF_PHE_MW
 1687   1766  3  SF_THR_MW  SF_ASP_MW
 1687   1767  3  SF_THR_MW  SF_VAL_MW
 1687   1768  3  SF_THR_MW  SF_PRO_MW
 1687   1769  3  SF_THR_MW  SF_ASP_MW
 1687   1770  3  SF_THR_MW  SF_GLU_MW
 1687   1771  3  SF_THR_MW  SF_LEU_MW
 1687   1772  3  SF_THR_MW  SF_ILE_MW
 1687   1773  3  SF_THR_MW  SF_VAL_MW
 1687   1774  3  SF_THR_MW  SF_ASP_MW
 1687   1775  3  SF_THR_MW  SF_ARG_MW
 1687   1776  3  SF_THR_MW  SF_ILE_MW
 1687   1777  3  SF_THR_MW  SF_VAL_MW
 1687   1778  3  SF_THR_MW  SF_GLY_MW
 1687   1779  3  SF_THR_MW  SF_ARG_MW
 1687   1780  3  SF_THR_MW  SF_ARG_MW
 1687   1781  3  SF_THR_MW  SF_VAL_MW
 1687   1782  3  SF_THR_MW  SF_HIS_MW
 1687   1783  3  SF_THR_MW  SF_ALA_MW
 1687   1784  3  SF_THR_MW  SF_PRO_MW
 1687   1785  3  SF_THR_MW  SF_SER_MW
 1687   1786  3  SF_THR_MW  SF_GLY_MW
 1687   1787  3  SF_THR_MW  SF_ARG_MW
 1687   1788  3  SF_THR_MW  SF_VAL_MW
 1687   1789  3  SF_THR_MW  SF_TYR_MW
 1687   1790  3  SF_THR_MW  SF_HIS_MW
 1687   1791  3  SF_THR_MW  SF_VAL_MW
 1687   1792  3  SF_THR_MW  SF_LYS_MW
 1687   1793  3  SF_THR_MW  SF_PHE_MW
 1687   1794  3  SF_THR_MW  SF_ASN_MW
 1687   1795  3  SF_THR_MW  SF_PRO_MW
 1687   1796  3  SF_THR_MW  SF_PRO_MW
 1687   1797  3  SF_THR_MW  SF_LYS_MW
 1687   1798  3  SF_THR_MW  SF_VAL_MW
 1687   1799  3  SF_THR_MW  SF_GLU_MW
 1687   1800  3  SF_THR_MW  SF_GLY_MW
 1687   1801  3  SF_THR_MW  SF_LYS_MW
 1687   1802  3  SF_THR_MW  SF_ASP_MW
 1687   1803  3  SF_THR_MW  SF_ASP_MW
 1687   1804  3  SF_THR_MW  SF_VAL_MW
 1687   1805  3  SF_THR_MW  SF_THR_MW
 1687   1806  3  SF_THR_MW  SF_GLY_MW
 1687   1807  3  SF_THR_MW  SF_GLU_MW
 1687   1808  3  SF_THR_MW  SF_GLU_MW
 1687   1809  3  SF_THR_MW  SF_LEU_MW
 1687   1810  3  SF_THR_MW  SF_THR_MW
 1687   1811  3  SF_THR_MW  SF_THR_MW
 1687   1812  3  SF_THR_MW  SF_ARG_MW
 1687   1813  3  SF_THR_MW  SF_LYS_MW
 1687   1814  3  SF_THR_MW  SF_ASP_MW
 1687   1815  3  SF_THR_MW  SF_ASP_MW
 1687   1816  3  SF_THR_MW  SF_GLN_MW
 1687   1817  3  SF_THR_MW  SF_GLU_MW
 1687   1818  3  SF_THR_MW  SF_GLU_MW
 1687   1819  3  SF_THR_MW  SF_THR_MW
 1687   1820  3  SF_THR_MW  SF_VAL_MW
 1687   1821  3  SF_THR_MW  SF_ARG_MW
 1687   1822  3  SF_THR_MW  SF_LYS_MW
 1687   1823  3  SF_THR_MW  SF_ARG_MW
 1687   1824  3  SF_THR_MW  SF_LEU_MW
 1687   1825  3  SF_THR_MW  SF_VAL_MW
 1687   1826  3  SF_THR_MW  SF_GLU_MW
 1687   1827  3  SF_THR_MW  SF_TYR_MW
 1687   1828  3  SF_THR_MW  SF_HIS_MW
 1687   1829  3  SF_THR_MW  SF_GLN_MW
 1687   1830  3  SF_THR_MW  SF_MET_MW
 1687   1831  3  SF_THR_MW  SF_THR_MW
 1687   1832  3  SF_THR_MW  SF_ALA_MW
 1687   1833  3  SF_THR_MW  SF_PRO_MW
 1687   1834  3  SF_THR_MW  SF_LEU_MW
 1687   1835  3  SF_THR_MW  SF_ILE_MW
 1687   1836  3  SF_THR_MW  SF_GLY_MW
 1687   1837  3  SF_THR_MW  SF_TYR_MW
 1687   1838  3  SF_THR_MW  SF_TYR_MW
 1687   1839  3  SF_THR_MW  SF_SER_MW
 1687   1840  3  SF_THR_MW  SF_LYS_MW
 1687   1841  3  SF_THR_MW  SF_GLU_MW
 1687   1842  3  SF_THR_MW  SF_ALA_MW
 1687   1843  3  SF_THR_MW  SF_GLU_MW
 1687   1844  3  SF_THR_MW  SF_ALA_MW
 1687   1845  3  SF_THR_MW  SF_GLY_MW
 1687   1846  3  SF_THR_MW  SF_ASN_MW
 1687   1847  3  SF_THR_MW  SF_THR_MW
 1687   1848  3  SF_THR_MW  SF_LYS_MW
 1687   1849  3  SF_THR_MW  SF_TYR_MW
 1687   1850  3  SF_THR_MW  SF_ALA_MW
 1687   1851  3  SF_THR_MW  SF_LYS_MW
 1687   1852  3  SF_THR_MW  SF_VAL_MW
 1687   1853  3  SF_THR_MW  SF_ASP_MW
 1687   1854  3  SF_THR_MW  SF_GLY_MW
 1687   1855  3  SF_THR_MW  SF_THR_MW
 1687   1856  3  SF_THR_MW  SF_LYS_MW
 1687   1857  3  SF_THR_MW  SF_PRO_MW
 1687   1858  3  SF_THR_MW  SF_VAL_MW
 1687   1859  3  SF_THR_MW  SF_ALA_MW
 1687   1860  3  SF_THR_MW  SF_GLU_MW
 1687   1861  3  SF_THR_MW  SF_VAL_MW
 1687   1862  3  SF_THR_MW  SF_ARG_MW
 1687   1863  3  SF_THR_MW  SF_ALA_MW
 1687   1864  3  SF_THR_MW  SF_ASP_MW
 1687   1865  3  SF_THR_MW  SF_LEU_MW
 1687   1866  3  SF_THR_MW  SF_GLU_MW
 1687   1867  3  SF_THR_MW  SF_LYS_MW
 1687   1868  3  SF_THR_MW  SF_ILE_MW
 1687   1869  3  SF_THR_MW  SF_LEU_MW
 1687   1870  3  SF_THR_MW  SF_GLY_MW
 1688   1688  3  SF_GLY_MW  SF_GLY_MW
 1688   1689  3  SF_GLY_MW  SF_ASP_MW
 1688   1690  3  SF_GLY_MW  SF_MET_MW
 1688   1691  3  SF_GLY_MW  SF_LEU_MW
 1688   1692  3  SF_GLY_MW  SF_ARG_MW
 1688   1693  3  SF_GLY_MW  SF_ALA_MW
 1688   1694  3  SF_GLY_MW  SF_ALA_MW
 1688   1695  3  SF_GLY_MW  SF_VAL_MW
 1688   1696  3  SF_GLY_MW  SF_LYS_MW
 1688   1697  3  SF_GLY_MW  SF_SER_MW
 1688   1698  3  SF_GLY_MW  SF_GLY_MW
 1688   1699  3  SF_GLY_MW  SF_SER_MW
 1688   1700  3  SF_GLY_MW  SF_GLU_MW
 1688   1701  3  SF_GLY_MW  SF_LEU_MW
 1688   1702  3  SF_GLY_MW  SF_GLY_MW
 1688   1703  3  SF_GLY_MW  SF_LYS_MW
 1688   1704  3  SF_GLY_MW  SF_GLN_MW
 1688   1705  3  SF_GLY_MW  SF_ALA_MW
 1688   1706  3  SF_GLY_MW  SF_LYS_MW
 1688   1707  3  SF_GLY_MW  SF_ASP_MW
 1688   1708  3  SF_GLY_MW  SF_ILE_MW
 1688   1709  3  SF_GLY_MW  SF_MET_MW
 1688   1710  3  SF_GLY_MW  SF_ASP_MW
 1688   1711  3  SF_GLY_MW  SF_ALA_MW
 1688   1712  3  SF_GLY_MW  SF_GLY_MW
 1688   1713  3  SF_GLY_MW  SF_LYS_MW
 1688   1714  3  SF_GLY_MW  SF_LEU_MW
 1688   1715  3  SF_GLY_MW  SF_VAL_MW
 1688   1716  3  SF_GLY_MW  SF_THR_MW
 1688   1717  3  SF_GLY_MW  SF_ASP_MW
 1688   1718  3  SF_GLY_MW  SF_GLU_MW
 1688   1719  3  SF_GLY_MW  SF_LEU_MW
 1688   1720  3  SF_GLY_MW  SF_VAL_MW
 1688   1721  3  SF_GLY_MW  SF_ILE_MW
 1688   1722  3  SF_GLY_MW  SF_ALA_MW
 1688   1723  3  SF_GLY_MW  SF_LEU_MW
 1688   1724  3  SF_GLY_MW  SF_VAL_MW
 1688   1725  3  SF_GLY_MW  SF_LYS_MW
 1688   1726  3  SF_GLY_MW  SF_GLU_MW
 1688   1727  3  SF_GLY_MW  SF_ARG_MW
 1688   1728  3  SF_GLY_MW  SF_ILE_MW
 1688   1729  3  SF_GLY_MW  SF_ALA_MW
 1688   1730  3  SF_GLY_MW  SF_GLN_MW
 1688   1731  3  SF_GLY_MW  SF_GLU_MW
 1688   1732  3  SF_GLY_MW  SF_ASP_MW
 1688   1733  3  SF_GLY_MW  SF_CYS_MW
 1688   1734  3  SF_GLY_MW  SF_ARG_MW
 1688   1735  3  SF_GLY_MW  SF_ASN_MW
 1688   1736  3  SF_GLY_MW  SF_GLY_MW
 1688   1737  3  SF_GLY_MW  SF_PHE_MW
 1688   1738  3  SF_GLY_MW  SF_LEU_MW
 1688   1739  3  SF_GLY_MW  SF_LEU_MW
 1688   1740  3  SF_GLY_MW  SF_ASP_MW
 1688   1741  3  SF_GLY_MW  SF_GLY_MW
 1688   1742  3  SF_GLY_MW  SF_PHE_MW
 1688   1743  3  SF_GLY_MW  SF_PRO_MW
 1688   1744  3  SF_GLY_MW  SF_ARG_MW
 1688   1745  3  SF_GLY_MW  SF_THR_MW
 1688   1746  3  SF_GLY_MW  SF_ILE_MW
 1688   1747  3  SF_GLY_MW  SF_PRO_MW
 1688   1748  3  SF_GLY_MW  SF_GLN_MW
 1688   1749  3  SF_GLY_MW  SF_ALA_MW
 1688   1750  3  SF_GLY_MW  SF_ASP_MW
 1688   1751  3  SF_GLY_MW  SF_ALA_MW
 1688   1752  3  SF_GLY_MW  SF_MET_MW
 1688   1753  3  SF_GLY_MW  SF_LYS_MW
 1688   1754  3  SF_GLY_MW  SF_GLU_MW
 1688   1755  3  SF_GLY_MW  SF_ALA_MW
 1688   1756  3  SF_GLY_MW  SF_GLY_MW
 1688   1757  3  SF_GLY_MW  SF_ILE_MW
 1688   1758  3  SF_GLY_MW  SF_ASN_MW
 1688   1759  3  SF_GLY_MW  SF_VAL_MW
 1688   1760  3  SF_GLY_MW  SF_ASP_MW
 1688   1761  3  SF_GLY_MW  SF_TYR_MW
 1688   1762  3  SF_GLY_MW  SF_VAL_MW
 1688   1763  3  SF_GLY_MW  SF_LEU_MW
 1688   1764  3  SF_GLY_MW  SF_GLU_MW
 1688   1765  3  SF_GLY_MW  SF_PHE_MW
 1688   1766  3  SF_GLY_MW  SF_ASP_MW
 1688   1767  3  SF_GLY_MW  SF_VAL_MW
 1688   1768  3  SF_GLY_MW  SF_PRO_MW
 1688   1769  3  SF_GLY_MW  SF_ASP_MW
 1688   1770  3  SF_GLY_MW  SF_GLU_MW
 1688   1771  3  SF_GLY_MW  SF_LEU_MW
 1688   1772  3  SF_GLY_MW  SF_ILE_MW
 1688   1773  3  SF_GLY_MW  SF_VAL_MW
 1688   1774  3  SF_GLY_MW  SF_ASP_MW
 1688   1775  3  SF_GLY_MW  SF_ARG_MW
 1688   1776  3  SF_GLY_MW  SF_ILE_MW
 1688   1777  3  SF_GLY_MW  SF_VAL_MW
 1688   1778  3  SF_GLY_MW  SF_GLY_MW
 1688   1779  3  SF_GLY_MW  SF_ARG_MW
 1688   1780  3  SF_GLY_MW  SF_ARG_MW
 1688   1781  3  SF_GLY_MW  SF_VAL_MW
 1688   1782  3  SF_GLY_MW  SF_HIS_MW
 1688   1783  3  SF_GLY_MW  SF_ALA_MW
 1688   1784  3  SF_GLY_MW  SF_PRO_MW
 1688   1785  3  SF_GLY_MW  SF_SER_MW
 1688   1786  3  SF_GLY_MW  SF_GLY_MW
 1688   1787  3  SF_GLY_MW  SF_ARG_MW
 1688   1788  3  SF_GLY_MW  SF_VAL_MW
 1688   1789  3  SF_GLY_MW  SF_TYR_MW
 1688   1790  3  SF_GLY_MW  SF_HIS_MW
 1688   1791  3  SF_GLY_MW  SF_VAL_MW
 1688   1792  3  SF_GLY_MW  SF_LYS_MW
 1688   1793  3  SF_GLY_MW  SF_PHE_MW
 1688   1794  3  SF_GLY_MW  SF_ASN_MW
 1688   1795  3  SF_GLY_MW  SF_PRO_MW
 1688   1796  3  SF_GLY_MW  SF_PRO_MW
 1688   1797  3  SF_GLY_MW  SF_LYS_MW
 1688   1798  3  SF_GLY_MW  SF_VAL_MW
 1688   1799  3  SF_GLY_MW  SF_GLU_MW
 1688   1800  3  SF_GLY_MW  SF_GLY_MW
 1688   1801  3  SF_GLY_MW  SF_LYS_MW
 1688   1802  3  SF_GLY_MW  SF_ASP_MW
 1688   1803  3  SF_GLY_MW  SF_ASP_MW
 1688   1804  3  SF_GLY_MW  SF_VAL_MW
 1688   1805  3  SF_GLY_MW  SF_THR_MW
 1688   1806  3  SF_GLY_MW  SF_GLY_MW
 1688   1807  3  SF_GLY_MW  SF_GLU_MW
 1688   1808  3  SF_GLY_MW  SF_GLU_MW
 1688   1809  3  SF_GLY_MW  SF_LEU_MW
 1688   1810  3  SF_GLY_MW  SF_THR_MW
 1688   1811  3  SF_GLY_MW  SF_THR_MW
 1688   1812  3  SF_GLY_MW  SF_ARG_MW
 1688   1813  3  SF_GLY_MW  SF_LYS_MW
 1688   1814  3  SF_GLY_MW  SF_ASP_MW
 1688   1815  3  SF_GLY_MW  SF_ASP_MW
 1688   1816  3  SF_GLY_MW  SF_GLN_MW
 1688   1817  3  SF_GLY_MW  SF_GLU_MW
 1688   1818  3  SF_GLY_MW  SF_GLU_MW
 1688   1819  3  SF_GLY_MW  SF_THR_MW
 1688   1820  3  SF_GLY_MW  SF_VAL_MW
 1688   1821  3  SF_GLY_MW  SF_ARG_MW
 1688   1822  3  SF_GLY_MW  SF_LYS_MW
 1688   1823  3  SF_GLY_MW  SF_ARG_MW
 1688   1824  3  SF_GLY_MW  SF_LEU_MW
 1688   1825  3  SF_GLY_MW  SF_VAL_MW
 1688   1826  3  SF_GLY_MW  SF_GLU_MW
 1688   1827  3  SF_GLY_MW  SF_TYR_MW
 1688   1828  3  SF_GLY_MW  SF_HIS_MW
 1688   1829  3  SF_GLY_MW  SF_GLN_MW
 1688   1830  3  SF_GLY_MW  SF_MET_MW
 1688   1831  3  SF_GLY_MW  SF_THR_MW
 1688   1832  3  SF_GLY_MW  SF_ALA_MW
 1688   1833  3  SF_GLY_MW  SF_PRO_MW
 1688   1834  3  SF_GLY_MW  SF_LEU_MW
 1688   1835  3  SF_GLY_MW  SF_ILE_MW
 1688   1836  3  SF_GLY_MW  SF_GLY_MW
 1688   1837  3  SF_GLY_MW  SF_TYR_MW
 1688   1838  3  SF_GLY_MW  SF_TYR_MW
 1688   1839  3  SF_GLY_MW  SF_SER_MW
 1688   1840  3  SF_GLY_MW  SF_LYS_MW
 1688   1841  3  SF_GLY_MW  SF_GLU_MW
 1688   1842  3  SF_GLY_MW  SF_ALA_MW
 1688   1843  3  SF_GLY_MW  SF_GLU_MW
 1688   1844  3  SF_GLY_MW  SF_ALA_MW
 1688   1845  3  SF_GLY_MW  SF_GLY_MW
 1688   1846  3  SF_GLY_MW  SF_ASN_MW
 1688   1847  3  SF_GLY_MW  SF_THR_MW
 1688   1848  3  SF_GLY_MW  SF_LYS_MW
 1688   1849  3  SF_GLY_MW  SF_TYR_MW
 1688   1850  3  SF_GLY_MW  SF_ALA_MW
 1688   1851  3  SF_GLY_MW  SF_LYS_MW
 1688   1852  3  SF_GLY_MW  SF_VAL_MW
 1688   1853  3  SF_GLY_MW  SF_ASP_MW
 1688   1854  3  SF_GLY_MW  SF_GLY_MW
 1688   1855  3  SF_GLY_MW  SF_THR_MW
 1688   1856  3  SF_GLY_MW  SF_LYS_MW
 1688   1857  3  SF_GLY_MW  SF_PRO_MW
 1688   1858  3  SF_GLY_MW  SF_VAL_MW
 1688   1859  3  SF_GLY_MW  SF_ALA_MW
 1688   1860  3  SF_GLY_MW  SF_GLU_MW
 1688   1861  3  SF_GLY_MW  SF_VAL_MW
 1688   1862  3  SF_GLY_MW  SF_ARG_MW
 1688   1863  3  SF_GLY_MW  SF_ALA_MW
 1688   1864  3  SF_GLY_MW  SF_ASP_MW
 1688   1865  3  SF_GLY_MW  SF_LEU_MW
 1688   1866  3  SF_GLY_MW  SF_GLU_MW
 1688   1867  3  SF_GLY_MW  SF_LYS_MW
 1688   1868  3  SF_GLY_MW  SF_ILE_MW
 1688   1869  3  SF_GLY_MW  SF_LEU_MW
 1688   1870  3  SF_GLY_MW  SF_GLY_MW
 1689   1689  3  SF_ASP_MW  SF_ASP_MW
 1689   1690  3  SF_ASP_MW  SF_MET_MW
 1689   1691  3  SF_ASP_MW  SF_LEU_MW
 1689   1692  3  SF_ASP_MW  SF_ARG_MW
 1689   1693  3  SF_ASP_MW  SF_ALA_MW
 1689   1694  3  SF_ASP_MW  SF_ALA_MW
 1689   1695  3  SF_ASP_MW  SF_VAL_MW
 1689   1696  3  SF_ASP_MW  SF_LYS_MW
 1689   1697  3  SF_ASP_MW  SF_SER_MW
 1689   1698  3  SF_ASP_MW  SF_GLY_MW
 1689   1699  3  SF_ASP_MW  SF_SER_MW
 1689   1700  3  SF_ASP_MW  SF_GLU_MW
 1689   1701  3  SF_ASP_MW  SF_LEU_MW
 1689   1702  3  SF_ASP_MW  SF_GLY_MW
 1689   1703  3  SF_ASP_MW  SF_LYS_MW
 1689   1704  3  SF_ASP_MW  SF_GLN_MW
 1689   1705  3  SF_ASP_MW  SF_ALA_MW
 1689   1706  3  SF_ASP_MW  SF_LYS_MW
 1689   1707  3  SF_ASP_MW  SF_ASP_MW
 1689   1708  3  SF_ASP_MW  SF_ILE_MW
 1689   1709  3  SF_ASP_MW  SF_MET_MW
 1689   1710  3  SF_ASP_MW  SF_ASP_MW
 1689   1711  3  SF_ASP_MW  SF_ALA_MW
 1689   1712  3  SF_ASP_MW  SF_GLY_MW
 1689   1713  3  SF_ASP_MW  SF_LYS_MW
 1689   1714  3  SF_ASP_MW  SF_LEU_MW
 1689   1715  3  SF_ASP_MW  SF_VAL_MW
 1689   1716  3  SF_ASP_MW  SF_THR_MW
 1689   1717  3  SF_ASP_MW  SF_ASP_MW
 1689   1718  3  SF_ASP_MW  SF_GLU_MW
 1689   1719  3  SF_ASP_MW  SF_LEU_MW
 1689   1720  3  SF_ASP_MW  SF_VAL_MW
 1689   1721  3  SF_ASP_MW  SF_ILE_MW
 1689   1722  3  SF_ASP_MW  SF_ALA_MW
 1689   1723  3  SF_ASP_MW  SF_LEU_MW
 1689   1724  3  SF_ASP_MW  SF_VAL_MW
 1689   1725  3  SF_ASP_MW  SF_LYS_MW
 1689   1726  3  SF_ASP_MW  SF_GLU_MW
 1689   1727  3  SF_ASP_MW  SF_ARG_MW
 1689   1728  3  SF_ASP_MW  SF_ILE_MW
 1689   1729  3  SF_ASP_MW  SF_ALA_MW
 1689   1730  3  SF_ASP_MW  SF_GLN_MW
 1689   1731  3  SF_ASP_MW  SF_GLU_MW
 1689   1732  3  SF_ASP_MW  SF_ASP_MW
 1689   1733  3  SF_ASP_MW  SF_CYS_MW
 1689   1734  3  SF_ASP_MW  SF_ARG_MW
 1689   1735  3  SF_ASP_MW  SF_ASN_MW
 1689   1736  3  SF_ASP_MW  SF_GLY_MW
 1689   1737  3  SF_ASP_MW  SF_PHE_MW
 1689   1738  3  SF_ASP_MW  SF_LEU_MW
 1689   1739  3  SF_ASP_MW  SF_LEU_MW
 1689   1740  3  SF_ASP_MW  SF_ASP_MW
 1689   1741  3  SF_ASP_MW  SF_GLY_MW
 1689   1742  3  SF_ASP_MW  SF_PHE_MW
 1689   1743  3  SF_ASP_MW  SF_PRO_MW
 1689   1744  3  SF_ASP_MW  SF_ARG_MW
 1689   1745  3  SF_ASP_MW  SF_THR_MW
 1689   1746  3  SF_ASP_MW  SF_ILE_MW
 1689   1747  3  SF_ASP_MW  SF_PRO_MW
 1689   1748  3  SF_ASP_MW  SF_GLN_MW
 1689   1749  3  SF_ASP_MW  SF_ALA_MW
 1689   1750  3  SF_ASP_MW  SF_ASP_MW
 1689   1751  3  SF_ASP_MW  SF_ALA_MW
 1689   1752  3  SF_ASP_MW  SF_MET_MW
 1689   1753  3  SF_ASP_MW  SF_LYS_MW
 1689   1754  3  SF_ASP_MW  SF_GLU_MW
 1689   1755  3  SF_ASP_MW  SF_ALA_MW
 1689   1756  3  SF_ASP_MW  SF_GLY_MW
 1689   1757  3  SF_ASP_MW  SF_ILE_MW
 1689   1758  3  SF_ASP_MW  SF_ASN_MW
 1689   1759  3  SF_ASP_MW  SF_VAL_MW
 1689   1760  3  SF_ASP_MW  SF_ASP_MW
 1689   1761  3  SF_ASP_MW  SF_TYR_MW
 1689   1762  3  SF_ASP_MW  SF_VAL_MW
 1689   1763  3  SF_ASP_MW  SF_LEU_MW
 1689   1764  3  SF_ASP_MW  SF_GLU_MW
 1689   1765  3  SF_ASP_MW  SF_PHE_MW
 1689   1766  3  SF_ASP_MW  SF_ASP_MW
 1689   1767  3  SF_ASP_MW  SF_VAL_MW
 1689   1768  3  SF_ASP_MW  SF_PRO_MW
 1689   1769  3  SF_ASP_MW  SF_ASP_MW
 1689   1770  3  SF_ASP_MW  SF_GLU_MW
 1689   1771  3  SF_ASP_MW  SF_LEU_MW
 1689   1772  3  SF_ASP_MW  SF_ILE_MW
 1689   1773  3  SF_ASP_MW  SF_VAL_MW
 1689   1774  3  SF_ASP_MW  SF_ASP_MW
 1689   1775  3  SF_ASP_MW  SF_ARG_MW
 1689   1776  3  SF_ASP_MW  SF_ILE_MW
 1689   1777  3  SF_ASP_MW  SF_VAL_MW
 1689   1778  3  SF_ASP_MW  SF_GLY_MW
 1689   1779  3  SF_ASP_MW  SF_ARG_MW
 1689   1780  3  SF_ASP_MW  SF_ARG_MW
 1689   1781  3  SF_ASP_MW  SF_VAL_MW
 1689   1782  3  SF_ASP_MW  SF_HIS_MW
 1689   1783  3  SF_ASP_MW  SF_ALA_MW
 1689   1784  3  SF_ASP_MW  SF_PRO_MW
 1689   1785  3  SF_ASP_MW  SF_SER_MW
 1689   1786  3  SF_ASP_MW  SF_GLY_MW
 1689   1787  3  SF_ASP_MW  SF_ARG_MW
 1689   1788  3  SF_ASP_MW  SF_VAL_MW
 1689   1789  3  SF_ASP_MW  SF_TYR_MW
 1689   1790  3  SF_ASP_MW  SF_HIS_MW
 1689   1791  3  SF_ASP_MW  SF_VAL_MW
 1689   1792  3  SF_ASP_MW  SF_LYS_MW
 1689   1793  3  SF_ASP_MW  SF_PHE_MW
 1689   1794  3  SF_ASP_MW  SF_ASN_MW
 1689   1795  3  SF_ASP_MW  SF_PRO_MW
 1689   1796  3  SF_ASP_MW  SF_PRO_MW
 1689   1797  3  SF_ASP_MW  SF_LYS_MW
 1689   1798  3  SF_ASP_MW  SF_VAL_MW
 1689   1799  3  SF_ASP_MW  SF_GLU_MW
 1689   1800  3  SF_ASP_MW  SF_GLY_MW
 1689   1801  3  SF_ASP_MW  SF_LYS_MW
 1689   1802  3  SF_ASP_MW  SF_ASP_MW
 1689   1803  3  SF_ASP_MW  SF_ASP_MW
 1689   1804  3  SF_ASP_MW  SF_VAL_MW
 1689   1805  3  SF_ASP_MW  SF_THR_MW
 1689   1806  3  SF_ASP_MW  SF_GLY_MW
 1689   1807  3  SF_ASP_MW  SF_GLU_MW
 1689   1808  3  SF_ASP_MW  SF_GLU_MW
 1689   1809  3  SF_ASP_MW  SF_LEU_MW
 1689   1810  3  SF_ASP_MW  SF_THR_MW
 1689   1811  3  SF_ASP_MW  SF_THR_MW
 1689   1812  3  SF_ASP_MW  SF_ARG_MW
 1689   1813  3  SF_ASP_MW  SF_LYS_MW
 1689   1814  3  SF_ASP_MW  SF_ASP_MW
 1689   1815  3  SF_ASP_MW  SF_ASP_MW
 1689   1816  3  SF_ASP_MW  SF_GLN_MW
 1689   1817  3  SF_ASP_MW  SF_GLU_MW
 1689   1818  3  SF_ASP_MW  SF_GLU_MW
 1689   1819  3  SF_ASP_MW  SF_THR_MW
 1689   1820  3  SF_ASP_MW  SF_VAL_MW
 1689   1821  3  SF_ASP_MW  SF_ARG_MW
 1689   1822  3  SF_ASP_MW  SF_LYS_MW
 1689   1823  3  SF_ASP_MW  SF_ARG_MW
 1689   1824  3  SF_ASP_MW  SF_LEU_MW
 1689   1825  3  SF_ASP_MW  SF_VAL_MW
 1689   1826  3  SF_ASP_MW  SF_GLU_MW
 1689   1827  3  SF_ASP_MW  SF_TYR_MW
 1689   1828  3  SF_ASP_MW  SF_HIS_MW
 1689   1829  3  SF_ASP_MW  SF_GLN_MW
 1689   1830  3  SF_ASP_MW  SF_MET_MW
 1689   1831  3  SF_ASP_MW  SF_THR_MW
 1689   1832  3  SF_ASP_MW  SF_ALA_MW
 1689   1833  3  SF_ASP_MW  SF_PRO_MW
 1689   1834  3  SF_ASP_MW  SF_LEU_MW
 1689   1835  3  SF_ASP_MW  SF_ILE_MW
 1689   1836  3  SF_ASP_MW  SF_GLY_MW
 1689   1837  3  SF_ASP_MW  SF_TYR_MW
 1689   1838  3  SF_ASP_MW  SF_TYR_MW
 1689   1839  3  SF_ASP_MW  SF_SER_MW
 1689   1840  3  SF_ASP_MW  SF_LYS_MW
 1689   1841  3  SF_ASP_MW  SF_GLU_MW
 1689   1842  3  SF_ASP_MW  SF_ALA_MW
 1689   1843  3  SF_ASP_MW  SF_GLU_MW
 1689   1844  3  SF_ASP_MW  SF_ALA_MW
 1689   1845  3  SF_ASP_MW  SF_GLY_MW
 1689   1846  3  SF_ASP_MW  SF_ASN_MW
 1689   1847  3  SF_ASP_MW  SF_THR_MW
 1689   1848  3  SF_ASP_MW  SF_LYS_MW
 1689   1849  3  SF_ASP_MW  SF_TYR_MW
 1689   1850  3  SF_ASP_MW  SF_ALA_MW
 1689   1851  3  SF_ASP_MW  SF_LYS_MW
 1689   1852  3  SF_ASP_MW  SF_VAL_MW
 1689   1853  3  SF_ASP_MW  SF_ASP_MW
 1689   1854  3  SF_ASP_MW  SF_GLY_MW
 1689   1855  3  SF_ASP_MW  SF_THR_MW
 1689   1856  3  SF_ASP_MW  SF_LYS_MW
 1689   1857  3  SF_ASP_MW  SF_PRO_MW
 1689   1858  3  SF_ASP_MW  SF_VAL_MW
 1689   1859  3  SF_ASP_MW  SF_ALA_MW
 1689   1860  3  SF_ASP_MW  SF_GLU_MW
 1689   1861  3  SF_ASP_MW  SF_VAL_MW
 1689   1862  3  SF_ASP_MW  SF_ARG_MW
 1689   1863  3  SF_ASP_MW  SF_ALA_MW
 1689   1864  3  SF_ASP_MW  SF_ASP_MW
 1689   1865  3  SF_ASP_MW  SF_LEU_MW
 1689   1866  3  SF_ASP_MW  SF_GLU_MW
 1689   1867  3  SF_ASP_MW  SF_LYS_MW
 1689   1868  3  SF_ASP_MW  SF_ILE_MW
 1689   1869  3  SF_ASP_MW  SF_LEU_MW
 1689   1870  3  SF_ASP_MW  SF_GLY_MW
 1690   1690  3  SF_MET_MW  SF_MET_MW
 1690   1691  3  SF_MET_MW  SF_LEU_MW
 1690   1692  3  SF_MET_MW  SF_ARG_MW
 1690   1693  3  SF_MET_MW  SF_ALA_MW
 1690   1694  3  SF_MET_MW  SF_ALA_MW
 1690   1695  3  SF_MET_MW  SF_VAL_MW
 1690   1696  3  SF_MET_MW  SF_LYS_MW
 1690   1697  3  SF_MET_MW  SF_SER_MW
 1690   1698  3  SF_MET_MW  SF_GLY_MW
 1690   1699  3  SF_MET_MW  SF_SER_MW
 1690   1700  3  SF_MET_MW  SF_GLU_MW
 1690   1701  3  SF_MET_MW  SF_LEU_MW
 1690   1702  3  SF_MET_MW  SF_GLY_MW
 1690   1703  3  SF_MET_MW  SF_LYS_MW
 1690   1704  3  SF_MET_MW  SF_GLN_MW
 1690   1705  3  SF_MET_MW  SF_ALA_MW
 1690   1706  3  SF_MET_MW  SF_LYS_MW
 1690   1707  3  SF_MET_MW  SF_ASP_MW
 1690   1708  3  SF_MET_MW  SF_ILE_MW
 1690   1709  3  SF_MET_MW  SF_MET_MW
 1690   1710  3  SF_MET_MW  SF_ASP_MW
 1690   1711  3  SF_MET_MW  SF_ALA_MW
 1690   1712  3  SF_MET_MW  SF_GLY_MW
 1690   1713  3  SF_MET_MW  SF_LYS_MW
 1690   1714  3  SF_MET_MW  SF_LEU_MW
 1690   1715  3  SF_MET_MW  SF_VAL_MW
 1690   1716  3  SF_MET_MW  SF_THR_MW
 1690   1717  3  SF_MET_MW  SF_ASP_MW
 1690   1718  3  SF_MET_MW  SF_GLU_MW
 1690   1719  3  SF_MET_MW  SF_LEU_MW
 1690   1720  3  SF_MET_MW  SF_VAL_MW
 1690   1721  3  SF_MET_MW  SF_ILE_MW
 1690   1722  3  SF_MET_MW  SF_ALA_MW
 1690   1723  3  SF_MET_MW  SF_LEU_MW
 1690   1724  3  SF_MET_MW  SF_VAL_MW
 1690   1725  3  SF_MET_MW  SF_LYS_MW
 1690   1726  3  SF_MET_MW  SF_GLU_MW
 1690   1727  3  SF_MET_MW  SF_ARG_MW
 1690   1728  3  SF_MET_MW  SF_ILE_MW
 1690   1729  3  SF_MET_MW  SF_ALA_MW
 1690   1730  3  SF_MET_MW  SF_GLN_MW
 1690   1731  3  SF_MET_MW  SF_GLU_MW
 1690   1732  3  SF_MET_MW  SF_ASP_MW
 1690   1733  3  SF_MET_MW  SF_CYS_MW
 1690   1734  3  SF_MET_MW  SF_ARG_MW
 1690   1735  3  SF_MET_MW  SF_ASN_MW
 1690   1736  3  SF_MET_MW  SF_GLY_MW
 1690   1737  3  SF_MET_MW  SF_PHE_MW
 1690   1738  3  SF_MET_MW  SF_LEU_MW
 1690   1739  3  SF_MET_MW  SF_LEU_MW
 1690   1740  3  SF_MET_MW  SF_ASP_MW
 1690   1741  3  SF_MET_MW  SF_GLY_MW
 1690   1742  3  SF_MET_MW  SF_PHE_MW
 1690   1743  3  SF_MET_MW  SF_PRO_MW
 1690   1744  3  SF_MET_MW  SF_ARG_MW
 1690   1745  3  SF_MET_MW  SF_THR_MW
 1690   1746  3  SF_MET_MW  SF_ILE_MW
 1690   1747  3  SF_MET_MW  SF_PRO_MW
 1690   1748  3  SF_MET_MW  SF_GLN_MW
 1690   1749  3  SF_MET_MW  SF_ALA_MW
 1690   1750  3  SF_MET_MW  SF_ASP_MW
 1690   1751  3  SF_MET_MW  SF_ALA_MW
 1690   1752  3  SF_MET_MW  SF_MET_MW
 1690   1753  3  SF_MET_MW  SF_LYS_MW
 1690   1754  3  SF_MET_MW  SF_GLU_MW
 1690   1755  3  SF_MET_MW  SF_ALA_MW
 1690   1756  3  SF_MET_MW  SF_GLY_MW
 1690   1757  3  SF_MET_MW  SF_ILE_MW
 1690   1758  3  SF_MET_MW  SF_ASN_MW
 1690   1759  3  SF_MET_MW  SF_VAL_MW
 1690   1760  3  SF_MET_MW  SF_ASP_MW
 1690   1761  3  SF_MET_MW  SF_TYR_MW
 1690   1762  3  SF_MET_MW  SF_VAL_MW
 1690   1763  3  SF_MET_MW  SF_LEU_MW
 1690   1764  3  SF_MET_MW  SF_GLU_MW
 1690   1765  3  SF_MET_MW  SF_PHE_MW
 1690   1766  3  SF_MET_MW  SF_ASP_MW
 1690   1767  3  SF_MET_MW  SF_VAL_MW
 1690   1768  3  SF_MET_MW  SF_PRO_MW
 1690   1769  3  SF_MET_MW  SF_ASP_MW
 1690   1770  3  SF_MET_MW  SF_GLU_MW
 1690   1771  3  SF_MET_MW  SF_LEU_MW
 1690   1772  3  SF_MET_MW  SF_ILE_MW
 1690   1773  3  SF_MET_MW  SF_VAL_MW
 1690   1774  3  SF_MET_MW  SF_ASP_MW
 1690   1775  3  SF_MET_MW  SF_ARG_MW
 1690   1776  3  SF_MET_MW  SF_ILE_MW
 1690   1777  3  SF_MET_MW  SF_VAL_MW
 1690   1778  3  SF_MET_MW  SF_GLY_MW
 1690   1779  3  SF_MET_MW  SF_ARG_MW
 1690   1780  3  SF_MET_MW  SF_ARG_MW
 1690   1781  3  SF_MET_MW  SF_VAL_MW
 1690   1782  3  SF_MET_MW  SF_HIS_MW
 1690   1783  3  SF_MET_MW  SF_ALA_MW
 1690   1784  3  SF_MET_MW  SF_PRO_MW
 1690   1785  3  SF_MET_MW  SF_SER_MW
 1690   1786  3  SF_MET_MW  SF_GLY_MW
 1690   1787  3  SF_MET_MW  SF_ARG_MW
 1690   1788  3  SF_MET_MW  SF_VAL_MW
 1690   1789  3  SF_MET_MW  SF_TYR_MW
 1690   1790  3  SF_MET_MW  SF_HIS_MW
 1690   1791  3  SF_MET_MW  SF_VAL_MW
 1690   1792  3  SF_MET_MW  SF_LYS_MW
 1690   1793  3  SF_MET_MW  SF_PHE_MW
 1690   1794  3  SF_MET_MW  SF_ASN_MW
 1690   1795  3  SF_MET_MW  SF_PRO_MW
 1690   1796  3  SF_MET_MW  SF_PRO_MW
 1690   1797  3  SF_MET_MW  SF_LYS_MW
 1690   1798  3  SF_MET_MW  SF_VAL_MW
 1690   1799  3  SF_MET_MW  SF_GLU_MW
 1690   1800  3  SF_MET_MW  SF_GLY_MW
 1690   1801  3  SF_MET_MW  SF_LYS_MW
 1690   1802  3  SF_MET_MW  SF_ASP_MW
 1690   1803  3  SF_MET_MW  SF_ASP_MW
 1690   1804  3  SF_MET_MW  SF_VAL_MW
 1690   1805  3  SF_MET_MW  SF_THR_MW
 1690   1806  3  SF_MET_MW  SF_GLY_MW
 1690   1807  3  SF_MET_MW  SF_GLU_MW
 1690   1808  3  SF_MET_MW  SF_GLU_MW
 1690   1809  3  SF_MET_MW  SF_LEU_MW
 1690   1810  3  SF_MET_MW  SF_THR_MW
 1690   1811  3  SF_MET_MW  SF_THR_MW
 1690   1812  3  SF_MET_MW  SF_ARG_MW
 1690   1813  3  SF_MET_MW  SF_LYS_MW
 1690   1814  3  SF_MET_MW  SF_ASP_MW
 1690   1815  3  SF_MET_MW  SF_ASP_MW
 1690   1816  3  SF_MET_MW  SF_GLN_MW
 1690   1817  3  SF_MET_MW  SF_GLU_MW
 1690   1818  3  SF_MET_MW  SF_GLU_MW
 1690   1819  3  SF_MET_MW  SF_THR_MW
 1690   1820  3  SF_MET_MW  SF_VAL_MW
 1690   1821  3  SF_MET_MW  SF_ARG_MW
 1690   1822  3  SF_MET_MW  SF_LYS_MW
 1690   1823  3  SF_MET_MW  SF_ARG_MW
 1690   1824  3  SF_MET_MW  SF_LEU_MW
 1690   1825  3  SF_MET_MW  SF_VAL_MW
 1690   1826  3  SF_MET_MW  SF_GLU_MW
 1690   1827  3  SF_MET_MW  SF_TYR_MW
 1690   1828  3  SF_MET_MW  SF_HIS_MW
 1690   1829  3  SF_MET_MW  SF_GLN_MW
 1690   1830  3  SF_MET_MW  SF_MET_MW
 1690   1831  3  SF_MET_MW  SF_THR_MW
 1690   1832  3  SF_MET_MW  SF_ALA_MW
 1690   1833  3  SF_MET_MW  SF_PRO_MW
 1690   1834  3  SF_MET_MW  SF_LEU_MW
 1690   1835  3  SF_MET_MW  SF_ILE_MW
 1690   1836  3  SF_MET_MW  SF_GLY_MW
 1690   1837  3  SF_MET_MW  SF_TYR_MW
 1690   1838  3  SF_MET_MW  SF_TYR_MW
 1690   1839  3  SF_MET_MW  SF_SER_MW
 1690   1840  3  SF_MET_MW  SF_LYS_MW
 1690   1841  3  SF_MET_MW  SF_GLU_MW
 1690   1842  3  SF_MET_MW  SF_ALA_MW
 1690   1843  3  SF_MET_MW  SF_GLU_MW
 1690   1844  3  SF_MET_MW  SF_ALA_MW
 1690   1845  3  SF_MET_MW  SF_GLY_MW
 1690   1846  3  SF_MET_MW  SF_ASN_MW
 1690   1847  3  SF_MET_MW  SF_THR_MW
 1690   1848  3  SF_MET_MW  SF_LYS_MW
 1690   1849  3  SF_MET_MW  SF_TYR_MW
 1690   1850  3  SF_MET_MW  SF_ALA_MW
 1690   1851  3  SF_MET_MW  SF_LYS_MW
 1690   1852  3  SF_MET_MW  SF_VAL_MW
 1690   1853  3  SF_MET_MW  SF_ASP_MW
 1690   1854  3  SF_MET_MW  SF_GLY_MW
 1690   1855  3  SF_MET_MW  SF_THR_MW
 1690   1856  3  SF_MET_MW  SF_LYS_MW
 1690   1857  3  SF_MET_MW  SF_PRO_MW
 1690   1858  3  SF_MET_MW  SF_VAL_MW
 1690   1859  3  SF_MET_MW  SF_ALA_MW
 1690   1860  3  SF_MET_MW  SF_GLU_MW
 1690   1861  3  SF_MET_MW  SF_VAL_MW
 1690   1862  3  SF_MET_MW  SF_ARG_MW
 1690   1863  3  SF_MET_MW  SF_ALA_MW
 1690   1864  3  SF_MET_MW  SF_ASP_MW
 1690   1865  3  SF_MET_MW  SF_LEU_MW
 1690   1866  3  SF_MET_MW  SF_GLU_MW
 1690   1867  3  SF_MET_MW  SF_LYS_MW
 1690   1868  3  SF_MET_MW  SF_ILE_MW
 1690   1869  3  SF_MET_MW  SF_LEU_MW
 1690   1870  3  SF_MET_MW  SF_GLY_MW
 1691   1691  3  SF_LEU_MW  SF_LEU_MW
 1691   1692  3  SF_LEU_MW  SF_ARG_MW
 1691   1693  3  SF_LEU_MW  SF_ALA_MW
 1691   1694  3  SF_LEU_MW  SF_ALA_MW
 1691   1695  3  SF_LEU_MW  SF_VAL_MW
 1691   1696  3  SF_LEU_MW  SF_LYS_MW
 1691   1697  3  SF_LEU_MW  SF_SER_MW
 1691   1698  3  SF_LEU_MW  SF_GLY_MW
 1691   1699  3  SF_LEU_MW  SF_SER_MW
 1691   1700  3  SF_LEU_MW  SF_GLU_MW
 1691   1701  3  SF_LEU_MW  SF_LEU_MW
 1691   1702  3  SF_LEU_MW  SF_GLY_MW
 1691   1703  3  SF_LEU_MW  SF_LYS_MW
 1691   1704  3  SF_LEU_MW  SF_GLN_MW
 1691   1705  3  SF_LEU_MW  SF_ALA_MW
 1691   1706  3  SF_LEU_MW  SF_LYS_MW
 1691   1707  3  SF_LEU_MW  SF_ASP_MW
 1691   1708  3  SF_LEU_MW  SF_ILE_MW
 1691   1709  3  SF_LEU_MW  SF_MET_MW
 1691   1710  3  SF_LEU_MW  SF_ASP_MW
 1691   1711  3  SF_LEU_MW  SF_ALA_MW
 1691   1712  3  SF_LEU_MW  SF_GLY_MW
 1691   1713  3  SF_LEU_MW  SF_LYS_MW
 1691   1714  3  SF_LEU_MW  SF_LEU_MW
 1691   1715  3  SF_LEU_MW  SF_VAL_MW
 1691   1716  3  SF_LEU_MW  SF_THR_MW
 1691   1717  3  SF_LEU_MW  SF_ASP_MW
 1691   1718  3  SF_LEU_MW  SF_GLU_MW
 1691   1719  3  SF_LEU_MW  SF_LEU_MW
 1691   1720  3  SF_LEU_MW  SF_VAL_MW
 1691   1721  3  SF_LEU_MW  SF_ILE_MW
 1691   1722  3  SF_LEU_MW  SF_ALA_MW
 1691   1723  3  SF_LEU_MW  SF_LEU_MW
 1691   1724  3  SF_LEU_MW  SF_VAL_MW
 1691   1725  3  SF_LEU_MW  SF_LYS_MW
 1691   1726  3  SF_LEU_MW  SF_GLU_MW
 1691   1727  3  SF_LEU_MW  SF_ARG_MW
 1691   1728  3  SF_LEU_MW  SF_ILE_MW
 1691   1729  3  SF_LEU_MW  SF_ALA_MW
 1691   1730  3  SF_LEU_MW  SF_GLN_MW
 1691   1731  3  SF_LEU_MW  SF_GLU_MW
 1691   1732  3  SF_LEU_MW  SF_ASP_MW
 1691   1733  3  SF_LEU_MW  SF_CYS_MW
 1691   1734  3  SF_LEU_MW  SF_ARG_MW
 1691   1735  3  SF_LEU_MW  SF_ASN_MW
 1691   1736  3  SF_LEU_MW  SF_GLY_MW
 1691   1737  3  SF_LEU_MW  SF_PHE_MW
 1691   1738  3  SF_LEU_MW  SF_LEU_MW
 1691   1739  3  SF_LEU_MW  SF_LEU_MW
 1691   1740  3  SF_LEU_MW  SF_ASP_MW
 1691   1741  3  SF_LEU_MW  SF_GLY_MW
 1691   1742  3  SF_LEU_MW  SF_PHE_MW
 1691   1743  3  SF_LEU_MW  SF_PRO_MW
 1691   1744  3  SF_LEU_MW  SF_ARG_MW
 1691   1745  3  SF_LEU_MW  SF_THR_MW
 1691   1746  3  SF_LEU_MW  SF_ILE_MW
 1691   1747  3  SF_LEU_MW  SF_PRO_MW
 1691   1748  3  SF_LEU_MW  SF_GLN_MW
 1691   1749  3  SF_LEU_MW  SF_ALA_MW
 1691   1750  3  SF_LEU_MW  SF_ASP_MW
 1691   1751  3  SF_LEU_MW  SF_ALA_MW
 1691   1752  3  SF_LEU_MW  SF_MET_MW
 1691   1753  3  SF_LEU_MW  SF_LYS_MW
 1691   1754  3  SF_LEU_MW  SF_GLU_MW
 1691   1755  3  SF_LEU_MW  SF_ALA_MW
 1691   1756  3  SF_LEU_MW  SF_GLY_MW
 1691   1757  3  SF_LEU_MW  SF_ILE_MW
 1691   1758  3  SF_LEU_MW  SF_ASN_MW
 1691   1759  3  SF_LEU_MW  SF_VAL_MW
 1691   1760  3  SF_LEU_MW  SF_ASP_MW
 1691   1761  3  SF_LEU_MW  SF_TYR_MW
 1691   1762  3  SF_LEU_MW  SF_VAL_MW
 1691   1763  3  SF_LEU_MW  SF_LEU_MW
 1691   1764  3  SF_LEU_MW  SF_GLU_MW
 1691   1765  3  SF_LEU_MW  SF_PHE_MW
 1691   1766  3  SF_LEU_MW  SF_ASP_MW
 1691   1767  3  SF_LEU_MW  SF_VAL_MW
 1691   1768  3  SF_LEU_MW  SF_PRO_MW
 1691   1769  3  SF_LEU_MW  SF_ASP_MW
 1691   1770  3  SF_LEU_MW  SF_GLU_MW
 1691   1771  3  SF_LEU_MW  SF_LEU_MW
 1691   1772  3  SF_LEU_MW  SF_ILE_MW
 1691   1773  3  SF_LEU_MW  SF_VAL_MW
 1691   1774  3  SF_LEU_MW  SF_ASP_MW
 1691   1775  3  SF_LEU_MW  SF_ARG_MW
 1691   1776  3  SF_LEU_MW  SF_ILE_MW
 1691   1777  3  SF_LEU_MW  SF_VAL_MW
 1691   1778  3  SF_LEU_MW  SF_GLY_MW
 1691   1779  3  SF_LEU_MW  SF_ARG_MW
 1691   1780  3  SF_LEU_MW  SF_ARG_MW
 1691   1781  3  SF_LEU_MW  SF_VAL_MW
 1691   1782  3  SF_LEU_MW  SF_HIS_MW
 1691   1783  3  SF_LEU_MW  SF_ALA_MW
 1691   1784  3  SF_LEU_MW  SF_PRO_MW
 1691   1785  3  SF_LEU_MW  SF_SER_MW
 1691   1786  3  SF_LEU_MW  SF_GLY_MW
 1691   1787  3  SF_LEU_MW  SF_ARG_MW
 1691   1788  3  SF_LEU_MW  SF_VAL_MW
 1691   1789  3  SF_LEU_MW  SF_TYR_MW
 1691   1790  3  SF_LEU_MW  SF_HIS_MW
 1691   1791  3  SF_LEU_MW  SF_VAL_MW
 1691   1792  3  SF_LEU_MW  SF_LYS_MW
 1691   1793  3  SF_LEU_MW  SF_PHE_MW
 1691   1794  3  SF_LEU_MW  SF_ASN_MW
 1691   1795  3  SF_LEU_MW  SF_PRO_MW
 1691   1796  3  SF_LEU_MW  SF_PRO_MW
 1691   1797  3  SF_LEU_MW  SF_LYS_MW
 1691   1798  3  SF_LEU_MW  SF_VAL_MW
 1691   1799  3  SF_LEU_MW  SF_GLU_MW
 1691   1800  3  SF_LEU_MW  SF_GLY_MW
 1691   1801  3  SF_LEU_MW  SF_LYS_MW
 1691   1802  3  SF_LEU_MW  SF_ASP_MW
 1691   1803  3  SF_LEU_MW  SF_ASP_MW
 1691   1804  3  SF_LEU_MW  SF_VAL_MW
 1691   1805  3  SF_LEU_MW  SF_THR_MW
 1691   1806  3  SF_LEU_MW  SF_GLY_MW
 1691   1807  3  SF_LEU_MW  SF_GLU_MW
 1691   1808  3  SF_LEU_MW  SF_GLU_MW
 1691   1809  3  SF_LEU_MW  SF_LEU_MW
 1691   1810  3  SF_LEU_MW  SF_THR_MW
 1691   1811  3  SF_LEU_MW  SF_THR_MW
 1691   1812  3  SF_LEU_MW  SF_ARG_MW
 1691   1813  3  SF_LEU_MW  SF_LYS_MW
 1691   1814  3  SF_LEU_MW  SF_ASP_MW
 1691   1815  3  SF_LEU_MW  SF_ASP_MW
 1691   1816  3  SF_LEU_MW  SF_GLN_MW
 1691   1817  3  SF_LEU_MW  SF_GLU_MW
 1691   1818  3  SF_LEU_MW  SF_GLU_MW
 1691   1819  3  SF_LEU_MW  SF_THR_MW
 1691   1820  3  SF_LEU_MW  SF_VAL_MW
 1691   1821  3  SF_LEU_MW  SF_ARG_MW
 1691   1822  3  SF_LEU_MW  SF_LYS_MW
 1691   1823  3  SF_LEU_MW  SF_ARG_MW
 1691   1824  3  SF_LEU_MW  SF_LEU_MW
 1691   1825  3  SF_LEU_MW  SF_VAL_MW
 1691   1826  3  SF_LEU_MW  SF_GLU_MW
 1691   1827  3  SF_LEU_MW  SF_TYR_MW
 1691   1828  3  SF_LEU_MW  SF_HIS_MW
 1691   1829  3  SF_LEU_MW  SF_GLN_MW
 1691   1830  3  SF_LEU_MW  SF_MET_MW
 1691   1831  3  SF_LEU_MW  SF_THR_MW
 1691   1832  3  SF_LEU_MW  SF_ALA_MW
 1691   1833  3  SF_LEU_MW  SF_PRO_MW
 1691   1834  3  SF_LEU_MW  SF_LEU_MW
 1691   1835  3  SF_LEU_MW  SF_ILE_MW
 1691   1836  3  SF_LEU_MW  SF_GLY_MW
 1691   1837  3  SF_LEU_MW  SF_TYR_MW
 1691   1838  3  SF_LEU_MW  SF_TYR_MW
 1691   1839  3  SF_LEU_MW  SF_SER_MW
 1691   1840  3  SF_LEU_MW  SF_LYS_MW
 1691   1841  3  SF_LEU_MW  SF_GLU_MW
 1691   1842  3  SF_LEU_MW  SF_ALA_MW
 1691   1843  3  SF_LEU_MW  SF_GLU_MW
 1691   1844  3  SF_LEU_MW  SF_ALA_MW
 1691   1845  3  SF_LEU_MW  SF_GLY_MW
 1691   1846  3  SF_LEU_MW  SF_ASN_MW
 1691   1847  3  SF_LEU_MW  SF_THR_MW
 1691   1848  3  SF_LEU_MW  SF_LYS_MW
 1691   1849  3  SF_LEU_MW  SF_TYR_MW
 1691   1850  3  SF_LEU_MW  SF_ALA_MW
 1691   1851  3  SF_LEU_MW  SF_LYS_MW
 1691   1852  3  SF_LEU_MW  SF_VAL_MW
 1691   1853  3  SF_LEU_MW  SF_ASP_MW
 1691   1854  3  SF_LEU_MW  SF_GLY_MW
 1691   1855  3  SF_LEU_MW  SF_THR_MW
 1691   1856  3  SF_LEU_MW  SF_LYS_MW
 1691   1857  3  SF_LEU_MW  SF_PRO_MW
 1691   1858  3  SF_LEU_MW  SF_VAL_MW
 1691   1859  3  SF_LEU_MW  SF_ALA_MW
 1691   1860  3  SF_LEU_MW  SF_GLU_MW
 1691   1861  3  SF_LEU_MW  SF_VAL_MW
 1691   1862  3  SF_LEU_MW  SF_ARG_MW
 1691   1863  3  SF_LEU_MW  SF_ALA_MW
 1691   1864  3  SF_LEU_MW  SF_ASP_MW
 1691   1865  3  SF_LEU_MW  SF_LEU_MW
 1691   1866  3  SF_LEU_MW  SF_GLU_MW
 1691   1867  3  SF_LEU_MW  SF_LYS_MW
 1691   1868  3  SF_LEU_MW  SF_ILE_MW
 1691   1869  3  SF_LEU_MW  SF_LEU_MW
 1691   1870  3  SF_LEU_MW  SF_GLY_MW
 1692   1692  3  SF_ARG_MW  SF_ARG_MW
 1692   1693  3  SF_ARG_MW  SF_ALA_MW
 1692   1694  3  SF_ARG_MW  SF_ALA_MW
 1692   1695  3  SF_ARG_MW  SF_VAL_MW
 1692   1696  3  SF_ARG_MW  SF_LYS_MW
 1692   1697  3  SF_ARG_MW  SF_SER_MW
 1692   1698  3  SF_ARG_MW  SF_GLY_MW
 1692   1699  3  SF_ARG_MW  SF_SER_MW
 1692   1700  3  SF_ARG_MW  SF_GLU_MW
 1692   1701  3  SF_ARG_MW  SF_LEU_MW
 1692   1702  3  SF_ARG_MW  SF_GLY_MW
 1692   1703  3  SF_ARG_MW  SF_LYS_MW
 1692   1704  3  SF_ARG_MW  SF_GLN_MW
 1692   1705  3  SF_ARG_MW  SF_ALA_MW
 1692   1706  3  SF_ARG_MW  SF_LYS_MW
 1692   1707  3  SF_ARG_MW  SF_ASP_MW
 1692   1708  3  SF_ARG_MW  SF_ILE_MW
 1692   1709  3  SF_ARG_MW  SF_MET_MW
 1692   1710  3  SF_ARG_MW  SF_ASP_MW
 1692   1711  3  SF_ARG_MW  SF_ALA_MW
 1692   1712  3  SF_ARG_MW  SF_GLY_MW
 1692   1713  3  SF_ARG_MW  SF_LYS_MW
 1692   1714  3  SF_ARG_MW  SF_LEU_MW
 1692   1715  3  SF_ARG_MW  SF_VAL_MW
 1692   1716  3  SF_ARG_MW  SF_THR_MW
 1692   1717  3  SF_ARG_MW  SF_ASP_MW
 1692   1718  3  SF_ARG_MW  SF_GLU_MW
 1692   1719  3  SF_ARG_MW  SF_LEU_MW
 1692   1720  3  SF_ARG_MW  SF_VAL_MW
 1692   1721  3  SF_ARG_MW  SF_ILE_MW
 1692   1722  3  SF_ARG_MW  SF_ALA_MW
 1692   1723  3  SF_ARG_MW  SF_LEU_MW
 1692   1724  3  SF_ARG_MW  SF_VAL_MW
 1692   1725  3  SF_ARG_MW  SF_LYS_MW
 1692   1726  3  SF_ARG_MW  SF_GLU_MW
 1692   1727  3  SF_ARG_MW  SF_ARG_MW
 1692   1728  3  SF_ARG_MW  SF_ILE_MW
 1692   1729  3  SF_ARG_MW  SF_ALA_MW
 1692   1730  3  SF_ARG_MW  SF_GLN_MW
 1692   1731  3  SF_ARG_MW  SF_GLU_MW
 1692   1732  3  SF_ARG_MW  SF_ASP_MW
 1692   1733  3  SF_ARG_MW  SF_CYS_MW
 1692   1734  3  SF_ARG_MW  SF_ARG_MW
 1692   1735  3  SF_ARG_MW  SF_ASN_MW
 1692   1736  3  SF_ARG_MW  SF_GLY_MW
 1692   1737  3  SF_ARG_MW  SF_PHE_MW
 1692   1738  3  SF_ARG_MW  SF_LEU_MW
 1692   1739  3  SF_ARG_MW  SF_LEU_MW
 1692   1740  3  SF_ARG_MW  SF_ASP_MW
 1692   1741  3  SF_ARG_MW  SF_GLY_MW
 1692   1742  3  SF_ARG_MW  SF_PHE_MW
 1692   1743  3  SF_ARG_MW  SF_PRO_MW
 1692   1744  3  SF_ARG_MW  SF_ARG_MW
 1692   1745  3  SF_ARG_MW  SF_THR_MW
 1692   1746  3  SF_ARG_MW  SF_ILE_MW
 1692   1747  3  SF_ARG_MW  SF_PRO_MW
 1692   1748  3  SF_ARG_MW  SF_GLN_MW
 1692   1749  3  SF_ARG_MW  SF_ALA_MW
 1692   1750  3  SF_ARG_MW  SF_ASP_MW
 1692   1751  3  SF_ARG_MW  SF_ALA_MW
 1692   1752  3  SF_ARG_MW  SF_MET_MW
 1692   1753  3  SF_ARG_MW  SF_LYS_MW
 1692   1754  3  SF_ARG_MW  SF_GLU_MW
 1692   1755  3  SF_ARG_MW  SF_ALA_MW
 1692   1756  3  SF_ARG_MW  SF_GLY_MW
 1692   1757  3  SF_ARG_MW  SF_ILE_MW
 1692   1758  3  SF_ARG_MW  SF_ASN_MW
 1692   1759  3  SF_ARG_MW  SF_VAL_MW
 1692   1760  3  SF_ARG_MW  SF_ASP_MW
 1692   1761  3  SF_ARG_MW  SF_TYR_MW
 1692   1762  3  SF_ARG_MW  SF_VAL_MW
 1692   1763  3  SF_ARG_MW  SF_LEU_MW
 1692   1764  3  SF_ARG_MW  SF_GLU_MW
 1692   1765  3  SF_ARG_MW  SF_PHE_MW
 1692   1766  3  SF_ARG_MW  SF_ASP_MW
 1692   1767  3  SF_ARG_MW  SF_VAL_MW
 1692   1768  3  SF_ARG_MW  SF_PRO_MW
 1692   1769  3  SF_ARG_MW  SF_ASP_MW
 1692   1770  3  SF_ARG_MW  SF_GLU_MW
 1692   1771  3  SF_ARG_MW  SF_LEU_MW
 1692   1772  3  SF_ARG_MW  SF_ILE_MW
 1692   1773  3  SF_ARG_MW  SF_VAL_MW
 1692   1774  3  SF_ARG_MW  SF_ASP_MW
 1692   1775  3  SF_ARG_MW  SF_ARG_MW
 1692   1776  3  SF_ARG_MW  SF_ILE_MW
 1692   1777  3  SF_ARG_MW  SF_VAL_MW
 1692   1778  3  SF_ARG_MW  SF_GLY_MW
 1692   1779  3  SF_ARG_MW  SF_ARG_MW
 1692   1780  3  SF_ARG_MW  SF_ARG_MW
 1692   1781  3  SF_ARG_MW  SF_VAL_MW
 1692   1782  3  SF_ARG_MW  SF_HIS_MW
 1692   1783  3  SF_ARG_MW  SF_ALA_MW
 1692   1784  3  SF_ARG_MW  SF_PRO_MW
 1692   1785  3  SF_ARG_MW  SF_SER_MW
 1692   1786  3  SF_ARG_MW  SF_GLY_MW
 1692   1787  3  SF_ARG_MW  SF_ARG_MW
 1692   1788  3  SF_ARG_MW  SF_VAL_MW
 1692   1789  3  SF_ARG_MW  SF_TYR_MW
 1692   1790  3  SF_ARG_MW  SF_HIS_MW
 1692   1791  3  SF_ARG_MW  SF_VAL_MW
 1692   1792  3  SF_ARG_MW  SF_LYS_MW
 1692   1793  3  SF_ARG_MW  SF_PHE_MW
 1692   1794  3  SF_ARG_MW  SF_ASN_MW
 1692   1795  3  SF_ARG_MW  SF_PRO_MW
 1692   1796  3  SF_ARG_MW  SF_PRO_MW
 1692   1797  3  SF_ARG_MW  SF_LYS_MW
 1692   1798  3  SF_ARG_MW  SF_VAL_MW
 1692   1799  3  SF_ARG_MW  SF_GLU_MW
 1692   1800  3  SF_ARG_MW  SF_GLY_MW
 1692   1801  3  SF_ARG_MW  SF_LYS_MW
 1692   1802  3  SF_ARG_MW  SF_ASP_MW
 1692   1803  3  SF_ARG_MW  SF_ASP_MW
 1692   1804  3  SF_ARG_MW  SF_VAL_MW
 1692   1805  3  SF_ARG_MW  SF_THR_MW
 1692   1806  3  SF_ARG_MW  SF_GLY_MW
 1692   1807  3  SF_ARG_MW  SF_GLU_MW
 1692   1808  3  SF_ARG_MW  SF_GLU_MW
 1692   1809  3  SF_ARG_MW  SF_LEU_MW
 1692   1810  3  SF_ARG_MW  SF_THR_MW
 1692   1811  3  SF_ARG_MW  SF_THR_MW
 1692   1812  3  SF_ARG_MW  SF_ARG_MW
 1692   1813  3  SF_ARG_MW  SF_LYS_MW
 1692   1814  3  SF_ARG_MW  SF_ASP_MW
 1692   1815  3  SF_ARG_MW  SF_ASP_MW
 1692   1816  3  SF_ARG_MW  SF_GLN_MW
 1692   1817  3  SF_ARG_MW  SF_GLU_MW
 1692   1818  3  SF_ARG_MW  SF_GLU_MW
 1692   1819  3  SF_ARG_MW  SF_THR_MW
 1692   1820  3  SF_ARG_MW  SF_VAL_MW
 1692   1821  3  SF_ARG_MW  SF_ARG_MW
 1692   1822  3  SF_ARG_MW  SF_LYS_MW
 1692   1823  3  SF_ARG_MW  SF_ARG_MW
 1692   1824  3  SF_ARG_MW  SF_LEU_MW
 1692   1825  3  SF_ARG_MW  SF_VAL_MW
 1692   1826  3  SF_ARG_MW  SF_GLU_MW
 1692   1827  3  SF_ARG_MW  SF_TYR_MW
 1692   1828  3  SF_ARG_MW  SF_HIS_MW
 1692   1829  3  SF_ARG_MW  SF_GLN_MW
 1692   1830  3  SF_ARG_MW  SF_MET_MW
 1692   1831  3  SF_ARG_MW  SF_THR_MW
 1692   1832  3  SF_ARG_MW  SF_ALA_MW
 1692   1833  3  SF_ARG_MW  SF_PRO_MW
 1692   1834  3  SF_ARG_MW  SF_LEU_MW
 1692   1835  3  SF_ARG_MW  SF_ILE_MW
 1692   1836  3  SF_ARG_MW  SF_GLY_MW
 1692   1837  3  SF_ARG_MW  SF_TYR_MW
 1692   1838  3  SF_ARG_MW  SF_TYR_MW
 1692   1839  3  SF_ARG_MW  SF_SER_MW
 1692   1840  3  SF_ARG_MW  SF_LYS_MW
 1692   1841  3  SF_ARG_MW  SF_GLU_MW
 1692   1842  3  SF_ARG_MW  SF_ALA_MW
 1692   1843  3  SF_ARG_MW  SF_GLU_MW
 1692   1844  3  SF_ARG_MW  SF_ALA_MW
 1692   1845  3  SF_ARG_MW  SF_GLY_MW
 1692   1846  3  SF_ARG_MW  SF_ASN_MW
 1692   1847  3  SF_ARG_MW  SF_THR_MW
 1692   1848  3  SF_ARG_MW  SF_LYS_MW
 1692   1849  3  SF_ARG_MW  SF_TYR_MW
 1692   1850  3  SF_ARG_MW  SF_ALA_MW
 1692   1851  3  SF_ARG_MW  SF_LYS_MW
 1692   1852  3  SF_ARG_MW  SF_VAL_MW
 1692   1853  3  SF_ARG_MW  SF_ASP_MW
 1692   1854  3  SF_ARG_MW  SF_GLY_MW
 1692   1855  3  SF_ARG_MW  SF_THR_MW
 1692   1856  3  SF_ARG_MW  SF_LYS_MW
 1692   1857  3  SF_ARG_MW  SF_PRO_MW
 1692   1858  3  SF_ARG_MW  SF_VAL_MW
 1692   1859  3  SF_ARG_MW  SF_ALA_MW
 1692   1860  3  SF_ARG_MW  SF_GLU_MW
 1692   1861  3  SF_ARG_MW  SF_VAL_MW
 1692   1862  3  SF_ARG_MW  SF_ARG_MW
 1692   1863  3  SF_ARG_MW  SF_ALA_MW
 1692   1864  3  SF_ARG_MW  SF_ASP_MW
 1692   1865  3  SF_ARG_MW  SF_LEU_MW
 1692   1866  3  SF_ARG_MW  SF_GLU_MW
 1692   1867  3  SF_ARG_MW  SF_LYS_MW
 1692   1868  3  SF_ARG_MW  SF_ILE_MW
 1692   1869  3  SF_ARG_MW  SF_LEU_MW
 1692   1870  3  SF_ARG_MW  SF_GLY_MW
 1693   1693  3  SF_ALA_MW  SF_ALA_MW
 1693   1694  3  SF_ALA_MW  SF_ALA_MW
 1693   1695  3  SF_ALA_MW  SF_VAL_MW
 1693   1696  3  SF_ALA_MW  SF_LYS_MW
 1693   1697  3  SF_ALA_MW  SF_SER_MW
 1693   1698  3  SF_ALA_MW  SF_GLY_MW
 1693   1699  3  SF_ALA_MW  SF_SER_MW
 1693   1700  3  SF_ALA_MW  SF_GLU_MW
 1693   1701  3  SF_ALA_MW  SF_LEU_MW
 1693   1702  3  SF_ALA_MW  SF_GLY_MW
 1693   1703  3  SF_ALA_MW  SF_LYS_MW
 1693   1704  3  SF_ALA_MW  SF_GLN_MW
 1693   1705  3  SF_ALA_MW  SF_ALA_MW
 1693   1706  3  SF_ALA_MW  SF_LYS_MW
 1693   1707  3  SF_ALA_MW  SF_ASP_MW
 1693   1708  3  SF_ALA_MW  SF_ILE_MW
 1693   1709  3  SF_ALA_MW  SF_MET_MW
 1693   1710  3  SF_ALA_MW  SF_ASP_MW
 1693   1711  3  SF_ALA_MW  SF_ALA_MW
 1693   1712  3  SF_ALA_MW  SF_GLY_MW
 1693   1713  3  SF_ALA_MW  SF_LYS_MW
 1693   1714  3  SF_ALA_MW  SF_LEU_MW
 1693   1715  3  SF_ALA_MW  SF_VAL_MW
 1693   1716  3  SF_ALA_MW  SF_THR_MW
 1693   1717  3  SF_ALA_MW  SF_ASP_MW
 1693   1718  3  SF_ALA_MW  SF_GLU_MW
 1693   1719  3  SF_ALA_MW  SF_LEU_MW
 1693   1720  3  SF_ALA_MW  SF_VAL_MW
 1693   1721  3  SF_ALA_MW  SF_ILE_MW
 1693   1722  3  SF_ALA_MW  SF_ALA_MW
 1693   1723  3  SF_ALA_MW  SF_LEU_MW
 1693   1724  3  SF_ALA_MW  SF_VAL_MW
 1693   1725  3  SF_ALA_MW  SF_LYS_MW
 1693   1726  3  SF_ALA_MW  SF_GLU_MW
 1693   1727  3  SF_ALA_MW  SF_ARG_MW
 1693   1728  3  SF_ALA_MW  SF_ILE_MW
 1693   1729  3  SF_ALA_MW  SF_ALA_MW
 1693   1730  3  SF_ALA_MW  SF_GLN_MW
 1693   1731  3  SF_ALA_MW  SF_GLU_MW
 1693   1732  3  SF_ALA_MW  SF_ASP_MW
 1693   1733  3  SF_ALA_MW  SF_CYS_MW
 1693   1734  3  SF_ALA_MW  SF_ARG_MW
 1693   1735  3  SF_ALA_MW  SF_ASN_MW
 1693   1736  3  SF_ALA_MW  SF_GLY_MW
 1693   1737  3  SF_ALA_MW  SF_PHE_MW
 1693   1738  3  SF_ALA_MW  SF_LEU_MW
 1693   1739  3  SF_ALA_MW  SF_LEU_MW
 1693   1740  3  SF_ALA_MW  SF_ASP_MW
 1693   1741  3  SF_ALA_MW  SF_GLY_MW
 1693   1742  3  SF_ALA_MW  SF_PHE_MW
 1693   1743  3  SF_ALA_MW  SF_PRO_MW
 1693   1744  3  SF_ALA_MW  SF_ARG_MW
 1693   1745  3  SF_ALA_MW  SF_THR_MW
 1693   1746  3  SF_ALA_MW  SF_ILE_MW
 1693   1747  3  SF_ALA_MW  SF_PRO_MW
 1693   1748  3  SF_ALA_MW  SF_GLN_MW
 1693   1749  3  SF_ALA_MW  SF_ALA_MW
 1693   1750  3  SF_ALA_MW  SF_ASP_MW
 1693   1751  3  SF_ALA_MW  SF_ALA_MW
 1693   1752  3  SF_ALA_MW  SF_MET_MW
 1693   1753  3  SF_ALA_MW  SF_LYS_MW
 1693   1754  3  SF_ALA_MW  SF_GLU_MW
 1693   1755  3  SF_ALA_MW  SF_ALA_MW
 1693   1756  3  SF_ALA_MW  SF_GLY_MW
 1693   1757  3  SF_ALA_MW  SF_ILE_MW
 1693   1758  3  SF_ALA_MW  SF_ASN_MW
 1693   1759  3  SF_ALA_MW  SF_VAL_MW
 1693   1760  3  SF_ALA_MW  SF_ASP_MW
 1693   1761  3  SF_ALA_MW  SF_TYR_MW
 1693   1762  3  SF_ALA_MW  SF_VAL_MW
 1693   1763  3  SF_ALA_MW  SF_LEU_MW
 1693   1764  3  SF_ALA_MW  SF_GLU_MW
 1693   1765  3  SF_ALA_MW  SF_PHE_MW
 1693   1766  3  SF_ALA_MW  SF_ASP_MW
 1693   1767  3  SF_ALA_MW  SF_VAL_MW
 1693   1768  3  SF_ALA_MW  SF_PRO_MW
 1693   1769  3  SF_ALA_MW  SF_ASP_MW
 1693   1770  3  SF_ALA_MW  SF_GLU_MW
 1693   1771  3  SF_ALA_MW  SF_LEU_MW
 1693   1772  3  SF_ALA_MW  SF_ILE_MW
 1693   1773  3  SF_ALA_MW  SF_VAL_MW
 1693   1774  3  SF_ALA_MW  SF_ASP_MW
 1693   1775  3  SF_ALA_MW  SF_ARG_MW
 1693   1776  3  SF_ALA_MW  SF_ILE_MW
 1693   1777  3  SF_ALA_MW  SF_VAL_MW
 1693   1778  3  SF_ALA_MW  SF_GLY_MW
 1693   1779  3  SF_ALA_MW  SF_ARG_MW
 1693   1780  3  SF_ALA_MW  SF_ARG_MW
 1693   1781  3  SF_ALA_MW  SF_VAL_MW
 1693   1782  3  SF_ALA_MW  SF_HIS_MW
 1693   1783  3  SF_ALA_MW  SF_ALA_MW
 1693   1784  3  SF_ALA_MW  SF_PRO_MW
 1693   1785  3  SF_ALA_MW  SF_SER_MW
 1693   1786  3  SF_ALA_MW  SF_GLY_MW
 1693   1787  3  SF_ALA_MW  SF_ARG_MW
 1693   1788  3  SF_ALA_MW  SF_VAL_MW
 1693   1789  3  SF_ALA_MW  SF_TYR_MW
 1693   1790  3  SF_ALA_MW  SF_HIS_MW
 1693   1791  3  SF_ALA_MW  SF_VAL_MW
 1693   1792  3  SF_ALA_MW  SF_LYS_MW
 1693   1793  3  SF_ALA_MW  SF_PHE_MW
 1693   1794  3  SF_ALA_MW  SF_ASN_MW
 1693   1795  3  SF_ALA_MW  SF_PRO_MW
 1693   1796  3  SF_ALA_MW  SF_PRO_MW
 1693   1797  3  SF_ALA_MW  SF_LYS_MW
 1693   1798  3  SF_ALA_MW  SF_VAL_MW
 1693   1799  3  SF_ALA_MW  SF_GLU_MW
 1693   1800  3  SF_ALA_MW  SF_GLY_MW
 1693   1801  3  SF_ALA_MW  SF_LYS_MW
 1693   1802  3  SF_ALA_MW  SF_ASP_MW
 1693   1803  3  SF_ALA_MW  SF_ASP_MW
 1693   1804  3  SF_ALA_MW  SF_VAL_MW
 1693   1805  3  SF_ALA_MW  SF_THR_MW
 1693   1806  3  SF_ALA_MW  SF_GLY_MW
 1693   1807  3  SF_ALA_MW  SF_GLU_MW
 1693   1808  3  SF_ALA_MW  SF_GLU_MW
 1693   1809  3  SF_ALA_MW  SF_LEU_MW
 1693   1810  3  SF_ALA_MW  SF_THR_MW
 1693   1811  3  SF_ALA_MW  SF_THR_MW
 1693   1812  3  SF_ALA_MW  SF_ARG_MW
 1693   1813  3  SF_ALA_MW  SF_LYS_MW
 1693   1814  3  SF_ALA_MW  SF_ASP_MW
 1693   1815  3  SF_ALA_MW  SF_ASP_MW
 1693   1816  3  SF_ALA_MW  SF_GLN_MW
 1693   1817  3  SF_ALA_MW  SF_GLU_MW
 1693   1818  3  SF_ALA_MW  SF_GLU_MW
 1693   1819  3  SF_ALA_MW  SF_THR_MW
 1693   1820  3  SF_ALA_MW  SF_VAL_MW
 1693   1821  3  SF_ALA_MW  SF_ARG_MW
 1693   1822  3  SF_ALA_MW  SF_LYS_MW
 1693   1823  3  SF_ALA_MW  SF_ARG_MW
 1693   1824  3  SF_ALA_MW  SF_LEU_MW
 1693   1825  3  SF_ALA_MW  SF_VAL_MW
 1693   1826  3  SF_ALA_MW  SF_GLU_MW
 1693   1827  3  SF_ALA_MW  SF_TYR_MW
 1693   1828  3  SF_ALA_MW  SF_HIS_MW
 1693   1829  3  SF_ALA_MW  SF_GLN_MW
 1693   1830  3  SF_ALA_MW  SF_MET_MW
 1693   1831  3  SF_ALA_MW  SF_THR_MW
 1693   1832  3  SF_ALA_MW  SF_ALA_MW
 1693   1833  3  SF_ALA_MW  SF_PRO_MW
 1693   1834  3  SF_ALA_MW  SF_LEU_MW
 1693   1835  3  SF_ALA_MW  SF_ILE_MW
 1693   1836  3  SF_ALA_MW  SF_GLY_MW
 1693   1837  3  SF_ALA_MW  SF_TYR_MW
 1693   1838  3  SF_ALA_MW  SF_TYR_MW
 1693   1839  3  SF_ALA_MW  SF_SER_MW
 1693   1840  3  SF_ALA_MW  SF_LYS_MW
 1693   1841  3  SF_ALA_MW  SF_GLU_MW
 1693   1842  3  SF_ALA_MW  SF_ALA_MW
 1693   1843  3  SF_ALA_MW  SF_GLU_MW
 1693   1844  3  SF_ALA_MW  SF_ALA_MW
 1693   1845  3  SF_ALA_MW  SF_GLY_MW
 1693   1846  3  SF_ALA_MW  SF_ASN_MW
 1693   1847  3  SF_ALA_MW  SF_THR_MW
 1693   1848  3  SF_ALA_MW  SF_LYS_MW
 1693   1849  3  SF_ALA_MW  SF_TYR_MW
 1693   1850  3  SF_ALA_MW  SF_ALA_MW
 1693   1851  3  SF_ALA_MW  SF_LYS_MW
 1693   1852  3  SF_ALA_MW  SF_VAL_MW
 1693   1853  3  SF_ALA_MW  SF_ASP_MW
 1693   1854  3  SF_ALA_MW  SF_GLY_MW
 1693   1855  3  SF_ALA_MW  SF_THR_MW
 1693   1856  3  SF_ALA_MW  SF_LYS_MW
 1693   1857  3  SF_ALA_MW  SF_PRO_MW
 1693   1858  3  SF_ALA_MW  SF_VAL_MW
 1693   1859  3  SF_ALA_MW  SF_ALA_MW
 1693   1860  3  SF_ALA_MW  SF_GLU_MW
 1693   1861  3  SF_ALA_MW  SF_VAL_MW
 1693   1862  3  SF_ALA_MW  SF_ARG_MW
 1693   1863  3  SF_ALA_MW  SF_ALA_MW
 1693   1864  3  SF_ALA_MW  SF_ASP_MW
 1693   1865  3  SF_ALA_MW  SF_LEU_MW
 1693   1866  3  SF_ALA_MW  SF_GLU_MW
 1693   1867  3  SF_ALA_MW  SF_LYS_MW
 1693   1868  3  SF_ALA_MW  SF_ILE_MW
 1693   1869  3  SF_ALA_MW  SF_LEU_MW
 1693   1870  3  SF_ALA_MW  SF_GLY_MW
 1694   1694  3  SF_ALA_MW  SF_ALA_MW
 1694   1695  3  SF_ALA_MW  SF_VAL_MW
 1694   1696  3  SF_ALA_MW  SF_LYS_MW
 1694   1697  3  SF_ALA_MW  SF_SER_MW
 1694   1698  3  SF_ALA_MW  SF_GLY_MW
 1694   1699  3  SF_ALA_MW  SF_SER_MW
 1694   1700  3  SF_ALA_MW  SF_GLU_MW
 1694   1701  3  SF_ALA_MW  SF_LEU_MW
 1694   1702  3  SF_ALA_MW  SF_GLY_MW
 1694   1703  3  SF_ALA_MW  SF_LYS_MW
 1694   1704  3  SF_ALA_MW  SF_GLN_MW
 1694   1705  3  SF_ALA_MW  SF_ALA_MW
 1694   1706  3  SF_ALA_MW  SF_LYS_MW
 1694   1707  3  SF_ALA_MW  SF_ASP_MW
 1694   1708  3  SF_ALA_MW  SF_ILE_MW
 1694   1709  3  SF_ALA_MW  SF_MET_MW
 1694   1710  3  SF_ALA_MW  SF_ASP_MW
 1694   1711  3  SF_ALA_MW  SF_ALA_MW
 1694   1712  3  SF_ALA_MW  SF_GLY_MW
 1694   1713  3  SF_ALA_MW  SF_LYS_MW
 1694   1714  3  SF_ALA_MW  SF_LEU_MW
 1694   1715  3  SF_ALA_MW  SF_VAL_MW
 1694   1716  3  SF_ALA_MW  SF_THR_MW
 1694   1717  3  SF_ALA_MW  SF_ASP_MW
 1694   1718  3  SF_ALA_MW  SF_GLU_MW
 1694   1719  3  SF_ALA_MW  SF_LEU_MW
 1694   1720  3  SF_ALA_MW  SF_VAL_MW
 1694   1721  3  SF_ALA_MW  SF_ILE_MW
 1694   1722  3  SF_ALA_MW  SF_ALA_MW
 1694   1723  3  SF_ALA_MW  SF_LEU_MW
 1694   1724  3  SF_ALA_MW  SF_VAL_MW
 1694   1725  3  SF_ALA_MW  SF_LYS_MW
 1694   1726  3  SF_ALA_MW  SF_GLU_MW
 1694   1727  3  SF_ALA_MW  SF_ARG_MW
 1694   1728  3  SF_ALA_MW  SF_ILE_MW
 1694   1729  3  SF_ALA_MW  SF_ALA_MW
 1694   1730  3  SF_ALA_MW  SF_GLN_MW
 1694   1731  3  SF_ALA_MW  SF_GLU_MW
 1694   1732  3  SF_ALA_MW  SF_ASP_MW
 1694   1733  3  SF_ALA_MW  SF_CYS_MW
 1694   1734  3  SF_ALA_MW  SF_ARG_MW
 1694   1735  3  SF_ALA_MW  SF_ASN_MW
 1694   1736  3  SF_ALA_MW  SF_GLY_MW
 1694   1737  3  SF_ALA_MW  SF_PHE_MW
 1694   1738  3  SF_ALA_MW  SF_LEU_MW
 1694   1739  3  SF_ALA_MW  SF_LEU_MW
 1694   1740  3  SF_ALA_MW  SF_ASP_MW
 1694   1741  3  SF_ALA_MW  SF_GLY_MW
 1694   1742  3  SF_ALA_MW  SF_PHE_MW
 1694   1743  3  SF_ALA_MW  SF_PRO_MW
 1694   1744  3  SF_ALA_MW  SF_ARG_MW
 1694   1745  3  SF_ALA_MW  SF_THR_MW
 1694   1746  3  SF_ALA_MW  SF_ILE_MW
 1694   1747  3  SF_ALA_MW  SF_PRO_MW
 1694   1748  3  SF_ALA_MW  SF_GLN_MW
 1694   1749  3  SF_ALA_MW  SF_ALA_MW
 1694   1750  3  SF_ALA_MW  SF_ASP_MW
 1694   1751  3  SF_ALA_MW  SF_ALA_MW
 1694   1752  3  SF_ALA_MW  SF_MET_MW
 1694   1753  3  SF_ALA_MW  SF_LYS_MW
 1694   1754  3  SF_ALA_MW  SF_GLU_MW
 1694   1755  3  SF_ALA_MW  SF_ALA_MW
 1694   1756  3  SF_ALA_MW  SF_GLY_MW
 1694   1757  3  SF_ALA_MW  SF_ILE_MW
 1694   1758  3  SF_ALA_MW  SF_ASN_MW
 1694   1759  3  SF_ALA_MW  SF_VAL_MW
 1694   1760  3  SF_ALA_MW  SF_ASP_MW
 1694   1761  3  SF_ALA_MW  SF_TYR_MW
 1694   1762  3  SF_ALA_MW  SF_VAL_MW
 1694   1763  3  SF_ALA_MW  SF_LEU_MW
 1694   1764  3  SF_ALA_MW  SF_GLU_MW
 1694   1765  3  SF_ALA_MW  SF_PHE_MW
 1694   1766  3  SF_ALA_MW  SF_ASP_MW
 1694   1767  3  SF_ALA_MW  SF_VAL_MW
 1694   1768  3  SF_ALA_MW  SF_PRO_MW
 1694   1769  3  SF_ALA_MW  SF_ASP_MW
 1694   1770  3  SF_ALA_MW  SF_GLU_MW
 1694   1771  3  SF_ALA_MW  SF_LEU_MW
 1694   1772  3  SF_ALA_MW  SF_ILE_MW
 1694   1773  3  SF_ALA_MW  SF_VAL_MW
 1694   1774  3  SF_ALA_MW  SF_ASP_MW
 1694   1775  3  SF_ALA_MW  SF_ARG_MW
 1694   1776  3  SF_ALA_MW  SF_ILE_MW
 1694   1777  3  SF_ALA_MW  SF_VAL_MW
 1694   1778  3  SF_ALA_MW  SF_GLY_MW
 1694   1779  3  SF_ALA_MW  SF_ARG_MW
 1694   1780  3  SF_ALA_MW  SF_ARG_MW
 1694   1781  3  SF_ALA_MW  SF_VAL_MW
 1694   1782  3  SF_ALA_MW  SF_HIS_MW
 1694   1783  3  SF_ALA_MW  SF_ALA_MW
 1694   1784  3  SF_ALA_MW  SF_PRO_MW
 1694   1785  3  SF_ALA_MW  SF_SER_MW
 1694   1786  3  SF_ALA_MW  SF_GLY_MW
 1694   1787  3  SF_ALA_MW  SF_ARG_MW
 1694   1788  3  SF_ALA_MW  SF_VAL_MW
 1694   1789  3  SF_ALA_MW  SF_TYR_MW
 1694   1790  3  SF_ALA_MW  SF_HIS_MW
 1694   1791  3  SF_ALA_MW  SF_VAL_MW
 1694   1792  3  SF_ALA_MW  SF_LYS_MW
 1694   1793  3  SF_ALA_MW  SF_PHE_MW
 1694   1794  3  SF_ALA_MW  SF_ASN_MW
 1694   1795  3  SF_ALA_MW  SF_PRO_MW
 1694   1796  3  SF_ALA_MW  SF_PRO_MW
 1694   1797  3  SF_ALA_MW  SF_LYS_MW
 1694   1798  3  SF_ALA_MW  SF_VAL_MW
 1694   1799  3  SF_ALA_MW  SF_GLU_MW
 1694   1800  3  SF_ALA_MW  SF_GLY_MW
 1694   1801  3  SF_ALA_MW  SF_LYS_MW
 1694   1802  3  SF_ALA_MW  SF_ASP_MW
 1694   1803  3  SF_ALA_MW  SF_ASP_MW
 1694   1804  3  SF_ALA_MW  SF_VAL_MW
 1694   1805  3  SF_ALA_MW  SF_THR_MW
 1694   1806  3  SF_ALA_MW  SF_GLY_MW
 1694   1807  3  SF_ALA_MW  SF_GLU_MW
 1694   1808  3  SF_ALA_MW  SF_GLU_MW
 1694   1809  3  SF_ALA_MW  SF_LEU_MW
 1694   1810  3  SF_ALA_MW  SF_THR_MW
 1694   1811  3  SF_ALA_MW  SF_THR_MW
 1694   1812  3  SF_ALA_MW  SF_ARG_MW
 1694   1813  3  SF_ALA_MW  SF_LYS_MW
 1694   1814  3  SF_ALA_MW  SF_ASP_MW
 1694   1815  3  SF_ALA_MW  SF_ASP_MW
 1694   1816  3  SF_ALA_MW  SF_GLN_MW
 1694   1817  3  SF_ALA_MW  SF_GLU_MW
 1694   1818  3  SF_ALA_MW  SF_GLU_MW
 1694   1819  3  SF_ALA_MW  SF_THR_MW
 1694   1820  3  SF_ALA_MW  SF_VAL_MW
 1694   1821  3  SF_ALA_MW  SF_ARG_MW
 1694   1822  3  SF_ALA_MW  SF_LYS_MW
 1694   1823  3  SF_ALA_MW  SF_ARG_MW
 1694   1824  3  SF_ALA_MW  SF_LEU_MW
 1694   1825  3  SF_ALA_MW  SF_VAL_MW
 1694   1826  3  SF_ALA_MW  SF_GLU_MW
 1694   1827  3  SF_ALA_MW  SF_TYR_MW
 1694   1828  3  SF_ALA_MW  SF_HIS_MW
 1694   1829  3  SF_ALA_MW  SF_GLN_MW
 1694   1830  3  SF_ALA_MW  SF_MET_MW
 1694   1831  3  SF_ALA_MW  SF_THR_MW
 1694   1832  3  SF_ALA_MW  SF_ALA_MW
 1694   1833  3  SF_ALA_MW  SF_PRO_MW
 1694   1834  3  SF_ALA_MW  SF_LEU_MW
 1694   1835  3  SF_ALA_MW  SF_ILE_MW
 1694   1836  3  SF_ALA_MW  SF_GLY_MW
 1694   1837  3  SF_ALA_MW  SF_TYR_MW
 1694   1838  3  SF_ALA_MW  SF_TYR_MW
 1694   1839  3  SF_ALA_MW  SF_SER_MW
 1694   1840  3  SF_ALA_MW  SF_LYS_MW
 1694   1841  3  SF_ALA_MW  SF_GLU_MW
 1694   1842  3  SF_ALA_MW  SF_ALA_MW
 1694   1843  3  SF_ALA_MW  SF_GLU_MW
 1694   1844  3  SF_ALA_MW  SF_ALA_MW
 1694   1845  3  SF_ALA_MW  SF_GLY_MW
 1694   1846  3  SF_ALA_MW  SF_ASN_MW
 1694   1847  3  SF_ALA_MW  SF_THR_MW
 1694   1848  3  SF_ALA_MW  SF_LYS_MW
 1694   1849  3  SF_ALA_MW  SF_TYR_MW
 1694   1850  3  SF_ALA_MW  SF_ALA_MW
 1694   1851  3  SF_ALA_MW  SF_LYS_MW
 1694   1852  3  SF_ALA_MW  SF_VAL_MW
 1694   1853  3  SF_ALA_MW  SF_ASP_MW
 1694   1854  3  SF_ALA_MW  SF_GLY_MW
 1694   1855  3  SF_ALA_MW  SF_THR_MW
 1694   1856  3  SF_ALA_MW  SF_LYS_MW
 1694   1857  3  SF_ALA_MW  SF_PRO_MW
 1694   1858  3  SF_ALA_MW  SF_VAL_MW
 1694   1859  3  SF_ALA_MW  SF_ALA_MW
 1694   1860  3  SF_ALA_MW  SF_GLU_MW
 1694   1861  3  SF_ALA_MW  SF_VAL_MW
 1694   1862  3  SF_ALA_MW  SF_ARG_MW
 1694   1863  3  SF_ALA_MW  SF_ALA_MW
 1694   1864  3  SF_ALA_MW  SF_ASP_MW
 1694   1865  3  SF_ALA_MW  SF_LEU_MW
 1694   1866  3  SF_ALA_MW  SF_GLU_MW
 1694   1867  3  SF_ALA_MW  SF_LYS_MW
 1694   1868  3  SF_ALA_MW  SF_ILE_MW
 1694   1869  3  SF_ALA_MW  SF_LEU_MW
 1694   1870  3  SF_ALA_MW  SF_GLY_MW
 1695   1695  3  SF_VAL_MW  SF_VAL_MW
 1695   1696  3  SF_VAL_MW  SF_LYS_MW
 1695   1697  3  SF_VAL_MW  SF_SER_MW
 1695   1698  3  SF_VAL_MW  SF_GLY_MW
 1695   1699  3  SF_VAL_MW  SF_SER_MW
 1695   1700  3  SF_VAL_MW  SF_GLU_MW
 1695   1701  3  SF_VAL_MW  SF_LEU_MW
 1695   1702  3  SF_VAL_MW  SF_GLY_MW
 1695   1703  3  SF_VAL_MW  SF_LYS_MW
 1695   1704  3  SF_VAL_MW  SF_GLN_MW
 1695   1705  3  SF_VAL_MW  SF_ALA_MW
 1695   1706  3  SF_VAL_MW  SF_LYS_MW
 1695   1707  3  SF_VAL_MW  SF_ASP_MW
 1695   1708  3  SF_VAL_MW  SF_ILE_MW
 1695   1709  3  SF_VAL_MW  SF_MET_MW
 1695   1710  3  SF_VAL_MW  SF_ASP_MW
 1695   1711  3  SF_VAL_MW  SF_ALA_MW
 1695   1712  3  SF_VAL_MW  SF_GLY_MW
 1695   1713  3  SF_VAL_MW  SF_LYS_MW
 1695   1714  3  SF_VAL_MW  SF_LEU_MW
 1695   1715  3  SF_VAL_MW  SF_VAL_MW
 1695   1716  3  SF_VAL_MW  SF_THR_MW
 1695   1717  3  SF_VAL_MW  SF_ASP_MW
 1695   1718  3  SF_VAL_MW  SF_GLU_MW
 1695   1719  3  SF_VAL_MW  SF_LEU_MW
 1695   1720  3  SF_VAL_MW  SF_VAL_MW
 1695   1721  3  SF_VAL_MW  SF_ILE_MW
 1695   1722  3  SF_VAL_MW  SF_ALA_MW
 1695   1723  3  SF_VAL_MW  SF_LEU_MW
 1695   1724  3  SF_VAL_MW  SF_VAL_MW
 1695   1725  3  SF_VAL_MW  SF_LYS_MW
 1695   1726  3  SF_VAL_MW  SF_GLU_MW
 1695   1727  3  SF_VAL_MW  SF_ARG_MW
 1695   1728  3  SF_VAL_MW  SF_ILE_MW
 1695   1729  3  SF_VAL_MW  SF_ALA_MW
 1695   1730  3  SF_VAL_MW  SF_GLN_MW
 1695   1731  3  SF_VAL_MW  SF_GLU_MW
 1695   1732  3  SF_VAL_MW  SF_ASP_MW
 1695   1733  3  SF_VAL_MW  SF_CYS_MW
 1695   1734  3  SF_VAL_MW  SF_ARG_MW
 1695   1735  3  SF_VAL_MW  SF_ASN_MW
 1695   1736  3  SF_VAL_MW  SF_GLY_MW
 1695   1737  3  SF_VAL_MW  SF_PHE_MW
 1695   1738  3  SF_VAL_MW  SF_LEU_MW
 1695   1739  3  SF_VAL_MW  SF_LEU_MW
 1695   1740  3  SF_VAL_MW  SF_ASP_MW
 1695   1741  3  SF_VAL_MW  SF_GLY_MW
 1695   1742  3  SF_VAL_MW  SF_PHE_MW
 1695   1743  3  SF_VAL_MW  SF_PRO_MW
 1695   1744  3  SF_VAL_MW  SF_ARG_MW
 1695   1745  3  SF_VAL_MW  SF_THR_MW
 1695   1746  3  SF_VAL_MW  SF_ILE_MW
 1695   1747  3  SF_VAL_MW  SF_PRO_MW
 1695   1748  3  SF_VAL_MW  SF_GLN_MW
 1695   1749  3  SF_VAL_MW  SF_ALA_MW
 1695   1750  3  SF_VAL_MW  SF_ASP_MW
 1695   1751  3  SF_VAL_MW  SF_ALA_MW
 1695   1752  3  SF_VAL_MW  SF_MET_MW
 1695   1753  3  SF_VAL_MW  SF_LYS_MW
 1695   1754  3  SF_VAL_MW  SF_GLU_MW
 1695   1755  3  SF_VAL_MW  SF_ALA_MW
 1695   1756  3  SF_VAL_MW  SF_GLY_MW
 1695   1757  3  SF_VAL_MW  SF_ILE_MW
 1695   1758  3  SF_VAL_MW  SF_ASN_MW
 1695   1759  3  SF_VAL_MW  SF_VAL_MW
 1695   1760  3  SF_VAL_MW  SF_ASP_MW
 1695   1761  3  SF_VAL_MW  SF_TYR_MW
 1695   1762  3  SF_VAL_MW  SF_VAL_MW
 1695   1763  3  SF_VAL_MW  SF_LEU_MW
 1695   1764  3  SF_VAL_MW  SF_GLU_MW
 1695   1765  3  SF_VAL_MW  SF_PHE_MW
 1695   1766  3  SF_VAL_MW  SF_ASP_MW
 1695   1767  3  SF_VAL_MW  SF_VAL_MW
 1695   1768  3  SF_VAL_MW  SF_PRO_MW
 1695   1769  3  SF_VAL_MW  SF_ASP_MW
 1695   1770  3  SF_VAL_MW  SF_GLU_MW
 1695   1771  3  SF_VAL_MW  SF_LEU_MW
 1695   1772  3  SF_VAL_MW  SF_ILE_MW
 1695   1773  3  SF_VAL_MW  SF_VAL_MW
 1695   1774  3  SF_VAL_MW  SF_ASP_MW
 1695   1775  3  SF_VAL_MW  SF_ARG_MW
 1695   1776  3  SF_VAL_MW  SF_ILE_MW
 1695   1777  3  SF_VAL_MW  SF_VAL_MW
 1695   1778  3  SF_VAL_MW  SF_GLY_MW
 1695   1779  3  SF_VAL_MW  SF_ARG_MW
 1695   1780  3  SF_VAL_MW  SF_ARG_MW
 1695   1781  3  SF_VAL_MW  SF_VAL_MW
 1695   1782  3  SF_VAL_MW  SF_HIS_MW
 1695   1783  3  SF_VAL_MW  SF_ALA_MW
 1695   1784  3  SF_VAL_MW  SF_PRO_MW
 1695   1785  3  SF_VAL_MW  SF_SER_MW
 1695   1786  3  SF_VAL_MW  SF_GLY_MW
 1695   1787  3  SF_VAL_MW  SF_ARG_MW
 1695   1788  3  SF_VAL_MW  SF_VAL_MW
 1695   1789  3  SF_VAL_MW  SF_TYR_MW
 1695   1790  3  SF_VAL_MW  SF_HIS_MW
 1695   1791  3  SF_VAL_MW  SF_VAL_MW
 1695   1792  3  SF_VAL_MW  SF_LYS_MW
 1695   1793  3  SF_VAL_MW  SF_PHE_MW
 1695   1794  3  SF_VAL_MW  SF_ASN_MW
 1695   1795  3  SF_VAL_MW  SF_PRO_MW
 1695   1796  3  SF_VAL_MW  SF_PRO_MW
 1695   1797  3  SF_VAL_MW  SF_LYS_MW
 1695   1798  3  SF_VAL_MW  SF_VAL_MW
 1695   1799  3  SF_VAL_MW  SF_GLU_MW
 1695   1800  3  SF_VAL_MW  SF_GLY_MW
 1695   1801  3  SF_VAL_MW  SF_LYS_MW
 1695   1802  3  SF_VAL_MW  SF_ASP_MW
 1695   1803  3  SF_VAL_MW  SF_ASP_MW
 1695   1804  3  SF_VAL_MW  SF_VAL_MW
 1695   1805  3  SF_VAL_MW  SF_THR_MW
 1695   1806  3  SF_VAL_MW  SF_GLY_MW
 1695   1807  3  SF_VAL_MW  SF_GLU_MW
 1695   1808  3  SF_VAL_MW  SF_GLU_MW
 1695   1809  3  SF_VAL_MW  SF_LEU_MW
 1695   1810  3  SF_VAL_MW  SF_THR_MW
 1695   1811  3  SF_VAL_MW  SF_THR_MW
 1695   1812  3  SF_VAL_MW  SF_ARG_MW
 1695   1813  3  SF_VAL_MW  SF_LYS_MW
 1695   1814  3  SF_VAL_MW  SF_ASP_MW
 1695   1815  3  SF_VAL_MW  SF_ASP_MW
 1695   1816  3  SF_VAL_MW  SF_GLN_MW
 1695   1817  3  SF_VAL_MW  SF_GLU_MW
 1695   1818  3  SF_VAL_MW  SF_GLU_MW
 1695   1819  3  SF_VAL_MW  SF_THR_MW
 1695   1820  3  SF_VAL_MW  SF_VAL_MW
 1695   1821  3  SF_VAL_MW  SF_ARG_MW
 1695   1822  3  SF_VAL_MW  SF_LYS_MW
 1695   1823  3  SF_VAL_MW  SF_ARG_MW
 1695   1824  3  SF_VAL_MW  SF_LEU_MW
 1695   1825  3  SF_VAL_MW  SF_VAL_MW
 1695   1826  3  SF_VAL_MW  SF_GLU_MW
 1695   1827  3  SF_VAL_MW  SF_TYR_MW
 1695   1828  3  SF_VAL_MW  SF_HIS_MW
 1695   1829  3  SF_VAL_MW  SF_GLN_MW
 1695   1830  3  SF_VAL_MW  SF_MET_MW
 1695   1831  3  SF_VAL_MW  SF_THR_MW
 1695   1832  3  SF_VAL_MW  SF_ALA_MW
 1695   1833  3  SF_VAL_MW  SF_PRO_MW
 1695   1834  3  SF_VAL_MW  SF_LEU_MW
 1695   1835  3  SF_VAL_MW  SF_ILE_MW
 1695   1836  3  SF_VAL_MW  SF_GLY_MW
 1695   1837  3  SF_VAL_MW  SF_TYR_MW
 1695   1838  3  SF_VAL_MW  SF_TYR_MW
 1695   1839  3  SF_VAL_MW  SF_SER_MW
 1695   1840  3  SF_VAL_MW  SF_LYS_MW
 1695   1841  3  SF_VAL_MW  SF_GLU_MW
 1695   1842  3  SF_VAL_MW  SF_ALA_MW
 1695   1843  3  SF_VAL_MW  SF_GLU_MW
 1695   1844  3  SF_VAL_MW  SF_ALA_MW
 1695   1845  3  SF_VAL_MW  SF_GLY_MW
 1695   1846  3  SF_VAL_MW  SF_ASN_MW
 1695   1847  3  SF_VAL_MW  SF_THR_MW
 1695   1848  3  SF_VAL_MW  SF_LYS_MW
 1695   1849  3  SF_VAL_MW  SF_TYR_MW
 1695   1850  3  SF_VAL_MW  SF_ALA_MW
 1695   1851  3  SF_VAL_MW  SF_LYS_MW
 1695   1852  3  SF_VAL_MW  SF_VAL_MW
 1695   1853  3  SF_VAL_MW  SF_ASP_MW
 1695   1854  3  SF_VAL_MW  SF_GLY_MW
 1695   1855  3  SF_VAL_MW  SF_THR_MW
 1695   1856  3  SF_VAL_MW  SF_LYS_MW
 1695   1857  3  SF_VAL_MW  SF_PRO_MW
 1695   1858  3  SF_VAL_MW  SF_VAL_MW
 1695   1859  3  SF_VAL_MW  SF_ALA_MW
 1695   1860  3  SF_VAL_MW  SF_GLU_MW
 1695   1861  3  SF_VAL_MW  SF_VAL_MW
 1695   1862  3  SF_VAL_MW  SF_ARG_MW
 1695   1863  3  SF_VAL_MW  SF_ALA_MW
 1695   1864  3  SF_VAL_MW  SF_ASP_MW
 1695   1865  3  SF_VAL_MW  SF_LEU_MW
 1695   1866  3  SF_VAL_MW  SF_GLU_MW
 1695   1867  3  SF_VAL_MW  SF_LYS_MW
 1695   1868  3  SF_VAL_MW  SF_ILE_MW
 1695   1869  3  SF_VAL_MW  SF_LEU_MW
 1695   1870  3  SF_VAL_MW  SF_GLY_MW
 1696   1696  3  SF_LYS_MW  SF_LYS_MW
 1696   1697  3  SF_LYS_MW  SF_SER_MW
 1696   1698  3  SF_LYS_MW  SF_GLY_MW
 1696   1699  3  SF_LYS_MW  SF_SER_MW
 1696   1700  3  SF_LYS_MW  SF_GLU_MW
 1696   1701  3  SF_LYS_MW  SF_LEU_MW
 1696   1702  3  SF_LYS_MW  SF_GLY_MW
 1696   1703  3  SF_LYS_MW  SF_LYS_MW
 1696   1704  3  SF_LYS_MW  SF_GLN_MW
 1696   1705  3  SF_LYS_MW  SF_ALA_MW
 1696   1706  3  SF_LYS_MW  SF_LYS_MW
 1696   1707  3  SF_LYS_MW  SF_ASP_MW
 1696   1708  3  SF_LYS_MW  SF_ILE_MW
 1696   1709  3  SF_LYS_MW  SF_MET_MW
 1696   1710  3  SF_LYS_MW  SF_ASP_MW
 1696   1711  3  SF_LYS_MW  SF_ALA_MW
 1696   1712  3  SF_LYS_MW  SF_GLY_MW
 1696   1713  3  SF_LYS_MW  SF_LYS_MW
 1696   1714  3  SF_LYS_MW  SF_LEU_MW
 1696   1715  3  SF_LYS_MW  SF_VAL_MW
 1696   1716  3  SF_LYS_MW  SF_THR_MW
 1696   1717  3  SF_LYS_MW  SF_ASP_MW
 1696   1718  3  SF_LYS_MW  SF_GLU_MW
 1696   1719  3  SF_LYS_MW  SF_LEU_MW
 1696   1720  3  SF_LYS_MW  SF_VAL_MW
 1696   1721  3  SF_LYS_MW  SF_ILE_MW
 1696   1722  3  SF_LYS_MW  SF_ALA_MW
 1696   1723  3  SF_LYS_MW  SF_LEU_MW
 1696   1724  3  SF_LYS_MW  SF_VAL_MW
 1696   1725  3  SF_LYS_MW  SF_LYS_MW
 1696   1726  3  SF_LYS_MW  SF_GLU_MW
 1696   1727  3  SF_LYS_MW  SF_ARG_MW
 1696   1728  3  SF_LYS_MW  SF_ILE_MW
 1696   1729  3  SF_LYS_MW  SF_ALA_MW
 1696   1730  3  SF_LYS_MW  SF_GLN_MW
 1696   1731  3  SF_LYS_MW  SF_GLU_MW
 1696   1732  3  SF_LYS_MW  SF_ASP_MW
 1696   1733  3  SF_LYS_MW  SF_CYS_MW
 1696   1734  3  SF_LYS_MW  SF_ARG_MW
 1696   1735  3  SF_LYS_MW  SF_ASN_MW
 1696   1736  3  SF_LYS_MW  SF_GLY_MW
 1696   1737  3  SF_LYS_MW  SF_PHE_MW
 1696   1738  3  SF_LYS_MW  SF_LEU_MW
 1696   1739  3  SF_LYS_MW  SF_LEU_MW
 1696   1740  3  SF_LYS_MW  SF_ASP_MW
 1696   1741  3  SF_LYS_MW  SF_GLY_MW
 1696   1742  3  SF_LYS_MW  SF_PHE_MW
 1696   1743  3  SF_LYS_MW  SF_PRO_MW
 1696   1744  3  SF_LYS_MW  SF_ARG_MW
 1696   1745  3  SF_LYS_MW  SF_THR_MW
 1696   1746  3  SF_LYS_MW  SF_ILE_MW
 1696   1747  3  SF_LYS_MW  SF_PRO_MW
 1696   1748  3  SF_LYS_MW  SF_GLN_MW
 1696   1749  3  SF_LYS_MW  SF_ALA_MW
 1696   1750  3  SF_LYS_MW  SF_ASP_MW
 1696   1751  3  SF_LYS_MW  SF_ALA_MW
 1696   1752  3  SF_LYS_MW  SF_MET_MW
 1696   1753  3  SF_LYS_MW  SF_LYS_MW
 1696   1754  3  SF_LYS_MW  SF_GLU_MW
 1696   1755  3  SF_LYS_MW  SF_ALA_MW
 1696   1756  3  SF_LYS_MW  SF_GLY_MW
 1696   1757  3  SF_LYS_MW  SF_ILE_MW
 1696   1758  3  SF_LYS_MW  SF_ASN_MW
 1696   1759  3  SF_LYS_MW  SF_VAL_MW
 1696   1760  3  SF_LYS_MW  SF_ASP_MW
 1696   1761  3  SF_LYS_MW  SF_TYR_MW
 1696   1762  3  SF_LYS_MW  SF_VAL_MW
 1696   1763  3  SF_LYS_MW  SF_LEU_MW
 1696   1764  3  SF_LYS_MW  SF_GLU_MW
 1696   1765  3  SF_LYS_MW  SF_PHE_MW
 1696   1766  3  SF_LYS_MW  SF_ASP_MW
 1696   1767  3  SF_LYS_MW  SF_VAL_MW
 1696   1768  3  SF_LYS_MW  SF_PRO_MW
 1696   1769  3  SF_LYS_MW  SF_ASP_MW
 1696   1770  3  SF_LYS_MW  SF_GLU_MW
 1696   1771  3  SF_LYS_MW  SF_LEU_MW
 1696   1772  3  SF_LYS_MW  SF_ILE_MW
 1696   1773  3  SF_LYS_MW  SF_VAL_MW
 1696   1774  3  SF_LYS_MW  SF_ASP_MW
 1696   1775  3  SF_LYS_MW  SF_ARG_MW
 1696   1776  3  SF_LYS_MW  SF_ILE_MW
 1696   1777  3  SF_LYS_MW  SF_VAL_MW
 1696   1778  3  SF_LYS_MW  SF_GLY_MW
 1696   1779  3  SF_LYS_MW  SF_ARG_MW
 1696   1780  3  SF_LYS_MW  SF_ARG_MW
 1696   1781  3  SF_LYS_MW  SF_VAL_MW
 1696   1782  3  SF_LYS_MW  SF_HIS_MW
 1696   1783  3  SF_LYS_MW  SF_ALA_MW
 1696   1784  3  SF_LYS_MW  SF_PRO_MW
 1696   1785  3  SF_LYS_MW  SF_SER_MW
 1696   1786  3  SF_LYS_MW  SF_GLY_MW
 1696   1787  3  SF_LYS_MW  SF_ARG_MW
 1696   1788  3  SF_LYS_MW  SF_VAL_MW
 1696   1789  3  SF_LYS_MW  SF_TYR_MW
 1696   1790  3  SF_LYS_MW  SF_HIS_MW
 1696   1791  3  SF_LYS_MW  SF_VAL_MW
 1696   1792  3  SF_LYS_MW  SF_LYS_MW
 1696   1793  3  SF_LYS_MW  SF_PHE_MW
 1696   1794  3  SF_LYS_MW  SF_ASN_MW
 1696   1795  3  SF_LYS_MW  SF_PRO_MW
 1696   1796  3  SF_LYS_MW  SF_PRO_MW
 1696   1797  3  SF_LYS_MW  SF_LYS_MW
 1696   1798  3  SF_LYS_MW  SF_VAL_MW
 1696   1799  3  SF_LYS_MW  SF_GLU_MW
 1696   1800  3  SF_LYS_MW  SF_GLY_MW
 1696   1801  3  SF_LYS_MW  SF_LYS_MW
 1696   1802  3  SF_LYS_MW  SF_ASP_MW
 1696   1803  3  SF_LYS_MW  SF_ASP_MW
 1696   1804  3  SF_LYS_MW  SF_VAL_MW
 1696   1805  3  SF_LYS_MW  SF_THR_MW
 1696   1806  3  SF_LYS_MW  SF_GLY_MW
 1696   1807  3  SF_LYS_MW  SF_GLU_MW
 1696   1808  3  SF_LYS_MW  SF_GLU_MW
 1696   1809  3  SF_LYS_MW  SF_LEU_MW
 1696   1810  3  SF_LYS_MW  SF_THR_MW
 1696   1811  3  SF_LYS_MW  SF_THR_MW
 1696   1812  3  SF_LYS_MW  SF_ARG_MW
 1696   1813  3  SF_LYS_MW  SF_LYS_MW
 1696   1814  3  SF_LYS_MW  SF_ASP_MW
 1696   1815  3  SF_LYS_MW  SF_ASP_MW
 1696   1816  3  SF_LYS_MW  SF_GLN_MW
 1696   1817  3  SF_LYS_MW  SF_GLU_MW
 1696   1818  3  SF_LYS_MW  SF_GLU_MW
 1696   1819  3  SF_LYS_MW  SF_THR_MW
 1696   1820  3  SF_LYS_MW  SF_VAL_MW
 1696   1821  3  SF_LYS_MW  SF_ARG_MW
 1696   1822  3  SF_LYS_MW  SF_LYS_MW
 1696   1823  3  SF_LYS_MW  SF_ARG_MW
 1696   1824  3  SF_LYS_MW  SF_LEU_MW
 1696   1825  3  SF_LYS_MW  SF_VAL_MW
 1696   1826  3  SF_LYS_MW  SF_GLU_MW
 1696   1827  3  SF_LYS_MW  SF_TYR_MW
 1696   1828  3  SF_LYS_MW  SF_HIS_MW
 1696   1829  3  SF_LYS_MW  SF_GLN_MW
 1696   1830  3  SF_LYS_MW  SF_MET_MW
 1696   1831  3  SF_LYS_MW  SF_THR_MW
 1696   1832  3  SF_LYS_MW  SF_ALA_MW
 1696   1833  3  SF_LYS_MW  SF_PRO_MW
 1696   1834  3  SF_LYS_MW  SF_LEU_MW
 1696   1835  3  SF_LYS_MW  SF_ILE_MW
 1696   1836  3  SF_LYS_MW  SF_GLY_MW
 1696   1837  3  SF_LYS_MW  SF_TYR_MW
 1696   1838  3  SF_LYS_MW  SF_TYR_MW
 1696   1839  3  SF_LYS_MW  SF_SER_MW
 1696   1840  3  SF_LYS_MW  SF_LYS_MW
 1696   1841  3  SF_LYS_MW  SF_GLU_MW
 1696   1842  3  SF_LYS_MW  SF_ALA_MW
 1696   1843  3  SF_LYS_MW  SF_GLU_MW
 1696   1844  3  SF_LYS_MW  SF_ALA_MW
 1696   1845  3  SF_LYS_MW  SF_GLY_MW
 1696   1846  3  SF_LYS_MW  SF_ASN_MW
 1696   1847  3  SF_LYS_MW  SF_THR_MW
 1696   1848  3  SF_LYS_MW  SF_LYS_MW
 1696   1849  3  SF_LYS_MW  SF_TYR_MW
 1696   1850  3  SF_LYS_MW  SF_ALA_MW
 1696   1851  3  SF_LYS_MW  SF_LYS_MW
 1696   1852  3  SF_LYS_MW  SF_VAL_MW
 1696   1853  3  SF_LYS_MW  SF_ASP_MW
 1696   1854  3  SF_LYS_MW  SF_GLY_MW
 1696   1855  3  SF_LYS_MW  SF_THR_MW
 1696   1856  3  SF_LYS_MW  SF_LYS_MW
 1696   1857  3  SF_LYS_MW  SF_PRO_MW
 1696   1858  3  SF_LYS_MW  SF_VAL_MW
 1696   1859  3  SF_LYS_MW  SF_ALA_MW
 1696   1860  3  SF_LYS_MW  SF_GLU_MW
 1696   1861  3  SF_LYS_MW  SF_VAL_MW
 1696   1862  3  SF_LYS_MW  SF_ARG_MW
 1696   1863  3  SF_LYS_MW  SF_ALA_MW
 1696   1864  3  SF_LYS_MW  SF_ASP_MW
 1696   1865  3  SF_LYS_MW  SF_LEU_MW
 1696   1866  3  SF_LYS_MW  SF_GLU_MW
 1696   1867  3  SF_LYS_MW  SF_LYS_MW
 1696   1868  3  SF_LYS_MW  SF_ILE_MW
 1696   1869  3  SF_LYS_MW  SF_LEU_MW
 1696   1870  3  SF_LYS_MW  SF_GLY_MW
 1697   1697  3  SF_SER_MW  SF_SER_MW
 1697   1698  3  SF_SER_MW  SF_GLY_MW
 1697   1699  3  SF_SER_MW  SF_SER_MW
 1697   1700  3  SF_SER_MW  SF_GLU_MW
 1697   1701  3  SF_SER_MW  SF_LEU_MW
 1697   1702  3  SF_SER_MW  SF_GLY_MW
 1697   1703  3  SF_SER_MW  SF_LYS_MW
 1697   1704  3  SF_SER_MW  SF_GLN_MW
 1697   1705  3  SF_SER_MW  SF_ALA_MW
 1697   1706  3  SF_SER_MW  SF_LYS_MW
 1697   1707  3  SF_SER_MW  SF_ASP_MW
 1697   1708  3  SF_SER_MW  SF_ILE_MW
 1697   1709  3  SF_SER_MW  SF_MET_MW
 1697   1710  3  SF_SER_MW  SF_ASP_MW
 1697   1711  3  SF_SER_MW  SF_ALA_MW
 1697   1712  3  SF_SER_MW  SF_GLY_MW
 1697   1713  3  SF_SER_MW  SF_LYS_MW
 1697   1714  3  SF_SER_MW  SF_LEU_MW
 1697   1715  3  SF_SER_MW  SF_VAL_MW
 1697   1716  3  SF_SER_MW  SF_THR_MW
 1697   1717  3  SF_SER_MW  SF_ASP_MW
 1697   1718  3  SF_SER_MW  SF_GLU_MW
 1697   1719  3  SF_SER_MW  SF_LEU_MW
 1697   1720  3  SF_SER_MW  SF_VAL_MW
 1697   1721  3  SF_SER_MW  SF_ILE_MW
 1697   1722  3  SF_SER_MW  SF_ALA_MW
 1697   1723  3  SF_SER_MW  SF_LEU_MW
 1697   1724  3  SF_SER_MW  SF_VAL_MW
 1697   1725  3  SF_SER_MW  SF_LYS_MW
 1697   1726  3  SF_SER_MW  SF_GLU_MW
 1697   1727  3  SF_SER_MW  SF_ARG_MW
 1697   1728  3  SF_SER_MW  SF_ILE_MW
 1697   1729  3  SF_SER_MW  SF_ALA_MW
 1697   1730  3  SF_SER_MW  SF_GLN_MW
 1697   1731  3  SF_SER_MW  SF_GLU_MW
 1697   1732  3  SF_SER_MW  SF_ASP_MW
 1697   1733  3  SF_SER_MW  SF_CYS_MW
 1697   1734  3  SF_SER_MW  SF_ARG_MW
 1697   1735  3  SF_SER_MW  SF_ASN_MW
 1697   1736  3  SF_SER_MW  SF_GLY_MW
 1697   1737  3  SF_SER_MW  SF_PHE_MW
 1697   1738  3  SF_SER_MW  SF_LEU_MW
 1697   1739  3  SF_SER_MW  SF_LEU_MW
 1697   1740  3  SF_SER_MW  SF_ASP_MW
 1697   1741  3  SF_SER_MW  SF_GLY_MW
 1697   1742  3  SF_SER_MW  SF_PHE_MW
 1697   1743  3  SF_SER_MW  SF_PRO_MW
 1697   1744  3  SF_SER_MW  SF_ARG_MW
 1697   1745  3  SF_SER_MW  SF_THR_MW
 1697   1746  3  SF_SER_MW  SF_ILE_MW
 1697   1747  3  SF_SER_MW  SF_PRO_MW
 1697   1748  3  SF_SER_MW  SF_GLN_MW
 1697   1749  3  SF_SER_MW  SF_ALA_MW
 1697   1750  3  SF_SER_MW  SF_ASP_MW
 1697   1751  3  SF_SER_MW  SF_ALA_MW
 1697   1752  3  SF_SER_MW  SF_MET_MW
 1697   1753  3  SF_SER_MW  SF_LYS_MW
 1697   1754  3  SF_SER_MW  SF_GLU_MW
 1697   1755  3  SF_SER_MW  SF_ALA_MW
 1697   1756  3  SF_SER_MW  SF_GLY_MW
 1697   1757  3  SF_SER_MW  SF_ILE_MW
 1697   1758  3  SF_SER_MW  SF_ASN_MW
 1697   1759  3  SF_SER_MW  SF_VAL_MW
 1697   1760  3  SF_SER_MW  SF_ASP_MW
 1697   1761  3  SF_SER_MW  SF_TYR_MW
 1697   1762  3  SF_SER_MW  SF_VAL_MW
 1697   1763  3  SF_SER_MW  SF_LEU_MW
 1697   1764  3  SF_SER_MW  SF_GLU_MW
 1697   1765  3  SF_SER_MW  SF_PHE_MW
 1697   1766  3  SF_SER_MW  SF_ASP_MW
 1697   1767  3  SF_SER_MW  SF_VAL_MW
 1697   1768  3  SF_SER_MW  SF_PRO_MW
 1697   1769  3  SF_SER_MW  SF_ASP_MW
 1697   1770  3  SF_SER_MW  SF_GLU_MW
 1697   1771  3  SF_SER_MW  SF_LEU_MW
 1697   1772  3  SF_SER_MW  SF_ILE_MW
 1697   1773  3  SF_SER_MW  SF_VAL_MW
 1697   1774  3  SF_SER_MW  SF_ASP_MW
 1697   1775  3  SF_SER_MW  SF_ARG_MW
 1697   1776  3  SF_SER_MW  SF_ILE_MW
 1697   1777  3  SF_SER_MW  SF_VAL_MW
 1697   1778  3  SF_SER_MW  SF_GLY_MW
 1697   1779  3  SF_SER_MW  SF_ARG_MW
 1697   1780  3  SF_SER_MW  SF_ARG_MW
 1697   1781  3  SF_SER_MW  SF_VAL_MW
 1697   1782  3  SF_SER_MW  SF_HIS_MW
 1697   1783  3  SF_SER_MW  SF_ALA_MW
 1697   1784  3  SF_SER_MW  SF_PRO_MW
 1697   1785  3  SF_SER_MW  SF_SER_MW
 1697   1786  3  SF_SER_MW  SF_GLY_MW
 1697   1787  3  SF_SER_MW  SF_ARG_MW
 1697   1788  3  SF_SER_MW  SF_VAL_MW
 1697   1789  3  SF_SER_MW  SF_TYR_MW
 1697   1790  3  SF_SER_MW  SF_HIS_MW
 1697   1791  3  SF_SER_MW  SF_VAL_MW
 1697   1792  3  SF_SER_MW  SF_LYS_MW
 1697   1793  3  SF_SER_MW  SF_PHE_MW
 1697   1794  3  SF_SER_MW  SF_ASN_MW
 1697   1795  3  SF_SER_MW  SF_PRO_MW
 1697   1796  3  SF_SER_MW  SF_PRO_MW
 1697   1797  3  SF_SER_MW  SF_LYS_MW
 1697   1798  3  SF_SER_MW  SF_VAL_MW
 1697   1799  3  SF_SER_MW  SF_GLU_MW
 1697   1800  3  SF_SER_MW  SF_GLY_MW
 1697   1801  3  SF_SER_MW  SF_LYS_MW
 1697   1802  3  SF_SER_MW  SF_ASP_MW
 1697   1803  3  SF_SER_MW  SF_ASP_MW
 1697   1804  3  SF_SER_MW  SF_VAL_MW
 1697   1805  3  SF_SER_MW  SF_THR_MW
 1697   1806  3  SF_SER_MW  SF_GLY_MW
 1697   1807  3  SF_SER_MW  SF_GLU_MW
 1697   1808  3  SF_SER_MW  SF_GLU_MW
 1697   1809  3  SF_SER_MW  SF_LEU_MW
 1697   1810  3  SF_SER_MW  SF_THR_MW
 1697   1811  3  SF_SER_MW  SF_THR_MW
 1697   1812  3  SF_SER_MW  SF_ARG_MW
 1697   1813  3  SF_SER_MW  SF_LYS_MW
 1697   1814  3  SF_SER_MW  SF_ASP_MW
 1697   1815  3  SF_SER_MW  SF_ASP_MW
 1697   1816  3  SF_SER_MW  SF_GLN_MW
 1697   1817  3  SF_SER_MW  SF_GLU_MW
 1697   1818  3  SF_SER_MW  SF_GLU_MW
 1697   1819  3  SF_SER_MW  SF_THR_MW
 1697   1820  3  SF_SER_MW  SF_VAL_MW
 1697   1821  3  SF_SER_MW  SF_ARG_MW
 1697   1822  3  SF_SER_MW  SF_LYS_MW
 1697   1823  3  SF_SER_MW  SF_ARG_MW
 1697   1824  3  SF_SER_MW  SF_LEU_MW
 1697   1825  3  SF_SER_MW  SF_VAL_MW
 1697   1826  3  SF_SER_MW  SF_GLU_MW
 1697   1827  3  SF_SER_MW  SF_TYR_MW
 1697   1828  3  SF_SER_MW  SF_HIS_MW
 1697   1829  3  SF_SER_MW  SF_GLN_MW
 1697   1830  3  SF_SER_MW  SF_MET_MW
 1697   1831  3  SF_SER_MW  SF_THR_MW
 1697   1832  3  SF_SER_MW  SF_ALA_MW
 1697   1833  3  SF_SER_MW  SF_PRO_MW
 1697   1834  3  SF_SER_MW  SF_LEU_MW
 1697   1835  3  SF_SER_MW  SF_ILE_MW
 1697   1836  3  SF_SER_MW  SF_GLY_MW
 1697   1837  3  SF_SER_MW  SF_TYR_MW
 1697   1838  3  SF_SER_MW  SF_TYR_MW
 1697   1839  3  SF_SER_MW  SF_SER_MW
 1697   1840  3  SF_SER_MW  SF_LYS_MW
 1697   1841  3  SF_SER_MW  SF_GLU_MW
 1697   1842  3  SF_SER_MW  SF_ALA_MW
 1697   1843  3  SF_SER_MW  SF_GLU_MW
 1697   1844  3  SF_SER_MW  SF_ALA_MW
 1697   1845  3  SF_SER_MW  SF_GLY_MW
 1697   1846  3  SF_SER_MW  SF_ASN_MW
 1697   1847  3  SF_SER_MW  SF_THR_MW
 1697   1848  3  SF_SER_MW  SF_LYS_MW
 1697   1849  3  SF_SER_MW  SF_TYR_MW
 1697   1850  3  SF_SER_MW  SF_ALA_MW
 1697   1851  3  SF_SER_MW  SF_LYS_MW
 1697   1852  3  SF_SER_MW  SF_VAL_MW
 1697   1853  3  SF_SER_MW  SF_ASP_MW
 1697   1854  3  SF_SER_MW  SF_GLY_MW
 1697   1855  3  SF_SER_MW  SF_THR_MW
 1697   1856  3  SF_SER_MW  SF_LYS_MW
 1697   1857  3  SF_SER_MW  SF_PRO_MW
 1697   1858  3  SF_SER_MW  SF_VAL_MW
 1697   1859  3  SF_SER_MW  SF_ALA_MW
 1697   1860  3  SF_SER_MW  SF_GLU_MW
 1697   1861  3  SF_SER_MW  SF_VAL_MW
 1697   1862  3  SF_SER_MW  SF_ARG_MW
 1697   1863  3  SF_SER_MW  SF_ALA_MW
 1697   1864  3  SF_SER_MW  SF_ASP_MW
 1697   1865  3  SF_SER_MW  SF_LEU_MW
 1697   1866  3  SF_SER_MW  SF_GLU_MW
 1697   1867  3  SF_SER_MW  SF_LYS_MW
 1697   1868  3  SF_SER_MW  SF_ILE_MW
 1697   1869  3  SF_SER_MW  SF_LEU_MW
 1697   1870  3  SF_SER_MW  SF_GLY_MW
 1698   1698  3  SF_GLY_MW  SF_GLY_MW
 1698   1699  3  SF_GLY_MW  SF_SER_MW
 1698   1700  3  SF_GLY_MW  SF_GLU_MW
 1698   1701  3  SF_GLY_MW  SF_LEU_MW
 1698   1702  3  SF_GLY_MW  SF_GLY_MW
 1698   1703  3  SF_GLY_MW  SF_LYS_MW
 1698   1704  3  SF_GLY_MW  SF_GLN_MW
 1698   1705  3  SF_GLY_MW  SF_ALA_MW
 1698   1706  3  SF_GLY_MW  SF_LYS_MW
 1698   1707  3  SF_GLY_MW  SF_ASP_MW
 1698   1708  3  SF_GLY_MW  SF_ILE_MW
 1698   1709  3  SF_GLY_MW  SF_MET_MW
 1698   1710  3  SF_GLY_MW  SF_ASP_MW
 1698   1711  3  SF_GLY_MW  SF_ALA_MW
 1698   1712  3  SF_GLY_MW  SF_GLY_MW
 1698   1713  3  SF_GLY_MW  SF_LYS_MW
 1698   1714  3  SF_GLY_MW  SF_LEU_MW
 1698   1715  3  SF_GLY_MW  SF_VAL_MW
 1698   1716  3  SF_GLY_MW  SF_THR_MW
 1698   1717  3  SF_GLY_MW  SF_ASP_MW
 1698   1718  3  SF_GLY_MW  SF_GLU_MW
 1698   1719  3  SF_GLY_MW  SF_LEU_MW
 1698   1720  3  SF_GLY_MW  SF_VAL_MW
 1698   1721  3  SF_GLY_MW  SF_ILE_MW
 1698   1722  3  SF_GLY_MW  SF_ALA_MW
 1698   1723  3  SF_GLY_MW  SF_LEU_MW
 1698   1724  3  SF_GLY_MW  SF_VAL_MW
 1698   1725  3  SF_GLY_MW  SF_LYS_MW
 1698   1726  3  SF_GLY_MW  SF_GLU_MW
 1698   1727  3  SF_GLY_MW  SF_ARG_MW
 1698   1728  3  SF_GLY_MW  SF_ILE_MW
 1698   1729  3  SF_GLY_MW  SF_ALA_MW
 1698   1730  3  SF_GLY_MW  SF_GLN_MW
 1698   1731  3  SF_GLY_MW  SF_GLU_MW
 1698   1732  3  SF_GLY_MW  SF_ASP_MW
 1698   1733  3  SF_GLY_MW  SF_CYS_MW
 1698   1734  3  SF_GLY_MW  SF_ARG_MW
 1698   1735  3  SF_GLY_MW  SF_ASN_MW
 1698   1736  3  SF_GLY_MW  SF_GLY_MW
 1698   1737  3  SF_GLY_MW  SF_PHE_MW
 1698   1738  3  SF_GLY_MW  SF_LEU_MW
 1698   1739  3  SF_GLY_MW  SF_LEU_MW
 1698   1740  3  SF_GLY_MW  SF_ASP_MW
 1698   1741  3  SF_GLY_MW  SF_GLY_MW
 1698   1742  3  SF_GLY_MW  SF_PHE_MW
 1698   1743  3  SF_GLY_MW  SF_PRO_MW
 1698   1744  3  SF_GLY_MW  SF_ARG_MW
 1698   1745  3  SF_GLY_MW  SF_THR_MW
 1698   1746  3  SF_GLY_MW  SF_ILE_MW
 1698   1747  3  SF_GLY_MW  SF_PRO_MW
 1698   1748  3  SF_GLY_MW  SF_GLN_MW
 1698   1749  3  SF_GLY_MW  SF_ALA_MW
 1698   1750  3  SF_GLY_MW  SF_ASP_MW
 1698   1751  3  SF_GLY_MW  SF_ALA_MW
 1698   1752  3  SF_GLY_MW  SF_MET_MW
 1698   1753  3  SF_GLY_MW  SF_LYS_MW
 1698   1754  3  SF_GLY_MW  SF_GLU_MW
 1698   1755  3  SF_GLY_MW  SF_ALA_MW
 1698   1756  3  SF_GLY_MW  SF_GLY_MW
 1698   1757  3  SF_GLY_MW  SF_ILE_MW
 1698   1758  3  SF_GLY_MW  SF_ASN_MW
 1698   1759  3  SF_GLY_MW  SF_VAL_MW
 1698   1760  3  SF_GLY_MW  SF_ASP_MW
 1698   1761  3  SF_GLY_MW  SF_TYR_MW
 1698   1762  3  SF_GLY_MW  SF_VAL_MW
 1698   1763  3  SF_GLY_MW  SF_LEU_MW
 1698   1764  3  SF_GLY_MW  SF_GLU_MW
 1698   1765  3  SF_GLY_MW  SF_PHE_MW
 1698   1766  3  SF_GLY_MW  SF_ASP_MW
 1698   1767  3  SF_GLY_MW  SF_VAL_MW
 1698   1768  3  SF_GLY_MW  SF_PRO_MW
 1698   1769  3  SF_GLY_MW  SF_ASP_MW
 1698   1770  3  SF_GLY_MW  SF_GLU_MW
 1698   1771  3  SF_GLY_MW  SF_LEU_MW
 1698   1772  3  SF_GLY_MW  SF_ILE_MW
 1698   1773  3  SF_GLY_MW  SF_VAL_MW
 1698   1774  3  SF_GLY_MW  SF_ASP_MW
 1698   1775  3  SF_GLY_MW  SF_ARG_MW
 1698   1776  3  SF_GLY_MW  SF_ILE_MW
 1698   1777  3  SF_GLY_MW  SF_VAL_MW
 1698   1778  3  SF_GLY_MW  SF_GLY_MW
 1698   1779  3  SF_GLY_MW  SF_ARG_MW
 1698   1780  3  SF_GLY_MW  SF_ARG_MW
 1698   1781  3  SF_GLY_MW  SF_VAL_MW
 1698   1782  3  SF_GLY_MW  SF_HIS_MW
 1698   1783  3  SF_GLY_MW  SF_ALA_MW
 1698   1784  3  SF_GLY_MW  SF_PRO_MW
 1698   1785  3  SF_GLY_MW  SF_SER_MW
 1698   1786  3  SF_GLY_MW  SF_GLY_MW
 1698   1787  3  SF_GLY_MW  SF_ARG_MW
 1698   1788  3  SF_GLY_MW  SF_VAL_MW
 1698   1789  3  SF_GLY_MW  SF_TYR_MW
 1698   1790  3  SF_GLY_MW  SF_HIS_MW
 1698   1791  3  SF_GLY_MW  SF_VAL_MW
 1698   1792  3  SF_GLY_MW  SF_LYS_MW
 1698   1793  3  SF_GLY_MW  SF_PHE_MW
 1698   1794  3  SF_GLY_MW  SF_ASN_MW
 1698   1795  3  SF_GLY_MW  SF_PRO_MW
 1698   1796  3  SF_GLY_MW  SF_PRO_MW
 1698   1797  3  SF_GLY_MW  SF_LYS_MW
 1698   1798  3  SF_GLY_MW  SF_VAL_MW
 1698   1799  3  SF_GLY_MW  SF_GLU_MW
 1698   1800  3  SF_GLY_MW  SF_GLY_MW
 1698   1801  3  SF_GLY_MW  SF_LYS_MW
 1698   1802  3  SF_GLY_MW  SF_ASP_MW
 1698   1803  3  SF_GLY_MW  SF_ASP_MW
 1698   1804  3  SF_GLY_MW  SF_VAL_MW
 1698   1805  3  SF_GLY_MW  SF_THR_MW
 1698   1806  3  SF_GLY_MW  SF_GLY_MW
 1698   1807  3  SF_GLY_MW  SF_GLU_MW
 1698   1808  3  SF_GLY_MW  SF_GLU_MW
 1698   1809  3  SF_GLY_MW  SF_LEU_MW
 1698   1810  3  SF_GLY_MW  SF_THR_MW
 1698   1811  3  SF_GLY_MW  SF_THR_MW
 1698   1812  3  SF_GLY_MW  SF_ARG_MW
 1698   1813  3  SF_GLY_MW  SF_LYS_MW
 1698   1814  3  SF_GLY_MW  SF_ASP_MW
 1698   1815  3  SF_GLY_MW  SF_ASP_MW
 1698   1816  3  SF_GLY_MW  SF_GLN_MW
 1698   1817  3  SF_GLY_MW  SF_GLU_MW
 1698   1818  3  SF_GLY_MW  SF_GLU_MW
 1698   1819  3  SF_GLY_MW  SF_THR_MW
 1698   1820  3  SF_GLY_MW  SF_VAL_MW
 1698   1821  3  SF_GLY_MW  SF_ARG_MW
 1698   1822  3  SF_GLY_MW  SF_LYS_MW
 1698   1823  3  SF_GLY_MW  SF_ARG_MW
 1698   1824  3  SF_GLY_MW  SF_LEU_MW
 1698   1825  3  SF_GLY_MW  SF_VAL_MW
 1698   1826  3  SF_GLY_MW  SF_GLU_MW
 1698   1827  3  SF_GLY_MW  SF_TYR_MW
 1698   1828  3  SF_GLY_MW  SF_HIS_MW
 1698   1829  3  SF_GLY_MW  SF_GLN_MW
 1698   1830  3  SF_GLY_MW  SF_MET_MW
 1698   1831  3  SF_GLY_MW  SF_THR_MW
 1698   1832  3  SF_GLY_MW  SF_ALA_MW
 1698   1833  3  SF_GLY_MW  SF_PRO_MW
 1698   1834  3  SF_GLY_MW  SF_LEU_MW
 1698   1835  3  SF_GLY_MW  SF_ILE_MW
 1698   1836  3  SF_GLY_MW  SF_GLY_MW
 1698   1837  3  SF_GLY_MW  SF_TYR_MW
 1698   1838  3  SF_GLY_MW  SF_TYR_MW
 1698   1839  3  SF_GLY_MW  SF_SER_MW
 1698   1840  3  SF_GLY_MW  SF_LYS_MW
 1698   1841  3  SF_GLY_MW  SF_GLU_MW
 1698   1842  3  SF_GLY_MW  SF_ALA_MW
 1698   1843  3  SF_GLY_MW  SF_GLU_MW
 1698   1844  3  SF_GLY_MW  SF_ALA_MW
 1698   1845  3  SF_GLY_MW  SF_GLY_MW
 1698   1846  3  SF_GLY_MW  SF_ASN_MW
 1698   1847  3  SF_GLY_MW  SF_THR_MW
 1698   1848  3  SF_GLY_MW  SF_LYS_MW
 1698   1849  3  SF_GLY_MW  SF_TYR_MW
 1698   1850  3  SF_GLY_MW  SF_ALA_MW
 1698   1851  3  SF_GLY_MW  SF_LYS_MW
 1698   1852  3  SF_GLY_MW  SF_VAL_MW
 1698   1853  3  SF_GLY_MW  SF_ASP_MW
 1698   1854  3  SF_GLY_MW  SF_GLY_MW
 1698   1855  3  SF_GLY_MW  SF_THR_MW
 1698   1856  3  SF_GLY_MW  SF_LYS_MW
 1698   1857  3  SF_GLY_MW  SF_PRO_MW
 1698   1858  3  SF_GLY_MW  SF_VAL_MW
 1698   1859  3  SF_GLY_MW  SF_ALA_MW
 1698   1860  3  SF_GLY_MW  SF_GLU_MW
 1698   1861  3  SF_GLY_MW  SF_VAL_MW
 1698   1862  3  SF_GLY_MW  SF_ARG_MW
 1698   1863  3  SF_GLY_MW  SF_ALA_MW
 1698   1864  3  SF_GLY_MW  SF_ASP_MW
 1698   1865  3  SF_GLY_MW  SF_LEU_MW
 1698   1866  3  SF_GLY_MW  SF_GLU_MW
 1698   1867  3  SF_GLY_MW  SF_LYS_MW
 1698   1868  3  SF_GLY_MW  SF_ILE_MW
 1698   1869  3  SF_GLY_MW  SF_LEU_MW
 1698   1870  3  SF_GLY_MW  SF_GLY_MW
 1699   1699  3  SF_SER_MW  SF_SER_MW
 1699   1700  3  SF_SER_MW  SF_GLU_MW
 1699   1701  3  SF_SER_MW  SF_LEU_MW
 1699   1702  3  SF_SER_MW  SF_GLY_MW
 1699   1703  3  SF_SER_MW  SF_LYS_MW
 1699   1704  3  SF_SER_MW  SF_GLN_MW
 1699   1705  3  SF_SER_MW  SF_ALA_MW
 1699   1706  3  SF_SER_MW  SF_LYS_MW
 1699   1707  3  SF_SER_MW  SF_ASP_MW
 1699   1708  3  SF_SER_MW  SF_ILE_MW
 1699   1709  3  SF_SER_MW  SF_MET_MW
 1699   1710  3  SF_SER_MW  SF_ASP_MW
 1699   1711  3  SF_SER_MW  SF_ALA_MW
 1699   1712  3  SF_SER_MW  SF_GLY_MW
 1699   1713  3  SF_SER_MW  SF_LYS_MW
 1699   1714  3  SF_SER_MW  SF_LEU_MW
 1699   1715  3  SF_SER_MW  SF_VAL_MW
 1699   1716  3  SF_SER_MW  SF_THR_MW
 1699   1717  3  SF_SER_MW  SF_ASP_MW
 1699   1718  3  SF_SER_MW  SF_GLU_MW
 1699   1719  3  SF_SER_MW  SF_LEU_MW
 1699   1720  3  SF_SER_MW  SF_VAL_MW
 1699   1721  3  SF_SER_MW  SF_ILE_MW
 1699   1722  3  SF_SER_MW  SF_ALA_MW
 1699   1723  3  SF_SER_MW  SF_LEU_MW
 1699   1724  3  SF_SER_MW  SF_VAL_MW
 1699   1725  3  SF_SER_MW  SF_LYS_MW
 1699   1726  3  SF_SER_MW  SF_GLU_MW
 1699   1727  3  SF_SER_MW  SF_ARG_MW
 1699   1728  3  SF_SER_MW  SF_ILE_MW
 1699   1729  3  SF_SER_MW  SF_ALA_MW
 1699   1730  3  SF_SER_MW  SF_GLN_MW
 1699   1731  3  SF_SER_MW  SF_GLU_MW
 1699   1732  3  SF_SER_MW  SF_ASP_MW
 1699   1733  3  SF_SER_MW  SF_CYS_MW
 1699   1734  3  SF_SER_MW  SF_ARG_MW
 1699   1735  3  SF_SER_MW  SF_ASN_MW
 1699   1736  3  SF_SER_MW  SF_GLY_MW
 1699   1737  3  SF_SER_MW  SF_PHE_MW
 1699   1738  3  SF_SER_MW  SF_LEU_MW
 1699   1739  3  SF_SER_MW  SF_LEU_MW
 1699   1740  3  SF_SER_MW  SF_ASP_MW
 1699   1741  3  SF_SER_MW  SF_GLY_MW
 1699   1742  3  SF_SER_MW  SF_PHE_MW
 1699   1743  3  SF_SER_MW  SF_PRO_MW
 1699   1744  3  SF_SER_MW  SF_ARG_MW
 1699   1745  3  SF_SER_MW  SF_THR_MW
 1699   1746  3  SF_SER_MW  SF_ILE_MW
 1699   1747  3  SF_SER_MW  SF_PRO_MW
 1699   1748  3  SF_SER_MW  SF_GLN_MW
 1699   1749  3  SF_SER_MW  SF_ALA_MW
 1699   1750  3  SF_SER_MW  SF_ASP_MW
 1699   1751  3  SF_SER_MW  SF_ALA_MW
 1699   1752  3  SF_SER_MW  SF_MET_MW
 1699   1753  3  SF_SER_MW  SF_LYS_MW
 1699   1754  3  SF_SER_MW  SF_GLU_MW
 1699   1755  3  SF_SER_MW  SF_ALA_MW
 1699   1756  3  SF_SER_MW  SF_GLY_MW
 1699   1757  3  SF_SER_MW  SF_ILE_MW
 1699   1758  3  SF_SER_MW  SF_ASN_MW
 1699   1759  3  SF_SER_MW  SF_VAL_MW
 1699   1760  3  SF_SER_MW  SF_ASP_MW
 1699   1761  3  SF_SER_MW  SF_TYR_MW
 1699   1762  3  SF_SER_MW  SF_VAL_MW
 1699   1763  3  SF_SER_MW  SF_LEU_MW
 1699   1764  3  SF_SER_MW  SF_GLU_MW
 1699   1765  3  SF_SER_MW  SF_PHE_MW
 1699   1766  3  SF_SER_MW  SF_ASP_MW
 1699   1767  3  SF_SER_MW  SF_VAL_MW
 1699   1768  3  SF_SER_MW  SF_PRO_MW
 1699   1769  3  SF_SER_MW  SF_ASP_MW
 1699   1770  3  SF_SER_MW  SF_GLU_MW
 1699   1771  3  SF_SER_MW  SF_LEU_MW
 1699   1772  3  SF_SER_MW  SF_ILE_MW
 1699   1773  3  SF_SER_MW  SF_VAL_MW
 1699   1774  3  SF_SER_MW  SF_ASP_MW
 1699   1775  3  SF_SER_MW  SF_ARG_MW
 1699   1776  3  SF_SER_MW  SF_ILE_MW
 1699   1777  3  SF_SER_MW  SF_VAL_MW
 1699   1778  3  SF_SER_MW  SF_GLY_MW
 1699   1779  3  SF_SER_MW  SF_ARG_MW
 1699   1780  3  SF_SER_MW  SF_ARG_MW
 1699   1781  3  SF_SER_MW  SF_VAL_MW
 1699   1782  3  SF_SER_MW  SF_HIS_MW
 1699   1783  3  SF_SER_MW  SF_ALA_MW
 1699   1784  3  SF_SER_MW  SF_PRO_MW
 1699   1785  3  SF_SER_MW  SF_SER_MW
 1699   1786  3  SF_SER_MW  SF_GLY_MW
 1699   1787  3  SF_SER_MW  SF_ARG_MW
 1699   1788  3  SF_SER_MW  SF_VAL_MW
 1699   1789  3  SF_SER_MW  SF_TYR_MW
 1699   1790  3  SF_SER_MW  SF_HIS_MW
 1699   1791  3  SF_SER_MW  SF_VAL_MW
 1699   1792  3  SF_SER_MW  SF_LYS_MW
 1699   1793  3  SF_SER_MW  SF_PHE_MW
 1699   1794  3  SF_SER_MW  SF_ASN_MW
 1699   1795  3  SF_SER_MW  SF_PRO_MW
 1699   1796  3  SF_SER_MW  SF_PRO_MW
 1699   1797  3  SF_SER_MW  SF_LYS_MW
 1699   1798  3  SF_SER_MW  SF_VAL_MW
 1699   1799  3  SF_SER_MW  SF_GLU_MW
 1699   1800  3  SF_SER_MW  SF_GLY_MW
 1699   1801  3  SF_SER_MW  SF_LYS_MW
 1699   1802  3  SF_SER_MW  SF_ASP_MW
 1699   1803  3  SF_SER_MW  SF_ASP_MW
 1699   1804  3  SF_SER_MW  SF_VAL_MW
 1699   1805  3  SF_SER_MW  SF_THR_MW
 1699   1806  3  SF_SER_MW  SF_GLY_MW
 1699   1807  3  SF_SER_MW  SF_GLU_MW
 1699   1808  3  SF_SER_MW  SF_GLU_MW
 1699   1809  3  SF_SER_MW  SF_LEU_MW
 1699   1810  3  SF_SER_MW  SF_THR_MW
 1699   1811  3  SF_SER_MW  SF_THR_MW
 1699   1812  3  SF_SER_MW  SF_ARG_MW
 1699   1813  3  SF_SER_MW  SF_LYS_MW
 1699   1814  3  SF_SER_MW  SF_ASP_MW
 1699   1815  3  SF_SER_MW  SF_ASP_MW
 1699   1816  3  SF_SER_MW  SF_GLN_MW
 1699   1817  3  SF_SER_MW  SF_GLU_MW
 1699   1818  3  SF_SER_MW  SF_GLU_MW
 1699   1819  3  SF_SER_MW  SF_THR_MW
 1699   1820  3  SF_SER_MW  SF_VAL_MW
 1699   1821  3  SF_SER_MW  SF_ARG_MW
 1699   1822  3  SF_SER_MW  SF_LYS_MW
 1699   1823  3  SF_SER_MW  SF_ARG_MW
 1699   1824  3  SF_SER_MW  SF_LEU_MW
 1699   1825  3  SF_SER_MW  SF_VAL_MW
 1699   1826  3  SF_SER_MW  SF_GLU_MW
 1699   1827  3  SF_SER_MW  SF_TYR_MW
 1699   1828  3  SF_SER_MW  SF_HIS_MW
 1699   1829  3  SF_SER_MW  SF_GLN_MW
 1699   1830  3  SF_SER_MW  SF_MET_MW
 1699   1831  3  SF_SER_MW  SF_THR_MW
 1699   1832  3  SF_SER_MW  SF_ALA_MW
 1699   1833  3  SF_SER_MW  SF_PRO_MW
 1699   1834  3  SF_SER_MW  SF_LEU_MW
 1699   1835  3  SF_SER_MW  SF_ILE_MW
 1699   1836  3  SF_SER_MW  SF_GLY_MW
 1699   1837  3  SF_SER_MW  SF_TYR_MW
 1699   1838  3  SF_SER_MW  SF_TYR_MW
 1699   1839  3  SF_SER_MW  SF_SER_MW
 1699   1840  3  SF_SER_MW  SF_LYS_MW
 1699   1841  3  SF_SER_MW  SF_GLU_MW
 1699   1842  3  SF_SER_MW  SF_ALA_MW
 1699   1843  3  SF_SER_MW  SF_GLU_MW
 1699   1844  3  SF_SER_MW  SF_ALA_MW
 1699   1845  3  SF_SER_MW  SF_GLY_MW
 1699   1846  3  SF_SER_MW  SF_ASN_MW
 1699   1847  3  SF_SER_MW  SF_THR_MW
 1699   1848  3  SF_SER_MW  SF_LYS_MW
 1699   1849  3  SF_SER_MW  SF_TYR_MW
 1699   1850  3  SF_SER_MW  SF_ALA_MW
 1699   1851  3  SF_SER_MW  SF_LYS_MW
 1699   1852  3  SF_SER_MW  SF_VAL_MW
 1699   1853  3  SF_SER_MW  SF_ASP_MW
 1699   1854  3  SF_SER_MW  SF_GLY_MW
 1699   1855  3  SF_SER_MW  SF_THR_MW
 1699   1856  3  SF_SER_MW  SF_LYS_MW
 1699   1857  3  SF_SER_MW  SF_PRO_MW
 1699   1858  3  SF_SER_MW  SF_VAL_MW
 1699   1859  3  SF_SER_MW  SF_ALA_MW
 1699   1860  3  SF_SER_MW  SF_GLU_MW
 1699   1861  3  SF_SER_MW  SF_VAL_MW
 1699   1862  3  SF_SER_MW  SF_ARG_MW
 1699   1863  3  SF_SER_MW  SF_ALA_MW
 1699   1864  3  SF_SER_MW  SF_ASP_MW
 1699   1865  3  SF_SER_MW  SF_LEU_MW
 1699   1866  3  SF_SER_MW  SF_GLU_MW
 1699   1867  3  SF_SER_MW  SF_LYS_MW
 1699   1868  3  SF_SER_MW  SF_ILE_MW
 1699   1869  3  SF_SER_MW  SF_LEU_MW
 1699   1870  3  SF_SER_MW  SF_GLY_MW
 1700   1700  3  SF_GLU_MW  SF_GLU_MW
 1700   1701  3  SF_GLU_MW  SF_LEU_MW
 1700   1702  3  SF_GLU_MW  SF_GLY_MW
 1700   1703  3  SF_GLU_MW  SF_LYS_MW
 1700   1704  3  SF_GLU_MW  SF_GLN_MW
 1700   1705  3  SF_GLU_MW  SF_ALA_MW
 1700   1706  3  SF_GLU_MW  SF_LYS_MW
 1700   1707  3  SF_GLU_MW  SF_ASP_MW
 1700   1708  3  SF_GLU_MW  SF_ILE_MW
 1700   1709  3  SF_GLU_MW  SF_MET_MW
 1700   1710  3  SF_GLU_MW  SF_ASP_MW
 1700   1711  3  SF_GLU_MW  SF_ALA_MW
 1700   1712  3  SF_GLU_MW  SF_GLY_MW
 1700   1713  3  SF_GLU_MW  SF_LYS_MW
 1700   1714  3  SF_GLU_MW  SF_LEU_MW
 1700   1715  3  SF_GLU_MW  SF_VAL_MW
 1700   1716  3  SF_GLU_MW  SF_THR_MW
 1700   1717  3  SF_GLU_MW  SF_ASP_MW
 1700   1718  3  SF_GLU_MW  SF_GLU_MW
 1700   1719  3  SF_GLU_MW  SF_LEU_MW
 1700   1720  3  SF_GLU_MW  SF_VAL_MW
 1700   1721  3  SF_GLU_MW  SF_ILE_MW
 1700   1722  3  SF_GLU_MW  SF_ALA_MW
 1700   1723  3  SF_GLU_MW  SF_LEU_MW
 1700   1724  3  SF_GLU_MW  SF_VAL_MW
 1700   1725  3  SF_GLU_MW  SF_LYS_MW
 1700   1726  3  SF_GLU_MW  SF_GLU_MW
 1700   1727  3  SF_GLU_MW  SF_ARG_MW
 1700   1728  3  SF_GLU_MW  SF_ILE_MW
 1700   1729  3  SF_GLU_MW  SF_ALA_MW
 1700   1730  3  SF_GLU_MW  SF_GLN_MW
 1700   1731  3  SF_GLU_MW  SF_GLU_MW
 1700   1732  3  SF_GLU_MW  SF_ASP_MW
 1700   1733  3  SF_GLU_MW  SF_CYS_MW
 1700   1734  3  SF_GLU_MW  SF_ARG_MW
 1700   1735  3  SF_GLU_MW  SF_ASN_MW
 1700   1736  3  SF_GLU_MW  SF_GLY_MW
 1700   1737  3  SF_GLU_MW  SF_PHE_MW
 1700   1738  3  SF_GLU_MW  SF_LEU_MW
 1700   1739  3  SF_GLU_MW  SF_LEU_MW
 1700   1740  3  SF_GLU_MW  SF_ASP_MW
 1700   1741  3  SF_GLU_MW  SF_GLY_MW
 1700   1742  3  SF_GLU_MW  SF_PHE_MW
 1700   1743  3  SF_GLU_MW  SF_PRO_MW
 1700   1744  3  SF_GLU_MW  SF_ARG_MW
 1700   1745  3  SF_GLU_MW  SF_THR_MW
 1700   1746  3  SF_GLU_MW  SF_ILE_MW
 1700   1747  3  SF_GLU_MW  SF_PRO_MW
 1700   1748  3  SF_GLU_MW  SF_GLN_MW
 1700   1749  3  SF_GLU_MW  SF_ALA_MW
 1700   1750  3  SF_GLU_MW  SF_ASP_MW
 1700   1751  3  SF_GLU_MW  SF_ALA_MW
 1700   1752  3  SF_GLU_MW  SF_MET_MW
 1700   1753  3  SF_GLU_MW  SF_LYS_MW
 1700   1754  3  SF_GLU_MW  SF_GLU_MW
 1700   1755  3  SF_GLU_MW  SF_ALA_MW
 1700   1756  3  SF_GLU_MW  SF_GLY_MW
 1700   1757  3  SF_GLU_MW  SF_ILE_MW
 1700   1758  3  SF_GLU_MW  SF_ASN_MW
 1700   1759  3  SF_GLU_MW  SF_VAL_MW
 1700   1760  3  SF_GLU_MW  SF_ASP_MW
 1700   1761  3  SF_GLU_MW  SF_TYR_MW
 1700   1762  3  SF_GLU_MW  SF_VAL_MW
 1700   1763  3  SF_GLU_MW  SF_LEU_MW
 1700   1764  3  SF_GLU_MW  SF_GLU_MW
 1700   1765  3  SF_GLU_MW  SF_PHE_MW
 1700   1766  3  SF_GLU_MW  SF_ASP_MW
 1700   1767  3  SF_GLU_MW  SF_VAL_MW
 1700   1768  3  SF_GLU_MW  SF_PRO_MW
 1700   1769  3  SF_GLU_MW  SF_ASP_MW
 1700   1770  3  SF_GLU_MW  SF_GLU_MW
 1700   1771  3  SF_GLU_MW  SF_LEU_MW
 1700   1772  3  SF_GLU_MW  SF_ILE_MW
 1700   1773  3  SF_GLU_MW  SF_VAL_MW
 1700   1774  3  SF_GLU_MW  SF_ASP_MW
 1700   1775  3  SF_GLU_MW  SF_ARG_MW
 1700   1776  3  SF_GLU_MW  SF_ILE_MW
 1700   1777  3  SF_GLU_MW  SF_VAL_MW
 1700   1778  3  SF_GLU_MW  SF_GLY_MW
 1700   1779  3  SF_GLU_MW  SF_ARG_MW
 1700   1780  3  SF_GLU_MW  SF_ARG_MW
 1700   1781  3  SF_GLU_MW  SF_VAL_MW
 1700   1782  3  SF_GLU_MW  SF_HIS_MW
 1700   1783  3  SF_GLU_MW  SF_ALA_MW
 1700   1784  3  SF_GLU_MW  SF_PRO_MW
 1700   1785  3  SF_GLU_MW  SF_SER_MW
 1700   1786  3  SF_GLU_MW  SF_GLY_MW
 1700   1787  3  SF_GLU_MW  SF_ARG_MW
 1700   1788  3  SF_GLU_MW  SF_VAL_MW
 1700   1789  3  SF_GLU_MW  SF_TYR_MW
 1700   1790  3  SF_GLU_MW  SF_HIS_MW
 1700   1791  3  SF_GLU_MW  SF_VAL_MW
 1700   1792  3  SF_GLU_MW  SF_LYS_MW
 1700   1793  3  SF_GLU_MW  SF_PHE_MW
 1700   1794  3  SF_GLU_MW  SF_ASN_MW
 1700   1795  3  SF_GLU_MW  SF_PRO_MW
 1700   1796  3  SF_GLU_MW  SF_PRO_MW
 1700   1797  3  SF_GLU_MW  SF_LYS_MW
 1700   1798  3  SF_GLU_MW  SF_VAL_MW
 1700   1799  3  SF_GLU_MW  SF_GLU_MW
 1700   1800  3  SF_GLU_MW  SF_GLY_MW
 1700   1801  3  SF_GLU_MW  SF_LYS_MW
 1700   1802  3  SF_GLU_MW  SF_ASP_MW
 1700   1803  3  SF_GLU_MW  SF_ASP_MW
 1700   1804  3  SF_GLU_MW  SF_VAL_MW
 1700   1805  3  SF_GLU_MW  SF_THR_MW
 1700   1806  3  SF_GLU_MW  SF_GLY_MW
 1700   1807  3  SF_GLU_MW  SF_GLU_MW
 1700   1808  3  SF_GLU_MW  SF_GLU_MW
 1700   1809  3  SF_GLU_MW  SF_LEU_MW
 1700   1810  3  SF_GLU_MW  SF_THR_MW
 1700   1811  3  SF_GLU_MW  SF_THR_MW
 1700   1812  3  SF_GLU_MW  SF_ARG_MW
 1700   1813  3  SF_GLU_MW  SF_LYS_MW
 1700   1814  3  SF_GLU_MW  SF_ASP_MW
 1700   1815  3  SF_GLU_MW  SF_ASP_MW
 1700   1816  3  SF_GLU_MW  SF_GLN_MW
 1700   1817  3  SF_GLU_MW  SF_GLU_MW
 1700   1818  3  SF_GLU_MW  SF_GLU_MW
 1700   1819  3  SF_GLU_MW  SF_THR_MW
 1700   1820  3  SF_GLU_MW  SF_VAL_MW
 1700   1821  3  SF_GLU_MW  SF_ARG_MW
 1700   1822  3  SF_GLU_MW  SF_LYS_MW
 1700   1823  3  SF_GLU_MW  SF_ARG_MW
 1700   1824  3  SF_GLU_MW  SF_LEU_MW
 1700   1825  3  SF_GLU_MW  SF_VAL_MW
 1700   1826  3  SF_GLU_MW  SF_GLU_MW
 1700   1827  3  SF_GLU_MW  SF_TYR_MW
 1700   1828  3  SF_GLU_MW  SF_HIS_MW
 1700   1829  3  SF_GLU_MW  SF_GLN_MW
 1700   1830  3  SF_GLU_MW  SF_MET_MW
 1700   1831  3  SF_GLU_MW  SF_THR_MW
 1700   1832  3  SF_GLU_MW  SF_ALA_MW
 1700   1833  3  SF_GLU_MW  SF_PRO_MW
 1700   1834  3  SF_GLU_MW  SF_LEU_MW
 1700   1835  3  SF_GLU_MW  SF_ILE_MW
 1700   1836  3  SF_GLU_MW  SF_GLY_MW
 1700   1837  3  SF_GLU_MW  SF_TYR_MW
 1700   1838  3  SF_GLU_MW  SF_TYR_MW
 1700   1839  3  SF_GLU_MW  SF_SER_MW
 1700   1840  3  SF_GLU_MW  SF_LYS_MW
 1700   1841  3  SF_GLU_MW  SF_GLU_MW
 1700   1842  3  SF_GLU_MW  SF_ALA_MW
 1700   1843  3  SF_GLU_MW  SF_GLU_MW
 1700   1844  3  SF_GLU_MW  SF_ALA_MW
 1700   1845  3  SF_GLU_MW  SF_GLY_MW
 1700   1846  3  SF_GLU_MW  SF_ASN_MW
 1700   1847  3  SF_GLU_MW  SF_THR_MW
 1700   1848  3  SF_GLU_MW  SF_LYS_MW
 1700   1849  3  SF_GLU_MW  SF_TYR_MW
 1700   1850  3  SF_GLU_MW  SF_ALA_MW
 1700   1851  3  SF_GLU_MW  SF_LYS_MW
 1700   1852  3  SF_GLU_MW  SF_VAL_MW
 1700   1853  3  SF_GLU_MW  SF_ASP_MW
 1700   1854  3  SF_GLU_MW  SF_GLY_MW
 1700   1855  3  SF_GLU_MW  SF_THR_MW
 1700   1856  3  SF_GLU_MW  SF_LYS_MW
 1700   1857  3  SF_GLU_MW  SF_PRO_MW
 1700   1858  3  SF_GLU_MW  SF_VAL_MW
 1700   1859  3  SF_GLU_MW  SF_ALA_MW
 1700   1860  3  SF_GLU_MW  SF_GLU_MW
 1700   1861  3  SF_GLU_MW  SF_VAL_MW
 1700   1862  3  SF_GLU_MW  SF_ARG_MW
 1700   1863  3  SF_GLU_MW  SF_ALA_MW
 1700   1864  3  SF_GLU_MW  SF_ASP_MW
 1700   1865  3  SF_GLU_MW  SF_LEU_MW
 1700   1866  3  SF_GLU_MW  SF_GLU_MW
 1700   1867  3  SF_GLU_MW  SF_LYS_MW
 1700   1868  3  SF_GLU_MW  SF_ILE_MW
 1700   1869  3  SF_GLU_MW  SF_LEU_MW
 1700   1870  3  SF_GLU_MW  SF_GLY_MW
 1701   1701  3  SF_LEU_MW  SF_LEU_MW
 1701   1702  3  SF_LEU_MW  SF_GLY_MW
 1701   1703  3  SF_LEU_MW  SF_LYS_MW
 1701   1704  3  SF_LEU_MW  SF_GLN_MW
 1701   1705  3  SF_LEU_MW  SF_ALA_MW
 1701   1706  3  SF_LEU_MW  SF_LYS_MW
 1701   1707  3  SF_LEU_MW  SF_ASP_MW
 1701   1708  3  SF_LEU_MW  SF_ILE_MW
 1701   1709  3  SF_LEU_MW  SF_MET_MW
 1701   1710  3  SF_LEU_MW  SF_ASP_MW
 1701   1711  3  SF_LEU_MW  SF_ALA_MW
 1701   1712  3  SF_LEU_MW  SF_GLY_MW
 1701   1713  3  SF_LEU_MW  SF_LYS_MW
 1701   1714  3  SF_LEU_MW  SF_LEU_MW
 1701   1715  3  SF_LEU_MW  SF_VAL_MW
 1701   1716  3  SF_LEU_MW  SF_THR_MW
 1701   1717  3  SF_LEU_MW  SF_ASP_MW
 1701   1718  3  SF_LEU_MW  SF_GLU_MW
 1701   1719  3  SF_LEU_MW  SF_LEU_MW
 1701   1720  3  SF_LEU_MW  SF_VAL_MW
 1701   1721  3  SF_LEU_MW  SF_ILE_MW
 1701   1722  3  SF_LEU_MW  SF_ALA_MW
 1701   1723  3  SF_LEU_MW  SF_LEU_MW
 1701   1724  3  SF_LEU_MW  SF_VAL_MW
 1701   1725  3  SF_LEU_MW  SF_LYS_MW
 1701   1726  3  SF_LEU_MW  SF_GLU_MW
 1701   1727  3  SF_LEU_MW  SF_ARG_MW
 1701   1728  3  SF_LEU_MW  SF_ILE_MW
 1701   1729  3  SF_LEU_MW  SF_ALA_MW
 1701   1730  3  SF_LEU_MW  SF_GLN_MW
 1701   1731  3  SF_LEU_MW  SF_GLU_MW
 1701   1732  3  SF_LEU_MW  SF_ASP_MW
 1701   1733  3  SF_LEU_MW  SF_CYS_MW
 1701   1734  3  SF_LEU_MW  SF_ARG_MW
 1701   1735  3  SF_LEU_MW  SF_ASN_MW
 1701   1736  3  SF_LEU_MW  SF_GLY_MW
 1701   1737  3  SF_LEU_MW  SF_PHE_MW
 1701   1738  3  SF_LEU_MW  SF_LEU_MW
 1701   1739  3  SF_LEU_MW  SF_LEU_MW
 1701   1740  3  SF_LEU_MW  SF_ASP_MW
 1701   1741  3  SF_LEU_MW  SF_GLY_MW
 1701   1742  3  SF_LEU_MW  SF_PHE_MW
 1701   1743  3  SF_LEU_MW  SF_PRO_MW
 1701   1744  3  SF_LEU_MW  SF_ARG_MW
 1701   1745  3  SF_LEU_MW  SF_THR_MW
 1701   1746  3  SF_LEU_MW  SF_ILE_MW
 1701   1747  3  SF_LEU_MW  SF_PRO_MW
 1701   1748  3  SF_LEU_MW  SF_GLN_MW
 1701   1749  3  SF_LEU_MW  SF_ALA_MW
 1701   1750  3  SF_LEU_MW  SF_ASP_MW
 1701   1751  3  SF_LEU_MW  SF_ALA_MW
 1701   1752  3  SF_LEU_MW  SF_MET_MW
 1701   1753  3  SF_LEU_MW  SF_LYS_MW
 1701   1754  3  SF_LEU_MW  SF_GLU_MW
 1701   1755  3  SF_LEU_MW  SF_ALA_MW
 1701   1756  3  SF_LEU_MW  SF_GLY_MW
 1701   1757  3  SF_LEU_MW  SF_ILE_MW
 1701   1758  3  SF_LEU_MW  SF_ASN_MW
 1701   1759  3  SF_LEU_MW  SF_VAL_MW
 1701   1760  3  SF_LEU_MW  SF_ASP_MW
 1701   1761  3  SF_LEU_MW  SF_TYR_MW
 1701   1762  3  SF_LEU_MW  SF_VAL_MW
 1701   1763  3  SF_LEU_MW  SF_LEU_MW
 1701   1764  3  SF_LEU_MW  SF_GLU_MW
 1701   1765  3  SF_LEU_MW  SF_PHE_MW
 1701   1766  3  SF_LEU_MW  SF_ASP_MW
 1701   1767  3  SF_LEU_MW  SF_VAL_MW
 1701   1768  3  SF_LEU_MW  SF_PRO_MW
 1701   1769  3  SF_LEU_MW  SF_ASP_MW
 1701   1770  3  SF_LEU_MW  SF_GLU_MW
 1701   1771  3  SF_LEU_MW  SF_LEU_MW
 1701   1772  3  SF_LEU_MW  SF_ILE_MW
 1701   1773  3  SF_LEU_MW  SF_VAL_MW
 1701   1774  3  SF_LEU_MW  SF_ASP_MW
 1701   1775  3  SF_LEU_MW  SF_ARG_MW
 1701   1776  3  SF_LEU_MW  SF_ILE_MW
 1701   1777  3  SF_LEU_MW  SF_VAL_MW
 1701   1778  3  SF_LEU_MW  SF_GLY_MW
 1701   1779  3  SF_LEU_MW  SF_ARG_MW
 1701   1780  3  SF_LEU_MW  SF_ARG_MW
 1701   1781  3  SF_LEU_MW  SF_VAL_MW
 1701   1782  3  SF_LEU_MW  SF_HIS_MW
 1701   1783  3  SF_LEU_MW  SF_ALA_MW
 1701   1784  3  SF_LEU_MW  SF_PRO_MW
 1701   1785  3  SF_LEU_MW  SF_SER_MW
 1701   1786  3  SF_LEU_MW  SF_GLY_MW
 1701   1787  3  SF_LEU_MW  SF_ARG_MW
 1701   1788  3  SF_LEU_MW  SF_VAL_MW
 1701   1789  3  SF_LEU_MW  SF_TYR_MW
 1701   1790  3  SF_LEU_MW  SF_HIS_MW
 1701   1791  3  SF_LEU_MW  SF_VAL_MW
 1701   1792  3  SF_LEU_MW  SF_LYS_MW
 1701   1793  3  SF_LEU_MW  SF_PHE_MW
 1701   1794  3  SF_LEU_MW  SF_ASN_MW
 1701   1795  3  SF_LEU_MW  SF_PRO_MW
 1701   1796  3  SF_LEU_MW  SF_PRO_MW
 1701   1797  3  SF_LEU_MW  SF_LYS_MW
 1701   1798  3  SF_LEU_MW  SF_VAL_MW
 1701   1799  3  SF_LEU_MW  SF_GLU_MW
 1701   1800  3  SF_LEU_MW  SF_GLY_MW
 1701   1801  3  SF_LEU_MW  SF_LYS_MW
 1701   1802  3  SF_LEU_MW  SF_ASP_MW
 1701   1803  3  SF_LEU_MW  SF_ASP_MW
 1701   1804  3  SF_LEU_MW  SF_VAL_MW
 1701   1805  3  SF_LEU_MW  SF_THR_MW
 1701   1806  3  SF_LEU_MW  SF_GLY_MW
 1701   1807  3  SF_LEU_MW  SF_GLU_MW
 1701   1808  3  SF_LEU_MW  SF_GLU_MW
 1701   1809  3  SF_LEU_MW  SF_LEU_MW
 1701   1810  3  SF_LEU_MW  SF_THR_MW
 1701   1811  3  SF_LEU_MW  SF_THR_MW
 1701   1812  3  SF_LEU_MW  SF_ARG_MW
 1701   1813  3  SF_LEU_MW  SF_LYS_MW
 1701   1814  3  SF_LEU_MW  SF_ASP_MW
 1701   1815  3  SF_LEU_MW  SF_ASP_MW
 1701   1816  3  SF_LEU_MW  SF_GLN_MW
 1701   1817  3  SF_LEU_MW  SF_GLU_MW
 1701   1818  3  SF_LEU_MW  SF_GLU_MW
 1701   1819  3  SF_LEU_MW  SF_THR_MW
 1701   1820  3  SF_LEU_MW  SF_VAL_MW
 1701   1821  3  SF_LEU_MW  SF_ARG_MW
 1701   1822  3  SF_LEU_MW  SF_LYS_MW
 1701   1823  3  SF_LEU_MW  SF_ARG_MW
 1701   1824  3  SF_LEU_MW  SF_LEU_MW
 1701   1825  3  SF_LEU_MW  SF_VAL_MW
 1701   1826  3  SF_LEU_MW  SF_GLU_MW
 1701   1827  3  SF_LEU_MW  SF_TYR_MW
 1701   1828  3  SF_LEU_MW  SF_HIS_MW
 1701   1829  3  SF_LEU_MW  SF_GLN_MW
 1701   1830  3  SF_LEU_MW  SF_MET_MW
 1701   1831  3  SF_LEU_MW  SF_THR_MW
 1701   1832  3  SF_LEU_MW  SF_ALA_MW
 1701   1833  3  SF_LEU_MW  SF_PRO_MW
 1701   1834  3  SF_LEU_MW  SF_LEU_MW
 1701   1835  3  SF_LEU_MW  SF_ILE_MW
 1701   1836  3  SF_LEU_MW  SF_GLY_MW
 1701   1837  3  SF_LEU_MW  SF_TYR_MW
 1701   1838  3  SF_LEU_MW  SF_TYR_MW
 1701   1839  3  SF_LEU_MW  SF_SER_MW
 1701   1840  3  SF_LEU_MW  SF_LYS_MW
 1701   1841  3  SF_LEU_MW  SF_GLU_MW
 1701   1842  3  SF_LEU_MW  SF_ALA_MW
 1701   1843  3  SF_LEU_MW  SF_GLU_MW
 1701   1844  3  SF_LEU_MW  SF_ALA_MW
 1701   1845  3  SF_LEU_MW  SF_GLY_MW
 1701   1846  3  SF_LEU_MW  SF_ASN_MW
 1701   1847  3  SF_LEU_MW  SF_THR_MW
 1701   1848  3  SF_LEU_MW  SF_LYS_MW
 1701   1849  3  SF_LEU_MW  SF_TYR_MW
 1701   1850  3  SF_LEU_MW  SF_ALA_MW
 1701   1851  3  SF_LEU_MW  SF_LYS_MW
 1701   1852  3  SF_LEU_MW  SF_VAL_MW
 1701   1853  3  SF_LEU_MW  SF_ASP_MW
 1701   1854  3  SF_LEU_MW  SF_GLY_MW
 1701   1855  3  SF_LEU_MW  SF_THR_MW
 1701   1856  3  SF_LEU_MW  SF_LYS_MW
 1701   1857  3  SF_LEU_MW  SF_PRO_MW
 1701   1858  3  SF_LEU_MW  SF_VAL_MW
 1701   1859  3  SF_LEU_MW  SF_ALA_MW
 1701   1860  3  SF_LEU_MW  SF_GLU_MW
 1701   1861  3  SF_LEU_MW  SF_VAL_MW
 1701   1862  3  SF_LEU_MW  SF_ARG_MW
 1701   1863  3  SF_LEU_MW  SF_ALA_MW
 1701   1864  3  SF_LEU_MW  SF_ASP_MW
 1701   1865  3  SF_LEU_MW  SF_LEU_MW
 1701   1866  3  SF_LEU_MW  SF_GLU_MW
 1701   1867  3  SF_LEU_MW  SF_LYS_MW
 1701   1868  3  SF_LEU_MW  SF_ILE_MW
 1701   1869  3  SF_LEU_MW  SF_LEU_MW
 1701   1870  3  SF_LEU_MW  SF_GLY_MW
 1702   1702  3  SF_GLY_MW  SF_GLY_MW
 1702   1703  3  SF_GLY_MW  SF_LYS_MW
 1702   1704  3  SF_GLY_MW  SF_GLN_MW
 1702   1705  3  SF_GLY_MW  SF_ALA_MW
 1702   1706  3  SF_GLY_MW  SF_LYS_MW
 1702   1707  3  SF_GLY_MW  SF_ASP_MW
 1702   1708  3  SF_GLY_MW  SF_ILE_MW
 1702   1709  3  SF_GLY_MW  SF_MET_MW
 1702   1710  3  SF_GLY_MW  SF_ASP_MW
 1702   1711  3  SF_GLY_MW  SF_ALA_MW
 1702   1712  3  SF_GLY_MW  SF_GLY_MW
 1702   1713  3  SF_GLY_MW  SF_LYS_MW
 1702   1714  3  SF_GLY_MW  SF_LEU_MW
 1702   1715  3  SF_GLY_MW  SF_VAL_MW
 1702   1716  3  SF_GLY_MW  SF_THR_MW
 1702   1717  3  SF_GLY_MW  SF_ASP_MW
 1702   1718  3  SF_GLY_MW  SF_GLU_MW
 1702   1719  3  SF_GLY_MW  SF_LEU_MW
 1702   1720  3  SF_GLY_MW  SF_VAL_MW
 1702   1721  3  SF_GLY_MW  SF_ILE_MW
 1702   1722  3  SF_GLY_MW  SF_ALA_MW
 1702   1723  3  SF_GLY_MW  SF_LEU_MW
 1702   1724  3  SF_GLY_MW  SF_VAL_MW
 1702   1725  3  SF_GLY_MW  SF_LYS_MW
 1702   1726  3  SF_GLY_MW  SF_GLU_MW
 1702   1727  3  SF_GLY_MW  SF_ARG_MW
 1702   1728  3  SF_GLY_MW  SF_ILE_MW
 1702   1729  3  SF_GLY_MW  SF_ALA_MW
 1702   1730  3  SF_GLY_MW  SF_GLN_MW
 1702   1731  3  SF_GLY_MW  SF_GLU_MW
 1702   1732  3  SF_GLY_MW  SF_ASP_MW
 1702   1733  3  SF_GLY_MW  SF_CYS_MW
 1702   1734  3  SF_GLY_MW  SF_ARG_MW
 1702   1735  3  SF_GLY_MW  SF_ASN_MW
 1702   1736  3  SF_GLY_MW  SF_GLY_MW
 1702   1737  3  SF_GLY_MW  SF_PHE_MW
 1702   1738  3  SF_GLY_MW  SF_LEU_MW
 1702   1739  3  SF_GLY_MW  SF_LEU_MW
 1702   1740  3  SF_GLY_MW  SF_ASP_MW
 1702   1741  3  SF_GLY_MW  SF_GLY_MW
 1702   1742  3  SF_GLY_MW  SF_PHE_MW
 1702   1743  3  SF_GLY_MW  SF_PRO_MW
 1702   1744  3  SF_GLY_MW  SF_ARG_MW
 1702   1745  3  SF_GLY_MW  SF_THR_MW
 1702   1746  3  SF_GLY_MW  SF_ILE_MW
 1702   1747  3  SF_GLY_MW  SF_PRO_MW
 1702   1748  3  SF_GLY_MW  SF_GLN_MW
 1702   1749  3  SF_GLY_MW  SF_ALA_MW
 1702   1750  3  SF_GLY_MW  SF_ASP_MW
 1702   1751  3  SF_GLY_MW  SF_ALA_MW
 1702   1752  3  SF_GLY_MW  SF_MET_MW
 1702   1753  3  SF_GLY_MW  SF_LYS_MW
 1702   1754  3  SF_GLY_MW  SF_GLU_MW
 1702   1755  3  SF_GLY_MW  SF_ALA_MW
 1702   1756  3  SF_GLY_MW  SF_GLY_MW
 1702   1757  3  SF_GLY_MW  SF_ILE_MW
 1702   1758  3  SF_GLY_MW  SF_ASN_MW
 1702   1759  3  SF_GLY_MW  SF_VAL_MW
 1702   1760  3  SF_GLY_MW  SF_ASP_MW
 1702   1761  3  SF_GLY_MW  SF_TYR_MW
 1702   1762  3  SF_GLY_MW  SF_VAL_MW
 1702   1763  3  SF_GLY_MW  SF_LEU_MW
 1702   1764  3  SF_GLY_MW  SF_GLU_MW
 1702   1765  3  SF_GLY_MW  SF_PHE_MW
 1702   1766  3  SF_GLY_MW  SF_ASP_MW
 1702   1767  3  SF_GLY_MW  SF_VAL_MW
 1702   1768  3  SF_GLY_MW  SF_PRO_MW
 1702   1769  3  SF_GLY_MW  SF_ASP_MW
 1702   1770  3  SF_GLY_MW  SF_GLU_MW
 1702   1771  3  SF_GLY_MW  SF_LEU_MW
 1702   1772  3  SF_GLY_MW  SF_ILE_MW
 1702   1773  3  SF_GLY_MW  SF_VAL_MW
 1702   1774  3  SF_GLY_MW  SF_ASP_MW
 1702   1775  3  SF_GLY_MW  SF_ARG_MW
 1702   1776  3  SF_GLY_MW  SF_ILE_MW
 1702   1777  3  SF_GLY_MW  SF_VAL_MW
 1702   1778  3  SF_GLY_MW  SF_GLY_MW
 1702   1779  3  SF_GLY_MW  SF_ARG_MW
 1702   1780  3  SF_GLY_MW  SF_ARG_MW
 1702   1781  3  SF_GLY_MW  SF_VAL_MW
 1702   1782  3  SF_GLY_MW  SF_HIS_MW
 1702   1783  3  SF_GLY_MW  SF_ALA_MW
 1702   1784  3  SF_GLY_MW  SF_PRO_MW
 1702   1785  3  SF_GLY_MW  SF_SER_MW
 1702   1786  3  SF_GLY_MW  SF_GLY_MW
 1702   1787  3  SF_GLY_MW  SF_ARG_MW
 1702   1788  3  SF_GLY_MW  SF_VAL_MW
 1702   1789  3  SF_GLY_MW  SF_TYR_MW
 1702   1790  3  SF_GLY_MW  SF_HIS_MW
 1702   1791  3  SF_GLY_MW  SF_VAL_MW
 1702   1792  3  SF_GLY_MW  SF_LYS_MW
 1702   1793  3  SF_GLY_MW  SF_PHE_MW
 1702   1794  3  SF_GLY_MW  SF_ASN_MW
 1702   1795  3  SF_GLY_MW  SF_PRO_MW
 1702   1796  3  SF_GLY_MW  SF_PRO_MW
 1702   1797  3  SF_GLY_MW  SF_LYS_MW
 1702   1798  3  SF_GLY_MW  SF_VAL_MW
 1702   1799  3  SF_GLY_MW  SF_GLU_MW
 1702   1800  3  SF_GLY_MW  SF_GLY_MW
 1702   1801  3  SF_GLY_MW  SF_LYS_MW
 1702   1802  3  SF_GLY_MW  SF_ASP_MW
 1702   1803  3  SF_GLY_MW  SF_ASP_MW
 1702   1804  3  SF_GLY_MW  SF_VAL_MW
 1702   1805  3  SF_GLY_MW  SF_THR_MW
 1702   1806  3  SF_GLY_MW  SF_GLY_MW
 1702   1807  3  SF_GLY_MW  SF_GLU_MW
 1702   1808  3  SF_GLY_MW  SF_GLU_MW
 1702   1809  3  SF_GLY_MW  SF_LEU_MW
 1702   1810  3  SF_GLY_MW  SF_THR_MW
 1702   1811  3  SF_GLY_MW  SF_THR_MW
 1702   1812  3  SF_GLY_MW  SF_ARG_MW
 1702   1813  3  SF_GLY_MW  SF_LYS_MW
 1702   1814  3  SF_GLY_MW  SF_ASP_MW
 1702   1815  3  SF_GLY_MW  SF_ASP_MW
 1702   1816  3  SF_GLY_MW  SF_GLN_MW
 1702   1817  3  SF_GLY_MW  SF_GLU_MW
 1702   1818  3  SF_GLY_MW  SF_GLU_MW
 1702   1819  3  SF_GLY_MW  SF_THR_MW
 1702   1820  3  SF_GLY_MW  SF_VAL_MW
 1702   1821  3  SF_GLY_MW  SF_ARG_MW
 1702   1822  3  SF_GLY_MW  SF_LYS_MW
 1702   1823  3  SF_GLY_MW  SF_ARG_MW
 1702   1824  3  SF_GLY_MW  SF_LEU_MW
 1702   1825  3  SF_GLY_MW  SF_VAL_MW
 1702   1826  3  SF_GLY_MW  SF_GLU_MW
 1702   1827  3  SF_GLY_MW  SF_TYR_MW
 1702   1828  3  SF_GLY_MW  SF_HIS_MW
 1702   1829  3  SF_GLY_MW  SF_GLN_MW
 1702   1830  3  SF_GLY_MW  SF_MET_MW
 1702   1831  3  SF_GLY_MW  SF_THR_MW
 1702   1832  3  SF_GLY_MW  SF_ALA_MW
 1702   1833  3  SF_GLY_MW  SF_PRO_MW
 1702   1834  3  SF_GLY_MW  SF_LEU_MW
 1702   1835  3  SF_GLY_MW  SF_ILE_MW
 1702   1836  3  SF_GLY_MW  SF_GLY_MW
 1702   1837  3  SF_GLY_MW  SF_TYR_MW
 1702   1838  3  SF_GLY_MW  SF_TYR_MW
 1702   1839  3  SF_GLY_MW  SF_SER_MW
 1702   1840  3  SF_GLY_MW  SF_LYS_MW
 1702   1841  3  SF_GLY_MW  SF_GLU_MW
 1702   1842  3  SF_GLY_MW  SF_ALA_MW
 1702   1843  3  SF_GLY_MW  SF_GLU_MW
 1702   1844  3  SF_GLY_MW  SF_ALA_MW
 1702   1845  3  SF_GLY_MW  SF_GLY_MW
 1702   1846  3  SF_GLY_MW  SF_ASN_MW
 1702   1847  3  SF_GLY_MW  SF_THR_MW
 1702   1848  3  SF_GLY_MW  SF_LYS_MW
 1702   1849  3  SF_GLY_MW  SF_TYR_MW
 1702   1850  3  SF_GLY_MW  SF_ALA_MW
 1702   1851  3  SF_GLY_MW  SF_LYS_MW
 1702   1852  3  SF_GLY_MW  SF_VAL_MW
 1702   1853  3  SF_GLY_MW  SF_ASP_MW
 1702   1854  3  SF_GLY_MW  SF_GLY_MW
 1702   1855  3  SF_GLY_MW  SF_THR_MW
 1702   1856  3  SF_GLY_MW  SF_LYS_MW
 1702   1857  3  SF_GLY_MW  SF_PRO_MW
 1702   1858  3  SF_GLY_MW  SF_VAL_MW
 1702   1859  3  SF_GLY_MW  SF_ALA_MW
 1702   1860  3  SF_GLY_MW  SF_GLU_MW
 1702   1861  3  SF_GLY_MW  SF_VAL_MW
 1702   1862  3  SF_GLY_MW  SF_ARG_MW
 1702   1863  3  SF_GLY_MW  SF_ALA_MW
 1702   1864  3  SF_GLY_MW  SF_ASP_MW
 1702   1865  3  SF_GLY_MW  SF_LEU_MW
 1702   1866  3  SF_GLY_MW  SF_GLU_MW
 1702   1867  3  SF_GLY_MW  SF_LYS_MW
 1702   1868  3  SF_GLY_MW  SF_ILE_MW
 1702   1869  3  SF_GLY_MW  SF_LEU_MW
 1702   1870  3  SF_GLY_MW  SF_GLY_MW
 1703   1703  3  SF_LYS_MW  SF_LYS_MW
 1703   1704  3  SF_LYS_MW  SF_GLN_MW
 1703   1705  3  SF_LYS_MW  SF_ALA_MW
 1703   1706  3  SF_LYS_MW  SF_LYS_MW
 1703   1707  3  SF_LYS_MW  SF_ASP_MW
 1703   1708  3  SF_LYS_MW  SF_ILE_MW
 1703   1709  3  SF_LYS_MW  SF_MET_MW
 1703   1710  3  SF_LYS_MW  SF_ASP_MW
 1703   1711  3  SF_LYS_MW  SF_ALA_MW
 1703   1712  3  SF_LYS_MW  SF_GLY_MW
 1703   1713  3  SF_LYS_MW  SF_LYS_MW
 1703   1714  3  SF_LYS_MW  SF_LEU_MW
 1703   1715  3  SF_LYS_MW  SF_VAL_MW
 1703   1716  3  SF_LYS_MW  SF_THR_MW
 1703   1717  3  SF_LYS_MW  SF_ASP_MW
 1703   1718  3  SF_LYS_MW  SF_GLU_MW
 1703   1719  3  SF_LYS_MW  SF_LEU_MW
 1703   1720  3  SF_LYS_MW  SF_VAL_MW
 1703   1721  3  SF_LYS_MW  SF_ILE_MW
 1703   1722  3  SF_LYS_MW  SF_ALA_MW
 1703   1723  3  SF_LYS_MW  SF_LEU_MW
 1703   1724  3  SF_LYS_MW  SF_VAL_MW
 1703   1725  3  SF_LYS_MW  SF_LYS_MW
 1703   1726  3  SF_LYS_MW  SF_GLU_MW
 1703   1727  3  SF_LYS_MW  SF_ARG_MW
 1703   1728  3  SF_LYS_MW  SF_ILE_MW
 1703   1729  3  SF_LYS_MW  SF_ALA_MW
 1703   1730  3  SF_LYS_MW  SF_GLN_MW
 1703   1731  3  SF_LYS_MW  SF_GLU_MW
 1703   1732  3  SF_LYS_MW  SF_ASP_MW
 1703   1733  3  SF_LYS_MW  SF_CYS_MW
 1703   1734  3  SF_LYS_MW  SF_ARG_MW
 1703   1735  3  SF_LYS_MW  SF_ASN_MW
 1703   1736  3  SF_LYS_MW  SF_GLY_MW
 1703   1737  3  SF_LYS_MW  SF_PHE_MW
 1703   1738  3  SF_LYS_MW  SF_LEU_MW
 1703   1739  3  SF_LYS_MW  SF_LEU_MW
 1703   1740  3  SF_LYS_MW  SF_ASP_MW
 1703   1741  3  SF_LYS_MW  SF_GLY_MW
 1703   1742  3  SF_LYS_MW  SF_PHE_MW
 1703   1743  3  SF_LYS_MW  SF_PRO_MW
 1703   1744  3  SF_LYS_MW  SF_ARG_MW
 1703   1745  3  SF_LYS_MW  SF_THR_MW
 1703   1746  3  SF_LYS_MW  SF_ILE_MW
 1703   1747  3  SF_LYS_MW  SF_PRO_MW
 1703   1748  3  SF_LYS_MW  SF_GLN_MW
 1703   1749  3  SF_LYS_MW  SF_ALA_MW
 1703   1750  3  SF_LYS_MW  SF_ASP_MW
 1703   1751  3  SF_LYS_MW  SF_ALA_MW
 1703   1752  3  SF_LYS_MW  SF_MET_MW
 1703   1753  3  SF_LYS_MW  SF_LYS_MW
 1703   1754  3  SF_LYS_MW  SF_GLU_MW
 1703   1755  3  SF_LYS_MW  SF_ALA_MW
 1703   1756  3  SF_LYS_MW  SF_GLY_MW
 1703   1757  3  SF_LYS_MW  SF_ILE_MW
 1703   1758  3  SF_LYS_MW  SF_ASN_MW
 1703   1759  3  SF_LYS_MW  SF_VAL_MW
 1703   1760  3  SF_LYS_MW  SF_ASP_MW
 1703   1761  3  SF_LYS_MW  SF_TYR_MW
 1703   1762  3  SF_LYS_MW  SF_VAL_MW
 1703   1763  3  SF_LYS_MW  SF_LEU_MW
 1703   1764  3  SF_LYS_MW  SF_GLU_MW
 1703   1765  3  SF_LYS_MW  SF_PHE_MW
 1703   1766  3  SF_LYS_MW  SF_ASP_MW
 1703   1767  3  SF_LYS_MW  SF_VAL_MW
 1703   1768  3  SF_LYS_MW  SF_PRO_MW
 1703   1769  3  SF_LYS_MW  SF_ASP_MW
 1703   1770  3  SF_LYS_MW  SF_GLU_MW
 1703   1771  3  SF_LYS_MW  SF_LEU_MW
 1703   1772  3  SF_LYS_MW  SF_ILE_MW
 1703   1773  3  SF_LYS_MW  SF_VAL_MW
 1703   1774  3  SF_LYS_MW  SF_ASP_MW
 1703   1775  3  SF_LYS_MW  SF_ARG_MW
 1703   1776  3  SF_LYS_MW  SF_ILE_MW
 1703   1777  3  SF_LYS_MW  SF_VAL_MW
 1703   1778  3  SF_LYS_MW  SF_GLY_MW
 1703   1779  3  SF_LYS_MW  SF_ARG_MW
 1703   1780  3  SF_LYS_MW  SF_ARG_MW
 1703   1781  3  SF_LYS_MW  SF_VAL_MW
 1703   1782  3  SF_LYS_MW  SF_HIS_MW
 1703   1783  3  SF_LYS_MW  SF_ALA_MW
 1703   1784  3  SF_LYS_MW  SF_PRO_MW
 1703   1785  3  SF_LYS_MW  SF_SER_MW
 1703   1786  3  SF_LYS_MW  SF_GLY_MW
 1703   1787  3  SF_LYS_MW  SF_ARG_MW
 1703   1788  3  SF_LYS_MW  SF_VAL_MW
 1703   1789  3  SF_LYS_MW  SF_TYR_MW
 1703   1790  3  SF_LYS_MW  SF_HIS_MW
 1703   1791  3  SF_LYS_MW  SF_VAL_MW
 1703   1792  3  SF_LYS_MW  SF_LYS_MW
 1703   1793  3  SF_LYS_MW  SF_PHE_MW
 1703   1794  3  SF_LYS_MW  SF_ASN_MW
 1703   1795  3  SF_LYS_MW  SF_PRO_MW
 1703   1796  3  SF_LYS_MW  SF_PRO_MW
 1703   1797  3  SF_LYS_MW  SF_LYS_MW
 1703   1798  3  SF_LYS_MW  SF_VAL_MW
 1703   1799  3  SF_LYS_MW  SF_GLU_MW
 1703   1800  3  SF_LYS_MW  SF_GLY_MW
 1703   1801  3  SF_LYS_MW  SF_LYS_MW
 1703   1802  3  SF_LYS_MW  SF_ASP_MW
 1703   1803  3  SF_LYS_MW  SF_ASP_MW
 1703   1804  3  SF_LYS_MW  SF_VAL_MW
 1703   1805  3  SF_LYS_MW  SF_THR_MW
 1703   1806  3  SF_LYS_MW  SF_GLY_MW
 1703   1807  3  SF_LYS_MW  SF_GLU_MW
 1703   1808  3  SF_LYS_MW  SF_GLU_MW
 1703   1809  3  SF_LYS_MW  SF_LEU_MW
 1703   1810  3  SF_LYS_MW  SF_THR_MW
 1703   1811  3  SF_LYS_MW  SF_THR_MW
 1703   1812  3  SF_LYS_MW  SF_ARG_MW
 1703   1813  3  SF_LYS_MW  SF_LYS_MW
 1703   1814  3  SF_LYS_MW  SF_ASP_MW
 1703   1815  3  SF_LYS_MW  SF_ASP_MW
 1703   1816  3  SF_LYS_MW  SF_GLN_MW
 1703   1817  3  SF_LYS_MW  SF_GLU_MW
 1703   1818  3  SF_LYS_MW  SF_GLU_MW
 1703   1819  3  SF_LYS_MW  SF_THR_MW
 1703   1820  3  SF_LYS_MW  SF_VAL_MW
 1703   1821  3  SF_LYS_MW  SF_ARG_MW
 1703   1822  3  SF_LYS_MW  SF_LYS_MW
 1703   1823  3  SF_LYS_MW  SF_ARG_MW
 1703   1824  3  SF_LYS_MW  SF_LEU_MW
 1703   1825  3  SF_LYS_MW  SF_VAL_MW
 1703   1826  3  SF_LYS_MW  SF_GLU_MW
 1703   1827  3  SF_LYS_MW  SF_TYR_MW
 1703   1828  3  SF_LYS_MW  SF_HIS_MW
 1703   1829  3  SF_LYS_MW  SF_GLN_MW
 1703   1830  3  SF_LYS_MW  SF_MET_MW
 1703   1831  3  SF_LYS_MW  SF_THR_MW
 1703   1832  3  SF_LYS_MW  SF_ALA_MW
 1703   1833  3  SF_LYS_MW  SF_PRO_MW
 1703   1834  3  SF_LYS_MW  SF_LEU_MW
 1703   1835  3  SF_LYS_MW  SF_ILE_MW
 1703   1836  3  SF_LYS_MW  SF_GLY_MW
 1703   1837  3  SF_LYS_MW  SF_TYR_MW
 1703   1838  3  SF_LYS_MW  SF_TYR_MW
 1703   1839  3  SF_LYS_MW  SF_SER_MW
 1703   1840  3  SF_LYS_MW  SF_LYS_MW
 1703   1841  3  SF_LYS_MW  SF_GLU_MW
 1703   1842  3  SF_LYS_MW  SF_ALA_MW
 1703   1843  3  SF_LYS_MW  SF_GLU_MW
 1703   1844  3  SF_LYS_MW  SF_ALA_MW
 1703   1845  3  SF_LYS_MW  SF_GLY_MW
 1703   1846  3  SF_LYS_MW  SF_ASN_MW
 1703   1847  3  SF_LYS_MW  SF_THR_MW
 1703   1848  3  SF_LYS_MW  SF_LYS_MW
 1703   1849  3  SF_LYS_MW  SF_TYR_MW
 1703   1850  3  SF_LYS_MW  SF_ALA_MW
 1703   1851  3  SF_LYS_MW  SF_LYS_MW
 1703   1852  3  SF_LYS_MW  SF_VAL_MW
 1703   1853  3  SF_LYS_MW  SF_ASP_MW
 1703   1854  3  SF_LYS_MW  SF_GLY_MW
 1703   1855  3  SF_LYS_MW  SF_THR_MW
 1703   1856  3  SF_LYS_MW  SF_LYS_MW
 1703   1857  3  SF_LYS_MW  SF_PRO_MW
 1703   1858  3  SF_LYS_MW  SF_VAL_MW
 1703   1859  3  SF_LYS_MW  SF_ALA_MW
 1703   1860  3  SF_LYS_MW  SF_GLU_MW
 1703   1861  3  SF_LYS_MW  SF_VAL_MW
 1703   1862  3  SF_LYS_MW  SF_ARG_MW
 1703   1863  3  SF_LYS_MW  SF_ALA_MW
 1703   1864  3  SF_LYS_MW  SF_ASP_MW
 1703   1865  3  SF_LYS_MW  SF_LEU_MW
 1703   1866  3  SF_LYS_MW  SF_GLU_MW
 1703   1867  3  SF_LYS_MW  SF_LYS_MW
 1703   1868  3  SF_LYS_MW  SF_ILE_MW
 1703   1869  3  SF_LYS_MW  SF_LEU_MW
 1703   1870  3  SF_LYS_MW  SF_GLY_MW
 1704   1704  3  SF_GLN_MW  SF_GLN_MW
 1704   1705  3  SF_GLN_MW  SF_ALA_MW
 1704   1706  3  SF_GLN_MW  SF_LYS_MW
 1704   1707  3  SF_GLN_MW  SF_ASP_MW
 1704   1708  3  SF_GLN_MW  SF_ILE_MW
 1704   1709  3  SF_GLN_MW  SF_MET_MW
 1704   1710  3  SF_GLN_MW  SF_ASP_MW
 1704   1711  3  SF_GLN_MW  SF_ALA_MW
 1704   1712  3  SF_GLN_MW  SF_GLY_MW
 1704   1713  3  SF_GLN_MW  SF_LYS_MW
 1704   1714  3  SF_GLN_MW  SF_LEU_MW
 1704   1715  3  SF_GLN_MW  SF_VAL_MW
 1704   1716  3  SF_GLN_MW  SF_THR_MW
 1704   1717  3  SF_GLN_MW  SF_ASP_MW
 1704   1718  3  SF_GLN_MW  SF_GLU_MW
 1704   1719  3  SF_GLN_MW  SF_LEU_MW
 1704   1720  3  SF_GLN_MW  SF_VAL_MW
 1704   1721  3  SF_GLN_MW  SF_ILE_MW
 1704   1722  3  SF_GLN_MW  SF_ALA_MW
 1704   1723  3  SF_GLN_MW  SF_LEU_MW
 1704   1724  3  SF_GLN_MW  SF_VAL_MW
 1704   1725  3  SF_GLN_MW  SF_LYS_MW
 1704   1726  3  SF_GLN_MW  SF_GLU_MW
 1704   1727  3  SF_GLN_MW  SF_ARG_MW
 1704   1728  3  SF_GLN_MW  SF_ILE_MW
 1704   1729  3  SF_GLN_MW  SF_ALA_MW
 1704   1730  3  SF_GLN_MW  SF_GLN_MW
 1704   1731  3  SF_GLN_MW  SF_GLU_MW
 1704   1732  3  SF_GLN_MW  SF_ASP_MW
 1704   1733  3  SF_GLN_MW  SF_CYS_MW
 1704   1734  3  SF_GLN_MW  SF_ARG_MW
 1704   1735  3  SF_GLN_MW  SF_ASN_MW
 1704   1736  3  SF_GLN_MW  SF_GLY_MW
 1704   1737  3  SF_GLN_MW  SF_PHE_MW
 1704   1738  3  SF_GLN_MW  SF_LEU_MW
 1704   1739  3  SF_GLN_MW  SF_LEU_MW
 1704   1740  3  SF_GLN_MW  SF_ASP_MW
 1704   1741  3  SF_GLN_MW  SF_GLY_MW
 1704   1742  3  SF_GLN_MW  SF_PHE_MW
 1704   1743  3  SF_GLN_MW  SF_PRO_MW
 1704   1744  3  SF_GLN_MW  SF_ARG_MW
 1704   1745  3  SF_GLN_MW  SF_THR_MW
 1704   1746  3  SF_GLN_MW  SF_ILE_MW
 1704   1747  3  SF_GLN_MW  SF_PRO_MW
 1704   1748  3  SF_GLN_MW  SF_GLN_MW
 1704   1749  3  SF_GLN_MW  SF_ALA_MW
 1704   1750  3  SF_GLN_MW  SF_ASP_MW
 1704   1751  3  SF_GLN_MW  SF_ALA_MW
 1704   1752  3  SF_GLN_MW  SF_MET_MW
 1704   1753  3  SF_GLN_MW  SF_LYS_MW
 1704   1754  3  SF_GLN_MW  SF_GLU_MW
 1704   1755  3  SF_GLN_MW  SF_ALA_MW
 1704   1756  3  SF_GLN_MW  SF_GLY_MW
 1704   1757  3  SF_GLN_MW  SF_ILE_MW
 1704   1758  3  SF_GLN_MW  SF_ASN_MW
 1704   1759  3  SF_GLN_MW  SF_VAL_MW
 1704   1760  3  SF_GLN_MW  SF_ASP_MW
 1704   1761  3  SF_GLN_MW  SF_TYR_MW
 1704   1762  3  SF_GLN_MW  SF_VAL_MW
 1704   1763  3  SF_GLN_MW  SF_LEU_MW
 1704   1764  3  SF_GLN_MW  SF_GLU_MW
 1704   1765  3  SF_GLN_MW  SF_PHE_MW
 1704   1766  3  SF_GLN_MW  SF_ASP_MW
 1704   1767  3  SF_GLN_MW  SF_VAL_MW
 1704   1768  3  SF_GLN_MW  SF_PRO_MW
 1704   1769  3  SF_GLN_MW  SF_ASP_MW
 1704   1770  3  SF_GLN_MW  SF_GLU_MW
 1704   1771  3  SF_GLN_MW  SF_LEU_MW
 1704   1772  3  SF_GLN_MW  SF_ILE_MW
 1704   1773  3  SF_GLN_MW  SF_VAL_MW
 1704   1774  3  SF_GLN_MW  SF_ASP_MW
 1704   1775  3  SF_GLN_MW  SF_ARG_MW
 1704   1776  3  SF_GLN_MW  SF_ILE_MW
 1704   1777  3  SF_GLN_MW  SF_VAL_MW
 1704   1778  3  SF_GLN_MW  SF_GLY_MW
 1704   1779  3  SF_GLN_MW  SF_ARG_MW
 1704   1780  3  SF_GLN_MW  SF_ARG_MW
 1704   1781  3  SF_GLN_MW  SF_VAL_MW
 1704   1782  3  SF_GLN_MW  SF_HIS_MW
 1704   1783  3  SF_GLN_MW  SF_ALA_MW
 1704   1784  3  SF_GLN_MW  SF_PRO_MW
 1704   1785  3  SF_GLN_MW  SF_SER_MW
 1704   1786  3  SF_GLN_MW  SF_GLY_MW
 1704   1787  3  SF_GLN_MW  SF_ARG_MW
 1704   1788  3  SF_GLN_MW  SF_VAL_MW
 1704   1789  3  SF_GLN_MW  SF_TYR_MW
 1704   1790  3  SF_GLN_MW  SF_HIS_MW
 1704   1791  3  SF_GLN_MW  SF_VAL_MW
 1704   1792  3  SF_GLN_MW  SF_LYS_MW
 1704   1793  3  SF_GLN_MW  SF_PHE_MW
 1704   1794  3  SF_GLN_MW  SF_ASN_MW
 1704   1795  3  SF_GLN_MW  SF_PRO_MW
 1704   1796  3  SF_GLN_MW  SF_PRO_MW
 1704   1797  3  SF_GLN_MW  SF_LYS_MW
 1704   1798  3  SF_GLN_MW  SF_VAL_MW
 1704   1799  3  SF_GLN_MW  SF_GLU_MW
 1704   1800  3  SF_GLN_MW  SF_GLY_MW
 1704   1801  3  SF_GLN_MW  SF_LYS_MW
 1704   1802  3  SF_GLN_MW  SF_ASP_MW
 1704   1803  3  SF_GLN_MW  SF_ASP_MW
 1704   1804  3  SF_GLN_MW  SF_VAL_MW
 1704   1805  3  SF_GLN_MW  SF_THR_MW
 1704   1806  3  SF_GLN_MW  SF_GLY_MW
 1704   1807  3  SF_GLN_MW  SF_GLU_MW
 1704   1808  3  SF_GLN_MW  SF_GLU_MW
 1704   1809  3  SF_GLN_MW  SF_LEU_MW
 1704   1810  3  SF_GLN_MW  SF_THR_MW
 1704   1811  3  SF_GLN_MW  SF_THR_MW
 1704   1812  3  SF_GLN_MW  SF_ARG_MW
 1704   1813  3  SF_GLN_MW  SF_LYS_MW
 1704   1814  3  SF_GLN_MW  SF_ASP_MW
 1704   1815  3  SF_GLN_MW  SF_ASP_MW
 1704   1816  3  SF_GLN_MW  SF_GLN_MW
 1704   1817  3  SF_GLN_MW  SF_GLU_MW
 1704   1818  3  SF_GLN_MW  SF_GLU_MW
 1704   1819  3  SF_GLN_MW  SF_THR_MW
 1704   1820  3  SF_GLN_MW  SF_VAL_MW
 1704   1821  3  SF_GLN_MW  SF_ARG_MW
 1704   1822  3  SF_GLN_MW  SF_LYS_MW
 1704   1823  3  SF_GLN_MW  SF_ARG_MW
 1704   1824  3  SF_GLN_MW  SF_LEU_MW
 1704   1825  3  SF_GLN_MW  SF_VAL_MW
 1704   1826  3  SF_GLN_MW  SF_GLU_MW
 1704   1827  3  SF_GLN_MW  SF_TYR_MW
 1704   1828  3  SF_GLN_MW  SF_HIS_MW
 1704   1829  3  SF_GLN_MW  SF_GLN_MW
 1704   1830  3  SF_GLN_MW  SF_MET_MW
 1704   1831  3  SF_GLN_MW  SF_THR_MW
 1704   1832  3  SF_GLN_MW  SF_ALA_MW
 1704   1833  3  SF_GLN_MW  SF_PRO_MW
 1704   1834  3  SF_GLN_MW  SF_LEU_MW
 1704   1835  3  SF_GLN_MW  SF_ILE_MW
 1704   1836  3  SF_GLN_MW  SF_GLY_MW
 1704   1837  3  SF_GLN_MW  SF_TYR_MW
 1704   1838  3  SF_GLN_MW  SF_TYR_MW
 1704   1839  3  SF_GLN_MW  SF_SER_MW
 1704   1840  3  SF_GLN_MW  SF_LYS_MW
 1704   1841  3  SF_GLN_MW  SF_GLU_MW
 1704   1842  3  SF_GLN_MW  SF_ALA_MW
 1704   1843  3  SF_GLN_MW  SF_GLU_MW
 1704   1844  3  SF_GLN_MW  SF_ALA_MW
 1704   1845  3  SF_GLN_MW  SF_GLY_MW
 1704   1846  3  SF_GLN_MW  SF_ASN_MW
 1704   1847  3  SF_GLN_MW  SF_THR_MW
 1704   1848  3  SF_GLN_MW  SF_LYS_MW
 1704   1849  3  SF_GLN_MW  SF_TYR_MW
 1704   1850  3  SF_GLN_MW  SF_ALA_MW
 1704   1851  3  SF_GLN_MW  SF_LYS_MW
 1704   1852  3  SF_GLN_MW  SF_VAL_MW
 1704   1853  3  SF_GLN_MW  SF_ASP_MW
 1704   1854  3  SF_GLN_MW  SF_GLY_MW
 1704   1855  3  SF_GLN_MW  SF_THR_MW
 1704   1856  3  SF_GLN_MW  SF_LYS_MW
 1704   1857  3  SF_GLN_MW  SF_PRO_MW
 1704   1858  3  SF_GLN_MW  SF_VAL_MW
 1704   1859  3  SF_GLN_MW  SF_ALA_MW
 1704   1860  3  SF_GLN_MW  SF_GLU_MW
 1704   1861  3  SF_GLN_MW  SF_VAL_MW
 1704   1862  3  SF_GLN_MW  SF_ARG_MW
 1704   1863  3  SF_GLN_MW  SF_ALA_MW
 1704   1864  3  SF_GLN_MW  SF_ASP_MW
 1704   1865  3  SF_GLN_MW  SF_LEU_MW
 1704   1866  3  SF_GLN_MW  SF_GLU_MW
 1704   1867  3  SF_GLN_MW  SF_LYS_MW
 1704   1868  3  SF_GLN_MW  SF_ILE_MW
 1704   1869  3  SF_GLN_MW  SF_LEU_MW
 1704   1870  3  SF_GLN_MW  SF_GLY_MW
 1705   1705  3  SF_ALA_MW  SF_ALA_MW
 1705   1706  3  SF_ALA_MW  SF_LYS_MW
 1705   1707  3  SF_ALA_MW  SF_ASP_MW
 1705   1708  3  SF_ALA_MW  SF_ILE_MW
 1705   1709  3  SF_ALA_MW  SF_MET_MW
 1705   1710  3  SF_ALA_MW  SF_ASP_MW
 1705   1711  3  SF_ALA_MW  SF_ALA_MW
 1705   1712  3  SF_ALA_MW  SF_GLY_MW
 1705   1713  3  SF_ALA_MW  SF_LYS_MW
 1705   1714  3  SF_ALA_MW  SF_LEU_MW
 1705   1715  3  SF_ALA_MW  SF_VAL_MW
 1705   1716  3  SF_ALA_MW  SF_THR_MW
 1705   1717  3  SF_ALA_MW  SF_ASP_MW
 1705   1718  3  SF_ALA_MW  SF_GLU_MW
 1705   1719  3  SF_ALA_MW  SF_LEU_MW
 1705   1720  3  SF_ALA_MW  SF_VAL_MW
 1705   1721  3  SF_ALA_MW  SF_ILE_MW
 1705   1722  3  SF_ALA_MW  SF_ALA_MW
 1705   1723  3  SF_ALA_MW  SF_LEU_MW
 1705   1724  3  SF_ALA_MW  SF_VAL_MW
 1705   1725  3  SF_ALA_MW  SF_LYS_MW
 1705   1726  3  SF_ALA_MW  SF_GLU_MW
 1705   1727  3  SF_ALA_MW  SF_ARG_MW
 1705   1728  3  SF_ALA_MW  SF_ILE_MW
 1705   1729  3  SF_ALA_MW  SF_ALA_MW
 1705   1730  3  SF_ALA_MW  SF_GLN_MW
 1705   1731  3  SF_ALA_MW  SF_GLU_MW
 1705   1732  3  SF_ALA_MW  SF_ASP_MW
 1705   1733  3  SF_ALA_MW  SF_CYS_MW
 1705   1734  3  SF_ALA_MW  SF_ARG_MW
 1705   1735  3  SF_ALA_MW  SF_ASN_MW
 1705   1736  3  SF_ALA_MW  SF_GLY_MW
 1705   1737  3  SF_ALA_MW  SF_PHE_MW
 1705   1738  3  SF_ALA_MW  SF_LEU_MW
 1705   1739  3  SF_ALA_MW  SF_LEU_MW
 1705   1740  3  SF_ALA_MW  SF_ASP_MW
 1705   1741  3  SF_ALA_MW  SF_GLY_MW
 1705   1742  3  SF_ALA_MW  SF_PHE_MW
 1705   1743  3  SF_ALA_MW  SF_PRO_MW
 1705   1744  3  SF_ALA_MW  SF_ARG_MW
 1705   1745  3  SF_ALA_MW  SF_THR_MW
 1705   1746  3  SF_ALA_MW  SF_ILE_MW
 1705   1747  3  SF_ALA_MW  SF_PRO_MW
 1705   1748  3  SF_ALA_MW  SF_GLN_MW
 1705   1749  3  SF_ALA_MW  SF_ALA_MW
 1705   1750  3  SF_ALA_MW  SF_ASP_MW
 1705   1751  3  SF_ALA_MW  SF_ALA_MW
 1705   1752  3  SF_ALA_MW  SF_MET_MW
 1705   1753  3  SF_ALA_MW  SF_LYS_MW
 1705   1754  3  SF_ALA_MW  SF_GLU_MW
 1705   1755  3  SF_ALA_MW  SF_ALA_MW
 1705   1756  3  SF_ALA_MW  SF_GLY_MW
 1705   1757  3  SF_ALA_MW  SF_ILE_MW
 1705   1758  3  SF_ALA_MW  SF_ASN_MW
 1705   1759  3  SF_ALA_MW  SF_VAL_MW
 1705   1760  3  SF_ALA_MW  SF_ASP_MW
 1705   1761  3  SF_ALA_MW  SF_TYR_MW
 1705   1762  3  SF_ALA_MW  SF_VAL_MW
 1705   1763  3  SF_ALA_MW  SF_LEU_MW
 1705   1764  3  SF_ALA_MW  SF_GLU_MW
 1705   1765  3  SF_ALA_MW  SF_PHE_MW
 1705   1766  3  SF_ALA_MW  SF_ASP_MW
 1705   1767  3  SF_ALA_MW  SF_VAL_MW
 1705   1768  3  SF_ALA_MW  SF_PRO_MW
 1705   1769  3  SF_ALA_MW  SF_ASP_MW
 1705   1770  3  SF_ALA_MW  SF_GLU_MW
 1705   1771  3  SF_ALA_MW  SF_LEU_MW
 1705   1772  3  SF_ALA_MW  SF_ILE_MW
 1705   1773  3  SF_ALA_MW  SF_VAL_MW
 1705   1774  3  SF_ALA_MW  SF_ASP_MW
 1705   1775  3  SF_ALA_MW  SF_ARG_MW
 1705   1776  3  SF_ALA_MW  SF_ILE_MW
 1705   1777  3  SF_ALA_MW  SF_VAL_MW
 1705   1778  3  SF_ALA_MW  SF_GLY_MW
 1705   1779  3  SF_ALA_MW  SF_ARG_MW
 1705   1780  3  SF_ALA_MW  SF_ARG_MW
 1705   1781  3  SF_ALA_MW  SF_VAL_MW
 1705   1782  3  SF_ALA_MW  SF_HIS_MW
 1705   1783  3  SF_ALA_MW  SF_ALA_MW
 1705   1784  3  SF_ALA_MW  SF_PRO_MW
 1705   1785  3  SF_ALA_MW  SF_SER_MW
 1705   1786  3  SF_ALA_MW  SF_GLY_MW
 1705   1787  3  SF_ALA_MW  SF_ARG_MW
 1705   1788  3  SF_ALA_MW  SF_VAL_MW
 1705   1789  3  SF_ALA_MW  SF_TYR_MW
 1705   1790  3  SF_ALA_MW  SF_HIS_MW
 1705   1791  3  SF_ALA_MW  SF_VAL_MW
 1705   1792  3  SF_ALA_MW  SF_LYS_MW
 1705   1793  3  SF_ALA_MW  SF_PHE_MW
 1705   1794  3  SF_ALA_MW  SF_ASN_MW
 1705   1795  3  SF_ALA_MW  SF_PRO_MW
 1705   1796  3  SF_ALA_MW  SF_PRO_MW
 1705   1797  3  SF_ALA_MW  SF_LYS_MW
 1705   1798  3  SF_ALA_MW  SF_VAL_MW
 1705   1799  3  SF_ALA_MW  SF_GLU_MW
 1705   1800  3  SF_ALA_MW  SF_GLY_MW
 1705   1801  3  SF_ALA_MW  SF_LYS_MW
 1705   1802  3  SF_ALA_MW  SF_ASP_MW
 1705   1803  3  SF_ALA_MW  SF_ASP_MW
 1705   1804  3  SF_ALA_MW  SF_VAL_MW
 1705   1805  3  SF_ALA_MW  SF_THR_MW
 1705   1806  3  SF_ALA_MW  SF_GLY_MW
 1705   1807  3  SF_ALA_MW  SF_GLU_MW
 1705   1808  3  SF_ALA_MW  SF_GLU_MW
 1705   1809  3  SF_ALA_MW  SF_LEU_MW
 1705   1810  3  SF_ALA_MW  SF_THR_MW
 1705   1811  3  SF_ALA_MW  SF_THR_MW
 1705   1812  3  SF_ALA_MW  SF_ARG_MW
 1705   1813  3  SF_ALA_MW  SF_LYS_MW
 1705   1814  3  SF_ALA_MW  SF_ASP_MW
 1705   1815  3  SF_ALA_MW  SF_ASP_MW
 1705   1816  3  SF_ALA_MW  SF_GLN_MW
 1705   1817  3  SF_ALA_MW  SF_GLU_MW
 1705   1818  3  SF_ALA_MW  SF_GLU_MW
 1705   1819  3  SF_ALA_MW  SF_THR_MW
 1705   1820  3  SF_ALA_MW  SF_VAL_MW
 1705   1821  3  SF_ALA_MW  SF_ARG_MW
 1705   1822  3  SF_ALA_MW  SF_LYS_MW
 1705   1823  3  SF_ALA_MW  SF_ARG_MW
 1705   1824  3  SF_ALA_MW  SF_LEU_MW
 1705   1825  3  SF_ALA_MW  SF_VAL_MW
 1705   1826  3  SF_ALA_MW  SF_GLU_MW
 1705   1827  3  SF_ALA_MW  SF_TYR_MW
 1705   1828  3  SF_ALA_MW  SF_HIS_MW
 1705   1829  3  SF_ALA_MW  SF_GLN_MW
 1705   1830  3  SF_ALA_MW  SF_MET_MW
 1705   1831  3  SF_ALA_MW  SF_THR_MW
 1705   1832  3  SF_ALA_MW  SF_ALA_MW
 1705   1833  3  SF_ALA_MW  SF_PRO_MW
 1705   1834  3  SF_ALA_MW  SF_LEU_MW
 1705   1835  3  SF_ALA_MW  SF_ILE_MW
 1705   1836  3  SF_ALA_MW  SF_GLY_MW
 1705   1837  3  SF_ALA_MW  SF_TYR_MW
 1705   1838  3  SF_ALA_MW  SF_TYR_MW
 1705   1839  3  SF_ALA_MW  SF_SER_MW
 1705   1840  3  SF_ALA_MW  SF_LYS_MW
 1705   1841  3  SF_ALA_MW  SF_GLU_MW
 1705   1842  3  SF_ALA_MW  SF_ALA_MW
 1705   1843  3  SF_ALA_MW  SF_GLU_MW
 1705   1844  3  SF_ALA_MW  SF_ALA_MW
 1705   1845  3  SF_ALA_MW  SF_GLY_MW
 1705   1846  3  SF_ALA_MW  SF_ASN_MW
 1705   1847  3  SF_ALA_MW  SF_THR_MW
 1705   1848  3  SF_ALA_MW  SF_LYS_MW
 1705   1849  3  SF_ALA_MW  SF_TYR_MW
 1705   1850  3  SF_ALA_MW  SF_ALA_MW
 1705   1851  3  SF_ALA_MW  SF_LYS_MW
 1705   1852  3  SF_ALA_MW  SF_VAL_MW
 1705   1853  3  SF_ALA_MW  SF_ASP_MW
 1705   1854  3  SF_ALA_MW  SF_GLY_MW
 1705   1855  3  SF_ALA_MW  SF_THR_MW
 1705   1856  3  SF_ALA_MW  SF_LYS_MW
 1705   1857  3  SF_ALA_MW  SF_PRO_MW
 1705   1858  3  SF_ALA_MW  SF_VAL_MW
 1705   1859  3  SF_ALA_MW  SF_ALA_MW
 1705   1860  3  SF_ALA_MW  SF_GLU_MW
 1705   1861  3  SF_ALA_MW  SF_VAL_MW
 1705   1862  3  SF_ALA_MW  SF_ARG_MW
 1705   1863  3  SF_ALA_MW  SF_ALA_MW
 1705   1864  3  SF_ALA_MW  SF_ASP_MW
 1705   1865  3  SF_ALA_MW  SF_LEU_MW
 1705   1866  3  SF_ALA_MW  SF_GLU_MW
 1705   1867  3  SF_ALA_MW  SF_LYS_MW
 1705   1868  3  SF_ALA_MW  SF_ILE_MW
 1705   1869  3  SF_ALA_MW  SF_LEU_MW
 1705   1870  3  SF_ALA_MW  SF_GLY_MW
 1706   1706  3  SF_LYS_MW  SF_LYS_MW
 1706   1707  3  SF_LYS_MW  SF_ASP_MW
 1706   1708  3  SF_LYS_MW  SF_ILE_MW
 1706   1709  3  SF_LYS_MW  SF_MET_MW
 1706   1710  3  SF_LYS_MW  SF_ASP_MW
 1706   1711  3  SF_LYS_MW  SF_ALA_MW
 1706   1712  3  SF_LYS_MW  SF_GLY_MW
 1706   1713  3  SF_LYS_MW  SF_LYS_MW
 1706   1714  3  SF_LYS_MW  SF_LEU_MW
 1706   1715  3  SF_LYS_MW  SF_VAL_MW
 1706   1716  3  SF_LYS_MW  SF_THR_MW
 1706   1717  3  SF_LYS_MW  SF_ASP_MW
 1706   1718  3  SF_LYS_MW  SF_GLU_MW
 1706   1719  3  SF_LYS_MW  SF_LEU_MW
 1706   1720  3  SF_LYS_MW  SF_VAL_MW
 1706   1721  3  SF_LYS_MW  SF_ILE_MW
 1706   1722  3  SF_LYS_MW  SF_ALA_MW
 1706   1723  3  SF_LYS_MW  SF_LEU_MW
 1706   1724  3  SF_LYS_MW  SF_VAL_MW
 1706   1725  3  SF_LYS_MW  SF_LYS_MW
 1706   1726  3  SF_LYS_MW  SF_GLU_MW
 1706   1727  3  SF_LYS_MW  SF_ARG_MW
 1706   1728  3  SF_LYS_MW  SF_ILE_MW
 1706   1729  3  SF_LYS_MW  SF_ALA_MW
 1706   1730  3  SF_LYS_MW  SF_GLN_MW
 1706   1731  3  SF_LYS_MW  SF_GLU_MW
 1706   1732  3  SF_LYS_MW  SF_ASP_MW
 1706   1733  3  SF_LYS_MW  SF_CYS_MW
 1706   1734  3  SF_LYS_MW  SF_ARG_MW
 1706   1735  3  SF_LYS_MW  SF_ASN_MW
 1706   1736  3  SF_LYS_MW  SF_GLY_MW
 1706   1737  3  SF_LYS_MW  SF_PHE_MW
 1706   1738  3  SF_LYS_MW  SF_LEU_MW
 1706   1739  3  SF_LYS_MW  SF_LEU_MW
 1706   1740  3  SF_LYS_MW  SF_ASP_MW
 1706   1741  3  SF_LYS_MW  SF_GLY_MW
 1706   1742  3  SF_LYS_MW  SF_PHE_MW
 1706   1743  3  SF_LYS_MW  SF_PRO_MW
 1706   1744  3  SF_LYS_MW  SF_ARG_MW
 1706   1745  3  SF_LYS_MW  SF_THR_MW
 1706   1746  3  SF_LYS_MW  SF_ILE_MW
 1706   1747  3  SF_LYS_MW  SF_PRO_MW
 1706   1748  3  SF_LYS_MW  SF_GLN_MW
 1706   1749  3  SF_LYS_MW  SF_ALA_MW
 1706   1750  3  SF_LYS_MW  SF_ASP_MW
 1706   1751  3  SF_LYS_MW  SF_ALA_MW
 1706   1752  3  SF_LYS_MW  SF_MET_MW
 1706   1753  3  SF_LYS_MW  SF_LYS_MW
 1706   1754  3  SF_LYS_MW  SF_GLU_MW
 1706   1755  3  SF_LYS_MW  SF_ALA_MW
 1706   1756  3  SF_LYS_MW  SF_GLY_MW
 1706   1757  3  SF_LYS_MW  SF_ILE_MW
 1706   1758  3  SF_LYS_MW  SF_ASN_MW
 1706   1759  3  SF_LYS_MW  SF_VAL_MW
 1706   1760  3  SF_LYS_MW  SF_ASP_MW
 1706   1761  3  SF_LYS_MW  SF_TYR_MW
 1706   1762  3  SF_LYS_MW  SF_VAL_MW
 1706   1763  3  SF_LYS_MW  SF_LEU_MW
 1706   1764  3  SF_LYS_MW  SF_GLU_MW
 1706   1765  3  SF_LYS_MW  SF_PHE_MW
 1706   1766  3  SF_LYS_MW  SF_ASP_MW
 1706   1767  3  SF_LYS_MW  SF_VAL_MW
 1706   1768  3  SF_LYS_MW  SF_PRO_MW
 1706   1769  3  SF_LYS_MW  SF_ASP_MW
 1706   1770  3  SF_LYS_MW  SF_GLU_MW
 1706   1771  3  SF_LYS_MW  SF_LEU_MW
 1706   1772  3  SF_LYS_MW  SF_ILE_MW
 1706   1773  3  SF_LYS_MW  SF_VAL_MW
 1706   1774  3  SF_LYS_MW  SF_ASP_MW
 1706   1775  3  SF_LYS_MW  SF_ARG_MW
 1706   1776  3  SF_LYS_MW  SF_ILE_MW
 1706   1777  3  SF_LYS_MW  SF_VAL_MW
 1706   1778  3  SF_LYS_MW  SF_GLY_MW
 1706   1779  3  SF_LYS_MW  SF_ARG_MW
 1706   1780  3  SF_LYS_MW  SF_ARG_MW
 1706   1781  3  SF_LYS_MW  SF_VAL_MW
 1706   1782  3  SF_LYS_MW  SF_HIS_MW
 1706   1783  3  SF_LYS_MW  SF_ALA_MW
 1706   1784  3  SF_LYS_MW  SF_PRO_MW
 1706   1785  3  SF_LYS_MW  SF_SER_MW
 1706   1786  3  SF_LYS_MW  SF_GLY_MW
 1706   1787  3  SF_LYS_MW  SF_ARG_MW
 1706   1788  3  SF_LYS_MW  SF_VAL_MW
 1706   1789  3  SF_LYS_MW  SF_TYR_MW
 1706   1790  3  SF_LYS_MW  SF_HIS_MW
 1706   1791  3  SF_LYS_MW  SF_VAL_MW
 1706   1792  3  SF_LYS_MW  SF_LYS_MW
 1706   1793  3  SF_LYS_MW  SF_PHE_MW
 1706   1794  3  SF_LYS_MW  SF_ASN_MW
 1706   1795  3  SF_LYS_MW  SF_PRO_MW
 1706   1796  3  SF_LYS_MW  SF_PRO_MW
 1706   1797  3  SF_LYS_MW  SF_LYS_MW
 1706   1798  3  SF_LYS_MW  SF_VAL_MW
 1706   1799  3  SF_LYS_MW  SF_GLU_MW
 1706   1800  3  SF_LYS_MW  SF_GLY_MW
 1706   1801  3  SF_LYS_MW  SF_LYS_MW
 1706   1802  3  SF_LYS_MW  SF_ASP_MW
 1706   1803  3  SF_LYS_MW  SF_ASP_MW
 1706   1804  3  SF_LYS_MW  SF_VAL_MW
 1706   1805  3  SF_LYS_MW  SF_THR_MW
 1706   1806  3  SF_LYS_MW  SF_GLY_MW
 1706   1807  3  SF_LYS_MW  SF_GLU_MW
 1706   1808  3  SF_LYS_MW  SF_GLU_MW
 1706   1809  3  SF_LYS_MW  SF_LEU_MW
 1706   1810  3  SF_LYS_MW  SF_THR_MW
 1706   1811  3  SF_LYS_MW  SF_THR_MW
 1706   1812  3  SF_LYS_MW  SF_ARG_MW
 1706   1813  3  SF_LYS_MW  SF_LYS_MW
 1706   1814  3  SF_LYS_MW  SF_ASP_MW
 1706   1815  3  SF_LYS_MW  SF_ASP_MW
 1706   1816  3  SF_LYS_MW  SF_GLN_MW
 1706   1817  3  SF_LYS_MW  SF_GLU_MW
 1706   1818  3  SF_LYS_MW  SF_GLU_MW
 1706   1819  3  SF_LYS_MW  SF_THR_MW
 1706   1820  3  SF_LYS_MW  SF_VAL_MW
 1706   1821  3  SF_LYS_MW  SF_ARG_MW
 1706   1822  3  SF_LYS_MW  SF_LYS_MW
 1706   1823  3  SF_LYS_MW  SF_ARG_MW
 1706   1824  3  SF_LYS_MW  SF_LEU_MW
 1706   1825  3  SF_LYS_MW  SF_VAL_MW
 1706   1826  3  SF_LYS_MW  SF_GLU_MW
 1706   1827  3  SF_LYS_MW  SF_TYR_MW
 1706   1828  3  SF_LYS_MW  SF_HIS_MW
 1706   1829  3  SF_LYS_MW  SF_GLN_MW
 1706   1830  3  SF_LYS_MW  SF_MET_MW
 1706   1831  3  SF_LYS_MW  SF_THR_MW
 1706   1832  3  SF_LYS_MW  SF_ALA_MW
 1706   1833  3  SF_LYS_MW  SF_PRO_MW
 1706   1834  3  SF_LYS_MW  SF_LEU_MW
 1706   1835  3  SF_LYS_MW  SF_ILE_MW
 1706   1836  3  SF_LYS_MW  SF_GLY_MW
 1706   1837  3  SF_LYS_MW  SF_TYR_MW
 1706   1838  3  SF_LYS_MW  SF_TYR_MW
 1706   1839  3  SF_LYS_MW  SF_SER_MW
 1706   1840  3  SF_LYS_MW  SF_LYS_MW
 1706   1841  3  SF_LYS_MW  SF_GLU_MW
 1706   1842  3  SF_LYS_MW  SF_ALA_MW
 1706   1843  3  SF_LYS_MW  SF_GLU_MW
 1706   1844  3  SF_LYS_MW  SF_ALA_MW
 1706   1845  3  SF_LYS_MW  SF_GLY_MW
 1706   1846  3  SF_LYS_MW  SF_ASN_MW
 1706   1847  3  SF_LYS_MW  SF_THR_MW
 1706   1848  3  SF_LYS_MW  SF_LYS_MW
 1706   1849  3  SF_LYS_MW  SF_TYR_MW
 1706   1850  3  SF_LYS_MW  SF_ALA_MW
 1706   1851  3  SF_LYS_MW  SF_LYS_MW
 1706   1852  3  SF_LYS_MW  SF_VAL_MW
 1706   1853  3  SF_LYS_MW  SF_ASP_MW
 1706   1854  3  SF_LYS_MW  SF_GLY_MW
 1706   1855  3  SF_LYS_MW  SF_THR_MW
 1706   1856  3  SF_LYS_MW  SF_LYS_MW
 1706   1857  3  SF_LYS_MW  SF_PRO_MW
 1706   1858  3  SF_LYS_MW  SF_VAL_MW
 1706   1859  3  SF_LYS_MW  SF_ALA_MW
 1706   1860  3  SF_LYS_MW  SF_GLU_MW
 1706   1861  3  SF_LYS_MW  SF_VAL_MW
 1706   1862  3  SF_LYS_MW  SF_ARG_MW
 1706   1863  3  SF_LYS_MW  SF_ALA_MW
 1706   1864  3  SF_LYS_MW  SF_ASP_MW
 1706   1865  3  SF_LYS_MW  SF_LEU_MW
 1706   1866  3  SF_LYS_MW  SF_GLU_MW
 1706   1867  3  SF_LYS_MW  SF_LYS_MW
 1706   1868  3  SF_LYS_MW  SF_ILE_MW
 1706   1869  3  SF_LYS_MW  SF_LEU_MW
 1706   1870  3  SF_LYS_MW  SF_GLY_MW
 1707   1707  3  SF_ASP_MW  SF_ASP_MW
 1707   1708  3  SF_ASP_MW  SF_ILE_MW
 1707   1709  3  SF_ASP_MW  SF_MET_MW
 1707   1710  3  SF_ASP_MW  SF_ASP_MW
 1707   1711  3  SF_ASP_MW  SF_ALA_MW
 1707   1712  3  SF_ASP_MW  SF_GLY_MW
 1707   1713  3  SF_ASP_MW  SF_LYS_MW
 1707   1714  3  SF_ASP_MW  SF_LEU_MW
 1707   1715  3  SF_ASP_MW  SF_VAL_MW
 1707   1716  3  SF_ASP_MW  SF_THR_MW
 1707   1717  3  SF_ASP_MW  SF_ASP_MW
 1707   1718  3  SF_ASP_MW  SF_GLU_MW
 1707   1719  3  SF_ASP_MW  SF_LEU_MW
 1707   1720  3  SF_ASP_MW  SF_VAL_MW
 1707   1721  3  SF_ASP_MW  SF_ILE_MW
 1707   1722  3  SF_ASP_MW  SF_ALA_MW
 1707   1723  3  SF_ASP_MW  SF_LEU_MW
 1707   1724  3  SF_ASP_MW  SF_VAL_MW
 1707   1725  3  SF_ASP_MW  SF_LYS_MW
 1707   1726  3  SF_ASP_MW  SF_GLU_MW
 1707   1727  3  SF_ASP_MW  SF_ARG_MW
 1707   1728  3  SF_ASP_MW  SF_ILE_MW
 1707   1729  3  SF_ASP_MW  SF_ALA_MW
 1707   1730  3  SF_ASP_MW  SF_GLN_MW
 1707   1731  3  SF_ASP_MW  SF_GLU_MW
 1707   1732  3  SF_ASP_MW  SF_ASP_MW
 1707   1733  3  SF_ASP_MW  SF_CYS_MW
 1707   1734  3  SF_ASP_MW  SF_ARG_MW
 1707   1735  3  SF_ASP_MW  SF_ASN_MW
 1707   1736  3  SF_ASP_MW  SF_GLY_MW
 1707   1737  3  SF_ASP_MW  SF_PHE_MW
 1707   1738  3  SF_ASP_MW  SF_LEU_MW
 1707   1739  3  SF_ASP_MW  SF_LEU_MW
 1707   1740  3  SF_ASP_MW  SF_ASP_MW
 1707   1741  3  SF_ASP_MW  SF_GLY_MW
 1707   1742  3  SF_ASP_MW  SF_PHE_MW
 1707   1743  3  SF_ASP_MW  SF_PRO_MW
 1707   1744  3  SF_ASP_MW  SF_ARG_MW
 1707   1745  3  SF_ASP_MW  SF_THR_MW
 1707   1746  3  SF_ASP_MW  SF_ILE_MW
 1707   1747  3  SF_ASP_MW  SF_PRO_MW
 1707   1748  3  SF_ASP_MW  SF_GLN_MW
 1707   1749  3  SF_ASP_MW  SF_ALA_MW
 1707   1750  3  SF_ASP_MW  SF_ASP_MW
 1707   1751  3  SF_ASP_MW  SF_ALA_MW
 1707   1752  3  SF_ASP_MW  SF_MET_MW
 1707   1753  3  SF_ASP_MW  SF_LYS_MW
 1707   1754  3  SF_ASP_MW  SF_GLU_MW
 1707   1755  3  SF_ASP_MW  SF_ALA_MW
 1707   1756  3  SF_ASP_MW  SF_GLY_MW
 1707   1757  3  SF_ASP_MW  SF_ILE_MW
 1707   1758  3  SF_ASP_MW  SF_ASN_MW
 1707   1759  3  SF_ASP_MW  SF_VAL_MW
 1707   1760  3  SF_ASP_MW  SF_ASP_MW
 1707   1761  3  SF_ASP_MW  SF_TYR_MW
 1707   1762  3  SF_ASP_MW  SF_VAL_MW
 1707   1763  3  SF_ASP_MW  SF_LEU_MW
 1707   1764  3  SF_ASP_MW  SF_GLU_MW
 1707   1765  3  SF_ASP_MW  SF_PHE_MW
 1707   1766  3  SF_ASP_MW  SF_ASP_MW
 1707   1767  3  SF_ASP_MW  SF_VAL_MW
 1707   1768  3  SF_ASP_MW  SF_PRO_MW
 1707   1769  3  SF_ASP_MW  SF_ASP_MW
 1707   1770  3  SF_ASP_MW  SF_GLU_MW
 1707   1771  3  SF_ASP_MW  SF_LEU_MW
 1707   1772  3  SF_ASP_MW  SF_ILE_MW
 1707   1773  3  SF_ASP_MW  SF_VAL_MW
 1707   1774  3  SF_ASP_MW  SF_ASP_MW
 1707   1775  3  SF_ASP_MW  SF_ARG_MW
 1707   1776  3  SF_ASP_MW  SF_ILE_MW
 1707   1777  3  SF_ASP_MW  SF_VAL_MW
 1707   1778  3  SF_ASP_MW  SF_GLY_MW
 1707   1779  3  SF_ASP_MW  SF_ARG_MW
 1707   1780  3  SF_ASP_MW  SF_ARG_MW
 1707   1781  3  SF_ASP_MW  SF_VAL_MW
 1707   1782  3  SF_ASP_MW  SF_HIS_MW
 1707   1783  3  SF_ASP_MW  SF_ALA_MW
 1707   1784  3  SF_ASP_MW  SF_PRO_MW
 1707   1785  3  SF_ASP_MW  SF_SER_MW
 1707   1786  3  SF_ASP_MW  SF_GLY_MW
 1707   1787  3  SF_ASP_MW  SF_ARG_MW
 1707   1788  3  SF_ASP_MW  SF_VAL_MW
 1707   1789  3  SF_ASP_MW  SF_TYR_MW
 1707   1790  3  SF_ASP_MW  SF_HIS_MW
 1707   1791  3  SF_ASP_MW  SF_VAL_MW
 1707   1792  3  SF_ASP_MW  SF_LYS_MW
 1707   1793  3  SF_ASP_MW  SF_PHE_MW
 1707   1794  3  SF_ASP_MW  SF_ASN_MW
 1707   1795  3  SF_ASP_MW  SF_PRO_MW
 1707   1796  3  SF_ASP_MW  SF_PRO_MW
 1707   1797  3  SF_ASP_MW  SF_LYS_MW
 1707   1798  3  SF_ASP_MW  SF_VAL_MW
 1707   1799  3  SF_ASP_MW  SF_GLU_MW
 1707   1800  3  SF_ASP_MW  SF_GLY_MW
 1707   1801  3  SF_ASP_MW  SF_LYS_MW
 1707   1802  3  SF_ASP_MW  SF_ASP_MW
 1707   1803  3  SF_ASP_MW  SF_ASP_MW
 1707   1804  3  SF_ASP_MW  SF_VAL_MW
 1707   1805  3  SF_ASP_MW  SF_THR_MW
 1707   1806  3  SF_ASP_MW  SF_GLY_MW
 1707   1807  3  SF_ASP_MW  SF_GLU_MW
 1707   1808  3  SF_ASP_MW  SF_GLU_MW
 1707   1809  3  SF_ASP_MW  SF_LEU_MW
 1707   1810  3  SF_ASP_MW  SF_THR_MW
 1707   1811  3  SF_ASP_MW  SF_THR_MW
 1707   1812  3  SF_ASP_MW  SF_ARG_MW
 1707   1813  3  SF_ASP_MW  SF_LYS_MW
 1707   1814  3  SF_ASP_MW  SF_ASP_MW
 1707   1815  3  SF_ASP_MW  SF_ASP_MW
 1707   1816  3  SF_ASP_MW  SF_GLN_MW
 1707   1817  3  SF_ASP_MW  SF_GLU_MW
 1707   1818  3  SF_ASP_MW  SF_GLU_MW
 1707   1819  3  SF_ASP_MW  SF_THR_MW
 1707   1820  3  SF_ASP_MW  SF_VAL_MW
 1707   1821  3  SF_ASP_MW  SF_ARG_MW
 1707   1822  3  SF_ASP_MW  SF_LYS_MW
 1707   1823  3  SF_ASP_MW  SF_ARG_MW
 1707   1824  3  SF_ASP_MW  SF_LEU_MW
 1707   1825  3  SF_ASP_MW  SF_VAL_MW
 1707   1826  3  SF_ASP_MW  SF_GLU_MW
 1707   1827  3  SF_ASP_MW  SF_TYR_MW
 1707   1828  3  SF_ASP_MW  SF_HIS_MW
 1707   1829  3  SF_ASP_MW  SF_GLN_MW
 1707   1830  3  SF_ASP_MW  SF_MET_MW
 1707   1831  3  SF_ASP_MW  SF_THR_MW
 1707   1832  3  SF_ASP_MW  SF_ALA_MW
 1707   1833  3  SF_ASP_MW  SF_PRO_MW
 1707   1834  3  SF_ASP_MW  SF_LEU_MW
 1707   1835  3  SF_ASP_MW  SF_ILE_MW
 1707   1836  3  SF_ASP_MW  SF_GLY_MW
 1707   1837  3  SF_ASP_MW  SF_TYR_MW
 1707   1838  3  SF_ASP_MW  SF_TYR_MW
 1707   1839  3  SF_ASP_MW  SF_SER_MW
 1707   1840  3  SF_ASP_MW  SF_LYS_MW
 1707   1841  3  SF_ASP_MW  SF_GLU_MW
 1707   1842  3  SF_ASP_MW  SF_ALA_MW
 1707   1843  3  SF_ASP_MW  SF_GLU_MW
 1707   1844  3  SF_ASP_MW  SF_ALA_MW
 1707   1845  3  SF_ASP_MW  SF_GLY_MW
 1707   1846  3  SF_ASP_MW  SF_ASN_MW
 1707   1847  3  SF_ASP_MW  SF_THR_MW
 1707   1848  3  SF_ASP_MW  SF_LYS_MW
 1707   1849  3  SF_ASP_MW  SF_TYR_MW
 1707   1850  3  SF_ASP_MW  SF_ALA_MW
 1707   1851  3  SF_ASP_MW  SF_LYS_MW
 1707   1852  3  SF_ASP_MW  SF_VAL_MW
 1707   1853  3  SF_ASP_MW  SF_ASP_MW
 1707   1854  3  SF_ASP_MW  SF_GLY_MW
 1707   1855  3  SF_ASP_MW  SF_THR_MW
 1707   1856  3  SF_ASP_MW  SF_LYS_MW
 1707   1857  3  SF_ASP_MW  SF_PRO_MW
 1707   1858  3  SF_ASP_MW  SF_VAL_MW
 1707   1859  3  SF_ASP_MW  SF_ALA_MW
 1707   1860  3  SF_ASP_MW  SF_GLU_MW
 1707   1861  3  SF_ASP_MW  SF_VAL_MW
 1707   1862  3  SF_ASP_MW  SF_ARG_MW
 1707   1863  3  SF_ASP_MW  SF_ALA_MW
 1707   1864  3  SF_ASP_MW  SF_ASP_MW
 1707   1865  3  SF_ASP_MW  SF_LEU_MW
 1707   1866  3  SF_ASP_MW  SF_GLU_MW
 1707   1867  3  SF_ASP_MW  SF_LYS_MW
 1707   1868  3  SF_ASP_MW  SF_ILE_MW
 1707   1869  3  SF_ASP_MW  SF_LEU_MW
 1707   1870  3  SF_ASP_MW  SF_GLY_MW
 1708   1708  3  SF_ILE_MW  SF_ILE_MW
 1708   1709  3  SF_ILE_MW  SF_MET_MW
 1708   1710  3  SF_ILE_MW  SF_ASP_MW
 1708   1711  3  SF_ILE_MW  SF_ALA_MW
 1708   1712  3  SF_ILE_MW  SF_GLY_MW
 1708   1713  3  SF_ILE_MW  SF_LYS_MW
 1708   1714  3  SF_ILE_MW  SF_LEU_MW
 1708   1715  3  SF_ILE_MW  SF_VAL_MW
 1708   1716  3  SF_ILE_MW  SF_THR_MW
 1708   1717  3  SF_ILE_MW  SF_ASP_MW
 1708   1718  3  SF_ILE_MW  SF_GLU_MW
 1708   1719  3  SF_ILE_MW  SF_LEU_MW
 1708   1720  3  SF_ILE_MW  SF_VAL_MW
 1708   1721  3  SF_ILE_MW  SF_ILE_MW
 1708   1722  3  SF_ILE_MW  SF_ALA_MW
 1708   1723  3  SF_ILE_MW  SF_LEU_MW
 1708   1724  3  SF_ILE_MW  SF_VAL_MW
 1708   1725  3  SF_ILE_MW  SF_LYS_MW
 1708   1726  3  SF_ILE_MW  SF_GLU_MW
 1708   1727  3  SF_ILE_MW  SF_ARG_MW
 1708   1728  3  SF_ILE_MW  SF_ILE_MW
 1708   1729  3  SF_ILE_MW  SF_ALA_MW
 1708   1730  3  SF_ILE_MW  SF_GLN_MW
 1708   1731  3  SF_ILE_MW  SF_GLU_MW
 1708   1732  3  SF_ILE_MW  SF_ASP_MW
 1708   1733  3  SF_ILE_MW  SF_CYS_MW
 1708   1734  3  SF_ILE_MW  SF_ARG_MW
 1708   1735  3  SF_ILE_MW  SF_ASN_MW
 1708   1736  3  SF_ILE_MW  SF_GLY_MW
 1708   1737  3  SF_ILE_MW  SF_PHE_MW
 1708   1738  3  SF_ILE_MW  SF_LEU_MW
 1708   1739  3  SF_ILE_MW  SF_LEU_MW
 1708   1740  3  SF_ILE_MW  SF_ASP_MW
 1708   1741  3  SF_ILE_MW  SF_GLY_MW
 1708   1742  3  SF_ILE_MW  SF_PHE_MW
 1708   1743  3  SF_ILE_MW  SF_PRO_MW
 1708   1744  3  SF_ILE_MW  SF_ARG_MW
 1708   1745  3  SF_ILE_MW  SF_THR_MW
 1708   1746  3  SF_ILE_MW  SF_ILE_MW
 1708   1747  3  SF_ILE_MW  SF_PRO_MW
 1708   1748  3  SF_ILE_MW  SF_GLN_MW
 1708   1749  3  SF_ILE_MW  SF_ALA_MW
 1708   1750  3  SF_ILE_MW  SF_ASP_MW
 1708   1751  3  SF_ILE_MW  SF_ALA_MW
 1708   1752  3  SF_ILE_MW  SF_MET_MW
 1708   1753  3  SF_ILE_MW  SF_LYS_MW
 1708   1754  3  SF_ILE_MW  SF_GLU_MW
 1708   1755  3  SF_ILE_MW  SF_ALA_MW
 1708   1756  3  SF_ILE_MW  SF_GLY_MW
 1708   1757  3  SF_ILE_MW  SF_ILE_MW
 1708   1758  3  SF_ILE_MW  SF_ASN_MW
 1708   1759  3  SF_ILE_MW  SF_VAL_MW
 1708   1760  3  SF_ILE_MW  SF_ASP_MW
 1708   1761  3  SF_ILE_MW  SF_TYR_MW
 1708   1762  3  SF_ILE_MW  SF_VAL_MW
 1708   1763  3  SF_ILE_MW  SF_LEU_MW
 1708   1764  3  SF_ILE_MW  SF_GLU_MW
 1708   1765  3  SF_ILE_MW  SF_PHE_MW
 1708   1766  3  SF_ILE_MW  SF_ASP_MW
 1708   1767  3  SF_ILE_MW  SF_VAL_MW
 1708   1768  3  SF_ILE_MW  SF_PRO_MW
 1708   1769  3  SF_ILE_MW  SF_ASP_MW
 1708   1770  3  SF_ILE_MW  SF_GLU_MW
 1708   1771  3  SF_ILE_MW  SF_LEU_MW
 1708   1772  3  SF_ILE_MW  SF_ILE_MW
 1708   1773  3  SF_ILE_MW  SF_VAL_MW
 1708   1774  3  SF_ILE_MW  SF_ASP_MW
 1708   1775  3  SF_ILE_MW  SF_ARG_MW
 1708   1776  3  SF_ILE_MW  SF_ILE_MW
 1708   1777  3  SF_ILE_MW  SF_VAL_MW
 1708   1778  3  SF_ILE_MW  SF_GLY_MW
 1708   1779  3  SF_ILE_MW  SF_ARG_MW
 1708   1780  3  SF_ILE_MW  SF_ARG_MW
 1708   1781  3  SF_ILE_MW  SF_VAL_MW
 1708   1782  3  SF_ILE_MW  SF_HIS_MW
 1708   1783  3  SF_ILE_MW  SF_ALA_MW
 1708   1784  3  SF_ILE_MW  SF_PRO_MW
 1708   1785  3  SF_ILE_MW  SF_SER_MW
 1708   1786  3  SF_ILE_MW  SF_GLY_MW
 1708   1787  3  SF_ILE_MW  SF_ARG_MW
 1708   1788  3  SF_ILE_MW  SF_VAL_MW
 1708   1789  3  SF_ILE_MW  SF_TYR_MW
 1708   1790  3  SF_ILE_MW  SF_HIS_MW
 1708   1791  3  SF_ILE_MW  SF_VAL_MW
 1708   1792  3  SF_ILE_MW  SF_LYS_MW
 1708   1793  3  SF_ILE_MW  SF_PHE_MW
 1708   1794  3  SF_ILE_MW  SF_ASN_MW
 1708   1795  3  SF_ILE_MW  SF_PRO_MW
 1708   1796  3  SF_ILE_MW  SF_PRO_MW
 1708   1797  3  SF_ILE_MW  SF_LYS_MW
 1708   1798  3  SF_ILE_MW  SF_VAL_MW
 1708   1799  3  SF_ILE_MW  SF_GLU_MW
 1708   1800  3  SF_ILE_MW  SF_GLY_MW
 1708   1801  3  SF_ILE_MW  SF_LYS_MW
 1708   1802  3  SF_ILE_MW  SF_ASP_MW
 1708   1803  3  SF_ILE_MW  SF_ASP_MW
 1708   1804  3  SF_ILE_MW  SF_VAL_MW
 1708   1805  3  SF_ILE_MW  SF_THR_MW
 1708   1806  3  SF_ILE_MW  SF_GLY_MW
 1708   1807  3  SF_ILE_MW  SF_GLU_MW
 1708   1808  3  SF_ILE_MW  SF_GLU_MW
 1708   1809  3  SF_ILE_MW  SF_LEU_MW
 1708   1810  3  SF_ILE_MW  SF_THR_MW
 1708   1811  3  SF_ILE_MW  SF_THR_MW
 1708   1812  3  SF_ILE_MW  SF_ARG_MW
 1708   1813  3  SF_ILE_MW  SF_LYS_MW
 1708   1814  3  SF_ILE_MW  SF_ASP_MW
 1708   1815  3  SF_ILE_MW  SF_ASP_MW
 1708   1816  3  SF_ILE_MW  SF_GLN_MW
 1708   1817  3  SF_ILE_MW  SF_GLU_MW
 1708   1818  3  SF_ILE_MW  SF_GLU_MW
 1708   1819  3  SF_ILE_MW  SF_THR_MW
 1708   1820  3  SF_ILE_MW  SF_VAL_MW
 1708   1821  3  SF_ILE_MW  SF_ARG_MW
 1708   1822  3  SF_ILE_MW  SF_LYS_MW
 1708   1823  3  SF_ILE_MW  SF_ARG_MW
 1708   1824  3  SF_ILE_MW  SF_LEU_MW
 1708   1825  3  SF_ILE_MW  SF_VAL_MW
 1708   1826  3  SF_ILE_MW  SF_GLU_MW
 1708   1827  3  SF_ILE_MW  SF_TYR_MW
 1708   1828  3  SF_ILE_MW  SF_HIS_MW
 1708   1829  3  SF_ILE_MW  SF_GLN_MW
 1708   1830  3  SF_ILE_MW  SF_MET_MW
 1708   1831  3  SF_ILE_MW  SF_THR_MW
 1708   1832  3  SF_ILE_MW  SF_ALA_MW
 1708   1833  3  SF_ILE_MW  SF_PRO_MW
 1708   1834  3  SF_ILE_MW  SF_LEU_MW
 1708   1835  3  SF_ILE_MW  SF_ILE_MW
 1708   1836  3  SF_ILE_MW  SF_GLY_MW
 1708   1837  3  SF_ILE_MW  SF_TYR_MW
 1708   1838  3  SF_ILE_MW  SF_TYR_MW
 1708   1839  3  SF_ILE_MW  SF_SER_MW
 1708   1840  3  SF_ILE_MW  SF_LYS_MW
 1708   1841  3  SF_ILE_MW  SF_GLU_MW
 1708   1842  3  SF_ILE_MW  SF_ALA_MW
 1708   1843  3  SF_ILE_MW  SF_GLU_MW
 1708   1844  3  SF_ILE_MW  SF_ALA_MW
 1708   1845  3  SF_ILE_MW  SF_GLY_MW
 1708   1846  3  SF_ILE_MW  SF_ASN_MW
 1708   1847  3  SF_ILE_MW  SF_THR_MW
 1708   1848  3  SF_ILE_MW  SF_LYS_MW
 1708   1849  3  SF_ILE_MW  SF_TYR_MW
 1708   1850  3  SF_ILE_MW  SF_ALA_MW
 1708   1851  3  SF_ILE_MW  SF_LYS_MW
 1708   1852  3  SF_ILE_MW  SF_VAL_MW
 1708   1853  3  SF_ILE_MW  SF_ASP_MW
 1708   1854  3  SF_ILE_MW  SF_GLY_MW
 1708   1855  3  SF_ILE_MW  SF_THR_MW
 1708   1856  3  SF_ILE_MW  SF_LYS_MW
 1708   1857  3  SF_ILE_MW  SF_PRO_MW
 1708   1858  3  SF_ILE_MW  SF_VAL_MW
 1708   1859  3  SF_ILE_MW  SF_ALA_MW
 1708   1860  3  SF_ILE_MW  SF_GLU_MW
 1708   1861  3  SF_ILE_MW  SF_VAL_MW
 1708   1862  3  SF_ILE_MW  SF_ARG_MW
 1708   1863  3  SF_ILE_MW  SF_ALA_MW
 1708   1864  3  SF_ILE_MW  SF_ASP_MW
 1708   1865  3  SF_ILE_MW  SF_LEU_MW
 1708   1866  3  SF_ILE_MW  SF_GLU_MW
 1708   1867  3  SF_ILE_MW  SF_LYS_MW
 1708   1868  3  SF_ILE_MW  SF_ILE_MW
 1708   1869  3  SF_ILE_MW  SF_LEU_MW
 1708   1870  3  SF_ILE_MW  SF_GLY_MW
 1709   1709  3  SF_MET_MW  SF_MET_MW
 1709   1710  3  SF_MET_MW  SF_ASP_MW
 1709   1711  3  SF_MET_MW  SF_ALA_MW
 1709   1712  3  SF_MET_MW  SF_GLY_MW
 1709   1713  3  SF_MET_MW  SF_LYS_MW
 1709   1714  3  SF_MET_MW  SF_LEU_MW
 1709   1715  3  SF_MET_MW  SF_VAL_MW
 1709   1716  3  SF_MET_MW  SF_THR_MW
 1709   1717  3  SF_MET_MW  SF_ASP_MW
 1709   1718  3  SF_MET_MW  SF_GLU_MW
 1709   1719  3  SF_MET_MW  SF_LEU_MW
 1709   1720  3  SF_MET_MW  SF_VAL_MW
 1709   1721  3  SF_MET_MW  SF_ILE_MW
 1709   1722  3  SF_MET_MW  SF_ALA_MW
 1709   1723  3  SF_MET_MW  SF_LEU_MW
 1709   1724  3  SF_MET_MW  SF_VAL_MW
 1709   1725  3  SF_MET_MW  SF_LYS_MW
 1709   1726  3  SF_MET_MW  SF_GLU_MW
 1709   1727  3  SF_MET_MW  SF_ARG_MW
 1709   1728  3  SF_MET_MW  SF_ILE_MW
 1709   1729  3  SF_MET_MW  SF_ALA_MW
 1709   1730  3  SF_MET_MW  SF_GLN_MW
 1709   1731  3  SF_MET_MW  SF_GLU_MW
 1709   1732  3  SF_MET_MW  SF_ASP_MW
 1709   1733  3  SF_MET_MW  SF_CYS_MW
 1709   1734  3  SF_MET_MW  SF_ARG_MW
 1709   1735  3  SF_MET_MW  SF_ASN_MW
 1709   1736  3  SF_MET_MW  SF_GLY_MW
 1709   1737  3  SF_MET_MW  SF_PHE_MW
 1709   1738  3  SF_MET_MW  SF_LEU_MW
 1709   1739  3  SF_MET_MW  SF_LEU_MW
 1709   1740  3  SF_MET_MW  SF_ASP_MW
 1709   1741  3  SF_MET_MW  SF_GLY_MW
 1709   1742  3  SF_MET_MW  SF_PHE_MW
 1709   1743  3  SF_MET_MW  SF_PRO_MW
 1709   1744  3  SF_MET_MW  SF_ARG_MW
 1709   1745  3  SF_MET_MW  SF_THR_MW
 1709   1746  3  SF_MET_MW  SF_ILE_MW
 1709   1747  3  SF_MET_MW  SF_PRO_MW
 1709   1748  3  SF_MET_MW  SF_GLN_MW
 1709   1749  3  SF_MET_MW  SF_ALA_MW
 1709   1750  3  SF_MET_MW  SF_ASP_MW
 1709   1751  3  SF_MET_MW  SF_ALA_MW
 1709   1752  3  SF_MET_MW  SF_MET_MW
 1709   1753  3  SF_MET_MW  SF_LYS_MW
 1709   1754  3  SF_MET_MW  SF_GLU_MW
 1709   1755  3  SF_MET_MW  SF_ALA_MW
 1709   1756  3  SF_MET_MW  SF_GLY_MW
 1709   1757  3  SF_MET_MW  SF_ILE_MW
 1709   1758  3  SF_MET_MW  SF_ASN_MW
 1709   1759  3  SF_MET_MW  SF_VAL_MW
 1709   1760  3  SF_MET_MW  SF_ASP_MW
 1709   1761  3  SF_MET_MW  SF_TYR_MW
 1709   1762  3  SF_MET_MW  SF_VAL_MW
 1709   1763  3  SF_MET_MW  SF_LEU_MW
 1709   1764  3  SF_MET_MW  SF_GLU_MW
 1709   1765  3  SF_MET_MW  SF_PHE_MW
 1709   1766  3  SF_MET_MW  SF_ASP_MW
 1709   1767  3  SF_MET_MW  SF_VAL_MW
 1709   1768  3  SF_MET_MW  SF_PRO_MW
 1709   1769  3  SF_MET_MW  SF_ASP_MW
 1709   1770  3  SF_MET_MW  SF_GLU_MW
 1709   1771  3  SF_MET_MW  SF_LEU_MW
 1709   1772  3  SF_MET_MW  SF_ILE_MW
 1709   1773  3  SF_MET_MW  SF_VAL_MW
 1709   1774  3  SF_MET_MW  SF_ASP_MW
 1709   1775  3  SF_MET_MW  SF_ARG_MW
 1709   1776  3  SF_MET_MW  SF_ILE_MW
 1709   1777  3  SF_MET_MW  SF_VAL_MW
 1709   1778  3  SF_MET_MW  SF_GLY_MW
 1709   1779  3  SF_MET_MW  SF_ARG_MW
 1709   1780  3  SF_MET_MW  SF_ARG_MW
 1709   1781  3  SF_MET_MW  SF_VAL_MW
 1709   1782  3  SF_MET_MW  SF_HIS_MW
 1709   1783  3  SF_MET_MW  SF_ALA_MW
 1709   1784  3  SF_MET_MW  SF_PRO_MW
 1709   1785  3  SF_MET_MW  SF_SER_MW
 1709   1786  3  SF_MET_MW  SF_GLY_MW
 1709   1787  3  SF_MET_MW  SF_ARG_MW
 1709   1788  3  SF_MET_MW  SF_VAL_MW
 1709   1789  3  SF_MET_MW  SF_TYR_MW
 1709   1790  3  SF_MET_MW  SF_HIS_MW
 1709   1791  3  SF_MET_MW  SF_VAL_MW
 1709   1792  3  SF_MET_MW  SF_LYS_MW
 1709   1793  3  SF_MET_MW  SF_PHE_MW
 1709   1794  3  SF_MET_MW  SF_ASN_MW
 1709   1795  3  SF_MET_MW  SF_PRO_MW
 1709   1796  3  SF_MET_MW  SF_PRO_MW
 1709   1797  3  SF_MET_MW  SF_LYS_MW
 1709   1798  3  SF_MET_MW  SF_VAL_MW
 1709   1799  3  SF_MET_MW  SF_GLU_MW
 1709   1800  3  SF_MET_MW  SF_GLY_MW
 1709   1801  3  SF_MET_MW  SF_LYS_MW
 1709   1802  3  SF_MET_MW  SF_ASP_MW
 1709   1803  3  SF_MET_MW  SF_ASP_MW
 1709   1804  3  SF_MET_MW  SF_VAL_MW
 1709   1805  3  SF_MET_MW  SF_THR_MW
 1709   1806  3  SF_MET_MW  SF_GLY_MW
 1709   1807  3  SF_MET_MW  SF_GLU_MW
 1709   1808  3  SF_MET_MW  SF_GLU_MW
 1709   1809  3  SF_MET_MW  SF_LEU_MW
 1709   1810  3  SF_MET_MW  SF_THR_MW
 1709   1811  3  SF_MET_MW  SF_THR_MW
 1709   1812  3  SF_MET_MW  SF_ARG_MW
 1709   1813  3  SF_MET_MW  SF_LYS_MW
 1709   1814  3  SF_MET_MW  SF_ASP_MW
 1709   1815  3  SF_MET_MW  SF_ASP_MW
 1709   1816  3  SF_MET_MW  SF_GLN_MW
 1709   1817  3  SF_MET_MW  SF_GLU_MW
 1709   1818  3  SF_MET_MW  SF_GLU_MW
 1709   1819  3  SF_MET_MW  SF_THR_MW
 1709   1820  3  SF_MET_MW  SF_VAL_MW
 1709   1821  3  SF_MET_MW  SF_ARG_MW
 1709   1822  3  SF_MET_MW  SF_LYS_MW
 1709   1823  3  SF_MET_MW  SF_ARG_MW
 1709   1824  3  SF_MET_MW  SF_LEU_MW
 1709   1825  3  SF_MET_MW  SF_VAL_MW
 1709   1826  3  SF_MET_MW  SF_GLU_MW
 1709   1827  3  SF_MET_MW  SF_TYR_MW
 1709   1828  3  SF_MET_MW  SF_HIS_MW
 1709   1829  3  SF_MET_MW  SF_GLN_MW
 1709   1830  3  SF_MET_MW  SF_MET_MW
 1709   1831  3  SF_MET_MW  SF_THR_MW
 1709   1832  3  SF_MET_MW  SF_ALA_MW
 1709   1833  3  SF_MET_MW  SF_PRO_MW
 1709   1834  3  SF_MET_MW  SF_LEU_MW
 1709   1835  3  SF_MET_MW  SF_ILE_MW
 1709   1836  3  SF_MET_MW  SF_GLY_MW
 1709   1837  3  SF_MET_MW  SF_TYR_MW
 1709   1838  3  SF_MET_MW  SF_TYR_MW
 1709   1839  3  SF_MET_MW  SF_SER_MW
 1709   1840  3  SF_MET_MW  SF_LYS_MW
 1709   1841  3  SF_MET_MW  SF_GLU_MW
 1709   1842  3  SF_MET_MW  SF_ALA_MW
 1709   1843  3  SF_MET_MW  SF_GLU_MW
 1709   1844  3  SF_MET_MW  SF_ALA_MW
 1709   1845  3  SF_MET_MW  SF_GLY_MW
 1709   1846  3  SF_MET_MW  SF_ASN_MW
 1709   1847  3  SF_MET_MW  SF_THR_MW
 1709   1848  3  SF_MET_MW  SF_LYS_MW
 1709   1849  3  SF_MET_MW  SF_TYR_MW
 1709   1850  3  SF_MET_MW  SF_ALA_MW
 1709   1851  3  SF_MET_MW  SF_LYS_MW
 1709   1852  3  SF_MET_MW  SF_VAL_MW
 1709   1853  3  SF_MET_MW  SF_ASP_MW
 1709   1854  3  SF_MET_MW  SF_GLY_MW
 1709   1855  3  SF_MET_MW  SF_THR_MW
 1709   1856  3  SF_MET_MW  SF_LYS_MW
 1709   1857  3  SF_MET_MW  SF_PRO_MW
 1709   1858  3  SF_MET_MW  SF_VAL_MW
 1709   1859  3  SF_MET_MW  SF_ALA_MW
 1709   1860  3  SF_MET_MW  SF_GLU_MW
 1709   1861  3  SF_MET_MW  SF_VAL_MW
 1709   1862  3  SF_MET_MW  SF_ARG_MW
 1709   1863  3  SF_MET_MW  SF_ALA_MW
 1709   1864  3  SF_MET_MW  SF_ASP_MW
 1709   1865  3  SF_MET_MW  SF_LEU_MW
 1709   1866  3  SF_MET_MW  SF_GLU_MW
[truncated: 495,711 more chars]
