# Supplementary material for: Rapid interpretation of small-angle X-ray scattering data
Source: PLoS Comput Biol. 2019 Mar 22;15(3):e1006900. doi: 10.1371/journal.pcbi.1006900 (PMC6447237; doi:10.1371/journal.pcbi.1006900)
Supplement: S1 Archive — (ZIP) [file pcbi.1006900.s019.zip › S1_Archive/sims/Ake/closedOpen/saxs1AKE_single.gro]

Automated gro file generation of a structure based model for PDB ID 1AKE_single by pythonBioPackage, 2017-8-16 114144
 1870
    1MET      N    1   7.448   7.860   8.649
    1MET     CA    2   7.358   7.747   8.630
    1MET      C    3   7.417   7.678   8.508
    1MET      O    4   7.451   7.748   8.413
    1MET     CB    5   7.217   7.793   8.599
    1MET     CG    6   7.112   7.681   8.585
    1MET     SD    7   6.941   7.744   8.571
    1MET     CE    8   6.942   7.854   8.432
    2ARG      N    9   7.436   7.546   8.521
    2ARG     CA   10   7.493   7.459   8.420
    2ARG      C   11   7.383   7.358   8.384
    2ARG      O   12   7.324   7.293   8.472
    2ARG     CB   13   7.615   7.388   8.476
    2ARG     CG   14   7.736   7.481   8.483
    2ARG     CD   15   7.853   7.415   8.558
    2ARG     NE   16   7.981   7.486   8.554
    2ARG     CZ   17   8.096   7.437   8.609
    2ARG    NH1   18   8.102   7.319   8.672
    2ARG    NH2   19   8.210   7.505   8.601
    3ILE      N   20   7.353   7.345   8.255
    3ILE     CA   21   7.246   7.261   8.208
    3ILE      C   22   7.287   7.170   8.095
    3ILE      O   23   7.352   7.223   8.005
    3ILE     CB   24   7.130   7.350   8.161
    3ILE    CG1   25   7.081   7.434   8.279
    3ILE    CG2   26   7.015   7.263   8.105
    3ILE    CD1   27   6.993   7.551   8.240
    4ILE      N   28   7.256   7.039   8.095
    4ILE     CA   29   7.269   6.954   7.977
    4ILE      C   30   7.130   6.933   7.916
    4ILE      O   31   7.032   6.915   7.989
    4ILE     CB   32   7.328   6.818   8.013
    4ILE    CG1   33   7.470   6.837   8.064
    4ILE    CG2   34   7.332   6.727   7.887
    4ILE    CD1   35   7.546   6.710   8.103
    5LEU      N   36   7.115   6.949   7.783
    5LEU     CA   37   6.992   6.912   7.712
    5LEU      C   38   7.016   6.775   7.642
    5LEU      O   39   7.111   6.755   7.564
    5LEU     CB   40   6.958   7.017   7.608
    5LEU     CG   41   6.957   7.164   7.648
    5LEU    CD1   42   6.923   7.247   7.523
    5LEU    CD2   43   6.858   7.187   7.760
    6LEU      N   44   6.928   6.680   7.666
    6LEU     CA   45   6.943   6.543   7.616
    6LEU      C   46   6.821   6.515   7.528
    6LEU      O   47   6.710   6.560   7.563
    6LEU     CB   48   6.941   6.451   7.735
    6LEU     CG   49   7.034   6.341   7.751
    6LEU    CD1   50   7.175   6.396   7.762
    6LEU    CD2   51   6.996   6.266   7.876
    7GLY      N   52   6.829   6.442   7.417
    7GLY     CA   53   6.710   6.413   7.338
    7GLY      C   54   6.745   6.365   7.199
    7GLY      O   55   6.854   6.394   7.153
    8ALA      N   56   6.661   6.285   7.135
    8ALA     CA   57   6.682   6.236   6.998
    8ALA      C   58   6.702   6.351   6.898
    8ALA      O   59   6.665   6.463   6.930
    8ALA     CB   60   6.559   6.158   6.958
    9PRO      N   61   6.756   6.328   6.777
    9PRO     CA   62   6.760   6.427   6.670
    9PRO      C   63   6.624   6.492   6.650
    9PRO      O   64   6.525   6.417   6.649
    9PRO     CB   65   6.807   6.353   6.546
    9PRO     CG   66   6.818   6.204   6.586
    9PRO     CD   67   6.819   6.202   6.737
   10GLY      N   68   6.619   6.627   6.643
   10GLY     CA   69   6.498   6.704   6.617
   10GLY      C   70   6.397   6.707   6.732
   10GLY      O   71   6.280   6.736   6.705
   11ALA      N   72   6.439   6.688   6.860
   11ALA     CA   73   6.345   6.682   6.969
   11ALA      C   74   6.312   6.825   7.015
   11ALA      O   75   6.232   6.842   7.108
   11ALA     CB   76   6.402   6.603   7.097
   12GLY      N   77   6.381   6.926   6.960
   12GLY     CA   78   6.358   7.065   6.996
   12GLY      C   79   6.461   7.125   7.091
   12GLY      O   80   6.434   7.227   7.155
   13LYS      N   81   6.581   7.065   7.100
   13LYS     CA   82   6.680   7.105   7.200
   13LYS      C   83   6.731   7.242   7.165
   13LYS      O   84   6.716   7.333   7.248
   13LYS     CB   85   6.798   7.006   7.207
   13LYS     CG   86   6.771   6.875   7.280
   13LYS     CD   87   6.879   6.767   7.273
   13LYS     CE   88   6.946   6.738   7.137
   13LYS     NZ   89   6.855   6.683   7.040
   14GLY      N   90   6.776   7.262   7.040
   14GLY     CA   91   6.831   7.387   6.994
   14GLY      C   92   6.729   7.500   7.004
   14GLY      O   93   6.769   7.612   7.045
   15THR      N   94   6.599   7.475   6.972
   15THR     CA   95   6.491   7.574   6.978
   15THR      C   96   6.477   7.621   7.124
   15THR      O   97   6.476   7.741   7.153
   15THR     CB   98   6.361   7.512   6.928
   15THR    OG1   99   6.387   7.483   6.790
   15THR    CG2  100   6.238   7.604   6.941
   16GLN      N  101   6.472   7.529   7.221
   16GLN     CA  102   6.463   7.569   7.362
   16GLN      C  103   6.590   7.628   7.425
   16GLN      O  104   6.580   7.708   7.520
   16GLN     CB  105   6.417   7.450   7.445
   16GLN     CG  106   6.282   7.402   7.393
   16GLN     CD  107   6.172   7.508   7.404
   16GLN    OE1  108   6.078   7.508   7.326
   16GLN    NE2  109   6.171   7.600   7.499
   17ALA      N  110   6.706   7.590   7.371
   17ALA     CA  111   6.831   7.644   7.413
   17ALA      C  112   6.832   7.795   7.386
   17ALA      O  113   6.878   7.868   7.474
   17ALA     CB  114   6.941   7.577   7.335
   18GLN      N  115   6.783   7.848   7.271
   18GLN     CA  116   6.774   7.993   7.249
   18GLN      C  117   6.687   8.062   7.357
   18GLN      O  118   6.730   8.165   7.407
   18GLN     CB  119   6.716   8.026   7.111
   18GLN     CG  120   6.796   7.987   6.986
   18GLN     CD  121   6.708   7.990   6.858
   18GLN    OE1  122   6.709   7.900   6.771
   18GLN    NE2  123   6.627   8.094   6.843
   19PHE      N  124   6.574   8.007   7.405
   19PHE     CA  125   6.497   8.067   7.512
   19PHE      C  126   6.573   8.062   7.643
   19PHE      O  127   6.570   8.161   7.716
   19PHE     CB  128   6.357   7.996   7.532
   19PHE     CG  129   6.303   7.989   7.678
   19PHE    CD1  130   6.259   8.103   7.746
   19PHE    CD2  131   6.307   7.868   7.746
   19PHE    CE1  132   6.223   8.098   7.880
   19PHE    CE2  133   6.271   7.864   7.880
   19PHE     CZ  134   6.229   7.978   7.946
   20ILE      N  135   6.636   7.953   7.683
   20ILE     CA  136   6.703   7.950   7.811
   20ILE      C  137   6.814   8.051   7.809
   20ILE      O  138   6.834   8.124   7.907
   20ILE     CB  139   6.756   7.808   7.839
   20ILE    CG1  140   6.632   7.721   7.856
   20ILE    CG2  141   6.849   7.799   7.965
   20ILE    CD1  142   6.674   7.572   7.848
   21MET      N  143   6.885   8.058   7.699
   21MET     CA  144   6.993   8.152   7.689
   21MET      C  145   6.946   8.296   7.706
   21MET      O  146   7.003   8.371   7.786
   21MET     CB  147   7.062   8.133   7.555
   21MET     CG  148   7.148   8.251   7.518
   21MET     SD  149   7.216   8.225   7.355
   21MET     CE  150   7.381   8.204   7.410
   22GLU      N  151   6.839   8.336   7.637
   22GLU     CA  152   6.796   8.474   7.643
   22GLU      C  153   6.735   8.507   7.776
   22GLU      O  154   6.758   8.616   7.827
   22GLU     CB  155   6.697   8.505   7.532
   22GLU     CG  156   6.559   8.442   7.539
   22GLU     CD  157   6.460   8.496   7.436
   22GLU    OE1  158   6.486   8.481   7.315
   22GLU    OE2  159   6.357   8.552   7.477
   23LYS      N  160   6.665   8.413   7.839
   23LYS     CA  161   6.599   8.433   7.966
   23LYS      C  162   6.687   8.419   8.088
   23LYS      O  163   6.655   8.473   8.193
   23LYS     CB  164   6.484   8.335   7.979
   23LYS     CG  165   6.361   8.393   8.042
   23LYS     CD  166   6.341   8.327   8.174
   23LYS     CE  167   6.206   8.367   8.227
   23LYS     NZ  168   6.173   8.288   8.344
   24TYR      N  169   6.793   8.338   8.082
   24TYR     CA  170   6.876   8.312   8.198
   24TYR      C  171   7.020   8.359   8.179
   24TYR      O  172   7.106   8.331   8.263
   24TYR     CB  173   6.873   8.163   8.228
   24TYR     CG  174   6.733   8.114   8.260
   24TYR    CD1  175   6.682   8.126   8.388
   24TYR    CD2  176   6.656   8.057   8.160
   24TYR    CE1  177   6.554   8.080   8.416
   24TYR    CE2  178   6.528   8.011   8.187
   24TYR     CZ  179   6.478   8.023   8.315
   24TYR     OH  180   6.350   7.975   8.340
   25GLY      N  181   7.046   8.426   8.066
   25GLY     CA  182   7.175   8.484   8.035
   25GLY      C  183   7.290   8.385   8.038
   25GLY      O  184   7.402   8.429   8.066
   26ILE      N  185   7.271   8.254   8.016
   26ILE     CA  186   7.384   8.161   8.012
   26ILE      C  187   7.410   8.123   7.866
   26ILE      O  188   7.318   8.112   7.784
   26ILE     CB  189   7.355   8.037   8.097
   26ILE    CG1  190   7.224   7.971   8.064
   26ILE    CG2  191   7.349   8.084   8.243
   26ILE    CD1  192   7.193   7.854   8.161
   27PRO      N  193   7.537   8.112   7.825
   27PRO     CA  194   7.573   8.082   7.688
   27PRO      C  195   7.539   7.938   7.659
   27PRO      O  196   7.552   7.849   7.744
   27PRO     CB  197   7.719   8.111   7.680
   27PRO     CG  198   7.763   8.071   7.817
   27PRO     CD  199   7.656   8.129   7.907
   28GLN      N  200   7.493   7.926   7.535
   28GLN     CA  201   7.461   7.801   7.471
   28GLN      C  202   7.593   7.753   7.407
   28GLN      O  203   7.649   7.822   7.322
   28GLN     CB  204   7.356   7.822   7.362
   28GLN     CG  205   7.338   7.699   7.266
   28GLN     CD  206   7.245   7.710   7.143
   28GLN    OE1  207   7.215   7.826   7.086
   28GLN    NE2  208   7.196   7.610   7.091
   29ILE      N  209   7.645   7.635   7.442
   29ILE     CA  210   7.762   7.572   7.379
   29ILE      C  211   7.705   7.457   7.294
   29ILE      O  212   7.665   7.353   7.346
   29ILE     CB  213   7.855   7.528   7.495
   29ILE    CG1  214   7.900   7.655   7.570
   29ILE    CG2  215   7.969   7.438   7.438
   29ILE    CD1  216   7.985   7.626   7.692
   30SER      N  217   7.688   7.472   7.164
   30SER     CA  218   7.627   7.369   7.082
   30SER      C  219   7.735   7.313   6.989
   30SER      O  220   7.794   7.381   6.904
   30SER     CB  221   7.514   7.429   7.002
   30SER     OG  222   7.489   7.363   6.879
   31THR      N  223   7.760   7.184   7.010
   31THR     CA  224   7.865   7.121   6.940
   31THR      C  225   7.828   7.108   6.795
   31THR      O  226   7.921   7.124   6.718
   31THR     CB  227   7.898   6.982   7.003
   31THR    OG1  228   7.781   6.915   7.039
   31THR    CG2  229   7.981   7.003   7.129
   32GLY      N  230   7.704   7.085   6.753
   32GLY     CA  231   7.668   7.087   6.611
   32GLY      C  232   7.702   7.225   6.551
   32GLY      O  233   7.762   7.232   6.443
   33ASP      N  234   7.673   7.335   6.624
   33ASP     CA  235   7.698   7.466   6.568
   33ASP      C  236   7.848   7.487   6.557
   33ASP      O  237   7.895   7.526   6.449
   33ASP     CB  238   7.641   7.579   6.655
   33ASP     CG  239   7.491   7.606   6.640
   33ASP    OD1  240   7.431   7.558   6.544
   33ASP    OD2  241   7.437   7.679   6.726
   34MET      N  242   7.923   7.457   6.663
   34MET     CA  243   8.068   7.469   6.657
   34MET      C  244   8.128   7.384   6.548
   34MET      O  245   8.220   7.430   6.480
   34MET     CB  246   8.133   7.430   6.786
   34MET     CG  247   8.096   7.525   6.896
   34MET     SD  248   8.191   7.490   7.044
   34MET     CE  249   8.086   7.363   7.111
   35LEU      N  250   8.083   7.263   6.523
   35LEU     CA  251   8.143   7.181   6.417
   35LEU      C  252   8.103   7.231   6.278
   35LEU      O  253   8.189   7.231   6.191
   35LEU     CB  254   8.103   7.032   6.433
   35LEU     CG  255   8.167   6.955   6.555
   35LEU    CD1  256   8.092   6.825   6.590
   35LEU    CD2  257   8.313   6.930   6.521
   36ARG      N  258   7.979   7.271   6.245
   36ARG     CA  259   7.946   7.324   6.110
   36ARG      C  260   8.027   7.451   6.085
   36ARG      O  261   8.082   7.473   5.977
   36ARG     CB  262   7.796   7.355   6.101
   36ARG     CG  263   7.707   7.232   6.084
   36ARG     CD  264   7.555   7.259   6.086
   36ARG     NE  265   7.505   7.302   6.217
   36ARG     CZ  266   7.456   7.219   6.312
   36ARG    NH1  267   7.460   7.088   6.299
   36ARG    NH2  268   7.404   7.266   6.425
   37ALA      N  269   8.046   7.533   6.187
   37ALA     CA  270   8.127   7.651   6.178
   37ALA      C  271   8.271   7.611   6.147
   37ALA      O  272   8.327   7.660   6.049
   37ALA     CB  273   8.126   7.729   6.310
   38ALA      N  274   8.333   7.520   6.221
   38ALA     CA  275   8.470   7.476   6.191
   38ALA      C  276   8.484   7.423   6.048
   38ALA      O  277   8.581   7.455   5.976
   38ALA     CB  278   8.515   7.366   6.291
   39VAL      N  279   8.386   7.345   6.000
   39VAL     CA  280   8.392   7.290   5.868
   39VAL      C  281   8.387   7.404   5.772
   39VAL      O  282   8.467   7.405   5.679
   39VAL     CB  283   8.276   7.198   5.846
   39VAL    CG1  284   8.251   7.174   5.697
   39VAL    CG2  285   8.312   7.065   5.909
   40LYS      N  286   8.302   7.504   5.796
   40LYS     CA  287   8.288   7.617   5.706
   40LYS      C  288   8.408   7.711   5.708
   40LYS      O  289   8.440   7.765   5.601
   40LYS     CB  290   8.160   7.686   5.745
   40LYS     CG  291   8.091   7.793   5.662
   40LYS     CD  292   7.960   7.816   5.740
   40LYS     CE  293   7.980   7.860   5.889
   40LYS     NZ  294   7.865   7.840   5.977
   41SER      N  295   8.477   7.734   5.822
   41SER     CA  296   8.600   7.811   5.831
   41SER      C  297   8.727   7.735   5.795
   41SER      O  298   8.833   7.799   5.782
   41SER     CB  299   8.628   7.861   5.970
   41SER     OG  300   8.519   7.940   6.011
   42GLY      N  301   8.724   7.602   5.779
   42GLY     CA  302   8.845   7.524   5.760
   42GLY      C  303   8.932   7.535   5.886
   42GLY      O  304   9.055   7.533   5.874
   43SER      N  305   8.873   7.553   6.007
   43SER     CA  306   8.947   7.562   6.133
   43SER      C  307   9.015   7.426   6.154
   43SER      O  308   8.953   7.320   6.133
   43SER     CB  309   8.853   7.588   6.249
   43SER     OG  310   8.773   7.702   6.223
   44GLU      N  311   9.143   7.426   6.196
   44GLU     CA  312   9.211   7.299   6.218
   44GLU      C  313   9.140   7.214   6.325
   44GLU      O  314   9.134   7.092   6.310
   44GLU     CB  315   9.360   7.323   6.258
   44GLU     CG  316   9.440   7.193   6.294
   44GLU     CD  317   9.447   7.074   6.194
   44GLU    OE1  318   9.432   7.097   6.074
   44GLU    OE2  319   9.469   6.959   6.235
   45LEU      N  320   9.086   7.269   6.434
   45LEU     CA  321   9.010   7.187   6.525
   45LEU      C  322   8.865   7.184   6.480
   45LEU      O  323   8.785   7.275   6.505
   45LEU     CB  324   9.018   7.238   6.669
   45LEU     CG  325   8.957   7.156   6.786
   45LEU    CD1  326   9.022   7.020   6.806
   45LEU    CD2  327   8.986   7.230   6.913
   46GLY      N  328   8.832   7.080   6.403
   46GLY     CA  329   8.693   7.056   6.371
   46GLY      C  330   8.666   7.046   6.223
   46GLY      O  331   8.564   6.985   6.188
   47LYS      N  332   8.749   7.098   6.131
   47LYS     CA  333   8.717   7.085   5.988
   47LYS      C  334   8.707   6.938   5.946
   47LYS      O  335   8.637   6.902   5.851
   47LYS     CB  336   8.824   7.153   5.900
   47LYS     CG  337   8.959   7.090   5.910
   47LYS     CD  338   9.067   7.146   5.822
   47LYS     CE  339   9.180   7.052   5.864
   47LYS     NZ  340   9.311   7.098   5.821
   48GLN      N  341   8.767   6.848   6.025
   48GLN     CA  342   8.769   6.704   5.997
   48GLN      C  343   8.629   6.642   6.005
   48GLN      O  344   8.612   6.530   5.957
   48GLN     CB  345   8.858   6.627   6.096
   48GLN     CG  346   9.004   6.670   6.102
   48GLN     CD  347   9.026   6.794   6.182
   48GLN    OE1  348   8.937   6.849   6.249
   48GLN    NE2  349   9.149   6.836   6.178
   49ALA      N  350   8.530   6.709   6.066
   49ALA     CA  351   8.398   6.652   6.083
   49ALA      C  352   8.315   6.651   5.957
   49ALA      O  353   8.220   6.573   5.948
   49ALA     CB  354   8.325   6.728   6.190
   50LYS      N  355   8.359   6.722   5.854
   50LYS     CA  356   8.280   6.738   5.733
   50LYS      C  357   8.214   6.614   5.679
   50LYS      O  358   8.092   6.609   5.669
   50LYS     CB  359   8.364   6.794   5.621
   50LYS     CG  360   8.272   6.842   5.507
   50LYS     CD  361   8.365   6.883   5.397
   50LYS     CE  362   8.292   6.899   5.266
   50LYS     NZ  363   8.391   6.901   5.159
   51ASP      N  364   8.291   6.511   5.652
   51ASP     CA  365   8.234   6.389   5.596
   51ASP      C  366   8.154   6.296   5.686
   51ASP      O  367   8.061   6.228   5.642
   51ASP     CB  368   8.348   6.312   5.533
   51ASP     CG  369   8.395   6.368   5.398
   51ASP    OD1  370   8.335   6.463   5.346
   51ASP    OD2  371   8.492   6.311   5.346
   52ILE      N  372   8.191   6.295   5.812
   52ILE     CA  373   8.125   6.221   5.916
   52ILE      C  374   7.983   6.278   5.930
   52ILE      O  375   7.887   6.202   5.918
   52ILE     CB  376   8.202   6.237   6.051
   52ILE    CG1  377   8.353   6.205   6.037
   52ILE    CG2  378   8.138   6.139   6.152
   52ILE    CD1  379   8.433   6.213   6.171
   53MET      N  380   7.967   6.410   5.949
   53MET     CA  381   7.835   6.469   5.966
   53MET      C  382   7.747   6.448   5.843
   53MET      O  383   7.628   6.421   5.852
   53MET     CB  384   7.842   6.617   5.990
   53MET     CG  385   7.909   6.659   6.119
   53MET     SD  386   7.897   6.833   6.167
   53MET     CE  387   7.999   6.912   6.050
   54ASP      N  388   7.808   6.452   5.725
   54ASP     CA  389   7.740   6.424   5.601
   54ASP      C  390   7.683   6.285   5.596
   54ASP      O  391   7.576   6.262   5.539
   54ASP     CB  392   7.834   6.438   5.484
   54ASP     CG  393   7.806   6.565   5.405
   54ASP    OD1  394   7.706   6.567   5.332
   54ASP    OD2  395   7.883   6.660   5.417
   55ALA      N  396   7.759   6.190   5.650
   55ALA     CA  397   7.715   6.053   5.652
   55ALA      C  398   7.614   6.031   5.764
   55ALA      O  399   7.546   5.929   5.759
   55ALA     CB  400   7.834   5.960   5.672
   56GLY      N  401   7.592   6.120   5.862
   56GLY     CA  402   7.493   6.101   5.969
   56GLY      C  403   7.552   6.033   6.091
   56GLY      O  404   7.485   5.980   6.180
   57LYS      N  405   7.685   6.034   6.094
   57LYS     CA  406   7.754   5.963   6.197
   57LYS      C  407   7.805   6.051   6.309
   57LYS      O  408   7.827   6.168   6.287
   57LYS     CB  409   7.869   5.886   6.132
   57LYS     CG  410   7.815   5.754   6.081
   57LYS     CD  411   7.928   5.663   6.041
   57LYS     CE  412   7.869   5.528   5.997
   57LYS     NZ  413   7.958   5.454   5.908
   58LEU      N  414   7.837   5.996   6.426
   58LEU     CA  415   7.893   6.074   6.533
   58LEU      C  416   8.042   6.100   6.504
   58LEU      O  417   8.109   6.017   6.442
   58LEU     CB  418   7.872   6.000   6.663
   58LEU     CG  419   7.726   5.993   6.702
   58LEU    CD1  420   7.715   5.930   6.841
   58LEU    CD2  421   7.667   6.132   6.713
   59VAL      N  422   8.089   6.224   6.531
   59VAL     CA  423   8.230   6.265   6.520
   59VAL      C  424   8.304   6.200   6.642
   59VAL      O  425   8.243   6.176   6.748
   59VAL     CB  426   8.226   6.421   6.522
   59VAL    CG1  427   8.364   6.484   6.538
   59VAL    CG2  428   8.162   6.465   6.389
   60THR      N  429   8.436   6.174   6.635
   60THR     CA  430   8.510   6.103   6.738
   60THR      C  431   8.502   6.183   6.867
   60THR      O  432   8.510   6.308   6.866
   60THR     CB  433   8.661   6.082   6.692
   60THR    OG1  434   8.725   6.207   6.675
   60THR    CG2  435   8.670   6.017   6.557
   61ASP      N  436   8.493   6.109   6.978
   61ASP     CA  437   8.479   6.171   7.108
   61ASP      C  438   8.597   6.261   7.133
   61ASP      O  439   8.576   6.373   7.179
   61ASP     CB  440   8.478   6.069   7.219
   61ASP     CG  441   8.361   5.973   7.214
   61ASP    OD1  442   8.252   6.009   7.169
   61ASP    OD2  443   8.380   5.862   7.258
   62GLU      N  444   8.717   6.213   7.102
   62GLU     CA  445   8.840   6.284   7.129
   62GLU      C  446   8.834   6.425   7.064
   62GLU      O  447   8.868   6.528   7.125
   62GLU     CB  448   8.947   6.183   7.078
   62GLU     CG  449   9.081   6.249   7.064
   62GLU     CD  450   9.193   6.179   6.985
   62GLU    OE1  451   9.173   6.122   6.879
   62GLU    OE2  452   9.304   6.191   7.033
   63LEU      N  453   8.778   6.438   6.943
   63LEU     CA  454   8.770   6.568   6.879
   63LEU      C  455   8.673   6.665   6.945
   63LEU      O  456   8.705   6.780   6.981
   63LEU     CB  457   8.731   6.549   6.735
   63LEU     CG  458   8.746   6.660   6.628
   63LEU    CD1  459   8.888   6.716   6.620
   63LEU    CD2  460   8.706   6.598   6.496
   64VAL      N  461   8.554   6.613   6.969
   64VAL     CA  462   8.448   6.693   7.027
   64VAL      C  463   8.481   6.733   7.172
   64VAL      O  464   8.456   6.847   7.213
   64VAL     CB  465   8.322   6.604   7.004
   64VAL    CG1  466   8.216   6.640   7.097
   64VAL    CG2  467   8.268   6.625   6.861
   65ILE      N  468   8.543   6.645   7.253
   65ILE     CA  469   8.579   6.682   7.390
   65ILE      C  470   8.680   6.798   7.386
   65ILE      O  471   8.668   6.889   7.468
   65ILE     CB  472   8.637   6.561   7.463
   65ILE    CG1  473   8.526   6.460   7.487
   65ILE    CG2  474   8.701   6.602   7.597
   65ILE    CD1  475   8.578   6.315   7.509
   66ALA      N  476   8.774   6.799   7.290
   66ALA     CA  477   8.872   6.905   7.274
   66ALA      C  478   8.805   7.037   7.246
   66ALA      O  479   8.838   7.131   7.318
   66ALA     CB  480   8.965   6.872   7.159
   67LEU      N  481   8.709   7.047   7.151
   67LEU     CA  482   8.632   7.169   7.127
   67LEU      C  483   8.558   7.225   7.250
   67LEU      O  484   8.553   7.345   7.278
   67LEU     CB  485   8.520   7.149   7.026
   67LEU     CG  486   8.545   7.158   6.881
   67LEU    CD1  487   8.408   7.166   6.818
   67LEU    CD2  488   8.618   7.284   6.839
   68VAL      N  489   8.492   7.136   7.325
   68VAL     CA  490   8.415   7.177   7.441
   68VAL      C  491   8.503   7.224   7.551
   68VAL      O  492   8.470   7.323   7.615
   68VAL     CB  493   8.333   7.058   7.489
   68VAL    CG1  494   8.243   7.095   7.603
   68VAL    CG2  495   8.239   7.016   7.376
   69LYS      N  496   8.616   7.161   7.579
   69LYS     CA  497   8.706   7.209   7.683
   69LYS      C  498   8.758   7.347   7.649
   69LYS      O  499   8.759   7.437   7.733
   69LYS     CB  500   8.819   7.112   7.701
   69LYS     CG  501   8.766   6.992   7.775
   69LYS     CD  502   8.876   6.892   7.805
   69LYS     CE  503   8.828   6.792   7.912
   69LYS     NZ  504   8.925   6.685   7.934
   70GLU      N  505   8.789   7.370   7.523
   70GLU     CA  506   8.832   7.500   7.480
   70GLU      C  507   8.727   7.605   7.506
   70GLU      O  508   8.756   7.711   7.563
   70GLU     CB  509   8.863   7.499   7.333
   70GLU     CG  510   8.991   7.424   7.298
   70GLU     CD  511   9.125   7.484   7.346
   70GLU    OE1  512   9.169   7.583   7.286
   70GLU    OE2  513   9.187   7.431   7.440
   71ARG      N  514   8.602   7.575   7.472
   71ARG     CA  515   8.499   7.673   7.482
   71ARG      C  516   8.464   7.703   7.625
   71ARG      O  517   8.449   7.819   7.664
   71ARG     CB  518   8.384   7.619   7.403
   71ARG     CG  519   8.266   7.713   7.392
   71ARG     CD  520   8.287   7.845   7.318
   71ARG     NE  521   8.169   7.929   7.332
   71ARG     CZ  522   8.147   8.001   7.443
   71ARG    NH1  523   8.236   7.999   7.542
   71ARG    NH2  524   8.036   8.076   7.456
   72ILE      N  525   8.461   7.601   7.709
   72ILE     CA  526   8.424   7.625   7.846
   72ILE      C  527   8.528   7.717   7.910
   72ILE      O  528   8.492   7.792   8.001
   72ILE     CB  529   8.410   7.484   7.911
   72ILE    CG1  530   8.265   7.447   7.894
   72ILE    CG2  531   8.447   7.478   8.058
   72ILE    CD1  532   8.231   7.317   7.964
   73ALA      N  533   8.652   7.718   7.857
   73ALA     CA  534   8.761   7.801   7.908
   73ALA      C  535   8.750   7.951   7.878
   73ALA      O  536   8.813   8.032   7.949
   73ALA     CB  537   8.892   7.749   7.851
   74GLN      N  538   8.668   7.992   7.781
   74GLN     CA  539   8.637   8.132   7.751
   74GLN      C  540   8.564   8.196   7.866
   74GLN      O  541   8.470   8.136   7.919
   74GLN     CB  542   8.546   8.148   7.632
   74GLN     CG  543   8.616   8.167   7.500
   74GLN     CD  544   8.726   8.065   7.484
   74GLN    OE1  545   8.836   8.080   7.537
   74GLN    NE2  546   8.698   7.956   7.415
   75GLU      N  547   8.597   8.323   7.891
   75GLU     CA  548   8.544   8.397   8.005
   75GLU      C  549   8.391   8.398   8.016
   75GLU      O  550   8.337   8.425   8.123
   75GLU     CB  551   8.592   8.545   8.006
   75GLU     CG  552   8.602   8.599   8.152
   75GLU     CD  553   8.568   8.745   8.188
   75GLU    OE1  554   8.450   8.783   8.185
   75GLU    OE2  555   8.660   8.818   8.225
   76ASP      N  556   8.311   8.370   7.913
   76ASP     CA  557   8.166   8.369   7.932
   76ASP      C  558   8.120   8.247   8.012
   76ASP      O  559   8.017   8.254   8.079
   76ASP     CB  560   8.095   8.372   7.798
   76ASP     CG  561   8.138   8.259   7.705
   76ASP    OD1  562   8.095   8.147   7.728
   76ASP    OD2  563   8.213   8.285   7.612
   77CYS      N  564   8.195   8.137   8.010
   77CYS     CA  565   8.152   8.017   8.079
   77CYS      C  566   8.180   8.003   8.229
   77CYS      O  567   8.135   7.907   8.295
   77CYS     CB  568   8.210   7.901   8.000
   77CYS     SG  569   8.118   7.869   7.845
   78ARG      N  570   8.250   8.102   8.290
   78ARG     CA  571   8.279   8.100   8.434
   78ARG      C  572   8.156   8.112   8.523
   78ARG      O  573   8.162   8.067   8.638
   78ARG     CB  574   8.379   8.209   8.474
   78ARG     CG  575   8.383   8.335   8.392
   78ARG     CD  576   8.262   8.426   8.409
   78ARG     NE  577   8.276   8.481   8.542
   78ARG     CZ  578   8.349   8.590   8.566
   78ARG    NH1  579   8.401   8.664   8.469
   78ARG    NH2  580   8.364   8.626   8.692
   79ASN      N  581   8.046   8.166   8.466
   79ASN     CA  582   7.918   8.168   8.535
   79ASN      C  583   7.804   8.082   8.476
   79ASN      O  584   7.683   8.105   8.488
   79ASN     CB  585   7.874   8.313   8.549
   79ASN     CG  586   7.937   8.385   8.669
   79ASN    OD1  587   8.021   8.334   8.744
   79ASN    ND2  588   7.899   8.510   8.689
   80GLY      N  589   7.839   7.968   8.418
   80GLY     CA  590   7.737   7.878   8.371
   80GLY      C  591   7.737   7.875   8.222
   80GLY      O  592   7.798   7.957   8.152
   81PHE      N  593   7.667   7.774   8.175
   81PHE     CA  594   7.660   7.749   8.034
   81PHE      C  595   7.555   7.639   8.020
   81PHE      O  596   7.520   7.563   8.113
   81PHE     CB  597   7.798   7.706   7.987
   81PHE     CG  598   7.864   7.592   8.065
   81PHE    CD1  599   7.820   7.461   8.056
   81PHE    CD2  600   7.967   7.620   8.152
   81PHE    CE1  601   7.877   7.360   8.131
   81PHE    CE2  602   8.025   7.519   8.227
   81PHE     CZ  603   7.980   7.389   8.217
   82LEU      N  604   7.507   7.630   7.899
   82LEU     CA  605   7.406   7.534   7.859
   82LEU      C  606   7.473   7.441   7.754
   82LEU      O  607   7.523   7.492   7.653
   82LEU     CB  608   7.294   7.623   7.809
   82LEU     CG  609   7.189   7.579   7.712
   82LEU    CD1  610   7.098   7.477   7.777
   82LEU    CD2  611   7.114   7.702   7.668
   83LEU      N  612   7.482   7.309   7.772
   83LEU     CA  613   7.541   7.214   7.678
   83LEU      C  614   7.428   7.160   7.592
   83LEU      O  615   7.338   7.089   7.637
   83LEU     CB  616   7.614   7.102   7.757
   83LEU     CG  617   7.741   7.145   7.832
   83LEU    CD1  618   7.789   7.033   7.915
   83LEU    CD2  619   7.846   7.192   7.735
   84ASP      N  620   7.431   7.192   7.464
   84ASP     CA  621   7.333   7.143   7.374
   84ASP      C  622   7.403   7.053   7.274
   84ASP      O  623   7.477   7.097   7.185
   84ASP     CB  624   7.271   7.269   7.316
   84ASP     CG  625   7.178   7.247   7.199
   84ASP    OD1  626   7.122   7.138   7.189
   84ASP    OD2  627   7.164   7.339   7.117
   85GLY      N  628   7.383   6.923   7.285
   85GLY     CA  629   7.443   6.832   7.189
   85GLY      C  630   7.564   6.760   7.241
   85GLY      O  631   7.624   6.675   7.173
   86PHE      N  632   7.597   6.788   7.368
   86PHE     CA  633   7.715   6.730   7.431
   86PHE      C  634   7.679   6.705   7.577
   86PHE      O  635   7.616   6.790   7.636
   86PHE     CB  636   7.834   6.825   7.420
   86PHE     CG  637   7.960   6.770   7.484
   86PHE    CD1  638   7.987   6.790   7.619
   86PHE    CD2  639   8.048   6.694   7.409
   86PHE    CE1  640   8.101   6.732   7.675
   86PHE    CE2  641   8.162   6.636   7.468
   86PHE     CZ  642   8.189   6.655   7.602
   87PRO      N  643   7.713   6.599   7.645
   87PRO     CA  644   7.770   6.475   7.590
   87PRO      C  645   7.671   6.404   7.500
   87PRO      O  646   7.550   6.416   7.509
   87PRO     CB  647   7.806   6.392   7.713
   87PRO     CG  648   7.701   6.437   7.816
   87PRO     CD  649   7.696   6.589   7.792
   88ARG      N  650   7.730   6.327   7.413
   88ARG     CA  651   7.655   6.254   7.313
   88ARG      C  652   7.688   6.106   7.331
   88ARG      O  653   7.628   6.018   7.266
   88ARG     CB  654   7.702   6.317   7.182
   88ARG     CG  655   7.622   6.311   7.059
   88ARG     CD  656   7.495   6.390   7.077
   88ARG     NE  657   7.437   6.392   6.944
   88ARG     CZ  658   7.429   6.503   6.871
   88ARG    NH1  659   7.460   6.622   6.921
   88ARG    NH2  660   7.382   6.493   6.746
   89THR      N  661   7.790   6.072   7.409
   89THR     CA  662   7.821   5.933   7.430
   89THR      C  663   7.869   5.919   7.576
   89THR      O  664   7.895   6.019   7.643
   89THR     CB  665   7.932   5.883   7.332
   89THR    OG1  666   8.048   5.960   7.365
   89THR    CG2  667   7.901   5.894   7.182
   90ILE      N  668   7.878   5.796   7.626
   90ILE     CA  669   7.924   5.773   7.763
   90ILE      C  670   8.071   5.818   7.776
   90ILE      O  671   8.099   5.888   7.873
   90ILE     CB  672   7.912   5.621   7.802
   90ILE    CG1  673   7.769   5.567   7.800
   90ILE    CG2  674   7.972   5.607   7.943
   90ILE    CD1  675   7.671   5.625   7.904
   91PRO      N  676   8.171   5.792   7.689
   91PRO     CA  677   8.303   5.854   7.698
   91PRO      C  678   8.300   6.006   7.712
   91PRO      O  679   8.378   6.059   7.791
   91PRO     CB  680   8.374   5.815   7.573
   91PRO     CG  681   8.317   5.678   7.547
   91PRO     CD  682   8.167   5.697   7.577
   92GLN      N  683   8.212   6.079   7.638
   92GLN     CA  684   8.207   6.222   7.655
   92GLN      C  685   8.150   6.254   7.793
   92GLN      O  686   8.192   6.354   7.853
   92GLN     CB  687   8.123   6.281   7.543
   92GLN     CG  688   8.180   6.258   7.400
   92GLN     CD  689   8.087   6.306   7.289
   92GLN    OE1  690   7.999   6.391   7.308
   92GLN    NE2  691   8.101   6.259   7.166
   93ALA      N  692   8.058   6.174   7.851
   93ALA     CA  693   8.004   6.206   7.983
   93ALA      C  694   8.110   6.180   8.089
   93ALA      O  695   8.128   6.260   8.181
   93ALA     CB  696   7.880   6.121   8.017
   94ASP      N  697   8.181   6.067   8.076
   94ASP     CA  698   8.294   6.040   8.166
   94ASP      C  699   8.400   6.147   8.163
   94ASP      O  700   8.444   6.190   8.270
   94ASP     CB  701   8.362   5.911   8.131
   94ASP     CG  702   8.279   5.792   8.175
   94ASP    OD1  703   8.211   5.800   8.278
   94ASP    OD2  704   8.286   5.693   8.103
   95ALA      N  705   8.436   6.198   8.043
   95ALA     CA  706   8.535   6.303   8.032
   95ALA      C  707   8.495   6.426   8.110
   95ALA      O  708   8.581   6.491   8.172
   95ALA     CB  709   8.552   6.342   7.885
   96MET      N  710   8.367   6.465   8.110
   96MET     CA  711   8.315   6.576   8.188
   96MET      C  712   8.332   6.550   8.338
   96MET      O  713   8.372   6.638   8.415
   96MET     CB  714   8.169   6.596   8.160
   96MET     CG  715   8.137   6.706   8.061
   96MET     SD  716   7.957   6.708   8.036
   96MET     CE  717   7.899   6.804   8.172
   97LYS      N  718   8.307   6.425   8.377
   97LYS     CA  719   8.323   6.377   8.515
   97LYS      C  720   8.469   6.397   8.555
   97LYS      O  721   8.497   6.488   8.633
   97LYS     CB  722   8.285   6.227   8.523
   97LYS     CG  723   8.206   6.212   8.649
   97LYS     CD  724   8.128   6.084   8.661
   97LYS     CE  725   8.054   6.112   8.791
   97LYS     NZ  726   7.986   5.994   8.839
   98GLU      N  727   8.562   6.322   8.494
   98GLU     CA  728   8.706   6.339   8.513
   98GLU      C  729   8.757   6.483   8.524
   98GLU      O  730   8.849   6.512   8.603
   98GLU     CB  731   8.783   6.272   8.398
   98GLU     CG  732   8.763   6.123   8.384
   98GLU     CD  733   8.802   6.044   8.508
   98GLU    OE1  734   8.719   6.026   8.598
   98GLU    OE2  735   8.917   6.000   8.515
   99ALA      N  736   8.699   6.572   8.444
   99ALA     CA  737   8.739   6.711   8.441
   99ALA      C  738   8.670   6.799   8.544
   99ALA      O  739   8.693   6.920   8.542
   99ALA     CB  740   8.716   6.770   8.299
  100GLY      N  741   8.587   6.754   8.637
  100GLY     CA  742   8.527   6.848   8.733
  100GLY      C  743   8.417   6.938   8.676
  100GLY      O  744   8.392   7.049   8.726
  101ILE      N  745   8.348   6.894   8.569
  101ILE     CA  746   8.236   6.969   8.513
  101ILE      C  747   8.111   6.892   8.553
  101ILE      O  748   8.071   6.790   8.493
  101ILE     CB  749   8.236   6.980   8.358
  101ILE    CG1  750   8.367   7.037   8.301
  101ILE    CG2  751   8.112   7.066   8.325
  101ILE    CD1  752   8.396   6.989   8.158
  102ASN      N  753   8.053   6.942   8.659
  102ASN     CA  754   7.929   6.890   8.714
  102ASN      C  755   7.818   6.985   8.663
  102ASN      O  756   7.848   7.098   8.622
  102ASN     CB  757   7.935   6.888   8.870
  102ASN     CG  758   7.965   7.028   8.925
  102ASN    OD1  759   8.074   7.080   8.897
  102ASN    ND2  760   7.874   7.097   8.996
  103VAL      N  761   7.689   6.944   8.657
  103VAL     CA  762   7.587   7.033   8.605
  103VAL      C  763   7.476   7.035   8.707
  103VAL      O  764   7.464   6.945   8.791
  103VAL     CB  765   7.527   6.987   8.467
  103VAL    CG1  766   7.639   6.986   8.368
  103VAL    CG2  767   7.464   6.851   8.471
  104ASP      N  768   7.396   7.138   8.694
  104ASP     CA  769   7.283   7.150   8.781
  104ASP      C  770   7.162   7.072   8.739
  104ASP      O  771   7.099   7.011   8.826
  104ASP     CB  772   7.248   7.292   8.793
  104ASP     CG  773   7.362   7.363   8.867
  104ASP    OD1  774   7.389   7.334   8.985
  104ASP    OD2  775   7.427   7.445   8.804
  105TYR      N  776   7.132   7.071   8.609
  105TYR     CA  777   7.011   7.011   8.555
  105TYR      C  778   7.042   6.936   8.429
  105TYR      O  779   7.126   6.984   8.351
  105TYR     CB  780   6.904   7.111   8.513
  105TYR     CG  781   6.833   7.190   8.621
  105TYR    CD1  782   6.893   7.306   8.668
  105TYR    CD2  783   6.710   7.150   8.671
  105TYR    CE1  784   6.830   7.384   8.765
  105TYR    CE2  785   6.647   7.226   8.769
  105TYR     CZ  786   6.708   7.344   8.815
  105TYR     OH  787   6.648   7.424   8.912
  106VAL      N  788   6.981   6.819   8.415
  106VAL     CA  789   6.984   6.750   8.288
  106VAL      C  790   6.836   6.747   8.245
  106VAL      O  791   6.746   6.713   8.323
  106VAL     CB  792   7.044   6.611   8.309
  106VAL    CG1  793   7.039   6.538   8.174
  106VAL    CG2  794   7.191   6.619   8.356
  107LEU      N  795   6.804   6.791   8.125
  107LEU     CA  796   6.666   6.795   8.077
  107LEU      C  797   6.657   6.706   7.954
  107LEU      O  798   6.733   6.714   7.858
  107LEU     CB  799   6.628   6.939   8.042
  107LEU     CG  800   6.653   7.046   8.153
  107LEU    CD1  801   6.624   7.179   8.096
  107LEU    CD2  802   6.563   7.031   8.276
  108GLU      N  803   6.566   6.610   7.962
  108GLU     CA  804   6.547   6.515   7.856
  108GLU      C  805   6.423   6.564   7.782
  108GLU      O  806   6.323   6.597   7.843
  108GLU     CB  807   6.529   6.382   7.918
  108GLU     CG  808   6.497   6.273   7.818
  108GLU     CD  809   6.437   6.148   7.878
  108GLU    OE1  810   6.444   6.127   7.999
  108GLU    OE2  811   6.382   6.071   7.802
  109PHE      N  812   6.435   6.578   7.650
  109PHE     CA  813   6.329   6.616   7.563
  109PHE      C  814   6.284   6.486   7.499
  109PHE      O  815   6.353   6.431   7.411
  109PHE     CB  816   6.380   6.713   7.455
  109PHE     CG  817   6.403   6.856   7.501
  109PHE    CD1  818   6.479   6.887   7.612
  109PHE    CD2  819   6.346   6.960   7.429
  109PHE    CE1  820   6.498   7.017   7.653
  109PHE    CE2  821   6.365   7.091   7.470
  109PHE     CZ  822   6.441   7.120   7.582
  110ASP      N  823   6.169   6.431   7.536
  110ASP     CA  824   6.122   6.308   7.477
  110ASP      C  825   6.029   6.326   7.357
  110ASP      O  826   5.924   6.393   7.365
  110ASP     CB  827   6.055   6.230   7.587
  110ASP     CG  828   5.989   6.103   7.535
  110ASP    OD1  829   6.056   6.027   7.463
  110ASP    OD2  830   5.871   6.081   7.567
  111VAL      N  831   6.061   6.265   7.248
  111VAL     CA  832   5.975   6.274   7.131
  111VAL      C  833   5.968   6.134   7.073
  111VAL      O  834   6.071   6.068   7.076
  111VAL     CB  835   6.040   6.373   7.033
  111VAL    CG1  836   5.967   6.380   6.902
  111VAL    CG2  837   6.015   6.517   7.080
  112PRO      N  838   5.859   6.081   7.021
  112PRO     CA  839   5.857   5.955   6.947
  112PRO      C  840   5.942   5.957   6.821
  112PRO      O  841   5.943   6.058   6.751
  112PRO     CB  842   5.710   5.931   6.915
  112PRO     CG  843   5.637   6.025   7.007
  112PRO     CD  844   5.729   6.143   7.026
  113ASP      N  845   6.011   5.848   6.785
  113ASP     CA  846   6.084   5.837   6.660
  113ASP      C  847   6.008   5.872   6.534
  113ASP      O  848   6.059   5.931   6.441
  113ASP     CB  849   6.136   5.696   6.639
  113ASP     CG  850   6.250   5.650   6.731
  113ASP    OD1  851   6.317   5.735   6.787
  113ASP    OD2  852   6.273   5.529   6.746
  114GLU      N  853   5.880   5.842   6.529
  114GLU     CA  854   5.797   5.862   6.410
  114GLU      C  855   5.775   6.008   6.374
  114GLU      O  856   5.736   6.038   6.262
  114GLU     CB  857   5.661   5.793   6.432
  114GLU     CG  858   5.678   5.642   6.447
  114GLU     CD  859   5.707   5.587   6.585
  114GLU    OE1  860   5.728   5.661   6.682
  114GLU    OE2  861   5.704   5.465   6.598
  115LEU      N  862   5.794   6.102   6.467
  115LEU     CA  863   5.775   6.244   6.434
  115LEU      C  864   5.901   6.308   6.377
  115LEU      O  865   5.894   6.420   6.326
  115LEU     CB  866   5.739   6.324   6.559
  115LEU     CG  867   5.594   6.334   6.604
  115LEU    CD1  868   5.520   6.203   6.615
  115LEU    CD2  869   5.603   6.399   6.743
  116ILE      N  870   6.018   6.244   6.383
  116ILE     CA  871   6.143   6.313   6.362
  116ILE      C  872   6.162   6.349   6.219
  116ILE      O  873   6.201   6.464   6.195
  116ILE     CB  874   6.261   6.227   6.409
  116ILE    CG1  875   6.253   6.196   6.558
  116ILE    CG2  876   6.390   6.302   6.392
  116ILE    CD1  877   6.221   6.312   6.651
  117VAL      N  878   6.139   6.258   6.124
  117VAL     CA  879   6.172   6.291   5.988
  117VAL      C  880   6.094   6.413   5.940
  117VAL      O  881   6.162   6.501   5.885
  117VAL     CB  882   6.149   6.163   5.906
  117VAL    CG1  883   6.145   6.193   5.756
  117VAL    CG2  884   6.268   6.070   5.931
  118ASP      N  885   5.963   6.437   5.966
  118ASP     CA  886   5.895   6.561   5.925
  118ASP      C  887   5.935   6.686   5.998
  118ASP      O  888   5.930   6.795   5.939
  118ASP     CB  889   5.745   6.549   5.938
  118ASP     CG  890   5.686   6.450   5.839
  118ASP    OD1  891   5.747   6.420   5.735
  118ASP    OD2  892   5.576   6.402   5.865
  119ARG      N  893   5.976   6.677   6.125
  119ARG     CA  894   6.032   6.793   6.190
  119ARG      C  895   6.152   6.836   6.111
  119ARG      O  896   6.157   6.950   6.064
  119ARG     CB  897   6.084   6.771   6.330
  119ARG     CG  898   5.964   6.789   6.412
  119ARG     CD  899   6.011   6.786   6.551
  119ARG     NE  900   5.891   6.787   6.630
  119ARG     CZ  901   5.893   6.795   6.762
  119ARG    NH1  902   6.004   6.817   6.829
  119ARG    NH2  903   5.777   6.788   6.826
  120ILE      N  904   6.242   6.742   6.086
  120ILE     CA  905   6.364   6.782   6.023
  120ILE      C  906   6.349   6.823   5.878
  120ILE      O  907   6.425   6.913   5.843
  120ILE     CB  908   6.467   6.670   6.049
  120ILE    CG1  909   6.508   6.688   6.198
  120ILE    CG2  910   6.590   6.681   5.968
  120ILE    CD1  911   6.614   6.601   6.264
  121VAL      N  912   6.252   6.783   5.797
  121VAL     CA  913   6.248   6.831   5.659
  121VAL      C  914   6.198   6.975   5.647
  121VAL      O  915   6.224   7.045   5.548
  121VAL     CB  916   6.160   6.739   5.560
  121VAL    CG1  917   6.222   6.601   5.567
  121VAL    CG2  918   6.010   6.739   5.590
  122GLY      N  919   6.122   7.021   5.746
  122GLY     CA  920   6.078   7.159   5.747
  122GLY      C  921   6.180   7.245   5.821
  122GLY      O  922   6.152   7.364   5.835
  123ARG      N  923   6.295   7.195   5.870
  123ARG     CA  924   6.386   7.282   5.940
  123ARG      C  925   6.466   7.370   5.845
  123ARG      O  926   6.512   7.327   5.739
  123ARG     CB  927   6.481   7.200   6.024
  123ARG     CG  928   6.593   7.278   6.092
  123ARG     CD  929   6.656   7.207   6.211
  123ARG     NE  930   6.731   7.087   6.174
  123ARG     CZ  931   6.789   7.004   6.262
  123ARG    NH1  932   6.781   7.025   6.392
  123ARG    NH2  933   6.856   6.897   6.221
  124ARG      N  934   6.482   7.497   5.886
  124ARG     CA  935   6.557   7.604   5.817
  124ARG      C  936   6.634   7.676   5.928
  124ARG      O  937   6.587   7.699   6.042
  124ARG     CB  938   6.460   7.701   5.749
  124ARG     CG  939   6.355   7.634   5.654
  124ARG     CD  940   6.425   7.587   5.525
  124ARG     NE  941   6.334   7.535   5.421
  124ARG     CZ  942   6.295   7.407   5.423
  124ARG    NH1  943   6.335   7.322   5.517
  124ARG    NH2  944   6.216   7.360   5.328
  125VAL      N  945   6.758   7.710   5.897
  125VAL     CA  946   6.846   7.770   5.994
  125VAL      C  947   6.910   7.899   5.940
  125VAL      O  948   6.919   7.925   5.819
  125VAL     CB  949   6.957   7.667   6.034
  125VAL    CG1  950   6.896   7.535   6.079
  125VAL    CG2  951   7.044   7.635   5.915
  126HIS      N  952   6.942   7.984   6.036
  126HIS     CA  953   7.030   8.096   6.014
  126HIS      C  954   7.168   8.048   6.064
  126HIS      O  955   7.203   8.055   6.183
  126HIS     CB  956   6.979   8.212   6.096
  126HIS     CG  957   7.071   8.328   6.070
  126HIS    ND1  958   7.136   8.400   6.161
  126HIS    CD2  959   7.097   8.379   5.943
  126HIS    CE1  960   7.201   8.494   6.096
  126HIS    NE2  961   7.177   8.479   5.967
  127ALA      N  962   7.256   8.009   5.973
  127ALA     CA  963   7.382   7.946   6.010
  127ALA      C  964   7.477   8.027   6.092
  127ALA      O  965   7.530   7.976   6.192
  127ALA     CB  966   7.454   7.901   5.886
  128PRO      N  967   7.495   8.157   6.067
  128PRO     CA  968   7.585   8.238   6.147
  128PRO      C  969   7.544   8.236   6.293
  128PRO      O  970   7.630   8.237   6.382
  128PRO     CB  971   7.577   8.376   6.085
  128PRO     CG  972   7.531   8.351   5.946
  128PRO     CD  973   7.432   8.240   5.964
  129SER      N  974   7.415   8.229   6.326
  129SER     CA  975   7.383   8.240   6.465
  129SER      C  976   7.342   8.108   6.523
  129SER      O  977   7.330   8.095   6.647
  129SER     CB  978   7.272   8.338   6.483
  129SER     OG  979   7.154   8.300   6.412
  130GLY      N  980   7.311   8.015   6.433
  130GLY     CA  981   7.258   7.888   6.481
  130GLY      C  982   7.109   7.904   6.516
  130GLY      O  983   7.052   7.811   6.573
  131ARG      N  984   7.038   8.016   6.487
  131ARG     CA  985   6.895   8.018   6.518
  131ARG      C  986   6.825   7.922   6.420
  131ARG      O  987   6.862   7.913   6.302
  131ARG     CB  988   6.833   8.156   6.501
  131ARG     CG  989   6.868   8.241   6.620
  131ARG     CD  990   6.806   8.380   6.616
  131ARG     NE  991   6.872   8.460   6.513
  131ARG     CZ  992   6.985   8.525   6.537
  131ARG    NH1  993   7.043   8.524   6.657
  131ARG    NH2  994   7.040   8.590   6.436
  132VAL      N  995   6.724   7.852   6.471
  132VAL     CA  996   6.649   7.751   6.395
  132VAL      C  997   6.497   7.778   6.392
  132VAL      O  998   6.431   7.818   6.489
  132VAL     CB  999   6.691   7.608   6.457
  132VAL    CG1 1000   6.666   7.601   6.607
  132VAL    CG2 1001   6.608   7.498   6.398
  133TYR      N 1002   6.441   7.751   6.275
  133TYR     CA 1003   6.301   7.771   6.244
  133TYR      C 1004   6.241   7.644   6.180
  133TYR      O 1005   6.312   7.554   6.136
  133TYR     CB 1006   6.293   7.889   6.144
  133TYR     CG 1007   6.351   8.020   6.194
  133TYR    CD1 1008   6.272   8.107   6.270
  133TYR    CD2 1009   6.481   8.053   6.160
  133TYR    CE1 1010   6.328   8.229   6.308
  133TYR    CE2 1011   6.538   8.175   6.200
  133TYR     CZ 1012   6.460   8.262   6.273
  133TYR     OH 1013   6.512   8.385   6.314
  134HIS      N 1014   6.109   7.637   6.167
  134HIS     CA 1015   6.041   7.529   6.098
  134HIS      C 1016   5.937   7.595   6.011
  134HIS      O 1017   5.850   7.667   6.063
  134HIS     CB 1018   5.970   7.435   6.197
  134HIS     CG 1019   5.920   7.312   6.123
  134HIS    ND1 1020   5.805   7.290   6.058
  134HIS    CD2 1021   5.996   7.199   6.112
  134HIS    CE1 1022   5.811   7.168   6.008
  134HIS    NE2 1023   5.925   7.115   6.041
  135VAL      N 1024   5.931   7.560   5.883
  135VAL     CA 1025   5.835   7.622   5.794
  135VAL      C 1026   5.689   7.617   5.835
  135VAL      O 1027   5.611   7.705   5.797
  135VAL     CB 1028   5.845   7.563   5.653
  135VAL    CG1 1029   5.982   7.602   5.598
  135VAL    CG2 1030   5.821   7.414   5.651
  136LYS      N 1031   5.653   7.510   5.910
  136LYS     CA 1032   5.516   7.492   5.965
  136LYS      C 1033   5.506   7.521   6.113
  136LYS      O 1034   5.423   7.598   6.160
  136LYS     CB 1035   5.462   7.348   5.948
  136LYS     CG 1036   5.474   7.286   5.811
  136LYS     CD 1037   5.444   7.138   5.819
  136LYS     CE 1038   5.415   7.083   5.679
  136LYS     NZ 1039   5.396   6.938   5.685
  137PHE      N 1040   5.600   7.464   6.192
  137PHE     CA 1041   5.576   7.460   6.335
  137PHE      C 1042   5.626   7.581   6.409
  137PHE      O 1043   5.587   7.604   6.524
  137PHE     CB 1044   5.641   7.333   6.396
  137PHE     CG 1045   5.584   7.207   6.334
  137PHE    CD1 1046   5.449   7.197   6.304
  137PHE    CD2 1047   5.669   7.101   6.303
  137PHE    CE1 1048   5.398   7.081   6.244
  137PHE    CE2 1049   5.618   6.985   6.243
  137PHE     CZ 1050   5.483   6.975   6.212
  138ASN      N 1051   5.714   7.657   6.347
  138ASN     CA 1052   5.771   7.767   6.416
  138ASN      C 1053   5.837   7.854   6.311
  138ASN      O 1054   5.960   7.867   6.303
  138ASN     CB 1055   5.874   7.716   6.514
  138ASN     CG 1056   5.919   7.820   6.615
  138ASN    OD1 1057   6.027   7.808   6.674
  138ASN    ND2 1058   5.844   7.925   6.646
  139PRO      N 1059   5.756   7.913   6.222
  139PRO     CA 1060   5.808   7.982   6.105
  139PRO      C 1061   5.874   8.117   6.138
  139PRO      O 1062   5.845   8.174   6.246
  139PRO     CB 1063   5.686   7.990   6.015
  139PRO     CG 1064   5.572   8.003   6.108
  139PRO     CD 1065   5.612   7.923   6.233
  140PRO      N 1066   5.965   8.172   6.055
  140PRO     CA 1067   6.013   8.310   6.073
  140PRO      C 1068   5.898   8.413   6.052
  140PRO      O 1069   5.797   8.379   5.989
  140PRO     CB 1070   6.127   8.317   5.974
  140PRO     CG 1071   6.074   8.237   5.859
  140PRO     CD 1072   6.014   8.115   5.930
  141LYS      N 1073   5.907   8.540   6.098
  141LYS     CA 1074   5.803   8.644   6.086
  141LYS      C 1075   5.792   8.685   5.942
  141LYS      O 1076   5.687   8.726   5.893
  141LYS     CB 1077   5.838   8.764   6.177
  141LYS     CG 1078   5.825   8.718   6.323
  141LYS     CD 1079   5.897   8.815   6.413
  141LYS     CE 1080   5.901   8.764   6.556
  141LYS     NZ 1081   5.982   8.850   6.643
  142VAL      N 1082   5.900   8.673   5.866
  142VAL     CA 1083   5.900   8.699   5.724
  142VAL      C 1084   5.960   8.570   5.664
  142VAL      O 1085   6.075   8.528   5.691
  142VAL     CB 1086   5.987   8.826   5.695
  142VAL    CG1 1087   5.982   8.847   5.546
  142VAL    CG2 1088   5.945   8.949   5.782
  143GLU      N 1089   5.882   8.503   5.582
  143GLU     CA 1090   5.921   8.379   5.521
  143GLU      C 1091   6.059   8.382   5.455
  143GLU      O 1092   6.094   8.469   5.375
  143GLU     CB 1093   5.810   8.343   5.423
  143GLU     CG 1094   5.824   8.213   5.342
  143GLU     CD 1095   5.698   8.163   5.269
  143GLU    OE1 1096   5.612   8.244   5.230
  143GLU    OE2 1097   5.686   8.041   5.252
  144GLY      N 1098   6.142   8.287   5.498
  144GLY     CA 1099   6.275   8.268   5.444
  144GLY      C 1100   6.381   8.358   5.504
  144GLY      O 1101   6.497   8.352   5.460
  145LYS      N 1102   6.353   8.439   5.605
  145LYS     CA 1103   6.453   8.534   5.650
  145LYS      C 1104   6.465   8.519   5.798
  145LYS      O 1105   6.368   8.492   5.870
  145LYS     CB 1106   6.415   8.681   5.623
  145LYS     CG 1107   6.374   8.718   5.482
  145LYS     CD 1108   6.492   8.712   5.394
  145LYS     CE 1109   6.431   8.736   5.260
  145LYS     NZ 1110   6.536   8.723   5.164
  146ASP      N 1111   6.585   8.539   5.850
  146ASP     CA 1112   6.602   8.533   5.991
  146ASP      C 1113   6.540   8.661   6.051
  146ASP      O 1114   6.561   8.770   5.998
  146ASP     CB 1115   6.751   8.521   6.010
  146ASP     CG 1116   6.793   8.535   6.155
  146ASP    OD1 1117   6.756   8.454   6.240
  146ASP    OD2 1118   6.866   8.629   6.180
  147ASP      N 1119   6.468   8.650   6.162
  147ASP     CA 1120   6.401   8.755   6.237
  147ASP      C 1121   6.486   8.873   6.280
  147ASP      O 1122   6.448   8.988   6.267
  147ASP     CB 1123   6.339   8.696   6.362
  147ASP     CG 1124   6.219   8.604   6.340
  147ASP    OD1 1125   6.174   8.587   6.229
  147ASP    OD2 1126   6.168   8.549   6.435
  148VAL      N 1127   6.607   8.840   6.326
  148VAL     CA 1128   6.702   8.937   6.375
  148VAL      C 1129   6.780   9.006   6.265
  148VAL      O 1130   6.785   9.128   6.255
  148VAL     CB 1131   6.795   8.861   6.474
  148VAL    CG1 1132   6.903   8.946   6.539
  148VAL    CG2 1133   6.705   8.815   6.587
  149THR      N 1134   6.841   8.935   6.175
  149THR     CA 1135   6.926   8.998   6.080
  149THR      C 1136   6.860   9.015   5.947
  149THR      O 1137   6.922   9.075   5.858
  149THR     CB 1138   7.056   8.916   6.062
  149THR    OG1 1139   7.023   8.800   5.990
  149THR    CG2 1140   7.121   8.879   6.191
  150GLY      N 1141   6.745   8.953   5.920
  150GLY     CA 1142   6.688   8.964   5.785
  150GLY      C 1143   6.763   8.887   5.677
  150GLY      O 1144   6.737   8.897   5.557
  151GLU      N 1145   6.857   8.804   5.721
  151GLU     CA 1146   6.932   8.719   5.631
  151GLU      C 1147   6.854   8.593   5.594
  151GLU      O 1148   6.776   8.538   5.673
  151GLU     CB 1149   7.061   8.682   5.697
  151GLU     CG 1150   7.164   8.794   5.697
  151GLU     CD 1151   7.281   8.767   5.790
  151GLU    OE1 1152   7.339   8.659   5.782
  151GLU    OE2 1153   7.316   8.853   5.871
  152GLU      N 1154   6.882   8.548   5.474
  152GLU     CA 1155   6.818   8.434   5.413
  152GLU      C 1156   6.848   8.306   5.493
  152GLU      O 1157   6.961   8.282   5.541
  152GLU     CB 1158   6.869   8.432   5.269
  152GLU     CG 1159   6.788   8.351   5.167
  152GLU     CD 1160   6.654   8.406   5.118
  152GLU    OE1 1161   6.560   8.415   5.196
  152GLU    OE2 1162   6.641   8.438   5.000
  153LEU      N 1163   6.743   8.228   5.520
  153LEU     CA 1164   6.758   8.103   5.593
  153LEU      C 1165   6.801   7.993   5.494
  153LEU      O 1166   6.775   8.002   5.374
  153LEU     CB 1167   6.628   8.070   5.660
  153LEU     CG 1168   6.587   8.173   5.763
  153LEU    CD1 1169   6.452   8.135   5.815
  153LEU    CD2 1170   6.690   8.185   5.871
  154THR      N 1171   6.870   7.887   5.538
  154THR     CA 1172   6.915   7.781   5.451
  154THR      C 1173   6.870   7.648   5.513
  154THR      O 1174   6.814   7.646   5.626
  154THR     CB 1175   7.073   7.787   5.435
  154THR    OG1 1176   7.138   7.794   5.562
  154THR    CG2 1177   7.119   7.915   5.370
  155THR      N 1178   6.891   7.538   5.440
  155THR     CA 1179   6.866   7.406   5.496
  155THR      C 1180   7.000   7.343   5.529
  155THR      O 1181   7.104   7.374   5.471
  155THR     CB 1182   6.789   7.325   5.396
  155THR    OG1 1183   6.866   7.323   5.278
  155THR    CG2 1184   6.663   7.391   5.354
  156ARG      N 1185   7.010   7.260   5.630
  156ARG     CA 1186   7.131   7.189   5.657
  156ARG      C 1187   7.143   7.075   5.556
  156ARG      O 1188   7.046   7.011   5.510
  156ARG     CB 1189   7.126   7.139   5.800
  156ARG     CG 1190   7.169   7.250   5.894
  156ARG     CD 1191   7.166   7.210   6.039
  156ARG     NE 1192   7.205   7.072   6.059
  156ARG     CZ 1193   7.181   7.013   6.175
  156ARG    NH1 1194   7.130   7.081   6.274
  156ARG    NH2 1195   7.208   6.885   6.193
  157LYS      N 1196   7.270   7.051   5.525
  157LYS     CA 1197   7.311   6.950   5.426
  157LYS      C 1198   7.274   6.809   5.472
  157LYS      O 1199   7.240   6.724   5.392
  157LYS     CB 1200   7.463   6.953   5.404
  157LYS     CG 1201   7.542   7.079   5.358
  157LYS     CD 1202   7.533   7.211   5.439
  157LYS     CE 1203   7.579   7.205   5.584
  157LYS     NZ 1204   7.482   7.275   5.668
  158ASP      N 1205   7.282   6.783   5.604
  158ASP     CA 1206   7.253   6.654   5.664
  158ASP      C 1207   7.105   6.641   5.704
  158ASP      O 1208   7.063   6.551   5.776
  158ASP     CB 1209   7.352   6.643   5.781
  158ASP     CG 1210   7.330   6.740   5.896
  158ASP    OD1 1211   7.278   6.847   5.872
  158ASP    OD2 1212   7.364   6.710   6.011
  159ASP      N 1213   7.016   6.732   5.663
  159ASP     CA 1214   6.876   6.718   5.693
  159ASP      C 1215   6.799   6.663   5.574
  159ASP      O 1216   6.714   6.731   5.513
  159ASP     CB 1217   6.814   6.851   5.735
  159ASP     CG 1218   6.850   6.897   5.876
  159ASP    OD1 1219   6.911   6.825   5.953
  159ASP    OD2 1220   6.817   7.010   5.905
  160GLN      N 1221   6.839   6.545   5.528
  160GLN     CA 1222   6.755   6.470   5.435
  160GLN      C 1223   6.718   6.343   5.510
  160GLN      O 1224   6.793   6.298   5.600
  160GLN     CB 1225   6.822   6.426   5.309
  160GLN     CG 1226   6.865   6.536   5.215
  160GLN     CD 1227   7.014   6.553   5.226
  160GLN    OE1 1228   7.088   6.465   5.273
  160GLN    NE2 1229   7.064   6.669   5.187
  161GLU      N 1230   6.605   6.288   5.467
  161GLU     CA 1231   6.544   6.169   5.521
  161GLU      C 1232   6.642   6.055   5.550
  161GLU      O 1233   6.644   6.004   5.664
  161GLU     CB 1234   6.441   6.135   5.421
  161GLU     CG 1235   6.349   6.017   5.442
  161GLU     CD 1236   6.224   6.028   5.354
  161GLU    OE1 1237   6.235   6.047   5.231
  161GLU    OE2 1238   6.114   6.019   5.409
  162GLU      N 1239   6.734   6.018   5.459
  162GLU     CA 1240   6.821   5.906   5.492
  162GLU      C 1241   6.930   5.936   5.591
  162GLU      O 1242   6.962   5.847   5.670
  162GLU     CB 1243   6.879   5.850   5.365
  162GLU     CG 1244   6.766   5.787   5.279
  162GLU     CD 1245   6.656   5.700   5.346
  162GLU    OE1 1246   6.687   5.593   5.402
  162GLU    OE2 1247   6.539   5.738   5.340
  163THR      N 1248   6.988   6.057   5.594
  163THR     CA 1249   7.087   6.093   5.692
  163THR      C 1250   7.019   6.104   5.826
  163THR      O 1251   7.083   6.060   5.921
  163THR     CB 1252   7.152   6.226   5.664
  163THR    OG1 1253   7.186   6.215   5.528
  163THR    CG2 1254   7.272   6.259   5.749
  164VAL      N 1255   6.895   6.153   5.840
  164VAL     CA 1256   6.823   6.157   5.967
  164VAL      C 1257   6.803   6.013   6.018
  164VAL      O 1258   6.812   5.983   6.137
  164VAL     CB 1259   6.685   6.224   5.940
  164VAL    CG1 1260   6.599   6.228   6.064
  164VAL    CG2 1261   6.707   6.366   5.900
  165ARG      N 1262   6.768   5.918   5.932
  165ARG     CA 1263   6.749   5.778   5.976
  165ARG      C 1264   6.874   5.716   6.038
  165ARG      O 1265   6.873   5.650   6.145
  165ARG     CB 1266   6.702   5.698   5.856
  165ARG     CG 1267   6.557   5.725   5.859
  165ARG     CD 1268   6.479   5.657   5.751
  165ARG     NE 1269   6.340   5.681   5.788
  165ARG     CZ 1270   6.240   5.694   5.699
  165ARG    NH1 1271   6.259   5.685   5.566
  165ARG    NH2 1272   6.119   5.719   5.748
  166LYS      N 1273   6.986   5.750   5.970
  166LYS     CA 1274   7.114   5.707   6.020
  166LYS      C 1275   7.139   5.771   6.154
  166LYS      O 1276   7.176   5.701   6.250
  166LYS     CB 1277   7.225   5.745   5.924
  166LYS     CG 1278   7.218   5.659   5.798
  166LYS     CD 1279   7.321   5.699   5.691
  166LYS     CE 1280   7.285   5.625   5.562
  166LYS     NZ 1281   7.377   5.658   5.455
  167ARG      N 1282   7.113   5.902   6.167
  167ARG     CA 1283   7.135   5.969   6.293
  167ARG      C 1284   7.049   5.908   6.402
  167ARG      O 1285   7.098   5.898   6.514
  167ARG     CB 1286   7.102   6.118   6.286
  167ARG     CG 1287   7.199   6.198   6.202
  167ARG     CD 1288   7.200   6.343   6.254
  167ARG     NE 1289   7.087   6.431   6.222
  167ARG     CZ 1290   7.084   6.502   6.109
  167ARG    NH1 1291   7.167   6.476   6.011
  167ARG    NH2 1292   6.992   6.593   6.087
  168LEU      N 1293   6.923   5.868   6.375
  168LEU     CA 1294   6.839   5.805   6.479
  168LEU      C 1295   6.891   5.673   6.537
  168LEU      O 1296   6.879   5.644   6.656
  168LEU     CB 1297   6.704   5.773   6.426
  168LEU     CG 1298   6.588   5.849   6.473
  168LEU    CD1 1299   6.467   5.762   6.443
  168LEU    CD2 1300   6.599   5.883   6.624
  169VAL      N 1301   6.942   5.587   6.450
  169VAL     CA 1302   7.010   5.461   6.488
  169VAL      C 1303   7.134   5.486   6.576
  169VAL      O 1304   7.150   5.417   6.678
  169VAL     CB 1305   7.051   5.386   6.357
  169VAL    CG1 1306   7.137   5.266   6.390
  169VAL    CG2 1307   6.927   5.339   6.282
  170GLU      N 1308   7.219   5.586   6.542
  170GLU     CA 1309   7.338   5.617   6.621
  170GLU      C 1310   7.293   5.675   6.753
  170GLU      O 1311   7.357   5.645   6.852
  170GLU     CB 1312   7.429   5.722   6.559
  170GLU     CG 1313   7.485   5.680   6.431
  170GLU     CD 1314   7.626   5.629   6.447
  170GLU    OE1 1315   7.716   5.702   6.490
  170GLU    OE2 1316   7.647   5.514   6.410
  171TYR      N 1317   7.185   5.754   6.756
  171TYR     CA 1318   7.129   5.804   6.878
  171TYR      C 1319   7.089   5.685   6.965
  171TYR      O 1320   7.120   5.680   7.084
  171TYR     CB 1321   7.008   5.892   6.849
  171TYR     CG 1322   6.935   5.931   6.977
  171TYR    CD1 1323   6.987   6.027   7.061
  171TYR    CD2 1324   6.821   5.866   7.016
  171TYR    CE1 1325   6.931   6.060   7.182
  171TYR    CE2 1326   6.762   5.896   7.140
  171TYR     CZ 1327   6.817   5.994   7.222
  171TYR     OH 1328   6.761   6.026   7.345
  172HIS      N 1329   7.017   5.587   6.917
  172HIS     CA 1330   6.968   5.479   7.004
  172HIS      C 1331   7.081   5.390   7.053
  172HIS      O 1332   7.087   5.350   7.170
  172HIS     CB 1333   6.863   5.396   6.928
  172HIS     CG 1334   6.725   5.461   6.932
  172HIS    ND1 1335   6.645   5.477   7.036
  172HIS    CD2 1336   6.664   5.518   6.822
  172HIS    CE1 1337   6.539   5.543   6.996
  172HIS    NE2 1338   6.552   5.567   6.867
  173GLN      N 1339   7.180   5.375   6.967
  173GLN     CA 1340   7.296   5.293   7.008
  173GLN      C 1341   7.387   5.358   7.110
  173GLN      O 1342   7.426   5.295   7.206
  173GLN     CB 1343   7.383   5.253   6.886
  173GLN     CG 1344   7.322   5.146   6.798
  173GLN     CD 1345   7.393   5.114   6.670
  173GLN    OE1 1346   7.396   5.000   6.625
  173GLN    NE2 1347   7.454   5.208   6.600
  174MET      N 1348   7.419   5.487   7.093
  174MET     CA 1349   7.527   5.554   7.164
  174MET      C 1350   7.484   5.658   7.260
  174MET      O 1351   7.553   5.676   7.360
  174MET     CB 1352   7.621   5.630   7.077
  174MET     CG 1353   7.678   5.567   6.948
  174MET     SD 1354   7.771   5.414   6.981
  174MET     CE 1355   7.887   5.480   7.099
  175THR      N 1356   7.373   5.726   7.234
  175THR     CA 1357   7.338   5.844   7.312
  175THR      C 1358   7.226   5.812   7.407
  175THR      O 1359   7.233   5.856   7.523
  175THR     CB 1360   7.292   5.963   7.222
  175THR    OG1 1361   7.393   5.974   7.124
  175THR    CG2 1362   7.270   6.096   7.296
  176ALA      N 1363   7.129   5.733   7.362
  176ALA     CA 1364   7.020   5.694   7.451
  176ALA      C 1365   7.068   5.642   7.587
  176ALA      O 1366   6.996   5.663   7.686
  176ALA     CB 1367   6.933   5.585   7.387
  177PRO      N 1368   7.185   5.575   7.599
  177PRO     CA 1369   7.233   5.527   7.727
  177PRO      C 1370   7.259   5.638   7.828
  177PRO      O 1371   7.268   5.608   7.948
  177PRO     CB 1372   7.356   5.449   7.689
  177PRO     CG 1373   7.324   5.386   7.553
  177PRO     CD 1374   7.256   5.502   7.491
  178LEU      N 1375   7.277   5.763   7.784
  178LEU     CA 1376   7.299   5.874   7.874
  178LEU      C 1377   7.174   5.899   7.958
  178LEU      O 1378   7.189   5.957   8.067
  178LEU     CB 1379   7.337   5.999   7.794
  178LEU     CG 1380   7.474   5.998   7.731
  178LEU    CD1 1381   7.493   6.123   7.654
  178LEU    CD2 1382   7.581   5.996   7.837
  179ILE      N 1383   7.054   5.854   7.920
  179ILE     CA 1384   6.934   5.874   8.003
  179ILE      C 1385   6.954   5.796   8.133
  179ILE      O 1386   6.932   5.855   8.239
  179ILE     CB 1387   6.806   5.826   7.927
  179ILE    CG1 1388   6.782   5.920   7.807
  179ILE    CG2 1389   6.685   5.824   8.023
  179ILE    CD1 1390   6.686   5.868   7.701
  180GLY      N 1391   7.000   5.671   8.129
  180GLY     CA 1392   7.024   5.591   8.247
  180GLY      C 1393   7.143   5.641   8.327
  180GLY      O 1394   7.138   5.645   8.452
  181TYR      N 1395   7.249   5.683   8.255
  181TYR     CA 1396   7.370   5.743   8.315
  181TYR      C 1397   7.337   5.856   8.413
  181TYR      O 1398   7.369   5.852   8.532
  181TYR     CB 1399   7.463   5.797   8.204
  181TYR     CG 1400   7.598   5.855   8.250
  181TYR    CD1 1401   7.610   5.984   8.296
  181TYR    CD2 1402   7.711   5.774   8.245
  181TYR    CE1 1403   7.732   6.035   8.339
  181TYR    CE2 1404   7.833   5.824   8.288
  181TYR     CZ 1405   7.844   5.954   8.334
  181TYR     OH 1406   7.968   6.003   8.373
  182TYR      N 1407   7.269   5.960   8.363
  182TYR     CA 1408   7.235   6.079   8.437
  182TYR      C 1409   7.118   6.056   8.528
  182TYR      O 1410   7.106   6.132   8.622
  182TYR     CB 1411   7.203   6.191   8.340
  182TYR     CG 1412   7.331   6.250   8.285
  182TYR    CD1 1413   7.425   6.303   8.373
  182TYR    CD2 1414   7.356   6.244   8.149
  182TYR    CE1 1415   7.544   6.351   8.324
  182TYR    CE2 1416   7.478   6.290   8.100
  182TYR     CZ 1417   7.571   6.342   8.187
  182TYR     OH 1418   7.696   6.379   8.138
  183SER      N 1419   7.030   5.959   8.500
  183SER     CA 1420   6.927   5.930   8.596
  183SER      C 1421   6.999   5.874   8.719
  183SER      O 1422   6.969   5.915   8.830
  183SER     CB 1423   6.831   5.829   8.536
  183SER     OG 1424   6.746   5.887   8.438
  184LYS      N 1425   7.096   5.784   8.705
  184LYS     CA 1426   7.180   5.742   8.815
  184LYS      C 1427   7.254   5.857   8.885
  184LYS      O 1428   7.269   5.854   9.008
  184LYS     CB 1429   7.284   5.643   8.768
  184LYS     CG 1430   7.230   5.501   8.771
  184LYS     CD 1431   7.345   5.399   8.772
  184LYS     CE 1432   7.301   5.256   8.813
  184LYS     NZ 1433   7.263   5.247   8.953
  185GLU      N 1434   7.303   5.956   8.810
  185GLU     CA 1435   7.361   6.073   8.870
  185GLU      C 1436   7.257   6.144   8.954
  185GLU      O 1437   7.294   6.191   9.063
  185GLU     CB 1438   7.412   6.174   8.766
  185GLU     CG 1439   7.535   6.121   8.695
  185GLU     CD 1440   7.652   6.094   8.790
  185GLU    OE1 1441   7.695   6.186   8.859
  185GLU    OE2 1442   7.699   5.981   8.796
  186ALA      N 1443   7.129   6.159   8.911
  186ALA     CA 1444   7.031   6.232   8.990
  186ALA      C 1445   6.994   6.158   9.119
  186ALA      O 1446   6.973   6.215   9.226
  186ALA     CB 1447   6.906   6.250   8.909
  187GLU      N 1448   6.991   6.026   9.111
  187GLU     CA 1449   6.964   5.940   9.227
  187GLU      C 1450   7.064   5.957   9.339
  187GLU      O 1451   7.032   5.952   9.459
  187GLU     CB 1452   6.965   5.793   9.188
  187GLU     CG 1453   6.830   5.748   9.132
  187GLU     CD 1454   6.823   5.599   9.103
  187GLU    OE1 1455   6.816   5.519   9.197
  187GLU    OE2 1456   6.825   5.564   8.985
  188ALA      N 1457   7.189   5.978   9.295
  188ALA     CA 1458   7.299   5.999   9.388
  188ALA      C 1459   7.311   6.140   9.446
  188ALA      O 1460   7.397   6.167   9.530
  188ALA     CB 1461   7.429   5.958   9.315
  189GLY      N 1462   7.224   6.231   9.405
  189GLY     CA 1463   7.226   6.369   9.449
  189GLY      C 1464   7.323   6.463   9.372
  189GLY      O 1465   7.336   6.582   9.407
  190ASN      N 1466   7.387   6.416   9.263
  190ASN     CA 1467   7.486   6.493   9.187
  190ASN      C 1468   7.433   6.594   9.086
  190ASN      O 1469   7.509   6.679   9.043
  190ASN     CB 1470   7.580   6.398   9.115
  190ASN     CG 1471   7.651   6.296   9.203
  190ASN    OD1 1472   7.665   6.311   9.324
  190ASN    ND2 1473   7.697   6.184   9.152
  191THR      N 1474   7.305   6.588   9.048
  191THR     CA 1475   7.235   6.674   8.952
  191THR      C 1476   7.083   6.652   8.976
  191THR      O 1477   7.042   6.560   9.051
  191THR     CB 1478   7.273   6.635   8.802
  191THR    OG1 1479   7.233   6.747   8.722
  191THR    CG2 1480   7.206   6.508   8.748
  192LYS      N 1481   7.001   6.738   8.912
  192LYS     CA 1482   6.856   6.726   8.902
  192LYS      C 1483   6.826   6.670   8.761
  192LYS      O 1484   6.897   6.704   8.665
  192LYS     CB 1485   6.794   6.866   8.925
  192LYS     CG 1486   6.796   6.897   9.077
  192LYS     CD 1487   6.767   7.042   9.120
  192LYS     CE 1488   6.689   7.054   9.253
  192LYS     NZ 1489   6.549   7.017   9.234
  193TYR      N 1490   6.727   6.583   8.736
  193TYR     CA 1491   6.701   6.525   8.602
  193TYR      C 1492   6.557   6.563   8.576
  193TYR      O 1493   6.482   6.547   8.671
  193TYR     CB 1494   6.714   6.370   8.604
  193TYR     CG 1495   6.711   6.301   8.472
  193TYR    CD1 1496   6.591   6.263   8.416
  193TYR    CD2 1497   6.826   6.283   8.402
  193TYR    CE1 1498   6.586   6.210   8.288
  193TYR    CE2 1499   6.823   6.230   8.274
  193TYR     CZ 1500   6.703   6.195   8.218
  193TYR     OH 1501   6.698   6.147   8.091
  194ALA      N 1502   6.510   6.620   8.465
  194ALA     CA 1503   6.367   6.647   8.444
  194ALA      C 1504   6.336   6.605   8.301
  194ALA      O 1505   6.416   6.628   8.211
  194ALA     CB 1506   6.331   6.794   8.453
  195LYS      N 1507   6.230   6.530   8.279
  195LYS     CA 1508   6.188   6.488   8.148
  195LYS      C 1509   6.077   6.584   8.096
  195LYS      O 1510   5.991   6.630   8.173
  195LYS     CB 1511   6.147   6.344   8.165
  195LYS     CG 1512   6.125   6.281   8.032
  195LYS     CD 1513   6.071   6.142   8.054
  195LYS     CE 1514   6.024   6.096   7.916
  195LYS     NZ 1515   5.985   5.956   7.914
  196VAL      N 1516   6.078   6.635   7.972
  196VAL     CA 1517   5.971   6.721   7.922
  196VAL      C 1518   5.916   6.656   7.793
  196VAL      O 1519   5.982   6.582   7.718
  196VAL     CB 1520   6.021   6.865   7.893
  196VAL    CG1 1521   6.100   6.914   8.015
  196VAL    CG2 1522   6.112   6.873   7.773
  197ASP      N 1523   5.788   6.680   7.772
  197ASP     CA 1524   5.718   6.628   7.658
  197ASP      C 1525   5.749   6.713   7.537
  197ASP      O 1526   5.685   6.816   7.516
  197ASP     CB 1527   5.570   6.630   7.683
  197ASP     CG 1528   5.488   6.566   7.570
  197ASP    OD1 1529   5.537   6.534   7.463
  197ASP    OD2 1530   5.371   6.546   7.589
  198GLY      N 1531   5.841   6.669   7.453
  198GLY     CA 1532   5.881   6.745   7.337
  198GLY      C 1533   5.775   6.742   7.227
  198GLY      O 1534   5.799   6.805   7.124
  199THR      N 1535   5.659   6.673   7.236
  199THR     CA 1536   5.554   6.683   7.131
  199THR      C 1537   5.461   6.805   7.147
  199THR      O 1538   5.396   6.845   7.048
  199THR     CB 1539   5.464   6.552   7.123
  199THR    OG1 1540   5.380   6.544   7.236
  199THR    CG2 1541   5.551   6.427   7.119
  200LYS      N 1542   5.466   6.873   7.263
  200LYS     CA 1543   5.384   6.989   7.289
  200LYS      C 1544   5.428   7.096   7.194
  200LYS      O 1545   5.536   7.092   7.135
  200LYS     CB 1546   5.400   7.038   7.430
  200LYS     CG 1547   5.336   6.936   7.525
  200LYS     CD 1548   5.339   7.000   7.658
  200LYS     CE 1549   5.297   6.895   7.753
  200LYS     NZ 1550   5.318   6.951   7.881
  201PRO      N 1551   5.344   7.192   7.169
  201PRO     CA 1552   5.382   7.308   7.091
  201PRO      C 1553   5.502   7.377   7.154
  201PRO      O 1554   5.517   7.369   7.278
  201PRO     CB 1555   5.252   7.386   7.091
  201PRO     CG 1556   5.143   7.279   7.092
  201PRO     CD 1557   5.201   7.188   7.199
  202VAL      N 1558   5.586   7.442   7.071
  202VAL     CA 1559   5.707   7.515   7.113
  202VAL      C 1560   5.673   7.600   7.237
  202VAL      O 1561   5.729   7.578   7.344
  202VAL     CB 1562   5.759   7.609   6.999
  202VAL    CG1 1563   5.873   7.697   7.046
  202VAL    CG2 1564   5.816   7.527   6.888
  203ALA      N 1565   5.576   7.690   7.238
  203ALA     CA 1566   5.550   7.775   7.353
  203ALA      C 1567   5.513   7.700   7.478
  203ALA      O 1568   5.547   7.741   7.589
  203ALA     CB 1569   5.437   7.872   7.326
  204GLU      N 1570   5.445   7.587   7.460
  204GLU     CA 1571   5.409   7.505   7.573
  204GLU      C 1572   5.531   7.436   7.632
  204GLU      O 1573   5.545   7.426   7.755
  204GLU     CB 1574   5.308   7.400   7.531
  204GLU     CG 1575   5.164   7.449   7.540
  204GLU     CD 1576   5.063   7.333   7.529
  204GLU    OE1 1577   5.049   7.257   7.626
  204GLU    OE2 1578   5.000   7.318   7.425
  205VAL      N 1579   5.622   7.385   7.549
  205VAL     CA 1580   5.745   7.325   7.597
  205VAL      C 1581   5.816   7.438   7.670
  205VAL      O 1582   5.870   7.416   7.778
  205VAL     CB 1583   5.834   7.274   7.479
  205VAL    CG1 1584   5.967   7.217   7.536
  205VAL    CG2 1585   5.765   7.163   7.400
  206ARG      N 1586   5.817   7.560   7.616
  206ARG     CA 1587   5.887   7.672   7.676
  206ARG      C 1588   5.836   7.701   7.817
  206ARG      O 1589   5.915   7.715   7.911
  206ARG     CB 1590   5.869   7.786   7.583
  206ARG     CG 1591   5.943   7.905   7.633
  206ARG     CD 1592   5.862   8.025   7.589
  206ARG     NE 1593   5.906   8.139   7.667
  206ARG     CZ 1594   5.967   8.245   7.614
  206ARG    NH1 1595   5.983   8.260   7.481
  206ARG    NH2 1596   6.010   8.342   7.697
  207ALA      N 1597   5.704   7.700   7.835
  207ALA     CA 1598   5.640   7.711   7.966
  207ALA      C 1599   5.670   7.597   8.065
  207ALA      O 1600   5.680   7.622   8.188
  207ALA     CB 1601   5.491   7.718   7.949
  208ASP      N 1602   5.686   7.469   8.024
  208ASP     CA 1603   5.721   7.361   8.120
  208ASP      C 1604   5.860   7.380   8.176
  208ASP      O 1605   5.887   7.363   8.296
  208ASP     CB 1606   5.709   7.223   8.051
  208ASP     CG 1607   5.565   7.185   8.014
  208ASP    OD1 1608   5.472   7.215   8.089
  208ASP    OD2 1609   5.544   7.127   7.908
  209LEU      N 1610   5.947   7.425   8.085
  209LEU     CA 1611   6.083   7.458   8.118
  209LEU      C 1612   6.088   7.573   8.216
  209LEU      O 1613   6.169   7.560   8.307
  209LEU     CB 1614   6.164   7.499   7.997
  209LEU     CG 1615   6.198   7.382   7.903
  209LEU    CD1 1616   6.269   7.438   7.779
  209LEU    CD2 1617   6.285   7.280   7.973
  210GLU      N 1618   6.011   7.682   8.207
  210GLU     CA 1619   6.016   7.785   8.309
  210GLU      C 1620   5.974   7.728   8.442
  210GLU      O 1621   6.042   7.759   8.539
  210GLU     CB 1622   5.926   7.895   8.281
  210GLU     CG 1623   5.998   7.983   8.184
  210GLU     CD 1624   5.914   8.103   8.143
  210GLU    OE1 1625   5.889   8.185   8.231
  210GLU    OE2 1626   5.874   8.115   8.027
  211LYS      N 1627   5.875   7.637   8.449
  211LYS     CA 1628   5.842   7.573   8.577
  211LYS      C 1629   5.957   7.501   8.641
  211LYS      O 1630   5.973   7.502   8.762
  211LYS     CB 1631   5.733   7.468   8.570
  211LYS     CG 1632   5.603   7.540   8.557
  211LYS     CD 1633   5.528   7.484   8.437
  211LYS     CE 1634   5.417   7.578   8.389
  211LYS     NZ 1635   5.350   7.521   8.274
  212ILE      N 1636   6.039   7.434   8.562
  212ILE     CA 1637   6.153   7.361   8.615
  212ILE      C 1638   6.265   7.458   8.657
  212ILE      O 1639   6.325   7.437   8.763
  212ILE     CB 1640   6.200   7.258   8.504
  212ILE    CG1 1641   6.087   7.155   8.474
  212ILE    CG2 1642   6.330   7.190   8.549
  212ILE    CD1 1643   6.110   7.064   8.350
  213LEU      N 1644   6.295   7.565   8.583
  213LEU     CA 1645   6.412   7.649   8.607
  213LEU      C 1646   6.393   7.781   8.683
  213LEU      O 1647   6.495   7.832   8.731
  213LEU     CB 1648   6.481   7.678   8.470
  213LEU     CG 1649   6.527   7.558   8.385
  213LEU    CD1 1650   6.573   7.608   8.249
  213LEU    CD2 1651   6.640   7.485   8.451
  214GLY      N 1652   6.274   7.839   8.697
  214GLY     CA 1653   6.255   7.962   8.773
  214GLY      C 1654   6.189   8.070   8.688
  214GLY      O 1655   6.135   8.166   8.743
  214GLY    OXT 1656   6.192   8.060   8.565
  215MW      MW 1657   7.236   7.763   8.548
  216MW      MW 1658   7.748   7.426   8.523
  217MW      MW 1659   7.182   7.325   8.168
  218MW      MW 1660   7.295   6.867   8.005
  219MW      MW 1661   6.991   7.001   7.655
  220MW      MW 1662   6.944   6.469   7.687
  221MW      MW 1663   6.785   6.403   7.277
  222MW      MW 1664   6.654   6.299   6.984
  223MW      MW 1665   6.730   6.346   6.659
  224MW      MW 1666   6.449   6.693   6.674
  225MW      MW 1667   6.346   6.728   7.010
  226MW      MW 1668   6.409   7.086   7.050
  227MW      MW 1669   6.773   6.979   7.183
  228MW      MW 1670   6.776   7.440   7.021
  229MW      MW 1671   6.433   7.573   6.984
  230MW      MW 1672   6.358   7.545   7.399
  231MW      MW 1673   6.838   7.695   7.396
  232MW      MW 1674   6.726   8.007   7.095
  233MW      MW 1675   6.378   8.018   7.699
  234MW      MW 1676   6.737   7.872   7.840
  235MW      MW 1677   7.079   8.211   7.590
  236MW      MW 1678   6.632   8.490   7.576
  237MW      MW 1679   6.463   8.383   8.095
  238MW      MW 1680   6.721   8.157   8.251
  239MW      MW 1681   7.228   8.431   8.051
  240MW      MW 1682   7.313   8.075   8.030
  241MW      MW 1683   7.620   8.042   7.760
  242MW      MW 1684   7.394   7.774   7.298
  243MW      MW 1685   7.811   7.533   7.457
  244MW      MW 1686   7.641   7.388   7.003
  245MW      MW 1687   7.862   7.062   6.948
  246MW      MW 1688   7.709   7.157   6.590
  247MW      MW 1689   7.639   7.529   6.595
  248MW      MW 1690   8.106   7.443   6.773
  249MW      MW 1691   8.149   7.081   6.438
  250MW      MW 1692   7.720   7.295   6.176
  251MW      MW 1693   8.179   7.637   6.174
  252MW      MW 1694   8.477   7.448   6.145
  253MW      MW 1695   8.353   7.269   5.824
  254MW      MW 1696   8.166   7.732   5.758
  255MW      MW 1697   8.631   7.813   5.868
  256MW      MW 1698   8.889   7.549   5.825
  257MW      MW 1699   8.902   7.525   6.150
  258MW      MW 1700   9.308   7.186   6.234
  259MW      MW 1701   8.966   7.195   6.640
  260MW      MW 1702   8.689   7.042   6.296
  261MW      MW 1703   8.906   7.062   5.915
  262MW      MW 1704   8.861   6.722   6.088
  263MW      MW 1705   8.358   6.663   6.049
  264MW      MW 1706   8.292   6.778   5.543
  265MW      MW 1707   8.289   6.360   5.525
  266MW      MW 1708   8.164   6.224   5.998
  267MW      MW 1709   7.853   6.596   5.992
  268MW      MW 1710   7.755   6.457   5.512
  269MW      MW 1711   7.694   6.033   5.699
  270MW      MW 1712   7.531   6.058   6.025
  271MW      MW 1713   7.834   5.833   6.116
  272MW      MW 1714   7.858   6.030   6.603
  273MW      MW 1715   8.231   6.319   6.556
  274MW      MW 1716   8.573   6.153   6.719
  275MW      MW 1717   8.452   6.103   7.157
  276MW      MW 1718   8.995   6.264   7.051
  277MW      MW 1719   8.750   6.622   6.778
  278MW      MW 1720   8.392   6.679   7.049
  279MW      MW 1721   8.614   6.619   7.444
  280MW      MW 1722   8.851   6.949   7.257
  281MW      MW 1723   8.568   7.193   7.046
  282MW      MW 1724   8.385   7.147   7.486
  283MW      MW 1725   8.784   7.070   7.752
  284MW      MW 1726   8.938   7.512   7.419
  285MW      MW 1727   8.322   7.814   7.466
  286MW      MW 1728   8.407   7.558   7.912
  287MW      MW 1729   8.774   7.850   7.889
  288MW      MW 1730   8.640   8.097   7.654
  289MW      MW 1731   8.527   8.559   8.088
  290MW      MW 1732   8.144   8.288   7.847
  291MW      MW 1733   8.165   7.972   8.076
  292MW      MW 1734   8.296   8.337   8.494
  293MW      MW 1735   7.898   8.258   8.577
  294MW      MW 1736   7.778   7.920   8.291
  295MW      MW 1737   7.794   7.579   8.107
  296MW      MW 1738   7.325   7.560   7.766
  297MW      MW 1739   7.597   7.156   7.740
  298MW      MW 1740   7.297   7.185   7.265
  299MW      MW 1741   7.503   6.797   7.222
  300MW      MW 1742   7.899   6.738   7.517
  301MW      MW 1743   7.701   6.473   7.652
  302MW      MW 1744   7.566   6.339   7.102
  303MW      MW 1745   7.894   5.954   7.420
  304MW      MW 1746   7.912   5.712   7.811
  305MW      MW 1747   8.287   5.843   7.655
  306MW      MW 1748   8.139   6.267   7.516
  307MW      MW 1749   8.036   6.188   8.024
  308MW      MW 1750   8.307   5.955   8.170
  309MW      MW 1751   8.520   6.352   8.048
  310MW      MW 1752   8.194   6.630   8.185
  311MW      MW 1753   8.251   6.257   8.616
  312MW      MW 1754   8.762   6.236   8.504
  313MW      MW 1755   8.703   6.754   8.454
  314MW      MW 1756   8.481   6.897   8.693
  315MW      MW 1757   8.235   6.952   8.409
  316MW      MW 1758   7.937   7.001   8.793
  317MW      MW 1759   7.549   6.969   8.581
  318MW      MW 1760   7.296   7.226   8.811
  319MW      MW 1761   6.874   7.178   8.640
  320MW      MW 1762   6.974   6.685   8.301
  321MW      MW 1763   6.666   6.900   8.073
  322MW      MW 1764   6.461   6.365   7.873
  323MW      MW 1765   6.392   6.796   7.530
  324MW      MW 1766   6.027   6.237   7.486
  325MW      MW 1767   6.014   6.287   7.078
  326MW      MW 1768   5.811   6.021   6.927
  327MW      MW 1769   6.142   5.762   6.665
  328MW      MW 1770   5.741   5.766   6.480
  329MW      MW 1771   5.728   6.292   6.516
  330MW      MW 1772   6.206   6.301   6.396
  331MW      MW 1773   6.161   6.270   5.933
  332MW      MW 1774   5.810   6.538   5.901
  333MW      MW 1775   5.995   6.799   6.439
  334MW      MW 1776   6.445   6.738   6.039
  335MW      MW 1777   6.188   6.816   5.624
  336MW      MW 1778   6.133   7.197   5.787
  337MW      MW 1779   6.595   7.170   6.070
  338MW      MW 1780   6.425   7.547   5.663
  339MW      MW 1781   6.904   7.734   5.954
  340MW      MW 1782   7.100   8.247   6.063
  341MW      MW 1783   7.420   7.972   6.031
  342MW      MW 1784   7.542   8.262   6.126
  343MW      MW 1785   7.316   8.218   6.476
  344MW      MW 1786   7.183   7.905   6.501
  345MW      MW 1787   6.915   8.250   6.510
  346MW      MW 1788   6.609   7.701   6.458
  347MW      MW 1789   6.378   7.987   6.225
  348MW      MW 1790   5.936   7.395   6.088
  349MW      MW 1791   5.816   7.583   5.744
  350MW      MW 1792   5.477   7.324   5.899
  351MW      MW 1793   5.566   7.272   6.318
  352MW      MW 1794   5.868   7.802   6.478
  353MW      MW 1795   5.736   8.015   6.152
  354MW      MW 1796   5.984   8.278   5.990
  355MW      MW 1797   5.848   8.723   6.237
  356MW      MW 1798   5.964   8.727   5.710
  357MW      MW 1799   5.843   8.304   5.383
  358MW      MW 1800   6.324   8.316   5.476
  359MW      MW 1801   6.432   8.617   5.538
  360MW      MW 1802   6.682   8.580   6.059
  361MW      MW 1803   6.338   8.713   6.289
  362MW      MW 1804   6.754   8.933   6.403
  363MW      MW 1805   6.964   8.945   6.043
  364MW      MW 1806   6.733   8.925   5.735
  365MW      MW 1807   7.064   8.712   5.717
  366MW      MW 1808   6.780   8.401   5.297
  367MW      MW 1809   6.679   8.111   5.636
  368MW      MW 1810   6.971   7.780   5.499
  369MW      MW 1811   6.883   7.386   5.423
  370MW      MW 1812   7.138   7.108   5.890
  371MW      MW 1813   7.410   7.029   5.474
  372MW      MW 1814   7.253   6.696   5.789
  373MW      MW 1815   6.850   6.803   5.739
  374MW      MW 1816   6.884   6.478   5.365
  375MW      MW 1817   6.422   6.085   5.451
  376MW      MW 1818   6.775   5.819   5.438
  377MW      MW 1819   7.112   6.145   5.711
  378MW      MW 1820   6.761   6.161   5.981
  379MW      MW 1821   6.542   5.720   5.851
  380MW      MW 1822   7.205   5.702   5.869
  381MW      MW 1823   7.111   6.213   6.232
  382MW      MW 1824   6.736   5.782   6.502
  383MW      MW 1825   7.050   5.420   6.460
  384MW      MW 1826   7.457   5.641   6.567
  385MW      MW 1827   6.962   5.885   7.040
  386MW      MW 1828   6.814   5.477   6.972
  387MW      MW 1829   7.360   5.227   6.874
  388MW      MW 1830   7.618   5.558   7.123
  389MW      MW 1831   7.304   5.896   7.303
  390MW      MW 1832   7.029   5.663   7.495
  391MW      MW 1833   7.269   5.526   7.691
  392MW      MW 1834   7.353   5.951   7.837
  393MW      MW 1835   6.854   5.852   7.969
  394MW      MW 1836   7.076   5.637   8.289
  395MW      MW 1837   7.590   5.863   8.320
  396MW      MW 1838   7.361   6.215   8.320
  397MW      MW 1839   6.917   5.899   8.603
  398MW      MW 1840   7.247   5.587   8.832
  399MW      MW 1841   7.468   6.102   8.845
  400MW      MW 1842   7.007   6.203   9.031
  401MW      MW 1843   6.923   5.789   9.193
  402MW      MW 1844   7.325   6.048   9.395
  403MW      MW 1845   7.277   6.411   9.408
  404MW      MW 1846   7.551   6.421   9.172
  405MW      MW 1847   7.197   6.623   8.900
  406MW      MW 1848   6.797   6.857   8.983
  407MW      MW 1849   6.677   6.351   8.446
  408MW      MW 1850   6.392   6.659   8.375
  409MW      MW 1851   6.093   6.339   8.086
  410MW      MW 1852   6.026   6.749   7.869
  411MW      MW 1853   5.613   6.639   7.599
  412MW      MW 1854   5.824   6.740   7.285
  413MW      MW 1855   5.495   6.647   7.149
  414MW      MW 1856   5.389   6.986   7.459
  415MW      MW 1857   5.334   7.300   7.153
  416MW      MW 1858   5.735   7.567   7.100
  417MW      MW 1859   5.525   7.756   7.397
  418MW      MW 1860   5.279   7.412   7.563
  419MW      MW 1861   5.803   7.317   7.573
  420MW      MW 1862   5.909   7.941   7.662
  421MW      MW 1863   5.637   7.670   8.001
  422MW      MW 1864   5.680   7.290   8.085
  423MW      MW 1865   6.150   7.452   8.047
  424MW      MW 1866   5.960   7.915   8.263
  425MW      MW 1867   5.698   7.534   8.517
  426MW      MW 1868   6.189   7.295   8.559
  427MW      MW 1869   6.477   7.644   8.520
  428MW      MW 1870   6.209   8.019   8.693
  14.46910  14.12820  14.53040
