# Supplementary material for: Rapid interpretation of small-angle X-ray scattering data
Source: PLoS Comput Biol. 2019 Mar 22;15(3):e1006900. doi: 10.1371/journal.pcbi.1006900 (PMC6447237; doi:10.1371/journal.pcbi.1006900)
Supplement: S1 Archive — (ZIP) [file pcbi.1006900.s019.zip › S1_Archive/sims/Ake/closedOpen/saxs_closed.dat]

   0.100  7470433.469  
   0.200  7266239.357  
   0.300  6935544.319  
   0.400  6494105.305  
   0.500  5962422.112  
   0.600  5364326.218  
   0.700  4725389.962  
   0.800  4071290.625  
   0.900  3426262.448  
   1.000  2811755.267  
   1.100  2245393.356  
   1.200  1740295.457  
   1.300  1304780.434  
   1.400  942446.926  
   1.500  652582.984  
   1.600  430836.661  
   1.700  270062.220  
   1.800  161250.507  
   1.900  94455.293  
   2.000  59639.095  
   2.100  47379.523  
   2.200  49398.561  
   2.300  58899.185  
   2.400  70714.103  
   2.500  81288.437  
   2.600  88530.029  
   2.700  91567.804  
   2.800  90459.914  
   2.900  85890.195  
   3.000  78884.888  
   3.100  70572.803  
   3.200  62002.697  
   3.300  54022.651  
   3.400  47218.498  
   3.500  41902.736  
   3.600  38141.883  
   3.700  35808.695  
   3.800  34646.346  
   3.900  34333.301  
   4.000  34540.377  
   4.100  34974.555  
   4.200  35407.014  
   4.300  35685.500  
   4.400  35733.084  
   4.500  35536.643  
   4.600  35129.022  
   4.700  34568.782  
   4.800  33920.998  
   4.900  33241.684  
   5.000  32567.461  
