# Supplementary material for: Rapid interpretation of small-angle X-ray scattering data
Source: PLoS Comput Biol. 2019 Mar 22;15(3):e1006900. doi: 10.1371/journal.pcbi.1006900 (PMC6447237; doi:10.1371/journal.pcbi.1006900)
Supplement: S1 Archive — (ZIP) [file pcbi.1006900.s019.zip › S1_Archive/sims/Ake/openClosed/4AKE_single.gro]

Automated gro file generation of a structure based model for PDB ID 4AKE_single by pythonBioPackage, 2017-8-16 114053
    1656
    1  MET    N    1   6.047   5.788   7.766
    1  MET   CA    2   6.149   5.835   7.670
    1  MET    C    3   6.223   5.951   7.736
    1  MET    O    4   6.159   6.045   7.783
    1  MET   CB    5   6.081   5.881   7.540
    1  MET   CG    6   6.175   5.928   7.432
    1  MET   SD    7   6.301   5.809   7.392
    1  MET   CE    8   6.239   5.750   7.236
    2  ARG    N    9   6.354   5.938   7.750
    2  ARG   CA   10   6.437   6.042   7.812
    2  ARG    C   11   6.539   6.087   7.710
    2  ARG    O   12   6.625   6.010   7.668
    2  ARG   CB   13   6.506   5.991   7.937
    2  ARG   CG   14   6.417   5.986   8.055
    2  ARG   CD   15   6.476   5.898   8.160
    2  ARG   NE   16   6.396   5.901   8.280
    2  ARG   CZ   17   6.443   5.889   8.404
    2  ARG  NH1   18   6.573   5.873   8.424
    2  ARG  NH2   19   6.359   5.896   8.506
    3  ILE    N   20   6.531   6.213   7.673
    3  ILE   CA   21   6.617   6.267   7.571
    3  ILE    C   22   6.686   6.394   7.619
    3  ILE    O   23   6.628   6.472   7.695
    3  ILE   CB   24   6.530   6.296   7.447
    3  ILE  CG1   25   6.473   6.167   7.391
    3  ILE  CG2   26   6.606   6.370   7.343
    3  ILE  CD1   27   6.352   6.191   7.305
    4  ILE    N   28   6.813   6.408   7.584
    4  ILE   CA   29   6.892   6.528   7.614
    4  ILE    C   30   6.910   6.586   7.472
    4  ILE    O   31   6.948   6.512   7.380
    4  ILE   CB   32   7.031   6.491   7.675
    4  ILE  CG1   33   7.014   6.447   7.820
    4  ILE  CG2   34   7.126   6.609   7.666
    4  ILE  CD1   35   7.139   6.398   7.881
    5  LEU    N   36   6.873   6.713   7.453
    5  LEU   CA   37   6.883   6.779   7.322
    5  LEU    C   38   6.995   6.882   7.326
    5  LEU    O   39   6.986   6.979   7.400
    5  LEU   CB   40   6.749   6.849   7.289
    5  LEU   CG   41   6.720   6.899   7.147
    5  LEU  CD1   42   6.733   6.788   7.045
    5  LEU  CD2   43   6.579   6.956   7.139
    6  LEU    N   44   7.101   6.859   7.249
    6  LEU   CA   45   7.216   6.951   7.244
    6  LEU    C   46   7.217   7.033   7.114
    6  LEU    O   47   7.171   6.988   7.010
    6  LEU   CB   48   7.349   6.874   7.252
    6  LEU   CG   49   7.384   6.778   7.365
    6  LEU  CD1   50   7.520   6.722   7.337
    6  LEU  CD2   51   7.383   6.845   7.497
    7  GLY    N   52   7.274   7.152   7.119
    7  GLY   CA   53   7.279   7.234   7.001
    7  GLY    C   54   7.339   7.370   7.029
    7  GLY    O   55   7.318   7.431   7.135
    8  ALA    N   56   7.414   7.419   6.932
    8  ALA   CA   57   7.479   7.549   6.944
    8  ALA    C   58   7.376   7.659   6.948
    8  ALA    O   59   7.263   7.640   6.906
    8  ALA   CB   60   7.574   7.572   6.824
    9  PRO    N   61   7.410   7.771   7.013
    9  PRO   CA   62   7.315   7.882   7.017
    9  PRO    C   63   7.295   7.937   6.874
    9  PRO    O   64   7.392   7.972   6.805
    9  PRO   CB   65   7.387   7.985   7.107
    9  PRO   CG   66   7.532   7.943   7.104
    9  PRO   CD   67   7.522   7.794   7.105
   10  GLY    N   68   7.171   7.936   6.827
   10  GLY   CA   69   7.141   7.985   6.693
   10  GLY    C   70   7.108   7.875   6.592
   10  GLY    O   71   7.054   7.904   6.485
   11  ALA    N   72   7.140   7.750   6.626
   11  ALA   CA   73   7.115   7.637   6.538
   11  ALA    C   74   6.967   7.599   6.524
   11  ALA    O   75   6.931   7.526   6.432
   11  ALA   CB   76   7.197   7.516   6.584
   12  GLY    N   77   6.882   7.645   6.616
   12  GLY   CA   78   6.740   7.614   6.611
   12  GLY    C   79   6.701   7.470   6.646
   12  GLY    O   80   6.625   7.408   6.571
   13  LYS    N   81   6.748   7.416   6.759
   13  LYS   CA   82   6.714   7.279   6.799
   13  LYS    C   83   6.572   7.277   6.852
   13  LYS    O   84   6.504   7.174   6.850
   13  LYS   CB   85   6.811   7.224   6.904
   13  LYS   CG   86   6.827   7.313   7.024
   13  LYS   CD   87   6.908   7.247   7.131
   13  LYS   CE   88   6.884   7.315   7.265
   13  LYS   NZ   89   6.959   7.441   7.290
   14  GLY    N   90   6.526   7.393   6.896
   14  GLY   CA   91   6.392   7.407   6.947
   14  GLY    C   92   6.286   7.373   6.844
   14  GLY    O   93   6.177   7.329   6.879
   15  THR    N   94   6.322   7.384   6.716
   15  THR   CA   95   6.228   7.355   6.607
   15  THR    C   96   6.167   7.214   6.613
   15  THR    O   97   6.053   7.192   6.570
   15  THR   CB   98   6.295   7.377   6.465
   15  THR  OG1   99   6.393   7.275   6.440
   15  THR  CG2  100   6.360   7.516   6.456
   16  GLN    N  101   6.239   7.120   6.671
   16  GLN   CA  102   6.190   6.984   6.675
   16  GLN    C  103   6.133   6.943   6.811
   16  GLN    O  104   6.082   6.833   6.827
   16  GLN   CB  105   6.302   6.892   6.629
   16  GLN   CG  106   6.263   6.794   6.516
   16  GLN   CD  107   6.218   6.860   6.386
   16  GLN  OE1  108   6.297   6.924   6.315
   16  GLN  NE2  109   6.092   6.837   6.350
   17  ALA    N  110   6.131   7.036   6.905
   17  ALA   CA  111   6.082   7.009   7.039
   17  ALA    C  112   5.935   6.973   7.047
   17  ALA    O  113   5.900   6.872   7.109
   17  ALA   CB  114   6.112   7.125   7.129
   18  GLN    N  115   5.848   7.054   6.989
   18  GLN   CA  116   5.704   7.023   6.992
   18  GLN    C  117   5.677   6.885   6.938
   18  GLN    O  118   5.593   6.813   6.990
   18  GLN   CB  119   5.624   7.122   6.908
   18  GLN   CG  120   5.556   7.232   6.986
   18  GLN   CD  121   5.452   7.304   6.902
   18  GLN  OE1  122   5.372   7.240   6.832
   18  GLN  NE2  123   5.453   7.437   6.908
   19  PHE    N  124   5.749   6.847   6.833
   19  PHE   CA  125   5.731   6.715   6.774
   19  PHE    C  126   5.760   6.605   6.877
   19  PHE    O  127   5.679   6.515   6.901
   19  PHE   CB  128   5.821   6.700   6.648
   19  PHE   CG  129   5.844   6.557   6.605
   19  PHE  CD1  130   5.739   6.478   6.560
   19  PHE  CD2  131   5.971   6.499   6.616
   19  PHE  CE1  132   5.759   6.344   6.527
   19  PHE  CE2  133   5.992   6.366   6.584
   19  PHE   CZ  134   5.887   6.288   6.540
   20  ILE    N  135   5.875   6.616   6.941
   20  ILE   CA  136   5.916   6.522   7.040
   20  ILE    C  137   5.814   6.512   7.153
   20  ILE    O  138   5.772   6.403   7.187
   20  ILE   CB  139   6.055   6.559   7.090
   20  ILE  CG1  140   6.153   6.544   6.974
   20  ILE  CG2  141   6.098   6.467   7.203
   20  ILE  CD1  142   6.285   6.601   7.005
   21  MET    N  143   5.769   6.624   7.208
   21  MET   CA  144   5.668   6.619   7.315
   21  MET    C  145   5.540   6.550   7.265
   21  MET    O  146   5.487   6.456   7.327
   21  MET   CB  147   5.634   6.759   7.363
   21  MET   CG  148   5.744   6.829   7.436
   21  MET   SD  149   5.715   7.011   7.444
   21  MET   CE  150   5.630   7.028   7.589
   22  GLU    N  151   5.496   6.593   7.148
   22  GLU   CA  152   5.377   6.540   7.086
   22  GLU    C  153   5.386   6.393   7.049
   22  GLU    O  154   5.285   6.322   7.050
   22  GLU   CB  155   5.341   6.622   6.964
   22  GLU   CG  156   5.212   6.578   6.895
   22  GLU   CD  157   5.122   6.694   6.856
   22  GLU  OE1  158   5.173   6.809   6.841
   22  GLU  OE2  159   5.000   6.671   6.840
   23  LYS    N  160   5.505   6.344   7.019
   23  LYS   CA  161   5.517   6.205   6.981
   23  LYS    C  162   5.527   6.110   7.102
   23  LYS    O  163   5.474   5.998   7.101
   23  LYS   CB  164   5.637   6.188   6.888
   23  LYS   CG  165   5.623   6.073   6.790
   23  LYS   CD  166   5.502   6.094   6.699
   23  LYS   CE  167   5.484   5.979   6.601
   23  LYS   NZ  168   5.457   5.850   6.670
   24  TYR    N  169   5.592   6.156   7.209
   24  TYR   CA  170   5.613   6.075   7.328
   24  TYR    C  171   5.532   6.115   7.452
   24  TYR    O  172   5.526   6.040   7.548
   24  TYR   CB  173   5.765   6.068   7.358
   24  TYR   CG  174   5.843   6.026   7.236
   24  TYR  CD1  175   5.853   5.891   7.201
   24  TYR  CD2  176   5.889   6.121   7.145
   24  TYR  CE1  177   5.905   5.852   7.076
   24  TYR  CE2  178   5.941   6.084   7.020
   24  TYR   CZ  179   5.948   5.950   6.985
   24  TYR   OH  180   5.990   5.916   6.858
   25  GLY    N  181   5.470   6.232   7.449
   25  GLY   CA  182   5.394   6.273   7.565
   25  GLY    C  183   5.483   6.298   7.682
   25  GLY    O  184   5.458   6.249   7.792
   26  ILE    N  185   5.585   6.382   7.660
   26  ILE   CA  186   5.684   6.418   7.761
   26  ILE    C  187   5.702   6.569   7.754
   26  ILE    O  188   5.676   6.630   7.651
   26  ILE   CB  189   5.823   6.347   7.737
   26  ILE  CG1  190   5.890   6.399   7.611
   26  ILE  CG2  191   5.807   6.198   7.720
   26  ILE  CD1  192   6.001   6.313   7.564
   27  PRO    N  193   5.739   6.631   7.866
   27  PRO   CA  194   5.759   6.776   7.870
   27  PRO    C  195   5.902   6.819   7.846
   27  PRO    O  196   5.996   6.741   7.861
   27  PRO   CB  197   5.719   6.808   8.013
   27  PRO   CG  198   5.775   6.692   8.088
   27  PRO   CD  199   5.733   6.575   8.002
   28  GLN    N  200   5.918   6.947   7.816
   28  GLN   CA  201   6.049   7.006   7.793
   28  GLN    C  202   6.092   7.073   7.922
   28  GLN    O  203   6.023   7.159   7.976
   28  GLN   CB  204   6.043   7.112   7.683
   28  GLN   CG  205   6.173   7.184   7.661
   28  GLN   CD  206   6.161   7.301   7.565
   28  GLN  OE1  207   6.075   7.302   7.477
   28  GLN  NE2  208   6.248   7.399   7.581
   29  ILE    N  209   6.206   7.031   7.974
   29  ILE   CA  210   6.259   7.086   8.096
   29  ILE    C  211   6.384   7.160   8.056
   29  ILE    O  212   6.462   7.111   7.976
   29  ILE   CB  213   6.303   6.972   8.192
   29  ILE  CG1  214   6.186   6.881   8.228
   29  ILE  CG2  215   6.370   7.031   8.316
   29  ILE  CD1  216   6.232   6.750   8.290
   30  SER    N  217   6.401   7.280   8.107
   30  SER   CA  218   6.520   7.356   8.079
   30  SER    C  219   6.556   7.411   8.218
   30  SER    O  220   6.467   7.436   8.299
   30  SER   CB  221   6.492   7.465   7.977
   30  SER   OG  222   6.464   7.588   8.040
   31  THR    N  223   6.684   7.424   8.248
   31  THR   CA  224   6.725   7.470   8.381
   31  THR    C  225   6.676   7.610   8.418
   31  THR    O  226   6.645   7.636   8.534
   31  THR   CB  227   6.880   7.453   8.403
   31  THR  OG1  228   6.955   7.534   8.311
   31  THR  CG2  229   6.919   7.308   8.378
   32  GLY    N  230   6.662   7.697   8.319
   32  GLY   CA  231   6.615   7.831   8.349
   32  GLY    C  232   6.471   7.826   8.395
   32  GLY    O  233   6.434   7.895   8.488
   33  ASP    N  234   6.391   7.740   8.333
   33  ASP   CA  235   6.250   7.728   8.367
   33  ASP    C  236   6.234   7.664   8.501
   33  ASP    O  237   6.153   7.707   8.583
   33  ASP   CB  238   6.176   7.641   8.264
   33  ASP   CG  239   6.149   7.713   8.130
   33  ASP  OD1  240   6.144   7.839   8.127
   33  ASP  OD2  241   6.130   7.643   8.028
   34  MET    N  242   6.310   7.558   8.522
   34  MET   CA  243   6.310   7.479   8.644
   34  MET    C  244   6.348   7.561   8.765
   34  MET    O  245   6.285   7.547   8.868
   34  MET   CB  246   6.410   7.368   8.627
   34  MET   CG  247   6.394   7.255   8.720
   34  MET   SD  248   6.508   7.138   8.657
   34  MET   CE  249   6.659   7.222   8.709
   35  LEU    N  250   6.453   7.642   8.752
   35  LEU   CA  251   6.499   7.729   8.858
   35  LEU    C  252   6.386   7.822   8.896
   35  LEU    O  253   6.340   7.821   9.010
   35  LEU   CB  254   6.616   7.815   8.811
   35  LEU   CG  255   6.756   7.768   8.845
   35  LEU  CD1  256   6.856   7.863   8.783
   35  LEU  CD2  257   6.774   7.767   8.995
   36  ARG    N  258   6.340   7.899   8.799
   36  ARG   CA  259   6.230   7.992   8.817
   36  ARG    C  260   6.102   7.927   8.875
   36  ARG    O  261   6.014   7.996   8.925
   36  ARG   CB  262   6.201   8.064   8.684
   36  ARG   CG  263   6.317   8.154   8.638
   36  ARG   CD  264   6.280   8.247   8.521
   36  ARG   NE  265   6.282   8.180   8.390
   36  ARG   CZ  266   6.391   8.164   8.314
   36  ARG  NH1  267   6.509   8.211   8.354
   36  ARG  NH2  268   6.382   8.102   8.197
   37  ALA    N  269   6.094   7.795   8.873
   37  ALA   CA  270   5.978   7.723   8.926
   37  ALA    C  271   5.999   7.666   9.067
   37  ALA    O  272   5.903   7.629   9.136
   37  ALA   CB  273   5.941   7.610   8.831
   38  ALA    N  274   6.125   7.654   9.109
   38  ALA   CA  275   6.157   7.602   9.242
   38  ALA    C  276   6.137   7.712   9.345
   38  ALA    O  277   6.083   7.690   9.454
   38  ALA   CB  278   6.301   7.552   9.244
   39  VAL    N  279   6.181   7.832   9.308
   39  VAL   CA  280   6.171   7.950   9.391
   39  VAL    C  281   6.025   7.969   9.431
   39  VAL    O  282   5.991   7.958   9.548
   39  VAL   CB  283   6.224   8.070   9.312
   39  VAL  CG1  284   6.175   8.200   9.371
   39  VAL  CG2  285   6.374   8.064   9.310
   40  LYS    N  286   5.941   7.992   9.331
   40  LYS   CA  287   5.797   8.011   9.348
   40  LYS    C  288   5.741   7.911   9.447
   40  LYS    O  289   5.692   7.950   9.553
   40  LYS   CB  290   5.728   7.993   9.212
   40  LYS   CG  291   5.578   7.967   9.214
   40  LYS   CD  292   5.529   7.917   9.077
   40  LYS   CE  293   5.588   7.780   9.039
   40  LYS   NZ  294   5.552   7.731   8.902
   41  SER    N  295   5.746   7.783   9.413
   41  SER   CA  296   5.697   7.679   9.501
   41  SER    C  297   5.800   7.657   9.610
   41  SER    O  298   5.873   7.558   9.609
   41  SER   CB  299   5.672   7.550   9.424
   41  SER   OG  300   5.545   7.555   9.360
   42  GLY    N  301   5.804   7.753   9.703
   42  GLY   CA  302   5.895   7.750   9.815
   42  GLY    C  303   5.915   7.615   9.880
   42  GLY    O  304   5.855   7.582   9.981
   43  SER    N  305   5.998   7.535   9.815
   43  SER   CA  306   6.033   7.403   9.862
   43  SER    C  307   6.173   7.425   9.917
   43  SER    O  308   6.233   7.530   9.894
   43  SER   CB  309   6.034   7.307   9.743
   43  SER   OG  310   6.084   7.370   9.626
   44  GLU    N  311   6.227   7.328   9.991
   44  GLU   CA  312   6.360   7.343  10.048
   44  GLU    C  313   6.464   7.390   9.945
   44  GLU    O  314   6.528   7.493   9.965
   44  GLU   CB  315   6.403   7.212  10.114
   44  GLU   CG  316   6.551   7.202  10.152
   44  GLU   CD  317   6.594   7.296  10.264
   44  GLU  OE1  318   6.506   7.359  10.329
   44  GLU  OE2  319   6.717   7.305  10.289
   45  LEU    N  320   6.479   7.317   9.835
   45  LEU   CA  321   6.576   7.354   9.732
   45  LEU    C  322   6.543   7.489   9.666
   45  LEU    O  323   6.633   7.569   9.639
   45  LEU   CB  324   6.585   7.245   9.626
   45  LEU   CG  325   6.661   7.117   9.664
   45  LEU  CD1  326   6.809   7.144   9.668
   45  LEU  CD2  327   6.613   7.065   9.798
   46  GLY    N  328   6.413   7.514   9.645
   46  GLY   CA  329   6.368   7.638   9.582
   46  GLY    C  330   6.406   7.761   9.660
   46  GLY    O  331   6.437   7.866   9.603
   47  LYS    N  332   6.401   7.747   9.791
   47  LYS   CA  333   6.438   7.854   9.881
   47  LYS    C  334   6.589   7.872   9.869
   47  LYS    O  335   6.636   7.985   9.859
   47  LYS   CB  336   6.400   7.817  10.025
   47  LYS   CG  337   6.257   7.764  10.045
   47  LYS   CD  338   6.156   7.874  10.074
   47  LYS   CE  339   6.130   7.966   9.956
   47  LYS   NZ  340   6.040   8.078   9.996
   48  GLN    N  341   6.663   7.761   9.868
   48  GLN   CA  342   6.809   7.764   9.856
   48  GLN    C  343   6.848   7.837   9.729
   48  GLN    O  344   6.934   7.924   9.731
   48  GLN   CB  345   6.867   7.622   9.852
   48  GLN   CG  346   6.880   7.557   9.988
   48  GLN   CD  347   6.920   7.410   9.982
   48  GLN  OE1  348   7.036   7.376   9.961
   48  GLN  NE2  349   6.823   7.323  10.003
   49  ALA    N  350   6.778   7.806   9.620
   49  ALA   CA  351   6.803   7.866   9.489
   49  ALA    C  352   6.754   8.010   9.474
   49  ALA    O  353   6.809   8.086   9.394
   49  ALA   CB  354   6.742   7.779   9.381
   50  LYS    N  355   6.647   8.046   9.546
   50  LYS   CA  356   6.594   8.181   9.540
   50  LYS    C  357   6.694   8.280   9.598
   50  LYS    O  358   6.717   8.387   9.542
   50  LYS   CB  359   6.462   8.192   9.616
   50  LYS   CG  360   6.410   8.332   9.623
   50  LYS   CD  361   6.276   8.337   9.694
   50  LYS   CE  362   6.239   8.478   9.740
   50  LYS   NZ  363   6.306   8.515   9.869
   51  ASP    N  364   6.755   8.243   9.711
   51  ASP   CA  365   6.855   8.328   9.776
   51  ASP    C  366   6.977   8.348   9.688
   51  ASP    O  367   7.025   8.459   9.674
   51  ASP   CB  368   6.901   8.267   9.910
   51  ASP   CG  369   6.797   8.283  10.020
   51  ASP  OD1  370   6.768   8.399  10.059
   51  ASP  OD2  371   6.747   8.179  10.067
   52  ILE    N  372   7.028   8.240   9.631
   52  ILE   CA  373   7.144   8.247   9.543
   52  ILE    C  374   7.122   8.344   9.428
   52  ILE    O  375   7.205   8.431   9.406
   52  ILE   CB  376   7.181   8.106   9.490
   52  ILE  CG1  377   7.255   8.028   9.599
   52  ILE  CG2  378   7.266   8.115   9.363
   52  ILE  CD1  379   7.287   7.889   9.561
   53  MET    N  380   7.011   8.328   9.357
   53  MET   CA  381   6.975   8.415   9.246
   53  MET    C  382   6.964   8.559   9.293
   53  MET    O  383   7.015   8.651   9.229
   53  MET   CB  384   6.838   8.379   9.193
   53  MET   CG  385   6.828   8.255   9.112
   53  MET   SD  386   6.654   8.255   9.061
   53  MET   CE  387   6.644   8.410   8.961
   54  ASP    N  388   6.886   8.577   9.400
   54  ASP   CA  389   6.862   8.708   9.462
   54  ASP    C  390   6.990   8.778   9.504
   54  ASP    O  391   6.998   8.900   9.500
   54  ASP   CB  392   6.769   8.695   9.584
   54  ASP   CG  393   6.624   8.671   9.546
   54  ASP  OD1  394   6.596   8.634   9.430
   54  ASP  OD2  395   6.537   8.690   9.634
   55  ALA    N  396   7.089   8.700   9.548
   55  ALA   CA  397   7.218   8.755   9.590
   55  ALA    C  398   7.310   8.773   9.470
   55  ALA    O  399   7.427   8.813   9.486
   55  ALA   CB  400   7.283   8.662   9.691
   56  GLY    N  401   7.258   8.743   9.352
   56  GLY   CA  402   7.333   8.756   9.229
   56  GLY    C  403   7.445   8.655   9.223
   56  GLY    O  404   7.548   8.682   9.161
   57  LYS    N  405   7.427   8.543   9.293
   57  LYS   CA  406   7.525   8.435   9.297
   57  LYS    C  407   7.483   8.331   9.196
   57  LYS    O  408   7.365   8.320   9.159
   57  LYS   CB  409   7.535   8.373   9.437
   57  LYS   CG  410   7.615   8.455   9.538
   57  LYS   CD  411   7.612   8.392   9.677
   57  LYS   CE  412   7.469   8.379   9.733
   57  LYS   NZ  413   7.459   8.307   9.866
   58  LEU    N  414   7.581   8.254   9.151
   58  LEU   CA  415   7.555   8.154   9.051
   58  LEU    C  416   7.521   8.022   9.118
   58  LEU    O  417   7.575   7.989   9.224
   58  LEU   CB  418   7.678   8.143   8.960
   58  LEU   CG  419   7.669   8.082   8.821
   58  LEU  CD1  420   7.541   8.127   8.747
   58  LEU  CD2  421   7.794   8.123   8.747
   59  VAL    N  422   7.423   7.953   9.062
   59  VAL   CA  423   7.376   7.825   9.113
   59  VAL    C  424   7.479   7.716   9.086
   59  VAL    O  425   7.521   7.695   8.973
   59  VAL   CB  426   7.243   7.782   9.045
   59  VAL  CG1  427   7.195   7.648   9.102
   59  VAL  CG2  428   7.138   7.891   9.061
   60  THR    N  429   7.516   7.644   9.190
   60  THR   CA  430   7.613   7.539   9.175
   60  THR    C  431   7.556   7.412   9.109
   60  THR    O  432   7.436   7.383   9.117
   60  THR   CB  433   7.675   7.509   9.309
   60  THR  OG1  434   7.571   7.488   9.406
   60  THR  CG2  435   7.758   7.627   9.352
   61  ASP    N  436   7.642   7.337   9.042
   61  ASP   CA  437   7.600   7.214   8.975
   61  ASP    C  438   7.521   7.128   9.069
   61  ASP    O  439   7.423   7.065   9.032
   61  ASP   CB  440   7.722   7.132   8.932
   61  ASP   CG  441   7.802   7.197   8.824
   61  ASP  OD1  442   7.753   7.295   8.764
   61  ASP  OD2  443   7.914   7.147   8.798
   62  GLU    N  444   7.566   7.127   9.193
   62  GLU   CA  445   7.508   7.048   9.297
   62  GLU    C  446   7.362   7.078   9.320
   62  GLU    O  447   7.280   6.987   9.331
   62  GLU   CB  448   7.590   7.066   9.425
   62  GLU   CG  449   7.738   7.019   9.412
   62  GLU   CD  450   7.830   7.113   9.332
   62  GLU  OE1  451   7.826   7.235   9.357
   62  GLU  OE2  452   7.908   7.064   9.246
   63  LEU    N  453   7.330   7.207   9.324
   63  LEU   CA  454   7.192   7.252   9.344
   63  LEU    C  455   7.114   7.228   9.216
   63  LEU    O  456   6.996   7.192   9.221
   63  LEU   CB  457   7.190   7.399   9.383
   63  LEU   CG  458   7.079   7.448   9.475
   63  LEU  CD1  459   7.117   7.584   9.524
   63  LEU  CD2  460   6.946   7.455   9.402
   64  VAL    N  461   7.179   7.244   9.102
   64  VAL   CA  462   7.112   7.219   8.976
   64  VAL    C  463   7.072   7.073   8.963
   64  VAL    O  464   6.960   7.045   8.924
   64  VAL   CB  465   7.196   7.253   8.856
   64  VAL  CG1  466   7.110   7.243   8.730
   64  VAL  CG2  467   7.251   7.390   8.870
   65  ILE    N  468   7.162   6.980   8.992
   65  ILE   CA  469   7.128   6.837   8.980
   65  ILE    C  470   7.016   6.799   9.075
   65  ILE    O  471   6.933   6.713   9.043
   65  ILE   CB  472   7.252   6.742   8.995
   65  ILE  CG1  473   7.305   6.702   8.856
   65  ILE  CG2  474   7.213   6.610   9.059
   65  ILE  CD1  475   7.360   6.816   8.776
   66  ALA    N  476   7.012   6.867   9.189
   66  ALA   CA  477   6.910   6.846   9.291
   66  ALA    C  478   6.771   6.891   9.241
   66  ALA    O  479   6.670   6.826   9.270
   66  ALA   CB  480   6.947   6.921   9.416
   67  LEU    N  481   6.767   7.001   9.166
   67  LEU   CA  482   6.642   7.051   9.111
   67  LEU    C  483   6.594   6.961   9.001
   67  LEU    O  484   6.474   6.948   8.982
   67  LEU   CB  485   6.656   7.191   9.054
   67  LEU   CG  486   6.700   7.308   9.140
   67  LEU  CD1  487   6.684   7.431   9.054
   67  LEU  CD2  488   6.617   7.321   9.268
   68  VAL    N  489   6.686   6.900   8.927
   68  VAL   CA  490   6.652   6.811   8.816
   68  VAL    C  491   6.598   6.681   8.872
   68  VAL    O  492   6.507   6.621   8.814
   68  VAL   CB  493   6.775   6.777   8.722
   68  VAL  CG1  494   6.736   6.676   8.615
   68  VAL  CG2  495   6.830   6.902   8.653
   69  LYS    N  496   6.652   6.636   8.985
   69  LYS   CA  497   6.605   6.510   9.045
   69  LYS    C  498   6.466   6.533   9.105
   69  LYS    O  499   6.377   6.448   9.092
   69  LYS   CB  500   6.705   6.463   9.150
   69  LYS   CG  501   6.707   6.314   9.171
   69  LYS   CD  502   6.838   6.272   9.236
   69  LYS   CE  503   6.868   6.350   9.366
   69  LYS   NZ  504   7.005   6.324   9.426
   70  GLU    N  505   6.448   6.649   9.167
   70  GLU   CA  506   6.321   6.689   9.225
   70  GLU    C  507   6.220   6.698   9.110
   70  GLU    O  508   6.118   6.629   9.107
   70  GLU   CB  509   6.338   6.826   9.291
   70  GLU   CG  510   6.208   6.893   9.337
   70  GLU   CD  511   6.229   7.032   9.399
   70  GLU  OE1  512   6.310   7.044   9.493
   70  GLU  OE2  513   6.164   7.129   9.354
   71  ARG    N  514   6.252   6.781   9.011
   71  ARG   CA  515   6.166   6.803   8.896
   71  ARG    C  516   6.120   6.678   8.826
   71  ARG    O  517   6.000   6.657   8.812
   71  ARG   CB  518   6.235   6.893   8.794
   71  ARG   CG  519   6.149   6.921   8.670
   71  ARG   CD  520   6.030   7.010   8.705
   71  ARG   NE  521   5.941   7.029   8.591
   71  ARG   CZ  522   5.856   6.937   8.546
   71  ARG  NH1  523   5.845   6.821   8.607
   71  ARG  NH2  524   5.780   6.963   8.441
   72  ILE    N  525   6.213   6.596   8.779
   72  ILE   CA  526   6.173   6.477   8.704
   72  ILE    C  527   6.100   6.375   8.787
   72  ILE    O  528   6.069   6.267   8.740
   72  ILE   CB  529   6.291   6.414   8.630
   72  ILE  CG1  530   6.388   6.350   8.729
   72  ILE  CG2  531   6.361   6.520   8.545
   72  ILE  CD1  532   6.507   6.290   8.664
   73  ALA    N  533   6.081   6.408   8.914
   73  ALA   CA  534   6.007   6.323   9.007
   73  ALA    C  535   5.858   6.363   8.999
   73  ALA    O  536   5.772   6.294   9.055
   73  ALA   CB  537   6.059   6.340   9.149
   74  GLN    N  538   5.829   6.476   8.935
   74  GLN   CA  539   5.692   6.519   8.917
   74  GLN    C  540   5.627   6.419   8.822
   74  GLN    O  541   5.693   6.358   8.738
   74  GLN   CB  542   5.687   6.661   8.866
   74  GLN   CG  543   5.742   6.757   8.969
   74  GLN   CD  544   5.738   6.903   8.925
   74  GLN  OE1  545   5.798   6.990   8.990
   74  GLN  NE2  546   5.667   6.932   8.816
   75  GLU    N  547   5.497   6.400   8.840
   75  GLU   CA  548   5.419   6.302   8.764
   75  GLU    C  549   5.406   6.327   8.615
   75  GLU    O  550   5.378   6.234   8.537
   75  GLU   CB  551   5.283   6.284   8.831
   75  GLU   CG  552   5.292   6.243   8.981
   75  GLU   CD  553   5.231   6.346   9.077
   75  GLU  OE1  554   5.276   6.463   9.080
   75  GLU  OE2  555   5.136   6.307   9.150
   76  ASP    N  556   5.427   6.452   8.575
   76  ASP   CA  557   5.421   6.490   8.434
   76  ASP    C  558   5.542   6.435   8.356
   76  ASP    O  559   5.541   6.431   8.232
   76  ASP   CB  560   5.402   6.642   8.415
   76  ASP   CG  561   5.523   6.724   8.452
   76  ASP  OD1  562   5.610   6.677   8.527
   76  ASP  OD2  563   5.530   6.840   8.407
   77  CYS    N  564   5.644   6.388   8.430
   77  CYS   CA  565   5.763   6.328   8.370
   77  CYS    C  566   5.753   6.177   8.384
   77  CYS    O  567   5.854   6.107   8.385
   77  CYS   CB  568   5.889   6.375   8.441
   77  CYS   SG  569   5.917   6.549   8.432
   78  ARG    N  570   5.632   6.127   8.400
   78  ARG   CA  571   5.610   5.984   8.416
   78  ARG    C  572   5.640   5.908   8.286
   78  ARG    O  573   5.667   5.788   8.291
   78  ARG   CB  574   5.467   5.960   8.464
   78  ARG   CG  575   5.430   5.815   8.492
   78  ARG   CD  576   5.290   5.804   8.557
   78  ARG   NE  577   5.296   5.773   8.700
   78  ARG   CZ  578   5.329   5.861   8.796
   78  ARG  NH1  579   5.357   5.987   8.764
   78  ARG  NH2  580   5.331   5.822   8.923
   79  ASN    N  581   5.640   5.979   8.173
   79  ASN   CA  582   5.667   5.916   8.042
   79  ASN    C  583   5.810   5.941   7.994
   79  ASN    O  584   5.854   5.885   7.894
   79  ASN   CB  585   5.570   5.968   7.936
   79  ASN   CG  586   5.426   5.930   7.965
   79  ASN  OD1  587   5.389   5.813   7.959
   79  ASN  ND2  588   5.343   6.029   7.994
   80  GLY    N  589   5.880   6.027   8.065
   80  GLY   CA  590   6.016   6.060   8.031
   80  GLY    C  591   6.024   6.210   8.032
   80  GLY    O  592   5.943   6.277   8.097
   81  PHE    N  593   6.116   6.265   7.955
   81  PHE   CA  594   6.131   6.409   7.951
   81  PHE    C  595   6.232   6.452   7.846
   81  PHE    O  596   6.312   6.371   7.799
   81  PHE   CB  597   6.170   6.462   8.090
   81  PHE   CG  598   6.289   6.391   8.153
   81  PHE  CD1  599   6.420   6.419   8.112
   81  PHE  CD2  600   6.271   6.299   8.258
   81  PHE  CE1  601   6.529   6.358   8.173
   81  PHE  CE2  602   6.379   6.239   8.320
   81  PHE   CZ  603   6.508   6.268   8.278
   82  LEU    N  604   6.225   6.580   7.806
   82  LEU   CA  605   6.314   6.637   7.708
   82  LEU    C  606   6.389   6.746   7.780
   82  LEU    O  607   6.333   6.848   7.816
   82  LEU   CB  608   6.237   6.698   7.590
   82  LEU   CG  609   6.310   6.773   7.479
   82  LEU  CD1  610   6.410   6.684   7.408
   82  LEU  CD2  611   6.206   6.822   7.380
   83  LEU    N  612   6.515   6.717   7.810
   83  LEU   CA  613   6.605   6.808   7.878
   83  LEU    C  614   6.673   6.886   7.765
   83  LEU    O  615   6.746   6.832   7.681
   83  LEU   CB  616   6.702   6.726   7.962
   83  LEU   CG  617   6.791   6.793   8.066
   83  LEU  CD1  618   6.711   6.885   8.156
   83  LEU  CD2  619   6.857   6.683   8.144
   84  ASP    N  620   6.646   7.014   7.762
   84  ASP   CA  621   6.695   7.102   7.658
   84  ASP    C  622   6.822   7.176   7.702
   84  ASP    O  623   6.816   7.258   7.793
   84  ASP   CB  624   6.579   7.198   7.625
   84  ASP   CG  625   6.620   7.312   7.536
   84  ASP  OD1  626   6.639   7.292   7.415
   84  ASP  OD2  627   6.627   7.426   7.587
   85  GLY    N  628   6.936   7.146   7.640
   85  GLY   CA  629   7.061   7.214   7.673
   85  GLY    C  630   7.127   7.194   7.810
   85  GLY    O  631   7.191   7.286   7.864
   86  PHE    N  632   7.105   7.077   7.870
   86  PHE   CA  633   7.165   7.045   7.999
   86  PHE    C  634   7.174   6.895   8.002
   86  PHE    O  635   7.076   6.828   7.977
   86  PHE   CB  636   7.082   7.091   8.117
   86  PHE   CG  637   7.148   7.062   8.251
   86  PHE  CD1  638   7.245   7.147   8.302
   86  PHE  CD2  639   7.124   6.943   8.318
   86  PHE  CE1  640   7.316   7.114   8.417
   86  PHE  CE2  641   7.196   6.910   8.433
   86  PHE   CZ  642   7.291   6.995   8.481
   87  PRO    N  643   7.289   6.840   8.044
   87  PRO   CA  644   7.413   6.904   8.090
   87  PRO    C  645   7.492   6.992   7.993
   87  PRO    O  646   7.476   6.984   7.873
   87  PRO   CB  647   7.496   6.785   8.135
   87  PRO   CG  648   7.449   6.677   8.051
   87  PRO   CD  649   7.302   6.695   8.058
   88  ARG    N  650   7.577   7.078   8.048
   88  ARG   CA  651   7.664   7.163   7.970
   88  ARG    C  652   7.813   7.125   7.984
   88  ARG    O  653   7.899   7.177   7.913
   88  ARG   CB  654   7.648   7.308   8.010
   88  ARG   CG  655   7.520   7.366   7.963
   88  ARG   CD  656   7.503   7.503   8.017
   88  ARG   NE  657   7.373   7.510   8.085
   88  ARG   CZ  658   7.357   7.521   8.217
   88  ARG  NH1  659   7.463   7.532   8.296
   88  ARG  NH2  660   7.234   7.525   8.269
   89  THR    N  661   7.844   7.033   8.076
   89  THR   CA  662   7.982   6.993   8.100
   89  THR    C  663   7.986   6.847   8.145
   89  THR    O  664   7.885   6.795   8.190
   89  THR   CB  665   8.041   7.076   8.213
   89  THR  OG1  666   7.970   7.047   8.333
   89  THR  CG2  667   8.029   7.224   8.185
   90  ILE    N  668   8.104   6.783   8.135
   90  ILE   CA  669   8.124   6.642   8.179
   90  ILE    C  670   8.096   6.630   8.328
   90  ILE    O  671   8.045   6.528   8.372
   90  ILE   CB  672   8.269   6.590   8.151
   90  ILE  CG1  673   8.288   6.566   8.001
   90  ILE  CG2  674   8.297   6.460   8.232
   90  ILE  CD1  675   8.431   6.546   7.958
   91  PRO    N  676   8.138   6.730   8.407
   91  PRO   CA  677   8.113   6.727   8.551
   91  PRO    C  678   7.964   6.721   8.577
   91  PRO    O  679   7.923   6.652   8.669
   91  PRO   CB  680   8.170   6.859   8.596
   91  PRO   CG  681   8.290   6.870   8.512
   91  PRO   CD  682   8.234   6.837   8.377
   92  GLN    N  683   7.885   6.795   8.500
   92  GLN   CA  684   7.738   6.794   8.515
   92  GLN    C  685   7.677   6.663   8.467
   92  GLN    O  686   7.586   6.609   8.529
   92  GLN   CB  687   7.677   6.908   8.437
   92  GLN   CG  688   7.689   7.038   8.511
   92  GLN   CD  689   7.660   7.157   8.425
   92  GLN  OE1  690   7.658   7.270   8.475
   92  GLN  NE2  691   7.646   7.136   8.295
   93  ALA    N  692   7.729   6.610   8.357
   93  ALA   CA  693   7.681   6.486   8.299
   93  ALA    C  694   7.712   6.368   8.389
   93  ALA    O  695   7.632   6.277   8.405
   93  ALA   CB  696   7.744   6.466   8.161
   94  ASP    N  697   7.831   6.368   8.445
   94  ASP   CA  698   7.873   6.260   8.531
   94  ASP    C  699   7.789   6.254   8.657
   94  ASP    O  700   7.756   6.146   8.704
   94  ASP   CB  701   8.021   6.276   8.563
   94  ASP   CG  702   8.088   6.144   8.585
   94  ASP  OD1  703   8.112   6.074   8.484
   94  ASP  OD2  704   8.112   6.109   8.702
   95  ALA    N  705   7.752   6.370   8.711
   95  ALA   CA  706   7.670   6.380   8.832
   95  ALA    C  707   7.530   6.327   8.806
   95  ALA    O  708   7.472   6.263   8.893
   95  ALA   CB  709   7.662   6.521   8.882
   96  MET    N  710   7.476   6.353   8.688
   96  MET   CA  711   7.345   6.301   8.657
   96  MET    C  712   7.351   6.151   8.661
   96  MET    O  713   7.258   6.088   8.708
   96  MET   CB  714   7.300   6.343   8.518
   96  MET   CG  715   7.236   6.478   8.516
   96  MET   SD  716   7.212   6.523   8.347
   96  MET   CE  717   7.054   6.450   8.317
   97  LYS    N  718   7.459   6.094   8.612
   97  LYS   CA  719   7.470   5.949   8.610
   97  LYS    C  720   7.475   5.893   8.751
   97  LYS    O  721   7.410   5.793   8.781
   97  LYS   CB  722   7.592   5.902   8.531
   97  LYS   CG  723   7.593   5.750   8.512
   97  LYS   CD  724   7.687   5.701   8.402
   97  LYS   CE  725   7.831   5.701   8.444
   97  LYS   NZ  726   7.910   5.612   8.352
   98  GLU    N  727   7.553   5.961   8.836
   98  GLU   CA  728   7.573   5.922   8.975
   98  GLU    C  729   7.447   5.931   9.058
   98  GLU    O  730   7.430   5.856   9.153
   98  GLU   CB  731   7.683   6.008   9.038
   98  GLU   CG  732   7.819   5.996   8.969
   98  GLU   CD  733   7.895   5.870   9.009
   98  GLU  OE1  734   7.938   5.863   9.126
   98  GLU  OE2  735   7.913   5.780   8.922
   99  ALA    N  736   7.359   6.025   9.023
   99  ALA   CA  737   7.232   6.038   9.093
   99  ALA    C  738   7.127   5.938   9.041
   99  ALA    O  739   7.013   5.938   9.088
   99  ALA   CB  740   7.179   6.180   9.081
  100  GLY    N  741   7.166   5.856   8.942
  100  GLY   CA  742   7.077   5.755   8.885
  100  GLY    C  743   6.989   5.803   8.772
  100  GLY    O  744   6.899   5.732   8.729
  101  ILE    N  745   7.015   5.923   8.722
  101  ILE   CA  746   6.938   5.981   8.614
  101  ILE    C  747   6.991   5.937   8.478
  101  ILE    O  748   7.081   5.999   8.423
  101  ILE   CB  749   6.944   6.134   8.622
  101  ILE  CG1  750   6.889   6.180   8.757
  101  ILE  CG2  751   6.864   6.196   8.511
  101  ILE  CD1  752   6.909   6.327   8.784
  102  ASN    N  753   6.940   5.827   8.425
  102  ASN   CA  754   6.987   5.781   8.296
  102  ASN    C  755   6.905   5.848   8.186
  102  ASN    O  756   6.801   5.905   8.215
  102  ASN   CB  757   6.974   5.629   8.286
  102  ASN   CG  758   6.832   5.584   8.294
  102  ASN  OD1  759   6.765   5.609   8.395
  102  ASN  ND2  760   6.781   5.522   8.187
  103  VAL    N  761   6.955   5.844   8.062
  103  VAL   CA  762   6.885   5.902   7.947
  103  VAL    C  763   6.894   5.808   7.831
  103  VAL    O  764   6.997   5.752   7.804
  103  VAL   CB  765   6.941   6.041   7.901
  103  VAL  CG1  766   6.924   6.144   8.008
  103  VAL  CG2  767   7.085   6.032   7.860
  104  ASP    N  768   6.785   5.790   7.760
  104  ASP   CA  769   6.788   5.701   7.648
  104  ASP    C  770   6.860   5.759   7.530
  104  ASP    O  771   6.923   5.685   7.456
  104  ASP   CB  772   6.647   5.666   7.606
  104  ASP   CG  773   6.569   5.606   7.716
  104  ASP  OD1  774   6.597   5.489   7.750
  104  ASP  OD2  775   6.483   5.677   7.771
  105  TYR    N  776   6.843   5.889   7.506
  105  TYR   CA  777   6.903   5.954   7.391
  105  TYR    C  778   6.964   6.087   7.415
  105  TYR    O  779   6.911   6.170   7.487
  105  TYR   CB  780   6.802   5.977   7.282
  105  TYR   CG  781   6.746   5.853   7.227
  105  TYR  CD1  782   6.633   5.797   7.284
  105  TYR  CD2  783   6.805   5.790   7.117
  105  TYR  CE1  784   6.577   5.680   7.235
  105  TYR  CE2  785   6.750   5.671   7.066
  105  TYR   CZ  786   6.635   5.618   7.127
  105  TYR   OH  787   6.577   5.502   7.082
  106  VAL    N  788   7.070   6.112   7.341
  106  VAL   CA  789   7.143   6.236   7.346
  106  VAL    C  790   7.153   6.270   7.199
  106  VAL    O  791   7.216   6.198   7.120
  106  VAL   CB  792   7.283   6.216   7.402
  106  VAL  CG1  793   7.356   6.347   7.400
  106  VAL  CG2  794   7.276   6.159   7.542
  107  LEU    N  795   7.080   6.373   7.162
  107  LEU   CA  796   7.076   6.416   7.024
  107  LEU    C  797   7.151   6.546   7.010
  107  LEU    O  798   7.135   6.635   7.092
  107  LEU   CB  799   6.932   6.436   6.980
  107  LEU   CG  800   6.832   6.324   7.012
  107  LEU  CD1  801   6.693   6.371   6.975
  107  LEU  CD2  802   6.867   6.198   6.937
  108  GLU    N  803   7.237   6.555   6.911
  108  GLU   CA  804   7.312   6.676   6.887
  108  GLU    C  805   7.257   6.734   6.759
  108  GLU    O  806   7.267   6.672   6.655
  108  GLU   CB  807   7.460   6.649   6.870
  108  GLU   CG  808   7.542   6.778   6.863
  108  GLU   CD  809   7.682   6.760   6.811
  108  GLU  OE1  810   7.726   6.644   6.793
  108  GLU  OE2  811   7.748   6.864   6.788
  109  PHE    N  812   7.196   6.850   6.769
  109  PHE   CA  813   7.139   6.915   6.654
  109  PHE    C  814   7.251   6.993   6.589
  109  PHE    O  815   7.291   7.098   6.637
  109  PHE   CB  816   7.028   7.006   6.702
  109  PHE   CG  817   6.930   7.042   6.597
  109  PHE  CD1  818   6.821   6.959   6.572
  109  PHE  CD2  819   6.938   7.165   6.530
  109  PHE  CE1  820   6.721   6.999   6.484
  109  PHE  CE2  821   6.838   7.206   6.441
  109  PHE   CZ  822   6.729   7.123   6.419
  110  ASP    N  823   7.299   6.944   6.476
  110  ASP   CA  824   7.413   7.005   6.408
  110  ASP    C  825   7.389   7.106   6.295
  110  ASP    O  826   7.326   7.072   6.195
  110  ASP   CB  827   7.500   6.892   6.356
  110  ASP   CG  828   7.631   6.939   6.304
  110  ASP  OD1  829   7.700   7.012   6.378
  110  ASP  OD2  830   7.665   6.903   6.190
  111  VAL    N  831   7.437   7.229   6.311
  111  VAL   CA  832   7.428   7.333   6.209
  111  VAL    C  833   7.562   7.407   6.211
  111  VAL    O  834   7.599   7.465   6.314
  111  VAL   CB  835   7.318   7.436   6.234
  111  VAL  CG1  836   7.323   7.543   6.126
  111  VAL  CG2  837   7.182   7.368   6.236
  112  PRO    N  838   7.636   7.404   6.099
  112  PRO   CA  839   7.767   7.467   6.078
  112  PRO    C  840   7.774   7.611   6.123
  112  PRO    O  841   7.691   7.694   6.085
  112  PRO   CB  842   7.787   7.455   5.927
  112  PRO   CG  843   7.719   7.323   5.897
  112  PRO   CD  844   7.591   7.336   5.977
  113  ASP    N  845   7.878   7.641   6.199
  113  ASP   CA  846   7.897   7.775   6.251
  113  ASP    C  847   7.871   7.885   6.151
  113  ASP    O  848   7.803   7.982   6.183
  113  ASP   CB  849   8.038   7.793   6.308
  113  ASP   CG  850   8.055   7.726   6.444
  113  ASP  OD1  851   7.958   7.666   6.496
  113  ASP  OD2  852   8.167   7.736   6.498
  114  GLU    N  853   7.927   7.871   6.032
  114  GLU   CA  854   7.910   7.973   5.929
  114  GLU    C  855   7.765   7.993   5.894
  114  GLU    O  856   7.722   8.106   5.874
  114  GLU   CB  857   7.989   7.939   5.802
  114  GLU   CG  858   8.138   7.969   5.810
  114  GLU   CD  859   8.167   8.108   5.864
  114  GLU  OE1  860   8.119   8.208   5.806
  114  GLU  OE2  861   8.239   8.115   5.967
  115  LEU    N  862   7.689   7.885   5.889
  115  LEU   CA  863   7.550   7.897   5.855
  115  LEU    C  864   7.475   7.967   5.966
  115  LEU    O  865   7.391   8.052   5.940
  115  LEU   CB  866   7.491   7.761   5.821
  115  LEU   CG  867   7.520   7.718   5.676
  115  LEU  CD1  868   7.664   7.676   5.655
  115  LEU  CD2  869   7.427   7.606   5.641
  116  ILE    N  870   7.512   7.937   6.091
  116  ILE   CA  871   7.450   8.002   6.207
  116  ILE    C  872   7.487   8.151   6.205
  116  ILE    O  873   7.401   8.236   6.230
  116  ILE   CB  874   7.498   7.942   6.343
  116  ILE  CG1  875   7.444   7.801   6.364
  116  ILE  CG2  876   7.454   8.030   6.458
  116  ILE  CD1  877   7.505   7.733   6.485
  117  VAL    N  878   7.614   8.181   6.181
  117  VAL   CA  879   7.664   8.319   6.175
  117  VAL    C  880   7.582   8.397   6.073
  117  VAL    O  881   7.535   8.506   6.103
  117  VAL   CB  882   7.812   8.327   6.131
  117  VAL  CG1  883   7.855   8.470   6.128
  117  VAL  CG2  884   7.902   8.251   6.223
  118  ASP    N  885   7.560   8.338   5.956
  118  ASP   CA  886   7.483   8.398   5.847
  118  ASP    C  887   7.337   8.416   5.884
  118  ASP    O  888   7.273   8.515   5.845
  118  ASP   CB  889   7.491   8.312   5.720
  118  ASP   CG  890   7.634   8.300   5.665
  118  ASP  OD1  891   7.723   8.379   5.705
  118  ASP  OD2  892   7.657   8.209   5.581
  119  ARG    N  893   7.283   8.319   5.957
  119  ARG   CA  894   7.144   8.324   6.000
  119  ARG    C  895   7.122   8.434   6.102
  119  ARG    O  896   7.010   8.480   6.118
  119  ARG   CB  897   7.099   8.190   6.059
  119  ARG   CG  898   7.093   8.078   5.957
  119  ARG   CD  899   7.067   7.942   6.019
  119  ARG   NE  900   7.062   7.837   5.917
  119  ARG   CZ  901   7.025   7.711   5.940
  119  ARG  NH1  902   6.991   7.673   6.062
  119  ARG  NH2  903   7.024   7.622   5.841
  120  ILE    N  904   7.228   8.482   6.164
  120  ILE   CA  905   7.211   8.583   6.266
  120  ILE    C  906   7.265   8.721   6.239
  120  ILE    O  907   7.191   8.818   6.250
  120  ILE   CB  908   7.263   8.532   6.403
  120  ILE  CG1  909   7.174   8.419   6.454
  120  ILE  CG2  910   7.267   8.645   6.505
  120  ILE  CD1  911   7.243   8.329   6.553
  121  VAL    N  912   7.392   8.733   6.204
  121  VAL   CA  913   7.447   8.866   6.183
  121  VAL    C  914   7.367   8.949   6.083
  121  VAL    O  915   7.346   9.070   6.104
  121  VAL   CB  916   7.598   8.864   6.145
  121  VAL  CG1  917   7.674   8.773   6.239
  121  VAL  CG2  918   7.618   8.825   6.001
  122  GLY    N  919   7.312   8.882   5.982
  122  GLY   CA  920   7.236   8.951   5.880
  122  GLY    C  921   7.091   8.981   5.913
  122  GLY    O  922   7.005   8.968   5.826
  123  ARG    N  923   7.061   9.017   6.037
  123  ARG   CA  924   6.923   9.047   6.071
  123  ARG    C  925   6.905   9.184   6.132
  123  ARG    O  926   6.981   9.226   6.219
  123  ARG   CB  927   6.858   8.936   6.156
  123  ARG   CG  928   6.889   8.933   6.304
  123  ARG   CD  929   6.804   8.826   6.373
  123  ARG   NE  930   6.843   8.809   6.512
  123  ARG   CZ  931   6.877   8.692   6.565
  123  ARG  NH1  932   6.874   8.581   6.493
  123  ARG  NH2  933   6.913   8.686   6.693
  124  ARG    N  934   6.806   9.254   6.076
  124  ARG   CA  935   6.768   9.390   6.114
  124  ARG    C  936   6.634   9.379   6.187
  124  ARG    O  937   6.545   9.304   6.146
  124  ARG   CB  938   6.750   9.477   5.989
  124  ARG   CG  939   6.858   9.464   5.882
  124  ARG   CD  940   6.992   9.529   5.920
  124  ARG   NE  941   7.086   9.527   5.808
  124  ARG   CZ  942   7.189   9.443   5.797
  124  ARG  NH1  943   7.215   9.356   5.894
  124  ARG  NH2  944   7.268   9.448   5.690
  125  VAL    N  945   6.616   9.459   6.292
  125  VAL   CA  946   6.496   9.455   6.372
  125  VAL    C  947   6.433   9.593   6.395
  125  VAL    O  948   6.503   9.694   6.401
  125  VAL   CB  949   6.527   9.393   6.513
  125  VAL  CG1  950   6.597   9.258   6.497
  125  VAL  CG2  951   6.614   9.487   6.596
  126  HIS    N  952   6.301   9.598   6.402
  126  HIS   CA  953   6.237   9.725   6.431
  126  HIS    C  954   6.227   9.730   6.583
  126  HIS    O  955   6.137   9.668   6.642
  126  HIS   CB  956   6.097   9.738   6.371
  126  HIS   CG  957   6.031   9.868   6.405
  126  HIS  ND1  958   6.100   9.987   6.406
  126  HIS  CD2  959   5.906   9.896   6.448
  126  HIS  CE1  960   6.020  10.083   6.450
  126  HIS  NE2  961   5.902  10.030   6.475
  127  ALA    N  962   6.318   9.804   6.645
  127  ALA   CA  963   6.324   9.815   6.790
  127  ALA    C  964   6.189   9.827   6.865
  127  ALA    O  965   6.154   9.736   6.941
  127  ALA   CB  966   6.422   9.926   6.831
  128  PRO    N  967   6.112   9.937   6.845
  128  PRO   CA  968   5.982   9.952   6.915
  128  PRO    C  969   5.863   9.873   6.856
  128  PRO    O  970   5.761   9.932   6.817
  128  PRO   CB  971   5.957  10.104   6.909
  128  PRO   CG  972   6.093  10.165   6.880
  128  PRO   CD  973   6.149  10.065   6.782
  129  SER    N  974   5.875   9.741   6.850
  129  SER   CA  975   5.770   9.653   6.798
  129  SER    C  976   5.820   9.510   6.806
  129  SER    O  977   5.743   9.415   6.822
  129  SER   CB  978   5.738   9.687   6.652
  129  SER   OG  979   5.847   9.655   6.566
  130  GLY    N  980   5.952   9.496   6.789
  130  GLY   CA  981   6.015   9.366   6.795
  130  GLY    C  982   6.021   9.295   6.662
  130  GLY    O  983   6.079   9.187   6.654
  131  ARG    N  984   5.962   9.353   6.557
  131  ARG   CA  985   5.963   9.291   6.425
  131  ARG    C  986   6.105   9.262   6.379
  131  ARG    O  987   6.195   9.344   6.397
  131  ARG   CB  988   5.890   9.379   6.323
  131  ARG   CG  989   5.745   9.339   6.298
  131  ARG   CD  990   5.647   9.437   6.362
  131  ARG   NE  991   5.668   9.574   6.317
  131  ARG   CZ  992   5.599   9.678   6.362
  131  ARG  NH1  993   5.504   9.661   6.454
  131  ARG  NH2  994   5.624   9.800   6.317
  132  VAL    N  995   6.125   9.145   6.318
  132  VAL   CA  996   6.258   9.103   6.274
  132  VAL    C  997   6.266   9.065   6.126
  132  VAL    O  998   6.179   8.994   6.073
  132  VAL   CB  999   6.312   8.985   6.363
  132  VAL  CG1 1000   6.234   8.858   6.336
  132  VAL  CG2 1001   6.460   8.964   6.339
  133  TYR    N 1002   6.372   9.112   6.062
  133  TYR   CA 1003   6.395   9.088   5.921
  133  TYR    C 1004   6.531   9.026   5.906
  133  TYR    O 1005   6.608   9.022   6.001
  133  TYR   CB 1006   6.394   9.221   5.845
  133  TYR   CG 1007   6.268   9.299   5.866
  133  TYR  CD1 1008   6.156   9.278   5.786
  133  TYR  CD2 1009   6.257   9.388   5.973
  133  TYR  CE1 1010   6.036   9.342   5.812
  133  TYR  CE2 1011   6.138   9.453   6.000
  133  TYR   CZ 1012   6.027   9.429   5.920
  133  TYR   OH 1013   5.908   9.492   5.949
  134  HIS    N 1014   6.556   8.973   5.787
  134  HIS   CA 1015   6.685   8.917   5.751
  134  HIS    C 1016   6.716   8.955   5.606
  134  HIS    O 1017   6.657   8.901   5.513
  134  HIS   CB 1018   6.692   8.765   5.768
  134  HIS   CG 1019   6.831   8.711   5.750
  134  HIS  ND1 1020   6.886   8.687   5.626
  134  HIS  CD2 1021   6.928   8.684   5.840
  134  HIS  CE1 1022   7.011   8.647   5.641
  134  HIS  NE2 1023   7.039   8.644   5.770
  135  VAL    N 1024   6.812   9.046   5.589
  135  VAL   CA 1025   6.854   9.096   5.459
  135  VAL    C 1026   6.840   8.996   5.345
  135  VAL    O 1027   6.812   9.034   5.232
  135  VAL   CB 1028   6.999   9.150   5.463
  135  VAL  CG1 1029   7.006   9.273   5.552
  135  VAL  CG2 1030   7.095   9.043   5.512
  136  LYS    N 1031   6.862   8.868   5.374
  136  LYS   CA 1032   6.845   8.766   5.272
  136  LYS    C 1033   6.711   8.695   5.287
  136  LYS    O 1034   6.626   8.705   5.199
  136  LYS   CB 1035   6.958   8.662   5.276
  136  LYS   CG 1036   7.094   8.710   5.228
  136  LYS   CD 1037   7.179   8.763   5.344
  136  LYS   CE 1038   7.316   8.815   5.299
  136  LYS   NZ 1039   7.396   8.870   5.414
  137  PHE    N 1040   6.691   8.631   5.402
  137  PHE   CA 1041   6.570   8.551   5.430
  137  PHE    C 1042   6.434   8.618   5.431
  137  PHE    O 1043   6.338   8.561   5.378
  137  PHE   CB 1044   6.591   8.467   5.556
  137  PHE   CG 1045   6.727   8.400   5.562
  137  PHE  CD1 1046   6.789   8.356   5.445
  137  PHE  CD2 1047   6.797   8.392   5.681
  137  PHE  CE1 1048   6.918   8.306   5.447
  137  PHE  CE2 1049   6.927   8.342   5.685
  137  PHE   CZ 1050   6.988   8.299   5.567
  138  ASN    N 1051   6.421   8.734   5.496
  138  ASN   CA 1052   6.294   8.806   5.499
  138  ASN    C 1053   6.320   8.956   5.500
  138  ASN    O 1054   6.296   9.025   5.599
  138  ASN   CB 1055   6.202   8.761   5.616
  138  ASN   CG 1056   6.243   8.819   5.752
  138  ASN  OD1 1057   6.357   8.804   5.796
  138  ASN  ND2 1058   6.148   8.884   5.819
  139  PRO    N 1059   6.371   9.008   5.388
  139  PRO   CA 1060   6.401   9.151   5.377
  139  PRO    C 1061   6.276   9.237   5.389
  139  PRO    O 1062   6.164   9.190   5.367
  139  PRO   CB 1063   6.462   9.162   5.238
  139  PRO   CG 1064   6.392   9.051   5.161
  139  PRO   CD 1065   6.395   8.938   5.260
  140  PRO    N 1066   6.291   9.361   5.436
  140  PRO   CA 1067   6.171   9.443   5.444
  140  PRO    C 1068   6.140   9.491   5.303
  140  PRO    O 1069   6.228   9.492   5.216
  140  PRO   CB 1070   6.213   9.556   5.537
  140  PRO   CG 1071   6.357   9.569   5.511
  140  PRO   CD 1072   6.404   9.426   5.503
  141  LYS    N 1073   6.013   9.525   5.278
  141  LYS   CA 1074   5.969   9.574   5.147
  141  LYS    C 1075   6.059   9.691   5.108
  141  LYS    O 1076   6.116   9.693   5.000
  141  LYS   CB 1077   5.823   9.619   5.152
  141  LYS   CG 1078   5.721   9.508   5.176
  141  LYS   CD 1079   5.583   9.567   5.198
  141  LYS   CE 1080   5.489   9.466   5.262
  141  LYS   NZ 1081   5.373   9.535   5.329
  142  VAL    N 1082   6.067   9.789   5.197
  142  VAL   CA 1083   6.154   9.902   5.175
  142  VAL    C 1084   6.275   9.861   5.257
  142  VAL    O 1085   6.271   9.867   5.381
  142  VAL   CB 1086   6.095  10.033   5.231
  142  VAL  CG1 1087   6.179  10.152   5.186
  142  VAL  CG2 1088   5.950  10.050   5.187
  143  GLU    N 1089   6.375   9.806   5.190
  143  GLU   CA 1090   6.495   9.760   5.257
  143  GLU    C 1091   6.554   9.866   5.350
  143  GLU    O 1092   6.572   9.982   5.311
  143  GLU   CB 1093   6.598   9.710   5.154
  143  GLU   CG 1094   6.727   9.652   5.214
  143  GLU   CD 1095   6.716   9.509   5.266
  143  GLU  OE1 1096   6.676   9.418   5.189
  143  GLU  OE2 1097   6.753   9.487   5.384
  144  GLY    N 1098   6.579   9.825   5.475
  144  GLY   CA 1099   6.633   9.914   5.577
  144  GLY    C 1100   6.523   9.989   5.650
  144  GLY    O 1101   6.549  10.060   5.748
  145  LYS    N 1102   6.399   9.968   5.608
  145  LYS   CA 1103   6.283  10.036   5.665
  145  LYS    C 1104   6.179   9.935   5.712
  145  LYS    O 1105   6.149   9.838   5.641
  145  LYS   CB 1106   6.218  10.124   5.558
  145  LYS   CG 1107   6.309  10.227   5.495
  145  LYS   CD 1108   6.308  10.354   5.575
  145  LYS   CE 1109   6.369  10.467   5.496
  145  LYS   NZ 1110   6.348  10.601   5.560
  146  ASP    N 1111   6.120   9.961   5.828
  146  ASP   CA 1112   6.016   9.875   5.883
  146  ASP    C 1113   5.887   9.893   5.803
  146  ASP    O 1114   5.834  10.005   5.792
  146  ASP   CB 1115   5.991   9.904   6.032
  146  ASP   CG 1116   5.867   9.836   6.086
  146  ASP  OD1 1117   5.851   9.713   6.069
  146  ASP  OD2 1118   5.784   9.908   6.144
  147  ASP    N 1119   5.836   9.782   5.752
  147  ASP   CA 1120   5.716   9.780   5.669
  147  ASP    C 1121   5.586   9.834   5.727
  147  ASP    O 1122   5.500   9.882   5.652
  147  ASP   CB 1123   5.692   9.638   5.619
  147  ASP   CG 1124   5.806   9.587   5.535
  147  ASP  OD1 1125   5.886   9.671   5.486
  147  ASP  OD2 1126   5.815   9.463   5.518
  148  VAL    N 1127   5.571   9.826   5.859
  148  VAL   CA 1128   5.450   9.874   5.924
  148  VAL    C 1129   5.451  10.021   5.967
  148  VAL    O 1130   5.346  10.086   5.967
  148  VAL   CB 1131   5.412   9.781   6.041
  148  VAL  CG1 1132   5.338   9.856   6.152
  148  VAL  CG2 1133   5.326   9.667   5.987
  149  THR    N 1134   5.568  10.076   5.997
  149  THR   CA 1135   5.577  10.215   6.041
  149  THR    C 1136   5.658  10.305   5.947
  149  THR    O 1137   5.649  10.429   5.955
  149  THR   CB 1138   5.640  10.223   6.180
  149  THR  OG1 1139   5.773  10.172   6.174
  149  THR  CG2 1140   5.559  10.141   6.279
  150  GLY    N 1141   5.735  10.245   5.857
  150  GLY   CA 1142   5.817  10.325   5.769
  150  GLY    C 1143   5.922  10.387   5.859
  150  GLY    O 1144   5.960  10.503   5.843
  151  GLU    N 1145   5.963  10.309   5.959
  151  GLU   CA 1146   6.062  10.351   6.056
  151  GLU    C 1147   6.188  10.267   6.036
  151  GLU    O 1148   6.179  10.147   6.008
  151  GLU   CB 1149   6.007  10.333   6.198
  151  GLU   CG 1150   6.078  10.412   6.307
  151  GLU   CD 1151   6.009  10.400   6.443
  151  GLU  OE1 1152   5.886  10.377   6.447
  151  GLU  OE2 1153   6.078  10.414   6.547
  152  GLU    N 1154   6.305  10.328   6.051
  152  GLU   CA 1155   6.430  10.256   6.031
  152  GLU    C 1156   6.450  10.138   6.125
  152  GLU    O 1157   6.406  10.136   6.240
  152  GLU   CB 1158   6.549  10.352   6.039
  152  GLU   CG 1159   6.559  10.448   5.920
  152  GLU   CD 1160   6.664  10.407   5.817
  152  GLU  OE1 1161   6.666  10.289   5.776
  152  GLU  OE2 1162   6.743  10.495   5.776
  153  LEU    N 1163   6.516  10.036   6.070
  153  LEU   CA 1164   6.545   9.914   6.143
  153  LEU    C 1165   6.685   9.922   6.200
  153  LEU    O 1166   6.766  10.006   6.159
  153  LEU   CB 1167   6.533   9.794   6.050
  153  LEU   CG 1168   6.401   9.776   5.976
  153  LEU  CD1 1169   6.413   9.658   5.882
  153  LEU  CD2 1170   6.289   9.756   6.075
  154  THR    N 1171   6.716   9.830   6.291
  154  THR   CA 1172   6.846   9.825   6.357
  154  THR    C 1173   6.901   9.682   6.367
  154  THR    O 1174   6.843   9.588   6.315
  154  THR   CB 1175   6.833   9.881   6.499
  154  THR  OG1 1176   6.711   9.833   6.558
  154  THR  CG2 1177   6.833  10.033   6.497
  155  THR    N 1178   7.016   9.668   6.429
  155  THR   CA 1179   7.074   9.537   6.448
  155  THR    C 1180   7.088   9.522   6.597
  155  THR    O 1181   7.119   9.620   6.665
  155  THR   CB 1182   7.212   9.526   6.382
  155  THR  OG1 1183   7.271   9.656   6.373
  155  THR  CG2 1184   7.199   9.464   6.244
  156  ARG    N 1185   7.054   9.405   6.648
  156  ARG   CA 1186   7.066   9.381   6.791
  156  ARG    C 1187   7.217   9.369   6.823
  156  ARG    O 1188   7.297   9.336   6.735
  156  ARG   CB 1189   6.992   9.253   6.829
  156  ARG   CG 1190   6.915   9.259   6.960
  156  ARG   CD 1191   6.869   9.120   7.009
  156  ARG   NE 1192   6.784   9.048   6.913
  156  ARG   CZ 1193   6.653   9.065   6.899
  156  ARG  NH1 1194   6.587   9.153   6.973
  156  ARG  NH2 1195   6.586   8.994   6.809
  157  LYS    N 1196   7.255   9.397   6.948
  157  LYS   CA 1197   7.396   9.387   6.988
  157  LYS    C 1198   7.442   9.242   6.977
  157  LYS    O 1199   7.552   9.214   6.931
  157  LYS   CB 1200   7.414   9.436   7.133
  157  LYS   CG 1201   7.553   9.406   7.194
  157  LYS   CD 1202   7.668   9.471   7.116
  157  LYS   CE 1203   7.680   9.621   7.145
  157  LYS   NZ 1204   7.733   9.652   7.281
  158  ASP    N 1205   7.353   9.152   7.017
  158  ASP   CA 1206   7.378   9.009   7.013
  158  ASP    C 1207   7.406   8.961   6.872
  158  ASP    O 1208   7.494   8.878   6.850
  158  ASP   CB 1209   7.256   8.933   7.067
  158  ASP   CG 1210   7.217   8.977   7.207
  158  ASP  OD1 1211   7.305   9.021   7.284
  158  ASP  OD2 1212   7.096   8.966   7.240
  159  ASP    N 1213   7.332   9.017   6.776
  159  ASP   CA 1214   7.346   8.980   6.636
  159  ASP    C 1215   7.481   9.015   6.576
  159  ASP    O 1216   7.518   8.964   6.471
  159  ASP   CB 1217   7.235   9.047   6.556
  159  ASP   CG 1218   7.097   9.019   6.611
  159  ASP  OD1 1219   7.085   8.934   6.703
  159  ASP  OD2 1220   7.000   9.082   6.562
  160  GLN    N 1221   7.556   9.100   6.645
  160  GLN   CA 1222   7.689   9.142   6.601
  160  GLN    C 1223   7.781   9.023   6.572
  160  GLN    O 1224   7.802   8.938   6.658
  160  GLN   CB 1225   7.754   9.231   6.706
  160  GLN   CG 1226   7.742   9.379   6.678
  160  GLN   CD 1227   7.877   9.442   6.644
  160  GLN  OE1 1228   7.973   9.372   6.607
  160  GLN  NE2 1229   7.884   9.574   6.657
  161  GLU    N 1230   7.843   9.024   6.455
  161  GLU   CA 1231   7.930   8.916   6.414
  161  GLU    C 1232   8.036   8.877   6.516
  161  GLU    O 1233   8.059   8.758   6.539
  161  GLU   CB 1234   7.993   8.947   6.279
  161  GLU   CG 1235   8.033   8.822   6.200
  161  GLU   CD 1236   8.070   8.852   6.055
  161  GLU  OE1 1237   7.981   8.895   5.977
  161  GLU  OE2 1238   8.188   8.831   6.019
  162  GLU    N 1239   8.101   8.976   6.576
  162  GLU   CA 1240   8.205   8.953   6.676
  162  GLU    C 1241   8.150   8.880   6.799
  162  GLU    O 1242   8.213   8.790   6.854
  162  GLU   CB 1243   8.266   9.087   6.720
  162  GLU   CG 1244   8.361   9.078   6.841
  162  GLU   CD 1245   8.333   9.187   6.946
  162  GLU  OE1 1246   8.246   9.165   7.033
  162  GLU  OE2 1247   8.399   9.293   6.939
  163  THR    N 1248   8.032   8.922   6.843
  163  THR   CA 1249   7.966   8.862   6.956
  163  THR    C 1250   7.923   8.719   6.921
  163  THR    O 1251   7.950   8.626   6.997
  163  THR   CB 1252   7.844   8.946   6.995
  163  THR  OG1 1253   7.888   9.080   7.021
  163  THR  CG2 1254   7.776   8.891   7.118
  164  VAL    N 1255   7.864   8.700   6.803
  164  VAL   CA 1256   7.818   8.568   6.760
  164  VAL    C 1257   7.932   8.468   6.751
  164  VAL    O 1258   7.927   8.363   6.815
  164  VAL   CB 1259   7.744   8.575   6.623
  164  VAL  CG1 1260   7.698   8.435   6.580
  164  VAL  CG2 1261   7.624   8.665   6.635
  165  ARG    N 1262   8.036   8.502   6.676
  165  ARG   CA 1263   8.150   8.412   6.663
  165  ARG    C 1264   8.217   8.376   6.796
  165  ARG    O 1265   8.270   8.267   6.811
  165  ARG   CB 1266   8.251   8.470   6.565
  165  ARG   CG 1267   8.202   8.461   6.423
  165  ARG   CD 1268   8.318   8.434   6.329
  165  ARG   NE 1269   8.272   8.380   6.201
  165  ARG   CZ 1270   8.255   8.453   6.092
  165  ARG  NH1 1271   8.280   8.583   6.095
  165  ARG  NH2 1272   8.214   8.395   5.980
  166  LYS    N 1273   8.211   8.467   6.892
  166  LYS   CA 1274   8.268   8.444   7.024
  166  LYS    C 1275   8.181   8.344   7.100
  166  LYS    O 1276   8.232   8.252   7.163
  166  LYS   CB 1277   8.276   8.574   7.100
  166  LYS   CG 1278   8.416   8.618   7.135
  166  LYS   CD 1279   8.412   8.766   7.171
  166  LYS   CE 1280   8.292   8.801   7.261
  166  LYS   NZ 1281   8.254   8.946   7.256
  167  ARG    N 1282   8.050   8.363   7.095
  167  ARG   CA 1283   7.960   8.270   7.162
  167  ARG    C 1284   7.981   8.127   7.114
  167  ARG    O 1285   7.982   8.032   7.192
  167  ARG   CB 1286   7.815   8.309   7.136
  167  ARG   CG 1287   7.762   8.418   7.225
  167  ARG   CD 1288   7.611   8.400   7.247
  167  ARG   NE 1289   7.534   8.420   7.124
  167  ARG   CZ 1290   7.475   8.535   7.091
  167  ARG  NH1 1291   7.482   8.639   7.172
  167  ARG  NH2 1292   7.408   8.544   6.978
  168  LEU    N 1293   7.998   8.111   6.983
  168  LEU   CA 1294   8.016   7.980   6.926
  168  LEU    C 1295   8.145   7.913   6.964
  168  LEU    O 1296   8.146   7.791   6.986
  168  LEU   CB 1297   7.998   7.983   6.776
  168  LEU   CG 1298   7.855   8.006   6.721
  168  LEU  CD1 1299   7.863   8.032   6.569
  168  LEU  CD2 1300   7.765   7.888   6.753
  169  VAL    N 1301   8.256   7.987   6.970
  169  VAL   CA 1302   8.384   7.926   7.009
  169  VAL    C 1303   8.373   7.879   7.154
  169  VAL    O 1304   8.404   7.764   7.188
  169  VAL   CB 1305   8.506   8.023   6.996
  169  VAL  CG1 1306   8.484   8.150   7.076
  169  VAL  CG2 1307   8.633   7.955   7.045
  170  GLU    N 1308   8.317   7.967   7.235
  170  GLU   CA 1309   8.295   7.946   7.376
  170  GLU    C 1310   8.214   7.817   7.397
  170  GLU    O 1311   8.242   7.735   7.487
  170  GLU   CB 1312   8.220   8.068   7.428
  170  GLU   CG 1313   8.250   8.108   7.569
  170  GLU   CD 1314   8.139   8.071   7.664
  170  GLU  OE1 1315   8.021   8.095   7.629
  170  GLU  OE2 1316   8.170   8.019   7.774
  171  TYR    N 1317   8.113   7.800   7.312
  171  TYR   CA 1318   8.024   7.685   7.313
  171  TYR    C 1319   8.099   7.558   7.277
  171  TYR    O 1320   8.085   7.455   7.342
  171  TYR   CB 1321   7.908   7.707   7.215
  171  TYR   CG 1322   7.824   7.584   7.193
  171  TYR  CD1 1323   7.729   7.544   7.286
  171  TYR  CD2 1324   7.844   7.503   7.081
  171  TYR  CE1 1325   7.657   7.425   7.270
  171  TYR  CE2 1326   7.773   7.385   7.064
  171  TYR   CZ 1327   7.680   7.346   7.159
  171  TYR   OH 1328   7.611   7.226   7.141
  172  HIS    N 1329   8.180   7.566   7.173
  172  HIS   CA 1330   8.256   7.451   7.128
  172  HIS    C 1331   8.367   7.402   7.218
  172  HIS    O 1332   8.388   7.281   7.230
  172  HIS   CB 1333   8.309   7.475   6.989
  172  HIS   CG 1334   8.205   7.465   6.885
  172  HIS  ND1 1335   8.144   7.346   6.853
  172  HIS  CD2 1336   8.147   7.559   6.807
  172  HIS  CE1 1337   8.053   7.366   6.761
  172  HIS  NE2 1338   8.052   7.495   6.731
  173  GLN    N 1339   8.443   7.493   7.279
  173  GLN   CA 1340   8.550   7.448   7.368
  173  GLN    C 1341   8.488   7.375   7.489
  173  GLN    O 1342   8.544   7.279   7.543
  173  GLN   CB 1343   8.637   7.566   7.415
  173  GLN   CG 1344   8.564   7.668   7.503
  173  GLN   CD 1345   8.652   7.785   7.551
  173  GLN  OE1 1346   8.641   7.830   7.665
  173  GLN  NE2 1347   8.737   7.837   7.462
  174  MET    N 1348   8.369   7.420   7.528
  174  MET   CA 1349   8.295   7.367   7.641
  174  MET    C 1350   8.218   7.236   7.613
  174  MET    O 1351   8.219   7.144   7.696
  174  MET   CB 1352   8.201   7.479   7.690
  174  MET   CG 1353   8.112   7.448   7.806
  174  MET   SD 1354   8.036   7.602   7.861
  174  MET   CE 1355   7.861   7.577   7.814
  175  THR    N 1356   8.162   7.224   7.494
  175  THR   CA 1357   8.084   7.106   7.459
  175  THR    C 1358   8.156   6.995   7.387
  175  THR    O 1359   8.106   6.882   7.383
  175  THR   CB 1360   7.960   7.146   7.379
  175  THR  OG1 1361   7.906   7.265   7.438
  175  THR  CG2 1362   7.855   7.039   7.387
  176  ALA    N 1363   8.273   7.023   7.333
  176  ALA   CA 1364   8.348   6.921   7.262
  176  ALA    C 1365   8.371   6.793   7.347
  176  ALA    O 1366   8.340   6.683   7.302
  176  ALA   CB 1367   8.481   6.979   7.209
  177  PRO    N 1368   8.424   6.806   7.471
  177  PRO   CA 1369   8.445   6.683   7.551
  177  PRO    C 1370   8.317   6.616   7.604
  177  PRO    O 1371   8.317   6.496   7.635
  177  PRO   CB 1372   8.540   6.728   7.662
  177  PRO   CG 1373   8.509   6.873   7.678
  177  PRO   CD 1374   8.486   6.922   7.537
  178  LEU    N 1375   8.207   6.691   7.610
  178  LEU   CA 1376   8.079   6.636   7.654
  178  LEU    C 1377   8.023   6.545   7.547
  178  LEU    O 1378   7.967   6.438   7.574
  178  LEU   CB 1379   7.981   6.748   7.682
  178  LEU   CG 1380   7.846   6.698   7.728
  178  LEU  CD1 1381   7.857   6.614   7.855
  178  LEU  CD2 1382   7.763   6.819   7.751
  179  ILE    N 1383   8.038   6.588   7.422
  179  ILE   CA 1384   7.992   6.509   7.309
  179  ILE    C 1385   8.073   6.381   7.312
  179  ILE    O 1386   8.018   6.271   7.294
  179  ILE   CB 1387   8.022   6.581   7.176
  179  ILE  CG1 1388   7.956   6.717   7.175
  179  ILE  CG2 1389   7.975   6.496   7.058
  179  ILE  CD1 1390   7.808   6.709   7.200
  180  GLY    N 1391   8.204   6.396   7.335
  180  GLY   CA 1392   8.295   6.282   7.341
  180  GLY    C 1393   8.260   6.190   7.457
  180  GLY    O 1394   8.273   6.069   7.448
  181  TYR    N 1395   8.218   6.251   7.567
  181  TYR   CA 1396   8.177   6.175   7.683
  181  TYR    C 1397   8.056   6.091   7.644
  181  TYR    O 1398   8.054   5.969   7.667
  181  TYR   CB 1399   8.138   6.271   7.795
  181  TYR   CG 1400   8.074   6.204   7.914
  181  TYR  CD1 1401   7.935   6.185   7.922
  181  TYR  CD2 1402   8.152   6.161   8.020
  181  TYR  CE1 1403   7.877   6.125   8.031
  181  TYR  CE2 1404   8.095   6.101   8.132
  181  TYR   CZ 1405   7.957   6.084   8.137
  181  TYR   OH 1406   7.902   6.029   8.250
  182  TYR    N 1407   7.955   6.155   7.586
  182  TYR   CA 1408   7.834   6.083   7.546
  182  TYR    C 1409   7.855   5.978   7.438
  182  TYR    O 1410   7.774   5.885   7.429
  182  TYR   CB 1411   7.722   6.179   7.511
  182  TYR   CG 1412   7.650   6.230   7.634
  182  TYR  CD1 1413   7.601   6.140   7.730
  182  TYR  CD2 1414   7.636   6.366   7.658
  182  TYR  CE1 1415   7.540   6.186   7.849
  182  TYR  CE2 1416   7.575   6.412   7.776
  182  TYR   CZ 1417   7.528   6.322   7.872
  182  TYR   OH 1418   7.472   6.368   7.990
  183  SER    N 1419   7.958   5.991   7.354
  183  SER   CA 1420   7.982   5.885   7.254
  183  SER    C 1421   8.042   5.765   7.324
  183  SER    O 1422   8.007   5.652   7.292
  183  SER   CB 1423   8.077   5.929   7.144
  183  SER   OG 1424   8.022   6.037   7.074
  184  LYS    N 1425   8.132   5.787   7.419
  184  LYS   CA 1426   8.193   5.676   7.491
  184  LYS    C 1427   8.087   5.602   7.568
  184  LYS    O 1428   8.089   5.480   7.576
  184  LYS   CB 1429   8.307   5.720   7.584
  184  LYS   CG 1430   8.447   5.690   7.528
  184  LYS   CD 1431   8.558   5.704   7.634
  184  LYS   CE 1432   8.698   5.687   7.574
  184  LYS   NZ 1433   8.808   5.721   7.670
  185  GLU    N 1434   7.991   5.677   7.620
  185  GLU   CA 1435   7.880   5.619   7.694
  185  GLU    C 1436   7.793   5.538   7.598
  185  GLU    O 1437   7.750   5.427   7.629
  185  GLU   CB 1438   7.797   5.730   7.757
  185  GLU   CG 1439   7.858   5.788   7.880
  185  GLU   CD 1440   7.866   5.686   7.989
  185  GLU  OE1 1441   7.762   5.625   8.022
  185  GLU  OE2 1442   7.976   5.662   8.040
  186  ALA    N 1443   7.768   5.594   7.480
  186  ALA   CA 1444   7.687   5.528   7.379
  186  ALA    C 1445   7.750   5.396   7.341
  186  ALA    O 1446   7.680   5.295   7.334
  186  ALA   CB 1447   7.674   5.618   7.257
  187  GLU    N 1448   7.882   5.396   7.319
  187  GLU   CA 1449   7.959   5.276   7.284
  187  GLU    C 1450   7.959   5.177   7.400
  187  GLU    O 1451   7.966   5.057   7.381
  187  GLU   CB 1452   8.105   5.312   7.244
  187  GLU   CG 1453   8.122   5.374   7.101
  187  GLU   CD 1454   8.261   5.440   7.075
  187  GLU  OE1 1455   8.364   5.387   7.122
  187  GLU  OE2 1456   8.265   5.544   7.004
  188  ALA    N 1457   7.948   5.229   7.522
  188  ALA   CA 1458   7.943   5.145   7.639
  188  ALA    C 1459   7.804   5.085   7.654
  188  ALA    O 1460   7.782   5.000   7.740
  188  ALA   CB 1461   7.978   5.226   7.762
  189  GLY    N 1462   7.710   5.133   7.573
  189  GLY   CA 1463   7.573   5.081   7.578
  189  GLY    C 1464   7.485   5.144   7.685
  189  GLY    O 1465   7.373   5.099   7.709
  190  ASN    N 1466   7.534   5.252   7.746
  190  ASN   CA 1467   7.461   5.323   7.852
  190  ASN    C 1468   7.355   5.423   7.804
  190  ASN    O 1469   7.270   5.468   7.882
  190  ASN   CB 1470   7.560   5.394   7.946
  190  ASN   CG 1471   7.630   5.298   8.043
  190  ASN  OD1 1472   7.566   5.217   8.110
  190  ASN  ND2 1473   7.763   5.310   8.051
  191  THR    N 1474   7.361   5.458   7.676
  191  THR   CA 1475   7.269   5.555   7.618
  191  THR    C 1476   7.292   5.548   7.469
  191  THR    O 1477   7.378   5.472   7.424
  191  THR   CB 1478   7.300   5.696   7.671
  191  THR  OG1 1479   7.201   5.788   7.626
  191  THR  CG2 1480   7.437   5.742   7.626
  192  LYS    N 1481   7.209   5.618   7.393
  192  LYS   CA 1482   7.225   5.622   7.247
  192  LYS    C 1483   7.254   5.767   7.209
  192  LYS    O 1484   7.187   5.858   7.256
  192  LYS   CB 1485   7.099   5.573   7.173
  192  LYS   CG 1486   7.068   5.424   7.187
  192  LYS   CD 1487   6.972   5.393   7.304
  192  LYS   CE 1488   6.824   5.389   7.259
  192  LYS   NZ 1489   6.726   5.365   7.370
  193  TYR    N 1490   7.355   5.788   7.127
  193  TYR   CA 1491   7.389   5.922   7.087
  193  TYR    C 1492   7.365   5.934   6.937
  193  TYR    O 1493   7.386   5.838   6.864
  193  TYR   CB 1494   7.537   5.949   7.122
  193  TYR   CG 1495   7.594   6.068   7.053
  193  TYR  CD1 1496   7.565   6.198   7.094
  193  TYR  CD2 1497   7.672   6.051   6.940
  193  TYR  CE1 1498   7.612   6.308   7.022
  193  TYR  CE2 1499   7.719   6.159   6.868
  193  TYR   CZ 1500   7.690   6.286   6.908
  193  TYR   OH 1501   7.739   6.388   6.830
  194  ALA    N 1502   7.316   6.048   6.890
  194  ALA   CA 1503   7.293   6.062   6.746
  194  ALA    C 1504   7.312   6.205   6.703
  194  ALA    O 1505   7.276   6.296   6.776
  194  ALA   CB 1506   7.153   6.012   6.707
  195  LYS    N 1507   7.373   6.226   6.587
  195  LYS   CA 1508   7.395   6.360   6.534
  195  LYS    C 1509   7.289   6.388   6.428
  195  LYS    O 1510   7.268   6.306   6.338
  195  LYS   CB 1511   7.535   6.373   6.475
  195  LYS   CG 1512   7.563   6.509   6.412
  195  LYS   CD 1513   7.690   6.576   6.466
  195  LYS   CE 1514   7.817   6.496   6.441
  195  LYS   NZ 1515   7.843   6.391   6.544
  196  VAL    N 1516   7.228   6.505   6.435
  196  VAL   CA 1517   7.119   6.542   6.345
  196  VAL    C 1518   7.159   6.659   6.258
  196  VAL    O 1519   7.203   6.762   6.309
  196  VAL   CB 1520   6.992   6.578   6.431
  196  VAL  CG1 1521   6.896   6.665   6.356
  196  VAL  CG2 1522   6.923   6.452   6.478
  197  ASP    N 1523   7.145   6.645   6.127
  197  ASP   CA 1524   7.180   6.754   6.038
  197  ASP    C 1525   7.067   6.855   6.047
  197  ASP    O 1526   6.958   6.830   6.000
  197  ASP   CB 1527   7.198   6.704   5.894
  197  ASP   CG 1528   7.256   6.811   5.798
  197  ASP  OD1 1529   7.329   6.903   5.843
  197  ASP  OD2 1530   7.231   6.802   5.676
  198  GLY    N 1531   7.093   6.965   6.114
  198  GLY   CA 1532   6.992   7.068   6.129
  198  GLY    C 1533   6.980   7.158   6.008
  198  GLY    O 1534   6.905   7.255   6.009
  199  THR    N 1535   7.057   7.127   5.904
  199  THR   CA 1536   7.055   7.206   5.782
  199  THR    C 1537   6.956   7.149   5.679
  199  THR    O 1538   6.958   7.187   5.562
  199  THR   CB 1539   7.194   7.208   5.718
  199  THR  OG1 1540   7.227   7.077   5.671
  199  THR  CG2 1541   7.300   7.253   5.819
  200  LYS    N 1542   6.875   7.051   5.719
  200  LYS   CA 1543   6.776   6.990   5.631
  200  LYS    C 1544   6.639   7.050   5.654
  200  LYS    O 1545   6.614   7.117   5.754
  200  LYS   CB 1546   6.761   6.843   5.659
  200  LYS   CG 1547   6.867   6.758   5.607
  200  LYS   CD 1548   6.824   6.619   5.634
  200  LYS   CE 1549   6.926   6.520   5.590
  200  LYS   NZ 1550   6.868   6.385   5.605
  201  PRO    N 1551   6.547   7.027   5.559
  201  PRO   CA 1552   6.411   7.080   5.575
  201  PRO    C 1553   6.352   7.024   5.703
  201  PRO    O 1554   6.370   6.906   5.734
  201  PRO   CB 1555   6.338   7.026   5.451
  201  PRO   CG 1556   6.427   6.912   5.398
  201  PRO   CD 1557   6.565   6.967   5.425
  202  VAL    N 1558   6.280   7.108   5.777
  202  VAL   CA 1559   6.217   7.069   5.901
  202  VAL    C 1560   6.144   6.936   5.886
  202  VAL    O 1561   6.151   6.850   5.975
  202  VAL   CB 1562   6.122   7.181   5.950
  202  VAL  CG1 1563   6.031   7.132   6.061
  202  VAL  CG2 1564   6.204   7.298   5.999
  203  ALA    N 1565   6.084   6.916   5.769
  203  ALA   CA 1566   6.012   6.792   5.741
  203  ALA    C 1567   6.107   6.675   5.724
  203  ALA    O 1568   6.069   6.560   5.746
  203  ALA   CB 1569   5.925   6.808   5.619
  204  GLU    N 1570   6.229   6.703   5.679
  204  GLU   CA 1571   6.323   6.593   5.664
  204  GLU    C 1572   6.382   6.561   5.798
  204  GLU    O 1573   6.388   6.444   5.835
  204  GLU   CB 1574   6.431   6.624   5.563
  204  GLU   CG 1575   6.491   6.496   5.506
  204  GLU   CD 1576   6.575   6.520   5.383
  204  GLU  OE1 1577   6.551   6.621   5.312
  204  GLU  OE2 1578   6.664   6.437   5.356
  205  VAL    N 1579   6.419   6.663   5.875
  205  VAL   CA 1580   6.476   6.642   6.008
  205  VAL    C 1581   6.378   6.559   6.093
  205  VAL    O 1582   6.417   6.461   6.158
  205  VAL   CB 1583   6.501   6.773   6.080
  205  VAL  CG1 1584   6.558   6.745   6.217
  205  VAL  CG2 1585   6.597   6.858   6.001
  206  ARG    N 1586   6.252   6.599   6.090
  206  ARG   CA 1587   6.145   6.531   6.162
  206  ARG    C 1588   6.143   6.384   6.118
  206  ARG    O 1589   6.134   6.293   6.201
  206  ARG   CB 1590   6.013   6.601   6.131
  206  ARG   CG 1591   5.896   6.557   6.213
  206  ARG   CD 1592   5.794   6.484   6.126
  206  ARG   NE 1593   5.665   6.552   6.124
  206  ARG   CZ 1594   5.552   6.501   6.172
  206  ARG  NH1 1595   5.551   6.379   6.227
  206  ARG  NH2 1596   5.439   6.570   6.165
  207  ALA    N 1597   6.155   6.360   5.988
  207  ALA   CA 1598   6.157   6.225   5.936
  207  ALA    C 1599   6.274   6.151   5.997
  207  ALA    O 1600   6.259   6.039   6.043
  207  ALA   CB 1601   6.171   6.227   5.786
  208  ASP    N 1602   6.391   6.214   5.998
  208  ASP   CA 1603   6.509   6.152   6.055
  208  ASP    C 1604   6.490   6.117   6.202
  208  ASP    O 1605   6.528   6.007   6.244
  208  ASP   CB 1606   6.630   6.243   6.043
  208  ASP   CG 1607   6.691   6.241   5.906
  208  ASP  OD1 1608   6.666   6.145   5.829
  208  ASP  OD2 1609   6.765   6.337   5.876
  209  LEU    N 1610   6.432   6.209   6.279
  209  LEU   CA 1611   6.408   6.186   6.420
  209  LEU    C 1612   6.324   6.063   6.450
  209  LEU    O 1613   6.347   5.993   6.548
  209  LEU   CB 1614   6.344   6.308   6.481
  209  LEU   CG 1615   6.453   6.410   6.503
  209  LEU  CD1 1616   6.401   6.520   6.589
  209  LEU  CD2 1617   6.573   6.343   6.570
  210  GLU    N 1618   6.226   6.037   6.366
  210  GLU   CA 1619   6.143   5.920   6.386
  210  GLU    C 1620   6.223   5.793   6.361
  210  GLU    O 1621   6.201   5.692   6.427
  210  GLU   CB 1622   6.021   5.926   6.296
  210  GLU   CG 1623   5.923   6.033   6.337
  210  GLU   CD 1624   5.785   6.014   6.278
  210  GLU  OE1 1625   5.710   5.926   6.328
  210  GLU  OE2 1626   5.752   6.086   6.182
  211  LYS    N 1627   6.316   5.798   6.267
  211  LYS   CA 1628   6.398   5.681   6.235
  211  LYS    C 1629   6.509   5.659   6.338
  211  LYS    O 1630   6.582   5.561   6.333
  211  LYS   CB 1631   6.457   5.694   6.094
  211  LYS   CG 1632   6.358   5.666   5.979
  211  LYS   CD 1633   6.361   5.773   5.868
  211  LYS   CE 1634   6.501   5.793   5.805
  211  LYS   NZ 1635   6.503   5.908   5.708
  212  ILE    N 1636   6.524   5.753   6.430
  212  ILE   CA 1637   6.626   5.744   6.535
  212  ILE    C 1638   6.563   5.702   6.667
  212  ILE    O 1639   6.618   5.620   6.739
  212  ILE   CB 1640   6.699   5.882   6.557
  212  ILE  CG1 1641   6.799   5.910   6.445
  212  ILE  CG2 1642   6.767   5.887   6.693
  212  ILE  CD1 1643   6.863   6.046   6.455
  213  LEU    N 1644   6.443   5.755   6.694
  213  LEU   CA 1645   6.372   5.732   6.819
  213  LEU    C 1646   6.270   5.619   6.824
  213  LEU    O 1647   6.263   5.545   6.923
  213  LEU   CB 1648   6.304   5.861   6.860
  213  LEU   CG 1649   6.403   5.975   6.869
  213  LEU  CD1 1650   6.332   6.107   6.884
  213  LEU  CD2 1651   6.496   5.948   6.983
  214  GLY    N 1652   6.189   5.609   6.719
  214  GLY   CA 1653   6.085   5.508   6.716
  214  GLY    C 1654   5.970   5.555   6.804
  214  GLY    O 1655   5.887   5.637   6.756
  214  GLY  OXT 1656   5.965   5.516   6.923
13.8075000763 15.6007001877 15.3291999817
