# Supplementary material for: Rapid interpretation of small-angle X-ray scattering data
Source: PLoS Comput Biol. 2019 Mar 22;15(3):e1006900. doi: 10.1371/journal.pcbi.1006900 (PMC6447237; doi:10.1371/journal.pcbi.1006900)
Supplement: S1 Archive — (ZIP) [file pcbi.1006900.s019.zip › S1_Archive/sims/Ake/openClosed/saxs4AKE_single.gro]

Automated gro file generation of a structure based model for PDB ID 4AKE_single by pythonBioPackage, 2017-8-16 114053
 1870
    1MET      N    1   6.047   5.788   7.766
    1MET     CA    2   6.149   5.835   7.670
    1MET      C    3   6.223   5.951   7.736
    1MET      O    4   6.159   6.045   7.783
    1MET     CB    5   6.081   5.881   7.540
    1MET     CG    6   6.175   5.928   7.432
    1MET     SD    7   6.301   5.809   7.392
    1MET     CE    8   6.239   5.750   7.236
    2ARG      N    9   6.354   5.938   7.750
    2ARG     CA   10   6.437   6.042   7.812
    2ARG      C   11   6.539   6.087   7.710
    2ARG      O   12   6.625   6.010   7.668
    2ARG     CB   13   6.506   5.991   7.937
    2ARG     CG   14   6.417   5.986   8.055
    2ARG     CD   15   6.476   5.898   8.160
    2ARG     NE   16   6.396   5.901   8.280
    2ARG     CZ   17   6.443   5.889   8.404
    2ARG    NH1   18   6.573   5.873   8.424
    2ARG    NH2   19   6.359   5.896   8.506
    3ILE      N   20   6.531   6.213   7.673
    3ILE     CA   21   6.617   6.267   7.571
    3ILE      C   22   6.686   6.394   7.619
    3ILE      O   23   6.628   6.472   7.695
    3ILE     CB   24   6.530   6.296   7.447
    3ILE    CG1   25   6.473   6.167   7.391
    3ILE    CG2   26   6.606   6.370   7.343
    3ILE    CD1   27   6.352   6.191   7.305
    4ILE      N   28   6.813   6.408   7.584
    4ILE     CA   29   6.892   6.528   7.614
    4ILE      C   30   6.910   6.586   7.472
    4ILE      O   31   6.948   6.512   7.380
    4ILE     CB   32   7.031   6.491   7.675
    4ILE    CG1   33   7.014   6.447   7.820
    4ILE    CG2   34   7.126   6.609   7.666
    4ILE    CD1   35   7.139   6.398   7.881
    5LEU      N   36   6.873   6.713   7.453
    5LEU     CA   37   6.883   6.779   7.322
    5LEU      C   38   6.995   6.882   7.326
    5LEU      O   39   6.986   6.979   7.400
    5LEU     CB   40   6.749   6.849   7.289
    5LEU     CG   41   6.720   6.899   7.147
    5LEU    CD1   42   6.733   6.788   7.045
    5LEU    CD2   43   6.579   6.956   7.139
    6LEU      N   44   7.101   6.859   7.249
    6LEU     CA   45   7.216   6.951   7.244
    6LEU      C   46   7.217   7.033   7.114
    6LEU      O   47   7.171   6.988   7.010
    6LEU     CB   48   7.349   6.874   7.252
    6LEU     CG   49   7.384   6.778   7.365
    6LEU    CD1   50   7.520   6.722   7.337
    6LEU    CD2   51   7.383   6.845   7.497
    7GLY      N   52   7.274   7.152   7.119
    7GLY     CA   53   7.279   7.234   7.001
    7GLY      C   54   7.339   7.370   7.029
    7GLY      O   55   7.318   7.431   7.135
    8ALA      N   56   7.414   7.419   6.932
    8ALA     CA   57   7.479   7.549   6.944
    8ALA      C   58   7.376   7.659   6.948
    8ALA      O   59   7.263   7.640   6.906
    8ALA     CB   60   7.574   7.572   6.824
    9PRO      N   61   7.410   7.771   7.013
    9PRO     CA   62   7.315   7.882   7.017
    9PRO      C   63   7.295   7.937   6.874
    9PRO      O   64   7.392   7.972   6.805
    9PRO     CB   65   7.387   7.985   7.107
    9PRO     CG   66   7.532   7.943   7.104
    9PRO     CD   67   7.522   7.794   7.105
   10GLY      N   68   7.171   7.936   6.827
   10GLY     CA   69   7.141   7.985   6.693
   10GLY      C   70   7.108   7.875   6.592
   10GLY      O   71   7.054   7.904   6.485
   11ALA      N   72   7.140   7.750   6.626
   11ALA     CA   73   7.115   7.637   6.538
   11ALA      C   74   6.967   7.599   6.524
   11ALA      O   75   6.931   7.526   6.432
   11ALA     CB   76   7.197   7.516   6.584
   12GLY      N   77   6.882   7.645   6.616
   12GLY     CA   78   6.740   7.614   6.611
   12GLY      C   79   6.701   7.470   6.646
   12GLY      O   80   6.625   7.408   6.571
   13LYS      N   81   6.748   7.416   6.759
   13LYS     CA   82   6.714   7.279   6.799
   13LYS      C   83   6.572   7.277   6.852
   13LYS      O   84   6.504   7.174   6.850
   13LYS     CB   85   6.811   7.224   6.904
   13LYS     CG   86   6.827   7.313   7.024
   13LYS     CD   87   6.908   7.247   7.131
   13LYS     CE   88   6.884   7.315   7.265
   13LYS     NZ   89   6.959   7.441   7.290
   14GLY      N   90   6.526   7.393   6.896
   14GLY     CA   91   6.392   7.407   6.947
   14GLY      C   92   6.286   7.373   6.844
   14GLY      O   93   6.177   7.329   6.879
   15THR      N   94   6.322   7.384   6.716
   15THR     CA   95   6.228   7.355   6.607
   15THR      C   96   6.167   7.214   6.613
   15THR      O   97   6.053   7.192   6.570
   15THR     CB   98   6.295   7.377   6.465
   15THR    OG1   99   6.393   7.275   6.440
   15THR    CG2  100   6.360   7.516   6.456
   16GLN      N  101   6.239   7.120   6.671
   16GLN     CA  102   6.190   6.984   6.675
   16GLN      C  103   6.133   6.943   6.811
   16GLN      O  104   6.082   6.833   6.827
   16GLN     CB  105   6.302   6.892   6.629
   16GLN     CG  106   6.263   6.794   6.516
   16GLN     CD  107   6.218   6.860   6.386
   16GLN    OE1  108   6.297   6.924   6.315
   16GLN    NE2  109   6.092   6.837   6.350
   17ALA      N  110   6.131   7.036   6.905
   17ALA     CA  111   6.082   7.009   7.039
   17ALA      C  112   5.935   6.973   7.047
   17ALA      O  113   5.900   6.872   7.109
   17ALA     CB  114   6.112   7.125   7.129
   18GLN      N  115   5.848   7.054   6.989
   18GLN     CA  116   5.704   7.023   6.992
   18GLN      C  117   5.677   6.885   6.938
   18GLN      O  118   5.593   6.813   6.990
   18GLN     CB  119   5.624   7.122   6.908
   18GLN     CG  120   5.556   7.232   6.986
   18GLN     CD  121   5.452   7.304   6.902
   18GLN    OE1  122   5.372   7.240   6.832
   18GLN    NE2  123   5.453   7.437   6.908
   19PHE      N  124   5.749   6.847   6.833
   19PHE     CA  125   5.731   6.715   6.774
   19PHE      C  126   5.760   6.605   6.877
   19PHE      O  127   5.679   6.515   6.901
   19PHE     CB  128   5.821   6.700   6.648
   19PHE     CG  129   5.844   6.557   6.605
   19PHE    CD1  130   5.739   6.478   6.560
   19PHE    CD2  131   5.971   6.499   6.616
   19PHE    CE1  132   5.759   6.344   6.527
   19PHE    CE2  133   5.992   6.366   6.584
   19PHE     CZ  134   5.887   6.288   6.540
   20ILE      N  135   5.875   6.616   6.941
   20ILE     CA  136   5.916   6.522   7.040
   20ILE      C  137   5.814   6.512   7.153
   20ILE      O  138   5.772   6.403   7.187
   20ILE     CB  139   6.055   6.559   7.090
   20ILE    CG1  140   6.153   6.544   6.974
   20ILE    CG2  141   6.098   6.467   7.203
   20ILE    CD1  142   6.285   6.601   7.005
   21MET      N  143   5.769   6.624   7.208
   21MET     CA  144   5.668   6.619   7.315
   21MET      C  145   5.540   6.550   7.265
   21MET      O  146   5.487   6.456   7.327
   21MET     CB  147   5.634   6.759   7.363
   21MET     CG  148   5.744   6.829   7.436
   21MET     SD  149   5.715   7.011   7.444
   21MET     CE  150   5.630   7.028   7.589
   22GLU      N  151   5.496   6.593   7.148
   22GLU     CA  152   5.377   6.540   7.086
   22GLU      C  153   5.386   6.393   7.049
   22GLU      O  154   5.285   6.322   7.050
   22GLU     CB  155   5.341   6.622   6.964
   22GLU     CG  156   5.212   6.578   6.895
   22GLU     CD  157   5.122   6.694   6.856
   22GLU    OE1  158   5.173   6.809   6.841
   22GLU    OE2  159   5.000   6.671   6.840
   23LYS      N  160   5.505   6.344   7.019
   23LYS     CA  161   5.517   6.205   6.981
   23LYS      C  162   5.527   6.110   7.102
   23LYS      O  163   5.474   5.998   7.101
   23LYS     CB  164   5.637   6.188   6.888
   23LYS     CG  165   5.623   6.073   6.790
   23LYS     CD  166   5.502   6.094   6.699
   23LYS     CE  167   5.484   5.979   6.601
   23LYS     NZ  168   5.457   5.850   6.670
   24TYR      N  169   5.592   6.156   7.209
   24TYR     CA  170   5.613   6.075   7.328
   24TYR      C  171   5.532   6.115   7.452
   24TYR      O  172   5.526   6.040   7.548
   24TYR     CB  173   5.765   6.068   7.358
   24TYR     CG  174   5.843   6.026   7.236
   24TYR    CD1  175   5.853   5.891   7.201
   24TYR    CD2  176   5.889   6.121   7.145
   24TYR    CE1  177   5.905   5.852   7.076
   24TYR    CE2  178   5.941   6.084   7.020
   24TYR     CZ  179   5.948   5.950   6.985
   24TYR     OH  180   5.990   5.916   6.858
   25GLY      N  181   5.470   6.232   7.449
   25GLY     CA  182   5.394   6.273   7.565
   25GLY      C  183   5.483   6.298   7.682
   25GLY      O  184   5.458   6.249   7.792
   26ILE      N  185   5.585   6.382   7.660
   26ILE     CA  186   5.684   6.418   7.761
   26ILE      C  187   5.702   6.569   7.754
   26ILE      O  188   5.676   6.630   7.651
   26ILE     CB  189   5.823   6.347   7.737
   26ILE    CG1  190   5.890   6.399   7.611
   26ILE    CG2  191   5.807   6.198   7.720
   26ILE    CD1  192   6.001   6.313   7.564
   27PRO      N  193   5.739   6.631   7.866
   27PRO     CA  194   5.759   6.776   7.870
   27PRO      C  195   5.902   6.819   7.846
   27PRO      O  196   5.996   6.741   7.861
   27PRO     CB  197   5.719   6.808   8.013
   27PRO     CG  198   5.775   6.692   8.088
   27PRO     CD  199   5.733   6.575   8.002
   28GLN      N  200   5.918   6.947   7.816
   28GLN     CA  201   6.049   7.006   7.793
   28GLN      C  202   6.092   7.073   7.922
   28GLN      O  203   6.023   7.159   7.976
   28GLN     CB  204   6.043   7.112   7.683
   28GLN     CG  205   6.173   7.184   7.661
   28GLN     CD  206   6.161   7.301   7.565
   28GLN    OE1  207   6.075   7.302   7.477
   28GLN    NE2  208   6.248   7.399   7.581
   29ILE      N  209   6.206   7.031   7.974
   29ILE     CA  210   6.259   7.086   8.096
   29ILE      C  211   6.384   7.160   8.056
   29ILE      O  212   6.462   7.111   7.976
   29ILE     CB  213   6.303   6.972   8.192
   29ILE    CG1  214   6.186   6.881   8.228
   29ILE    CG2  215   6.370   7.031   8.316
   29ILE    CD1  216   6.232   6.750   8.290
   30SER      N  217   6.401   7.280   8.107
   30SER     CA  218   6.520   7.356   8.079
   30SER      C  219   6.556   7.411   8.218
   30SER      O  220   6.467   7.436   8.299
   30SER     CB  221   6.492   7.465   7.977
   30SER     OG  222   6.464   7.588   8.040
   31THR      N  223   6.684   7.424   8.248
   31THR     CA  224   6.725   7.470   8.381
   31THR      C  225   6.676   7.610   8.418
   31THR      O  226   6.645   7.636   8.534
   31THR     CB  227   6.880   7.453   8.403
   31THR    OG1  228   6.955   7.534   8.311
   31THR    CG2  229   6.919   7.308   8.378
   32GLY      N  230   6.662   7.697   8.319
   32GLY     CA  231   6.615   7.831   8.349
   32GLY      C  232   6.471   7.826   8.395
   32GLY      O  233   6.434   7.895   8.488
   33ASP      N  234   6.391   7.740   8.333
   33ASP     CA  235   6.250   7.728   8.367
   33ASP      C  236   6.234   7.664   8.501
   33ASP      O  237   6.153   7.707   8.583
   33ASP     CB  238   6.176   7.641   8.264
   33ASP     CG  239   6.149   7.713   8.130
   33ASP    OD1  240   6.144   7.839   8.127
   33ASP    OD2  241   6.130   7.643   8.028
   34MET      N  242   6.310   7.558   8.522
   34MET     CA  243   6.310   7.479   8.644
   34MET      C  244   6.348   7.561   8.765
   34MET      O  245   6.285   7.547   8.868
   34MET     CB  246   6.410   7.368   8.627
   34MET     CG  247   6.394   7.255   8.720
   34MET     SD  248   6.508   7.138   8.657
   34MET     CE  249   6.659   7.222   8.709
   35LEU      N  250   6.453   7.642   8.752
   35LEU     CA  251   6.499   7.729   8.858
   35LEU      C  252   6.386   7.822   8.896
   35LEU      O  253   6.340   7.821   9.010
   35LEU     CB  254   6.616   7.815   8.811
   35LEU     CG  255   6.756   7.768   8.845
   35LEU    CD1  256   6.856   7.863   8.783
   35LEU    CD2  257   6.774   7.767   8.995
   36ARG      N  258   6.340   7.899   8.799
   36ARG     CA  259   6.230   7.992   8.817
   36ARG      C  260   6.102   7.927   8.875
   36ARG      O  261   6.014   7.996   8.925
   36ARG     CB  262   6.201   8.064   8.684
   36ARG     CG  263   6.317   8.154   8.638
   36ARG     CD  264   6.280   8.247   8.521
   36ARG     NE  265   6.282   8.180   8.390
   36ARG     CZ  266   6.391   8.164   8.314
   36ARG    NH1  267   6.509   8.211   8.354
   36ARG    NH2  268   6.382   8.102   8.197
   37ALA      N  269   6.094   7.795   8.873
   37ALA     CA  270   5.978   7.723   8.926
   37ALA      C  271   5.999   7.666   9.067
   37ALA      O  272   5.903   7.629   9.136
   37ALA     CB  273   5.941   7.610   8.831
   38ALA      N  274   6.125   7.654   9.109
   38ALA     CA  275   6.157   7.602   9.242
   38ALA      C  276   6.137   7.712   9.345
   38ALA      O  277   6.083   7.690   9.454
   38ALA     CB  278   6.301   7.552   9.244
   39VAL      N  279   6.181   7.832   9.308
   39VAL     CA  280   6.171   7.950   9.391
   39VAL      C  281   6.025   7.969   9.431
   39VAL      O  282   5.991   7.958   9.548
   39VAL     CB  283   6.224   8.070   9.312
   39VAL    CG1  284   6.175   8.200   9.371
   39VAL    CG2  285   6.374   8.064   9.310
   40LYS      N  286   5.941   7.992   9.331
   40LYS     CA  287   5.797   8.011   9.348
   40LYS      C  288   5.741   7.911   9.447
   40LYS      O  289   5.692   7.950   9.553
   40LYS     CB  290   5.728   7.993   9.212
   40LYS     CG  291   5.578   7.967   9.214
   40LYS     CD  292   5.529   7.917   9.077
   40LYS     CE  293   5.588   7.780   9.039
   40LYS     NZ  294   5.552   7.731   8.902
   41SER      N  295   5.746   7.783   9.413
   41SER     CA  296   5.697   7.679   9.501
   41SER      C  297   5.800   7.657   9.610
   41SER      O  298   5.873   7.558   9.609
   41SER     CB  299   5.672   7.550   9.424
   41SER     OG  300   5.545   7.555   9.360
   42GLY      N  301   5.804   7.753   9.703
   42GLY     CA  302   5.895   7.750   9.815
   42GLY      C  303   5.915   7.615   9.880
   42GLY      O  304   5.855   7.582   9.981
   43SER      N  305   5.998   7.535   9.815
   43SER     CA  306   6.033   7.403   9.862
   43SER      C  307   6.173   7.425   9.917
   43SER      O  308   6.233   7.530   9.894
   43SER     CB  309   6.034   7.307   9.743
   43SER     OG  310   6.084   7.370   9.626
   44GLU      N  311   6.227   7.328   9.991
   44GLU     CA  312   6.360   7.343  10.048
   44GLU      C  313   6.464   7.390   9.945
   44GLU      O  314   6.528   7.493   9.965
   44GLU     CB  315   6.403   7.212  10.114
   44GLU     CG  316   6.551   7.202  10.152
   44GLU     CD  317   6.594   7.296  10.264
   44GLU    OE1  318   6.506   7.359  10.329
   44GLU    OE2  319   6.717   7.305  10.289
   45LEU      N  320   6.479   7.317   9.835
   45LEU     CA  321   6.576   7.354   9.732
   45LEU      C  322   6.543   7.489   9.666
   45LEU      O  323   6.633   7.569   9.639
   45LEU     CB  324   6.585   7.245   9.626
   45LEU     CG  325   6.661   7.117   9.664
   45LEU    CD1  326   6.809   7.144   9.668
   45LEU    CD2  327   6.613   7.065   9.798
   46GLY      N  328   6.413   7.514   9.645
   46GLY     CA  329   6.368   7.638   9.582
   46GLY      C  330   6.406   7.761   9.660
   46GLY      O  331   6.437   7.866   9.603
   47LYS      N  332   6.401   7.747   9.791
   47LYS     CA  333   6.438   7.854   9.881
   47LYS      C  334   6.589   7.872   9.869
   47LYS      O  335   6.636   7.985   9.859
   47LYS     CB  336   6.400   7.817  10.025
   47LYS     CG  337   6.257   7.764  10.045
   47LYS     CD  338   6.156   7.874  10.074
   47LYS     CE  339   6.130   7.966   9.956
   47LYS     NZ  340   6.040   8.078   9.996
   48GLN      N  341   6.663   7.761   9.868
   48GLN     CA  342   6.809   7.764   9.856
   48GLN      C  343   6.848   7.837   9.729
   48GLN      O  344   6.934   7.924   9.731
   48GLN     CB  345   6.867   7.622   9.852
   48GLN     CG  346   6.880   7.557   9.988
   48GLN     CD  347   6.920   7.410   9.982
   48GLN    OE1  348   7.036   7.376   9.961
   48GLN    NE2  349   6.823   7.323  10.003
   49ALA      N  350   6.778   7.806   9.620
   49ALA     CA  351   6.803   7.866   9.489
   49ALA      C  352   6.754   8.010   9.474
   49ALA      O  353   6.809   8.086   9.394
   49ALA     CB  354   6.742   7.779   9.381
   50LYS      N  355   6.647   8.046   9.546
   50LYS     CA  356   6.594   8.181   9.540
   50LYS      C  357   6.694   8.280   9.598
   50LYS      O  358   6.717   8.387   9.542
   50LYS     CB  359   6.462   8.192   9.616
   50LYS     CG  360   6.410   8.332   9.623
   50LYS     CD  361   6.276   8.337   9.694
   50LYS     CE  362   6.239   8.478   9.740
   50LYS     NZ  363   6.306   8.515   9.869
   51ASP      N  364   6.755   8.243   9.711
   51ASP     CA  365   6.855   8.328   9.776
   51ASP      C  366   6.977   8.348   9.688
   51ASP      O  367   7.025   8.459   9.674
   51ASP     CB  368   6.901   8.267   9.910
   51ASP     CG  369   6.797   8.283  10.020
   51ASP    OD1  370   6.768   8.399  10.059
   51ASP    OD2  371   6.747   8.179  10.067
   52ILE      N  372   7.028   8.240   9.631
   52ILE     CA  373   7.144   8.247   9.543
   52ILE      C  374   7.122   8.344   9.428
   52ILE      O  375   7.205   8.431   9.406
   52ILE     CB  376   7.181   8.106   9.490
   52ILE    CG1  377   7.255   8.028   9.599
   52ILE    CG2  378   7.266   8.115   9.363
   52ILE    CD1  379   7.287   7.889   9.561
   53MET      N  380   7.011   8.328   9.357
   53MET     CA  381   6.975   8.415   9.246
   53MET      C  382   6.964   8.559   9.293
   53MET      O  383   7.015   8.651   9.229
   53MET     CB  384   6.838   8.379   9.193
   53MET     CG  385   6.828   8.255   9.112
   53MET     SD  386   6.654   8.255   9.061
   53MET     CE  387   6.644   8.410   8.961
   54ASP      N  388   6.886   8.577   9.400
   54ASP     CA  389   6.862   8.708   9.462
   54ASP      C  390   6.990   8.778   9.504
   54ASP      O  391   6.998   8.900   9.500
   54ASP     CB  392   6.769   8.695   9.584
   54ASP     CG  393   6.624   8.671   9.546
   54ASP    OD1  394   6.596   8.634   9.430
   54ASP    OD2  395   6.537   8.690   9.634
   55ALA      N  396   7.089   8.700   9.548
   55ALA     CA  397   7.218   8.755   9.590
   55ALA      C  398   7.310   8.773   9.470
   55ALA      O  399   7.427   8.813   9.486
   55ALA     CB  400   7.283   8.662   9.691
   56GLY      N  401   7.258   8.743   9.352
   56GLY     CA  402   7.333   8.756   9.229
   56GLY      C  403   7.445   8.655   9.223
   56GLY      O  404   7.548   8.682   9.161
   57LYS      N  405   7.427   8.543   9.293
   57LYS     CA  406   7.525   8.435   9.297
   57LYS      C  407   7.483   8.331   9.196
   57LYS      O  408   7.365   8.320   9.159
   57LYS     CB  409   7.535   8.373   9.437
   57LYS     CG  410   7.615   8.455   9.538
   57LYS     CD  411   7.612   8.392   9.677
   57LYS     CE  412   7.469   8.379   9.733
   57LYS     NZ  413   7.459   8.307   9.866
   58LEU      N  414   7.581   8.254   9.151
   58LEU     CA  415   7.555   8.154   9.051
   58LEU      C  416   7.521   8.022   9.118
   58LEU      O  417   7.575   7.989   9.224
   58LEU     CB  418   7.678   8.143   8.960
   58LEU     CG  419   7.669   8.082   8.821
   58LEU    CD1  420   7.541   8.127   8.747
   58LEU    CD2  421   7.794   8.123   8.747
   59VAL      N  422   7.423   7.953   9.062
   59VAL     CA  423   7.376   7.825   9.113
   59VAL      C  424   7.479   7.716   9.086
   59VAL      O  425   7.521   7.695   8.973
   59VAL     CB  426   7.243   7.782   9.045
   59VAL    CG1  427   7.195   7.648   9.102
   59VAL    CG2  428   7.138   7.891   9.061
   60THR      N  429   7.516   7.644   9.190
   60THR     CA  430   7.613   7.539   9.175
   60THR      C  431   7.556   7.412   9.109
   60THR      O  432   7.436   7.383   9.117
   60THR     CB  433   7.675   7.509   9.309
   60THR    OG1  434   7.571   7.488   9.406
   60THR    CG2  435   7.758   7.627   9.352
   61ASP      N  436   7.642   7.337   9.042
   61ASP     CA  437   7.600   7.214   8.975
   61ASP      C  438   7.521   7.128   9.069
   61ASP      O  439   7.423   7.065   9.032
   61ASP     CB  440   7.722   7.132   8.932
   61ASP     CG  441   7.802   7.197   8.824
   61ASP    OD1  442   7.753   7.295   8.764
   61ASP    OD2  443   7.914   7.147   8.798
   62GLU      N  444   7.566   7.127   9.193
   62GLU     CA  445   7.508   7.048   9.297
   62GLU      C  446   7.362   7.078   9.320
   62GLU      O  447   7.280   6.987   9.331
   62GLU     CB  448   7.590   7.066   9.425
   62GLU     CG  449   7.738   7.019   9.412
   62GLU     CD  450   7.830   7.113   9.332
   62GLU    OE1  451   7.826   7.235   9.357
   62GLU    OE2  452   7.908   7.064   9.246
   63LEU      N  453   7.330   7.207   9.324
   63LEU     CA  454   7.192   7.252   9.344
   63LEU      C  455   7.114   7.228   9.216
   63LEU      O  456   6.996   7.192   9.221
   63LEU     CB  457   7.190   7.399   9.383
   63LEU     CG  458   7.079   7.448   9.475
   63LEU    CD1  459   7.117   7.584   9.524
   63LEU    CD2  460   6.946   7.455   9.402
   64VAL      N  461   7.179   7.244   9.102
   64VAL     CA  462   7.112   7.219   8.976
   64VAL      C  463   7.072   7.073   8.963
   64VAL      O  464   6.960   7.045   8.924
   64VAL     CB  465   7.196   7.253   8.856
   64VAL    CG1  466   7.110   7.243   8.730
   64VAL    CG2  467   7.251   7.390   8.870
   65ILE      N  468   7.162   6.980   8.992
   65ILE     CA  469   7.128   6.837   8.980
   65ILE      C  470   7.016   6.799   9.075
   65ILE      O  471   6.933   6.713   9.043
   65ILE     CB  472   7.252   6.742   8.995
   65ILE    CG1  473   7.305   6.702   8.856
   65ILE    CG2  474   7.213   6.610   9.059
   65ILE    CD1  475   7.360   6.816   8.776
   66ALA      N  476   7.012   6.867   9.189
   66ALA     CA  477   6.910   6.846   9.291
   66ALA      C  478   6.771   6.891   9.241
   66ALA      O  479   6.670   6.826   9.270
   66ALA     CB  480   6.947   6.921   9.416
   67LEU      N  481   6.767   7.001   9.166
   67LEU     CA  482   6.642   7.051   9.111
   67LEU      C  483   6.594   6.961   9.001
   67LEU      O  484   6.474   6.948   8.982
   67LEU     CB  485   6.656   7.191   9.054
   67LEU     CG  486   6.700   7.308   9.140
   67LEU    CD1  487   6.684   7.431   9.054
   67LEU    CD2  488   6.617   7.321   9.268
   68VAL      N  489   6.686   6.900   8.927
   68VAL     CA  490   6.652   6.811   8.816
   68VAL      C  491   6.598   6.681   8.872
   68VAL      O  492   6.507   6.621   8.814
   68VAL     CB  493   6.775   6.777   8.722
   68VAL    CG1  494   6.736   6.676   8.615
   68VAL    CG2  495   6.830   6.902   8.653
   69LYS      N  496   6.652   6.636   8.985
   69LYS     CA  497   6.605   6.510   9.045
   69LYS      C  498   6.466   6.533   9.105
   69LYS      O  499   6.377   6.448   9.092
   69LYS     CB  500   6.705   6.463   9.150
   69LYS     CG  501   6.707   6.314   9.171
   69LYS     CD  502   6.838   6.272   9.236
   69LYS     CE  503   6.868   6.350   9.366
   69LYS     NZ  504   7.005   6.324   9.426
   70GLU      N  505   6.448   6.649   9.167
   70GLU     CA  506   6.321   6.689   9.225
   70GLU      C  507   6.220   6.698   9.110
   70GLU      O  508   6.118   6.629   9.107
   70GLU     CB  509   6.338   6.826   9.291
   70GLU     CG  510   6.208   6.893   9.337
   70GLU     CD  511   6.229   7.032   9.399
   70GLU    OE1  512   6.310   7.044   9.493
   70GLU    OE2  513   6.164   7.129   9.354
   71ARG      N  514   6.252   6.781   9.011
   71ARG     CA  515   6.166   6.803   8.896
   71ARG      C  516   6.120   6.678   8.826
   71ARG      O  517   6.000   6.657   8.812
   71ARG     CB  518   6.235   6.893   8.794
   71ARG     CG  519   6.149   6.921   8.670
   71ARG     CD  520   6.030   7.010   8.705
   71ARG     NE  521   5.941   7.029   8.591
   71ARG     CZ  522   5.856   6.937   8.546
   71ARG    NH1  523   5.845   6.821   8.607
   71ARG    NH2  524   5.780   6.963   8.441
   72ILE      N  525   6.213   6.596   8.779
   72ILE     CA  526   6.173   6.477   8.704
   72ILE      C  527   6.100   6.375   8.787
   72ILE      O  528   6.069   6.267   8.740
   72ILE     CB  529   6.291   6.414   8.630
   72ILE    CG1  530   6.388   6.350   8.729
   72ILE    CG2  531   6.361   6.520   8.545
   72ILE    CD1  532   6.507   6.290   8.664
   73ALA      N  533   6.081   6.408   8.914
   73ALA     CA  534   6.007   6.323   9.007
   73ALA      C  535   5.858   6.363   8.999
   73ALA      O  536   5.772   6.294   9.055
   73ALA     CB  537   6.059   6.340   9.149
   74GLN      N  538   5.829   6.476   8.935
   74GLN     CA  539   5.692   6.519   8.917
   74GLN      C  540   5.627   6.419   8.822
   74GLN      O  541   5.693   6.358   8.738
   74GLN     CB  542   5.687   6.661   8.866
   74GLN     CG  543   5.742   6.757   8.969
   74GLN     CD  544   5.738   6.903   8.925
   74GLN    OE1  545   5.798   6.990   8.990
   74GLN    NE2  546   5.667   6.932   8.816
   75GLU      N  547   5.497   6.400   8.840
   75GLU     CA  548   5.419   6.302   8.764
   75GLU      C  549   5.406   6.327   8.615
   75GLU      O  550   5.378   6.234   8.537
   75GLU     CB  551   5.283   6.284   8.831
   75GLU     CG  552   5.292   6.243   8.981
   75GLU     CD  553   5.231   6.346   9.077
   75GLU    OE1  554   5.276   6.463   9.080
   75GLU    OE2  555   5.136   6.307   9.150
   76ASP      N  556   5.427   6.452   8.575
   76ASP     CA  557   5.421   6.490   8.434
   76ASP      C  558   5.542   6.435   8.356
   76ASP      O  559   5.541   6.431   8.232
   76ASP     CB  560   5.402   6.642   8.415
   76ASP     CG  561   5.523   6.724   8.452
   76ASP    OD1  562   5.610   6.677   8.527
   76ASP    OD2  563   5.530   6.840   8.407
   77CYS      N  564   5.644   6.388   8.430
   77CYS     CA  565   5.763   6.328   8.370
   77CYS      C  566   5.753   6.177   8.384
   77CYS      O  567   5.854   6.107   8.385
   77CYS     CB  568   5.889   6.375   8.441
   77CYS     SG  569   5.917   6.549   8.432
   78ARG      N  570   5.632   6.127   8.400
   78ARG     CA  571   5.610   5.984   8.416
   78ARG      C  572   5.640   5.908   8.286
   78ARG      O  573   5.667   5.788   8.291
   78ARG     CB  574   5.467   5.960   8.464
   78ARG     CG  575   5.430   5.815   8.492
   78ARG     CD  576   5.290   5.804   8.557
   78ARG     NE  577   5.296   5.773   8.700
   78ARG     CZ  578   5.329   5.861   8.796
   78ARG    NH1  579   5.357   5.987   8.764
   78ARG    NH2  580   5.331   5.822   8.923
   79ASN      N  581   5.640   5.979   8.173
   79ASN     CA  582   5.667   5.916   8.042
   79ASN      C  583   5.810   5.941   7.994
   79ASN      O  584   5.854   5.885   7.894
   79ASN     CB  585   5.570   5.968   7.936
   79ASN     CG  586   5.426   5.930   7.965
   79ASN    OD1  587   5.389   5.813   7.959
   79ASN    ND2  588   5.343   6.029   7.994
   80GLY      N  589   5.880   6.027   8.065
   80GLY     CA  590   6.016   6.060   8.031
   80GLY      C  591   6.024   6.210   8.032
   80GLY      O  592   5.943   6.277   8.097
   81PHE      N  593   6.116   6.265   7.955
   81PHE     CA  594   6.131   6.409   7.951
   81PHE      C  595   6.232   6.452   7.846
   81PHE      O  596   6.312   6.371   7.799
   81PHE     CB  597   6.170   6.462   8.090
   81PHE     CG  598   6.289   6.391   8.153
   81PHE    CD1  599   6.420   6.419   8.112
   81PHE    CD2  600   6.271   6.299   8.258
   81PHE    CE1  601   6.529   6.358   8.173
   81PHE    CE2  602   6.379   6.239   8.320
   81PHE     CZ  603   6.508   6.268   8.278
   82LEU      N  604   6.225   6.580   7.806
   82LEU     CA  605   6.314   6.637   7.708
   82LEU      C  606   6.389   6.746   7.780
   82LEU      O  607   6.333   6.848   7.816
   82LEU     CB  608   6.237   6.698   7.590
   82LEU     CG  609   6.310   6.773   7.479
   82LEU    CD1  610   6.410   6.684   7.408
   82LEU    CD2  611   6.206   6.822   7.380
   83LEU      N  612   6.515   6.717   7.810
   83LEU     CA  613   6.605   6.808   7.878
   83LEU      C  614   6.673   6.886   7.765
   83LEU      O  615   6.746   6.832   7.681
   83LEU     CB  616   6.702   6.726   7.962
   83LEU     CG  617   6.791   6.793   8.066
   83LEU    CD1  618   6.711   6.885   8.156
   83LEU    CD2  619   6.857   6.683   8.144
   84ASP      N  620   6.646   7.014   7.762
   84ASP     CA  621   6.695   7.102   7.658
   84ASP      C  622   6.822   7.176   7.702
   84ASP      O  623   6.816   7.258   7.793
   84ASP     CB  624   6.579   7.198   7.625
   84ASP     CG  625   6.620   7.312   7.536
   84ASP    OD1  626   6.639   7.292   7.415
   84ASP    OD2  627   6.627   7.426   7.587
   85GLY      N  628   6.936   7.146   7.640
   85GLY     CA  629   7.061   7.214   7.673
   85GLY      C  630   7.127   7.194   7.810
   85GLY      O  631   7.191   7.286   7.864
   86PHE      N  632   7.105   7.077   7.870
   86PHE     CA  633   7.165   7.045   7.999
   86PHE      C  634   7.174   6.895   8.002
   86PHE      O  635   7.076   6.828   7.977
   86PHE     CB  636   7.082   7.091   8.117
   86PHE     CG  637   7.148   7.062   8.251
   86PHE    CD1  638   7.245   7.147   8.302
   86PHE    CD2  639   7.124   6.943   8.318
   86PHE    CE1  640   7.316   7.114   8.417
   86PHE    CE2  641   7.196   6.910   8.433
   86PHE     CZ  642   7.291   6.995   8.481
   87PRO      N  643   7.289   6.840   8.044
   87PRO     CA  644   7.413   6.904   8.090
   87PRO      C  645   7.492   6.992   7.993
   87PRO      O  646   7.476   6.984   7.873
   87PRO     CB  647   7.496   6.785   8.135
   87PRO     CG  648   7.449   6.677   8.051
   87PRO     CD  649   7.302   6.695   8.058
   88ARG      N  650   7.577   7.078   8.048
   88ARG     CA  651   7.664   7.163   7.970
   88ARG      C  652   7.813   7.125   7.984
   88ARG      O  653   7.899   7.177   7.913
   88ARG     CB  654   7.648   7.308   8.010
   88ARG     CG  655   7.520   7.366   7.963
   88ARG     CD  656   7.503   7.503   8.017
   88ARG     NE  657   7.373   7.510   8.085
   88ARG     CZ  658   7.357   7.521   8.217
   88ARG    NH1  659   7.463   7.532   8.296
   88ARG    NH2  660   7.234   7.525   8.269
   89THR      N  661   7.844   7.033   8.076
   89THR     CA  662   7.982   6.993   8.100
   89THR      C  663   7.986   6.847   8.145
   89THR      O  664   7.885   6.795   8.190
   89THR     CB  665   8.041   7.076   8.213
   89THR    OG1  666   7.970   7.047   8.333
   89THR    CG2  667   8.029   7.224   8.185
   90ILE      N  668   8.104   6.783   8.135
   90ILE     CA  669   8.124   6.642   8.179
   90ILE      C  670   8.096   6.630   8.328
   90ILE      O  671   8.045   6.528   8.372
   90ILE     CB  672   8.269   6.590   8.151
   90ILE    CG1  673   8.288   6.566   8.001
   90ILE    CG2  674   8.297   6.460   8.232
   90ILE    CD1  675   8.431   6.546   7.958
   91PRO      N  676   8.138   6.730   8.407
   91PRO     CA  677   8.113   6.727   8.551
   91PRO      C  678   7.964   6.721   8.577
   91PRO      O  679   7.923   6.652   8.669
   91PRO     CB  680   8.170   6.859   8.596
   91PRO     CG  681   8.290   6.870   8.512
   91PRO     CD  682   8.234   6.837   8.377
   92GLN      N  683   7.885   6.795   8.500
   92GLN     CA  684   7.738   6.794   8.515
   92GLN      C  685   7.677   6.663   8.467
   92GLN      O  686   7.586   6.609   8.529
   92GLN     CB  687   7.677   6.908   8.437
   92GLN     CG  688   7.689   7.038   8.511
   92GLN     CD  689   7.660   7.157   8.425
   92GLN    OE1  690   7.658   7.270   8.475
   92GLN    NE2  691   7.646   7.136   8.295
   93ALA      N  692   7.729   6.610   8.357
   93ALA     CA  693   7.681   6.486   8.299
   93ALA      C  694   7.712   6.368   8.389
   93ALA      O  695   7.632   6.277   8.405
   93ALA     CB  696   7.744   6.466   8.161
   94ASP      N  697   7.831   6.368   8.445
   94ASP     CA  698   7.873   6.260   8.531
   94ASP      C  699   7.789   6.254   8.657
   94ASP      O  700   7.756   6.146   8.704
   94ASP     CB  701   8.021   6.276   8.563
   94ASP     CG  702   8.088   6.144   8.585
   94ASP    OD1  703   8.112   6.074   8.484
   94ASP    OD2  704   8.112   6.109   8.702
   95ALA      N  705   7.752   6.370   8.711
   95ALA     CA  706   7.670   6.380   8.832
   95ALA      C  707   7.530   6.327   8.806
   95ALA      O  708   7.472   6.263   8.893
   95ALA     CB  709   7.662   6.521   8.882
   96MET      N  710   7.476   6.353   8.688
   96MET     CA  711   7.345   6.301   8.657
   96MET      C  712   7.351   6.151   8.661
   96MET      O  713   7.258   6.088   8.708
   96MET     CB  714   7.300   6.343   8.518
   96MET     CG  715   7.236   6.478   8.516
   96MET     SD  716   7.212   6.523   8.347
   96MET     CE  717   7.054   6.450   8.317
   97LYS      N  718   7.459   6.094   8.612
   97LYS     CA  719   7.470   5.949   8.610
   97LYS      C  720   7.475   5.893   8.751
   97LYS      O  721   7.410   5.793   8.781
   97LYS     CB  722   7.592   5.902   8.531
   97LYS     CG  723   7.593   5.750   8.512
   97LYS     CD  724   7.687   5.701   8.402
   97LYS     CE  725   7.831   5.701   8.444
   97LYS     NZ  726   7.910   5.612   8.352
   98GLU      N  727   7.553   5.961   8.836
   98GLU     CA  728   7.573   5.922   8.975
   98GLU      C  729   7.447   5.931   9.058
   98GLU      O  730   7.430   5.856   9.153
   98GLU     CB  731   7.683   6.008   9.038
   98GLU     CG  732   7.819   5.996   8.969
   98GLU     CD  733   7.895   5.870   9.009
   98GLU    OE1  734   7.938   5.863   9.126
   98GLU    OE2  735   7.913   5.780   8.922
   99ALA      N  736   7.359   6.025   9.023
   99ALA     CA  737   7.232   6.038   9.093
   99ALA      C  738   7.127   5.938   9.041
   99ALA      O  739   7.013   5.938   9.088
   99ALA     CB  740   7.179   6.180   9.081
  100GLY      N  741   7.166   5.856   8.942
  100GLY     CA  742   7.077   5.755   8.885
  100GLY      C  743   6.989   5.803   8.772
  100GLY      O  744   6.899   5.732   8.729
  101ILE      N  745   7.015   5.923   8.722
  101ILE     CA  746   6.938   5.981   8.614
  101ILE      C  747   6.991   5.937   8.478
  101ILE      O  748   7.081   5.999   8.423
  101ILE     CB  749   6.944   6.134   8.622
  101ILE    CG1  750   6.889   6.180   8.757
  101ILE    CG2  751   6.864   6.196   8.511
  101ILE    CD1  752   6.909   6.327   8.784
  102ASN      N  753   6.940   5.827   8.425
  102ASN     CA  754   6.987   5.781   8.296
  102ASN      C  755   6.905   5.848   8.186
  102ASN      O  756   6.801   5.905   8.215
  102ASN     CB  757   6.974   5.629   8.286
  102ASN     CG  758   6.832   5.584   8.294
  102ASN    OD1  759   6.765   5.609   8.395
  102ASN    ND2  760   6.781   5.522   8.187
  103VAL      N  761   6.955   5.844   8.062
  103VAL     CA  762   6.885   5.902   7.947
  103VAL      C  763   6.894   5.808   7.831
  103VAL      O  764   6.997   5.752   7.804
  103VAL     CB  765   6.941   6.041   7.901
  103VAL    CG1  766   6.924   6.144   8.008
  103VAL    CG2  767   7.085   6.032   7.860
  104ASP      N  768   6.785   5.790   7.760
  104ASP     CA  769   6.788   5.701   7.648
  104ASP      C  770   6.860   5.759   7.530
  104ASP      O  771   6.923   5.685   7.456
  104ASP     CB  772   6.647   5.666   7.606
  104ASP     CG  773   6.569   5.606   7.716
  104ASP    OD1  774   6.597   5.489   7.750
  104ASP    OD2  775   6.483   5.677   7.771
  105TYR      N  776   6.843   5.889   7.506
  105TYR     CA  777   6.903   5.954   7.391
  105TYR      C  778   6.964   6.087   7.415
  105TYR      O  779   6.911   6.170   7.487
  105TYR     CB  780   6.802   5.977   7.282
  105TYR     CG  781   6.746   5.853   7.227
  105TYR    CD1  782   6.633   5.797   7.284
  105TYR    CD2  783   6.805   5.790   7.117
  105TYR    CE1  784   6.577   5.680   7.235
  105TYR    CE2  785   6.750   5.671   7.066
  105TYR     CZ  786   6.635   5.618   7.127
  105TYR     OH  787   6.577   5.502   7.082
  106VAL      N  788   7.070   6.112   7.341
  106VAL     CA  789   7.143   6.236   7.346
  106VAL      C  790   7.153   6.270   7.199
  106VAL      O  791   7.216   6.198   7.120
  106VAL     CB  792   7.283   6.216   7.402
  106VAL    CG1  793   7.356   6.347   7.400
  106VAL    CG2  794   7.276   6.159   7.542
  107LEU      N  795   7.080   6.373   7.162
  107LEU     CA  796   7.076   6.416   7.024
  107LEU      C  797   7.151   6.546   7.010
  107LEU      O  798   7.135   6.635   7.092
  107LEU     CB  799   6.932   6.436   6.980
  107LEU     CG  800   6.832   6.324   7.012
  107LEU    CD1  801   6.693   6.371   6.975
  107LEU    CD2  802   6.867   6.198   6.937
  108GLU      N  803   7.237   6.555   6.911
  108GLU     CA  804   7.312   6.676   6.887
  108GLU      C  805   7.257   6.734   6.759
  108GLU      O  806   7.267   6.672   6.655
  108GLU     CB  807   7.460   6.649   6.870
  108GLU     CG  808   7.542   6.778   6.863
  108GLU     CD  809   7.682   6.760   6.811
  108GLU    OE1  810   7.726   6.644   6.793
  108GLU    OE2  811   7.748   6.864   6.788
  109PHE      N  812   7.196   6.850   6.769
  109PHE     CA  813   7.139   6.915   6.654
  109PHE      C  814   7.251   6.993   6.589
  109PHE      O  815   7.291   7.098   6.637
  109PHE     CB  816   7.028   7.006   6.702
  109PHE     CG  817   6.930   7.042   6.597
  109PHE    CD1  818   6.821   6.959   6.572
  109PHE    CD2  819   6.938   7.165   6.530
  109PHE    CE1  820   6.721   6.999   6.484
  109PHE    CE2  821   6.838   7.206   6.441
  109PHE     CZ  822   6.729   7.123   6.419
  110ASP      N  823   7.299   6.944   6.476
  110ASP     CA  824   7.413   7.005   6.408
  110ASP      C  825   7.389   7.106   6.295
  110ASP      O  826   7.326   7.072   6.195
  110ASP     CB  827   7.500   6.892   6.356
  110ASP     CG  828   7.631   6.939   6.304
  110ASP    OD1  829   7.700   7.012   6.378
  110ASP    OD2  830   7.665   6.903   6.190
  111VAL      N  831   7.437   7.229   6.311
  111VAL     CA  832   7.428   7.333   6.209
  111VAL      C  833   7.562   7.407   6.211
  111VAL      O  834   7.599   7.465   6.314
  111VAL     CB  835   7.318   7.436   6.234
  111VAL    CG1  836   7.323   7.543   6.126
  111VAL    CG2  837   7.182   7.368   6.236
  112PRO      N  838   7.636   7.404   6.099
  112PRO     CA  839   7.767   7.467   6.078
  112PRO      C  840   7.774   7.611   6.123
  112PRO      O  841   7.691   7.694   6.085
  112PRO     CB  842   7.787   7.455   5.927
  112PRO     CG  843   7.719   7.323   5.897
  112PRO     CD  844   7.591   7.336   5.977
  113ASP      N  845   7.878   7.641   6.199
  113ASP     CA  846   7.897   7.775   6.251
  113ASP      C  847   7.871   7.885   6.151
  113ASP      O  848   7.803   7.982   6.183
  113ASP     CB  849   8.038   7.793   6.308
  113ASP     CG  850   8.055   7.726   6.444
  113ASP    OD1  851   7.958   7.666   6.496
  113ASP    OD2  852   8.167   7.736   6.498
  114GLU      N  853   7.927   7.871   6.032
  114GLU     CA  854   7.910   7.973   5.929
  114GLU      C  855   7.765   7.993   5.894
  114GLU      O  856   7.722   8.106   5.874
  114GLU     CB  857   7.989   7.939   5.802
  114GLU     CG  858   8.138   7.969   5.810
  114GLU     CD  859   8.167   8.108   5.864
  114GLU    OE1  860   8.119   8.208   5.806
  114GLU    OE2  861   8.239   8.115   5.967
  115LEU      N  862   7.689   7.885   5.889
  115LEU     CA  863   7.550   7.897   5.855
  115LEU      C  864   7.475   7.967   5.966
  115LEU      O  865   7.391   8.052   5.940
  115LEU     CB  866   7.491   7.761   5.821
  115LEU     CG  867   7.520   7.718   5.676
  115LEU    CD1  868   7.664   7.676   5.655
  115LEU    CD2  869   7.427   7.606   5.641
  116ILE      N  870   7.512   7.937   6.091
  116ILE     CA  871   7.450   8.002   6.207
  116ILE      C  872   7.487   8.151   6.205
  116ILE      O  873   7.401   8.236   6.230
  116ILE     CB  874   7.498   7.942   6.343
  116ILE    CG1  875   7.444   7.801   6.364
  116ILE    CG2  876   7.454   8.030   6.458
  116ILE    CD1  877   7.505   7.733   6.485
  117VAL      N  878   7.614   8.181   6.181
  117VAL     CA  879   7.664   8.319   6.175
  117VAL      C  880   7.582   8.397   6.073
  117VAL      O  881   7.535   8.506   6.103
  117VAL     CB  882   7.812   8.327   6.131
  117VAL    CG1  883   7.855   8.470   6.128
  117VAL    CG2  884   7.902   8.251   6.223
  118ASP      N  885   7.560   8.338   5.956
  118ASP     CA  886   7.483   8.398   5.847
  118ASP      C  887   7.337   8.416   5.884
  118ASP      O  888   7.273   8.515   5.845
  118ASP     CB  889   7.491   8.312   5.720
  118ASP     CG  890   7.634   8.300   5.665
  118ASP    OD1  891   7.723   8.379   5.705
  118ASP    OD2  892   7.657   8.209   5.581
  119ARG      N  893   7.283   8.319   5.957
  119ARG     CA  894   7.144   8.324   6.000
  119ARG      C  895   7.122   8.434   6.102
  119ARG      O  896   7.010   8.480   6.118
  119ARG     CB  897   7.099   8.190   6.059
  119ARG     CG  898   7.093   8.078   5.957
  119ARG     CD  899   7.067   7.942   6.019
  119ARG     NE  900   7.062   7.837   5.917
  119ARG     CZ  901   7.025   7.711   5.940
  119ARG    NH1  902   6.991   7.673   6.062
  119ARG    NH2  903   7.024   7.622   5.841
  120ILE      N  904   7.228   8.482   6.164
  120ILE     CA  905   7.211   8.583   6.266
  120ILE      C  906   7.265   8.721   6.239
  120ILE      O  907   7.191   8.818   6.250
  120ILE     CB  908   7.263   8.532   6.403
  120ILE    CG1  909   7.174   8.419   6.454
  120ILE    CG2  910   7.267   8.645   6.505
  120ILE    CD1  911   7.243   8.329   6.553
  121VAL      N  912   7.392   8.733   6.204
  121VAL     CA  913   7.447   8.866   6.183
  121VAL      C  914   7.367   8.949   6.083
  121VAL      O  915   7.346   9.070   6.104
  121VAL     CB  916   7.598   8.864   6.145
  121VAL    CG1  917   7.674   8.773   6.239
  121VAL    CG2  918   7.618   8.825   6.001
  122GLY      N  919   7.312   8.882   5.982
  122GLY     CA  920   7.236   8.951   5.880
  122GLY      C  921   7.091   8.981   5.913
  122GLY      O  922   7.005   8.968   5.826
  123ARG      N  923   7.061   9.017   6.037
  123ARG     CA  924   6.923   9.047   6.071
  123ARG      C  925   6.905   9.184   6.132
  123ARG      O  926   6.981   9.226   6.219
  123ARG     CB  927   6.858   8.936   6.156
  123ARG     CG  928   6.889   8.933   6.304
  123ARG     CD  929   6.804   8.826   6.373
  123ARG     NE  930   6.843   8.809   6.512
  123ARG     CZ  931   6.877   8.692   6.565
  123ARG    NH1  932   6.874   8.581   6.493
  123ARG    NH2  933   6.913   8.686   6.693
  124ARG      N  934   6.806   9.254   6.076
  124ARG     CA  935   6.768   9.390   6.114
  124ARG      C  936   6.634   9.379   6.187
  124ARG      O  937   6.545   9.304   6.146
  124ARG     CB  938   6.750   9.477   5.989
  124ARG     CG  939   6.858   9.464   5.882
  124ARG     CD  940   6.992   9.529   5.920
  124ARG     NE  941   7.086   9.527   5.808
  124ARG     CZ  942   7.189   9.443   5.797
  124ARG    NH1  943   7.215   9.356   5.894
  124ARG    NH2  944   7.268   9.448   5.690
  125VAL      N  945   6.616   9.459   6.292
  125VAL     CA  946   6.496   9.455   6.372
  125VAL      C  947   6.433   9.593   6.395
  125VAL      O  948   6.503   9.694   6.401
  125VAL     CB  949   6.527   9.393   6.513
  125VAL    CG1  950   6.597   9.258   6.497
  125VAL    CG2  951   6.614   9.487   6.596
  126HIS      N  952   6.301   9.598   6.402
  126HIS     CA  953   6.237   9.725   6.431
  126HIS      C  954   6.227   9.730   6.583
  126HIS      O  955   6.137   9.668   6.642
  126HIS     CB  956   6.097   9.738   6.371
  126HIS     CG  957   6.031   9.868   6.405
  126HIS    ND1  958   6.100   9.987   6.406
  126HIS    CD2  959   5.906   9.896   6.448
  126HIS    CE1  960   6.020  10.083   6.450
  126HIS    NE2  961   5.902  10.030   6.475
  127ALA      N  962   6.318   9.804   6.645
  127ALA     CA  963   6.324   9.815   6.790
  127ALA      C  964   6.189   9.827   6.865
  127ALA      O  965   6.154   9.736   6.941
  127ALA     CB  966   6.422   9.926   6.831
  128PRO      N  967   6.112   9.937   6.845
  128PRO     CA  968   5.982   9.952   6.915
  128PRO      C  969   5.863   9.873   6.856
  128PRO      O  970   5.761   9.932   6.817
  128PRO     CB  971   5.957  10.104   6.909
  128PRO     CG  972   6.093  10.165   6.880
  128PRO     CD  973   6.149  10.065   6.782
  129SER      N  974   5.875   9.741   6.850
  129SER     CA  975   5.770   9.653   6.798
  129SER      C  976   5.820   9.510   6.806
  129SER      O  977   5.743   9.415   6.822
  129SER     CB  978   5.738   9.687   6.652
  129SER     OG  979   5.847   9.655   6.566
  130GLY      N  980   5.952   9.496   6.789
  130GLY     CA  981   6.015   9.366   6.795
  130GLY      C  982   6.021   9.295   6.662
  130GLY      O  983   6.079   9.187   6.654
  131ARG      N  984   5.962   9.353   6.557
  131ARG     CA  985   5.963   9.291   6.425
  131ARG      C  986   6.105   9.262   6.379
  131ARG      O  987   6.195   9.344   6.397
  131ARG     CB  988   5.890   9.379   6.323
  131ARG     CG  989   5.745   9.339   6.298
  131ARG     CD  990   5.647   9.437   6.362
  131ARG     NE  991   5.668   9.574   6.317
  131ARG     CZ  992   5.599   9.678   6.362
  131ARG    NH1  993   5.504   9.661   6.454
  131ARG    NH2  994   5.624   9.800   6.317
  132VAL      N  995   6.125   9.145   6.318
  132VAL     CA  996   6.258   9.103   6.274
  132VAL      C  997   6.266   9.065   6.126
  132VAL      O  998   6.179   8.994   6.073
  132VAL     CB  999   6.312   8.985   6.363
  132VAL    CG1 1000   6.234   8.858   6.336
  132VAL    CG2 1001   6.460   8.964   6.339
  133TYR      N 1002   6.372   9.112   6.062
  133TYR     CA 1003   6.395   9.088   5.921
  133TYR      C 1004   6.531   9.026   5.906
  133TYR      O 1005   6.608   9.022   6.001
  133TYR     CB 1006   6.394   9.221   5.845
  133TYR     CG 1007   6.268   9.299   5.866
  133TYR    CD1 1008   6.156   9.278   5.786
  133TYR    CD2 1009   6.257   9.388   5.973
  133TYR    CE1 1010   6.036   9.342   5.812
  133TYR    CE2 1011   6.138   9.453   6.000
  133TYR     CZ 1012   6.027   9.429   5.920
  133TYR     OH 1013   5.908   9.492   5.949
  134HIS      N 1014   6.556   8.973   5.787
  134HIS     CA 1015   6.685   8.917   5.751
  134HIS      C 1016   6.716   8.955   5.606
  134HIS      O 1017   6.657   8.901   5.513
  134HIS     CB 1018   6.692   8.765   5.768
  134HIS     CG 1019   6.831   8.711   5.750
  134HIS    ND1 1020   6.886   8.687   5.626
  134HIS    CD2 1021   6.928   8.684   5.840
  134HIS    CE1 1022   7.011   8.647   5.641
  134HIS    NE2 1023   7.039   8.644   5.770
  135VAL      N 1024   6.812   9.046   5.589
  135VAL     CA 1025   6.854   9.096   5.459
  135VAL      C 1026   6.840   8.996   5.345
  135VAL      O 1027   6.812   9.034   5.232
  135VAL     CB 1028   6.999   9.150   5.463
  135VAL    CG1 1029   7.006   9.273   5.552
  135VAL    CG2 1030   7.095   9.043   5.512
  136LYS      N 1031   6.862   8.868   5.374
  136LYS     CA 1032   6.845   8.766   5.272
  136LYS      C 1033   6.711   8.695   5.287
  136LYS      O 1034   6.626   8.705   5.199
  136LYS     CB 1035   6.958   8.662   5.276
  136LYS     CG 1036   7.094   8.710   5.228
  136LYS     CD 1037   7.179   8.763   5.344
  136LYS     CE 1038   7.316   8.815   5.299
  136LYS     NZ 1039   7.396   8.870   5.414
  137PHE      N 1040   6.691   8.631   5.402
  137PHE     CA 1041   6.570   8.551   5.430
  137PHE      C 1042   6.434   8.618   5.431
  137PHE      O 1043   6.338   8.561   5.378
  137PHE     CB 1044   6.591   8.467   5.556
  137PHE     CG 1045   6.727   8.400   5.562
  137PHE    CD1 1046   6.789   8.356   5.445
  137PHE    CD2 1047   6.797   8.392   5.681
  137PHE    CE1 1048   6.918   8.306   5.447
  137PHE    CE2 1049   6.927   8.342   5.685
  137PHE     CZ 1050   6.988   8.299   5.567
  138ASN      N 1051   6.421   8.734   5.496
  138ASN     CA 1052   6.294   8.806   5.499
  138ASN      C 1053   6.320   8.956   5.500
  138ASN      O 1054   6.296   9.025   5.599
  138ASN     CB 1055   6.202   8.761   5.616
  138ASN     CG 1056   6.243   8.819   5.752
  138ASN    OD1 1057   6.357   8.804   5.796
  138ASN    ND2 1058   6.148   8.884   5.819
  139PRO      N 1059   6.371   9.008   5.388
  139PRO     CA 1060   6.401   9.151   5.377
  139PRO      C 1061   6.276   9.237   5.389
  139PRO      O 1062   6.164   9.190   5.367
  139PRO     CB 1063   6.462   9.162   5.238
  139PRO     CG 1064   6.392   9.051   5.161
  139PRO     CD 1065   6.395   8.938   5.260
  140PRO      N 1066   6.291   9.361   5.436
  140PRO     CA 1067   6.171   9.443   5.444
  140PRO      C 1068   6.140   9.491   5.303
  140PRO      O 1069   6.228   9.492   5.216
  140PRO     CB 1070   6.213   9.556   5.537
  140PRO     CG 1071   6.357   9.569   5.511
  140PRO     CD 1072   6.404   9.426   5.503
  141LYS      N 1073   6.013   9.525   5.278
  141LYS     CA 1074   5.969   9.574   5.147
  141LYS      C 1075   6.059   9.691   5.108
  141LYS      O 1076   6.116   9.693   5.000
  141LYS     CB 1077   5.823   9.619   5.152
  141LYS     CG 1078   5.721   9.508   5.176
  141LYS     CD 1079   5.583   9.567   5.198
  141LYS     CE 1080   5.489   9.466   5.262
  141LYS     NZ 1081   5.373   9.535   5.329
  142VAL      N 1082   6.067   9.789   5.197
  142VAL     CA 1083   6.154   9.902   5.175
  142VAL      C 1084   6.275   9.861   5.257
  142VAL      O 1085   6.271   9.867   5.381
  142VAL     CB 1086   6.095  10.033   5.231
  142VAL    CG1 1087   6.179  10.152   5.186
  142VAL    CG2 1088   5.950  10.050   5.187
  143GLU      N 1089   6.375   9.806   5.190
  143GLU     CA 1090   6.495   9.760   5.257
  143GLU      C 1091   6.554   9.866   5.350
  143GLU      O 1092   6.572   9.982   5.311
  143GLU     CB 1093   6.598   9.710   5.154
  143GLU     CG 1094   6.727   9.652   5.214
  143GLU     CD 1095   6.716   9.509   5.266
  143GLU    OE1 1096   6.676   9.418   5.189
  143GLU    OE2 1097   6.753   9.487   5.384
  144GLY      N 1098   6.579   9.825   5.475
  144GLY     CA 1099   6.633   9.914   5.577
  144GLY      C 1100   6.523   9.989   5.650
  144GLY      O 1101   6.549  10.060   5.748
  145LYS      N 1102   6.399   9.968   5.608
  145LYS     CA 1103   6.283  10.036   5.665
  145LYS      C 1104   6.179   9.935   5.712
  145LYS      O 1105   6.149   9.838   5.641
  145LYS     CB 1106   6.218  10.124   5.558
  145LYS     CG 1107   6.309  10.227   5.495
  145LYS     CD 1108   6.308  10.354   5.575
  145LYS     CE 1109   6.369  10.467   5.496
  145LYS     NZ 1110   6.348  10.601   5.560
  146ASP      N 1111   6.120   9.961   5.828
  146ASP     CA 1112   6.016   9.875   5.883
  146ASP      C 1113   5.887   9.893   5.803
  146ASP      O 1114   5.834  10.005   5.792
  146ASP     CB 1115   5.991   9.904   6.032
  146ASP     CG 1116   5.867   9.836   6.086
  146ASP    OD1 1117   5.851   9.713   6.069
  146ASP    OD2 1118   5.784   9.908   6.144
  147ASP      N 1119   5.836   9.782   5.752
  147ASP     CA 1120   5.716   9.780   5.669
  147ASP      C 1121   5.586   9.834   5.727
  147ASP      O 1122   5.500   9.882   5.652
  147ASP     CB 1123   5.692   9.638   5.619
  147ASP     CG 1124   5.806   9.587   5.535
  147ASP    OD1 1125   5.886   9.671   5.486
  147ASP    OD2 1126   5.815   9.463   5.518
  148VAL      N 1127   5.571   9.826   5.859
  148VAL     CA 1128   5.450   9.874   5.924
  148VAL      C 1129   5.451  10.021   5.967
  148VAL      O 1130   5.346  10.086   5.967
  148VAL     CB 1131   5.412   9.781   6.041
  148VAL    CG1 1132   5.338   9.856   6.152
  148VAL    CG2 1133   5.326   9.667   5.987
  149THR      N 1134   5.568  10.076   5.997
  149THR     CA 1135   5.577  10.215   6.041
  149THR      C 1136   5.658  10.305   5.947
  149THR      O 1137   5.649  10.429   5.955
  149THR     CB 1138   5.640  10.223   6.180
  149THR    OG1 1139   5.773  10.172   6.174
  149THR    CG2 1140   5.559  10.141   6.279
  150GLY      N 1141   5.735  10.245   5.857
  150GLY     CA 1142   5.817  10.325   5.769
  150GLY      C 1143   5.922  10.387   5.859
  150GLY      O 1144   5.960  10.503   5.843
  151GLU      N 1145   5.963  10.309   5.959
  151GLU     CA 1146   6.062  10.351   6.056
  151GLU      C 1147   6.188  10.267   6.036
  151GLU      O 1148   6.179  10.147   6.008
  151GLU     CB 1149   6.007  10.333   6.198
  151GLU     CG 1150   6.078  10.412   6.307
  151GLU     CD 1151   6.009  10.400   6.443
  151GLU    OE1 1152   5.886  10.377   6.447
  151GLU    OE2 1153   6.078  10.414   6.547
  152GLU      N 1154   6.305  10.328   6.051
  152GLU     CA 1155   6.430  10.256   6.031
  152GLU      C 1156   6.450  10.138   6.125
  152GLU      O 1157   6.406  10.136   6.240
  152GLU     CB 1158   6.549  10.352   6.039
  152GLU     CG 1159   6.559  10.448   5.920
  152GLU     CD 1160   6.664  10.407   5.817
  152GLU    OE1 1161   6.666  10.289   5.776
  152GLU    OE2 1162   6.743  10.495   5.776
  153LEU      N 1163   6.516  10.036   6.070
  153LEU     CA 1164   6.545   9.914   6.143
  153LEU      C 1165   6.685   9.922   6.200
  153LEU      O 1166   6.766  10.006   6.159
  153LEU     CB 1167   6.533   9.794   6.050
  153LEU     CG 1168   6.401   9.776   5.976
  153LEU    CD1 1169   6.413   9.658   5.882
  153LEU    CD2 1170   6.289   9.756   6.075
  154THR      N 1171   6.716   9.830   6.291
  154THR     CA 1172   6.846   9.825   6.357
  154THR      C 1173   6.901   9.682   6.367
  154THR      O 1174   6.843   9.588   6.315
  154THR     CB 1175   6.833   9.881   6.499
  154THR    OG1 1176   6.711   9.833   6.558
  154THR    CG2 1177   6.833  10.033   6.497
  155THR      N 1178   7.016   9.668   6.429
  155THR     CA 1179   7.074   9.537   6.448
  155THR      C 1180   7.088   9.522   6.597
  155THR      O 1181   7.119   9.620   6.665
  155THR     CB 1182   7.212   9.526   6.382
  155THR    OG1 1183   7.271   9.656   6.373
  155THR    CG2 1184   7.199   9.464   6.244
  156ARG      N 1185   7.054   9.405   6.648
  156ARG     CA 1186   7.066   9.381   6.791
  156ARG      C 1187   7.217   9.369   6.823
  156ARG      O 1188   7.297   9.336   6.735
  156ARG     CB 1189   6.992   9.253   6.829
  156ARG     CG 1190   6.915   9.259   6.960
  156ARG     CD 1191   6.869   9.120   7.009
  156ARG     NE 1192   6.784   9.048   6.913
  156ARG     CZ 1193   6.653   9.065   6.899
  156ARG    NH1 1194   6.587   9.153   6.973
  156ARG    NH2 1195   6.586   8.994   6.809
  157LYS      N 1196   7.255   9.397   6.948
  157LYS     CA 1197   7.396   9.387   6.988
  157LYS      C 1198   7.442   9.242   6.977
  157LYS      O 1199   7.552   9.214   6.931
  157LYS     CB 1200   7.414   9.436   7.133
  157LYS     CG 1201   7.553   9.406   7.194
  157LYS     CD 1202   7.668   9.471   7.116
  157LYS     CE 1203   7.680   9.621   7.145
  157LYS     NZ 1204   7.733   9.652   7.281
  158ASP      N 1205   7.353   9.152   7.017
  158ASP     CA 1206   7.378   9.009   7.013
  158ASP      C 1207   7.406   8.961   6.872
  158ASP      O 1208   7.494   8.878   6.850
  158ASP     CB 1209   7.256   8.933   7.067
  158ASP     CG 1210   7.217   8.977   7.207
  158ASP    OD1 1211   7.305   9.021   7.284
  158ASP    OD2 1212   7.096   8.966   7.240
  159ASP      N 1213   7.332   9.017   6.776
  159ASP     CA 1214   7.346   8.980   6.636
  159ASP      C 1215   7.481   9.015   6.576
  159ASP      O 1216   7.518   8.964   6.471
  159ASP     CB 1217   7.235   9.047   6.556
  159ASP     CG 1218   7.097   9.019   6.611
  159ASP    OD1 1219   7.085   8.934   6.703
  159ASP    OD2 1220   7.000   9.082   6.562
  160GLN      N 1221   7.556   9.100   6.645
  160GLN     CA 1222   7.689   9.142   6.601
  160GLN      C 1223   7.781   9.023   6.572
  160GLN      O 1224   7.802   8.938   6.658
  160GLN     CB 1225   7.754   9.231   6.706
  160GLN     CG 1226   7.742   9.379   6.678
  160GLN     CD 1227   7.877   9.442   6.644
  160GLN    OE1 1228   7.973   9.372   6.607
  160GLN    NE2 1229   7.884   9.574   6.657
  161GLU      N 1230   7.843   9.024   6.455
  161GLU     CA 1231   7.930   8.916   6.414
  161GLU      C 1232   8.036   8.877   6.516
  161GLU      O 1233   8.059   8.758   6.539
  161GLU     CB 1234   7.993   8.947   6.279
  161GLU     CG 1235   8.033   8.822   6.200
  161GLU     CD 1236   8.070   8.852   6.055
  161GLU    OE1 1237   7.981   8.895   5.977
  161GLU    OE2 1238   8.188   8.831   6.019
  162GLU      N 1239   8.101   8.976   6.576
  162GLU     CA 1240   8.205   8.953   6.676
  162GLU      C 1241   8.150   8.880   6.799
  162GLU      O 1242   8.213   8.790   6.854
  162GLU     CB 1243   8.266   9.087   6.720
  162GLU     CG 1244   8.361   9.078   6.841
  162GLU     CD 1245   8.333   9.187   6.946
  162GLU    OE1 1246   8.246   9.165   7.033
  162GLU    OE2 1247   8.399   9.293   6.939
  163THR      N 1248   8.032   8.922   6.843
  163THR     CA 1249   7.966   8.862   6.956
  163THR      C 1250   7.923   8.719   6.921
  163THR      O 1251   7.950   8.626   6.997
  163THR     CB 1252   7.844   8.946   6.995
  163THR    OG1 1253   7.888   9.080   7.021
  163THR    CG2 1254   7.776   8.891   7.118
  164VAL      N 1255   7.864   8.700   6.803
  164VAL     CA 1256   7.818   8.568   6.760
  164VAL      C 1257   7.932   8.468   6.751
  164VAL      O 1258   7.927   8.363   6.815
  164VAL     CB 1259   7.744   8.575   6.623
  164VAL    CG1 1260   7.698   8.435   6.580
  164VAL    CG2 1261   7.624   8.665   6.635
  165ARG      N 1262   8.036   8.502   6.676
  165ARG     CA 1263   8.150   8.412   6.663
  165ARG      C 1264   8.217   8.376   6.796
  165ARG      O 1265   8.270   8.267   6.811
  165ARG     CB 1266   8.251   8.470   6.565
  165ARG     CG 1267   8.202   8.461   6.423
  165ARG     CD 1268   8.318   8.434   6.329
  165ARG     NE 1269   8.272   8.380   6.201
  165ARG     CZ 1270   8.255   8.453   6.092
  165ARG    NH1 1271   8.280   8.583   6.095
  165ARG    NH2 1272   8.214   8.395   5.980
  166LYS      N 1273   8.211   8.467   6.892
  166LYS     CA 1274   8.268   8.444   7.024
  166LYS      C 1275   8.181   8.344   7.100
  166LYS      O 1276   8.232   8.252   7.163
  166LYS     CB 1277   8.276   8.574   7.100
  166LYS     CG 1278   8.416   8.618   7.135
  166LYS     CD 1279   8.412   8.766   7.171
  166LYS     CE 1280   8.292   8.801   7.261
  166LYS     NZ 1281   8.254   8.946   7.256
  167ARG      N 1282   8.050   8.363   7.095
  167ARG     CA 1283   7.960   8.270   7.162
  167ARG      C 1284   7.981   8.127   7.114
  167ARG      O 1285   7.982   8.032   7.192
  167ARG     CB 1286   7.815   8.309   7.136
  167ARG     CG 1287   7.762   8.418   7.225
  167ARG     CD 1288   7.611   8.400   7.247
  167ARG     NE 1289   7.534   8.420   7.124
  167ARG     CZ 1290   7.475   8.535   7.091
  167ARG    NH1 1291   7.482   8.639   7.172
  167ARG    NH2 1292   7.408   8.544   6.978
  168LEU      N 1293   7.998   8.111   6.983
  168LEU     CA 1294   8.016   7.980   6.926
  168LEU      C 1295   8.145   7.913   6.964
  168LEU      O 1296   8.146   7.791   6.986
  168LEU     CB 1297   7.998   7.983   6.776
  168LEU     CG 1298   7.855   8.006   6.721
  168LEU    CD1 1299   7.863   8.032   6.569
  168LEU    CD2 1300   7.765   7.888   6.753
  169VAL      N 1301   8.256   7.987   6.970
  169VAL     CA 1302   8.384   7.926   7.009
  169VAL      C 1303   8.373   7.879   7.154
  169VAL      O 1304   8.404   7.764   7.188
  169VAL     CB 1305   8.506   8.023   6.996
  169VAL    CG1 1306   8.484   8.150   7.076
  169VAL    CG2 1307   8.633   7.955   7.045
  170GLU      N 1308   8.317   7.967   7.235
  170GLU     CA 1309   8.295   7.946   7.376
  170GLU      C 1310   8.214   7.817   7.397
  170GLU      O 1311   8.242   7.735   7.487
  170GLU     CB 1312   8.220   8.068   7.428
  170GLU     CG 1313   8.250   8.108   7.569
  170GLU     CD 1314   8.139   8.071   7.664
  170GLU    OE1 1315   8.021   8.095   7.629
  170GLU    OE2 1316   8.170   8.019   7.774
  171TYR      N 1317   8.113   7.800   7.312
  171TYR     CA 1318   8.024   7.685   7.313
  171TYR      C 1319   8.099   7.558   7.277
  171TYR      O 1320   8.085   7.455   7.342
  171TYR     CB 1321   7.908   7.707   7.215
  171TYR     CG 1322   7.824   7.584   7.193
  171TYR    CD1 1323   7.729   7.544   7.286
  171TYR    CD2 1324   7.844   7.503   7.081
  171TYR    CE1 1325   7.657   7.425   7.270
  171TYR    CE2 1326   7.773   7.385   7.064
  171TYR     CZ 1327   7.680   7.346   7.159
  171TYR     OH 1328   7.611   7.226   7.141
  172HIS      N 1329   8.180   7.566   7.173
  172HIS     CA 1330   8.256   7.451   7.128
  172HIS      C 1331   8.367   7.402   7.218
  172HIS      O 1332   8.388   7.281   7.230
  172HIS     CB 1333   8.309   7.475   6.989
  172HIS     CG 1334   8.205   7.465   6.885
  172HIS    ND1 1335   8.144   7.346   6.853
  172HIS    CD2 1336   8.147   7.559   6.807
  172HIS    CE1 1337   8.053   7.366   6.761
  172HIS    NE2 1338   8.052   7.495   6.731
  173GLN      N 1339   8.443   7.493   7.279
  173GLN     CA 1340   8.550   7.448   7.368
  173GLN      C 1341   8.488   7.375   7.489
  173GLN      O 1342   8.544   7.279   7.543
  173GLN     CB 1343   8.637   7.566   7.415
  173GLN     CG 1344   8.564   7.668   7.503
  173GLN     CD 1345   8.652   7.785   7.551
  173GLN    OE1 1346   8.641   7.830   7.665
  173GLN    NE2 1347   8.737   7.837   7.462
  174MET      N 1348   8.369   7.420   7.528
  174MET     CA 1349   8.295   7.367   7.641
  174MET      C 1350   8.218   7.236   7.613
  174MET      O 1351   8.219   7.144   7.696
  174MET     CB 1352   8.201   7.479   7.690
  174MET     CG 1353   8.112   7.448   7.806
  174MET     SD 1354   8.036   7.602   7.861
  174MET     CE 1355   7.861   7.577   7.814
  175THR      N 1356   8.162   7.224   7.494
  175THR     CA 1357   8.084   7.106   7.459
  175THR      C 1358   8.156   6.995   7.387
  175THR      O 1359   8.106   6.882   7.383
  175THR     CB 1360   7.960   7.146   7.379
  175THR    OG1 1361   7.906   7.265   7.438
  175THR    CG2 1362   7.855   7.039   7.387
  176ALA      N 1363   8.273   7.023   7.333
  176ALA     CA 1364   8.348   6.921   7.262
  176ALA      C 1365   8.371   6.793   7.347
  176ALA      O 1366   8.340   6.683   7.302
  176ALA     CB 1367   8.481   6.979   7.209
  177PRO      N 1368   8.424   6.806   7.471
  177PRO     CA 1369   8.445   6.683   7.551
  177PRO      C 1370   8.317   6.616   7.604
  177PRO      O 1371   8.317   6.496   7.635
  177PRO     CB 1372   8.540   6.728   7.662
  177PRO     CG 1373   8.509   6.873   7.678
  177PRO     CD 1374   8.486   6.922   7.537
  178LEU      N 1375   8.207   6.691   7.610
  178LEU     CA 1376   8.079   6.636   7.654
  178LEU      C 1377   8.023   6.545   7.547
  178LEU      O 1378   7.967   6.438   7.574
  178LEU     CB 1379   7.981   6.748   7.682
  178LEU     CG 1380   7.846   6.698   7.728
  178LEU    CD1 1381   7.857   6.614   7.855
  178LEU    CD2 1382   7.763   6.819   7.751
  179ILE      N 1383   8.038   6.588   7.422
  179ILE     CA 1384   7.992   6.509   7.309
  179ILE      C 1385   8.073   6.381   7.312
  179ILE      O 1386   8.018   6.271   7.294
  179ILE     CB 1387   8.022   6.581   7.176
  179ILE    CG1 1388   7.956   6.717   7.175
  179ILE    CG2 1389   7.975   6.496   7.058
  179ILE    CD1 1390   7.808   6.709   7.200
  180GLY      N 1391   8.204   6.396   7.335
  180GLY     CA 1392   8.295   6.282   7.341
  180GLY      C 1393   8.260   6.190   7.457
  180GLY      O 1394   8.273   6.069   7.448
  181TYR      N 1395   8.218   6.251   7.567
  181TYR     CA 1396   8.177   6.175   7.683
  181TYR      C 1397   8.056   6.091   7.644
  181TYR      O 1398   8.054   5.969   7.667
  181TYR     CB 1399   8.138   6.271   7.795
  181TYR     CG 1400   8.074   6.204   7.914
  181TYR    CD1 1401   7.935   6.185   7.922
  181TYR    CD2 1402   8.152   6.161   8.020
  181TYR    CE1 1403   7.877   6.125   8.031
  181TYR    CE2 1404   8.095   6.101   8.132
  181TYR     CZ 1405   7.957   6.084   8.137
  181TYR     OH 1406   7.902   6.029   8.250
  182TYR      N 1407   7.955   6.155   7.586
  182TYR     CA 1408   7.834   6.083   7.546
  182TYR      C 1409   7.855   5.978   7.438
  182TYR      O 1410   7.774   5.885   7.429
  182TYR     CB 1411   7.722   6.179   7.511
  182TYR     CG 1412   7.650   6.230   7.634
  182TYR    CD1 1413   7.601   6.140   7.730
  182TYR    CD2 1414   7.636   6.366   7.658
  182TYR    CE1 1415   7.540   6.186   7.849
  182TYR    CE2 1416   7.575   6.412   7.776
  182TYR     CZ 1417   7.528   6.322   7.872
  182TYR     OH 1418   7.472   6.368   7.990
  183SER      N 1419   7.958   5.991   7.354
  183SER     CA 1420   7.982   5.885   7.254
  183SER      C 1421   8.042   5.765   7.324
  183SER      O 1422   8.007   5.652   7.292
  183SER     CB 1423   8.077   5.929   7.144
  183SER     OG 1424   8.022   6.037   7.074
  184LYS      N 1425   8.132   5.787   7.419
  184LYS     CA 1426   8.193   5.676   7.491
  184LYS      C 1427   8.087   5.602   7.568
  184LYS      O 1428   8.089   5.480   7.576
  184LYS     CB 1429   8.307   5.720   7.584
  184LYS     CG 1430   8.447   5.690   7.528
  184LYS     CD 1431   8.558   5.704   7.634
  184LYS     CE 1432   8.698   5.687   7.574
  184LYS     NZ 1433   8.808   5.721   7.670
  185GLU      N 1434   7.991   5.677   7.620
  185GLU     CA 1435   7.880   5.619   7.694
  185GLU      C 1436   7.793   5.538   7.598
  185GLU      O 1437   7.750   5.427   7.629
  185GLU     CB 1438   7.797   5.730   7.757
  185GLU     CG 1439   7.858   5.788   7.880
  185GLU     CD 1440   7.866   5.686   7.989
  185GLU    OE1 1441   7.762   5.625   8.022
  185GLU    OE2 1442   7.976   5.662   8.040
  186ALA      N 1443   7.768   5.594   7.480
  186ALA     CA 1444   7.687   5.528   7.379
  186ALA      C 1445   7.750   5.396   7.341
  186ALA      O 1446   7.680   5.295   7.334
  186ALA     CB 1447   7.674   5.618   7.257
  187GLU      N 1448   7.882   5.396   7.319
  187GLU     CA 1449   7.959   5.276   7.284
  187GLU      C 1450   7.959   5.177   7.400
  187GLU      O 1451   7.966   5.057   7.381
  187GLU     CB 1452   8.105   5.312   7.244
  187GLU     CG 1453   8.122   5.374   7.101
  187GLU     CD 1454   8.261   5.440   7.075
  187GLU    OE1 1455   8.364   5.387   7.122
  187GLU    OE2 1456   8.265   5.544   7.004
  188ALA      N 1457   7.948   5.229   7.522
  188ALA     CA 1458   7.943   5.145   7.639
  188ALA      C 1459   7.804   5.085   7.654
  188ALA      O 1460   7.782   5.000   7.740
  188ALA     CB 1461   7.978   5.226   7.762
  189GLY      N 1462   7.710   5.133   7.573
  189GLY     CA 1463   7.573   5.081   7.578
  189GLY      C 1464   7.485   5.144   7.685
  189GLY      O 1465   7.373   5.099   7.709
  190ASN      N 1466   7.534   5.252   7.746
  190ASN     CA 1467   7.461   5.323   7.852
  190ASN      C 1468   7.355   5.423   7.804
  190ASN      O 1469   7.270   5.468   7.882
  190ASN     CB 1470   7.560   5.394   7.946
  190ASN     CG 1471   7.630   5.298   8.043
  190ASN    OD1 1472   7.566   5.217   8.110
  190ASN    ND2 1473   7.763   5.310   8.051
  191THR      N 1474   7.361   5.458   7.676
  191THR     CA 1475   7.269   5.555   7.618
  191THR      C 1476   7.292   5.548   7.469
  191THR      O 1477   7.378   5.472   7.424
  191THR     CB 1478   7.300   5.696   7.671
  191THR    OG1 1479   7.201   5.788   7.626
  191THR    CG2 1480   7.437   5.742   7.626
  192LYS      N 1481   7.209   5.618   7.393
  192LYS     CA 1482   7.225   5.622   7.247
  192LYS      C 1483   7.254   5.767   7.209
  192LYS      O 1484   7.187   5.858   7.256
  192LYS     CB 1485   7.099   5.573   7.173
  192LYS     CG 1486   7.068   5.424   7.187
  192LYS     CD 1487   6.972   5.393   7.304
  192LYS     CE 1488   6.824   5.389   7.259
  192LYS     NZ 1489   6.726   5.365   7.370
  193TYR      N 1490   7.355   5.788   7.127
  193TYR     CA 1491   7.389   5.922   7.087
  193TYR      C 1492   7.365   5.934   6.937
  193TYR      O 1493   7.386   5.838   6.864
  193TYR     CB 1494   7.537   5.949   7.122
  193TYR     CG 1495   7.594   6.068   7.053
  193TYR    CD1 1496   7.565   6.198   7.094
  193TYR    CD2 1497   7.672   6.051   6.940
  193TYR    CE1 1498   7.612   6.308   7.022
  193TYR    CE2 1499   7.719   6.159   6.868
  193TYR     CZ 1500   7.690   6.286   6.908
  193TYR     OH 1501   7.739   6.388   6.830
  194ALA      N 1502   7.316   6.048   6.890
  194ALA     CA 1503   7.293   6.062   6.746
  194ALA      C 1504   7.312   6.205   6.703
  194ALA      O 1505   7.276   6.296   6.776
  194ALA     CB 1506   7.153   6.012   6.707
  195LYS      N 1507   7.373   6.226   6.587
  195LYS     CA 1508   7.395   6.360   6.534
  195LYS      C 1509   7.289   6.388   6.428
  195LYS      O 1510   7.268   6.306   6.338
  195LYS     CB 1511   7.535   6.373   6.475
  195LYS     CG 1512   7.563   6.509   6.412
  195LYS     CD 1513   7.690   6.576   6.466
  195LYS     CE 1514   7.817   6.496   6.441
  195LYS     NZ 1515   7.843   6.391   6.544
  196VAL      N 1516   7.228   6.505   6.435
  196VAL     CA 1517   7.119   6.542   6.345
  196VAL      C 1518   7.159   6.659   6.258
  196VAL      O 1519   7.203   6.762   6.309
  196VAL     CB 1520   6.992   6.578   6.431
  196VAL    CG1 1521   6.896   6.665   6.356
  196VAL    CG2 1522   6.923   6.452   6.478
  197ASP      N 1523   7.145   6.645   6.127
  197ASP     CA 1524   7.180   6.754   6.038
  197ASP      C 1525   7.067   6.855   6.047
  197ASP      O 1526   6.958   6.830   6.000
  197ASP     CB 1527   7.198   6.704   5.894
  197ASP     CG 1528   7.256   6.811   5.798
  197ASP    OD1 1529   7.329   6.903   5.843
  197ASP    OD2 1530   7.231   6.802   5.676
  198GLY      N 1531   7.093   6.965   6.114
  198GLY     CA 1532   6.992   7.068   6.129
  198GLY      C 1533   6.980   7.158   6.008
  198GLY      O 1534   6.905   7.255   6.009
  199THR      N 1535   7.057   7.127   5.904
  199THR     CA 1536   7.055   7.206   5.782
  199THR      C 1537   6.956   7.149   5.679
  199THR      O 1538   6.958   7.187   5.562
  199THR     CB 1539   7.194   7.208   5.718
  199THR    OG1 1540   7.227   7.077   5.671
  199THR    CG2 1541   7.300   7.253   5.819
  200LYS      N 1542   6.875   7.051   5.719
  200LYS     CA 1543   6.776   6.990   5.631
  200LYS      C 1544   6.639   7.050   5.654
  200LYS      O 1545   6.614   7.117   5.754
  200LYS     CB 1546   6.761   6.843   5.659
  200LYS     CG 1547   6.867   6.758   5.607
  200LYS     CD 1548   6.824   6.619   5.634
  200LYS     CE 1549   6.926   6.520   5.590
  200LYS     NZ 1550   6.868   6.385   5.605
  201PRO      N 1551   6.547   7.027   5.559
  201PRO     CA 1552   6.411   7.080   5.575
  201PRO      C 1553   6.352   7.024   5.703
  201PRO      O 1554   6.370   6.906   5.734
  201PRO     CB 1555   6.338   7.026   5.451
  201PRO     CG 1556   6.427   6.912   5.398
  201PRO     CD 1557   6.565   6.967   5.425
  202VAL      N 1558   6.280   7.108   5.777
  202VAL     CA 1559   6.217   7.069   5.901
  202VAL      C 1560   6.144   6.936   5.886
  202VAL      O 1561   6.151   6.850   5.975
  202VAL     CB 1562   6.122   7.181   5.950
  202VAL    CG1 1563   6.031   7.132   6.061
  202VAL    CG2 1564   6.204   7.298   5.999
  203ALA      N 1565   6.084   6.916   5.769
  203ALA     CA 1566   6.012   6.792   5.741
  203ALA      C 1567   6.107   6.675   5.724
  203ALA      O 1568   6.069   6.560   5.746
  203ALA     CB 1569   5.925   6.808   5.619
  204GLU      N 1570   6.229   6.703   5.679
  204GLU     CA 1571   6.323   6.593   5.664
  204GLU      C 1572   6.382   6.561   5.798
  204GLU      O 1573   6.388   6.444   5.835
  204GLU     CB 1574   6.431   6.624   5.563
  204GLU     CG 1575   6.491   6.496   5.506
  204GLU     CD 1576   6.575   6.520   5.383
  204GLU    OE1 1577   6.551   6.621   5.312
  204GLU    OE2 1578   6.664   6.437   5.356
  205VAL      N 1579   6.419   6.663   5.875
  205VAL     CA 1580   6.476   6.642   6.008
  205VAL      C 1581   6.378   6.559   6.093
  205VAL      O 1582   6.417   6.461   6.158
  205VAL     CB 1583   6.501   6.773   6.080
  205VAL    CG1 1584   6.558   6.745   6.217
  205VAL    CG2 1585   6.597   6.858   6.001
  206ARG      N 1586   6.252   6.599   6.090
  206ARG     CA 1587   6.145   6.531   6.162
  206ARG      C 1588   6.143   6.384   6.118
  206ARG      O 1589   6.134   6.293   6.201
  206ARG     CB 1590   6.013   6.601   6.131
  206ARG     CG 1591   5.896   6.557   6.213
  206ARG     CD 1592   5.794   6.484   6.126
  206ARG     NE 1593   5.665   6.552   6.124
  206ARG     CZ 1594   5.552   6.501   6.172
  206ARG    NH1 1595   5.551   6.379   6.227
  206ARG    NH2 1596   5.439   6.570   6.165
  207ALA      N 1597   6.155   6.360   5.988
  207ALA     CA 1598   6.157   6.225   5.936
  207ALA      C 1599   6.274   6.151   5.997
  207ALA      O 1600   6.259   6.039   6.043
  207ALA     CB 1601   6.171   6.227   5.786
  208ASP      N 1602   6.391   6.214   5.998
  208ASP     CA 1603   6.509   6.152   6.055
  208ASP      C 1604   6.490   6.117   6.202
  208ASP      O 1605   6.528   6.007   6.244
  208ASP     CB 1606   6.630   6.243   6.043
  208ASP     CG 1607   6.691   6.241   5.906
  208ASP    OD1 1608   6.666   6.145   5.829
  208ASP    OD2 1609   6.765   6.337   5.876
  209LEU      N 1610   6.432   6.209   6.279
  209LEU     CA 1611   6.408   6.186   6.420
  209LEU      C 1612   6.324   6.063   6.450
  209LEU      O 1613   6.347   5.993   6.548
  209LEU     CB 1614   6.344   6.308   6.481
  209LEU     CG 1615   6.453   6.410   6.503
  209LEU    CD1 1616   6.401   6.520   6.589
  209LEU    CD2 1617   6.573   6.343   6.570
  210GLU      N 1618   6.226   6.037   6.366
  210GLU     CA 1619   6.143   5.920   6.386
  210GLU      C 1620   6.223   5.793   6.361
  210GLU      O 1621   6.201   5.692   6.427
  210GLU     CB 1622   6.021   5.926   6.296
  210GLU     CG 1623   5.923   6.033   6.337
  210GLU     CD 1624   5.785   6.014   6.278
  210GLU    OE1 1625   5.710   5.926   6.328
  210GLU    OE2 1626   5.752   6.086   6.182
  211LYS      N 1627   6.316   5.798   6.267
  211LYS     CA 1628   6.398   5.681   6.235
  211LYS      C 1629   6.509   5.659   6.338
  211LYS      O 1630   6.582   5.561   6.333
  211LYS     CB 1631   6.457   5.694   6.094
  211LYS     CG 1632   6.358   5.666   5.979
  211LYS     CD 1633   6.361   5.773   5.868
  211LYS     CE 1634   6.501   5.793   5.805
  211LYS     NZ 1635   6.503   5.908   5.708
  212ILE      N 1636   6.524   5.753   6.430
  212ILE     CA 1637   6.626   5.744   6.535
  212ILE      C 1638   6.563   5.702   6.667
  212ILE      O 1639   6.618   5.620   6.739
  212ILE     CB 1640   6.699   5.882   6.557
  212ILE    CG1 1641   6.799   5.910   6.445
  212ILE    CG2 1642   6.767   5.887   6.693
  212ILE    CD1 1643   6.863   6.046   6.455
  213LEU      N 1644   6.443   5.755   6.694
  213LEU     CA 1645   6.372   5.732   6.819
  213LEU      C 1646   6.270   5.619   6.824
  213LEU      O 1647   6.263   5.545   6.923
  213LEU     CB 1648   6.304   5.861   6.860
  213LEU     CG 1649   6.403   5.975   6.869
  213LEU    CD1 1650   6.332   6.107   6.884
  213LEU    CD2 1651   6.496   5.948   6.983
  214GLY      N 1652   6.189   5.609   6.719
  214GLY     CA 1653   6.085   5.508   6.716
  214GLY      C 1654   5.970   5.555   6.804
  214GLY      O 1655   5.887   5.637   6.756
  214GLY    OXT 1656   5.965   5.516   6.923
  215MW      MW 1657   6.172   5.873   7.569
  216MW      MW 1658   6.466   5.956   8.064
  217MW      MW 1659   6.553   6.296   7.505
  218MW      MW 1660   6.984   6.497   7.636
  219MW      MW 1661   6.815   6.856   7.265
  220MW      MW 1662   7.293   6.881   7.259
  221MW      MW 1663   7.302   7.297   7.071
  222MW      MW 1664   7.421   7.568   6.911
  223MW      MW 1665   7.408   7.898   7.004
  224MW      MW 1666   7.118   7.925   6.649
  225MW      MW 1667   7.070   7.606   6.541
  226MW      MW 1668   6.737   7.534   6.611
  227MW      MW 1669   6.770   7.298   6.986
  228MW      MW 1670   6.345   7.376   6.891
  229MW      MW 1671   6.260   7.330   6.552
  230MW      MW 1672   6.202   6.910   6.576
  231MW      MW 1673   6.032   7.003   7.046
  232MW      MW 1674   5.587   7.123   6.938
  233MW      MW 1675   5.812   6.538   6.679
  234MW      MW 1676   5.996   6.528   7.074
  235MW      MW 1677   5.648   6.734   7.368
  236MW      MW 1678   5.266   6.580   6.970
  237MW      MW 1679   5.525   6.093   6.872
  238MW      MW 1680   5.783   6.024   7.201
  239MW      MW 1681   5.451   6.263   7.622
  240MW      MW 1682   5.771   6.407   7.682
  241MW      MW 1683   5.803   6.720   7.935
  242MW      MW 1684   6.087   7.165   7.719
  243MW      MW 1685   6.300   7.003   8.141
  244MW      MW 1686   6.483   7.423   8.120
  245MW      MW 1687   6.783   7.491   8.382
  246MW      MW 1688   6.546   7.812   8.388
  247MW      MW 1689   6.203   7.709   8.292
  248MW      MW 1690   6.403   7.391   8.689
  249MW      MW 1691   6.585   7.778   8.869
  250MW      MW 1692   6.277   8.085   8.592
  251MW      MW 1693   5.983   7.685   8.967
  252MW      MW 1694   6.161   7.642   9.279
  253MW      MW 1695   6.163   8.006   9.382
  254MW      MW 1696   5.683   7.917   9.236
  255MW      MW 1697   5.722   7.630   9.486
  256MW      MW 1698   5.867   7.675   9.845
  257MW      MW 1699   6.093   7.428   9.809
  258MW      MW 1700   6.483   7.325  10.122
  259MW      MW 1701   6.612   7.287   9.704
  260MW      MW 1702   6.406   7.695   9.623
  261MW      MW 1703   6.339   7.884   9.944
  262MW      MW 1704   6.864   7.619   9.886
  263MW      MW 1705   6.777   7.909   9.472
  264MW      MW 1706   6.483   8.305   9.641
  265MW      MW 1707   6.853   8.313   9.863
  266MW      MW 1708   7.186   8.175   9.503
  267MW      MW 1709   6.866   8.406   9.181
  268MW      MW 1710   6.783   8.707   9.507
  269MW      MW 1711   7.265   8.741   9.557
  270MW      MW 1712   7.396   8.709   9.241
  271MW      MW 1713   7.499   8.393   9.466
  272MW      MW 1714   7.614   8.112   8.977
  273MW      MW 1715   7.339   7.787   9.063
  274MW      MW 1716   7.589   7.515   9.237
  275MW      MW 1717   7.672   7.189   8.930
  276MW      MW 1718   7.623   7.082   9.324
  277MW      MW 1719   7.120   7.346   9.361
  278MW      MW 1720   7.126   7.210   8.917
  279MW      MW 1721   7.171   6.775   8.972
  280MW      MW 1722   6.862   6.870   9.281
  281MW      MW 1723   6.642   7.151   9.097
  282MW      MW 1724   6.683   6.767   8.774
  283MW      MW 1725   6.691   6.428   9.175
  284MW      MW 1726   6.262   6.843   9.276
  285MW      MW 1727   6.034   6.863   8.718
  286MW      MW 1728   6.263   6.411   8.697
  287MW      MW 1729   5.955   6.346   9.025
  288MW      MW 1730   5.719   6.668   8.886
  289MW      MW 1731   5.324   6.323   8.875
  290MW      MW 1732   5.499   6.586   8.425
  291MW      MW 1733   5.803   6.321   8.407
  292MW      MW 1734   5.459   5.894   8.554
  293MW      MW 1735   5.587   5.933   7.995
  294MW      MW 1736   5.966   6.144   8.056
  295MW      MW 1737   6.305   6.358   8.085
  296MW      MW 1738   6.303   6.723   7.621
  297MW      MW 1739   6.700   6.791   7.933
  298MW      MW 1740   6.680   7.222   7.635
  299MW      MW 1741   7.079   7.210   7.747
  300MW      MW 1742   7.175   7.010   8.197
  301MW      MW 1743   7.417   6.840   8.035
  302MW      MW 1744   7.550   7.346   8.070
  303MW      MW 1745   7.962   7.002   8.177
  304MW      MW 1746   8.207   6.593   8.170
  305MW      MW 1747   8.119   6.771   8.527
  306MW      MW 1748   7.691   6.930   8.462
  307MW      MW 1749   7.700   6.441   8.322
  308MW      MW 1750   7.948   6.204   8.584
  309MW      MW 1751   7.617   6.372   8.825
  310MW      MW 1752   7.279   6.336   8.552
  311MW      MW 1753   7.603   5.822   8.555
  312MW      MW 1754   7.695   5.910   9.010
  313MW      MW 1755   7.182   6.024   9.065
  314MW      MW 1756   7.033   5.786   8.832
  315MW      MW 1757   6.954   6.085   8.614
  316MW      MW 1758   6.873   5.713   8.285
  317MW      MW 1759   6.954   5.932   7.916
  318MW      MW 1760   6.707   5.672   7.655
  319MW      MW 1761   6.762   5.832   7.268
  320MW      MW 1762   7.214   6.220   7.336
  321MW      MW 1763   6.971   6.412   7.024
  322MW      MW 1764   7.470   6.704   6.815
  323MW      MW 1765   6.989   7.032   6.581
  324MW      MW 1766   7.490   6.984   6.325
  325MW      MW 1767   7.407   7.397   6.234
  326MW      MW 1768   7.709   7.470   6.027
  327MW      MW 1769   7.958   7.776   6.316
  328MW      MW 1770   7.997   8.031   5.886
  329MW      MW 1771   7.526   7.820   5.805
  330MW      MW 1772   7.469   7.979   6.298
  331MW      MW 1773   7.709   8.350   6.145
  332MW      MW 1774   7.520   8.358   5.775
  333MW      MW 1775   7.084   8.055   5.997
  334MW      MW 1776   7.230   8.566   6.354
  335MW      MW 1777   7.492   8.869   6.137
  336MW      MW 1778   7.161   8.945   5.900
  337MW      MW 1779   6.903   8.903   6.323
  338MW      MW 1780   6.919   9.416   5.955
  339MW      MW 1781   6.541   9.477   6.438
  340MW      MW 1782   6.096   9.832   6.461
  341MW      MW 1783   6.281   9.822   6.814
  342MW      MW 1784   5.988  10.004   6.858
  343MW      MW 1785   5.799   9.610   6.749
  344MW      MW 1786   6.017   9.336   6.725
  345MW      MW 1787   5.809   9.465   6.381
  346MW      MW 1788   6.262   9.016   6.261
  347MW      MW 1789   6.257   9.263   5.920
  348MW      MW 1790   6.800   8.788   5.705
  349MW      MW 1791   6.917   9.091   5.450
  350MW      MW 1792   6.999   8.762   5.299
  351MW      MW 1793   6.706   8.448   5.508
  352MW      MW 1794   6.285   8.849   5.635
  353MW      MW 1795   6.352   9.105   5.311
  354MW      MW 1796   6.258   9.477   5.421
  355MW      MW 1797   5.794   9.575   5.183
  356MW      MW 1798   6.142   9.951   5.231
  357MW      MW 1799   6.607   9.688   5.257
  358MW      MW 1800   6.571   9.947   5.613
  359MW      MW 1801   6.285  10.172   5.590
  360MW      MW 1802   5.919   9.887   5.955
  361MW      MW 1803   5.730   9.705   5.620
  362MW      MW 1804   5.413   9.873   5.985
  363MW      MW 1805   5.632  10.223   6.082
  364MW      MW 1806   5.858  10.365   5.832
  365MW      MW 1807   6.050  10.334   6.222
  366MW      MW 1808   6.530  10.317   5.975
  367MW      MW 1809   6.519   9.858   6.069
  368MW      MW 1810   6.812   9.810   6.412
  369MW      MW 1811   7.140   9.570   6.448
  370MW      MW 1812   6.911   9.217   6.854
  371MW      MW 1813   7.521   9.425   7.079
  372MW      MW 1814   7.313   8.987   7.069
  373MW      MW 1815   7.262   9.007   6.611
  374MW      MW 1816   7.784   9.245   6.641
  375MW      MW 1817   8.015   8.880   6.273
  376MW      MW 1818   8.253   9.045   6.820
  377MW      MW 1819   7.911   8.864   6.979
  378MW      MW 1820   7.801   8.539   6.710
  379MW      MW 1821   8.224   8.430   6.421
  380MW      MW 1822   8.282   8.579   7.122
  381MW      MW 1823   7.733   8.369   7.140
  382MW      MW 1824   7.973   7.963   6.835
  383MW      MW 1825   8.434   7.955   7.063
  384MW      MW 1826   8.208   7.981   7.507
  385MW      MW 1827   7.862   7.518   7.221
  386MW      MW 1828   8.210   7.441   6.977
  387MW      MW 1829   8.584   7.587   7.475
  388MW      MW 1830   8.164   7.409   7.706
  389MW      MW 1831   8.033   7.094   7.418
  390MW      MW 1832   8.363   6.880   7.291
  391MW      MW 1833   8.434   6.732   7.591
  392MW      MW 1834   7.965   6.649   7.675
  393MW      MW 1835   7.985   6.531   7.243
  394MW      MW 1836   8.258   6.234   7.395
  395MW      MW 1837   8.053   6.137   7.897
  396MW      MW 1838   7.678   6.192   7.668
  397MW      MW 1839   8.015   5.876   7.240
  398MW      MW 1840   8.369   5.674   7.560
  399MW      MW 1841   7.853   5.639   7.803
  400MW      MW 1842   7.712   5.486   7.358
  401MW      MW 1843   8.098   5.329   7.214
  402MW      MW 1844   7.891   5.137   7.663
  403MW      MW 1845   7.535   5.114   7.636
  404MW      MW 1846   7.517   5.336   7.929
  405MW      MW 1847   7.320   5.608   7.587
  406MW      MW 1848   7.063   5.557   7.266
  407MW      MW 1849   7.552   6.074   6.988
  408MW      MW 1850   7.270   6.125   6.764
  409MW      MW 1851   7.530   6.403   6.469
  410MW      MW 1852   7.074   6.595   6.373
  411MW      MW 1853   7.170   6.788   5.928
  412MW      MW 1854   6.993   7.111   6.065
  413MW      MW 1855   7.107   7.172   5.734
  414MW      MW 1856   6.794   6.815   5.650
  415MW      MW 1857   6.430   6.992   5.549
  416MW      MW 1858   6.164   7.082   5.936
  417MW      MW 1859   6.039   6.750   5.720
  418MW      MW 1860   6.448   6.555   5.566
  419MW      MW 1861   6.478   6.672   6.062
  420MW      MW 1862   5.871   6.496   6.157
  421MW      MW 1863   6.203   6.200   5.950
  422MW      MW 1864   6.584   6.182   6.019
  423MW      MW 1865   6.410   6.254   6.480
  424MW      MW 1866   5.998   5.936   6.329
  425MW      MW 1867   6.443   5.726   6.070
  426MW      MW 1868   6.682   5.818   6.565
  427MW      MW 1869   6.360   5.818   6.857
  428MW      MW 1870   6.019   5.565   6.784
  13.80750  15.60070  15.32920
