# Supplementary material for: Rapid interpretation of small-angle X-ray scattering data
Source: PLoS Comput Biol. 2019 Mar 22;15(3):e1006900. doi: 10.1371/journal.pcbi.1006900 (PMC6447237; doi:10.1371/journal.pcbi.1006900)
Supplement: S1 Archive — (ZIP) [file pcbi.1006900.s019.zip › S1_Archive/sims/Ake/openClosed/saxs_diff.dat]

0.10  27911.671
0.20  107840.276
0.30  228887.322
0.40  374643.801
0.50  525562.145
0.60  661724.48
0.70  765572.165
0.80  824182.548
0.90  830768.833
1.00  785219.483
1.10  693657.464
1.20  567156.97
1.30  419878.694
1.40  266955.022
1.50  122465.43
1.60  -2206.446
1.70  -99435.283
1.80  -165753.048
1.90  -201617.437
2.00  -210678.341
2.10  -198731.874
2.20  -172571.396
2.30  -138926.305
2.40  -103631.086
2.50  -71102.851
2.60  -44139.691
2.70  -23996.985
2.80  -10662.56
2.90  -3237.362
3.00    -333.97
3.10   -425.549
3.20   -2105.25
3.30  -4243.398
3.40  -6051.689
3.50  -7076.891
3.60  -7150.937
3.70  -6321.712
3.80  -4781.945
3.90  -2805.829
4.00   -696.583
4.10   1255.641
4.20    2807.04
4.30   3785.355
4.40   4106.183
4.50   3778.669
4.60     2899.1
4.70   1632.461
4.80    184.269
4.90  -1232.816
5.00  -2431.719
