# Supplementary material for: Rapid interpretation of small-angle X-ray scattering data
Source: PLoS Comput Biol. 2019 Mar 22;15(3):e1006900. doi: 10.1371/journal.pcbi.1006900 (PMC6447237; doi:10.1371/journal.pcbi.1006900)
Supplement: S1 Archive — (ZIP) [file pcbi.1006900.s019.zip › S1_Archive/sims/Ake/openClosed/saxs_open.dat]

   0.100  7442521.798  
   0.200  7158399.081  
   0.300  6706656.997  
   0.400  6119461.504  
   0.500  5436859.967  
   0.600  4702601.738  
   0.700  3959817.797  
   0.800  3247108.077  
   0.900  2595493.615  
   1.000  2026535.784  
   1.100  1551735.892  
   1.200  1173138.487  
   1.300  884901.740  
   1.400  675491.904  
   1.500  530117.554  
   1.600  433043.107  
   1.700  369497.503  
   1.800  327003.555  
   1.900  296072.730  
   2.000  270317.436  
   2.100  246111.397  
   2.200  221969.957  
   2.300  197825.490  
   2.400  174345.189  
   2.500  152391.288  
   2.600  132669.720  
   2.700  115564.789  
   2.800  101122.474  
   2.900  89127.557  
   3.000  79218.858  
   3.100  70998.352  
   3.200  64107.947  
   3.300  58266.049  
   3.400  53270.187  
   3.500  48979.627  
   3.600  45292.820  
   3.700  42130.407  
   3.800  39428.291  
   3.900  37139.130  
   4.000  35236.960  
   4.100  33718.914  
   4.200  32599.974  
   4.300  31900.145  
   4.400  31626.901  
   4.500  31757.974  
   4.600  32229.922  
   4.700  32936.321  
   4.800  33736.729  
   4.900  34474.500  
   5.000  34999.180  
