# Supplementary material for: Rapid interpretation of small-angle X-ray scattering data
Source: PLoS Comput Biol. 2019 Mar 22;15(3):e1006900. doi: 10.1371/journal.pcbi.1006900 (PMC6447237; doi:10.1371/journal.pcbi.1006900)
Supplement: S1 Archive — (ZIP) [file pcbi.1006900.s019.zip › S1_Archive/sims/Ake/saxs_zeros.dat]

0.10   0.00
0.20   0.00
0.30   0.00
0.40   0.00
0.50   0.00
0.60   0.00
0.70   0.00
0.80   0.00
0.90   0.00
1.00   0.00
1.10   0.00
1.20   0.00
1.30   0.00
1.40   0.00
1.50   0.00
1.60   0.00
1.70   0.00
1.80   0.00
1.90   0.00
2.00   0.00
2.10   0.00
2.20   0.00
2.30   0.00
2.40   0.00
2.50   0.00
2.60   0.00
2.70   0.00
2.80   0.00
2.90   0.00
3.00   0.00
3.10   0.00
3.20   0.00
3.30   0.00
3.40   0.00
3.50   0.00
3.60   0.00
3.70   0.00
3.80   0.00
3.90   0.00
4.00   0.00
4.10   0.00
4.20   0.00
4.30   0.00
4.40   0.00
4.50   0.00
4.60   0.00
4.70   0.00
4.80   0.00
4.90   0.00
5.00   0.00
