# Supplementary material for: Rapid interpretation of small-angle X-ray scattering data
Source: PLoS Comput Biol. 2019 Mar 22;15(3):e1006900. doi: 10.1371/journal.pcbi.1006900 (PMC6447237; doi:10.1371/journal.pcbi.1006900)
Supplement: S1 Archive — (ZIP) [file pcbi.1006900.s019.zip › S1_Archive/sims/Lao/1LST_whatif_noligand.pdb]

ATOM      1  N   ALA A   1      19.369  88.164  50.529  1.00 70.42           N
ATOM      2  CA  ALA A   1      20.320  87.836  51.572  1.00 70.30           C
ATOM      3  C   ALA A   1      20.761  86.365  51.512  1.00 69.35           C
ATOM      4  O   ALA A   1      20.507  85.602  52.430  1.00 71.17           O
ATOM      5  CB  ALA A   1      19.717  88.130  52.919  1.00 71.87           C
ATOM      6  N   LEU A   2      21.417  85.966  50.438  1.00 66.16           N
ATOM      7  CA  LEU A   2      22.040  84.657  50.399  1.00 62.78           C
ATOM      8  C   LEU A   2      23.390  84.713  51.124  1.00 60.84           C
ATOM      9  O   LEU A   2      24.000  85.769  51.189  1.00 61.42           O
ATOM     10  CB  LEU A   2      22.263  84.239  48.954  1.00 61.89           C
ATOM     11  CG  LEU A   2      21.003  84.211  48.101  1.00 61.54           C
ATOM     12  CD1 LEU A   2      21.358  83.769  46.706  1.00 63.11           C
ATOM     13  CD2 LEU A   2      19.972  83.290  48.743  1.00 60.35           C
ATOM     14  N   PRO A   3      23.823  83.615  51.759  1.00 58.10           N
ATOM     15  CA  PRO A   3      25.129  83.593  52.438  1.00 55.80           C
ATOM     16  C   PRO A   3      26.297  83.837  51.472  1.00 54.93           C
ATOM     17  O   PRO A   3      26.179  83.658  50.260  1.00 55.14           O
ATOM     18  CB  PRO A   3      25.197  82.179  53.042  1.00 55.72           C
ATOM     19  CG  PRO A   3      24.250  81.366  52.236  1.00 55.93           C
ATOM     20  CD  PRO A   3      23.121  82.319  51.877  1.00 56.85           C
ATOM     21  N   GLN A   4      27.397  84.362  52.008  1.00 54.15           N
ATOM     22  CA  GLN A   4      28.581  84.619  51.197  1.00 52.13           C
ATOM     23  C   GLN A   4      29.151  83.305  50.703  1.00 48.91           C
ATOM     24  O   GLN A   4      29.671  83.199  49.583  1.00 49.37           O
ATOM     25  CB  GLN A   4      29.632  85.337  52.034  1.00 12.00           C
ATOM     26  CG  GLN A   4      30.985  85.439  51.352  1.00 12.00           C
ATOM     27  CD  GLN A   4      30.863  85.959  49.938  1.00 12.00           C
ATOM     28  OE1 GLN A   4      30.241  86.996  49.677  1.00 12.00           O
ATOM     29  NE2 GLN A   4      31.463  85.233  49.000  1.00 12.00           N
ATOM     30  N   THR A   5      29.052  82.312  51.567  1.00 44.14           N
ATOM     31  CA  THR A   5      29.476  80.958  51.276  1.00 39.74           C
ATOM     32  C   THR A   5      28.337  80.004  51.569  1.00 35.08           C
ATOM     33  O   THR A   5      27.729  80.075  52.643  1.00 35.11           O
ATOM     34  CB  THR A   5      30.660  80.612  52.167  1.00 41.62           C
ATOM     35  OG1 THR A   5      31.681  81.587  51.973  1.00 45.01           O
ATOM     36  CG2 THR A   5      31.199  79.206  51.859  1.00 41.46           C
ATOM     37  N   VAL A   6      27.921  79.291  50.537  1.00 27.99           N
ATOM     38  CA  VAL A   6      26.952  78.228  50.691  1.00 22.61           C
ATOM     39  C   VAL A   6      27.675  76.916  50.929  1.00 19.55           C
ATOM     40  O   VAL A   6      28.574  76.571  50.178  1.00 17.86           O
ATOM     41  CB  VAL A   6      26.085  78.151  49.445  1.00 21.13           C
ATOM     42  CG1 VAL A   6      25.081  77.006  49.535  1.00 21.03           C
ATOM     43  CG2 VAL A   6      25.405  79.478  49.219  1.00 21.21           C
ATOM     44  N   ARG A   7      27.366  76.272  52.056  1.00 16.77           N
ATOM     45  CA  ARG A   7      28.009  75.035  52.448  1.00 13.67           C
ATOM     46  C   ARG A   7      27.182  73.840  51.961  1.00 12.49           C
ATOM     47  O   ARG A   7      26.001  73.748  52.269  1.00 12.27           O
ATOM     48  CB  ARG A   7      28.186  75.008  53.960  1.00 13.68           C
ATOM     49  CG  ARG A   7      29.148  76.091  54.460  1.00 16.83           C
ATOM     50  CD  ARG A   7      29.234  76.263  55.981  1.00 16.89           C
ATOM     51  NE  ARG A   7      29.364  74.973  56.676  1.00 19.15           N
ATOM     52  CZ  ARG A   7      30.501  74.273  56.713  1.00 17.36           C
ATOM     53  NH1 ARG A   7      30.531  73.118  57.364  1.00 18.18           N
ATOM     54  NH2 ARG A   7      31.606  74.714  56.107  1.00 18.26           N
ATOM     55  N   ILE A   8      27.735  73.060  51.028  1.00 12.80           N
ATOM     56  CA  ILE A   8      26.989  71.972  50.388  1.00 13.14           C
ATOM     57  C   ILE A   8      27.529  70.635  50.854  1.00 12.18           C
ATOM     58  O   ILE A   8      28.728  70.363  50.700  1.00 13.88           O
ATOM     59  CB  ILE A   8      27.090  72.050  48.860  1.00 13.58           C
ATOM     60  CG1 ILE A   8      26.756  73.457  48.353  1.00 12.96           C
ATOM     61  CG2 ILE A   8      26.194  70.981  48.229  1.00 10.36           C
ATOM     62  CD1 ILE A   8      26.952  73.657  46.846  1.00 16.76           C
ATOM     63  N   GLY A   9      26.661  69.828  51.449  1.00 13.01           N
ATOM     64  CA  GLY A   9      27.026  68.503  51.894  1.00 12.06           C
ATOM     65  C   GLY A   9      26.782  67.468  50.818  1.00 12.23           C
ATOM     66  O   GLY A   9      25.765  67.512  50.110  1.00 12.05           O
ATOM     67  N   THR A  10      27.696  66.514  50.735  1.00 11.98           N
ATOM     68  CA  THR A  10      27.593  65.415  49.797  1.00 12.30           C
ATOM     69  C   THR A  10      28.278  64.168  50.375  1.00 14.49           C
ATOM     70  O   THR A  10      29.149  64.259  51.252  1.00 15.40           O
ATOM     71  CB  THR A  10      28.191  65.789  48.429  1.00 12.87           C
ATOM     72  OG1 THR A  10      27.775  64.842  47.447  1.00 13.11           O
ATOM     73  CG2 THR A  10      29.725  65.855  48.487  1.00 10.92           C
ATOM     74  N   ASP A  11      27.794  63.016  49.952  1.00 14.06           N
ATOM     75  CA  ASP A  11      28.367  61.739  50.324  1.00 14.03           C
ATOM     76  C   ASP A  11      29.184  61.198  49.164  1.00 14.23           C
ATOM     77  O   ASP A  11      28.650  60.842  48.103  1.00 14.08           O
ATOM     78  CB  ASP A  11      27.231  60.777  50.714  1.00 15.71           C
ATOM     79  CG  ASP A  11      27.618  59.298  50.650  1.00 19.66           C
ATOM     80  OD1 ASP A  11      28.804  58.958  50.883  1.00 20.02           O
ATOM     81  OD2 ASP A  11      26.722  58.488  50.367  1.00 22.49           O
ATOM     82  N   THR A  12      30.492  61.227  49.334  1.00 13.59           N
ATOM     83  CA  THR A  12      31.434  61.024  48.237  1.00 13.99           C
ATOM     84  C   THR A  12      31.709  59.541  47.958  1.00 12.87           C
ATOM     85  O   THR A  12      32.820  59.183  47.590  1.00 13.41           O
ATOM     86  CB  THR A  12      32.731  61.770  48.531  1.00 15.70           C
ATOM     87  OG1 THR A  12      33.184  61.471  49.865  1.00 20.08           O
ATOM     88  CG2 THR A  12      32.500  63.276  48.428  1.00 16.14           C
ATOM     89  N   THR A  13      30.693  58.681  48.100  1.00 13.58           N
ATOM     90  CA  THR A  13      30.855  57.262  47.767  1.00 14.59           C
ATOM     91  C   THR A  13      29.778  56.783  46.785  1.00 13.73           C
ATOM     92  O   THR A  13      29.255  55.687  46.921  1.00 16.15           O
ATOM     93  CB  THR A  13      30.834  56.386  49.034  1.00 13.81           C
ATOM     94  OG1 THR A  13      29.598  56.564  49.723  1.00 17.43           O
ATOM     95  CG2 THR A  13      31.978  56.756  49.988  1.00 15.94           C
ATOM     96  N   TYR A  14      29.466  57.592  45.787  1.00 12.18           N
ATOM     97  CA  TYR A  14      28.386  57.267  44.876  1.00 12.77           C
ATOM     98  C   TYR A  14      28.747  57.719  43.454  1.00 13.11           C
ATOM     99  O   TYR A  14      28.116  58.608  42.889  1.00 12.17           O
ATOM    100  CB  TYR A  14      27.112  57.975  45.347  1.00 11.24           C
ATOM    101  CG  TYR A  14      25.847  57.126  45.341  1.00 12.50           C
ATOM    102  CD1 TYR A  14      25.728  55.968  46.115  1.00 10.39           C
ATOM    103  CD2 TYR A  14      24.773  57.496  44.559  1.00 12.84           C
ATOM    104  CE1 TYR A  14      24.552  55.216  46.086  1.00  9.67           C
ATOM    105  CE2 TYR A  14      23.617  56.764  44.524  1.00 12.74           C
ATOM    106  CZ  TYR A  14      23.500  55.629  45.282  1.00 11.35           C
ATOM    107  OH  TYR A  14      22.321  54.921  45.220  1.00  9.80           O
ATOM    108  N   ALA A  15      29.828  57.182  42.919  1.00 13.58           N
ATOM    109  CA  ALA A  15      30.247  57.507  41.571  1.00 14.97           C
ATOM    110  C   ALA A  15      29.191  57.010  40.577  1.00 16.67           C
ATOM    111  O   ALA A  15      28.492  56.050  40.873  1.00 16.91           O
ATOM    112  CB  ALA A  15      31.565  56.837  41.290  1.00 15.89           C
ATOM    113  N   PRO A  16      28.929  57.746  39.490  1.00 15.66           N
ATOM    114  CA  PRO A  16      29.720  58.886  39.030  1.00 14.94           C
ATOM    115  C   PRO A  16      29.120  60.228  39.471  1.00 14.80           C
ATOM    116  O   PRO A  16      29.442  61.274  38.908  1.00 15.41           O
ATOM    117  CB  PRO A  16      29.619  58.755  37.519  1.00 15.39           C
ATOM    118  CG  PRO A  16      28.223  58.252  37.303  1.00 13.36           C
ATOM    119  CD  PRO A  16      27.908  57.377  38.503  1.00 15.76           C
ATOM    120  N   PHE A  17      28.266  60.206  40.497  1.00 12.27           N
ATOM    121  CA  PHE A  17      27.593  61.429  40.944  1.00 12.81           C
ATOM    122  C   PHE A  17      28.422  62.197  41.958  1.00 13.41           C
ATOM    123  O   PHE A  17      28.591  63.400  41.829  1.00 12.53           O
ATOM    124  CB  PHE A  17      26.196  61.126  41.489  1.00 12.19           C
ATOM    125  CG  PHE A  17      25.283  60.563  40.455  1.00 12.34           C
ATOM    126  CD1 PHE A  17      24.733  61.393  39.495  1.00 13.40           C
ATOM    127  CD2 PHE A  17      24.976  59.213  40.434  1.00 14.18           C
ATOM    128  CE1 PHE A  17      23.878  60.903  38.511  1.00 14.02           C
ATOM    129  CE2 PHE A  17      24.123  58.710  39.457  1.00 15.95           C
ATOM    130  CZ  PHE A  17      23.573  59.556  38.494  1.00 15.17           C
ATOM    131  N   SER A  18      29.048  61.472  42.866  1.00 12.58           N
ATOM    132  CA  SER A  18      29.858  62.100  43.889  1.00 13.67           C
ATOM    133  C   SER A  18      30.907  61.125  44.383  1.00 15.29           C
ATOM    134  O   SER A  18      30.570  60.081  44.920  1.00 13.73           O
ATOM    135  CB  SER A  18      28.970  62.549  45.043  1.00 12.58           C
ATOM    136  OG  SER A  18      29.707  63.256  46.022  1.00 16.53           O
ATOM    137  N   SER A  19      32.171  61.432  44.156  1.00 15.16           N
ATOM    138  CA  SER A  19      33.248  60.630  44.701  1.00 17.72           C
ATOM    139  C   SER A  19      34.487  61.489  44.853  1.00 17.34           C
ATOM    140  O   SER A  19      34.424  62.701  44.704  1.00 16.20           O
ATOM    141  CB  SER A  19      33.535  59.415  43.816  1.00 18.71           C
ATOM    142  OG  SER A  19      33.963  59.834  42.542  1.00 24.25           O
ATOM    143  N   LYS A  20      35.613  60.876  45.168  1.00 19.55           N
ATOM    144  CA  LYS A  20      36.844  61.631  45.296  1.00 23.41           C
ATOM    145  C   LYS A  20      37.903  61.056  44.379  1.00 23.29           C
ATOM    146  O   LYS A  20      37.867  59.874  44.070  1.00 23.34           O
ATOM    147  CB  LYS A  20      37.305  61.619  46.743  1.00 27.28           C
ATOM    148  CG  LYS A  20      36.485  62.534  47.611  1.00 34.71           C
ATOM    149  CD  LYS A  20      37.093  62.742  48.973  1.00 43.23           C
ATOM    150  CE  LYS A  20      36.578  64.027  49.564  1.00 48.76           C
ATOM    151  NZ  LYS A  20      36.857  64.114  51.011  1.00 54.29           N
ATOM    152  N   ASP A  21      38.733  61.922  43.829  1.00 22.42           N
ATOM    153  CA  ASP A  21      39.834  61.464  43.004  1.00 22.71           C
ATOM    154  C   ASP A  21      41.067  61.078  43.831  1.00 22.97           C
ATOM    155  O   ASP A  21      41.025  61.126  45.053  1.00 22.19           O
ATOM    156  CB  ASP A  21      40.179  62.481  41.900  1.00 23.13           C
ATOM    157  CG  ASP A  21      40.831  63.763  42.422  1.00 25.62           C
ATOM    158  OD1 ASP A  21      41.241  63.817  43.608  1.00 22.53           O
ATOM    159  OD2 ASP A  21      40.931  64.716  41.627  1.00 29.80           O
ATOM    160  N   ALA A  22      42.194  60.822  43.162  1.00 24.61           N
ATOM    161  CA  ALA A  22      43.402  60.356  43.852  1.00 27.45           C
ATOM    162  C   ALA A  22      43.964  61.395  44.827  1.00 27.64           C
ATOM    163  O   ALA A  22      44.683  61.033  45.766  1.00 29.14           O
ATOM    164  CB  ALA A  22      44.468  59.952  42.868  1.00 28.02           C
ATOM    165  N   LYS A  23      43.780  62.686  44.520  1.00 28.15           N
ATOM    166  CA  LYS A  23      44.215  63.750  45.436  1.00 29.06           C
ATOM    167  C   LYS A  23      43.269  63.957  46.589  1.00 28.23           C
ATOM    168  O   LYS A  23      43.475  64.888  47.355  1.00 28.94           O
ATOM    169  CB  LYS A  23      44.372  65.098  44.733  1.00 29.98           C
ATOM    170  CG  LYS A  23      45.148  65.105  43.441  1.00 35.10           C
ATOM    171  CD  LYS A  23      45.309  66.534  42.988  1.00 39.20           C
ATOM    172  CE  LYS A  23      45.102  66.714  41.478  1.00 43.11           C
ATOM    173  NZ  LYS A  23      43.745  66.357  41.021  1.00 44.51           N
ATOM    174  N   GLY A  24      42.062  63.442  46.454  1.00 28.47           N
ATOM    175  CA  GLY A  24      41.013  63.731  47.425  1.00 25.86           C
ATOM    176  C   GLY A  24      40.120  64.912  47.058  1.00 25.48           C
ATOM    177  O   GLY A  24      39.370  65.397  47.892  1.00 27.67           O
ATOM    178  N   GLU A  25      40.221  65.405  45.817  1.00 24.71           N
ATOM    179  CA  GLU A  25      39.274  66.412  45.323  1.00 26.05           C
ATOM    180  C   GLU A  25      37.919  65.774  45.061  1.00 23.18           C
ATOM    181  O   GLU A  25      37.856  64.630  44.634  1.00 20.38           O
ATOM    182  CB  GLU A  25      39.795  67.037  44.023  1.00 31.59           C
ATOM    183  CG  GLU A  25      40.992  67.944  44.184  1.00 44.09           C
ATOM    184  CD  GLU A  25      40.607  69.279  44.762  1.00 52.91           C
ATOM    185  OE1 GLU A  25      40.088  70.110  44.001  1.00 58.27           O
ATOM    186  OE2 GLU A  25      40.820  69.494  45.965  1.00 56.96           O
ATOM    187  N   PHE A  26      36.837  66.533  45.282  1.00 21.75           N
ATOM    188  CA  PHE A  26      35.467  66.084  45.004  1.00 20.92           C
ATOM    189  C   PHE A  26      35.251  66.029  43.487  1.00 19.48           C
ATOM    190  O   PHE A  26      35.564  66.986  42.790  1.00 18.25           O
ATOM    191  CB  PHE A  26      34.442  67.072  45.612  1.00 24.79           C
ATOM    192  CG  PHE A  26      34.371  67.116  47.136  1.00 29.07           C
ATOM    193  CD1 PHE A  26      35.398  67.657  47.909  1.00 33.69           C
ATOM    194  CD2 PHE A  26      33.257  66.621  47.791  1.00 29.26           C
ATOM    195  CE1 PHE A  26      35.290  67.683  49.299  1.00 33.20           C
ATOM    196  CE2 PHE A  26      33.153  66.648  49.182  1.00 28.90           C
ATOM    197  CZ  PHE A  26      34.164  67.177  49.937  1.00 28.69           C
ATOM    198  N   ILE A  27      34.714  64.919  42.962  1.00 16.45           N
ATOM    199  CA  ILE A  27      34.418  64.815  41.528  1.00 16.96           C
ATOM    200  C   ILE A  27      33.070  64.177  41.260  1.00 14.51           C
ATOM    201  O   ILE A  27      32.587  63.388  42.059  1.00 15.60           O
ATOM    202  CB  ILE A  27      35.502  64.011  40.786  1.00 16.86           C
ATOM    203  CG1 ILE A  27      35.650  62.608  41.378  1.00 17.53           C
ATOM    204  CG2 ILE A  27      36.833  64.768  40.751  1.00 19.66           C
ATOM    205  CD1 ILE A  27      36.414  61.642  40.491  1.00 18.40           C
ATOM    206  N   GLY A  28      32.482  64.463  40.104  1.00 13.83           N
ATOM    207  CA  GLY A  28      31.274  63.782  39.699  1.00 11.75           C
ATOM    208  C   GLY A  28      30.213  64.736  39.211  1.00 11.35           C
ATOM    209  O   GLY A  28      30.335  65.944  39.350  1.00 13.79           O
ATOM    210  N   PHE A  29      29.138  64.196  38.668  1.00 11.84           N
ATOM    211  CA  PHE A  29      28.077  64.997  38.079  1.00 13.54           C
ATOM    212  C   PHE A  29      27.413  65.937  39.093  1.00 14.44           C
ATOM    213  O   PHE A  29      27.095  67.069  38.761  1.00 13.05           O
ATOM    214  CB  PHE A  29      27.043  64.080  37.421  1.00 13.14           C
ATOM    215  CG  PHE A  29      26.042  64.799  36.543  1.00 14.71           C
ATOM    216  CD1 PHE A  29      26.460  65.704  35.571  1.00 14.38           C
ATOM    217  CD2 PHE A  29      24.695  64.561  36.702  1.00 14.14           C
ATOM    218  CE1 PHE A  29      25.519  66.352  34.777  1.00 16.25           C
ATOM    219  CE2 PHE A  29      23.757  65.201  35.916  1.00 13.34           C
ATOM    220  CZ  PHE A  29      24.171  66.098  34.953  1.00 13.29           C
ATOM    221  N   ASP A  30      27.221  65.471  40.334  1.00 13.38           N
ATOM    222  CA  ASP A  30      26.635  66.310  41.383  1.00 12.86           C
ATOM    223  C   ASP A  30      27.513  67.515  41.662  1.00 13.37           C
ATOM    224  O   ASP A  30      27.010  68.621  41.908  1.00 13.05           O
ATOM    225  CB  ASP A  30      26.437  65.519  42.689  1.00 11.57           C
ATOM    226  CG  ASP A  30      25.130  64.731  42.728  1.00 13.94           C
ATOM    227  OD1 ASP A  30      24.318  64.835  41.783  1.00 13.97           O
ATOM    228  OD2 ASP A  30      24.929  64.008  43.718  1.00 16.49           O
ATOM    229  N   ILE A  31      28.830  67.273  41.690  1.00 11.99           N
ATOM    230  CA  ILE A  31      29.817  68.322  41.945  1.00 14.45           C
ATOM    231  C   ILE A  31      29.824  69.323  40.783  1.00 13.87           C
ATOM    232  O   ILE A  31      29.723  70.523  41.004  1.00 12.98           O
ATOM    233  CB  ILE A  31      31.218  67.721  42.168  1.00 14.01           C
ATOM    234  CG1 ILE A  31      31.184  66.531  43.135  1.00 15.06           C
ATOM    235  CG2 ILE A  31      32.226  68.791  42.603  1.00 15.18           C
ATOM    236  CD1 ILE A  31      30.703  66.852  44.553  1.00 14.01           C
ATOM    237  N   ASP A  32      29.753  68.821  39.545  1.00 13.63           N
ATOM    238  CA  ASP A  32      29.691  69.701  38.374  1.00 15.28           C
ATOM    239  C   ASP A  32      28.453  70.575  38.376  1.00 16.09           C
ATOM    240  O   ASP A  32      28.534  71.777  38.080  1.00 14.80           O
ATOM    241  CB  ASP A  32      29.735  68.898  37.073  1.00 14.01           C
ATOM    242  CG  ASP A  32      31.066  68.178  36.857  1.00 16.22           C
ATOM    243  OD1 ASP A  32      32.066  68.539  37.498  1.00 17.57           O
ATOM    244  OD2 ASP A  32      31.090  67.248  36.036  1.00 18.74           O
ATOM    245  N   LEU A  33      27.286  69.976  38.641  1.00 13.88           N
ATOM    246  CA  LEU A  33      26.054  70.735  38.721  1.00 14.18           C
ATOM    247  C   LEU A  33      26.082  71.785  39.840  1.00 15.67           C
ATOM    248  O   LEU A  33      25.724  72.931  39.610  1.00 15.28           O
ATOM    249  CB  LEU A  33      24.841  69.814  38.922  1.00 15.52           C
ATOM    250  CG  LEU A  33      24.379  68.973  37.742  1.00 17.33           C
ATOM    251  CD1 LEU A  33      23.398  67.934  38.226  1.00 18.87           C
ATOM    252  CD2 LEU A  33      23.716  69.863  36.715  1.00 18.89           C
ATOM    253  N   GLY A  34      26.513  71.387  41.042  1.00 14.80           N
ATOM    254  CA  GLY A  34      26.583  72.320  42.161  1.00 14.16           C
ATOM    255  C   GLY A  34      27.489  73.508  41.863  1.00 15.34           C
ATOM    256  O   GLY A  34      27.132  74.656  42.087  1.00 14.79           O
ATOM    257  N   ASN A  35      28.664  73.227  41.331  1.00 15.42           N
ATOM    258  CA  ASN A  35      29.619  74.293  41.019  1.00 16.13           C
ATOM    259  C   ASN A  35      29.110  75.239  39.924  1.00 16.43           C
ATOM    260  O   ASN A  35      29.317  76.441  40.004  1.00 16.00           O
ATOM    261  CB  ASN A  35      30.983  73.717  40.597  1.00 14.83           C
ATOM    262  CG  ASN A  35      31.791  73.156  41.767  1.00 16.08           C
ATOM    263  OD1 ASN A  35      32.656  72.318  41.563  1.00 20.09           O
ATOM    264  ND2 ASN A  35      31.506  73.624  42.988  1.00 15.94           N
ATOM    265  N   GLU A  36      28.457  74.701  38.900  1.00 16.33           N
ATOM    266  CA  GLU A  36      27.917  75.537  37.839  1.00 17.55           C
ATOM    267  C   GLU A  36      26.802  76.438  38.384  1.00 17.27           C
ATOM    268  O   GLU A  36      26.781  77.648  38.127  1.00 17.87           O
ATOM    269  CB  GLU A  36      27.410  74.692  36.680  1.00 15.86           C
ATOM    270  CG  GLU A  36      26.868  75.521  35.508  1.00 16.34           C
ATOM    271  CD  GLU A  36      27.936  76.372  34.823  1.00 21.93           C
ATOM    272  OE1 GLU A  36      29.131  76.004  34.852  1.00 23.71           O
ATOM    273  OE2 GLU A  36      27.579  77.415  34.252  1.00 26.13           O
ATOM    274  N   MET A  37      25.891  75.863  39.177  1.00 16.46           N
ATOM    275  CA  MET A  37      24.847  76.640  39.848  1.00 16.10           C
ATOM    276  C   MET A  37      25.418  77.737  40.759  1.00 17.05           C
ATOM    277  O   MET A  37      25.000  78.882  40.672  1.00 16.31           O
ATOM    278  CB  MET A  37      23.879  75.726  40.625  1.00 15.80           C
ATOM    279  CG  MET A  37      22.946  74.935  39.716  1.00 14.66           C
ATOM    280  SD  MET A  37      21.685  73.983  40.598  1.00 17.97           S
ATOM    281  CE  MET A  37      22.695  72.720  41.297  1.00 17.59           C
ATOM    282  N   CYS A  38      26.437  77.407  41.560  1.00 15.99           N
ATOM    283  CA  CYS A  38      27.064  78.409  42.428  1.00 17.35           C
ATOM    284  C   CYS A  38      27.646  79.568  41.645  1.00 19.80           C
ATOM    285  O   CYS A  38      27.481  80.737  42.024  1.00 19.95           O
ATOM    286  CB  CYS A  38      28.151  77.773  43.281  1.00 17.58           C
ATOM    287  SG  CYS A  38      27.515  76.552  44.462  1.00 20.66           S
ATOM    288  N   LYS A  39      28.263  79.233  40.505  1.00 20.84           N
ATOM    289  CA  LYS A  39      28.811  80.211  39.561  1.00 23.61           C
ATOM    290  C   LYS A  39      27.717  81.151  39.033  1.00 23.46           C
ATOM    291  O   LYS A  39      27.864  82.362  39.091  1.00 26.41           O
ATOM    292  CB  LYS A  39      29.490  79.473  38.416  1.00 26.96           C
ATOM    293  CG  LYS A  39      30.096  80.358  37.353  1.00 33.91           C
ATOM    294  CD  LYS A  39      30.246  79.592  36.065  1.00 39.14           C
ATOM    295  CE  LYS A  39      30.927  80.420  34.988  1.00 46.36           C
ATOM    296  NZ  LYS A  39      30.184  81.647  34.642  1.00 50.47           N
ATOM    297  N   ARG A  40      26.573  80.603  38.673  1.00 21.46           N
ATOM    298  CA  ARG A  40      25.474  81.438  38.188  1.00 22.44           C
ATOM    299  C   ARG A  40      24.759  82.208  39.305  1.00 26.03           C
ATOM    300  O   ARG A  40      24.214  83.273  39.056  1.00 24.48           O
ATOM    301  CB  ARG A  40      24.508  80.595  37.391  1.00 21.95           C
ATOM    302  CG  ARG A  40      25.139  80.064  36.138  1.00 25.33           C
ATOM    303  CD  ARG A  40      24.248  79.246  35.246  1.00 27.13           C
ATOM    304  NE  ARG A  40      25.065  78.619  34.232  1.00 27.40           N
ATOM    305  CZ  ARG A  40      24.780  78.737  32.947  1.00 25.78           C
ATOM    306  NH1 ARG A  40      25.559  78.148  32.062  1.00 23.53           N
ATOM    307  NH2 ARG A  40      23.718  79.441  32.555  1.00 24.62           N
ATOM    308  N   MET A  41      24.777  81.681  40.516  1.00 25.31           N
ATOM    309  CA  MET A  41      24.196  82.391  41.646  1.00 24.79           C
ATOM    310  C   MET A  41      25.106  83.492  42.149  1.00 25.18           C
ATOM    311  O   MET A  41      24.701  84.339  42.960  1.00 25.42           O
ATOM    312  CB  MET A  41      23.915  81.413  42.775  1.00 23.25           C
ATOM    313  CG  MET A  41      22.809  80.442  42.456  1.00 26.37           C
ATOM    314  SD  MET A  41      22.890  78.999  43.506  1.00 30.87           S
ATOM    315  CE  MET A  41      22.465  79.729  45.053  1.00 26.91           C
ATOM    316  N   GLN A  42      26.353  83.423  41.721  1.00 26.53           N
ATOM    317  CA  GLN A  42      27.399  84.348  42.167  1.00 31.02           C
ATOM    318  C   GLN A  42      27.623  84.294  43.664  1.00 32.09           C
ATOM    319  O   GLN A  42      27.888  85.324  44.303  1.00 32.25           O
ATOM    320  CB  GLN A  42      27.059  85.778  41.782  1.00 33.82           C
ATOM    321  CG  GLN A  42      26.766  85.946  40.317  1.00 39.78           C
ATOM    322  CD  GLN A  42      26.044  87.239  40.065  1.00 46.97           C
ATOM    323  OE1 GLN A  42      24.819  87.274  39.948  1.00 50.83           O
ATOM    324  NE2 GLN A  42      26.809  88.317  39.984  1.00 48.94           N
ATOM    325  N   VAL A  43      27.558  83.090  44.200  1.00 30.80           N
ATOM    326  CA  VAL A  43      27.951  82.822  45.568  1.00 27.55           C
ATOM    327  C   VAL A  43      29.213  81.984  45.579  1.00 26.63           C
ATOM    328  O   VAL A  43      29.564  81.371  44.582  1.00 25.88           O
ATOM    329  CB  VAL A  43      26.841  82.071  46.317  1.00 26.16           C
ATOM    330  CG1 VAL A  43      25.612  82.929  46.482  1.00 27.57           C
ATOM    331  CG2 VAL A  43      26.483  80.754  45.610  1.00 25.00           C
ATOM    332  N   LYS A  44      29.908  81.959  46.702  1.00 26.62           N
ATOM    333  CA  LYS A  44      30.980  81.005  46.894  1.00 27.88           C
ATOM    334  C   LYS A  44      30.423  79.753  47.578  1.00 24.71           C
ATOM    335  O   LYS A  44      29.504  79.857  48.376  1.00 22.37           O
ATOM    336  CB  LYS A  44      32.054  81.636  47.765  1.00 33.21           C
ATOM    337  CG  LYS A  44      32.761  82.785  47.090  1.00 41.49           C
ATOM    338  CD  LYS A  44      33.574  82.281  45.927  1.00 51.18           C
ATOM    339  CE  LYS A  44      34.674  83.263  45.517  1.00 59.29           C
ATOM    340  NZ  LYS A  44      34.263  84.068  44.353  1.00 65.84           N
ATOM    341  N   CYS A  45      30.891  78.574  47.198  1.00 24.02           N
ATOM    342  CA  CYS A  45      30.351  77.349  47.767  1.00 22.79           C
ATOM    343  C   CYS A  45      31.465  76.480  48.313  1.00 22.72           C
ATOM    344  O   CYS A  45      32.527  76.402  47.714  1.00 24.28           O
ATOM    345  CB  CYS A  45      29.563  76.560  46.731  1.00 19.92           C
ATOM    346  SG  CYS A  45      28.015  77.367  46.242  1.00 18.17           S
ATOM    347  N   THR A  46      31.253  75.890  49.474  1.00 19.83           N
ATOM    348  CA  THR A  46      32.192  74.952  50.056  1.00 21.40           C
ATOM    349  C   THR A  46      31.567  73.572  50.080  1.00 18.18           C
ATOM    350  O   THR A  46      30.392  73.444  50.390  1.00 17.31           O
ATOM    351  CB  THR A  46      32.517  75.400  51.473  1.00 23.78           C
ATOM    352  OG1 THR A  46      33.162  76.672  51.418  1.00 32.02           O
ATOM    353  CG2 THR A  46      33.409  74.380  52.196  1.00 23.29           C
ATOM    354  N   TRP A  47      32.295  72.549  49.616  1.00 17.40           N
ATOM    355  CA  TRP A  47      31.788  71.175  49.699  1.00 17.03           C
ATOM    356  C   TRP A  47      32.222  70.530  50.999  1.00 15.97           C
ATOM    357  O   TRP A  47      33.364  70.680  51.410  1.00 14.61           O
ATOM    358  CB  TRP A  47      32.233  70.346  48.505  1.00 14.83           C
ATOM    359  CG  TRP A  47      31.600  70.808  47.245  1.00 17.19           C
ATOM    360  CD1 TRP A  47      32.079  71.763  46.414  1.00 17.78           C
ATOM    361  CD2 TRP A  47      30.372  70.341  46.675  1.00 16.73           C
ATOM    362  NE1 TRP A  47      31.232  71.925  45.358  1.00 19.21           N
ATOM    363  CE2 TRP A  47      30.178  71.067  45.492  1.00 17.26           C
ATOM    364  CE3 TRP A  47      29.418  69.381  47.050  1.00 16.33           C
ATOM    365  CZ2 TRP A  47      29.079  70.876  44.672  1.00 16.75           C
ATOM    366  CZ3 TRP A  47      28.313  69.194  46.216  1.00 15.15           C
ATOM    367  CH2 TRP A  47      28.164  69.943  45.046  1.00 14.86           C
ATOM    368  N   VAL A  48      31.284  69.828  51.644  1.00 14.31           N
ATOM    369  CA  VAL A  48      31.536  69.159  52.905  1.00 14.88           C
ATOM    370  C   VAL A  48      31.135  67.700  52.786  1.00 15.08           C
ATOM    371  O   VAL A  48      29.990  67.407  52.475  1.00 15.26           O
ATOM    372  CB  VAL A  48      30.705  69.821  54.017  1.00 15.88           C
ATOM    373  CG1 VAL A  48      30.905  69.123  55.344  1.00 16.37           C
ATOM    374  CG2 VAL A  48      31.040  71.315  54.149  1.00 16.08           C
ATOM    375  N   ALA A  49      32.090  66.781  52.950  1.00 15.33           N
ATOM    376  CA  ALA A  49      31.787  65.353  52.828  1.00 15.13           C
ATOM    377  C   ALA A  49      31.141  64.853  54.106  1.00 16.05           C
ATOM    378  O   ALA A  49      31.466  65.316  55.189  1.00 18.52           O
ATOM    379  CB  ALA A  49      33.055  64.573  52.554  1.00 12.90           C
ATOM    380  N   SER A  50      30.196  63.940  53.969  1.00 15.69           N
ATOM    381  CA  SER A  50      29.431  63.426  55.086  1.00 16.86           C
ATOM    382  C   SER A  50      28.909  62.031  54.739  1.00 17.31           C
ATOM    383  O   SER A  50      28.797  61.703  53.565  1.00 16.17           O
ATOM    384  CB  SER A  50      28.270  64.394  55.377  1.00 17.53           C
ATOM    385  OG  SER A  50      27.263  63.809  56.198  1.00 22.56           O
ATOM    386  N   ASP A  51      28.762  61.159  55.716  1.00 16.78           N
ATOM    387  CA  ASP A  51      27.975  59.962  55.506  1.00 16.59           C
ATOM    388  C   ASP A  51      26.581  60.354  55.063  1.00 14.40           C
ATOM    389  O   ASP A  51      26.037  61.330  55.554  1.00 12.36           O
ATOM    390  CB  ASP A  51      27.871  59.127  56.788  1.00 21.14           C
ATOM    391  CG  ASP A  51      29.141  58.339  57.100  1.00 25.80           C
ATOM    392  OD1 ASP A  51      30.074  58.312  56.263  1.00 29.48           O
ATOM    393  OD2 ASP A  51      29.191  57.751  58.192  1.00 33.02           O
ATOM    394  N   PHE A  52      25.971  59.558  54.175  1.00 11.75           N
ATOM    395  CA  PHE A  52      24.633  59.872  53.660  1.00 11.91           C
ATOM    396  C   PHE A  52      23.604  60.126  54.768  1.00 13.27           C
ATOM    397  O   PHE A  52      22.807  61.048  54.662  1.00 13.67           O
ATOM    398  CB  PHE A  52      24.142  58.804  52.695  1.00 10.43           C
ATOM    399  CG  PHE A  52      22.892  59.191  51.982  1.00 12.51           C
ATOM    400  CD1 PHE A  52      22.938  60.136  50.975  1.00 12.50           C
ATOM    401  CD2 PHE A  52      21.678  58.617  52.317  1.00 13.44           C
ATOM    402  CE1 PHE A  52      21.797  60.509  50.305  1.00 10.54           C
ATOM    403  CE2 PHE A  52      20.528  58.992  51.644  1.00 11.93           C
ATOM    404  CZ  PHE A  52      20.588  59.937  50.639  1.00 11.81           C
ATOM    405  N   ASP A  53      23.566  59.270  55.796  1.00 13.50           N
ATOM    406  CA  ASP A  53      22.524  59.380  56.822  1.00 15.60           C
ATOM    407  C   ASP A  53      22.720  60.582  57.757  1.00 13.46           C
ATOM    408  O   ASP A  53      21.830  60.917  58.524  1.00 15.74           O
ATOM    409  CB  ASP A  53      22.348  58.070  57.617  1.00 18.02           C
ATOM    410  CG  ASP A  53      23.481  57.788  58.604  1.00 26.91           C
ATOM    411  OD1 ASP A  53      24.607  58.320  58.431  1.00 27.66           O
ATOM    412  OD2 ASP A  53      23.231  57.020  59.562  1.00 31.85           O
ATOM    413  N   ALA A  54      23.872  61.234  57.673  1.00 12.65           N
ATOM    414  CA  ALA A  54      24.113  62.427  58.469  1.00 11.97           C
ATOM    415  C   ALA A  54      23.692  63.714  57.747  1.00 14.10           C
ATOM    416  O   ALA A  54      23.643  64.772  58.354  1.00 14.80           O
ATOM    417  CB  ALA A  54      25.571  62.506  58.843  1.00 12.54           C
ATOM    418  N   LEU A  55      23.349  63.614  56.471  1.00 11.96           N
ATOM    419  CA  LEU A  55      23.180  64.814  55.644  1.00 13.03           C
ATOM    420  C   LEU A  55      21.959  65.653  56.048  1.00 13.06           C
ATOM    421  O   LEU A  55      22.067  66.844  56.298  1.00 13.09           O
ATOM    422  CB  LEU A  55      23.135  64.458  54.165  1.00 12.35           C
ATOM    423  CG  LEU A  55      24.434  64.010  53.511  1.00 13.62           C
ATOM    424  CD1 LEU A  55      24.135  63.449  52.146  1.00 14.16           C
ATOM    425  CD2 LEU A  55      25.445  65.156  53.389  1.00 14.50           C
ATOM    426  N   ILE A  56      20.806  65.023  56.168  1.00 13.62           N
ATOM    427  CA  ILE A  56      19.606  65.756  56.529  1.00 14.39           C
ATOM    428  C   ILE A  56      19.632  66.290  57.980  1.00 15.09           C
ATOM    429  O   ILE A  56      19.330  67.455  58.189  1.00 13.54           O
ATOM    430  CB  ILE A  56      18.337  64.930  56.242  1.00 14.71           C
ATOM    431  CG1 ILE A  56      18.133  64.815  54.724  1.00 12.35           C
ATOM    432  CG2 ILE A  56      17.104  65.553  56.901  1.00 15.43           C
ATOM    433  CD1 ILE A  56      16.984  63.926  54.311  1.00 15.81           C
ATOM    434  N   PRO A  57      20.206  65.540  58.932  1.00 15.70           N
ATOM    435  CA  PRO A  57      20.460  66.093  60.275  1.00 15.52           C
ATOM    436  C   PRO A  57      21.401  67.306  60.276  1.00 14.94           C
ATOM    437  O   PRO A  57      21.119  68.308  60.916  1.00 15.42           O
ATOM    438  CB  PRO A  57      21.085  64.908  61.030  1.00 16.18           C
ATOM    439  CG  PRO A  57      20.441  63.733  60.423  1.00 16.97           C
ATOM    440  CD  PRO A  57      20.332  64.074  58.945  1.00 16.45           C
ATOM    441  N   SER A  58      22.480  67.238  59.517  1.00 13.91           N
ATOM    442  CA  SER A  58      23.401  68.373  59.422  1.00 15.77           C
ATOM    443  C   SER A  58      22.747  69.608  58.829  1.00 15.91           C
ATOM    444  O   SER A  58      23.068  70.734  59.234  1.00 17.45           O
ATOM    445  CB  SER A  58      24.626  67.982  58.610  1.00 15.80           C
ATOM    446  OG  SER A  58      25.380  67.021  59.309  1.00 21.33           O
ATOM    447  N   LEU A  59      21.920  69.396  57.803  1.00 13.16           N
ATOM    448  CA  LEU A  59      21.178  70.496  57.178  1.00 15.01           C
ATOM    449  C   LEU A  59      20.255  71.156  58.209  1.00 16.11           C
ATOM    450  O   LEU A  59      20.202  72.388  58.343  1.00 14.31           O
ATOM    451  CB  LEU A  59      20.334  69.982  55.997  1.00 13.82           C
ATOM    452  CG  LEU A  59      19.506  71.007  55.201  1.00 12.85           C
ATOM    453  CD1 LEU A  59      20.433  71.995  54.545  1.00 13.12           C
ATOM    454  CD2 LEU A  59      18.642  70.350  54.155  1.00 14.39           C
ATOM    455  N   LYS A  60      19.511  70.330  58.922  1.00 15.56           N
ATOM    456  CA  LYS A  60      18.573  70.837  59.899  1.00 17.39           C
ATOM    457  C   LYS A  60      19.265  71.543  61.066  1.00 18.98           C
ATOM    458  O   LYS A  60      18.773  72.553  61.547  1.00 21.08           O
ATOM    459  CB  LYS A  60      17.679  69.709  60.386  1.00 19.24           C
ATOM    460  CG  LYS A  60      16.620  69.345  59.381  1.00 22.28           C
ATOM    461  CD  LYS A  60      15.543  68.499  60.004  1.00 27.40           C
ATOM    462  CE  LYS A  60      15.989  67.063  60.075  1.00 32.24           C
ATOM    463  NZ  LYS A  60      15.173  66.320  61.057  1.00 38.72           N
ATOM    464  N   ALA A  61      20.488  71.139  61.355  1.00 16.99           N
ATOM    465  CA  ALA A  61      21.301  71.776  62.397  1.00 17.96           C
ATOM    466  C   ALA A  61      22.102  72.980  61.884  1.00 19.24           C
ATOM    467  O   ALA A  61      22.839  73.592  62.644  1.00 20.79           O
ATOM    468  CB  ALA A  61      22.207  70.748  63.035  1.00 17.91           C
ATOM    469  N   LYS A  62      21.994  73.294  60.586  1.00 17.16           N
ATOM    470  CA  LYS A  62      22.707  74.419  59.958  1.00 18.01           C
ATOM    471  C   LYS A  62      24.231  74.228  59.926  1.00 18.23           C
ATOM    472  O   LYS A  62      24.964  75.192  59.763  1.00 18.78           O
ATOM    473  CB  LYS A  62      22.334  75.766  60.603  1.00 18.97           C
ATOM    474  CG  LYS A  62      20.828  76.051  60.573  1.00 25.11           C
ATOM    475  CD  LYS A  62      20.492  77.472  61.049  1.00 30.04           C
ATOM    476  CE  LYS A  62      20.637  78.453  59.906  1.00 39.70           C
ATOM    477  NZ  LYS A  62      19.606  79.541  59.918  1.00 43.23           N
ATOM    478  N   LYS A  63      24.693  72.991  59.904  1.00 16.97           N
ATOM    479  CA  LYS A  63      26.105  72.742  59.688  1.00 16.78           C
ATOM    480  C   LYS A  63      26.464  72.853  58.210  1.00 15.68           C
ATOM    481  O   LYS A  63      27.650  72.962  57.863  1.00 14.77           O
ATOM    482  CB  LYS A  63      26.475  71.347  60.168  1.00 18.36           C
ATOM    483  CG  LYS A  63      26.284  71.077  61.635  1.00 22.51           C
ATOM    484  CD  LYS A  63      26.912  69.756  61.983  1.00 30.66           C
ATOM    485  CE  LYS A  63      26.514  69.246  63.345  1.00 36.40           C
ATOM    486  NZ  LYS A  63      27.052  67.889  63.553  1.00 41.53           N
ATOM    487  N   ILE A  64      25.475  72.554  57.360  1.00 14.72           N
ATOM    488  CA  ILE A  64      25.534  72.834  55.922  1.00 14.73           C
ATOM    489  C   ILE A  64      24.278  73.573  55.506  1.00 12.01           C
ATOM    490  O   ILE A  64      23.307  73.590  56.247  1.00 13.21           O
ATOM    491  CB  ILE A  64      25.648  71.537  55.103  1.00 14.76           C
ATOM    492  CG1 ILE A  64      24.493  70.579  55.417  1.00 14.94           C
ATOM    493  CG2 ILE A  64      27.015  70.877  55.296  1.00 12.39           C
ATOM    494  CD1 ILE A  64      24.501  69.276  54.611  1.00 14.75           C
ATOM    495  N   ASP A  65      24.291  74.121  54.302  1.00 12.00           N
ATOM    496  CA  ASP A  65      23.159  74.915  53.824  1.00 12.56           C
ATOM    497  C   ASP A  65      22.370  74.212  52.732  1.00 13.45           C
ATOM    498  O   ASP A  65      21.246  74.601  52.445  1.00 14.51           O
ATOM    499  CB  ASP A  65      23.652  76.262  53.323  1.00 13.07           C
ATOM    500  CG  ASP A  65      24.433  76.999  54.377  1.00 15.79           C
ATOM    501  OD1 ASP A  65      23.854  77.242  55.446  1.00 17.13           O
ATOM    502  OD2 ASP A  65      25.606  77.323  54.133  1.00 15.13           O
ATOM    503  N   ALA A  66      22.979  73.241  52.071  1.00 11.59           N
ATOM    504  CA  ALA A  66      22.307  72.539  50.997  1.00 12.81           C
ATOM    505  C   ALA A  66      22.866  71.116  50.869  1.00 13.10           C
ATOM    506  O   ALA A  66      23.975  70.848  51.328  1.00 14.16           O
ATOM    507  CB  ALA A  66      22.483  73.307  49.692  1.00 13.49           C
ATOM    508  N   ILE A  67      22.058  70.188  50.340  1.00 10.64           N
ATOM    509  CA  ILE A  67      22.501  68.835  50.061  1.00 10.12           C
ATOM    510  C   ILE A  67      22.431  68.586  48.569  1.00 10.30           C
ATOM    511  O   ILE A  67      21.370  68.720  47.976  1.00 10.12           O
ATOM    512  CB  ILE A  67      21.615  67.799  50.776  1.00  9.37           C
ATOM    513  CG1 ILE A  67      21.591  68.027  52.290  1.00 10.67           C
ATOM    514  CG2 ILE A  67      22.075  66.384  50.410  1.00  9.02           C
ATOM    515  CD1 ILE A  67      20.461  67.271  52.997  1.00  9.32           C
ATOM    516  N   ILE A  68      23.562  68.216  47.956  1.00 10.81           N
ATOM    517  CA  ILE A  68      23.536  67.660  46.618  1.00 11.87           C
ATOM    518  C   ILE A  68      24.247  66.322  46.609  1.00 10.47           C
ATOM    519  O   ILE A  68      25.461  66.260  46.763  1.00 10.15           O
ATOM    520  CB  ILE A  68      24.162  68.626  45.598  1.00 11.92           C
ATOM    521  CG1 ILE A  68      23.499  70.006  45.665  1.00 11.08           C
ATOM    522  CG2 ILE A  68      24.071  68.071  44.176  1.00 10.78           C
ATOM    523  CD1 ILE A  68      24.196  71.096  44.844  1.00 14.98           C
ATOM    524  N   SER A  69      23.471  65.249  46.596  1.00 11.42           N
ATOM    525  CA  SER A  69      23.995  63.939  46.923  1.00 11.66           C
ATOM    526  C   SER A  69      23.054  62.852  46.388  1.00 12.07           C
ATOM    527  O   SER A  69      22.732  61.907  47.092  1.00 10.65           O
ATOM    528  CB  SER A  69      24.161  63.822  48.450  1.00 12.65           C
ATOM    529  OG  SER A  69      25.138  62.847  48.812  1.00 13.89           O
ATOM    530  N   SER A  70      22.576  63.013  45.148  1.00 10.07           N
ATOM    531  CA  SER A  70      21.571  62.114  44.571  1.00 12.14           C
ATOM    532  C   SER A  70      20.367  61.936  45.506  1.00 12.36           C
ATOM    533  O   SER A  70      19.789  60.844  45.622  1.00 11.84           O
ATOM    534  CB  SER A  70      22.180  60.742  44.227  1.00 12.46           C
ATOM    535  OG  SER A  70      23.286  60.856  43.334  1.00 16.60           O
ATOM    536  N   LEU A  71      19.954  63.038  46.143  1.00 10.78           N
ATOM    537  CA  LEU A  71      18.893  63.012  47.153  1.00 11.72           C
ATOM    538  C   LEU A  71      17.512  63.006  46.514  1.00  9.81           C
ATOM    539  O   LEU A  71      17.079  64.018  45.985  1.00 10.65           O
ATOM    540  CB  LEU A  71      19.019  64.217  48.102  1.00 10.85           C
ATOM    541  CG  LEU A  71      18.158  64.210  49.374  1.00 11.56           C
ATOM    542  CD1 LEU A  71      18.678  63.131  50.329  1.00 11.36           C
ATOM    543  CD2 LEU A  71      18.162  65.600  50.026  1.00 12.46           C
ATOM    544  N   SER A  72      16.842  61.859  46.527  1.00 10.28           N
ATOM    545  CA  SER A  72      15.519  61.724  45.928  1.00 12.45           C
ATOM    546  C   SER A  72      14.477  62.580  46.619  1.00 11.94           C
ATOM    547  O   SER A  72      14.442  62.671  47.855  1.00 10.16           O
ATOM    548  CB  SER A  72      15.089  60.266  45.934  1.00 12.88           C
ATOM    549  OG  SER A  72      15.880  59.523  45.038  1.00 11.68           O
ATOM    550  N   ILE A  73      13.627  63.214  45.801  1.00 11.01           N
ATOM    551  CA  ILE A  73      12.506  64.025  46.275  1.00 12.13           C
ATOM    552  C   ILE A  73      11.329  63.128  46.602  1.00 12.81           C
ATOM    553  O   ILE A  73      10.729  62.540  45.695  1.00 13.61           O
ATOM    554  CB  ILE A  73      12.090  65.023  45.178  1.00 13.77           C
ATOM    555  CG1 ILE A  73      13.299  65.806  44.655  1.00 13.02           C
ATOM    556  CG2 ILE A  73      10.996  65.970  45.673  1.00 14.07           C
ATOM    557  CD1 ILE A  73      12.996  66.626  43.396  1.00 16.78           C
ATOM    558  N   THR A  74      11.117  62.859  47.877  1.00 13.53           N
ATOM    559  CA  THR A  74      10.031  61.986  48.281  1.00 15.54           C
ATOM    560  C   THR A  74       9.028  62.755  49.109  1.00 15.11           C
ATOM    561  O   THR A  74       9.389  63.712  49.804  1.00 15.36           O
ATOM    562  CB  THR A  74      10.546  60.790  49.103  1.00 13.59           C
ATOM    563  OG1 THR A  74      11.071  61.272  50.339  1.00 13.52           O
ATOM    564  CG2 THR A  74      11.621  60.005  48.337  1.00 11.79           C
ATOM    565  N   ASP A  75       7.852  62.173  49.223  1.00 16.67           N
ATOM    566  CA  ASP A  75       6.785  62.671  50.067  1.00 18.44           C
ATOM    567  C   ASP A  75       7.247  62.789  51.528  1.00 19.54           C
ATOM    568  O   ASP A  75       7.103  63.835  52.141  1.00 17.68           O
ATOM    569  CB  ASP A  75       5.582  61.730  49.944  1.00 21.06           C
ATOM    570  CG  ASP A  75       4.325  62.218  50.659  1.00 28.60           C
ATOM    571  OD1 ASP A  75       4.343  63.318  51.264  1.00 30.78           O
ATOM    572  OD2 ASP A  75       3.326  61.484  50.604  1.00 35.52           O
ATOM    573  N   LYS A  76       7.918  61.770  52.030  1.00 19.47           N
ATOM    574  CA  LYS A  76       8.399  61.785  53.415  1.00 22.01           C
ATOM    575  C   LYS A  76       9.403  62.914  53.686  1.00 21.79           C
ATOM    576  O   LYS A  76       9.317  63.622  54.690  1.00 22.62           O
ATOM    577  CB  LYS A  76       9.050  60.450  53.743  1.00 27.58           C
ATOM    578  CG  LYS A  76       8.177  59.558  54.584  1.00 37.96           C
ATOM    579  CD  LYS A  76       9.023  58.513  55.265  1.00 48.05           C
ATOM    580  CE  LYS A  76       9.979  59.168  56.229  1.00 53.49           C
ATOM    581  NZ  LYS A  76      10.988  58.195  56.690  1.00 58.64           N
ATOM    582  N   ARG A  77      10.411  63.011  52.841  1.00 17.49           N
ATOM    583  CA  ARG A  77      11.426  64.042  53.007  1.00 17.00           C
ATOM    584  C   ARG A  77      10.861  65.467  52.910  1.00 17.05           C
ATOM    585  O   ARG A  77      11.344  66.363  53.584  1.00 15.65           O
ATOM    586  CB  ARG A  77      12.551  63.832  52.006  1.00 14.21           C
ATOM    587  CG  ARG A  77      13.481  62.712  52.391  1.00 11.45           C
ATOM    588  CD  ARG A  77      14.406  62.300  51.276  1.00 11.85           C
ATOM    589  NE  ARG A  77      15.277  61.232  51.731  1.00 11.69           N
ATOM    590  CZ  ARG A  77      16.012  60.544  50.874  1.00 12.42           C
ATOM    591  NH1 ARG A  77      16.792  59.582  51.323  1.00 11.16           N
ATOM    592  NH2 ARG A  77      15.960  60.824  49.571  1.00  9.27           N
ATOM    593  N   GLN A  78       9.816  65.667  52.098  1.00 18.27           N
ATOM    594  CA  GLN A  78       9.207  66.994  51.970  1.00 21.55           C
ATOM    595  C   GLN A  78       8.483  67.434  53.238  1.00 22.52           C
ATOM    596  O   GLN A  78       8.162  68.605  53.388  1.00 23.69           O
ATOM    597  CB  GLN A  78       8.241  67.049  50.798  1.00 24.03           C
ATOM    598  CG  GLN A  78       8.912  66.785  49.478  1.00 32.00           C
ATOM    599  CD  GLN A  78       8.564  67.792  48.417  1.00 36.19           C
ATOM    600  OE1 GLN A  78       8.121  67.415  47.342  1.00 37.11           O
ATOM    601  NE2 GLN A  78       8.763  69.082  48.711  1.00 39.70           N
ATOM    602  N   GLN A  79       8.167  66.500  54.114  1.00 22.41           N
ATOM    603  CA  GLN A  79       7.624  66.869  55.404  1.00 23.83           C
ATOM    604  C   GLN A  79       8.692  67.559  56.232  1.00 23.58           C
ATOM    605  O   GLN A  79       8.368  68.349  57.106  1.00 23.97           O
ATOM    606  CB  GLN A  79       7.063  65.659  56.138  1.00 26.90           C
ATOM    607  CG  GLN A  79       5.991  64.887  55.362  1.00 36.88           C
ATOM    608  CD  GLN A  79       5.087  65.784  54.518  1.00 43.88           C
ATOM    609  OE1 GLN A  79       4.371  66.627  55.036  1.00 49.04           O
ATOM    610  NE2 GLN A  79       5.122  65.598  53.207  1.00 44.00           N
ATOM    611  N   GLU A  80       9.966  67.258  55.956  1.00 21.03           N
ATOM    612  CA  GLU A  80      11.066  67.813  56.759  1.00 21.77           C
ATOM    613  C   GLU A  80      11.745  68.977  56.100  1.00 19.91           C
ATOM    614  O   GLU A  80      12.312  69.801  56.801  1.00 18.77           O
ATOM    615  CB  GLU A  80      12.137  66.783  57.064  1.00 27.88           C
ATOM    616  CG  GLU A  80      11.667  65.445  57.559  1.00 38.59           C
ATOM    617  CD  GLU A  80      12.843  64.549  57.791  1.00 45.72           C
ATOM    618  OE1 GLU A  80      13.241  63.844  56.849  1.00 49.20           O
ATOM    619  OE2 GLU A  80      13.369  64.576  58.915  1.00 47.06           O
ATOM    620  N   ILE A  81      12.152  68.743  54.863  1.00 17.02           N
ATOM    621  CA  ILE A  81      13.002  69.689  54.133  1.00 15.91           C
ATOM    622  C   ILE A  81      12.309  70.149  52.854  1.00 15.51           C
ATOM    623  O   ILE A  81      11.194  69.702  52.548  1.00 16.35           O
ATOM    624  CB  ILE A  81      14.399  69.109  53.826  1.00 16.52           C
ATOM    625  CG1 ILE A  81      14.331  67.919  52.861  1.00 14.80           C
ATOM    626  CG2 ILE A  81      15.133  68.712  55.109  1.00 16.41           C
ATOM    627  CD1 ILE A  81      15.708  67.490  52.346  1.00 15.73           C
ATOM    628  N   ALA A  82      12.934  71.121  52.179  1.00 15.01           N
ATOM    629  CA  ALA A  82      12.482  71.606  50.889  1.00 13.88           C
ATOM    630  C   ALA A  82      13.441  71.135  49.809  1.00 14.63           C
ATOM    631  O   ALA A  82      14.587  70.808  50.105  1.00 14.84           O
ATOM    632  CB  ALA A  82      12.432  73.110  50.904  1.00 14.82           C
ATOM    633  N   PHE A  83      12.991  71.125  48.548  1.00 13.33           N
ATOM    634  CA  PHE A  83      13.860  70.707  47.443  1.00 12.95           C
ATOM    635  C   PHE A  83      13.867  71.764  46.357  1.00 13.68           C
ATOM    636  O   PHE A  83      12.845  72.380  46.090  1.00 14.28           O
ATOM    637  CB  PHE A  83      13.390  69.385  46.834  1.00 13.69           C
ATOM    638  CG  PHE A  83      13.651  68.166  47.691  1.00 15.18           C
ATOM    639  CD1 PHE A  83      12.694  67.746  48.608  1.00 17.22           C
ATOM    640  CD2 PHE A  83      14.836  67.457  47.570  1.00 14.91           C
ATOM    641  CE1 PHE A  83      12.913  66.627  49.405  1.00 14.34           C
ATOM    642  CE2 PHE A  83      15.057  66.345  48.360  1.00 13.86           C
ATOM    643  CZ  PHE A  83      14.093  65.934  49.275  1.00 13.55           C
ATOM    644  N   SER A  84      14.984  71.896  45.641  1.00 13.64           N
ATOM    645  CA  SER A  84      14.963  72.545  44.334  1.00 15.86           C
ATOM    646  C   SER A  84      14.096  71.733  43.364  1.00 16.48           C
ATOM    647  O   SER A  84      13.678  70.621  43.682  1.00 16.01           O
ATOM    648  CB  SER A  84      16.379  72.670  43.760  1.00 14.81           C
ATOM    649  OG  SER A  84      16.876  71.390  43.374  1.00 13.32           O
ATOM    650  N   ASP A  85      13.919  72.232  42.154  1.00 16.87           N
ATOM    651  CA  ASP A  85      13.427  71.428  41.038  1.00 15.05           C
ATOM    652  C   ASP A  85      14.369  70.272  40.770  1.00 13.22           C
ATOM    653  O   ASP A  85      15.532  70.300  41.177  1.00 15.22           O
ATOM    654  CB  ASP A  85      13.300  72.273  39.773  1.00 18.93           C
ATOM    655  CG  ASP A  85      12.209  73.336  39.870  1.00 22.03           C
ATOM    656  OD1 ASP A  85      11.163  73.087  40.502  1.00 23.33           O
ATOM    657  OD2 ASP A  85      12.418  74.419  39.304  1.00 25.87           O
ATOM    658  N   LYS A  86      13.897  69.338  39.963  1.00 13.41           N
ATOM    659  CA  LYS A  86      14.617  68.099  39.677  1.00 12.09           C
ATOM    660  C   LYS A  86      15.967  68.346  38.989  1.00 11.81           C
ATOM    661  O   LYS A  86      16.027  69.027  37.976  1.00 14.01           O
ATOM    662  CB  LYS A  86      13.756  67.211  38.793  1.00 16.15           C
ATOM    663  CG  LYS A  86      14.369  65.884  38.430  1.00 18.69           C
ATOM    664  CD  LYS A  86      13.366  64.955  37.775  1.00 21.83           C
ATOM    665  CE  LYS A  86      13.419  65.068  36.272  1.00 27.12           C
ATOM    666  NZ  LYS A  86      12.574  64.041  35.635  1.00 31.73           N
ATOM    667  N   LEU A  87      17.014  67.703  39.515  1.00 10.98           N
ATOM    668  CA  LEU A  87      18.335  67.685  38.875  1.00 13.40           C
ATOM    669  C   LEU A  87      18.472  66.559  37.841  1.00 14.45           C
ATOM    670  O   LEU A  87      19.070  66.762  36.794  1.00 14.60           O
ATOM    671  CB  LEU A  87      19.441  67.596  39.940  1.00 13.59           C
ATOM    672  CG  LEU A  87      19.555  68.740  40.962  1.00 18.54           C
ATOM    673  CD1 LEU A  87      20.686  68.514  41.954  1.00 15.61           C
ATOM    674  CD2 LEU A  87      19.764  70.046  40.242  1.00 17.80           C
ATOM    675  N   TYR A  88      18.032  65.345  38.188  1.00 13.98           N
ATOM    676  CA  TYR A  88      18.005  64.215  37.252  1.00 12.75           C
ATOM    677  C   TYR A  88      17.129  63.100  37.816  1.00 14.78           C
ATOM    678  O   TYR A  88      16.743  63.153  38.972  1.00 12.59           O
ATOM    679  CB  TYR A  88      19.424  63.702  36.950  1.00 11.07           C
ATOM    680  CG  TYR A  88      20.283  63.453  38.183  1.00 13.10           C
ATOM    681  CD1 TYR A  88      20.163  62.277  38.932  1.00 11.79           C
ATOM    682  CD2 TYR A  88      21.217  64.408  38.591  1.00 11.91           C
ATOM    683  CE1 TYR A  88      20.942  62.066  40.038  1.00 12.29           C
ATOM    684  CE2 TYR A  88      22.002  64.210  39.694  1.00 11.32           C
ATOM    685  CZ  TYR A  88      21.858  63.034  40.415  1.00 13.59           C
ATOM    686  OH  TYR A  88      22.637  62.827  41.519  1.00 13.27           O
ATOM    687  N   ALA A  89      16.787  62.111  36.982  1.00 12.73           N
ATOM    688  CA  ALA A  89      15.934  61.010  37.408  1.00 12.74           C
ATOM    689  C   ALA A  89      16.763  59.974  38.149  1.00 13.92           C
ATOM    690  O   ALA A  89      17.973  59.923  37.983  1.00 14.89           O
ATOM    691  CB  ALA A  89      15.283  60.378  36.206  1.00 13.82           C
ATOM    692  N   ALA A  90      16.128  59.165  38.975  1.00 12.98           N
ATOM    693  CA  ALA A  90      16.842  58.118  39.680  1.00 14.38           C
ATOM    694  C   ALA A  90      15.914  56.960  39.983  1.00 17.27           C
ATOM    695  O   ALA A  90      14.996  57.104  40.780  1.00 21.19           O
ATOM    696  CB  ALA A  90      17.418  58.670  40.966  1.00 16.51           C
ATOM    697  N   ASP A  91      16.099  55.831  39.288  1.00 16.38           N
ATOM    698  CA  ASP A  91      15.371  54.600  39.611  1.00 17.34           C
ATOM    699  C   ASP A  91      16.246  53.662  40.417  1.00 14.04           C
ATOM    700  O   ASP A  91      17.460  53.798  40.403  1.00 14.62           O
ATOM    701  CB  ASP A  91      14.906  53.889  38.350  1.00 20.02           C
ATOM    702  CG  ASP A  91      13.769  54.612  37.678  1.00 27.36           C
ATOM    703  OD1 ASP A  91      12.775  54.900  38.363  1.00 29.05           O
ATOM    704  OD2 ASP A  91      13.883  54.884  36.474  1.00 32.83           O
ATOM    705  N   SER A  92      15.619  52.700  41.105  1.00 13.73           N
ATOM    706  CA  SER A  92      16.346  51.710  41.903  1.00 15.74           C
ATOM    707  C   SER A  92      16.385  50.368  41.163  1.00 15.48           C
ATOM    708  O   SER A  92      15.414  49.990  40.521  1.00 15.22           O
ATOM    709  CB  SER A  92      15.653  51.522  43.243  1.00 16.39           C
ATOM    710  OG  SER A  92      15.960  52.593  44.104  1.00 19.55           O
ATOM    711  N   ARG A  93      17.460  49.595  41.351  1.00 15.48           N
ATOM    712  CA  ARG A  93      17.573  48.305  40.697  1.00 16.06           C
ATOM    713  C   ARG A  93      18.530  47.403  41.487  1.00 14.26           C
ATOM    714  O   ARG A  93      19.490  47.892  42.066  1.00 15.45           O
ATOM    715  CB  ARG A  93      18.062  48.502  39.267  1.00 13.70           C
ATOM    716  CG  ARG A  93      17.783  47.351  38.331  1.00 14.80           C
ATOM    717  CD  ARG A  93      17.837  47.745  36.877  1.00 14.77           C
ATOM    718  NE  ARG A  93      17.673  46.579  36.014  1.00 17.33           N
ATOM    719  CZ  ARG A  93      17.889  46.623  34.697  1.00 19.60           C
ATOM    720  NH1 ARG A  93      17.719  45.528  33.983  1.00 19.41           N
ATOM    721  NH2 ARG A  93      18.271  47.755  34.103  1.00 15.01           N
ATOM    722  N   LEU A  94      18.231  46.100  41.553  1.00 13.91           N
ATOM    723  CA  LEU A  94      19.090  45.117  42.228  1.00 13.79           C
ATOM    724  C   LEU A  94      20.285  44.804  41.350  1.00 14.22           C
ATOM    725  O   LEU A  94      20.126  44.613  40.139  1.00 15.36           O
ATOM    726  CB  LEU A  94      18.306  43.811  42.454  1.00 15.68           C
ATOM    727  CG  LEU A  94      17.657  43.545  43.826  1.00 21.73           C
ATOM    728  CD1 LEU A  94      17.222  42.103  43.885  1.00 19.84           C
ATOM    729  CD2 LEU A  94      18.604  43.845  44.996  1.00 17.52           C
ATOM    730  N   ILE A  95      21.433  44.511  41.972  1.00 13.94           N
ATOM    731  CA  ILE A  95      22.546  43.840  41.294  1.00 16.67           C
ATOM    732  C   ILE A  95      22.925  42.582  42.046  1.00 20.15           C
ATOM    733  O   ILE A  95      22.742  42.491  43.252  1.00 19.44           O
ATOM    734  CB  ILE A  95      23.782  44.753  41.178  1.00 15.58           C
ATOM    735  CG1 ILE A  95      24.317  45.146  42.562  1.00 13.02           C
ATOM    736  CG2 ILE A  95      23.500  45.947  40.322  1.00 15.37           C
ATOM    737  CD1 ILE A  95      25.592  45.986  42.495  1.00 16.40           C
ATOM    738  N   ALA A  96      23.414  41.595  41.294  1.00 19.82           N
ATOM    739  CA  ALA A  96      23.874  40.333  41.836  1.00 20.49           C
ATOM    740  C   ALA A  96      24.912  39.739  40.909  1.00 22.47           C
ATOM    741  O   ALA A  96      25.257  40.353  39.910  1.00 22.94           O
ATOM    742  CB  ALA A  96      22.694  39.373  41.975  1.00 20.54           C
ATOM    743  N   ALA A  97      25.466  38.574  41.265  1.00 23.09           N
ATOM    744  CA  ALA A  97      26.385  37.866  40.369  1.00 23.45           C
ATOM    745  C   ALA A  97      25.736  37.526  39.043  1.00 21.88           C
ATOM    746  O   ALA A  97      24.537  37.230  38.992  1.00 21.95           O
ATOM    747  CB  ALA A  97      26.895  36.608  41.024  1.00 23.62           C
ATOM    748  N   LYS A  98      26.518  37.597  37.972  1.00 25.07           N
ATOM    749  CA  LYS A  98      26.046  37.229  36.651  1.00 29.18           C
ATOM    750  C   LYS A  98      25.481  35.824  36.682  1.00 30.32           C
ATOM    751  O   LYS A  98      26.066  34.939  37.287  1.00 30.25           O
ATOM    752  CB  LYS A  98      27.204  37.272  35.665  1.00 34.17           C
ATOM    753  CG  LYS A  98      27.269  38.552  34.877  1.00 42.91           C
ATOM    754  CD  LYS A  98      28.521  38.582  34.040  1.00 48.45           C
ATOM    755  CE  LYS A  98      28.492  39.762  33.102  1.00 53.89           C
ATOM    756  NZ  LYS A  98      28.460  41.046  33.830  1.00 56.00           N
ATOM    757  N   GLY A  99      24.350  35.607  36.039  1.00 31.36           N
ATOM    758  CA  GLY A  99      23.758  34.291  36.034  1.00 35.05           C
ATOM    759  C   GLY A  99      22.968  33.965  37.294  1.00 37.36           C
ATOM    760  O   GLY A  99      22.326  32.926  37.358  1.00 39.51           O
ATOM    761  N   SER A 100      22.974  34.877  38.273  1.00 36.92           N
ATOM    762  CA  SER A 100      22.090  34.740  39.431  1.00 37.12           C
ATOM    763  C   SER A 100      20.627  34.584  39.012  1.00 35.00           C
ATOM    764  O   SER A 100      20.105  35.353  38.221  1.00 35.00           O
ATOM    765  CB  SER A 100      22.218  35.939  40.356  1.00 36.99           C
ATOM    766  OG  SER A 100      21.427  35.750  41.507  1.00 39.62           O
ATOM    767  N   PRO A 101      19.926  33.652  39.631  1.00 34.20           N
ATOM    768  CA  PRO A 101      18.471  33.557  39.498  1.00 35.26           C
ATOM    769  C   PRO A 101      17.720  34.649  40.273  1.00 36.30           C
ATOM    770  O   PRO A 101      16.518  34.793  40.114  1.00 38.00           O
ATOM    771  CB  PRO A 101      18.170  32.204  40.121  1.00 36.06           C
ATOM    772  CG  PRO A 101      19.236  32.038  41.117  1.00 36.24           C
ATOM    773  CD  PRO A 101      20.457  32.554  40.446  1.00 33.67           C
ATOM    774  N   ILE A 102      18.446  35.454  41.057  1.00 34.37           N
ATOM    775  CA  ILE A 102      17.838  36.460  41.935  1.00 31.46           C
ATOM    776  C   ILE A 102      16.994  37.490  41.177  1.00 30.10           C
ATOM    777  O   ILE A 102      17.351  37.945  40.080  1.00 28.16           O
ATOM    778  CB  ILE A 102      18.921  37.125  42.802  1.00 33.20           C
ATOM    779  CG1 ILE A 102      19.310  36.186  43.920  1.00 32.21           C
ATOM    780  CG2 ILE A 102      18.456  38.487  43.328  1.00 34.21           C
ATOM    781  CD1 ILE A 102      20.498  36.650  44.766  1.00 31.44           C
ATOM    782  N   GLN A 103      15.759  37.620  41.626  1.00 29.15           N
ATOM    783  CA  GLN A 103      14.835  38.624  41.154  1.00 28.44           C
ATOM    784  C   GLN A 103      14.438  39.497  42.326  1.00 28.16           C
ATOM    785  O   GLN A 103      14.572  39.078  43.466  1.00 26.84           O
ATOM    786  CB  GLN A 103      13.591  37.935  40.624  1.00 30.01           C
ATOM    787  CG  GLN A 103      13.801  37.191  39.332  1.00 34.02           C
ATOM    788  CD  GLN A 103      14.168  38.124  38.209  1.00 37.55           C
ATOM    789  OE1 GLN A 103      13.419  39.064  37.909  1.00 38.59           O
ATOM    790  NE2 GLN A 103      15.303  37.891  37.581  1.00 39.19           N
ATOM    791  N   PRO A 104      13.999  40.739  42.090  1.00 27.32           N
ATOM    792  CA  PRO A 104      13.592  41.592  43.199  1.00 28.33           C
ATOM    793  C   PRO A 104      12.258  41.144  43.815  1.00 29.66           C
ATOM    794  O   PRO A 104      11.314  41.916  43.855  1.00 31.99           O
ATOM    795  CB  PRO A 104      13.460  42.977  42.542  1.00 27.69           C
ATOM    796  CG  PRO A 104      13.078  42.658  41.123  1.00 28.00           C
ATOM    797  CD  PRO A 104      13.858  41.404  40.773  1.00 25.98           C
ATOM    798  N   THR A 105      12.155  39.879  44.237  1.00 28.92           N
ATOM    799  CA  THR A 105      10.911  39.400  44.849  1.00 30.17           C
ATOM    800  C   THR A 105      11.213  38.724  46.170  1.00 29.27           C
ATOM    801  O   THR A 105      12.305  38.215  46.377  1.00 28.33           O
ATOM    802  CB  THR A 105      10.173  38.409  43.930  1.00 31.04           C
ATOM    803  OG1 THR A 105      10.961  37.226  43.750  1.00 31.97           O
ATOM    804  CG2 THR A 105       9.846  39.045  42.571  1.00 32.94           C
ATOM    805  N   LEU A 106      10.193  38.636  47.006  1.00 29.84           N
ATOM    806  CA  LEU A 106      10.334  38.099  48.344  1.00 31.10           C
ATOM    807  C   LEU A 106      10.710  36.634  48.260  1.00 32.05           C
ATOM    808  O   LEU A 106      11.646  36.169  48.926  1.00 34.35           O
ATOM    809  CB  LEU A 106       9.015  38.254  49.083  1.00 33.26           C
ATOM    810  CG  LEU A 106       8.976  37.908  50.564  1.00 34.33           C
ATOM    811  CD1 LEU A 106       9.960  38.787  51.323  1.00 33.53           C
ATOM    812  CD2 LEU A 106       7.572  38.090  51.079  1.00 32.40           C
ATOM    813  N   GLU A 107      10.070  35.956  47.306  1.00 33.53           N
ATOM    814  CA  GLU A 107      10.273  34.520  47.087  1.00 36.49           C
ATOM    815  C   GLU A 107      11.711  34.199  46.654  1.00 35.77           C
ATOM    816  O   GLU A 107      12.303  33.217  47.076  1.00 37.36           O
ATOM    817  CB  GLU A 107       9.252  33.956  46.078  1.00 41.40           C
ATOM    818  CG  GLU A 107       8.555  34.987  45.182  1.00 52.22           C
ATOM    819  CD  GLU A 107       7.637  35.950  45.936  1.00 56.78           C
ATOM    820  OE1 GLU A 107       6.721  35.493  46.667  1.00 60.24           O
ATOM    821  OE2 GLU A 107       7.832  37.169  45.797  1.00 60.57           O
ATOM    822  N   SER A 108      12.291  35.119  45.893  1.00 34.44           N
ATOM    823  CA  SER A 108      13.634  34.976  45.370  1.00 30.99           C
ATOM    824  C   SER A 108      14.664  35.310  46.458  1.00 28.95           C
ATOM    825  O   SER A 108      15.742  34.705  46.542  1.00 29.17           O
ATOM    826  CB  SER A 108      13.793  35.903  44.174  1.00 33.26           C
ATOM    827  OG  SER A 108      14.954  35.612  43.426  1.00 39.01           O
ATOM    828  N   LEU A 109      14.319  36.280  47.286  1.00 25.94           N
ATOM    829  CA  LEU A 109      15.291  36.901  48.189  1.00 23.82           C
ATOM    830  C   LEU A 109      15.238  36.333  49.615  1.00 24.87           C
ATOM    831  O   LEU A 109      16.112  36.629  50.416  1.00 23.18           O
ATOM    832  CB  LEU A 109      15.109  38.411  48.236  1.00 22.80           C
ATOM    833  CG  LEU A 109      15.465  39.201  46.986  1.00 21.63           C
ATOM    834  CD1 LEU A 109      14.929  40.620  47.111  1.00 21.70           C
ATOM    835  CD2 LEU A 109      16.968  39.180  46.792  1.00 21.85           C
ATOM    836  N   LYS A 110      14.153  35.655  49.977  1.00 26.76           N
ATOM    837  CA  LYS A 110      14.028  35.154  51.339  1.00 27.86           C
ATOM    838  C   LYS A 110      15.246  34.311  51.692  1.00 29.00           C
ATOM    839  O   LYS A 110      15.707  33.512  50.866  1.00 30.06           O
ATOM    840  CB  LYS A 110      12.728  34.352  51.524  1.00 12.00           C
ATOM    841  CG  LYS A 110      12.535  33.256  50.509  1.00 12.00           C
ATOM    842  CD  LYS A 110      13.772  32.385  50.361  1.00 12.00           C
ATOM    843  CE  LYS A 110      14.293  31.892  51.693  1.00 12.00           C
ATOM    844  NZ  LYS A 110      13.197  31.291  52.494  1.00 12.00           N
ATOM    845  N   GLY A 111      15.919  34.667  52.790  1.00 28.34           N
ATOM    846  CA  GLY A 111      17.139  33.983  53.200  1.00 30.18           C
ATOM    847  C   GLY A 111      18.410  34.490  52.521  1.00 31.14           C
ATOM    848  O   GLY A 111      19.487  33.981  52.790  1.00 34.05           O
ATOM    849  N   LYS A 112      18.295  35.478  51.627  1.00 30.36           N
ATOM    850  CA  LYS A 112      19.490  36.054  51.002  1.00 28.08           C
ATOM    851  C   LYS A 112      19.991  37.242  51.835  1.00 24.88           C
ATOM    852  O   LYS A 112      19.269  37.752  52.678  1.00 24.82           O
ATOM    853  CB  LYS A 112      19.202  36.522  49.580  1.00 31.78           C
ATOM    854  CG  LYS A 112      18.727  35.442  48.640  1.00 38.72           C
ATOM    855  CD  LYS A 112      19.790  34.390  48.476  1.00 44.14           C
ATOM    856  CE  LYS A 112      19.378  33.385  47.433  1.00 48.51           C
ATOM    857  NZ  LYS A 112      20.423  32.355  47.272  1.00 51.23           N
ATOM    858  N   HIS A 113      21.232  37.653  51.625  1.00 21.53           N
ATOM    859  CA  HIS A 113      21.740  38.844  52.274  1.00 20.75           C
ATOM    860  C   HIS A 113      21.818  39.965  51.267  1.00 19.77           C
ATOM    861  O   HIS A 113      22.407  39.791  50.208  1.00 18.46           O
ATOM    862  CB  HIS A 113      23.124  38.610  52.853  1.00 22.94           C
ATOM    863  CG  HIS A 113      23.303  37.236  53.399  1.00 27.97           C
ATOM    864  ND1 HIS A 113      22.731  36.835  54.588  1.00 28.32           N
ATOM    865  CD2 HIS A 113      23.999  36.179  52.889  1.00 31.04           C
ATOM    866  CE1 HIS A 113      23.086  35.582  54.765  1.00 31.51           C
ATOM    867  NE2 HIS A 113      23.853  35.142  53.764  1.00 32.43           N
ATOM    868  N   VAL A 114      21.032  41.017  51.522  1.00 19.31           N
ATOM    869  CA  VAL A 114      20.895  42.134  50.607  1.00 18.24           C
ATOM    870  C   VAL A 114      21.411  43.399  51.262  1.00 17.31           C
ATOM    871  O   VAL A 114      21.001  43.741  52.382  1.00 16.61           O
ATOM    872  CB  VAL A 114      19.428  42.319  50.242  1.00 17.25           C
ATOM    873  CG1 VAL A 114      19.242  43.521  49.309  1.00 16.03           C
ATOM    874  CG2 VAL A 114      18.856  41.031  49.637  1.00 16.69           C
ATOM    875  N   GLY A 115      22.352  44.082  50.611  1.00 15.63           N
ATOM    876  CA  GLY A 115      22.918  45.310  51.157  1.00 15.70           C
ATOM    877  C   GLY A 115      22.184  46.552  50.670  1.00 16.13           C
ATOM    878  O   GLY A 115      21.762  46.617  49.505  1.00 14.82           O
ATOM    879  N   VAL A 116      21.967  47.493  51.595  1.00 14.94           N
ATOM    880  CA  VAL A 116      21.389  48.805  51.284  1.00 13.71           C
ATOM    881  C   VAL A 116      22.136  49.876  52.052  1.00 14.75           C
ATOM    882  O   VAL A 116      22.694  49.623  53.130  1.00 13.48           O
ATOM    883  CB  VAL A 116      19.898  48.865  51.659  1.00 14.30           C
ATOM    884  CG1 VAL A 116      19.042  48.014  50.707  1.00 13.67           C
ATOM    885  CG2 VAL A 116      19.675  48.478  53.128  1.00 11.62           C
ATOM    886  N   LEU A 117      22.154  51.082  51.503  1.00 13.89           N
ATOM    887  CA  LEU A 117      22.770  52.225  52.145  1.00 12.80           C
ATOM    888  C   LEU A 117      21.876  52.758  53.272  1.00 11.73           C
ATOM    889  O   LEU A 117      20.695  53.011  53.089  1.00 12.46           O
ATOM    890  CB  LEU A 117      23.029  53.311  51.084  1.00 12.14           C
ATOM    891  CG  LEU A 117      23.603  54.662  51.547  1.00 12.24           C
ATOM    892  CD1 LEU A 117      24.986  54.519  52.157  1.00 10.04           C
ATOM    893  CD2 LEU A 117      23.661  55.603  50.371  1.00 11.32           C
ATOM    894  N   GLN A 118      22.489  52.859  54.459  1.00 12.23           N
ATOM    895  CA  GLN A 118      21.876  53.437  55.639  1.00 15.68           C
ATOM    896  C   GLN A 118      21.368  54.855  55.336  1.00 14.78           C
ATOM    897  O   GLN A 118      22.129  55.719  54.894  1.00 15.49           O
ATOM    898  CB  GLN A 118      22.935  53.475  56.742  1.00 17.88           C
ATOM    899  CG  GLN A 118      22.417  53.538  58.183  1.00 29.24           C
ATOM    900  CD  GLN A 118      23.470  53.034  59.153  1.00 33.48           C
ATOM    901  OE1 GLN A 118      24.656  53.382  59.049  1.00 37.01           O
ATOM    902  NE2 GLN A 118      23.061  52.210  60.098  1.00 36.34           N
ATOM    903  N   GLY A 119      20.067  55.085  55.505  1.00 14.60           N
ATOM    904  CA  GLY A 119      19.487  56.413  55.332  1.00 14.17           C
ATOM    905  C   GLY A 119      18.823  56.615  53.978  1.00 15.08           C
ATOM    906  O   GLY A 119      18.159  57.620  53.769  1.00 13.84           O
ATOM    907  N   SER A 120      18.948  55.629  53.081  1.00 14.81           N
ATOM    908  CA  SER A 120      18.444  55.757  51.710  1.00 13.25           C
ATOM    909  C   SER A 120      16.969  55.351  51.585  1.00 12.24           C
ATOM    910  O   SER A 120      16.413  54.647  52.440  1.00 10.20           O
ATOM    911  CB  SER A 120      19.279  54.925  50.748  1.00 12.04           C
ATOM    912  OG  SER A 120      19.157  53.539  51.050  1.00 11.99           O
ATOM    913  N   THR A 121      16.362  55.727  50.470  1.00 10.97           N
ATOM    914  CA  THR A 121      15.031  55.261  50.133  1.00 11.94           C
ATOM    915  C   THR A 121      15.042  53.740  49.944  1.00 12.74           C
ATOM    916  O   THR A 121      14.070  53.069  50.259  1.00 11.85           O
ATOM    917  CB  THR A 121      14.569  55.921  48.843  1.00 13.02           C
ATOM    918  OG1 THR A 121      15.539  55.675  47.826  1.00 13.93           O
ATOM    919  CG2 THR A 121      14.391  57.435  49.022  1.00 12.92           C
ATOM    920  N   GLN A 122      16.158  53.192  49.448  1.00 12.16           N
ATOM    921  CA  GLN A 122      16.329  51.742  49.309  1.00 11.55           C
ATOM    922  C   GLN A 122      16.266  51.019  50.639  1.00 12.31           C
ATOM    923  O   GLN A 122      15.641  49.962  50.736  1.00 12.56           O
ATOM    924  CB  GLN A 122      17.653  51.408  48.617  1.00 12.22           C
ATOM    925  CG  GLN A 122      17.714  51.761  47.126  1.00 13.61           C
ATOM    926  CD  GLN A 122      18.196  53.184  46.857  1.00 17.16           C
ATOM    927  OE1 GLN A 122      18.759  53.859  47.732  1.00 14.01           O
ATOM    928  NE2 GLN A 122      17.976  53.644  45.641  1.00 15.39           N
ATOM    929  N   GLU A 123      16.884  51.605  51.672  1.00 11.94           N
ATOM    930  CA  GLU A 123      16.816  51.024  53.017  1.00 13.92           C
ATOM    931  C   GLU A 123      15.380  50.994  53.497  1.00 15.82           C
ATOM    932  O   GLU A 123      14.910  49.965  53.956  1.00 15.54           O
ATOM    933  CB  GLU A 123      17.661  51.803  54.014  1.00 14.05           C
ATOM    934  CG  GLU A 123      17.625  51.195  55.392  1.00 17.19           C
ATOM    935  CD  GLU A 123      18.223  52.094  56.472  1.00 18.73           C
ATOM    936  OE1 GLU A 123      18.092  53.325  56.385  1.00 19.48           O
ATOM    937  OE2 GLU A 123      18.823  51.541  57.407  1.00 22.75           O
ATOM    938  N   ALA A 124      14.649  52.102  53.310  1.00 15.72           N
ATOM    939  CA  ALA A 124      13.233  52.151  53.686  1.00 16.66           C
ATOM    940  C   ALA A 124      12.425  51.051  53.029  1.00 16.81           C
ATOM    941  O   ALA A 124      11.675  50.314  53.687  1.00 15.49           O
ATOM    942  CB  ALA A 124      12.638  53.493  53.345  1.00 17.04           C
ATOM    943  N   TYR A 125      12.580  50.943  51.719  1.00 16.70           N
ATOM    944  CA  TYR A 125      11.861  49.964  50.927  1.00 15.84           C
ATOM    945  C   TYR A 125      12.170  48.545  51.385  1.00 17.62           C
ATOM    946  O   TYR A 125      11.248  47.754  51.609  1.00 16.98           O
ATOM    947  CB  TYR A 125      12.224  50.116  49.457  1.00 17.57           C
ATOM    948  CG  TYR A 125      11.482  49.147  48.585  1.00 18.73           C
ATOM    949  CD1 TYR A 125      10.220  49.459  48.122  1.00 21.69           C
ATOM    950  CD2 TYR A 125      12.045  47.919  48.229  1.00 21.28           C
ATOM    951  CE1 TYR A 125       9.519  48.595  47.326  1.00 21.29           C
ATOM    952  CE2 TYR A 125      11.361  47.037  47.433  1.00 21.54           C
ATOM    953  CZ  TYR A 125      10.096  47.383  46.985  1.00 23.42           C
ATOM    954  OH  TYR A 125       9.402  46.515  46.191  1.00 25.79           O
ATOM    955  N   ALA A 126      13.466  48.223  51.476  1.00 16.28           N
ATOM    956  CA  ALA A 126      13.917  46.887  51.834  1.00 15.86           C
ATOM    957  C   ALA A 126      13.524  46.517  53.272  1.00 17.88           C
ATOM    958  O   ALA A 126      13.114  45.396  53.533  1.00 17.60           O
ATOM    959  CB  ALA A 126      15.427  46.761  51.657  1.00 13.67           C
ATOM    960  N   ASN A 127      13.592  47.472  54.183  1.00 18.64           N
ATOM    961  CA  ASN A 127      13.252  47.199  55.570  1.00 19.84           C
ATOM    962  C   ASN A 127      11.763  46.844  55.680  1.00 21.74           C
ATOM    963  O   ASN A 127      11.414  45.812  56.234  1.00 23.77           O
ATOM    964  CB  ASN A 127      13.552  48.412  56.470  1.00 19.02           C
ATOM    965  CG  ASN A 127      14.988  48.447  56.987  1.00 19.57           C
ATOM    966  OD1 ASN A 127      15.365  49.385  57.675  1.00 25.04           O
ATOM    967  ND2 ASN A 127      15.789  47.428  56.658  1.00 19.49           N
ATOM    968  N   ASP A 128      10.892  47.671  55.093  1.00 21.57           N
ATOM    969  CA  ASP A 128       9.449  47.417  55.165  1.00 21.82           C
ATOM    970  C   ASP A 128       9.055  46.134  54.444  1.00 22.87           C
ATOM    971  O   ASP A 128       8.349  45.289  55.002  1.00 23.68           O
ATOM    972  CB  ASP A 128       8.644  48.591  54.580  1.00 20.12           C
ATOM    973  CG  ASP A 128       8.790  49.880  55.386  1.00 24.66           C
ATOM    974  OD1 ASP A 128       9.333  49.845  56.514  1.00 28.55           O
ATOM    975  OD2 ASP A 128       8.355  50.924  54.874  1.00 26.01           O
ATOM    976  N   ASN A 129       9.579  45.937  53.233  1.00 20.90           N
ATOM    977  CA  ASN A 129       9.037  44.918  52.327  1.00 21.18           C
ATOM    978  C   ASN A 129       9.745  43.582  52.444  1.00 19.10           C
ATOM    979  O   ASN A 129       9.182  42.552  52.066  1.00 19.18           O
ATOM    980  CB  ASN A 129       9.080  45.431  50.896  1.00 21.98           C
ATOM    981  CG  ASN A 129       8.105  46.554  50.672  1.00 27.57           C
ATOM    982  OD1 ASN A 129       6.907  46.319  50.631  1.00 31.51           O
ATOM    983  ND2 ASN A 129       8.610  47.777  50.527  1.00 28.55           N
ATOM    984  N   TRP A 130      11.017  43.619  52.806  1.00 17.94           N
ATOM    985  CA  TRP A 130      11.849  42.417  52.744  1.00 17.44           C
ATOM    986  C   TRP A 130      12.318  41.972  54.135  1.00 19.98           C
ATOM    987  O   TRP A 130      12.174  40.812  54.489  1.00 20.55           O
ATOM    988  CB  TRP A 130      13.059  42.622  51.815  1.00 16.76           C
ATOM    989  CG  TRP A 130      12.709  42.838  50.382  1.00 18.85           C
ATOM    990  CD1 TRP A 130      11.522  42.552  49.797  1.00 20.79           C
ATOM    991  CD2 TRP A 130      13.548  43.387  49.349  1.00 18.32           C
ATOM    992  NE1 TRP A 130      11.556  42.880  48.473  1.00 23.69           N
ATOM    993  CE2 TRP A 130      12.785  43.394  48.173  1.00 20.70           C
ATOM    994  CE3 TRP A 130      14.867  43.871  49.309  1.00 18.40           C
ATOM    995  CZ2 TRP A 130      13.273  43.858  46.963  1.00 16.30           C
ATOM    996  CZ3 TRP A 130      15.349  44.333  48.102  1.00 21.34           C
ATOM    997  CH2 TRP A 130      14.552  44.321  46.950  1.00 19.28           C
ATOM    998  N   ARG A 131      12.883  42.900  54.919  1.00 18.42           N
ATOM    999  CA  ARG A 131      13.439  42.542  56.209  1.00 19.21           C
ATOM   1000  C   ARG A 131      12.389  41.907  57.132  1.00 19.46           C
ATOM   1001  O   ARG A 131      12.655  40.884  57.744  1.00 19.58           O
ATOM   1002  CB  ARG A 131      14.091  43.753  56.891  1.00 19.53           C
ATOM   1003  CG  ARG A 131      14.777  43.454  58.227  1.00 28.62           C
ATOM   1004  CD  ARG A 131      15.309  44.706  58.923  1.00 34.05           C
ATOM   1005  NE  ARG A 131      14.922  44.694  60.334  1.00 41.70           N
ATOM   1006  CZ  ARG A 131      15.584  43.985  61.252  1.00 45.19           C
ATOM   1007  NH1 ARG A 131      15.197  44.002  62.526  1.00 46.36           N
ATOM   1008  NH2 ARG A 131      16.638  43.250  60.912  1.00 46.77           N
ATOM   1009  N   THR A 132      11.167  42.449  57.131  1.00 18.11           N
ATOM   1010  CA  THR A 132      10.098  41.958  58.009  1.00 19.57           C
ATOM   1011  C   THR A 132       9.762  40.513  57.658  1.00 20.83           C
ATOM   1012  O   THR A 132       9.307  39.748  58.515  1.00 20.00           O
ATOM   1013  CB  THR A 132       8.852  42.814  57.844  1.00 19.44           C
ATOM   1014  OG1 THR A 132       8.535  42.906  56.456  1.00 23.19           O
ATOM   1015  CG2 THR A 132       9.061  44.223  58.417  1.00 22.74           C
ATOM   1016  N   LYS A 133       9.954  40.133  56.391  1.00 19.72           N
ATOM   1017  CA  LYS A 133       9.548  38.815  55.892  1.00 20.53           C
ATOM   1018  C   LYS A 133      10.697  37.823  55.861  1.00 21.74           C
ATOM   1019  O   LYS A 133      10.600  36.798  55.203  1.00 22.84           O
ATOM   1020  CB  LYS A 133       8.967  38.945  54.493  1.00 21.23           C
ATOM   1021  CG  LYS A 133       7.862  39.956  54.351  1.00 23.82           C
ATOM   1022  CD  LYS A 133       6.636  39.554  55.132  1.00 27.50           C
ATOM   1023  CE  LYS A 133       5.648  40.690  55.167  1.00 31.75           C
ATOM   1024  NZ  LYS A 133       4.351  40.230  55.698  1.00 39.10           N
ATOM   1025  N   GLY A 134      11.836  38.194  56.427  1.00 21.87           N
ATOM   1026  CA  GLY A 134      12.926  37.241  56.606  1.00 22.84           C
ATOM   1027  C   GLY A 134      13.998  37.295  55.520  1.00 22.89           C
ATOM   1028  O   GLY A 134      14.771  36.357  55.381  1.00 25.41           O
ATOM   1029  N   VAL A 135      14.072  38.382  54.767  1.00 20.53           N
ATOM   1030  CA  VAL A 135      15.261  38.636  53.978  1.00 17.46           C
ATOM   1031  C   VAL A 135      16.316  39.278  54.855  1.00 18.15           C
ATOM   1032  O   VAL A 135      15.973  40.070  55.718  1.00 19.12           O
ATOM   1033  CB  VAL A 135      14.946  39.573  52.798  1.00 18.26           C
ATOM   1034  CG1 VAL A 135      16.186  39.802  51.921  1.00 17.09           C
ATOM   1035  CG2 VAL A 135      13.783  39.044  51.999  1.00 16.92           C
ATOM   1036  N   ASP A 136      17.568  38.832  54.759  1.00 17.46           N
ATOM   1037  CA  ASP A 136      18.626  39.426  55.577  1.00 17.71           C
ATOM   1038  C   ASP A 136      19.075  40.760  54.969  1.00 16.70           C
ATOM   1039  O   ASP A 136      20.042  40.808  54.221  1.00 17.96           O
ATOM   1040  CB  ASP A 136      19.815  38.460  55.736  1.00 19.49           C
ATOM   1041  CG  ASP A 136      20.921  39.013  56.636  1.00 23.88           C
ATOM   1042  OD1 ASP A 136      20.615  39.657  57.662  1.00 24.89           O
ATOM   1043  OD2 ASP A 136      22.109  38.804  56.319  1.00 26.01           O
ATOM   1044  N   VAL A 137      18.364  41.847  55.286  1.00 14.35           N
ATOM   1045  CA  VAL A 137      18.709  43.169  54.800  1.00 15.33           C
ATOM   1046  C   VAL A 137      19.742  43.797  55.713  1.00 15.73           C
ATOM   1047  O   VAL A 137      19.504  43.932  56.904  1.00 17.81           O
ATOM   1048  CB  VAL A 137      17.467  44.077  54.722  1.00 15.55           C
ATOM   1049  CG1 VAL A 137      17.840  45.481  54.311  1.00 18.06           C
ATOM   1050  CG2 VAL A 137      16.423  43.513  53.749  1.00 13.38           C
ATOM   1051  N   VAL A 138      20.918  44.114  55.159  1.00 14.44           N
ATOM   1052  CA  VAL A 138      22.018  44.669  55.922  1.00 14.78           C
ATOM   1053  C   VAL A 138      22.234  46.124  55.524  1.00 15.19           C
ATOM   1054  O   VAL A 138      22.424  46.413  54.353  1.00 16.58           O
ATOM   1055  CB  VAL A 138      23.286  43.881  55.631  1.00 16.13           C
ATOM   1056  CG1 VAL A 138      24.402  44.324  56.542  1.00 18.41           C
ATOM   1057  CG2 VAL A 138      23.037  42.367  55.725  1.00 18.05           C
ATOM   1058  N   ALA A 139      22.220  47.044  56.495  1.00 15.67           N
ATOM   1059  CA  ALA A 139      22.395  48.475  56.225  1.00 15.40           C
ATOM   1060  C   ALA A 139      23.877  48.858  56.338  1.00 16.35           C
ATOM   1061  O   ALA A 139      24.543  48.452  57.279  1.00 18.29           O
ATOM   1062  CB  ALA A 139      21.571  49.318  57.187  1.00 15.25           C
ATOM   1063  N   TYR A 140      24.376  49.658  55.388  1.00 16.15           N
ATOM   1064  CA  TYR A 140      25.796  50.022  55.338  1.00 16.64           C
ATOM   1065  C   TYR A 140      25.994  51.516  55.496  1.00 16.25           C
ATOM   1066  O   TYR A 140      25.176  52.297  55.017  1.00 15.77           O
ATOM   1067  CB  TYR A 140      26.443  49.563  54.019  1.00 15.82           C
ATOM   1068  CG  TYR A 140      26.721  48.088  53.952  1.00 16.34           C
ATOM   1069  CD1 TYR A 140      25.684  47.172  53.755  1.00 16.62           C
ATOM   1070  CD2 TYR A 140      28.016  47.614  54.086  1.00 18.35           C
ATOM   1071  CE1 TYR A 140      25.948  45.815  53.694  1.00 16.95           C
ATOM   1072  CE2 TYR A 140      28.295  46.261  54.028  1.00 17.09           C
ATOM   1073  CZ  TYR A 140      27.254  45.362  53.831  1.00 18.82           C
ATOM   1074  OH  TYR A 140      27.547  44.009  53.775  1.00 18.19           O
ATOM   1075  N   ALA A 141      27.140  51.921  56.057  1.00 14.65           N
ATOM   1076  CA  ALA A 141      27.487  53.338  56.208  1.00 16.10           C
ATOM   1077  C   ALA A 141      27.659  54.043  54.868  1.00 16.09           C
ATOM   1078  O   ALA A 141      27.349  55.220  54.751  1.00 16.52           O
ATOM   1079  CB  ALA A 141      28.751  53.508  57.047  1.00 15.32           C
ATOM   1080  N   ASN A 142      28.222  53.344  53.877  1.00 16.14           N
ATOM   1081  CA  ASN A 142      28.446  53.951  52.561  1.00 16.69           C
ATOM   1082  C   ASN A 142      28.367  52.875  51.470  1.00 16.56           C
ATOM   1083  O   ASN A 142      28.449  51.689  51.771  1.00 15.82           O
ATOM   1084  CB  ASN A 142      29.794  54.693  52.509  1.00 15.79           C
ATOM   1085  CG  ASN A 142      30.996  53.751  52.522  1.00 17.53           C
ATOM   1086  OD1 ASN A 142      31.297  53.084  51.543  1.00 17.61           O
ATOM   1087  ND2 ASN A 142      31.687  53.702  53.644  1.00 20.23           N
ATOM   1088  N   GLN A 143      28.243  53.297  50.208  1.00 15.12           N
ATOM   1089  CA  GLN A 143      27.995  52.381  49.090  1.00 15.82           C
ATOM   1090  C   GLN A 143      29.242  51.586  48.676  1.00 17.28           C
ATOM   1091  O   GLN A 143      29.125  50.469  48.190  1.00 16.72           O
ATOM   1092  CB  GLN A 143      27.418  53.166  47.898  1.00 14.81           C
ATOM   1093  CG  GLN A 143      27.053  52.320  46.670  1.00 13.78           C
ATOM   1094  CD  GLN A 143      25.832  51.425  46.880  1.00 16.22           C
ATOM   1095  OE1 GLN A 143      25.759  50.351  46.302  1.00 19.42           O
ATOM   1096  NE2 GLN A 143      24.880  51.874  47.706  1.00 10.31           N
ATOM   1097  N   ASP A 144      30.422  52.133  48.895  1.00 16.99           N
ATOM   1098  CA  ASP A 144      31.631  51.404  48.565  1.00 20.29           C
ATOM   1099  C   ASP A 144      31.771  50.143  49.394  1.00 19.66           C
ATOM   1100  O   ASP A 144      32.174  49.107  48.872  1.00 20.86           O
ATOM   1101  CB  ASP A 144      32.884  52.276  48.754  1.00 23.50           C
ATOM   1102  CG  ASP A 144      33.001  53.387  47.715  1.00 27.97           C
ATOM   1103  OD1 ASP A 144      32.356  53.301  46.639  1.00 27.11           O
ATOM   1104  OD2 ASP A 144      33.743  54.344  47.987  1.00 32.39           O
ATOM   1105  N   LEU A 145      31.412  50.215  50.682  1.00 19.53           N
ATOM   1106  CA  LEU A 145      31.380  49.037  51.554  1.00 21.54           C
ATOM   1107  C   LEU A 145      30.476  47.972  50.962  1.00 20.60           C
ATOM   1108  O   LEU A 145      30.787  46.793  51.048  1.00 20.94           O
ATOM   1109  CB  LEU A 145      30.874  49.395  52.963  1.00 21.61           C
ATOM   1110  CG  LEU A 145      31.822  50.141  53.898  1.00 25.60           C
ATOM   1111  CD1 LEU A 145      31.056  50.571  55.157  1.00 24.65           C
ATOM   1112  CD2 LEU A 145      33.029  49.260  54.243  1.00 23.98           C
ATOM   1113  N   ILE A 146      29.327  48.383  50.413  1.00 18.34           N
ATOM   1114  CA  ILE A 146      28.386  47.430  49.818  1.00 18.85           C
ATOM   1115  C   ILE A 146      29.025  46.667  48.652  1.00 18.80           C
ATOM   1116  O   ILE A 146      28.968  45.442  48.587  1.00 18.19           O
ATOM   1117  CB  ILE A 146      27.124  48.136  49.349  1.00 17.16           C
ATOM   1118  CG1 ILE A 146      26.416  48.774  50.550  1.00 14.82           C
ATOM   1119  CG2 ILE A 146      26.216  47.163  48.594  1.00 16.06           C
ATOM   1120  CD1 ILE A 146      25.036  49.360  50.245  1.00 12.17           C
ATOM   1121  N   TYR A 147      29.626  47.394  47.729  1.00 17.00           N
ATOM   1122  CA  TYR A 147      30.296  46.764  46.607  1.00 19.09           C
ATOM   1123  C   TYR A 147      31.410  45.816  47.064  1.00 19.72           C
ATOM   1124  O   TYR A 147      31.560  44.726  46.532  1.00 21.91           O
ATOM   1125  CB  TYR A 147      30.892  47.829  45.669  1.00 17.78           C
ATOM   1126  CG  TYR A 147      29.882  48.708  44.944  1.00 16.03           C
ATOM   1127  CD1 TYR A 147      28.681  48.192  44.446  1.00 16.38           C
ATOM   1128  CD2 TYR A 147      30.142  50.049  44.761  1.00 17.92           C
ATOM   1129  CE1 TYR A 147      27.775  49.022  43.784  1.00 15.09           C
ATOM   1130  CE2 TYR A 147      29.262  50.875  44.114  1.00 15.59           C
ATOM   1131  CZ  TYR A 147      28.090  50.367  43.629  1.00 15.34           C
ATOM   1132  OH  TYR A 147      27.230  51.214  42.987  1.00 17.03           O
ATOM   1133  N   SER A 148      32.190  46.229  48.049  1.00 19.82           N
ATOM   1134  CA  SER A 148      33.260  45.380  48.550  1.00 23.42           C
ATOM   1135  C   SER A 148      32.741  44.069  49.105  1.00 23.14           C
ATOM   1136  O   SER A 148      33.292  43.012  48.827  1.00 23.60           O
ATOM   1137  CB  SER A 148      34.073  46.091  49.623  1.00 25.53           C
ATOM   1138  OG  SER A 148      34.484  47.355  49.161  1.00 36.18           O
ATOM   1139  N   ASP A 149      31.671  44.121  49.872  1.00 22.29           N
ATOM   1140  CA  ASP A 149      31.139  42.912  50.467  1.00 22.37           C
ATOM   1141  C   ASP A 149      30.452  42.019  49.451  1.00 23.99           C
ATOM   1142  O   ASP A 149      30.495  40.805  49.580  1.00 24.17           O
ATOM   1143  CB  ASP A 149      30.200  43.262  51.611  1.00 23.71           C
ATOM   1144  CG  ASP A 149      30.928  43.387  52.921  1.00 25.93           C
ATOM   1145  OD1 ASP A 149      32.185  43.384  52.930  1.00 24.74           O
ATOM   1146  OD2 ASP A 149      30.239  43.488  53.947  1.00 26.28           O
ATOM   1147  N   LEU A 150      29.877  42.633  48.411  1.00 23.46           N
ATOM   1148  CA  LEU A 150      29.285  41.869  47.332  1.00 24.51           C
ATOM   1149  C   LEU A 150      30.363  41.053  46.622  1.00 25.74           C
ATOM   1150  O   LEU A 150      30.273  39.836  46.569  1.00 26.41           O
ATOM   1151  CB  LEU A 150      28.540  42.781  46.342  1.00 25.41           C
ATOM   1152  CG  LEU A 150      27.718  42.115  45.224  1.00 26.97           C
ATOM   1153  CD1 LEU A 150      26.395  41.550  45.760  1.00 27.10           C
ATOM   1154  CD2 LEU A 150      27.439  43.126  44.143  1.00 27.43           C
ATOM   1155  N   THR A 151      31.452  41.696  46.237  1.00 24.72           N
ATOM   1156  CA  THR A 151      32.522  40.997  45.555  1.00 28.20           C
ATOM   1157  C   THR A 151      33.238  39.997  46.474  1.00 29.98           C
ATOM   1158  O   THR A 151      33.778  39.000  46.017  1.00 33.26           O
ATOM   1159  CB  THR A 151      33.502  42.002  44.972  1.00 28.91           C
ATOM   1160  OG1 THR A 151      33.952  42.866  46.014  1.00 33.68           O
ATOM   1161  CG2 THR A 151      32.836  42.853  43.878  1.00 27.94           C
ATOM   1162  N   ALA A 152      33.219  40.260  47.781  1.00 30.31           N
ATOM   1163  CA  ALA A 152      33.735  39.310  48.773  1.00 30.80           C
ATOM   1164  C   ALA A 152      32.823  38.088  48.948  1.00 29.74           C
ATOM   1165  O   ALA A 152      33.174  37.161  49.662  1.00 32.44           O
ATOM   1166  CB  ALA A 152      33.952  39.980  50.107  1.00 29.33           C
ATOM   1167  N   GLY A 153      31.617  38.152  48.419  1.00 27.40           N
ATOM   1168  CA  GLY A 153      30.672  37.080  48.615  1.00 27.69           C
ATOM   1169  C   GLY A 153      30.003  37.086  49.983  1.00 28.43           C
ATOM   1170  O   GLY A 153      29.375  36.108  50.356  1.00 29.72           O
ATOM   1171  N   ARG A 154      30.049  38.212  50.693  1.00 26.53           N
ATOM   1172  CA  ARG A 154      29.256  38.344  51.920  1.00 25.64           C
ATOM   1173  C   ARG A 154      27.822  38.767  51.648  1.00 25.32           C
ATOM   1174  O   ARG A 154      26.964  38.607  52.504  1.00 28.40           O
ATOM   1175  CB  ARG A 154      29.894  39.332  52.886  1.00 28.31           C
ATOM   1176  CG  ARG A 154      31.309  38.967  53.249  1.00 35.00           C
ATOM   1177  CD  ARG A 154      31.933  39.918  54.238  1.00 39.39           C
ATOM   1178  NE  ARG A 154      33.341  39.597  54.374  1.00 46.95           N
ATOM   1179  CZ  ARG A 154      34.266  40.524  54.572  1.00 50.14           C
ATOM   1180  NH1 ARG A 154      35.525  40.155  54.686  1.00 50.19           N
ATOM   1181  NH2 ARG A 154      33.933  41.811  54.657  1.00 51.66           N
ATOM   1182  N   LEU A 155      27.590  39.437  50.526  1.00 21.56           N
ATOM   1183  CA  LEU A 155      26.236  39.763  50.120  1.00 20.05           C
ATOM   1184  C   LEU A 155      25.883  38.974  48.878  1.00 19.18           C
ATOM   1185  O   LEU A 155      26.761  38.654  48.088  1.00 20.42           O
ATOM   1186  CB  LEU A 155      26.092  41.262  49.810  1.00 19.67           C
ATOM   1187  CG  LEU A 155      26.321  42.267  50.951  1.00 18.66           C
ATOM   1188  CD1 LEU A 155      26.338  43.682  50.379  1.00 16.63           C
ATOM   1189  CD2 LEU A 155      25.243  42.157  52.011  1.00 17.17           C
ATOM   1190  N   ASP A 156      24.593  38.653  48.724  1.00 18.49           N
ATOM   1191  CA  ASP A 156      24.072  38.029  47.506  1.00 18.80           C
ATOM   1192  C   ASP A 156      23.596  39.086  46.531  1.00 18.87           C
ATOM   1193  O   ASP A 156      23.573  38.847  45.332  1.00 19.19           O
ATOM   1194  CB  ASP A 156      22.918  37.093  47.829  1.00 20.51           C
ATOM   1195  CG  ASP A 156      23.317  36.013  48.796  1.00 24.98           C
ATOM   1196  OD1 ASP A 156      24.145  35.163  48.429  1.00 27.70           O
ATOM   1197  OD2 ASP A 156      22.791  36.031  49.920  1.00 22.80           O
ATOM   1198  N   ALA A 157      23.121  40.221  47.054  1.00 15.84           N
ATOM   1199  CA  ALA A 157      22.527  41.240  46.208  1.00 14.76           C
ATOM   1200  C   ALA A 157      22.656  42.614  46.877  1.00 15.68           C
ATOM   1201  O   ALA A 157      22.907  42.692  48.071  1.00 16.35           O
ATOM   1202  CB  ALA A 157      21.074  40.912  45.965  1.00 14.33           C
ATOM   1203  N   ALA A 158      22.510  43.691  46.096  1.00 14.90           N
ATOM   1204  CA  ALA A 158      22.524  45.058  46.626  1.00 15.50           C
ATOM   1205  C   ALA A 158      21.501  45.918  45.873  1.00 15.73           C
ATOM   1206  O   ALA A 158      21.277  45.708  44.689  1.00 17.08           O
ATOM   1207  CB  ALA A 158      23.902  45.648  46.472  1.00 13.40           C
ATOM   1208  N   LEU A 159      20.781  46.784  46.598  1.00 14.11           N
ATOM   1209  CA  LEU A 159      19.812  47.683  46.004  1.00 13.69           C
ATOM   1210  C   LEU A 159      20.281  49.118  46.168  1.00 14.53           C
ATOM   1211  O   LEU A 159      20.705  49.503  47.248  1.00 14.36           O
ATOM   1212  CB  LEU A 159      18.449  47.508  46.697  1.00 13.94           C
ATOM   1213  CG  LEU A 159      17.228  48.218  46.085  1.00 17.44           C
ATOM   1214  CD1 LEU A 159      16.811  47.546  44.775  1.00 15.25           C
ATOM   1215  CD2 LEU A 159      16.054  48.196  47.076  1.00 15.10           C
ATOM   1216  N   GLN A 160      20.352  49.854  45.053  1.00 12.40           N
ATOM   1217  CA  GLN A 160      20.808  51.230  45.026  1.00 10.85           C
ATOM   1218  C   GLN A 160      20.260  51.902  43.785  1.00 13.21           C
ATOM   1219  O   GLN A 160      19.534  51.274  43.032  1.00 13.68           O
ATOM   1220  CB  GLN A 160      22.345  51.294  45.005  1.00  8.73           C
ATOM   1221  CG  GLN A 160      23.008  50.594  43.813  1.00 14.16           C
ATOM   1222  CD  GLN A 160      22.956  49.074  43.946  1.00 16.96           C
ATOM   1223  OE1 GLN A 160      23.549  48.515  44.856  1.00 15.94           O
ATOM   1224  NE2 GLN A 160      22.242  48.407  43.034  1.00 14.85           N
ATOM   1225  N   ASP A 161      20.616  53.173  43.547  1.00 11.53           N
ATOM   1226  CA  ASP A 161      20.206  53.822  42.298  1.00 11.31           C
ATOM   1227  C   ASP A 161      20.843  53.103  41.103  1.00 12.04           C
ATOM   1228  O   ASP A 161      22.052  52.826  41.080  1.00 11.40           O
ATOM   1229  CB  ASP A 161      20.601  55.312  42.263  1.00 10.47           C
ATOM   1230  CG  ASP A 161      19.820  56.182  43.247  1.00 11.98           C
ATOM   1231  OD1 ASP A 161      18.799  55.723  43.820  1.00 12.05           O
ATOM   1232  OD2 ASP A 161      20.240  57.340  43.445  1.00 12.18           O
ATOM   1233  N   GLU A 162      20.017  52.881  40.079  1.00 14.48           N
ATOM   1234  CA  GLU A 162      20.408  52.167  38.861  1.00 15.08           C
ATOM   1235  C   GLU A 162      21.683  52.733  38.211  1.00 14.56           C
ATOM   1236  O   GLU A 162      22.650  51.991  37.982  1.00 13.47           O
ATOM   1237  CB  GLU A 162      19.244  52.192  37.884  1.00 15.85           C
ATOM   1238  CG  GLU A 162      19.412  51.323  36.663  1.00 21.89           C
ATOM   1239  CD  GLU A 162      18.145  51.211  35.818  1.00 24.31           C
ATOM   1240  OE1 GLU A 162      17.084  51.758  36.217  1.00 29.90           O
ATOM   1241  OE2 GLU A 162      18.222  50.574  34.758  1.00 23.08           O
ATOM   1242  N   VAL A 163      21.674  54.024  37.866  1.00 14.14           N
ATOM   1243  CA  VAL A 163      22.831  54.653  37.214  1.00 14.82           C
ATOM   1244  C   VAL A 163      24.110  54.572  38.056  1.00 14.31           C
ATOM   1245  O   VAL A 163      25.189  54.395  37.511  1.00 14.70           O
ATOM   1246  CB  VAL A 163      22.534  56.104  36.794  1.00 13.75           C
ATOM   1247  CG1 VAL A 163      23.726  56.720  36.102  1.00 13.53           C
ATOM   1248  CG2 VAL A 163      21.317  56.180  35.884  1.00 13.85           C
ATOM   1249  N   ALA A 164      23.997  54.702  39.383  1.00 13.81           N
ATOM   1250  CA  ALA A 164      25.181  54.589  40.241  1.00 14.98           C
ATOM   1251  C   ALA A 164      25.781  53.182  40.118  1.00 14.87           C
ATOM   1252  O   ALA A 164      26.967  53.032  39.823  1.00 15.21           O
ATOM   1253  CB  ALA A 164      24.834  54.886  41.707  1.00 12.07           C
ATOM   1254  N   ALA A 165      24.940  52.148  40.241  1.00 14.71           N
ATOM   1255  CA  ALA A 165      25.387  50.760  40.087  1.00 15.88           C
ATOM   1256  C   ALA A 165      26.008  50.512  38.712  1.00 16.74           C
ATOM   1257  O   ALA A 165      27.092  49.921  38.596  1.00 16.95           O
ATOM   1258  CB  ALA A 165      24.233  49.780  40.318  1.00 12.94           C
ATOM   1259  N   SER A 166      25.343  51.014  37.665  1.00 15.95           N
ATOM   1260  CA  SER A 166      25.786  50.810  36.296  1.00 17.27           C
ATOM   1261  C   SER A 166      27.146  51.461  36.014  1.00 19.48           C
ATOM   1262  O   SER A 166      28.152  50.770  35.793  1.00 19.50           O
ATOM   1263  CB  SER A 166      24.757  51.359  35.320  1.00 19.03           C
ATOM   1264  OG  SER A 166      25.117  51.027  34.000  1.00 23.36           O
ATOM   1265  N   GLU A 167      27.197  52.788  36.146  1.00 18.91           N
ATOM   1266  CA  GLU A 167      28.400  53.538  35.831  1.00 19.74           C
ATOM   1267  C   GLU A 167      29.476  53.392  36.899  1.00 20.84           C
ATOM   1268  O   GLU A 167      30.677  53.308  36.603  1.00 20.87           O
ATOM   1269  CB  GLU A 167      28.051  55.001  35.603  1.00 19.20           C
ATOM   1270  CG  GLU A 167      27.053  55.243  34.464  1.00 21.93           C
ATOM   1271  CD  GLU A 167      27.599  54.863  33.088  1.00 25.53           C
ATOM   1272  OE1 GLU A 167      28.839  54.758  32.921  1.00 24.17           O
ATOM   1273  OE2 GLU A 167      26.788  54.665  32.159  1.00 27.89           O
ATOM   1274  N   GLY A 168      29.038  53.324  38.141  1.00 19.49           N
ATOM   1275  CA  GLY A 168      29.959  53.271  39.251  1.00 19.03           C
ATOM   1276  C   GLY A 168      30.541  51.887  39.522  1.00 20.33           C
ATOM   1277  O   GLY A 168      31.536  51.775  40.221  1.00 22.17           O
ATOM   1278  N   PHE A 169      29.896  50.825  39.024  1.00 19.07           N
ATOM   1279  CA  PHE A 169      30.317  49.471  39.406  1.00 18.99           C
ATOM   1280  C   PHE A 169      30.309  48.494  38.223  1.00 19.83           C
ATOM   1281  O   PHE A 169      31.365  47.956  37.856  1.00 19.36           O
ATOM   1282  CB  PHE A 169      29.470  48.937  40.576  1.00 19.07           C
ATOM   1283  CG  PHE A 169      29.843  47.555  41.072  1.00 20.32           C
ATOM   1284  CD1 PHE A 169      31.068  47.308  41.690  1.00 23.35           C
ATOM   1285  CD2 PHE A 169      28.959  46.513  40.921  1.00 21.20           C
ATOM   1286  CE1 PHE A 169      31.388  46.027  42.141  1.00 21.23           C
ATOM   1287  CE2 PHE A 169      29.266  45.228  41.368  1.00 21.70           C
ATOM   1288  CZ  PHE A 169      30.489  44.982  41.982  1.00 22.26           C
ATOM   1289  N   LEU A 170      29.147  48.258  37.641  1.00 20.03           N
ATOM   1290  CA  LEU A 170      28.978  47.243  36.620  1.00 21.18           C
ATOM   1291  C   LEU A 170      29.906  47.470  35.442  1.00 23.61           C
ATOM   1292  O   LEU A 170      30.545  46.537  34.980  1.00 24.04           O
ATOM   1293  CB  LEU A 170      27.529  47.196  36.127  1.00 19.68           C
ATOM   1294  CG  LEU A 170      26.529  46.681  37.150  1.00 18.56           C
ATOM   1295  CD1 LEU A 170      25.147  46.481  36.520  1.00 15.59           C
ATOM   1296  CD2 LEU A 170      27.036  45.384  37.729  1.00 21.12           C
ATOM   1297  N   LYS A 171      30.084  48.720  35.046  1.00 22.20           N
ATOM   1298  CA  LYS A 171      30.952  49.052  33.928  1.00 25.73           C
ATOM   1299  C   LYS A 171      32.403  49.308  34.358  1.00 26.81           C
ATOM   1300  O   LYS A 171      33.226  49.753  33.571  1.00 30.69           O
ATOM   1301  CB  LYS A 171      30.381  50.242  33.172  1.00 24.58           C
ATOM   1302  CG  LYS A 171      29.140  49.884  32.397  1.00 24.86           C
ATOM   1303  CD  LYS A 171      28.271  51.081  32.115  1.00 30.93           C
ATOM   1304  CE  LYS A 171      28.832  51.869  30.962  1.00 34.83           C
ATOM   1305  NZ  LYS A 171      27.756  52.596  30.265  1.00 37.91           N
ATOM   1306  N   GLN A 172      32.730  48.929  35.579  1.00 28.23           N
ATOM   1307  CA  GLN A 172      34.089  49.039  36.076  1.00 29.46           C
ATOM   1308  C   GLN A 172      34.704  47.653  36.183  1.00 30.44           C
ATOM   1309  O   GLN A 172      33.983  46.672  36.287  1.00 30.39           O
ATOM   1310  CB  GLN A 172      34.080  49.712  37.445  1.00 30.05           C
ATOM   1311  CG  GLN A 172      33.444  51.107  37.460  1.00 32.57           C
ATOM   1312  CD  GLN A 172      34.151  52.067  36.505  1.00 38.17           C
ATOM   1313  OE1 GLN A 172      35.371  52.082  36.432  1.00 40.77           O
ATOM   1314  NE2 GLN A 172      33.379  52.874  35.768  1.00 38.90           N
ATOM   1315  N   PRO A 173      36.038  47.553  36.159  1.00 32.74           N
ATOM   1316  CA  PRO A 173      36.779  46.318  36.380  1.00 33.07           C
ATOM   1317  C   PRO A 173      36.174  45.419  37.470  1.00 33.42           C
ATOM   1318  O   PRO A 173      35.834  44.257  37.204  1.00 33.64           O
ATOM   1319  CB  PRO A 173      38.144  46.845  36.789  1.00 34.18           C
ATOM   1320  CG  PRO A 173      38.328  47.996  35.898  1.00 34.12           C
ATOM   1321  CD  PRO A 173      36.953  48.635  35.779  1.00 33.57           C
ATOM   1322  N   ALA A 174      35.878  46.035  38.618  1.00 33.37           N
ATOM   1323  CA  ALA A 174      35.335  45.327  39.781  1.00 32.17           C
ATOM   1324  C   ALA A 174      33.991  44.632  39.499  1.00 31.76           C
ATOM   1325  O   ALA A 174      33.669  43.648  40.144  1.00 33.51           O
ATOM   1326  CB  ALA A 174      35.231  46.253  40.972  1.00 31.89           C
ATOM   1327  N   GLY A 175      33.170  45.192  38.601  1.00 28.86           N
ATOM   1328  CA  GLY A 175      31.804  44.703  38.437  1.00 27.66           C
ATOM   1329  C   GLY A 175      31.604  43.782  37.239  1.00 26.90           C
ATOM   1330  O   GLY A 175      30.469  43.400  36.921  1.00 25.04           O
ATOM   1331  N   LYS A 176      32.704  43.355  36.608  1.00 27.86           N
ATOM   1332  CA  LYS A 176      32.658  42.560  35.375  1.00 29.25           C
ATOM   1333  C   LYS A 176      31.822  41.280  35.520  1.00 29.30           C
ATOM   1334  O   LYS A 176      31.136  40.877  34.591  1.00 29.81           O
ATOM   1335  CB  LYS A 176      34.073  42.215  34.937  1.00 12.00           C
ATOM   1336  CG  LYS A 176      34.171  41.168  33.825  1.00 12.00           C
ATOM   1337  CD  LYS A 176      33.274  41.520  32.655  1.00 12.00           C
ATOM   1338  CE  LYS A 176      33.463  42.951  32.192  1.00 12.00           C
ATOM   1339  NZ  LYS A 176      34.901  43.250  31.984  1.00 12.00           N
ATOM   1340  N   GLU A 177      31.860  40.658  36.701  1.00 30.78           N
ATOM   1341  CA  GLU A 177      31.165  39.392  36.949  1.00 31.84           C
ATOM   1342  C   GLU A 177      29.799  39.598  37.621  1.00 30.91           C
ATOM   1343  O   GLU A 177      29.232  38.673  38.184  1.00 29.43           O
ATOM   1344  CB  GLU A 177      32.069  38.463  37.778  1.00 12.00           C
ATOM   1345  CG  GLU A 177      31.376  37.275  38.456  1.00 12.00           C
ATOM   1346  CD  GLU A 177      30.609  36.368  37.494  1.00 12.00           C
ATOM   1347  OE1 GLU A 177      31.155  35.996  36.423  1.00 12.00           O
ATOM   1348  OE2 GLU A 177      29.461  36.033  37.821  1.00 12.00           O
ATOM   1349  N   TYR A 178      29.266  40.822  37.546  1.00 28.32           N
ATOM   1350  CA  TYR A 178      27.979  41.155  38.144  1.00 25.23           C
ATOM   1351  C   TYR A 178      27.069  41.785  37.119  1.00 22.85           C
ATOM   1352  O   TYR A 178      27.525  42.160  36.047  1.00 24.09           O
ATOM   1353  CB  TYR A 178      28.180  42.065  39.335  1.00 25.32           C
ATOM   1354  CG  TYR A 178      29.006  41.391  40.364  1.00 27.25           C
ATOM   1355  CD1 TYR A 178      28.407  40.577  41.304  1.00 27.95           C
ATOM   1356  CD2 TYR A 178      30.375  41.556  40.368  1.00 27.92           C
ATOM   1357  CE1 TYR A 178      29.161  39.940  42.252  1.00 28.46           C
ATOM   1358  CE2 TYR A 178      31.148  40.930  41.306  1.00 30.28           C
ATOM   1359  CZ  TYR A 178      30.532  40.122  42.246  1.00 30.23           C
ATOM   1360  OH  TYR A 178      31.306  39.497  43.181  1.00 35.82           O
ATOM   1361  N   ALA A 179      25.782  41.725  37.399  1.00 20.18           N
ATOM   1362  CA  ALA A 179      24.783  42.263  36.499  1.00 18.12           C
ATOM   1363  C   ALA A 179      23.573  42.709  37.293  1.00 17.93           C
ATOM   1364  O   ALA A 179      23.439  42.403  38.468  1.00 20.24           O
ATOM   1365  CB  ALA A 179      24.380  41.209  35.502  1.00 18.57           C
ATOM   1366  N   PHE A 180      22.711  43.460  36.633  1.00 18.23           N
ATOM   1367  CA  PHE A 180      21.412  43.769  37.194  1.00 17.42           C
ATOM   1368  C   PHE A 180      20.588  42.502  37.318  1.00 18.63           C
ATOM   1369  O   PHE A 180      20.632  41.613  36.460  1.00 19.37           O
ATOM   1370  CB  PHE A 180      20.685  44.754  36.293  1.00 15.60           C
ATOM   1371  CG  PHE A 180      21.176  46.171  36.405  1.00 18.70           C
ATOM   1372  CD1 PHE A 180      21.236  46.812  37.640  1.00 17.11           C
ATOM   1373  CD2 PHE A 180      21.577  46.855  35.269  1.00 19.39           C
ATOM   1374  CE1 PHE A 180      21.692  48.120  37.726  1.00 18.11           C
ATOM   1375  CE2 PHE A 180      22.033  48.166  35.366  1.00 20.24           C
ATOM   1376  CZ  PHE A 180      22.090  48.796  36.592  1.00 18.24           C
ATOM   1377  N   ALA A 181      19.876  42.402  38.424  1.00 18.55           N
ATOM   1378  CA  ALA A 181      19.016  41.257  38.654  1.00 18.62           C
ATOM   1379  C   ALA A 181      17.566  41.680  38.552  1.00 19.63           C
ATOM   1380  O   ALA A 181      17.035  42.281  39.481  1.00 20.07           O
ATOM   1381  CB  ALA A 181      19.317  40.660  40.003  1.00 19.88           C
ATOM   1382  N   GLY A 182      16.954  41.483  37.378  1.00 16.82           N
ATOM   1383  CA  GLY A 182      15.586  41.925  37.136  1.00 16.34           C
ATOM   1384  C   GLY A 182      15.550  43.381  36.693  1.00 16.51           C
ATOM   1385  O   GLY A 182      16.584  44.026  36.598  1.00 16.16           O
ATOM   1386  N   PRO A 183      14.363  43.906  36.371  1.00 17.59           N
ATOM   1387  CA  PRO A 183      14.187  45.292  35.942  1.00 19.21           C
ATOM   1388  C   PRO A 183      14.163  46.257  37.134  1.00 18.05           C
ATOM   1389  O   PRO A 183      14.200  45.822  38.276  1.00 17.25           O
ATOM   1390  CB  PRO A 183      12.834  45.246  35.251  1.00 18.25           C
ATOM   1391  CG  PRO A 183      12.073  44.272  36.047  1.00 18.92           C
ATOM   1392  CD  PRO A 183      13.077  43.202  36.433  1.00 19.69           C
ATOM   1393  N   SER A 184      14.147  47.569  36.870  1.00 19.38           N
ATOM   1394  CA  SER A 184      14.046  48.584  37.924  1.00 21.43           C
ATOM   1395  C   SER A 184      12.885  48.260  38.842  1.00 23.39           C
ATOM   1396  O   SER A 184      11.838  47.838  38.375  1.00 25.12           O
ATOM   1397  CB  SER A 184      13.845  49.973  37.338  1.00 21.05           C
ATOM   1398  OG  SER A 184      14.740  50.185  36.271  1.00 28.81           O
ATOM   1399  N   VAL A 185      13.067  48.513  40.143  1.00 24.11           N
ATOM   1400  CA  VAL A 185      11.992  48.411  41.108  1.00 26.29           C
ATOM   1401  C   VAL A 185      11.222  49.717  41.146  1.00 27.47           C
ATOM   1402  O   VAL A 185      11.789  50.751  41.465  1.00 30.03           O
ATOM   1403  CB  VAL A 185      12.534  48.112  42.498  1.00 25.39           C
ATOM   1404  CG1 VAL A 185      11.385  47.916  43.494  1.00 25.20           C
ATOM   1405  CG2 VAL A 185      13.455  46.909  42.482  1.00 27.95           C
ATOM   1406  N   LYS A 186       9.998  49.710  40.656  1.00 30.59           N
ATOM   1407  CA  LYS A 186       9.185  50.907  40.707  1.00 33.08           C
ATOM   1408  C   LYS A 186       8.266  50.853  41.909  1.00 33.37           C
ATOM   1409  O   LYS A 186       7.568  49.871  42.127  1.00 33.46           O
ATOM   1410  CB  LYS A 186       8.385  51.086  39.425  1.00 36.88           C
ATOM   1411  CG  LYS A 186       9.232  51.243  38.160  1.00 41.98           C
ATOM   1412  CD  LYS A 186      10.167  52.455  38.228  1.00 47.15           C
ATOM   1413  CE  LYS A 186      10.401  53.084  36.849  1.00 50.00           C
ATOM   1414  NZ  LYS A 186      11.015  52.153  35.872  1.00 53.11           N
ATOM   1415  N   ASP A 187       8.372  51.868  42.746  1.00 31.42           N
ATOM   1416  CA  ASP A 187       7.415  52.111  43.804  1.00 31.81           C
ATOM   1417  C   ASP A 187       7.367  53.594  44.106  1.00 32.75           C
ATOM   1418  O   ASP A 187       8.281  54.119  44.725  1.00 31.79           O
ATOM   1419  CB  ASP A 187       7.805  51.360  45.067  1.00 34.45           C
ATOM   1420  CG  ASP A 187       6.680  51.305  46.063  1.00 37.37           C
ATOM   1421  OD1 ASP A 187       6.155  52.364  46.448  1.00 39.15           O
ATOM   1422  OD2 ASP A 187       6.324  50.183  46.457  1.00 40.11           O
ATOM   1423  N   LYS A 188       6.305  54.256  43.683  1.00 33.78           N
ATOM   1424  CA  LYS A 188       6.205  55.717  43.790  1.00 35.22           C
ATOM   1425  C   LYS A 188       6.362  56.214  45.233  1.00 33.94           C
ATOM   1426  O   LYS A 188       7.073  57.197  45.484  1.00 35.67           O
ATOM   1427  CB  LYS A 188       4.871  56.206  43.232  1.00 12.00           C
ATOM   1428  CG  LYS A 188       4.555  57.673  43.535  1.00 12.00           C
ATOM   1429  CD  LYS A 188       5.722  58.578  43.174  1.00 12.00           C
ATOM   1430  CE  LYS A 188       6.236  58.326  41.774  1.00 12.00           C
ATOM   1431  NZ  LYS A 188       5.118  58.329  40.797  1.00 12.00           N
ATOM   1432  N   LYS A 189       5.737  55.489  46.170  1.00 30.42           N
ATOM   1433  CA  LYS A 189       5.768  55.843  47.593  1.00 30.70           C
ATOM   1434  C   LYS A 189       7.194  55.930  48.149  1.00 29.63           C
ATOM   1435  O   LYS A 189       7.471  56.742  49.019  1.00 32.38           O
ATOM   1436  CB  LYS A 189       4.971  54.839  48.414  1.00 12.00           C
ATOM   1437  CG  LYS A 189       5.194  54.978  49.925  1.00 12.00           C
ATOM   1438  CD  LYS A 189       5.008  56.418  50.382  1.00 12.00           C
ATOM   1439  CE  LYS A 189       3.719  57.020  49.871  1.00 12.00           C
ATOM   1440  NZ  LYS A 189       2.571  56.122  50.157  1.00 12.00           N
ATOM   1441  N   TYR A 190       8.051  55.005  47.763  1.00 24.34           N
ATOM   1442  CA  TYR A 190       9.357  54.925  48.385  1.00 22.04           C
ATOM   1443  C   TYR A 190      10.399  55.765  47.674  1.00 19.40           C
ATOM   1444  O   TYR A 190      11.267  56.347  48.310  1.00 18.04           O
ATOM   1445  CB  TYR A 190       9.828  53.487  48.503  1.00 20.93           C
ATOM   1446  CG  TYR A 190       9.134  52.769  49.621  1.00 21.83           C
ATOM   1447  CD1 TYR A 190       9.600  52.892  50.924  1.00 23.85           C
ATOM   1448  CD2 TYR A 190       8.026  51.990  49.365  1.00 22.97           C
ATOM   1449  CE1 TYR A 190       8.971  52.243  51.952  1.00 23.42           C
ATOM   1450  CE2 TYR A 190       7.385  51.333  50.383  1.00 24.11           C
ATOM   1451  CZ  TYR A 190       7.862  51.464  51.671  1.00 25.40           C
ATOM   1452  OH  TYR A 190       7.214  50.804  52.675  1.00 28.69           O
ATOM   1453  N   PHE A 191      10.401  55.716  46.358  1.00 16.82           N
ATOM   1454  CA  PHE A 191      11.578  56.139  45.626  1.00 16.61           C
ATOM   1455  C   PHE A 191      11.460  57.577  45.102  1.00 16.12           C
ATOM   1456  O   PHE A 191      12.463  58.180  44.746  1.00 18.12           O
ATOM   1457  CB  PHE A 191      11.888  55.151  44.512  1.00 16.63           C
ATOM   1458  CG  PHE A 191      12.177  53.782  45.024  1.00 19.23           C
ATOM   1459  CD1 PHE A 191      13.223  53.583  45.896  1.00 16.92           C
ATOM   1460  CD2 PHE A 191      11.409  52.701  44.642  1.00 21.78           C
ATOM   1461  CE1 PHE A 191      13.509  52.312  46.387  1.00 19.39           C
ATOM   1462  CE2 PHE A 191      11.686  51.424  45.129  1.00 20.49           C
ATOM   1463  CZ  PHE A 191      12.738  51.227  46.004  1.00 17.48           C
ATOM   1464  N   GLY A 192      10.273  58.180  45.230  1.00 16.61           N
ATOM   1465  CA  GLY A 192      10.106  59.594  44.917  1.00 19.20           C
ATOM   1466  C   GLY A 192      10.235  59.920  43.435  1.00 21.15           C
ATOM   1467  O   GLY A 192      10.092  59.046  42.592  1.00 22.09           O
ATOM   1468  N   ASP A 193      10.550  61.179  43.111  1.00 21.12           N
ATOM   1469  CA  ASP A 193      10.520  61.637  41.733  1.00 22.43           C
ATOM   1470  C   ASP A 193      11.794  62.398  41.347  1.00 21.66           C
ATOM   1471  O   ASP A 193      11.777  63.618  41.268  1.00 23.96           O
ATOM   1472  CB  ASP A 193       9.303  62.554  41.529  1.00 27.65           C
ATOM   1473  CG  ASP A 193       8.897  62.715  40.065  1.00 33.07           C
ATOM   1474  OD1 ASP A 193       9.477  62.035  39.180  1.00 32.86           O
ATOM   1475  OD2 ASP A 193       7.994  63.526  39.812  1.00 37.10           O
ATOM   1476  N   GLY A 194      12.859  61.689  41.026  1.00 18.70           N
ATOM   1477  CA  GLY A 194      14.105  62.339  40.690  1.00 14.44           C
ATOM   1478  C   GLY A 194      14.772  62.899  41.921  1.00 12.79           C
ATOM   1479  O   GLY A 194      14.268  62.709  43.035  1.00 14.84           O
ATOM   1480  N   THR A 195      15.957  63.493  41.735  1.00 12.05           N
ATOM   1481  CA  THR A 195      16.755  64.024  42.841  1.00 12.72           C
ATOM   1482  C   THR A 195      16.764  65.556  42.786  1.00 13.17           C
ATOM   1483  O   THR A 195      16.497  66.130  41.742  1.00 14.30           O
ATOM   1484  CB  THR A 195      18.201  63.507  42.734  1.00 11.09           C
ATOM   1485  OG1 THR A 195      18.859  64.092  41.593  1.00 11.70           O
ATOM   1486  CG2 THR A 195      18.231  61.975  42.632  1.00  9.71           C
ATOM   1487  N   GLY A 196      17.019  66.216  43.922  1.00 12.05           N
ATOM   1488  CA  GLY A 196      17.071  67.662  43.943  1.00 13.22           C
ATOM   1489  C   GLY A 196      17.993  68.158  45.030  1.00 13.89           C
ATOM   1490  O   GLY A 196      18.539  67.352  45.780  1.00 12.86           O
ATOM   1491  N   VAL A 197      18.311  69.457  45.017  1.00 13.21           N
ATOM   1492  CA  VAL A 197      19.016  70.080  46.143  1.00 12.03           C
ATOM   1493  C   VAL A 197      18.118  70.093  47.363  1.00 13.39           C
ATOM   1494  O   VAL A 197      17.002  70.587  47.294  1.00 13.83           O
ATOM   1495  CB  VAL A 197      19.439  71.524  45.821  1.00 11.87           C
ATOM   1496  CG1 VAL A 197      20.412  72.021  46.877  1.00 11.57           C
ATOM   1497  CG2 VAL A 197      20.082  71.633  44.430  1.00  9.82           C
ATOM   1498  N   GLY A 198      18.583  69.506  48.472  1.00 12.85           N
ATOM   1499  CA  GLY A 198      17.842  69.580  49.724  1.00 11.95           C
ATOM   1500  C   GLY A 198      18.179  70.853  50.488  1.00 12.04           C
ATOM   1501  O   GLY A 198      19.345  71.200  50.614  1.00 11.27           O
ATOM   1502  N   LEU A 199      17.152  71.563  50.966  1.00 11.89           N
ATOM   1503  CA  LEU A 199      17.324  72.864  51.616  1.00 12.85           C
ATOM   1504  C   LEU A 199      16.401  72.954  52.816  1.00 11.83           C
ATOM   1505  O   LEU A 199      15.400  72.258  52.868  1.00 12.21           O
ATOM   1506  CB  LEU A 199      16.979  73.976  50.638  1.00 14.59           C
ATOM   1507  CG  LEU A 199      17.778  73.961  49.345  1.00 13.67           C
ATOM   1508  CD1 LEU A 199      16.904  74.492  48.201  1.00 17.88           C
ATOM   1509  CD2 LEU A 199      19.057  74.795  49.523  1.00 15.96           C
ATOM   1510  N   ARG A 200      16.742  73.798  53.798  1.00 14.36           N
ATOM   1511  CA  ARG A 200      15.831  74.068  54.893  1.00 13.83           C
ATOM   1512  C   ARG A 200      14.560  74.743  54.358  1.00 15.98           C
ATOM   1513  O   ARG A 200      14.635  75.587  53.477  1.00 15.55           O
ATOM   1514  CB  ARG A 200      16.505  75.001  55.915  1.00 16.47           C
ATOM   1515  CG  ARG A 200      17.575  74.341  56.793  1.00 13.92           C
ATOM   1516  CD  ARG A 200      18.209  75.297  57.772  1.00 15.10           C
ATOM   1517  NE  ARG A 200      19.029  76.289  57.064  1.00 15.34           N
ATOM   1518  CZ  ARG A 200      20.313  76.076  56.767  1.00 17.42           C
ATOM   1519  NH1 ARG A 200      20.990  77.010  56.130  1.00 17.24           N
ATOM   1520  NH2 ARG A 200      20.916  74.934  57.107  1.00 16.66           N
ATOM   1521  N   LYS A 201      13.409  74.392  54.900  1.00 15.96           N
ATOM   1522  CA  LYS A 201      12.124  74.920  54.431  1.00 18.27           C
ATOM   1523  C   LYS A 201      12.080  76.442  54.390  1.00 21.07           C
ATOM   1524  O   LYS A 201      11.379  77.012  53.568  1.00 21.89           O
ATOM   1525  CB  LYS A 201      11.009  74.421  55.333  1.00 20.23           C
ATOM   1526  CG  LYS A 201      10.778  72.941  55.215  1.00 22.19           C
ATOM   1527  CD  LYS A 201       9.650  72.536  56.130  1.00 26.13           C
ATOM   1528  CE  LYS A 201       8.981  71.289  55.617  1.00 26.50           C
ATOM   1529  NZ  LYS A 201       7.750  71.020  56.387  1.00 32.22           N
ATOM   1530  N   ASP A 202      12.663  77.086  55.383  1.00 20.31           N
ATOM   1531  CA  ASP A 202      12.580  78.544  55.481  1.00 21.86           C
ATOM   1532  C   ASP A 202      13.560  79.272  54.544  1.00 22.72           C
ATOM   1533  O   ASP A 202      13.516  80.488  54.448  1.00 20.37           O
ATOM   1534  CB  ASP A 202      12.771  78.995  56.933  1.00 21.87           C
ATOM   1535  CG  ASP A 202      14.057  78.460  57.555  1.00 23.35           C
ATOM   1536  OD1 ASP A 202      14.165  77.244  57.789  1.00 23.33           O
ATOM   1537  OD2 ASP A 202      14.963  79.269  57.808  1.00 25.54           O
ATOM   1538  N   ASP A 203      14.456  78.533  53.876  1.00 21.32           N
ATOM   1539  CA  ASP A 203      15.446  79.171  52.997  1.00 20.39           C
ATOM   1540  C   ASP A 203      14.914  79.311  51.576  1.00 21.00           C
ATOM   1541  O   ASP A 203      15.535  78.875  50.594  1.00 17.78           O
ATOM   1542  CB  ASP A 203      16.783  78.406  52.988  1.00 21.11           C
ATOM   1543  CG  ASP A 203      17.741  78.861  54.084  1.00 25.82           C
ATOM   1544  OD1 ASP A 203      17.448  79.847  54.788  1.00 29.84           O
ATOM   1545  OD2 ASP A 203      18.802  78.231  54.250  1.00 24.89           O
ATOM   1546  N   THR A 204      13.809  80.024  51.459  1.00 21.55           N
ATOM   1547  CA  THR A 204      13.087  80.124  50.210  1.00 24.55           C
ATOM   1548  C   THR A 204      13.872  80.997  49.221  1.00 23.35           C
ATOM   1549  O   THR A 204      13.894  80.705  48.026  1.00 22.02           O
ATOM   1550  CB  THR A 204      11.704  80.692  50.491  1.00 23.85           C
ATOM   1551  OG1 THR A 204      11.847  81.903  51.232  1.00 28.68           O
ATOM   1552  CG2 THR A 204      10.918  79.719  51.328  1.00 24.04           C
ATOM   1553  N   GLU A 205      14.688  81.920  49.744  1.00 23.39           N
ATOM   1554  CA  GLU A 205      15.530  82.758  48.883  1.00 26.00           C
ATOM   1555  C   GLU A 205      16.631  81.909  48.245  1.00 25.34           C
ATOM   1556  O   GLU A 205      16.923  82.029  47.046  1.00 23.31           O
ATOM   1557  CB  GLU A 205      16.166  83.915  49.675  1.00 30.49           C
ATOM   1558  CG  GLU A 205      16.601  85.081  48.777  1.00 42.46           C
ATOM   1559  CD  GLU A 205      17.464  86.127  49.484  1.00 48.31           C
ATOM   1560  OE1 GLU A 205      17.233  86.410  50.687  1.00 51.45           O
ATOM   1561  OE2 GLU A 205      18.373  86.665  48.829  1.00 50.47           O
ATOM   1562  N   LEU A 206      17.203  81.007  49.021  1.00 23.35           N
ATOM   1563  CA  LEU A 206      18.220  80.117  48.500  1.00 20.92           C
ATOM   1564  C   LEU A 206      17.650  79.120  47.481  1.00 17.88           C
ATOM   1565  O   LEU A 206      18.245  78.901  46.431  1.00 17.82           O
ATOM   1566  CB  LEU A 206      18.924  79.384  49.656  1.00 20.06           C
ATOM   1567  CG  LEU A 206      20.178  78.570  49.334  1.00 21.55           C
ATOM   1568  CD1 LEU A 206      21.230  79.407  48.602  1.00 20.00           C
ATOM   1569  CD2 LEU A 206      20.755  78.019  50.614  1.00 22.99           C
ATOM   1570  N   LYS A 207      16.444  78.605  47.740  1.00 15.64           N
ATOM   1571  CA  LYS A 207      15.786  77.716  46.775  1.00 16.28           C
ATOM   1572  C   LYS A 207      15.534  78.433  45.448  1.00 19.16           C
ATOM   1573  O   LYS A 207      15.784  77.871  44.380  1.00 19.39           O
ATOM   1574  CB  LYS A 207      14.452  77.182  47.325  1.00 15.14           C
ATOM   1575  CG  LYS A 207      13.625  76.425  46.278  1.00 15.42           C
ATOM   1576  CD  LYS A 207      12.330  75.900  46.846  1.00 15.46           C
ATOM   1577  CE  LYS A 207      11.317  75.608  45.731  1.00 20.06           C
ATOM   1578  NZ  LYS A 207      11.817  74.650  44.715  1.00 16.61           N
ATOM   1579  N   ALA A 208      15.009  79.651  45.506  1.00 17.85           N
ATOM   1580  CA  ALA A 208      14.734  80.428  44.314  1.00 16.84           C
ATOM   1581  C   ALA A 208      15.988  80.646  43.465  1.00 15.81           C
ATOM   1582  O   ALA A 208      15.931  80.528  42.251  1.00 16.05           O
ATOM   1583  CB  ALA A 208      14.129  81.752  44.700  1.00 18.34           C
ATOM   1584  N   ALA A 209      17.126  80.920  44.114  1.00 16.00           N
ATOM   1585  CA  ALA A 209      18.406  81.096  43.422  1.00 15.91           C
ATOM   1586  C   ALA A 209      18.890  79.808  42.743  1.00 18.90           C
ATOM   1587  O   ALA A 209      19.376  79.852  41.604  1.00 16.19           O
ATOM   1588  CB  ALA A 209      19.441  81.600  44.391  1.00 16.71           C
ATOM   1589  N   PHE A 210      18.814  78.677  43.455  1.00 16.26           N
ATOM   1590  CA  PHE A 210      19.168  77.383  42.858  1.00 15.72           C
ATOM   1591  C   PHE A 210      18.250  77.072  41.667  1.00 13.86           C
ATOM   1592  O   PHE A 210      18.718  76.629  40.629  1.00 15.63           O
ATOM   1593  CB  PHE A 210      19.070  76.242  43.885  1.00 14.06           C
ATOM   1594  CG  PHE A 210      20.331  76.019  44.692  1.00 14.70           C
ATOM   1595  CD1 PHE A 210      21.512  75.610  44.080  1.00 12.75           C
ATOM   1596  CD2 PHE A 210      20.316  76.220  46.051  1.00 13.04           C
ATOM   1597  CE1 PHE A 210      22.666  75.407  44.830  1.00 16.42           C
ATOM   1598  CE2 PHE A 210      21.466  76.018  46.805  1.00 13.55           C
ATOM   1599  CZ  PHE A 210      22.651  75.609  46.192  1.00 13.97           C
ATOM   1600  N   ASP A 211      16.940  77.294  41.823  1.00 14.80           N
ATOM   1601  CA  ASP A 211      15.991  76.973  40.754  1.00 15.78           C
ATOM   1602  C   ASP A 211      16.215  77.815  39.491  1.00 15.86           C
ATOM   1603  O   ASP A 211      16.146  77.305  38.372  1.00 16.21           O
ATOM   1604  CB  ASP A 211      14.558  77.152  41.231  1.00 14.46           C
ATOM   1605  CG  ASP A 211      14.118  76.035  42.138  1.00 18.29           C
ATOM   1606  OD1 ASP A 211      14.787  74.989  42.173  1.00 19.33           O
ATOM   1607  OD2 ASP A 211      13.098  76.184  42.827  1.00 19.93           O
ATOM   1608  N   LYS A 212      16.497  79.092  39.675  1.00 15.80           N
ATOM   1609  CA  LYS A 212      16.786  79.994  38.578  1.00 15.16           C
ATOM   1610  C   LYS A 212      18.074  79.585  37.850  1.00 14.44           C
ATOM   1611  O   LYS A 212      18.078  79.431  36.638  1.00 16.26           O
ATOM   1612  CB  LYS A 212      16.884  81.420  39.098  1.00 17.94           C
ATOM   1613  CG  LYS A 212      17.255  82.422  38.035  1.00 22.86           C
ATOM   1614  CD  LYS A 212      17.288  83.814  38.605  1.00 28.27           C
ATOM   1615  CE  LYS A 212      17.568  84.839  37.506  1.00 31.97           C
ATOM   1616  NZ  LYS A 212      19.013  84.941  37.224  1.00 35.22           N
ATOM   1617  N   ALA A 213      19.147  79.322  38.606  1.00 14.79           N
ATOM   1618  CA  ALA A 213      20.403  78.884  37.999  1.00 14.21           C
ATOM   1619  C   ALA A 213      20.226  77.559  37.246  1.00 16.10           C
ATOM   1620  O   ALA A 213      20.769  77.380  36.166  1.00 15.78           O
ATOM   1621  CB  ALA A 213      21.462  78.731  39.058  1.00 14.47           C
ATOM   1622  N   LEU A 214      19.444  76.634  37.812  1.00 17.23           N
ATOM   1623  CA  LEU A 214      19.197  75.356  37.152  1.00 17.40           C
ATOM   1624  C   LEU A 214      18.478  75.532  35.810  1.00 17.43           C
ATOM   1625  O   LEU A 214      18.873  74.942  34.814  1.00 16.57           O
ATOM   1626  CB  LEU A 214      18.400  74.426  38.056  1.00 17.50           C
ATOM   1627  CG  LEU A 214      18.074  73.035  37.538  1.00 18.28           C
ATOM   1628  CD1 LEU A 214      19.350  72.232  37.244  1.00 16.16           C
ATOM   1629  CD2 LEU A 214      17.186  72.332  38.530  1.00 18.41           C
ATOM   1630  N   THR A 215      17.388  76.308  35.795  1.00 18.16           N
ATOM   1631  CA  THR A 215      16.698  76.665  34.552  1.00 20.51           C
ATOM   1632  C   THR A 215      17.637  77.232  33.506  1.00 19.00           C
ATOM   1633  O   THR A 215      17.646  76.767  32.376  1.00 18.86           O
ATOM   1634  CB  THR A 215      15.574  77.645  34.853  1.00 22.50           C
ATOM   1635  OG1 THR A 215      14.652  77.027  35.749  1.00 25.93           O
ATOM   1636  CG2 THR A 215      14.820  78.041  33.575  1.00 24.86           C
ATOM   1637  N   GLU A 216      18.458  78.181  33.914  1.00 20.57           N
ATOM   1638  CA  GLU A 216      19.394  78.855  33.009  1.00 21.22           C
ATOM   1639  C   GLU A 216      20.446  77.910  32.417  1.00 19.96           C
ATOM   1640  O   GLU A 216      20.660  77.914  31.212  1.00 18.44           O
ATOM   1641  CB  GLU A 216      20.029  80.055  33.695  1.00 21.50           C
ATOM   1642  CG  GLU A 216      19.007  81.103  34.059  1.00 29.92           C
ATOM   1643  CD  GLU A 216      19.570  82.289  34.841  1.00 33.39           C
ATOM   1644  OE1 GLU A 216      20.760  82.264  35.250  1.00 34.17           O
ATOM   1645  OE2 GLU A 216      18.800  83.240  35.037  1.00 36.34           O
ATOM   1646  N   LEU A 217      21.018  77.035  33.220  1.00 17.53           N
ATOM   1647  CA  LEU A 217      22.024  76.122  32.702  1.00 16.16           C
ATOM   1648  C   LEU A 217      21.422  74.953  31.900  1.00 15.95           C
ATOM   1649  O   LEU A 217      22.052  74.485  30.962  1.00 17.26           O
ATOM   1650  CB  LEU A 217      23.009  75.636  33.800  1.00 18.28           C
ATOM   1651  CG  LEU A 217      22.492  74.671  34.885  1.00 18.67           C
ATOM   1652  CD1 LEU A 217      22.602  73.256  34.383  1.00 19.98           C
ATOM   1653  CD2 LEU A 217      23.338  74.828  36.137  1.00 16.76           C
ATOM   1654  N   ARG A 218      20.125  74.674  32.068  1.00 15.70           N
ATOM   1655  CA  ARG A 218      19.449  73.701  31.204  1.00 18.57           C
ATOM   1656  C   ARG A 218      19.090  74.338  29.873  1.00 20.33           C
ATOM   1657  O   ARG A 218      19.398  73.800  28.803  1.00 19.43           O
ATOM   1658  CB  ARG A 218      18.188  73.189  31.887  1.00 18.65           C
ATOM   1659  CG  ARG A 218      18.468  72.070  32.895  1.00 21.46           C
ATOM   1660  CD  ARG A 218      17.234  71.425  33.538  1.00 24.00           C
ATOM   1661  NE  ARG A 218      16.321  70.853  32.538  1.00 24.70           N
ATOM   1662  CZ  ARG A 218      16.667  69.875  31.697  1.00 30.33           C
ATOM   1663  NH1 ARG A 218      15.770  69.417  30.823  1.00 34.65           N
ATOM   1664  NH2 ARG A 218      17.892  69.346  31.713  1.00 29.28           N
ATOM   1665  N   GLN A 219      18.637  75.577  29.973  1.00 22.28           N
ATOM   1666  CA  GLN A 219      18.181  76.370  28.828  1.00 24.08           C
ATOM   1667  C   GLN A 219      19.268  76.548  27.764  1.00 21.98           C
ATOM   1668  O   GLN A 219      19.017  76.450  26.572  1.00 20.92           O
ATOM   1669  CB  GLN A 219      17.775  77.748  29.328  1.00 28.30           C
ATOM   1670  CG  GLN A 219      16.539  78.337  28.701  1.00 37.47           C
ATOM   1671  CD  GLN A 219      15.718  79.096  29.706  1.00 44.32           C
ATOM   1672  OE1 GLN A 219      14.599  78.707  30.003  1.00 48.19           O
ATOM   1673  NE2 GLN A 219      16.269  80.190  30.242  1.00 46.48           N
ATOM   1674  N   ASP A 220      20.445  76.950  28.204  1.00 20.54           N
ATOM   1675  CA  ASP A 220      21.503  77.311  27.273  1.00 18.87           C
ATOM   1676  C   ASP A 220      22.313  76.103  26.781  1.00 18.04           C
ATOM   1677  O   ASP A 220      23.300  76.277  26.082  1.00 17.21           O
ATOM   1678  CB  ASP A 220      22.417  78.406  27.859  1.00 19.23           C
ATOM   1679  CG  ASP A 220      23.281  77.926  29.026  1.00 23.42           C
ATOM   1680  OD1 ASP A 220      23.239  76.720  29.379  1.00 22.80           O
ATOM   1681  OD2 ASP A 220      24.011  78.769  29.594  1.00 23.68           O
ATOM   1682  N   GLY A 221      21.977  74.896  27.250  1.00 19.83           N
ATOM   1683  CA  GLY A 221      22.670  73.697  26.791  1.00 17.89           C
ATOM   1684  C   GLY A 221      23.859  73.280  27.654  1.00 17.23           C
ATOM   1685  O   GLY A 221      24.500  72.281  27.365  1.00 18.00           O
ATOM   1686  N   THR A 222      24.113  73.991  28.760  1.00 15.57           N
ATOM   1687  CA  THR A 222      25.200  73.608  29.666  1.00 17.83           C
ATOM   1688  C   THR A 222      24.957  72.251  30.340  1.00 16.81           C
ATOM   1689  O   THR A 222      25.877  71.463  30.501  1.00 17.81           O
ATOM   1690  CB  THR A 222      25.446  74.699  30.711  1.00 17.58           C
ATOM   1691  OG1 THR A 222      25.844  75.894  30.045  1.00 21.57           O
ATOM   1692  CG2 THR A 222      26.559  74.295  31.690  1.00 20.30           C
ATOM   1693  N   TYR A 223      23.719  71.990  30.752  1.00 15.87           N
ATOM   1694  CA  TYR A 223      23.402  70.727  31.418  1.00 17.53           C
ATOM   1695  C   TYR A 223      23.794  69.564  30.529  1.00 20.13           C
ATOM   1696  O   TYR A 223      24.433  68.607  30.978  1.00 18.91           O
ATOM   1697  CB  TYR A 223      21.901  70.674  31.759  1.00 16.67           C
ATOM   1698  CG  TYR A 223      21.453  69.409  32.478  1.00 17.85           C
ATOM   1699  CD1 TYR A 223      21.291  68.198  31.796  1.00 17.60           C
ATOM   1700  CD2 TYR A 223      21.188  69.434  33.851  1.00 18.43           C
ATOM   1701  CE1 TYR A 223      20.883  67.056  32.454  1.00 18.75           C
ATOM   1702  CE2 TYR A 223      20.780  68.302  34.520  1.00 14.29           C
ATOM   1703  CZ  TYR A 223      20.630  67.116  33.811  1.00 17.21           C
ATOM   1704  OH  TYR A 223      20.224  65.971  34.453  1.00 18.56           O
ATOM   1705  N   ASP A 224      23.446  69.644  29.259  1.00 20.65           N
ATOM   1706  CA  ASP A 224      23.725  68.546  28.355  1.00 22.43           C
ATOM   1707  C   ASP A 224      25.208  68.406  28.060  1.00 21.52           C
ATOM   1708  O   ASP A 224      25.714  67.293  28.013  1.00 22.58           O
ATOM   1709  CB  ASP A 224      22.917  68.670  27.065  1.00 26.30           C
ATOM   1710  CG  ASP A 224      21.436  68.607  27.316  1.00 30.89           C
ATOM   1711  OD1 ASP A 224      20.982  67.661  27.980  1.00 34.40           O
ATOM   1712  OD2 ASP A 224      20.712  69.503  26.853  1.00 34.35           O
ATOM   1713  N   LYS A 225      25.935  69.524  27.963  1.00 21.51           N
ATOM   1714  CA  LYS A 225      27.394  69.446  27.876  1.00 23.29           C
ATOM   1715  C   LYS A 225      27.920  68.641  29.043  1.00 23.17           C
ATOM   1716  O   LYS A 225      28.859  67.875  28.884  1.00 23.90           O
ATOM   1717  CB  LYS A 225      28.061  70.833  27.912  1.00 29.23           C
ATOM   1718  CG  LYS A 225      27.482  71.876  26.947  1.00 38.95           C
ATOM   1719  CD  LYS A 225      28.164  71.852  25.593  1.00 47.14           C
ATOM   1720  CE  LYS A 225      28.355  73.259  25.082  1.00 53.17           C
ATOM   1721  NZ  LYS A 225      27.107  74.077  25.160  1.00 57.79           N
ATOM   1722  N   MET A 226      27.491  69.025  30.230  1.00 22.07           N
ATOM   1723  CA  MET A 226      28.020  68.429  31.439  1.00 21.54           C
ATOM   1724  C   MET A 226      27.667  66.940  31.557  1.00 19.88           C
ATOM   1725  O   MET A 226      28.506  66.109  31.881  1.00 18.59           O
ATOM   1726  CB  MET A 226      27.550  69.200  32.664  1.00 23.31           C
ATOM   1727  CG  MET A 226      28.225  70.550  32.814  1.00 27.53           C
ATOM   1728  SD  MET A 226      27.884  71.350  34.407  1.00 32.33           S
ATOM   1729  CE  MET A 226      26.130  71.539  34.310  1.00 29.69           C
ATOM   1730  N   ALA A 227      26.437  66.603  31.218  1.00 18.25           N
ATOM   1731  CA  ALA A 227      25.943  65.246  31.326  1.00 18.43           C
ATOM   1732  C   ALA A 227      26.685  64.284  30.388  1.00 22.54           C
ATOM   1733  O   ALA A 227      27.021  63.147  30.755  1.00 21.24           O
ATOM   1734  CB  ALA A 227      24.461  65.223  31.060  1.00 15.89           C
ATOM   1735  N   LYS A 228      27.033  64.794  29.201  1.00 23.50           N
ATOM   1736  CA  LYS A 228      27.718  64.005  28.172  1.00 23.94           C
ATOM   1737  C   LYS A 228      29.102  63.518  28.623  1.00 24.45           C
ATOM   1738  O   LYS A 228      29.624  62.541  28.111  1.00 25.16           O
ATOM   1739  CB  LYS A 228      27.859  64.817  26.875  1.00 12.00           C
ATOM   1740  CG  LYS A 228      28.768  64.183  25.821  1.00 12.00           C
ATOM   1741  CD  LYS A 228      28.392  62.732  25.565  1.00 12.00           C
ATOM   1742  CE  LYS A 228      26.913  62.556  25.303  1.00 12.00           C
ATOM   1743  NZ  LYS A 228      26.448  63.514  24.267  1.00 12.00           N
ATOM   1744  N   LYS A 229      29.673  64.199  29.601  1.00 24.18           N
ATOM   1745  CA  LYS A 229      30.942  63.829  30.200  1.00 25.19           C
ATOM   1746  C   LYS A 229      30.847  62.489  30.944  1.00 23.08           C
ATOM   1747  O   LYS A 229      31.815  61.751  31.054  1.00 24.37           O
ATOM   1748  CB  LYS A 229      31.373  64.978  31.129  1.00 30.10           C
ATOM   1749  CG  LYS A 229      32.553  64.742  32.032  1.00 36.86           C
ATOM   1750  CD  LYS A 229      32.944  66.070  32.627  1.00 42.57           C
ATOM   1751  CE  LYS A 229      33.832  65.949  33.873  1.00 45.89           C
ATOM   1752  NZ  LYS A 229      33.815  67.218  34.627  1.00 46.43           N
ATOM   1753  N   TYR A 230      29.645  62.113  31.339  1.00 21.02           N
ATOM   1754  CA  TYR A 230      29.460  60.885  32.119  1.00 20.48           C
ATOM   1755  C   TYR A 230      28.543  59.873  31.418  1.00 22.44           C
ATOM   1756  O   TYR A 230      28.703  58.674  31.602  1.00 24.84           O
ATOM   1757  CB  TYR A 230      28.896  61.200  33.495  1.00 18.52           C
ATOM   1758  CG  TYR A 230      29.716  62.170  34.298  1.00 17.85           C
ATOM   1759  CD1 TYR A 230      30.802  61.724  35.025  1.00 17.09           C
ATOM   1760  CD2 TYR A 230      29.400  63.531  34.324  1.00 17.11           C
ATOM   1761  CE1 TYR A 230      31.561  62.591  35.762  1.00 18.68           C
ATOM   1762  CE2 TYR A 230      30.157  64.417  35.063  1.00 15.75           C
ATOM   1763  CZ  TYR A 230      31.242  63.932  35.783  1.00 17.58           C
ATOM   1764  OH  TYR A 230      32.020  64.777  36.529  1.00 17.85           O
ATOM   1765  N   PHE A 231      27.519  60.362  30.711  1.00 22.44           N
ATOM   1766  CA  PHE A 231      26.380  59.536  30.301  1.00 23.19           C
ATOM   1767  C   PHE A 231      26.182  59.618  28.800  1.00 25.38           C
ATOM   1768  O   PHE A 231      26.395  60.675  28.202  1.00 26.25           O
ATOM   1769  CB  PHE A 231      25.100  59.974  30.998  1.00 20.81           C
ATOM   1770  CG  PHE A 231      25.265  60.209  32.470  1.00 20.23           C
ATOM   1771  CD1 PHE A 231      25.570  59.147  33.321  1.00 17.99           C
ATOM   1772  CD2 PHE A 231      25.115  61.491  32.993  1.00 19.03           C
ATOM   1773  CE1 PHE A 231      25.722  59.371  34.685  1.00 18.33           C
ATOM   1774  CE2 PHE A 231      25.269  61.708  34.355  1.00 19.02           C
ATOM   1775  CZ  PHE A 231      25.572  60.649  35.205  1.00 18.14           C
ATOM   1776  N   ASP A 232      25.661  58.550  28.225  1.00 26.45           N
ATOM   1777  CA  ASP A 232      25.362  58.540  26.794  1.00 29.86           C
ATOM   1778  C   ASP A 232      23.865  58.321  26.553  1.00 29.52           C
ATOM   1779  O   ASP A 232      23.441  57.840  25.512  1.00 33.04           O
ATOM   1780  CB  ASP A 232      26.227  57.503  26.046  1.00 35.81           C
ATOM   1781  CG  ASP A 232      25.825  56.048  26.299  1.00 42.52           C
ATOM   1782  OD1 ASP A 232      25.130  55.751  27.304  1.00 45.70           O
ATOM   1783  OD2 ASP A 232      26.218  55.193  25.473  1.00 46.77           O
ATOM   1784  N   PHE A 233      23.093  58.650  27.574  1.00 26.95           N
ATOM   1785  CA  PHE A 233      21.648  58.598  27.540  1.00 24.89           C
ATOM   1786  C   PHE A 233      21.121  59.793  28.300  1.00 25.66           C
ATOM   1787  O   PHE A 233      21.894  60.481  28.954  1.00 25.02           O
ATOM   1788  CB  PHE A 233      21.193  57.326  28.235  1.00 26.06           C
ATOM   1789  CG  PHE A 233      21.704  57.211  29.632  1.00 25.59           C
ATOM   1790  CD1 PHE A 233      22.970  56.691  29.894  1.00 24.04           C
ATOM   1791  CD2 PHE A 233      20.917  57.629  30.690  1.00 26.12           C
ATOM   1792  CE1 PHE A 233      23.423  56.595  31.189  1.00 24.57           C
ATOM   1793  CE2 PHE A 233      21.371  57.533  31.980  1.00 23.77           C
ATOM   1794  CZ  PHE A 233      22.621  57.017  32.224  1.00 24.13           C
ATOM   1795  N   ASN A 234      19.824  60.037  28.267  1.00 23.98           N
ATOM   1796  CA  ASN A 234      19.295  61.241  28.895  1.00 26.79           C
ATOM   1797  C   ASN A 234      19.000  61.062  30.404  1.00 24.88           C
ATOM   1798  O   ASN A 234      18.087  60.351  30.798  1.00 25.61           O
ATOM   1799  CB  ASN A 234      18.055  61.739  28.082  1.00 29.07           C
ATOM   1800  CG  ASN A 234      16.980  62.434  28.923  1.00 32.13           C
ATOM   1801  OD1 ASN A 234      15.839  61.976  28.952  1.00 37.05           O
ATOM   1802  ND2 ASN A 234      17.323  63.540  29.591  1.00 31.95           N
ATOM   1803  N   VAL A 235      20.003  61.418  31.216  1.00 23.59           N
ATOM   1804  CA  VAL A 235      19.993  61.182  32.667  1.00 21.04           C
ATOM   1805  C   VAL A 235      18.865  61.972  33.343  1.00 20.80           C
ATOM   1806  O   VAL A 235      18.296  61.567  34.367  1.00 20.04           O
ATOM   1807  CB  VAL A 235      21.363  61.555  33.262  1.00 20.72           C
ATOM   1808  CG1 VAL A 235      21.602  63.070  33.218  1.00 18.46           C
ATOM   1809  CG2 VAL A 235      21.522  61.002  34.669  1.00 20.02           C
ATOM   1810  N   TYR A 236      18.476  63.059  32.704  1.00 19.94           N
ATOM   1811  CA  TYR A 236      17.466  63.923  33.272  1.00 18.69           C
ATOM   1812  C   TYR A 236      16.123  63.184  33.333  1.00 22.21           C
ATOM   1813  O   TYR A 236      15.317  63.449  34.214  1.00 20.62           O
ATOM   1814  CB  TYR A 236      17.367  65.182  32.426  1.00 17.90           C
ATOM   1815  CG  TYR A 236      16.405  66.174  33.012  1.00 19.16           C
ATOM   1816  CD1 TYR A 236      16.787  66.986  34.085  1.00 19.98           C
ATOM   1817  CD2 TYR A 236      15.131  66.290  32.497  1.00 21.14           C
ATOM   1818  CE1 TYR A 236      15.911  67.889  34.620  1.00 19.79           C
ATOM   1819  CE2 TYR A 236      14.245  67.188  33.022  1.00 23.95           C
ATOM   1820  CZ  TYR A 236      14.642  67.987  34.086  1.00 23.42           C
ATOM   1821  OH  TYR A 236      13.766  68.889  34.620  1.00 25.42           O
ATOM   1822  N   GLY A 237      16.011  62.099  32.594  1.00 26.25           N
ATOM   1823  CA  GLY A 237      14.711  61.618  32.222  1.00 32.94           C
ATOM   1824  C   GLY A 237      13.994  62.663  31.423  1.00 40.20           C
ATOM   1825  O   GLY A 237      14.647  63.423  30.726  1.00 43.31           O
ATOM   1826  N   ASP A 238      12.760  62.938  31.791  1.00 45.63           N
ATOM   1827  CA  ASP A 238      12.184  64.239  31.536  1.00 52.36           C
ATOM   1828  C   ASP A 238      10.802  64.279  32.135  1.00 53.39           C
ATOM   1829  O   ASP A 238      10.156  63.243  32.194  1.00 56.64           O
ATOM   1830  CB  ASP A 238      12.095  64.527  30.028  1.00 56.07           C
ATOM   1831  CG  ASP A 238      12.897  65.756  29.603  1.00 59.73           C
ATOM   1832  OD1 ASP A 238      12.451  66.886  29.859  1.00 62.78           O
ATOM   1833  OD2 ASP A 238      13.977  65.600  29.010  1.00 60.38           O
TER    1834
END
