# Supplementary material for: Rapid interpretation of small-angle X-ray scattering data
Source: PLoS Comput Biol. 2019 Mar 22;15(3):e1006900. doi: 10.1371/journal.pcbi.1006900 (PMC6447237; doi:10.1371/journal.pcbi.1006900)
Supplement: S1 Archive — (ZIP) [file pcbi.1006900.s019.zip › S1_Archive/sims/Lao/2LAO_whatif.pdb]

ATOM      1  N   ALA A   1      51.595  44.243   9.957  1.00 53.66           N
ATOM      2  CA  ALA A   1      50.953  44.765   8.769  1.00 53.06           C
ATOM      3  C   ALA A   1      49.523  45.125   9.119  1.00 53.22           C
ATOM      4  O   ALA A   1      48.966  44.550  10.042  1.00 55.56           O
ATOM      5  CB  ALA A   1      50.946  43.712   7.695  1.00 50.98           C
ATOM      6  N   LEU A   2      48.960  46.135   8.479  1.00 51.61           N
ATOM      7  CA  LEU A   2      47.573  46.521   8.758  1.00 49.38           C
ATOM      8  C   LEU A   2      46.583  45.441   8.299  1.00 49.23           C
ATOM      9  O   LEU A   2      46.853  44.735   7.338  1.00 51.91           O
ATOM     10  CB  LEU A   2      47.271  47.851   8.087  1.00 45.80           C
ATOM     11  CG  LEU A   2      46.985  49.052   8.976  1.00 44.31           C
ATOM     12  CD1 LEU A   2      47.915  49.045  10.200  1.00 43.56           C
ATOM     13  CD2 LEU A   2      47.128  50.341   8.155  1.00 41.91           C
ATOM     14  N   PRO A   3      45.486  45.215   9.035  1.00 46.73           N
ATOM     15  CA  PRO A   3      44.487  44.246   8.591  1.00 45.78           C
ATOM     16  C   PRO A   3      43.923  44.663   7.230  1.00 46.63           C
ATOM     17  O   PRO A   3      43.938  45.839   6.903  1.00 47.34           O
ATOM     18  CB  PRO A   3      43.411  44.341   9.687  1.00 46.99           C
ATOM     19  CG  PRO A   3      44.094  45.014  10.845  1.00 44.71           C
ATOM     20  CD  PRO A   3      45.043  45.967  10.214  1.00 44.42           C
ATOM     21  N   GLN A   4      43.587  43.710   6.382  1.00 46.47           N
ATOM     22  CA  GLN A   4      43.026  44.063   5.091  1.00 46.45           C
ATOM     23  C   GLN A   4      41.701  44.765   5.295  1.00 45.04           C
ATOM     24  O   GLN A   4      41.396  45.780   4.653  1.00 45.78           O
ATOM     25  CB  GLN A   4      42.811  42.833   4.200  1.00 12.00           C
ATOM     26  CG  GLN A   4      42.038  43.147   2.931  1.00 12.00           C
ATOM     27  CD  GLN A   4      42.595  44.369   2.205  1.00 12.00           C
ATOM     28  OE1 GLN A   4      43.799  44.452   1.924  1.00 12.00           O
ATOM     29  NE2 GLN A   4      41.727  45.329   1.892  1.00 12.00           N
ATOM     30  N   THR A   5      40.896  44.171   6.157  1.00 42.61           N
ATOM     31  CA  THR A   5      39.659  44.756   6.625  1.00 40.11           C
ATOM     32  C   THR A   5      39.660  44.777   8.137  1.00 35.37           C
ATOM     33  O   THR A   5      40.066  43.796   8.744  1.00 35.94           O
ATOM     34  CB  THR A   5      38.502  43.896   6.141  1.00 43.37           C
ATOM     35  OG1 THR A   5      38.669  43.604   4.740  1.00 47.16           O
ATOM     36  CG2 THR A   5      37.149  44.582   6.385  1.00 45.85           C
ATOM     37  N   VAL A   6      39.445  45.955   8.733  1.00 32.53           N
ATOM     38  CA  VAL A   6      39.371  46.113  10.181  1.00 29.27           C
ATOM     39  C   VAL A   6      37.925  45.899  10.653  1.00 28.08           C
ATOM     40  O   VAL A   6      37.015  46.476  10.076  1.00 24.45           O
ATOM     41  CB  VAL A   6      39.890  47.516  10.550  1.00 30.89           C
ATOM     42  CG1 VAL A   6      39.714  47.829  12.045  1.00 28.80           C
ATOM     43  CG2 VAL A   6      41.354  47.666  10.162  1.00 30.39           C
ATOM     44  N   ARG A   7      37.684  44.861  11.467  1.00 23.76           N
ATOM     45  CA  ARG A   7      36.371  44.643  12.079  1.00 22.99           C
ATOM     46  C   ARG A   7      36.272  45.456  13.352  1.00 20.20           C
ATOM     47  O   ARG A   7      37.084  45.290  14.247  1.00 21.62           O
ATOM     48  CB  ARG A   7      36.140  43.159  12.438  1.00 26.36           C
ATOM     49  CG  ARG A   7      36.030  42.190  11.254  1.00 38.28           C
ATOM     50  CD  ARG A   7      35.546  40.796  11.668  1.00 47.23           C
ATOM     51  NE  ARG A   7      34.105  40.637  11.434  1.00 55.32           N
ATOM     52  CZ  ARG A   7      33.280  40.029  12.294  1.00 60.98           C
ATOM     53  NH1 ARG A   7      31.982  39.927  12.005  1.00 63.43           N
ATOM     54  NH2 ARG A   7      33.727  39.517  13.442  1.00 58.63           N
ATOM     55  N   ILE A   8      35.316  46.366  13.428  1.00 20.96           N
ATOM     56  CA  ILE A   8      35.180  47.190  14.610  1.00 22.87           C
ATOM     57  C   ILE A   8      33.903  46.819  15.339  1.00 22.26           C
ATOM     58  O   ILE A   8      32.843  46.788  14.731  1.00 23.20           O
ATOM     59  CB  ILE A   8      35.134  48.664  14.208  1.00 22.87           C
ATOM     60  CG1 ILE A   8      36.304  48.981  13.268  1.00 20.30           C
ATOM     61  CG2 ILE A   8      35.145  49.543  15.460  1.00 16.27           C
ATOM     62  CD1 ILE A   8      36.333  50.418  12.740  1.00 26.69           C
ATOM     63  N   GLY A   9      34.019  46.412  16.593  1.00 19.88           N
ATOM     64  CA  GLY A   9      32.851  46.082  17.375  1.00 19.68           C
ATOM     65  C   GLY A   9      32.320  47.303  18.084  1.00 22.33           C
ATOM     66  O   GLY A   9      33.090  48.163  18.535  1.00 21.18           O
ATOM     67  N   THR A  10      31.004  47.395  18.137  1.00 22.30           N
ATOM     68  CA  THR A  10      30.338  48.491  18.811  1.00 24.40           C
ATOM     69  C   THR A  10      28.997  48.007  19.370  1.00 25.03           C
ATOM     70  O   THR A  10      28.467  47.008  18.904  1.00 27.09           O
ATOM     71  CB  THR A  10      30.151  49.660  17.830  1.00 21.31           C
ATOM     72  OG1 THR A  10      29.746  50.843  18.533  1.00 22.42           O
ATOM     73  CG2 THR A  10      29.126  49.315  16.736  1.00 20.91           C
ATOM     74  N   ASP A  11      28.599  48.546  20.508  1.00 25.18           N
ATOM     75  CA  ASP A  11      27.291  48.291  21.077  1.00 24.50           C
ATOM     76  C   ASP A  11      26.314  49.368  20.609  1.00 24.99           C
ATOM     77  O   ASP A  11      26.391  50.500  21.064  1.00 24.16           O
ATOM     78  CB  ASP A  11      27.402  48.342  22.612  1.00 26.75           C
ATOM     79  CG  ASP A  11      26.129  47.906  23.333  1.00 32.19           C
ATOM     80  OD1 ASP A  11      25.054  47.837  22.701  1.00 40.44           O
ATOM     81  OD2 ASP A  11      26.223  47.635  24.541  1.00 35.65           O
ATOM     82  N   THR A  12      25.322  48.996  19.794  1.00 27.78           N
ATOM     83  CA  THR A  12      24.481  49.997  19.130  1.00 27.66           C
ATOM     84  C   THR A  12      23.260  50.408  19.967  1.00 25.82           C
ATOM     85  O   THR A  12      22.215  50.761  19.440  1.00 25.56           O
ATOM     86  CB  THR A  12      24.024  49.502  17.767  1.00 29.46           C
ATOM     87  OG1 THR A  12      23.332  48.258  17.934  1.00 30.47           O
ATOM     88  CG2 THR A  12      25.220  49.319  16.865  1.00 28.48           C
ATOM     89  N   THR A  13      23.414  50.450  21.274  1.00 25.10           N
ATOM     90  CA  THR A  13      22.313  50.873  22.115  1.00 26.54           C
ATOM     91  C   THR A  13      22.668  52.173  22.848  1.00 29.29           C
ATOM     92  O   THR A  13      22.252  52.367  23.980  1.00 30.00           O
ATOM     93  CB  THR A  13      21.965  49.765  23.099  1.00 27.43           C
ATOM     94  OG1 THR A  13      23.087  49.547  23.974  1.00 29.45           O
ATOM     95  CG2 THR A  13      21.676  48.482  22.343  1.00 28.72           C
ATOM     96  N   TYR A  14      23.506  53.023  22.241  1.00 31.38           N
ATOM     97  CA  TYR A  14      23.952  54.240  22.928  1.00 32.43           C
ATOM     98  C   TYR A  14      23.975  55.475  22.016  1.00 30.15           C
ATOM     99  O   TYR A  14      25.032  56.046  21.759  1.00 27.41           O
ATOM    100  CB  TYR A  14      25.323  54.061  23.566  1.00 38.74           C
ATOM    101  CG  TYR A  14      25.615  55.123  24.590  1.00 49.54           C
ATOM    102  CD1 TYR A  14      24.592  55.616  25.393  1.00 54.90           C
ATOM    103  CD2 TYR A  14      26.889  55.635  24.760  1.00 51.65           C
ATOM    104  CE1 TYR A  14      24.817  56.589  26.343  1.00 60.34           C
ATOM    105  CE2 TYR A  14      27.132  56.612  25.708  1.00 58.41           C
ATOM    106  CZ  TYR A  14      26.093  57.088  26.500  1.00 62.02           C
ATOM    107  OH  TYR A  14      26.311  58.065  27.456  1.00 67.66           O
ATOM    108  N   ALA A  15      22.809  55.945  21.618  1.00 27.28           N
ATOM    109  CA  ALA A  15      22.712  57.260  21.016  1.00 28.02           C
ATOM    110  C   ALA A  15      23.204  58.296  22.012  1.00 27.58           C
ATOM    111  O   ALA A  15      23.169  58.050  23.202  1.00 29.46           O
ATOM    112  CB  ALA A  15      21.278  57.541  20.652  1.00 29.77           C
ATOM    113  N   PRO A  16      23.872  59.361  21.544  1.00 28.98           N
ATOM    114  CA  PRO A  16      24.102  59.665  20.135  1.00 27.18           C
ATOM    115  C   PRO A  16      25.440  59.129  19.608  1.00 24.48           C
ATOM    116  O   PRO A  16      25.904  59.548  18.546  1.00 23.71           O
ATOM    117  CB  PRO A  16      24.143  61.183  20.145  1.00 28.19           C
ATOM    118  CG  PRO A  16      24.782  61.502  21.431  1.00 25.75           C
ATOM    119  CD  PRO A  16      24.219  60.509  22.392  1.00 26.61           C
ATOM    120  N   PHE A  17      26.048  58.177  20.322  1.00 22.73           N
ATOM    121  CA  PHE A  17      27.345  57.638  19.906  1.00 23.93           C
ATOM    122  C   PHE A  17      27.224  56.446  18.947  1.00 24.39           C
ATOM    123  O   PHE A  17      27.824  56.454  17.882  1.00 22.15           O
ATOM    124  CB  PHE A  17      28.180  57.284  21.127  1.00 23.16           C
ATOM    125  CG  PHE A  17      28.423  58.460  22.008  1.00 26.16           C
ATOM    126  CD1 PHE A  17      29.235  59.483  21.575  1.00 27.18           C
ATOM    127  CD2 PHE A  17      27.833  58.523  23.247  1.00 24.91           C
ATOM    128  CE1 PHE A  17      29.467  60.570  22.370  1.00 26.46           C
ATOM    129  CE2 PHE A  17      28.049  59.603  24.063  1.00 27.30           C
ATOM    130  CZ  PHE A  17      28.871  60.632  23.622  1.00 26.28           C
ATOM    131  N   SER A  18      26.410  55.469  19.300  1.00 24.94           N
ATOM    132  CA  SER A  18      26.234  54.305  18.452  1.00 24.18           C
ATOM    133  C   SER A  18      24.802  53.827  18.539  1.00 22.29           C
ATOM    134  O   SER A  18      24.319  53.523  19.620  1.00 23.79           O
ATOM    135  CB  SER A  18      27.165  53.180  18.878  1.00 24.21           C
ATOM    136  OG  SER A  18      27.111  52.128  17.943  1.00 23.83           O
ATOM    137  N   SER A  19      24.131  53.794  17.402  1.00 24.29           N
ATOM    138  CA  SER A  19      22.767  53.317  17.326  1.00 28.24           C
ATOM    139  C   SER A  19      22.508  52.761  15.941  1.00 28.39           C
ATOM    140  O   SER A  19      23.388  52.787  15.068  1.00 32.39           O
ATOM    141  CB  SER A  19      21.778  54.439  17.605  1.00 26.55           C
ATOM    142  OG  SER A  19      21.134  54.222  18.838  1.00 43.12           O
ATOM    143  N   LYS A  20      21.288  52.299  15.738  1.00 29.46           N
ATOM    144  CA  LYS A  20      20.855  51.904  14.416  1.00 30.56           C
ATOM    145  C   LYS A  20      19.660  52.729  14.001  1.00 29.98           C
ATOM    146  O   LYS A  20      18.891  53.190  14.833  1.00 28.18           O
ATOM    147  CB  LYS A  20      20.461  50.438  14.423  1.00 34.46           C
ATOM    148  CG  LYS A  20      21.422  49.587  13.636  1.00 38.60           C
ATOM    149  CD  LYS A  20      22.155  48.651  14.561  1.00 44.32           C
ATOM    150  CE  LYS A  20      23.151  47.842  13.774  1.00 48.46           C
ATOM    151  NZ  LYS A  20      22.481  47.154  12.656  1.00 53.59           N
ATOM    152  N   ASP A  21      19.619  53.040  12.720  1.00 30.02           N
ATOM    153  CA  ASP A  21      18.516  53.818  12.199  1.00 33.49           C
ATOM    154  C   ASP A  21      17.423  52.900  11.640  1.00 34.06           C
ATOM    155  O   ASP A  21      17.540  51.678  11.703  1.00 32.45           O
ATOM    156  CB  ASP A  21      18.998  54.845  11.156  1.00 32.36           C
ATOM    157  CG  ASP A  21      19.470  54.217   9.846  1.00 34.45           C
ATOM    158  OD1 ASP A  21      19.419  52.968   9.697  1.00 32.16           O
ATOM    159  OD2 ASP A  21      19.892  54.984   8.966  1.00 38.00           O
ATOM    160  N   ALA A  22      16.401  53.497  11.054  1.00 33.73           N
ATOM    161  CA  ALA A  22      15.294  52.727  10.521  1.00 34.60           C
ATOM    162  C   ALA A  22      15.729  51.743   9.427  1.00 36.66           C
ATOM    163  O   ALA A  22      15.114  50.700   9.265  1.00 39.74           O
ATOM    164  CB  ALA A  22      14.218  53.651  10.013  1.00 33.09           C
ATOM    165  N   LYS A  23      16.823  52.040   8.716  1.00 37.50           N
ATOM    166  CA  LYS A  23      17.331  51.093   7.717  1.00 39.55           C
ATOM    167  C   LYS A  23      18.149  49.951   8.325  1.00 37.92           C
ATOM    168  O   LYS A  23      18.605  49.092   7.591  1.00 39.91           O
ATOM    169  CB  LYS A  23      18.187  51.781   6.636  1.00 44.15           C
ATOM    170  CG  LYS A  23      17.786  53.189   6.283  1.00 54.74           C
ATOM    171  CD  LYS A  23      16.486  53.245   5.524  1.00 62.79           C
ATOM    172  CE  LYS A  23      16.149  54.673   5.187  1.00 69.26           C
ATOM    173  NZ  LYS A  23      17.246  55.289   4.400  1.00 72.68           N
ATOM    174  N   GLY A  24      18.562  50.080   9.574  1.00 35.86           N
ATOM    175  CA  GLY A  24      19.550  49.161  10.128  1.00 34.95           C
ATOM    176  C   GLY A  24      21.001  49.611   9.955  1.00 34.55           C
ATOM    177  O   GLY A  24      21.908  48.918  10.394  1.00 34.78           O
ATOM    178  N   GLU A  25      21.232  50.773   9.336  1.00 32.10           N
ATOM    179  CA  GLU A  25      22.583  51.350   9.328  1.00 31.38           C
ATOM    180  C   GLU A  25      23.009  51.694  10.742  1.00 29.23           C
ATOM    181  O   GLU A  25      22.176  52.113  11.552  1.00 29.37           O
ATOM    182  CB  GLU A  25      22.680  52.613   8.454  1.00 38.44           C
ATOM    183  CG  GLU A  25      21.772  52.645   7.217  1.00 50.92           C
ATOM    184  CD  GLU A  25      22.292  51.814   6.044  1.00 59.37           C
ATOM    185  OE1 GLU A  25      23.381  51.197   6.155  1.00 65.27           O
ATOM    186  OE2 GLU A  25      21.599  51.786   5.017  1.00 63.56           O
ATOM    187  N   PHE A  26      24.319  51.620  10.996  1.00 26.77           N
ATOM    188  CA  PHE A  26      24.913  52.165  12.203  1.00 25.24           C
ATOM    189  C   PHE A  26      25.007  53.672  12.076  1.00 24.05           C
ATOM    190  O   PHE A  26      25.465  54.174  11.062  1.00 23.24           O
ATOM    191  CB  PHE A  26      26.323  51.616  12.410  1.00 25.15           C
ATOM    192  CG  PHE A  26      26.394  50.126  12.653  1.00 27.52           C
ATOM    193  CD1 PHE A  26      26.170  49.245  11.621  1.00 31.09           C
ATOM    194  CD2 PHE A  26      26.688  49.649  13.910  1.00 26.17           C
ATOM    195  CE1 PHE A  26      26.237  47.898  11.846  1.00 27.74           C
ATOM    196  CE2 PHE A  26      26.755  48.300  14.133  1.00 27.63           C
ATOM    197  CZ  PHE A  26      26.529  47.430  13.099  1.00 25.00           C
ATOM    198  N   ILE A  27      24.610  54.396  13.101  1.00 21.75           N
ATOM    199  CA  ILE A  27      24.683  55.842  13.049  1.00 22.54           C
ATOM    200  C   ILE A  27      25.212  56.364  14.366  1.00 24.64           C
ATOM    201  O   ILE A  27      25.080  55.701  15.384  1.00 24.41           O
ATOM    202  CB  ILE A  27      23.291  56.418  12.776  1.00 23.21           C
ATOM    203  CG1 ILE A  27      22.275  55.758  13.704  1.00 29.36           C
ATOM    204  CG2 ILE A  27      22.870  56.192  11.324  1.00 24.94           C
ATOM    205  CD1 ILE A  27      21.005  56.577  13.952  1.00 29.88           C
ATOM    206  N   GLY A  28      25.812  57.541  14.364  1.00 24.72           N
ATOM    207  CA  GLY A  28      26.211  58.152  15.608  1.00 23.44           C
ATOM    208  C   GLY A  28      27.629  58.664  15.551  1.00 21.98           C
ATOM    209  O   GLY A  28      28.384  58.371  14.619  1.00 23.10           O
ATOM    210  N   PHE A  29      28.009  59.385  16.589  1.00 22.24           N
ATOM    211  CA  PHE A  29      29.297  60.078  16.617  1.00 23.61           C
ATOM    212  C   PHE A  29      30.492  59.113  16.548  1.00 21.23           C
ATOM    213  O   PHE A  29      31.414  59.338  15.780  1.00 21.92           O
ATOM    214  CB  PHE A  29      29.407  61.005  17.840  1.00 24.27           C
ATOM    215  CG  PHE A  29      30.565  61.942  17.769  1.00 23.12           C
ATOM    216  CD1 PHE A  29      30.806  62.661  16.602  1.00 22.78           C
ATOM    217  CD2 PHE A  29      31.409  62.104  18.859  1.00 27.41           C
ATOM    218  CE1 PHE A  29      31.866  63.526  16.518  1.00 21.57           C
ATOM    219  CE2 PHE A  29      32.481  62.977  18.778  1.00 26.99           C
ATOM    220  CZ  PHE A  29      32.705  63.686  17.606  1.00 23.76           C
ATOM    221  N   ASP A  30      30.453  58.019  17.316  1.00 18.81           N
ATOM    222  CA  ASP A  30      31.488  56.984  17.224  1.00 19.33           C
ATOM    223  C   ASP A  30      31.624  56.447  15.814  1.00 18.92           C
ATOM    224  O   ASP A  30      32.728  56.132  15.344  1.00 18.08           O
ATOM    225  CB  ASP A  30      31.155  55.833  18.161  1.00 20.25           C
ATOM    226  CG  ASP A  30      31.617  56.073  19.585  1.00 24.54           C
ATOM    227  OD1 ASP A  30      32.163  57.149  19.879  1.00 24.55           O
ATOM    228  OD2 ASP A  30      31.423  55.162  20.406  1.00 27.40           O
ATOM    229  N   ILE A  31      30.469  56.243  15.168  1.00 21.22           N
ATOM    230  CA  ILE A  31      30.437  55.686  13.814  1.00 23.29           C
ATOM    231  C   ILE A  31      31.043  56.681  12.831  1.00 23.07           C
ATOM    232  O   ILE A  31      31.808  56.307  11.953  1.00 22.53           O
ATOM    233  CB  ILE A  31      28.997  55.338  13.386  1.00 22.95           C
ATOM    234  CG1 ILE A  31      28.261  54.526  14.458  1.00 22.68           C
ATOM    235  CG2 ILE A  31      28.976  54.647  12.018  1.00 21.73           C
ATOM    236  CD1 ILE A  31      28.940  53.218  14.867  1.00 23.55           C
ATOM    237  N   ASP A  32      30.754  57.972  13.022  1.00 22.79           N
ATOM    238  CA  ASP A  32      31.294  59.002  12.133  1.00 23.95           C
ATOM    239  C   ASP A  32      32.801  59.090  12.266  1.00 24.22           C
ATOM    240  O   ASP A  32      33.527  59.008  11.271  1.00 25.49           O
ATOM    241  CB  ASP A  32      30.678  60.361  12.423  1.00 23.66           C
ATOM    242  CG  ASP A  32      29.212  60.415  12.058  1.00 25.99           C
ATOM    243  OD1 ASP A  32      28.784  59.709  11.107  1.00 25.39           O
ATOM    244  OD2 ASP A  32      28.487  61.167  12.724  1.00 27.51           O
ATOM    245  N   LEU A  33      33.256  59.250  13.513  1.00 23.55           N
ATOM    246  CA  LEU A  33      34.675  59.205  13.875  1.00 24.21           C
ATOM    247  C   LEU A  33      35.341  57.962  13.264  1.00 23.80           C
ATOM    248  O   LEU A  33      36.363  58.053  12.596  1.00 24.95           O
ATOM    249  CB  LEU A  33      34.793  59.120  15.406  1.00 21.18           C
ATOM    250  CG  LEU A  33      35.368  60.324  16.178  1.00 27.23           C
ATOM    251  CD1 LEU A  33      35.324  61.626  15.367  1.00 25.15           C
ATOM    252  CD2 LEU A  33      34.636  60.456  17.490  1.00 24.00           C
ATOM    253  N   GLY A  34      34.755  56.786  13.514  1.00 25.04           N
ATOM    254  CA  GLY A  34      35.291  55.523  13.021  1.00 22.57           C
ATOM    255  C   GLY A  34      35.426  55.458  11.506  1.00 22.51           C
ATOM    256  O   GLY A  34      36.499  55.162  10.999  1.00 23.63           O
ATOM    257  N   ASN A  35      34.374  55.825  10.789  1.00 21.42           N
ATOM    258  CA  ASN A  35      34.394  55.776   9.323  1.00 23.24           C
ATOM    259  C   ASN A  35      35.407  56.736   8.736  1.00 23.83           C
ATOM    260  O   ASN A  35      36.033  56.436   7.732  1.00 27.57           O
ATOM    261  CB  ASN A  35      33.021  56.087   8.739  1.00 27.69           C
ATOM    262  CG  ASN A  35      32.035  54.925   8.857  1.00 31.66           C
ATOM    263  OD1 ASN A  35      30.852  55.152   9.065  1.00 35.87           O
ATOM    264  ND2 ASN A  35      32.529  53.690   8.724  1.00 31.42           N
ATOM    265  N   GLU A  36      35.451  57.939   9.281  1.00 24.43           N
ATOM    266  CA  GLU A  36      36.396  58.953   8.859  1.00 26.49           C
ATOM    267  C   GLU A  36      37.849  58.495   9.055  1.00 26.24           C
ATOM    268  O   GLU A  36      38.615  58.443   8.096  1.00 25.04           O
ATOM    269  CB  GLU A  36      36.115  60.252   9.635  1.00 27.33           C
ATOM    270  CG  GLU A  36      36.894  61.486   9.166  1.00 35.47           C
ATOM    271  CD  GLU A  36      36.574  61.905   7.731  1.00 39.42           C
ATOM    272  OE1 GLU A  36      35.420  61.713   7.273  1.00 44.95           O
ATOM    273  OE2 GLU A  36      37.489  62.426   7.075  1.00 41.57           O
ATOM    274  N   MET A  37      38.166  57.984  10.228  1.00 25.89           N
ATOM    275  CA  MET A  37      39.491  57.394  10.448  1.00 25.46           C
ATOM    276  C   MET A  37      39.829  56.295   9.430  1.00 26.94           C
ATOM    277  O   MET A  37      40.852  56.376   8.768  1.00 28.87           O
ATOM    278  CB  MET A  37      39.656  56.898  11.883  1.00 22.39           C
ATOM    279  CG  MET A  37      39.707  58.021  12.886  1.00 21.06           C
ATOM    280  SD  MET A  37      40.086  57.490  14.579  1.00 25.42           S
ATOM    281  CE  MET A  37      38.588  56.653  15.045  1.00 24.61           C
ATOM    282  N   CYS A  38      38.921  55.365   9.194  1.00 27.09           N
ATOM    283  CA  CYS A  38      39.186  54.312   8.211  1.00 27.94           C
ATOM    284  C   CYS A  38      39.483  54.865   6.832  1.00 29.04           C
ATOM    285  O   CYS A  38      40.368  54.367   6.119  1.00 28.15           O
ATOM    286  CB  CYS A  38      38.024  53.334   8.121  1.00 24.84           C
ATOM    287  SG  CYS A  38      37.659  52.521   9.698  1.00 29.17           S
ATOM    288  N   LYS A  39      38.780  55.929   6.491  1.00 31.00           N
ATOM    289  CA  LYS A  39      38.990  56.641   5.247  1.00 32.46           C
ATOM    290  C   LYS A  39      40.409  57.163   5.138  1.00 30.54           C
ATOM    291  O   LYS A  39      41.105  56.879   4.175  1.00 32.08           O
ATOM    292  CB  LYS A  39      38.021  57.811   5.179  1.00 34.80           C
ATOM    293  CG  LYS A  39      37.638  58.195   3.773  1.00 41.17           C
ATOM    294  CD  LYS A  39      37.344  59.670   3.703  1.00 51.23           C
ATOM    295  CE  LYS A  39      37.042  60.074   2.283  1.00 59.45           C
ATOM    296  NZ  LYS A  39      38.078  59.563   1.364  1.00 65.90           N
ATOM    297  N   ARG A  40      40.863  57.886   6.146  1.00 30.78           N
ATOM    298  CA  ARG A  40      42.219  58.417   6.172  1.00 32.21           C
ATOM    299  C   ARG A  40      43.275  57.320   6.210  1.00 34.71           C
ATOM    300  O   ARG A  40      44.378  57.468   5.672  1.00 36.23           O
ATOM    301  CB  ARG A  40      42.392  59.318   7.384  1.00 32.40           C
ATOM    302  CG  ARG A  40      41.257  60.289   7.581  1.00 36.74           C
ATOM    303  CD  ARG A  40      41.480  61.608   6.891  1.00 42.88           C
ATOM    304  NE  ARG A  40      40.387  62.528   7.142  1.00 45.63           N
ATOM    305  CZ  ARG A  40      40.623  63.788   7.469  1.00 46.14           C
ATOM    306  NH1 ARG A  40      39.604  64.595   7.690  1.00 48.62           N
ATOM    307  NH2 ARG A  40      41.873  64.242   7.576  1.00 47.38           N
ATOM    308  N   MET A  41      42.980  56.251   6.938  1.00 32.89           N
ATOM    309  CA  MET A  41      43.892  55.120   7.056  1.00 30.91           C
ATOM    310  C   MET A  41      43.987  54.392   5.732  1.00 32.59           C
ATOM    311  O   MET A  41      44.925  53.613   5.522  1.00 34.20           O
ATOM    312  CB  MET A  41      43.409  54.146   8.119  1.00 29.39           C
ATOM    313  CG  MET A  41      43.575  54.669   9.521  1.00 31.26           C
ATOM    314  SD  MET A  41      42.512  53.803  10.665  1.00 33.20           S
ATOM    315  CE  MET A  41      43.063  52.149  10.393  1.00 32.35           C
ATOM    316  N   GLN A  42      42.898  54.475   4.960  1.00 33.45           N
ATOM    317  CA  GLN A  42      42.788  53.793   3.686  1.00 34.53           C
ATOM    318  C   GLN A  42      42.691  52.267   3.840  1.00 35.33           C
ATOM    319  O   GLN A  42      43.289  51.507   3.092  1.00 37.36           O
ATOM    320  CB  GLN A  42      43.944  54.202   2.784  1.00 38.86           C
ATOM    321  CG  GLN A  42      44.030  55.704   2.614  1.00 48.09           C
ATOM    322  CD  GLN A  42      45.197  56.173   1.747  1.00 55.00           C
ATOM    323  OE1 GLN A  42      45.270  55.870   0.566  1.00 60.30           O
ATOM    324  NE2 GLN A  42      46.105  56.922   2.359  1.00 60.62           N
ATOM    325  N   VAL A  43      41.845  51.847   4.789  1.00 34.35           N
ATOM    326  CA  VAL A  43      41.464  50.440   4.956  1.00 35.59           C
ATOM    327  C   VAL A  43      39.967  50.290   4.779  1.00 34.54           C
ATOM    328  O   VAL A  43      39.237  51.269   4.845  1.00 36.23           O
ATOM    329  CB  VAL A  43      41.851  49.914   6.351  1.00 35.67           C
ATOM    330  CG1 VAL A  43      43.372  49.822   6.518  1.00 39.89           C
ATOM    331  CG2 VAL A  43      41.223  50.752   7.449  1.00 37.58           C
ATOM    332  N   LYS A  44      39.517  49.055   4.645  1.00 34.98           N
ATOM    333  CA  LYS A  44      38.110  48.735   4.760  1.00 33.40           C
ATOM    334  C   LYS A  44      37.798  48.364   6.193  1.00 33.73           C
ATOM    335  O   LYS A  44      38.528  47.594   6.796  1.00 33.61           O
ATOM    336  CB  LYS A  44      37.744  47.565   3.862  1.00 12.00           C
ATOM    337  CG  LYS A  44      36.313  47.064   4.078  1.00 12.00           C
ATOM    338  CD  LYS A  44      35.321  48.221   3.943  1.00 12.00           C
ATOM    339  CE  LYS A  44      35.552  49.020   2.679  1.00 12.00           C
ATOM    340  NZ  LYS A  44      35.639  48.123   1.500  1.00 12.00           N
ATOM    341  N   CYS A  45      36.768  48.982   6.745  1.00 33.53           N
ATOM    342  CA  CYS A  45      36.338  48.671   8.091  1.00 32.20           C
ATOM    343  C   CYS A  45      34.929  48.118   8.050  1.00 32.24           C
ATOM    344  O   CYS A  45      34.163  48.391   7.139  1.00 34.66           O
ATOM    345  CB  CYS A  45      36.354  49.931   8.937  1.00 32.25           C
ATOM    346  SG  CYS A  45      38.022  50.609   9.153  1.00 31.91           S
ATOM    347  N   THR A  46      34.650  47.199   8.948  1.00 28.56           N
ATOM    348  CA  THR A  46      33.333  46.624   8.997  1.00 29.49           C
ATOM    349  C   THR A  46      32.826  46.666  10.416  1.00 29.26           C
ATOM    350  O   THR A  46      33.620  46.516  11.333  1.00 30.59           O
ATOM    351  CB  THR A  46      33.404  45.195   8.483  1.00 28.25           C
ATOM    352  OG1 THR A  46      33.700  45.220   7.089  1.00 33.86           O
ATOM    353  CG2 THR A  46      32.082  44.455   8.709  1.00 30.66           C
ATOM    354  N   TRP A  47      31.627  47.191  10.578  1.00 28.75           N
ATOM    355  CA  TRP A  47      31.045  47.314  11.899  1.00 26.78           C
ATOM    356  C   TRP A  47      30.282  46.074  12.316  1.00 27.68           C
ATOM    357  O   TRP A  47      29.502  45.499  11.542  1.00 25.38           O
ATOM    358  CB  TRP A  47      30.124  48.523  11.959  1.00 24.94           C
ATOM    359  CG  TRP A  47      30.837  49.807  11.737  1.00 24.82           C
ATOM    360  CD1 TRP A  47      31.002  50.434  10.547  1.00 25.50           C
ATOM    361  CD2 TRP A  47      31.472  50.614  12.723  1.00 23.52           C
ATOM    362  NE1 TRP A  47      31.705  51.589  10.726  1.00 26.59           N
ATOM    363  CE2 TRP A  47      32.005  51.722  12.052  1.00 25.29           C
ATOM    364  CE3 TRP A  47      31.644  50.511  14.105  1.00 26.07           C
ATOM    365  CZ2 TRP A  47      32.700  52.729  12.700  1.00 23.02           C
ATOM    366  CZ3 TRP A  47      32.332  51.509  14.744  1.00 28.11           C
ATOM    367  CH2 TRP A  47      32.852  52.603  14.045  1.00 22.83           C
ATOM    368  N   VAL A  48      30.587  45.628  13.519  1.00 27.45           N
ATOM    369  CA  VAL A  48      30.016  44.424  14.093  1.00 25.37           C
ATOM    370  C   VAL A  48      29.270  44.782  15.362  1.00 25.45           C
ATOM    371  O   VAL A  48      29.867  45.284  16.301  1.00 25.44           O
ATOM    372  CB  VAL A  48      31.147  43.439  14.433  1.00 26.35           C
ATOM    373  CG1 VAL A  48      30.598  42.125  14.928  1.00 28.88           C
ATOM    374  CG2 VAL A  48      32.062  43.199  13.223  1.00 22.81           C
ATOM    375  N   ALA A  49      27.951  44.710  15.327  1.00 26.91           N
ATOM    376  CA  ALA A  49      27.163  44.957  16.533  1.00 27.12           C
ATOM    377  C   ALA A  49      27.426  43.893  17.579  1.00 27.72           C
ATOM    378  O   ALA A  49      27.457  42.692  17.291  1.00 31.78           O
ATOM    379  CB  ALA A  49      25.682  45.008  16.215  1.00 28.27           C
ATOM    380  N   SER A  50      27.603  44.341  18.808  1.00 27.89           N
ATOM    381  CA  SER A  50      27.881  43.427  19.895  1.00 31.54           C
ATOM    382  C   SER A  50      27.424  44.038  21.201  1.00 30.55           C
ATOM    383  O   SER A  50      27.290  45.252  21.331  1.00 30.91           O
ATOM    384  CB  SER A  50      29.369  43.113  19.931  1.00 31.30           C
ATOM    385  OG  SER A  50      29.702  42.435  21.129  1.00 35.38           O
ATOM    386  N   ASP A  51      27.122  43.174  22.152  1.00 30.27           N
ATOM    387  CA  ASP A  51      26.915  43.620  23.514  1.00 34.29           C
ATOM    388  C   ASP A  51      28.222  44.118  24.096  1.00 33.92           C
ATOM    389  O   ASP A  51      29.291  43.536  23.877  1.00 35.49           O
ATOM    390  CB  ASP A  51      26.342  42.473  24.351  1.00 44.83           C
ATOM    391  CG  ASP A  51      24.957  42.026  23.885  1.00 55.36           C
ATOM    392  OD1 ASP A  51      24.157  42.876  23.415  1.00 60.32           O
ATOM    393  OD2 ASP A  51      24.668  40.824  23.990  1.00 60.90           O
ATOM    394  N   PHE A  52      28.124  45.184  24.867  1.00 31.12           N
ATOM    395  CA  PHE A  52      29.282  45.844  25.438  1.00 30.64           C
ATOM    396  C   PHE A  52      30.189  44.882  26.200  1.00 31.68           C
ATOM    397  O   PHE A  52      31.402  45.026  26.160  1.00 33.14           O
ATOM    398  CB  PHE A  52      28.874  46.980  26.359  1.00 30.75           C
ATOM    399  CG  PHE A  52      30.003  47.900  26.685  1.00 28.39           C
ATOM    400  CD1 PHE A  52      30.310  48.934  25.834  1.00 30.94           C
ATOM    401  CD2 PHE A  52      30.737  47.713  27.831  1.00 31.36           C
ATOM    402  CE1 PHE A  52      31.342  49.785  26.117  1.00 34.23           C
ATOM    403  CE2 PHE A  52      31.772  48.559  28.123  1.00 36.40           C
ATOM    404  CZ  PHE A  52      32.075  49.600  27.260  1.00 33.73           C
ATOM    405  N   ASP A  53      29.610  44.004  26.998  1.00 35.06           N
ATOM    406  CA  ASP A  53      30.412  43.121  27.849  1.00 38.09           C
ATOM    407  C   ASP A  53      31.189  42.063  27.051  1.00 35.30           C
ATOM    408  O   ASP A  53      32.163  41.492  27.565  1.00 36.86           O
ATOM    409  CB  ASP A  53      29.530  42.468  28.907  1.00 46.64           C
ATOM    410  CG  ASP A  53      28.906  43.497  29.848  1.00 56.76           C
ATOM    411  OD1 ASP A  53      29.583  44.487  30.222  1.00 58.46           O
ATOM    412  OD2 ASP A  53      27.733  43.304  30.208  1.00 63.95           O
ATOM    413  N   ALA A  54      30.806  41.850  25.788  1.00 29.90           N
ATOM    414  CA  ALA A  54      31.475  40.883  24.909  1.00 26.94           C
ATOM    415  C   ALA A  54      32.612  41.506  24.116  1.00 25.31           C
ATOM    416  O   ALA A  54      33.361  40.822  23.434  1.00 24.11           O
ATOM    417  CB  ALA A  54      30.471  40.276  23.966  1.00 26.03           C
ATOM    418  N   LEU A  55      32.698  42.824  24.148  1.00 25.30           N
ATOM    419  CA  LEU A  55      33.603  43.530  23.265  1.00 24.52           C
ATOM    420  C   LEU A  55      35.081  43.215  23.539  1.00 24.35           C
ATOM    421  O   LEU A  55      35.792  42.793  22.639  1.00 25.65           O
ATOM    422  CB  LEU A  55      33.341  45.039  23.325  1.00 23.85           C
ATOM    423  CG  LEU A  55      32.061  45.537  22.659  1.00 23.17           C
ATOM    424  CD1 LEU A  55      31.857  46.998  23.001  1.00 24.98           C
ATOM    425  CD2 LEU A  55      32.159  45.318  21.164  1.00 20.18           C
ATOM    426  N   ILE A  56      35.541  43.400  24.770  1.00 23.52           N
ATOM    427  CA  ILE A  56      36.940  43.103  25.098  1.00 28.70           C
ATOM    428  C   ILE A  56      37.293  41.610  24.954  1.00 29.66           C
ATOM    429  O   ILE A  56      38.296  41.282  24.339  1.00 29.66           O
ATOM    430  CB  ILE A  56      37.321  43.658  26.484  1.00 26.92           C
ATOM    431  CG1 ILE A  56      37.265  45.190  26.455  1.00 28.12           C
ATOM    432  CG2 ILE A  56      38.709  43.181  26.914  1.00 28.91           C
ATOM    433  CD1 ILE A  56      37.695  45.880  27.751  1.00 29.58           C
ATOM    434  N   PRO A  57      36.378  40.704  25.319  1.00 30.13           N
ATOM    435  CA  PRO A  57      36.578  39.277  25.007  1.00 29.99           C
ATOM    436  C   PRO A  57      36.674  38.983  23.499  1.00 28.52           C
ATOM    437  O   PRO A  57      37.607  38.306  23.063  1.00 27.94           O
ATOM    438  CB  PRO A  57      35.346  38.635  25.621  1.00 27.55           C
ATOM    439  CG  PRO A  57      35.146  39.425  26.844  1.00 26.27           C
ATOM    440  CD  PRO A  57      35.422  40.858  26.420  1.00 29.59           C
ATOM    441  N   SER A  58      35.830  39.613  22.705  1.00 27.40           N
ATOM    442  CA  SER A  58      35.910  39.449  21.266  1.00 26.97           C
ATOM    443  C   SER A  58      37.204  40.009  20.684  1.00 24.86           C
ATOM    444  O   SER A  58      37.719  39.473  19.706  1.00 25.44           O
ATOM    445  CB  SER A  58      34.696  40.084  20.608  1.00 28.82           C
ATOM    446  OG  SER A  58      33.519  39.444  21.041  1.00 37.68           O
ATOM    447  N   LEU A  59      37.706  41.100  21.255  1.00 23.94           N
ATOM    448  CA  LEU A  59      38.950  41.717  20.788  1.00 25.37           C
ATOM    449  C   LEU A  59      40.118  40.785  21.056  1.00 21.64           C
ATOM    450  O   LEU A  59      40.935  40.497  20.172  1.00 21.96           O
ATOM    451  CB  LEU A  59      39.186  43.046  21.526  1.00 22.72           C
ATOM    452  CG  LEU A  59      40.406  43.889  21.114  1.00 20.13           C
ATOM    453  CD1 LEU A  59      40.255  44.312  19.654  1.00 15.78           C
ATOM    454  CD2 LEU A  59      40.565  45.082  22.031  1.00 17.14           C
ATOM    455  N   LYS A  60      40.159  40.270  22.269  1.00 21.74           N
ATOM    456  CA  LYS A  60      41.255  39.425  22.701  1.00 25.85           C
ATOM    457  C   LYS A  60      41.268  38.067  21.986  1.00 27.03           C
ATOM    458  O   LYS A  60      42.329  37.577  21.628  1.00 27.94           O
ATOM    459  CB  LYS A  60      41.182  39.261  24.209  1.00 25.47           C
ATOM    460  CG  LYS A  60      41.163  40.585  24.924  1.00 32.80           C
ATOM    461  CD  LYS A  60      41.930  40.534  26.220  1.00 37.72           C
ATOM    462  CE  LYS A  60      40.996  40.228  27.361  1.00 44.08           C
ATOM    463  NZ  LYS A  60      41.735  40.219  28.639  1.00 48.70           N
ATOM    464  N   ALA A  61      40.080  37.635  21.566  1.00 24.76           N
ATOM    465  CA  ALA A  61      39.910  36.384  20.829  1.00 23.52           C
ATOM    466  C   ALA A  61      40.176  36.557  19.330  1.00 24.61           C
ATOM    467  O   ALA A  61      40.228  35.565  18.587  1.00 25.71           O
ATOM    468  CB  ALA A  61      38.515  35.857  21.043  1.00 22.26           C
ATOM    469  N   LYS A  62      40.291  37.825  18.910  1.00 26.01           N
ATOM    470  CA  LYS A  62      40.518  38.206  17.504  1.00 24.30           C
ATOM    471  C   LYS A  62      39.295  38.012  16.628  1.00 22.36           C
ATOM    472  O   LYS A  62      39.389  37.960  15.392  1.00 23.21           O
ATOM    473  CB  LYS A  62      41.716  37.490  16.897  1.00 24.82           C
ATOM    474  CG  LYS A  62      42.969  37.645  17.714  1.00 21.61           C
ATOM    475  CD  LYS A  62      44.216  37.374  16.912  1.00 24.37           C
ATOM    476  CE  LYS A  62      45.430  37.582  17.780  1.00 27.28           C
ATOM    477  NZ  LYS A  62      46.663  37.465  16.974  1.00 28.70           N
ATOM    478  N   LYS A  63      38.132  38.066  17.249  1.00 23.17           N
ATOM    479  CA  LYS A  63      36.893  38.133  16.499  1.00 25.14           C
ATOM    480  C   LYS A  63      36.707  39.494  15.857  1.00 24.80           C
ATOM    481  O   LYS A  63      36.140  39.588  14.779  1.00 24.72           O
ATOM    482  CB  LYS A  63      35.722  37.869  17.429  1.00 27.83           C
ATOM    483  CG  LYS A  63      35.679  36.465  17.966  1.00 34.40           C
ATOM    484  CD  LYS A  63      34.422  36.272  18.767  1.00 39.81           C
ATOM    485  CE  LYS A  63      34.385  34.943  19.474  1.00 45.17           C
ATOM    486  NZ  LYS A  63      33.185  34.855  20.326  1.00 50.73           N
ATOM    487  N   ILE A  64      37.117  40.545  16.567  1.00 24.42           N
ATOM    488  CA  ILE A  64      37.166  41.885  16.019  1.00 21.04           C
ATOM    489  C   ILE A  64      38.576  42.435  16.160  1.00 21.51           C
ATOM    490  O   ILE A  64      39.380  41.875  16.890  1.00 21.68           O
ATOM    491  CB  ILE A  64      36.166  42.812  16.733  1.00 19.55           C
ATOM    492  CG1 ILE A  64      36.461  42.854  18.238  1.00 16.70           C
ATOM    493  CG2 ILE A  64      34.721  42.390  16.455  1.00 16.99           C
ATOM    494  CD1 ILE A  64      35.523  43.744  19.051  1.00 18.17           C
ATOM    495  N   ASP A  65      38.857  43.571  15.511  1.00 21.85           N
ATOM    496  CA  ASP A  65      40.191  44.181  15.528  1.00 21.61           C
ATOM    497  C   ASP A  65      40.242  45.482  16.328  1.00 22.87           C
ATOM    498  O   ASP A  65      41.320  45.969  16.636  1.00 23.73           O
ATOM    499  CB  ASP A  65      40.650  44.441  14.105  1.00 22.34           C
ATOM    500  CG  ASP A  65      40.617  43.182  13.285  1.00 23.11           C
ATOM    501  OD1 ASP A  65      41.254  42.211  13.722  1.00 23.12           O
ATOM    502  OD2 ASP A  65      39.965  43.166  12.231  1.00 22.27           O
ATOM    503  N   ALA A  66      39.094  46.094  16.558  1.00 20.86           N
ATOM    504  CA  ALA A  66      39.023  47.346  17.283  1.00 22.68           C
ATOM    505  C   ALA A  66      37.663  47.475  17.938  1.00 21.91           C
ATOM    506  O   ALA A  66      36.693  46.840  17.495  1.00 22.83           O
ATOM    507  CB  ALA A  66      39.258  48.533  16.342  1.00 19.81           C
ATOM    508  N   ILE A  67      37.625  48.190  19.046  1.00 22.11           N
ATOM    509  CA  ILE A  67      36.382  48.565  19.691  1.00 21.07           C
ATOM    510  C   ILE A  67      36.211  50.067  19.612  1.00 21.39           C
ATOM    511  O   ILE A  67      37.061  50.801  20.096  1.00 21.82           O
ATOM    512  CB  ILE A  67      36.403  48.159  21.176  1.00 18.22           C
ATOM    513  CG1 ILE A  67      36.701  46.664  21.356  1.00 17.83           C
ATOM    514  CG2 ILE A  67      35.119  48.560  21.827  1.00 18.97           C
ATOM    515  CD1 ILE A  67      36.987  46.289  22.813  1.00 15.01           C
ATOM    516  N   ILE A  68      35.157  50.540  18.974  1.00 20.85           N
ATOM    517  CA  ILE A  68      34.753  51.938  19.154  1.00 21.28           C
ATOM    518  C   ILE A  68      33.331  51.998  19.675  1.00 20.96           C
ATOM    519  O   ILE A  68      32.359  51.803  18.931  1.00 24.84           O
ATOM    520  CB  ILE A  68      34.850  52.748  17.848  1.00 19.96           C
ATOM    521  CG1 ILE A  68      36.263  52.699  17.261  1.00 18.21           C
ATOM    522  CG2 ILE A  68      34.476  54.173  18.116  1.00 20.36           C
ATOM    523  CD1 ILE A  68      36.369  53.321  15.865  1.00 13.57           C
ATOM    524  N   SER A  69      33.222  52.193  20.974  1.00 20.49           N
ATOM    525  CA  SER A  69      31.944  52.049  21.641  1.00 22.46           C
ATOM    526  C   SER A  69      31.944  52.859  22.943  1.00 21.40           C
ATOM    527  O   SER A  69      31.589  52.332  23.988  1.00 21.63           O
ATOM    528  CB  SER A  69      31.683  50.575  21.915  1.00 20.88           C
ATOM    529  OG  SER A  69      30.327  50.322  22.199  1.00 29.43           O
ATOM    530  N   SER A  70      32.365  54.127  22.873  1.00 20.86           N
ATOM    531  CA  SER A  70      32.463  54.996  24.052  1.00 21.21           C
ATOM    532  C   SER A  70      33.256  54.352  25.195  1.00 23.56           C
ATOM    533  O   SER A  70      32.901  54.447  26.365  1.00 25.04           O
ATOM    534  CB  SER A  70      31.085  55.395  24.561  1.00 19.72           C
ATOM    535  OG  SER A  70      30.387  56.109  23.568  1.00 26.34           O
ATOM    536  N   LEU A  71      34.330  53.673  24.840  1.00 24.94           N
ATOM    537  CA  LEU A  71      35.037  52.848  25.794  1.00 23.19           C
ATOM    538  C   LEU A  71      36.082  53.699  26.524  1.00 22.46           C
ATOM    539  O   LEU A  71      36.965  54.255  25.890  1.00 23.19           O
ATOM    540  CB  LEU A  71      35.720  51.716  25.046  1.00 21.26           C
ATOM    541  CG  LEU A  71      36.534  50.713  25.847  1.00 24.99           C
ATOM    542  CD1 LEU A  71      35.599  49.810  26.607  1.00 22.56           C
ATOM    543  CD2 LEU A  71      37.394  49.916  24.900  1.00 25.23           C
ATOM    544  N   SER A  72      35.873  53.983  27.796  1.00 22.19           N
ATOM    545  CA  SER A  72      36.737  54.930  28.469  1.00 25.12           C
ATOM    546  C   SER A  72      38.074  54.328  28.851  1.00 25.51           C
ATOM    547  O   SER A  72      38.193  53.121  29.109  1.00 24.55           O
ATOM    548  CB  SER A  72      36.052  55.574  29.674  1.00 24.52           C
ATOM    549  OG  SER A  72      35.633  54.583  30.579  1.00 31.90           O
ATOM    550  N   ILE A  73      39.104  55.133  28.671  1.00 26.49           N
ATOM    551  CA  ILE A  73      40.469  54.723  28.927  1.00 26.87           C
ATOM    552  C   ILE A  73      40.732  54.714  30.431  1.00 29.92           C
ATOM    553  O   ILE A  73      41.014  55.750  31.046  1.00 29.79           O
ATOM    554  CB  ILE A  73      41.427  55.656  28.203  1.00 25.84           C
ATOM    555  CG1 ILE A  73      41.068  55.692  26.713  1.00 21.31           C
ATOM    556  CG2 ILE A  73      42.872  55.208  28.425  1.00 23.52           C
ATOM    557  CD1 ILE A  73      41.591  56.913  25.955  1.00 18.20           C
ATOM    558  N   THR A  74      40.456  53.581  31.047  1.00 30.75           N
ATOM    559  CA  THR A  74      40.711  53.430  32.465  1.00 32.96           C
ATOM    560  C   THR A  74      41.989  52.642  32.676  1.00 35.15           C
ATOM    561  O   THR A  74      42.387  51.857  31.818  1.00 33.89           O
ATOM    562  CB  THR A  74      39.516  52.734  33.137  1.00 35.05           C
ATOM    563  OG1 THR A  74      39.448  51.387  32.677  1.00 33.36           O
ATOM    564  CG2 THR A  74      38.210  53.466  32.801  1.00 35.26           C
ATOM    565  N   ASP A  75      42.579  52.798  33.846  1.00 37.91           N
ATOM    566  CA  ASP A  75      43.809  52.114  34.196  1.00 44.06           C
ATOM    567  C   ASP A  75      43.636  50.591  34.136  1.00 41.17           C
ATOM    568  O   ASP A  75      44.461  49.868  33.569  1.00 37.60           O
ATOM    569  CB  ASP A  75      44.259  52.549  35.582  1.00 53.71           C
ATOM    570  CG  ASP A  75      45.753  52.669  35.702  1.00 65.27           C
ATOM    571  OD1 ASP A  75      46.281  53.760  35.430  1.00 70.64           O
ATOM    572  OD2 ASP A  75      46.399  51.669  36.069  1.00 68.27           O
ATOM    573  N   LYS A  76      42.495  50.135  34.617  1.00 41.84           N
ATOM    574  CA  LYS A  76      42.155  48.725  34.631  1.00 43.86           C
ATOM    575  C   LYS A  76      42.076  48.122  33.221  1.00 41.18           C
ATOM    576  O   LYS A  76      42.565  47.025  32.999  1.00 41.31           O
ATOM    577  CB  LYS A  76      40.834  48.525  35.393  1.00 48.63           C
ATOM    578  CG  LYS A  76      40.696  47.177  36.111  1.00 57.21           C
ATOM    579  CD  LYS A  76      40.268  46.112  35.138  1.00 66.97           C
ATOM    580  CE  LYS A  76      40.923  44.790  35.452  1.00 73.00           C
ATOM    581  NZ  LYS A  76      40.879  43.900  34.275  1.00 78.73           N
ATOM    582  N   ARG A  77      41.549  48.858  32.259  1.00 38.06           N
ATOM    583  CA  ARG A  77      41.531  48.356  30.880  1.00 36.26           C
ATOM    584  C   ARG A  77      42.892  48.428  30.220  1.00 35.96           C
ATOM    585  O   ARG A  77      43.203  47.607  29.371  1.00 37.90           O
ATOM    586  CB  ARG A  77      40.520  49.107  30.025  1.00 35.35           C
ATOM    587  CG  ARG A  77      39.093  48.831  30.418  1.00 34.61           C
ATOM    588  CD  ARG A  77      38.086  49.620  29.622  1.00 34.78           C
ATOM    589  NE  ARG A  77      36.750  49.286  30.076  1.00 33.49           N
ATOM    590  CZ  ARG A  77      35.804  50.196  30.248  1.00 31.00           C
ATOM    591  NH1 ARG A  77      34.614  49.811  30.665  1.00 29.81           N
ATOM    592  NH2 ARG A  77      36.040  51.486  30.004  1.00 31.54           N
ATOM    593  N   GLN A  78      43.686  49.432  30.578  1.00 35.53           N
ATOM    594  CA  GLN A  78      45.040  49.571  30.040  1.00 36.70           C
ATOM    595  C   GLN A  78      45.953  48.410  30.451  1.00 38.04           C
ATOM    596  O   GLN A  78      46.882  48.047  29.743  1.00 37.77           O
ATOM    597  CB  GLN A  78      45.629  50.929  30.466  1.00 35.00           C
ATOM    598  CG  GLN A  78      44.817  52.115  29.934  1.00 39.46           C
ATOM    599  CD  GLN A  78      45.600  53.424  29.866  1.00 42.06           C
ATOM    600  OE1 GLN A  78      46.092  53.809  28.814  1.00 46.20           O
ATOM    601  NE2 GLN A  78      45.713  54.112  30.985  1.00 41.44           N
ATOM    602  N   GLN A  79      45.613  47.804  31.572  1.00 41.08           N
ATOM    603  CA  GLN A  79      46.189  46.546  32.008  1.00 44.98           C
ATOM    604  C   GLN A  79      45.972  45.440  30.960  1.00 44.86           C
ATOM    605  O   GLN A  79      46.859  44.623  30.742  1.00 44.97           O
ATOM    606  CB  GLN A  79      45.570  46.167  33.367  1.00 50.71           C
ATOM    607  CG  GLN A  79      46.417  46.495  34.605  1.00 60.89           C
ATOM    608  CD  GLN A  79      46.733  47.980  34.785  1.00 68.88           C
ATOM    609  OE1 GLN A  79      46.867  48.732  33.826  1.00 72.10           O
ATOM    610  NE2 GLN A  79      46.857  48.407  36.047  1.00 70.81           N
ATOM    611  N   GLU A  80      44.851  45.488  30.230  1.00 42.79           N
ATOM    612  CA  GLU A  80      44.451  44.413  29.307  1.00 41.83           C
ATOM    613  C   GLU A  80      44.750  44.735  27.845  1.00 37.90           C
ATOM    614  O   GLU A  80      45.031  43.816  27.058  1.00 34.40           O
ATOM    615  CB  GLU A  80      42.964  44.121  29.435  1.00 48.44           C
ATOM    616  CG  GLU A  80      42.518  43.594  30.775  1.00 58.67           C
ATOM    617  CD  GLU A  80      41.412  42.586  30.628  1.00 65.04           C
ATOM    618  OE1 GLU A  80      40.359  42.938  30.036  1.00 68.61           O
ATOM    619  OE2 GLU A  80      41.599  41.454  31.098  1.00 71.43           O
ATOM    620  N   ILE A  81      44.278  45.912  27.423  1.00 33.82           N
ATOM    621  CA  ILE A  81      44.266  46.311  26.010  1.00 29.05           C
ATOM    622  C   ILE A  81      45.007  47.622  25.841  1.00 25.87           C
ATOM    623  O   ILE A  81      45.349  48.295  26.825  1.00 27.22           O
ATOM    624  CB  ILE A  81      42.831  46.469  25.469  1.00 27.37           C
ATOM    625  CG1 ILE A  81      42.051  47.552  26.228  1.00 24.66           C
ATOM    626  CG2 ILE A  81      42.105  45.161  25.461  1.00 26.45           C
ATOM    627  CD1 ILE A  81      40.646  47.817  25.689  1.00 19.13           C
ATOM    628  N   ALA A  82      45.178  48.013  24.574  1.00 23.21           N
ATOM    629  CA  ALA A  82      45.740  49.296  24.206  1.00 24.57           C
ATOM    630  C   ALA A  82      44.629  50.223  23.735  1.00 23.88           C
ATOM    631  O   ALA A  82      43.543  49.762  23.416  1.00 23.49           O
ATOM    632  CB  ALA A  82      46.744  49.103  23.102  1.00 22.45           C
ATOM    633  N   PHE A  83      44.883  51.537  23.745  1.00 24.16           N
ATOM    634  CA  PHE A  83      43.909  52.534  23.286  1.00 24.86           C
ATOM    635  C   PHE A  83      44.560  53.464  22.284  1.00 25.24           C
ATOM    636  O   PHE A  83      45.751  53.789  22.412  1.00 27.16           O
ATOM    637  CB  PHE A  83      43.392  53.365  24.451  1.00 22.66           C
ATOM    638  CG  PHE A  83      42.435  52.646  25.339  1.00 24.05           C
ATOM    639  CD1 PHE A  83      41.101  52.568  24.993  1.00 22.90           C
ATOM    640  CD2 PHE A  83      42.885  52.064  26.502  1.00 22.03           C
ATOM    641  CE1 PHE A  83      40.216  51.909  25.806  1.00 21.54           C
ATOM    642  CE2 PHE A  83      42.017  51.403  27.326  1.00 23.09           C
ATOM    643  CZ  PHE A  83      40.679  51.326  26.975  1.00 20.39           C
ATOM    644  N   SER A  84      43.773  53.980  21.361  1.00 24.28           N
ATOM    645  CA  SER A  84      44.201  55.120  20.576  1.00 23.81           C
ATOM    646  C   SER A  84      44.318  56.332  21.477  1.00 22.23           C
ATOM    647  O   SER A  84      43.955  56.287  22.659  1.00 20.11           O
ATOM    648  CB  SER A  84      43.215  55.420  19.448  1.00 23.47           C
ATOM    649  OG  SER A  84      41.978  55.850  19.982  1.00 20.22           O
ATOM    650  N   ASP A  85      44.703  57.451  20.897  1.00 23.09           N
ATOM    651  CA  ASP A  85      44.495  58.729  21.550  1.00 23.67           C
ATOM    652  C   ASP A  85      43.004  58.955  21.777  1.00 25.37           C
ATOM    653  O   ASP A  85      42.167  58.345  21.125  1.00 25.13           O
ATOM    654  CB  ASP A  85      45.095  59.840  20.703  1.00 25.96           C
ATOM    655  CG  ASP A  85      46.596  59.760  20.641  1.00 27.48           C
ATOM    656  OD1 ASP A  85      47.230  59.417  21.665  1.00 30.66           O
ATOM    657  OD2 ASP A  85      47.165  60.035  19.575  1.00 31.07           O
ATOM    658  N   LYS A  86      42.706  59.792  22.753  1.00 26.85           N
ATOM    659  CA  LYS A  86      41.338  60.135  23.124  1.00 26.19           C
ATOM    660  C   LYS A  86      40.496  60.589  21.922  1.00 24.69           C
ATOM    661  O   LYS A  86      40.934  61.374  21.091  1.00 24.39           O
ATOM    662  CB  LYS A  86      41.380  61.215  24.192  1.00 31.85           C
ATOM    663  CG  LYS A  86      40.035  61.668  24.699  1.00 36.13           C
ATOM    664  CD  LYS A  86      40.208  62.764  25.719  1.00 34.09           C
ATOM    665  CE  LYS A  86      40.435  64.084  25.032  1.00 37.70           C
ATOM    666  NZ  LYS A  86      40.308  65.193  25.999  1.00 40.33           N
ATOM    667  N   LEU A  87      39.257  60.085  21.855  1.00 25.90           N
ATOM    668  CA  LEU A  87      38.300  60.477  20.815  1.00 25.00           C
ATOM    669  C   LEU A  87      37.448  61.655  21.310  1.00 25.78           C
ATOM    670  O   LEU A  87      37.102  62.557  20.559  1.00 24.26           O
ATOM    671  CB  LEU A  87      37.381  59.283  20.491  1.00 24.49           C
ATOM    672  CG  LEU A  87      37.777  58.345  19.332  1.00 28.96           C
ATOM    673  CD1 LEU A  87      39.293  58.335  19.069  1.00 25.49           C
ATOM    674  CD2 LEU A  87      37.307  56.946  19.642  1.00 23.23           C
ATOM    675  N   TYR A  88      37.008  61.553  22.570  1.00 25.48           N
ATOM    676  CA  TYR A  88      36.289  62.625  23.268  1.00 25.06           C
ATOM    677  C   TYR A  88      36.293  62.339  24.757  1.00 24.27           C
ATOM    678  O   TYR A  88      36.701  61.253  25.171  1.00 26.64           O
ATOM    679  CB  TYR A  88      34.834  62.751  22.782  1.00 22.94           C
ATOM    680  CG  TYR A  88      34.072  61.436  22.685  1.00 17.81           C
ATOM    681  CD1 TYR A  88      33.398  60.897  23.784  1.00 16.70           C
ATOM    682  CD2 TYR A  88      34.032  60.743  21.488  1.00 20.25           C
ATOM    683  CE1 TYR A  88      32.713  59.700  23.671  1.00 18.31           C
ATOM    684  CE2 TYR A  88      33.356  59.553  21.361  1.00 21.67           C
ATOM    685  CZ  TYR A  88      32.703  59.041  22.448  1.00 20.42           C
ATOM    686  OH  TYR A  88      32.026  57.846  22.310  1.00 21.51           O
ATOM    687  N   ALA A  89      35.836  63.296  25.560  1.00 24.46           N
ATOM    688  CA  ALA A  89      35.839  63.141  27.018  1.00 24.18           C
ATOM    689  C   ALA A  89      34.605  62.389  27.473  1.00 22.89           C
ATOM    690  O   ALA A  89      33.577  62.443  26.812  1.00 23.12           O
ATOM    691  CB  ALA A  89      35.892  64.488  27.689  1.00 22.80           C
ATOM    692  N   ALA A  90      34.688  61.790  28.666  1.00 25.53           N
ATOM    693  CA  ALA A  90      33.558  61.119  29.285  1.00 25.10           C
ATOM    694  C   ALA A  90      33.458  61.521  30.753  1.00 24.64           C
ATOM    695  O   ALA A  90      33.548  60.662  31.643  1.00 23.09           O
ATOM    696  CB  ALA A  90      33.734  59.623  29.175  1.00 24.32           C
ATOM    697  N   ASP A  91      33.369  62.830  31.020  1.00 25.08           N
ATOM    698  CA  ASP A  91      33.372  63.318  32.404  1.00 22.36           C
ATOM    699  C   ASP A  91      31.966  63.470  32.948  1.00 18.87           C
ATOM    700  O   ASP A  91      30.973  63.362  32.215  1.00 19.83           O
ATOM    701  CB  ASP A  91      34.107  64.667  32.520  1.00 26.60           C
ATOM    702  CG  ASP A  91      35.484  64.666  31.859  1.00 29.42           C
ATOM    703  OD1 ASP A  91      36.310  63.774  32.155  1.00 31.75           O
ATOM    704  OD2 ASP A  91      35.751  65.561  31.039  1.00 34.12           O
ATOM    705  N   SER A  92      31.898  63.691  34.264  1.00 21.33           N
ATOM    706  CA  SER A  92      30.649  63.928  34.959  1.00 24.17           C
ATOM    707  C   SER A  92      30.495  65.407  35.250  1.00 23.52           C
ATOM    708  O   SER A  92      31.437  66.173  35.101  1.00 20.68           O
ATOM    709  CB  SER A  92      30.640  63.158  36.272  1.00 22.66           C
ATOM    710  OG  SER A  92      30.727  61.776  36.023  1.00 28.83           O
ATOM    711  N   ARG A  93      29.348  65.796  35.774  1.00 22.24           N
ATOM    712  CA  ARG A  93      29.061  67.201  35.974  1.00 20.46           C
ATOM    713  C   ARG A  93      27.822  67.340  36.829  1.00 23.59           C
ATOM    714  O   ARG A  93      26.986  66.447  36.824  1.00 22.33           O
ATOM    715  CB  ARG A  93      28.810  67.846  34.622  1.00 16.00           C
ATOM    716  CG  ARG A  93      29.082  69.328  34.576  1.00 16.88           C
ATOM    717  CD  ARG A  93      29.339  69.838  33.184  1.00 19.09           C
ATOM    718  NE  ARG A  93      29.410  71.287  33.218  1.00 25.22           N
ATOM    719  CZ  ARG A  93      29.360  72.032  32.126  1.00 28.83           C
ATOM    720  NH1 ARG A  93      29.431  73.342  32.248  1.00 25.27           N
ATOM    721  NH2 ARG A  93      29.240  71.473  30.921  1.00 24.95           N
ATOM    722  N   LEU A  94      27.795  68.364  37.685  1.00 25.18           N
ATOM    723  CA  LEU A  94      26.637  68.603  38.553  1.00 25.34           C
ATOM    724  C   LEU A  94      25.499  69.264  37.766  1.00 25.96           C
ATOM    725  O   LEU A  94      25.727  70.073  36.870  1.00 22.08           O
ATOM    726  CB  LEU A  94      27.015  69.483  39.758  1.00 18.99           C
ATOM    727  CG  LEU A  94      27.956  68.889  40.822  1.00 22.20           C
ATOM    728  CD1 LEU A  94      28.357  69.959  41.802  1.00 21.34           C
ATOM    729  CD2 LEU A  94      27.299  67.748  41.554  1.00 18.35           C
ATOM    730  N   ILE A  95      24.275  68.805  38.012  1.00 27.75           N
ATOM    731  CA  ILE A  95      23.081  69.470  37.531  1.00 27.75           C
ATOM    732  C   ILE A  95      22.346  70.086  38.702  1.00 25.76           C
ATOM    733  O   ILE A  95      22.308  69.502  39.775  1.00 21.90           O
ATOM    734  CB  ILE A  95      22.154  68.461  36.832  1.00 34.05           C
ATOM    735  CG1 ILE A  95      22.877  67.733  35.727  1.00 38.17           C
ATOM    736  CG2 ILE A  95      20.872  69.132  36.339  1.00 38.38           C
ATOM    737  CD1 ILE A  95      23.464  66.433  36.178  1.00 47.36           C
ATOM    738  N   ALA A  96      21.898  71.318  38.550  1.00 25.56           N
ATOM    739  CA  ALA A  96      21.111  71.980  39.570  1.00 25.04           C
ATOM    740  C   ALA A  96      20.096  72.902  38.921  1.00 27.19           C
ATOM    741  O   ALA A  96      19.982  72.953  37.686  1.00 28.84           O
ATOM    742  CB  ALA A  96      22.038  72.755  40.519  1.00 18.49           C
ATOM    743  N   ALA A  97      19.258  73.533  39.737  1.00 27.40           N
ATOM    744  CA  ALA A  97      18.313  74.536  39.268  1.00 26.76           C
ATOM    745  C   ALA A  97      19.025  75.669  38.520  1.00 27.91           C
ATOM    746  O   ALA A  97      20.107  76.107  38.943  1.00 26.56           O
ATOM    747  CB  ALA A  97      17.547  75.097  40.436  1.00 24.48           C
ATOM    748  N   LYS A  98      18.447  76.117  37.419  1.00 30.07           N
ATOM    749  CA  LYS A  98      18.947  77.305  36.744  1.00 31.33           C
ATOM    750  C   LYS A  98      19.238  78.449  37.694  1.00 31.70           C
ATOM    751  O   LYS A  98      18.459  78.708  38.599  1.00 31.00           O
ATOM    752  CB  LYS A  98      18.012  77.754  35.644  1.00 34.69           C
ATOM    753  CG  LYS A  98      18.522  77.368  34.284  1.00 40.07           C
ATOM    754  CD  LYS A  98      17.524  77.610  33.186  1.00 45.03           C
ATOM    755  CE  LYS A  98      17.826  76.691  32.033  1.00 48.62           C
ATOM    756  NZ  LYS A  98      17.164  77.082  30.775  1.00 56.35           N
ATOM    757  N   GLY A  99      20.445  78.974  37.581  1.00 32.69           N
ATOM    758  CA  GLY A  99      20.850  80.104  38.384  1.00 32.59           C
ATOM    759  C   GLY A  99      21.429  79.726  39.741  1.00 32.75           C
ATOM    760  O   GLY A  99      21.735  80.601  40.534  1.00 33.80           O
ATOM    761  N   SER A 100      21.574  78.423  40.020  1.00 32.47           N
ATOM    762  CA  SER A 100      22.210  77.973  41.262  1.00 32.14           C
ATOM    763  C   SER A 100      23.658  78.480  41.318  1.00 29.04           C
ATOM    764  O   SER A 100      24.393  78.334  40.355  1.00 28.24           O
ATOM    765  CB  SER A 100      22.210  76.449  41.315  1.00 33.68           C
ATOM    766  OG  SER A 100      22.547  75.990  42.617  1.00 38.84           O
ATOM    767  N   PRO A 101      24.137  78.886  42.498  1.00 28.58           N
ATOM    768  CA  PRO A 101      25.547  79.231  42.643  1.00 30.11           C
ATOM    769  C   PRO A 101      26.424  78.023  42.999  1.00 34.81           C
ATOM    770  O   PRO A 101      27.607  78.184  43.255  1.00 37.96           O
ATOM    771  CB  PRO A 101      25.511  80.230  43.789  1.00 30.33           C
ATOM    772  CG  PRO A 101      24.426  79.721  44.642  1.00 31.12           C
ATOM    773  CD  PRO A 101      23.358  79.301  43.682  1.00 31.65           C
ATOM    774  N   ILE A 102      25.837  76.820  42.981  1.00 32.04           N
ATOM    775  CA  ILE A 102      26.533  75.585  43.353  1.00 29.39           C
ATOM    776  C   ILE A 102      27.713  75.273  42.422  1.00 27.81           C
ATOM    777  O   ILE A 102      27.650  75.500  41.224  1.00 24.93           O
ATOM    778  CB  ILE A 102      25.526  74.419  43.389  1.00 31.79           C
ATOM    779  CG1 ILE A 102      25.012  74.183  44.790  1.00 33.42           C
ATOM    780  CG2 ILE A 102      26.139  73.123  42.852  1.00 35.69           C
ATOM    781  CD1 ILE A 102      23.863  73.214  44.833  1.00 35.80           C
ATOM    782  N   GLN A 103      28.835  74.865  43.029  1.00 27.21           N
ATOM    783  CA  GLN A 103      30.043  74.483  42.310  1.00 28.46           C
ATOM    784  C   GLN A 103      30.471  73.098  42.751  1.00 26.91           C
ATOM    785  O   GLN A 103      30.219  72.732  43.889  1.00 24.00           O
ATOM    786  CB  GLN A 103      31.155  75.463  42.658  1.00 29.62           C
ATOM    787  CG  GLN A 103      31.072  76.757  41.895  1.00 33.09           C
ATOM    788  CD  GLN A 103      31.310  76.553  40.424  1.00 34.83           C
ATOM    789  OE1 GLN A 103      30.540  77.023  39.600  1.00 42.12           O
ATOM    790  NE2 GLN A 103      32.381  75.847  40.092  1.00 38.39           N
ATOM    791  N   PRO A 104      31.278  72.389  41.958  1.00 25.26           N
ATOM    792  CA  PRO A 104      31.767  71.072  42.403  1.00 27.04           C
ATOM    793  C   PRO A 104      33.008  71.151  43.301  1.00 29.17           C
ATOM    794  O   PRO A 104      33.989  70.444  43.100  1.00 31.27           O
ATOM    795  CB  PRO A 104      32.081  70.336  41.088  1.00 26.80           C
ATOM    796  CG  PRO A 104      32.379  71.421  40.138  1.00 24.46           C
ATOM    797  CD  PRO A 104      31.416  72.539  40.498  1.00 22.97           C
ATOM    798  N   THR A 105      32.936  72.018  44.319  1.00 28.97           N
ATOM    799  CA  THR A 105      33.980  72.140  45.317  1.00 29.73           C
ATOM    800  C   THR A 105      33.440  71.700  46.656  1.00 31.28           C
ATOM    801  O   THR A 105      32.259  71.836  46.935  1.00 31.77           O
ATOM    802  CB  THR A 105      34.462  73.580  45.439  1.00 30.12           C
ATOM    803  OG1 THR A 105      33.393  74.384  45.934  1.00 32.28           O
ATOM    804  CG2 THR A 105      34.938  74.122  44.100  1.00 30.02           C
ATOM    805  N   LEU A 106      34.348  71.378  47.553  1.00 32.24           N
ATOM    806  CA  LEU A 106      33.953  70.929  48.861  1.00 34.61           C
ATOM    807  C   LEU A 106      33.390  72.099  49.642  1.00 36.74           C
ATOM    808  O   LEU A 106      32.408  71.964  50.381  1.00 37.36           O
ATOM    809  CB  LEU A 106      35.170  70.372  49.573  1.00 38.52           C
ATOM    810  CG  LEU A 106      34.946  69.449  50.756  1.00 44.52           C
ATOM    811  CD1 LEU A 106      34.153  68.218  50.296  1.00 44.97           C
ATOM    812  CD2 LEU A 106      36.286  69.068  51.335  1.00 47.76           C
ATOM    813  N   GLU A 107      33.893  73.268  49.291  1.00 38.81           N
ATOM    814  CA  GLU A 107      33.523  74.520  49.925  1.00 41.86           C
ATOM    815  C   GLU A 107      32.070  74.860  49.586  1.00 41.13           C
ATOM    816  O   GLU A 107      31.241  75.150  50.462  1.00 42.61           O
ATOM    817  CB  GLU A 107      34.444  75.613  49.401  1.00 49.49           C
ATOM    818  CG  GLU A 107      35.944  75.326  49.550  1.00 61.04           C
ATOM    819  CD  GLU A 107      36.557  74.532  48.397  1.00 65.59           C
ATOM    820  OE1 GLU A 107      36.455  73.285  48.387  1.00 67.68           O
ATOM    821  OE2 GLU A 107      37.149  75.143  47.493  1.00 69.42           O
ATOM    822  N   SER A 108      31.727  74.642  48.333  1.00 37.58           N
ATOM    823  CA  SER A 108      30.404  74.937  47.822  1.00 33.65           C
ATOM    824  C   SER A 108      29.375  73.883  48.254  1.00 34.58           C
ATOM    825  O   SER A 108      28.250  74.222  48.586  1.00 35.70           O
ATOM    826  CB  SER A 108      30.470  75.048  46.307  1.00 30.35           C
ATOM    827  OG  SER A 108      29.242  75.452  45.753  1.00 35.59           O
ATOM    828  N   LEU A 109      29.796  72.638  48.373  1.00 34.48           N
ATOM    829  CA  LEU A 109      28.842  71.545  48.516  1.00 31.28           C
ATOM    830  C   LEU A 109      28.527  71.208  49.977  1.00 34.83           C
ATOM    831  O   LEU A 109      27.573  70.501  50.263  1.00 36.04           O
ATOM    832  CB  LEU A 109      29.346  70.315  47.780  1.00 24.40           C
ATOM    833  CG  LEU A 109      29.202  70.389  46.269  1.00 22.85           C
ATOM    834  CD1 LEU A 109      29.902  69.212  45.638  1.00 21.79           C
ATOM    835  CD2 LEU A 109      27.739  70.430  45.912  1.00 24.31           C
ATOM    836  N   LYS A 110      29.306  71.704  50.907  1.00 41.05           N
ATOM    837  CA  LYS A 110      29.027  71.427  52.295  1.00 46.08           C
ATOM    838  C   LYS A 110      27.729  72.051  52.764  1.00 45.48           C
ATOM    839  O   LYS A 110      27.518  73.260  52.604  1.00 46.87           O
ATOM    840  CB  LYS A 110      30.191  71.793  53.199  1.00 51.89           C
ATOM    841  CG  LYS A 110      31.204  70.684  53.289  1.00 60.82           C
ATOM    842  CD  LYS A 110      32.523  71.226  53.764  1.00 67.80           C
ATOM    843  CE  LYS A 110      33.530  70.110  53.826  1.00 70.29           C
ATOM    844  NZ  LYS A 110      34.897  70.659  53.858  1.00 74.83           N
ATOM    845  N   GLY A 111      26.790  71.176  53.073  1.00 46.33           N
ATOM    846  CA  GLY A 111      25.457  71.572  53.460  1.00 47.54           C
ATOM    847  C   GLY A 111      24.436  71.066  52.469  1.00 48.27           C
ATOM    848  O   GLY A 111      23.273  70.834  52.798  1.00 52.21           O
ATOM    849  N   LYS A 112      24.900  70.823  51.259  1.00 43.87           N
ATOM    850  CA  LYS A 112      24.005  70.442  50.183  1.00 40.46           C
ATOM    851  C   LYS A 112      23.755  68.948  50.195  1.00 38.77           C
ATOM    852  O   LYS A 112      24.351  68.216  50.998  1.00 38.23           O
ATOM    853  CB  LYS A 112      24.589  70.892  48.844  1.00 42.24           C
ATOM    854  CG  LYS A 112      25.017  72.364  48.837  1.00 46.54           C
ATOM    855  CD  LYS A 112      23.832  73.318  48.640  1.00 55.48           C
ATOM    856  CE  LYS A 112      23.259  73.822  49.970  1.00 66.14           C
ATOM    857  NZ  LYS A 112      22.046  73.084  50.404  1.00 69.69           N
ATOM    858  N   HIS A 113      22.708  68.562  49.476  1.00 36.57           N
ATOM    859  CA  HIS A 113      22.348  67.172  49.274  1.00 33.76           C
ATOM    860  C   HIS A 113      22.486  66.836  47.817  1.00 31.68           C
ATOM    861  O   HIS A 113      21.995  67.586  46.985  1.00 27.98           O
ATOM    862  CB  HIS A 113      20.906  66.972  49.690  1.00 38.14           C
ATOM    863  CG  HIS A 113      20.642  67.519  51.041  1.00 47.24           C
ATOM    864  ND1 HIS A 113      19.938  68.690  51.259  1.00 52.05           N
ATOM    865  CD2 HIS A 113      21.016  67.027  52.259  1.00 48.57           C
ATOM    866  CE1 HIS A 113      19.905  68.863  52.559  1.00 53.20           C
ATOM    867  NE2 HIS A 113      20.542  67.885  53.206  1.00 52.70           N
ATOM    868  N   VAL A 114      23.453  65.982  47.548  1.00 30.03           N
ATOM    869  CA  VAL A 114      23.813  65.616  46.194  1.00 27.17           C
ATOM    870  C   VAL A 114      23.347  64.204  45.918  1.00 26.46           C
ATOM    871  O   VAL A 114      23.558  63.319  46.737  1.00 28.87           O
ATOM    872  CB  VAL A 114      25.329  65.686  46.026  1.00 25.43           C
ATOM    873  CG1 VAL A 114      25.688  65.543  44.561  1.00 22.72           C
ATOM    874  CG2 VAL A 114      25.901  66.977  46.633  1.00 26.37           C
ATOM    875  N   GLY A 115      22.570  64.021  44.871  1.00 25.66           N
ATOM    876  CA  GLY A 115      22.109  62.700  44.532  1.00 21.40           C
ATOM    877  C   GLY A 115      23.053  62.045  43.562  1.00 23.75           C
ATOM    878  O   GLY A 115      23.624  62.687  42.671  1.00 22.39           O
ATOM    879  N   VAL A 116      23.150  60.738  43.699  1.00 25.70           N
ATOM    880  CA  VAL A 116      24.076  59.961  42.920  1.00 26.58           C
ATOM    881  C   VAL A 116      23.497  58.572  42.695  1.00 28.14           C
ATOM    882  O   VAL A 116      22.604  58.176  43.430  1.00 28.75           O
ATOM    883  CB  VAL A 116      25.424  59.911  43.668  1.00 26.53           C
ATOM    884  CG1 VAL A 116      25.547  58.674  44.571  1.00 24.45           C
ATOM    885  CG2 VAL A 116      26.623  60.077  42.723  1.00 24.04           C
ATOM    886  N   LEU A 117      23.674  58.046  41.498  1.00 28.86           N
ATOM    887  CA  LEU A 117      23.115  56.745  41.185  1.00 31.66           C
ATOM    888  C   LEU A 117      23.896  55.654  41.889  1.00 31.82           C
ATOM    889  O   LEU A 117      25.118  55.636  41.879  1.00 30.61           O
ATOM    890  CB  LEU A 117      23.159  56.501  39.683  1.00 28.14           C
ATOM    891  CG  LEU A 117      22.385  55.278  39.219  1.00 32.32           C
ATOM    892  CD1 LEU A 117      20.900  55.524  39.409  1.00 34.58           C
ATOM    893  CD2 LEU A 117      22.709  55.006  37.775  1.00 35.77           C
ATOM    894  N   GLN A 118      23.202  54.726  42.516  1.00 31.91           N
ATOM    895  CA  GLN A 118      23.888  53.722  43.298  1.00 32.63           C
ATOM    896  C   GLN A 118      24.681  52.762  42.435  1.00 30.64           C
ATOM    897  O   GLN A 118      24.247  52.368  41.343  1.00 29.42           O
ATOM    898  CB  GLN A 118      22.886  52.978  44.163  1.00 33.51           C
ATOM    899  CG  GLN A 118      23.526  52.314  45.352  1.00 39.19           C
ATOM    900  CD  GLN A 118      22.555  51.402  46.043  1.00 43.07           C
ATOM    901  OE1 GLN A 118      21.788  50.680  45.388  1.00 44.69           O
ATOM    902  NE2 GLN A 118      22.572  51.424  47.362  1.00 46.54           N
ATOM    903  N   GLY A 119      25.929  52.565  42.814  1.00 31.05           N
ATOM    904  CA  GLY A 119      26.822  51.636  42.131  1.00 33.87           C
ATOM    905  C   GLY A 119      27.522  52.222  40.902  1.00 36.08           C
ATOM    906  O   GLY A 119      28.199  51.501  40.178  1.00 35.30           O
ATOM    907  N   SER A 120      27.353  53.499  40.632  1.00 35.22           N
ATOM    908  CA  SER A 120      28.019  54.091  39.468  1.00 32.03           C
ATOM    909  C   SER A 120      29.351  54.780  39.819  1.00 30.69           C
ATOM    910  O   SER A 120      29.744  54.803  40.991  1.00 29.31           O
ATOM    911  CB  SER A 120      27.080  55.019  38.658  1.00 34.67           C
ATOM    912  OG  SER A 120      26.924  56.309  39.246  1.00 29.16           O
ATOM    913  N   THR A 121      30.161  55.036  38.808  1.00 29.77           N
ATOM    914  CA  THR A 121      31.458  55.696  38.984  1.00 28.77           C
ATOM    915  C   THR A 121      31.269  57.019  39.697  1.00 24.99           C
ATOM    916  O   THR A 121      32.074  57.419  40.523  1.00 29.29           O
ATOM    917  CB  THR A 121      32.099  55.948  37.627  1.00 28.37           C
ATOM    918  OG1 THR A 121      31.141  56.570  36.774  1.00 32.60           O
ATOM    919  CG2 THR A 121      32.543  54.656  36.980  1.00 30.32           C
ATOM    920  N   GLN A 122      30.147  57.681  39.413  1.00 26.57           N
ATOM    921  CA  GLN A 122      29.792  58.929  40.098  1.00 26.25           C
ATOM    922  C   GLN A 122      29.729  58.777  41.623  1.00 25.55           C
ATOM    923  O   GLN A 122      30.232  59.631  42.342  1.00 26.60           O
ATOM    924  CB  GLN A 122      28.489  59.513  39.550  1.00 22.72           C
ATOM    925  CG  GLN A 122      28.651  60.152  38.196  1.00 19.38           C
ATOM    926  CD  GLN A 122      28.624  59.147  37.046  1.00 26.89           C
ATOM    927  OE1 GLN A 122      29.097  59.432  35.957  1.00 26.86           O
ATOM    928  NE2 GLN A 122      28.070  57.967  37.288  1.00 25.00           N
ATOM    929  N   GLU A 123      29.119  57.695  42.118  1.00 28.09           N
ATOM    930  CA  GLU A 123      29.000  57.443  43.557  1.00 27.20           C
ATOM    931  C   GLU A 123      30.372  57.176  44.145  1.00 25.65           C
ATOM    932  O   GLU A 123      30.714  57.731  45.179  1.00 25.60           O
ATOM    933  CB  GLU A 123      28.090  56.230  43.825  1.00 25.46           C
ATOM    934  CG  GLU A 123      27.994  55.791  45.290  1.00 30.92           C
ATOM    935  CD  GLU A 123      27.324  54.427  45.429  1.00 32.69           C
ATOM    936  OE1 GLU A 123      27.606  53.544  44.604  1.00 35.34           O
ATOM    937  OE2 GLU A 123      26.516  54.230  46.356  1.00 37.91           O
ATOM    938  N   ALA A 124      31.192  56.429  43.429  1.00 26.43           N
ATOM    939  CA  ALA A 124      32.556  56.199  43.862  1.00 25.89           C
ATOM    940  C   ALA A 124      33.336  57.506  44.062  1.00 25.12           C
ATOM    941  O   ALA A 124      33.928  57.753  45.120  1.00 27.75           O
ATOM    942  CB  ALA A 124      33.266  55.315  42.868  1.00 25.04           C
ATOM    943  N   TYR A 125      33.250  58.375  43.064  1.00 26.91           N
ATOM    944  CA  TYR A 125      33.888  59.677  43.107  1.00 27.11           C
ATOM    945  C   TYR A 125      33.334  60.514  44.265  1.00 27.41           C
ATOM    946  O   TYR A 125      34.083  61.095  45.063  1.00 27.94           O
ATOM    947  CB  TYR A 125      33.684  60.434  41.803  1.00 25.84           C
ATOM    948  CG  TYR A 125      34.266  61.816  41.853  1.00 30.51           C
ATOM    949  CD1 TYR A 125      35.597  62.017  41.549  1.00 30.85           C
ATOM    950  CD2 TYR A 125      33.483  62.918  42.208  1.00 29.56           C
ATOM    951  CE1 TYR A 125      36.148  63.270  41.591  1.00 30.92           C
ATOM    952  CE2 TYR A 125      34.030  64.177  42.252  1.00 31.81           C
ATOM    953  CZ  TYR A 125      35.374  64.340  41.938  1.00 33.27           C
ATOM    954  OH  TYR A 125      35.953  65.580  41.971  1.00 39.51           O
ATOM    955  N   ALA A 126      32.001  60.588  44.327  1.00 30.78           N
ATOM    956  CA  ALA A 126      31.301  61.403  45.325  1.00 30.61           C
ATOM    957  C   ALA A 126      31.563  60.885  46.725  1.00 30.48           C
ATOM    958  O   ALA A 126      31.712  61.664  47.657  1.00 32.86           O
ATOM    959  CB  ALA A 126      29.821  61.416  45.055  1.00 28.35           C
ATOM    960  N   ASN A 127      31.619  59.573  46.883  1.00 33.11           N
ATOM    961  CA  ASN A 127      31.839  58.951  48.182  1.00 35.20           C
ATOM    962  C   ASN A 127      33.243  59.272  48.715  1.00 32.89           C
ATOM    963  O   ASN A 127      33.367  59.868  49.774  1.00 31.13           O
ATOM    964  CB  ASN A 127      31.591  57.431  48.125  1.00 38.43           C
ATOM    965  CG  ASN A 127      30.117  57.038  48.223  1.00 42.80           C
ATOM    966  OD1 ASN A 127      29.239  57.852  48.532  1.00 43.05           O
ATOM    967  ND2 ASN A 127      29.839  55.771  47.956  1.00 45.07           N
ATOM    968  N   ASP A 128      34.285  59.046  47.905  1.00 36.51           N
ATOM    969  CA  ASP A 128      35.669  59.329  48.309  1.00 38.76           C
ATOM    970  C   ASP A 128      35.937  60.811  48.478  1.00 38.36           C
ATOM    971  O   ASP A 128      36.655  61.201  49.385  1.00 40.15           O
ATOM    972  CB  ASP A 128      36.695  58.767  47.305  1.00 42.16           C
ATOM    973  CG  ASP A 128      36.642  57.248  47.142  1.00 47.95           C
ATOM    974  OD1 ASP A 128      35.978  56.562  47.948  1.00 51.93           O
ATOM    975  OD2 ASP A 128      37.277  56.755  46.195  1.00 52.59           O
ATOM    976  N   ASN A 129      35.562  61.606  47.482  1.00 37.40           N
ATOM    977  CA  ASN A 129      35.921  63.029  47.482  1.00 35.89           C
ATOM    978  C   ASN A 129      35.009  63.880  48.374  1.00 35.65           C
ATOM    979  O   ASN A 129      35.426  64.930  48.842  1.00 36.00           O
ATOM    980  CB  ASN A 129      35.924  63.613  46.056  1.00 39.94           C
ATOM    981  CG  ASN A 129      36.974  62.980  45.145  1.00 45.15           C
ATOM    982  OD1 ASN A 129      36.959  61.788  44.881  1.00 45.54           O
ATOM    983  ND2 ASN A 129      37.897  63.798  44.659  1.00 48.71           N
ATOM    984  N   TRP A 130      33.729  63.536  48.467  1.00 31.59           N
ATOM    985  CA  TRP A 130      32.766  64.457  49.079  1.00 29.40           C
ATOM    986  C   TRP A 130      32.130  63.896  50.358  1.00 26.40           C
ATOM    987  O   TRP A 130      32.135  64.534  51.398  1.00 26.12           O
ATOM    988  CB  TRP A 130      31.661  64.875  48.089  1.00 29.76           C
ATOM    989  CG  TRP A 130      32.146  65.699  46.917  1.00 29.58           C
ATOM    990  CD1 TRP A 130      33.308  66.431  46.828  1.00 25.67           C
ATOM    991  CD2 TRP A 130      31.471  65.867  45.672  1.00 27.95           C
ATOM    992  NE1 TRP A 130      33.378  67.032  45.604  1.00 24.93           N
ATOM    993  CE2 TRP A 130      32.269  66.704  44.878  1.00 22.81           C
ATOM    994  CE3 TRP A 130      30.259  65.387  45.147  1.00 22.91           C
ATOM    995  CZ2 TRP A 130      31.898  67.069  43.596  1.00 20.34           C
ATOM    996  CZ3 TRP A 130      29.897  65.760  43.860  1.00 19.17           C
ATOM    997  CH2 TRP A 130      30.719  66.591  43.109  1.00 22.31           C
ATOM    998  N   ARG A 131      31.548  62.716  50.273  1.00 26.95           N
ATOM    999  CA  ARG A 131      30.829  62.181  51.410  1.00 28.43           C
ATOM   1000  C   ARG A 131      31.719  61.973  52.646  1.00 29.82           C
ATOM   1001  O   ARG A 131      31.332  62.318  53.751  1.00 30.29           O
ATOM   1002  CB  ARG A 131      30.156  60.886  51.000  1.00 29.78           C
ATOM   1003  CG  ARG A 131      29.147  60.412  52.008  1.00 33.93           C
ATOM   1004  CD  ARG A 131      28.593  59.056  51.672  1.00 39.22           C
ATOM   1005  NE  ARG A 131      28.840  58.158  52.786  1.00 48.93           N
ATOM   1006  CZ  ARG A 131      29.959  57.466  52.908  1.00 52.88           C
ATOM   1007  NH1 ARG A 131      30.104  56.674  53.951  1.00 58.96           N
ATOM   1008  NH2 ARG A 131      30.928  57.562  51.996  1.00 55.17           N
ATOM   1009  N   THR A 132      32.927  61.476  52.447  1.00 28.34           N
ATOM   1010  CA  THR A 132      33.867  61.322  53.539  1.00 28.40           C
ATOM   1011  C   THR A 132      34.219  62.662  54.202  1.00 30.04           C
ATOM   1012  O   THR A 132      34.574  62.727  55.388  1.00 29.65           O
ATOM   1013  CB  THR A 132      35.114  60.630  53.015  1.00 25.39           C
ATOM   1014  OG1 THR A 132      35.522  61.278  51.813  1.00 27.84           O
ATOM   1015  CG2 THR A 132      34.798  59.194  52.693  1.00 28.36           C
ATOM   1016  N   LYS A 133      34.027  63.737  53.462  1.00 31.74           N
ATOM   1017  CA  LYS A 133      34.319  65.061  53.975  1.00 29.76           C
ATOM   1018  C   LYS A 133      33.062  65.795  54.462  1.00 33.12           C
ATOM   1019  O   LYS A 133      33.106  66.995  54.690  1.00 37.46           O
ATOM   1020  CB  LYS A 133      35.005  65.899  52.906  1.00 28.08           C
ATOM   1021  CG  LYS A 133      36.167  65.209  52.187  1.00 33.22           C
ATOM   1022  CD  LYS A 133      37.379  65.002  53.101  1.00 34.44           C
ATOM   1023  CE  LYS A 133      38.534  64.443  52.314  1.00 35.84           C
ATOM   1024  NZ  LYS A 133      38.229  63.130  51.674  1.00 39.18           N
ATOM   1025  N   GLY A 134      31.930  65.096  54.544  1.00 35.59           N
ATOM   1026  CA  GLY A 134      30.747  65.661  55.181  1.00 36.64           C
ATOM   1027  C   GLY A 134      29.763  66.334  54.219  1.00 38.80           C
ATOM   1028  O   GLY A 134      28.841  67.004  54.659  1.00 43.50           O
ATOM   1029  N   VAL A 135      29.906  66.106  52.913  1.00 35.53           N
ATOM   1030  CA  VAL A 135      28.821  66.414  52.003  1.00 32.75           C
ATOM   1031  C   VAL A 135      27.779  65.316  52.078  1.00 32.91           C
ATOM   1032  O   VAL A 135      28.134  64.166  52.279  1.00 28.90           O
ATOM   1033  CB  VAL A 135      29.368  66.561  50.573  1.00 30.82           C
ATOM   1034  CG1 VAL A 135      28.244  66.872  49.573  1.00 26.23           C
ATOM   1035  CG2 VAL A 135      30.451  67.632  50.520  1.00 29.63           C
ATOM   1036  N   ASP A 136      26.499  65.671  52.125  1.00 31.50           N
ATOM   1037  CA  ASP A 136      25.466  64.645  52.251  1.00 29.93           C
ATOM   1038  C   ASP A 136      25.161  64.053  50.890  1.00 28.19           C
ATOM   1039  O   ASP A 136      24.448  64.641  50.090  1.00 27.36           O
ATOM   1040  CB  ASP A 136      24.187  65.195  52.868  1.00 36.85           C
ATOM   1041  CG  ASP A 136      23.123  64.139  52.998  1.00 47.29           C
ATOM   1042  OD1 ASP A 136      23.406  63.066  53.571  1.00 56.38           O
ATOM   1043  OD2 ASP A 136      21.992  64.352  52.534  1.00 50.90           O
ATOM   1044  N   VAL A 137      25.797  62.938  50.590  1.00 25.72           N
ATOM   1045  CA  VAL A 137      25.619  62.304  49.298  1.00 27.98           C
ATOM   1046  C   VAL A 137      24.592  61.198  49.423  1.00 29.98           C
ATOM   1047  O   VAL A 137      24.654  60.420  50.363  1.00 32.96           O
ATOM   1048  CB  VAL A 137      26.946  61.705  48.834  1.00 28.60           C
ATOM   1049  CG1 VAL A 137      26.783  61.007  47.495  1.00 25.51           C
ATOM   1050  CG2 VAL A 137      28.048  62.770  48.769  1.00 26.30           C
ATOM   1051  N   VAL A 138      23.559  61.212  48.574  1.00 30.11           N
ATOM   1052  CA  VAL A 138      22.483  60.241  48.693  1.00 28.42           C
ATOM   1053  C   VAL A 138      22.435  59.359  47.438  1.00 25.79           C
ATOM   1054  O   VAL A 138      22.355  59.865  46.328  1.00 27.25           O
ATOM   1055  CB  VAL A 138      21.160  60.963  48.896  1.00 31.36           C
ATOM   1056  CG1 VAL A 138      20.015  59.982  49.063  1.00 27.05           C
ATOM   1057  CG2 VAL A 138      21.270  61.921  50.092  1.00 30.37           C
ATOM   1058  N   ALA A 139      22.480  58.052  47.613  1.00 25.66           N
ATOM   1059  CA  ALA A 139      22.566  57.154  46.479  1.00 27.22           C
ATOM   1060  C   ALA A 139      21.190  56.609  46.146  1.00 28.49           C
ATOM   1061  O   ALA A 139      20.450  56.230  47.043  1.00 27.66           O
ATOM   1062  CB  ALA A 139      23.517  56.026  46.779  1.00 29.67           C
ATOM   1063  N   TYR A 140      20.857  56.595  44.850  1.00 28.17           N
ATOM   1064  CA  TYR A 140      19.514  56.242  44.385  1.00 30.32           C
ATOM   1065  C   TYR A 140      19.568  54.950  43.596  1.00 32.17           C
ATOM   1066  O   TYR A 140      20.482  54.754  42.808  1.00 31.46           O
ATOM   1067  CB  TYR A 140      18.949  57.338  43.498  1.00 26.16           C
ATOM   1068  CG  TYR A 140      18.495  58.531  44.286  1.00 27.65           C
ATOM   1069  CD1 TYR A 140      19.424  59.361  44.888  1.00 22.61           C
ATOM   1070  CD2 TYR A 140      17.141  58.824  44.429  1.00 27.87           C
ATOM   1071  CE1 TYR A 140      19.029  60.452  45.610  1.00 26.23           C
ATOM   1072  CE2 TYR A 140      16.733  59.912  45.149  1.00 27.58           C
ATOM   1073  CZ  TYR A 140      17.687  60.722  45.738  1.00 26.75           C
ATOM   1074  OH  TYR A 140      17.301  61.815  46.462  1.00 29.74           O
ATOM   1075  N   ALA A 141      18.528  54.141  43.733  1.00 32.26           N
ATOM   1076  CA  ALA A 141      18.440  52.907  42.980  1.00 32.78           C
ATOM   1077  C   ALA A 141      18.171  53.212  41.521  1.00 34.35           C
ATOM   1078  O   ALA A 141      18.440  52.413  40.638  1.00 37.75           O
ATOM   1079  CB  ALA A 141      17.333  52.051  43.535  1.00 34.20           C
ATOM   1080  N   ASN A 142      17.619  54.381  41.263  1.00 37.97           N
ATOM   1081  CA  ASN A 142      17.011  54.619  39.972  1.00 40.84           C
ATOM   1082  C   ASN A 142      17.060  56.095  39.549  1.00 42.14           C
ATOM   1083  O   ASN A 142      16.879  57.000  40.355  1.00 41.10           O
ATOM   1084  CB  ASN A 142      15.573  54.070  39.986  1.00 45.52           C
ATOM   1085  CG  ASN A 142      14.595  54.891  39.178  1.00 51.90           C
ATOM   1086  OD1 ASN A 142      13.802  55.626  39.748  1.00 57.36           O
ATOM   1087  ND2 ASN A 142      14.644  54.765  37.866  1.00 56.52           N
ATOM   1088  N   GLN A 143      17.506  56.299  38.324  1.00 43.63           N
ATOM   1089  CA  GLN A 143      17.730  57.625  37.766  1.00 43.98           C
ATOM   1090  C   GLN A 143      16.467  58.498  37.793  1.00 42.88           C
ATOM   1091  O   GLN A 143      16.556  59.695  38.025  1.00 40.16           O
ATOM   1092  CB  GLN A 143      18.268  57.487  36.351  1.00 46.02           C
ATOM   1093  CG  GLN A 143      18.934  58.748  35.782  1.00 53.59           C
ATOM   1094  CD  GLN A 143      20.039  59.307  36.675  1.00 58.29           C
ATOM   1095  OE1 GLN A 143      21.131  58.735  36.799  1.00 59.14           O
ATOM   1096  NE2 GLN A 143      19.753  60.433  37.300  1.00 59.44           N
ATOM   1097  N   ASP A 144      15.293  57.889  37.587  1.00 43.42           N
ATOM   1098  CA  ASP A 144      14.018  58.616  37.619  1.00 44.71           C
ATOM   1099  C   ASP A 144      13.804  59.352  38.925  1.00 41.51           C
ATOM   1100  O   ASP A 144      13.343  60.493  38.952  1.00 41.53           O
ATOM   1101  CB  ASP A 144      12.846  57.673  37.390  1.00 50.97           C
ATOM   1102  CG  ASP A 144      12.774  57.198  35.965  1.00 61.28           C
ATOM   1103  OD1 ASP A 144      12.513  58.042  35.093  1.00 65.49           O
ATOM   1104  OD2 ASP A 144      12.978  55.995  35.730  1.00 67.00           O
ATOM   1105  N   LEU A 145      14.053  58.637  40.006  1.00 38.86           N
ATOM   1106  CA  LEU A 145      13.891  59.183  41.340  1.00 37.24           C
ATOM   1107  C   LEU A 145      14.859  60.314  41.627  1.00 36.39           C
ATOM   1108  O   LEU A 145      14.588  61.145  42.483  1.00 35.11           O
ATOM   1109  CB  LEU A 145      14.089  58.083  42.369  1.00 39.38           C
ATOM   1110  CG  LEU A 145      12.965  57.848  43.367  1.00 44.38           C
ATOM   1111  CD1 LEU A 145      13.378  56.767  44.333  1.00 47.58           C
ATOM   1112  CD2 LEU A 145      12.606  59.129  44.134  1.00 45.93           C
ATOM   1113  N   ILE A 146      16.056  60.272  41.028  1.00 36.09           N
ATOM   1114  CA  ILE A 146      16.996  61.387  41.183  1.00 34.85           C
ATOM   1115  C   ILE A 146      16.390  62.639  40.584  1.00 32.19           C
ATOM   1116  O   ILE A 146      16.264  63.681  41.242  1.00 31.41           O
ATOM   1117  CB  ILE A 146      18.348  61.107  40.500  1.00 35.11           C
ATOM   1118  CG1 ILE A 146      19.046  59.886  41.116  1.00 33.45           C
ATOM   1119  CG2 ILE A 146      19.249  62.319  40.638  1.00 35.55           C
ATOM   1120  CD1 ILE A 146      20.362  59.506  40.439  1.00 33.93           C
ATOM   1121  N   TYR A 147      15.912  62.496  39.361  1.00 30.89           N
ATOM   1122  CA  TYR A 147      15.362  63.618  38.627  1.00 32.92           C
ATOM   1123  C   TYR A 147      14.098  64.188  39.285  1.00 34.65           C
ATOM   1124  O   TYR A 147      13.990  65.394  39.453  1.00 33.55           O
ATOM   1125  CB  TYR A 147      15.107  63.204  37.187  1.00 33.87           C
ATOM   1126  CG  TYR A 147      16.385  63.062  36.389  1.00 38.00           C
ATOM   1127  CD1 TYR A 147      17.527  63.776  36.762  1.00 38.26           C
ATOM   1128  CD2 TYR A 147      16.461  62.226  35.271  1.00 36.64           C
ATOM   1129  CE1 TYR A 147      18.707  63.671  36.056  1.00 40.53           C
ATOM   1130  CE2 TYR A 147      17.639  62.113  34.556  1.00 40.29           C
ATOM   1131  CZ  TYR A 147      18.757  62.833  34.949  1.00 43.87           C
ATOM   1132  OH  TYR A 147      19.940  62.724  34.236  1.00 46.04           O
ATOM   1133  N   SER A 148      13.272  63.322  39.847  1.00 36.65           N
ATOM   1134  CA  SER A 148      12.075  63.773  40.529  1.00 38.60           C
ATOM   1135  C   SER A 148      12.405  64.463  41.860  1.00 35.84           C
ATOM   1136  O   SER A 148      11.828  65.491  42.182  1.00 37.18           O
ATOM   1137  CB  SER A 148      11.092  62.627  40.736  1.00 40.43           C
ATOM   1138  OG  SER A 148      11.735  61.543  41.365  1.00 53.00           O
ATOM   1139  N   ASP A 149      13.397  63.960  42.571  1.00 33.83           N
ATOM   1140  CA  ASP A 149      13.826  64.599  43.819  1.00 34.74           C
ATOM   1141  C   ASP A 149      14.441  65.988  43.592  1.00 32.48           C
ATOM   1142  O   ASP A 149      14.281  66.870  44.425  1.00 31.41           O
ATOM   1143  CB  ASP A 149      14.778  63.701  44.595  1.00 36.55           C
ATOM   1144  CG  ASP A 149      14.053  62.646  45.387  1.00 40.35           C
ATOM   1145  OD1 ASP A 149      12.930  62.269  45.018  1.00 46.80           O
ATOM   1146  OD2 ASP A 149      14.603  62.180  46.396  1.00 39.93           O
ATOM   1147  N   LEU A 150      15.280  66.122  42.559  1.00 34.15           N
ATOM   1148  CA  LEU A 150      15.835  67.392  42.134  1.00 35.69           C
ATOM   1149  C   LEU A 150      14.712  68.347  41.835  1.00 35.93           C
ATOM   1150  O   LEU A 150      14.598  69.428  42.427  1.00 35.58           O
ATOM   1151  CB  LEU A 150      16.620  67.172  40.851  1.00 34.65           C
ATOM   1152  CG  LEU A 150      17.997  67.843  40.675  1.00 32.38           C
ATOM   1153  CD1 LEU A 150      18.315  67.915  39.204  1.00 30.24           C
ATOM   1154  CD2 LEU A 150      18.049  69.250  41.287  1.00 28.90           C
ATOM   1155  N   THR A 151      13.816  67.866  40.994  1.00 37.51           N
ATOM   1156  CA  THR A 151      12.646  68.593  40.547  1.00 40.47           C
ATOM   1157  C   THR A 151      11.727  69.018  41.702  1.00 40.86           C
ATOM   1158  O   THR A 151      11.239  70.157  41.760  1.00 43.00           O
ATOM   1159  CB  THR A 151      11.916  67.713  39.549  1.00 42.92           C
ATOM   1160  OG1 THR A 151      12.538  67.856  38.258  1.00 43.87           O
ATOM   1161  CG2 THR A 151      10.413  68.026  39.481  1.00 47.99           C
ATOM   1162  N   ALA A 152      11.660  68.156  42.719  1.00 41.44           N
ATOM   1163  CA  ALA A 152      10.872  68.393  43.933  1.00 40.44           C
ATOM   1164  C   ALA A 152      11.613  69.248  44.968  1.00 40.19           C
ATOM   1165  O   ALA A 152      11.084  69.512  46.038  1.00 40.65           O
ATOM   1166  CB  ALA A 152      10.487  67.073  44.545  1.00 42.07           C
ATOM   1167  N   GLY A 153      12.872  69.559  44.713  1.00 37.70           N
ATOM   1168  CA  GLY A 153      13.643  70.346  45.648  1.00 35.16           C
ATOM   1169  C   GLY A 153      14.153  69.558  46.846  1.00 37.36           C
ATOM   1170  O   GLY A 153      14.659  70.132  47.801  1.00 37.11           O
ATOM   1171  N   ARG A 154      14.107  68.242  46.739  1.00 37.56           N
ATOM   1172  CA  ARG A 154      14.637  67.353  47.753  1.00 39.45           C
ATOM   1173  C   ARG A 154      16.171  67.282  47.701  1.00 37.67           C
ATOM   1174  O   ARG A 154      16.837  66.950  48.687  1.00 38.81           O
ATOM   1175  CB  ARG A 154      14.089  65.958  47.511  1.00 42.13           C
ATOM   1176  CG  ARG A 154      12.799  65.620  48.216  1.00 51.79           C
ATOM   1177  CD  ARG A 154      12.665  64.134  48.424  1.00 61.16           C
ATOM   1178  NE  ARG A 154      11.354  63.743  48.971  1.00 68.08           N
ATOM   1179  CZ  ARG A 154      11.063  63.822  50.262  1.00 70.71           C
ATOM   1180  NH1 ARG A 154       9.870  63.441  50.673  1.00 69.69           N
ATOM   1181  NH2 ARG A 154      11.956  64.284  51.139  1.00 71.23           N
ATOM   1182  N   LEU A 155      16.709  67.384  46.483  1.00 34.60           N
ATOM   1183  CA  LEU A 155      18.144  67.413  46.262  1.00 29.78           C
ATOM   1184  C   LEU A 155      18.565  68.821  45.909  1.00 29.79           C
ATOM   1185  O   LEU A 155      17.869  69.477  45.149  1.00 29.65           O
ATOM   1186  CB  LEU A 155      18.544  66.497  45.116  1.00 28.06           C
ATOM   1187  CG  LEU A 155      18.372  64.996  45.299  1.00 23.62           C
ATOM   1188  CD1 LEU A 155      18.669  64.308  43.993  1.00 23.44           C
ATOM   1189  CD2 LEU A 155      19.312  64.473  46.395  1.00 21.76           C
ATOM   1190  N   ASP A 156      19.813  69.153  46.183  1.00 28.30           N
ATOM   1191  CA  ASP A 156      20.376  70.402  45.691  1.00 29.30           C
ATOM   1192  C   ASP A 156      21.041  70.247  44.327  1.00 28.38           C
ATOM   1193  O   ASP A 156      21.109  71.188  43.551  1.00 28.84           O
ATOM   1194  CB  ASP A 156      21.360  70.955  46.709  1.00 31.82           C
ATOM   1195  CG  ASP A 156      20.677  71.348  47.990  1.00 34.00           C
ATOM   1196  OD1 ASP A 156      19.869  72.288  47.937  1.00 43.10           O
ATOM   1197  OD2 ASP A 156      20.944  70.724  49.027  1.00 37.05           O
ATOM   1198  N   ALA A 157      21.606  69.082  44.078  1.00 25.52           N
ATOM   1199  CA  ALA A 157      22.323  68.808  42.850  1.00 25.68           C
ATOM   1200  C   ALA A 157      22.394  67.312  42.633  1.00 25.99           C
ATOM   1201  O   ALA A 157      22.178  66.521  43.565  1.00 26.52           O
ATOM   1202  CB  ALA A 157      23.713  69.383  42.895  1.00 21.79           C
ATOM   1203  N   ALA A 158      22.680  66.933  41.403  1.00 23.79           N
ATOM   1204  CA  ALA A 158      22.931  65.551  41.049  1.00 24.18           C
ATOM   1205  C   ALA A 158      24.232  65.463  40.278  1.00 24.34           C
ATOM   1206  O   ALA A 158      24.500  66.320  39.450  1.00 24.24           O
ATOM   1207  CB  ALA A 158      21.799  65.043  40.199  1.00 24.98           C
ATOM   1208  N   LEU A 159      25.112  64.553  40.652  1.00 22.98           N
ATOM   1209  CA  LEU A 159      26.285  64.300  39.838  1.00 23.30           C
ATOM   1210  C   LEU A 159      25.967  63.242  38.805  1.00 24.71           C
ATOM   1211  O   LEU A 159      25.621  62.126  39.161  1.00 25.18           O
ATOM   1212  CB  LEU A 159      27.479  63.833  40.691  1.00 23.61           C
ATOM   1213  CG  LEU A 159      28.834  63.649  39.985  1.00 20.40           C
ATOM   1214  CD1 LEU A 159      29.330  64.943  39.383  1.00 21.77           C
ATOM   1215  CD2 LEU A 159      29.848  63.124  40.971  1.00 21.43           C
ATOM   1216  N   GLN A 160      26.066  63.602  37.535  1.00 24.83           N
ATOM   1217  CA  GLN A 160      25.757  62.668  36.472  1.00 27.98           C
ATOM   1218  C   GLN A 160      26.845  62.708  35.419  1.00 25.67           C
ATOM   1219  O   GLN A 160      27.661  63.630  35.385  1.00 26.85           O
ATOM   1220  CB  GLN A 160      24.421  62.999  35.821  1.00 34.39           C
ATOM   1221  CG  GLN A 160      23.377  61.923  35.962  1.00 43.04           C
ATOM   1222  CD  GLN A 160      22.523  62.129  37.188  1.00 45.97           C
ATOM   1223  OE1 GLN A 160      21.751  63.074  37.243  1.00 51.56           O
ATOM   1224  NE2 GLN A 160      22.656  61.243  38.180  1.00 49.40           N
ATOM   1225  N   ASP A 161      26.827  61.700  34.539  1.00 22.09           N
ATOM   1226  CA  ASP A 161      27.576  61.781  33.301  1.00 22.81           C
ATOM   1227  C   ASP A 161      27.117  62.983  32.500  1.00 23.28           C
ATOM   1228  O   ASP A 161      25.926  63.159  32.287  1.00 23.07           O
ATOM   1229  CB  ASP A 161      27.375  60.522  32.471  1.00 22.27           C
ATOM   1230  CG  ASP A 161      28.134  60.572  31.174  1.00 24.14           C
ATOM   1231  OD1 ASP A 161      29.367  60.453  31.229  1.00 29.16           O
ATOM   1232  OD2 ASP A 161      27.512  60.727  30.102  1.00 25.18           O
ATOM   1233  N   GLU A 162      28.060  63.752  31.952  1.00 23.48           N
ATOM   1234  CA  GLU A 162      27.728  65.023  31.303  1.00 25.07           C
ATOM   1235  C   GLU A 162      26.873  64.835  30.041  1.00 24.42           C
ATOM   1236  O   GLU A 162      25.812  65.428  29.909  1.00 25.46           O
ATOM   1237  CB  GLU A 162      29.025  65.787  30.984  1.00 26.53           C
ATOM   1238  CG  GLU A 162      28.846  67.136  30.275  1.00 27.46           C
ATOM   1239  CD  GLU A 162      30.183  67.839  30.051  1.00 32.20           C
ATOM   1240  OE1 GLU A 162      31.241  67.176  30.102  1.00 26.30           O
ATOM   1241  OE2 GLU A 162      30.187  69.059  29.824  1.00 32.72           O
ATOM   1242  N   VAL A 163      27.303  63.968  29.146  1.00 26.72           N
ATOM   1243  CA  VAL A 163      26.575  63.779  27.905  1.00 26.27           C
ATOM   1244  C   VAL A 163      25.221  63.111  28.182  1.00 27.68           C
ATOM   1245  O   VAL A 163      24.221  63.488  27.589  1.00 27.58           O
ATOM   1246  CB  VAL A 163      27.394  62.970  26.886  1.00 23.32           C
ATOM   1247  CG1 VAL A 163      26.521  62.594  25.719  1.00 27.65           C
ATOM   1248  CG2 VAL A 163      28.563  63.788  26.402  1.00 22.99           C
ATOM   1249  N   ALA A 164      25.169  62.238  29.173  1.00 29.01           N
ATOM   1250  CA  ALA A 164      23.929  61.566  29.506  1.00 30.47           C
ATOM   1251  C   ALA A 164      22.900  62.559  30.056  1.00 31.24           C
ATOM   1252  O   ALA A 164      21.743  62.550  29.652  1.00 34.02           O
ATOM   1253  CB  ALA A 164      24.171  60.468  30.510  1.00 31.12           C
ATOM   1254  N   ALA A 165      23.355  63.410  30.962  1.00 29.45           N
ATOM   1255  CA  ALA A 165      22.543  64.482  31.503  1.00 28.38           C
ATOM   1256  C   ALA A 165      22.061  65.439  30.405  1.00 29.30           C
ATOM   1257  O   ALA A 165      20.927  65.892  30.443  1.00 30.70           O
ATOM   1258  CB  ALA A 165      23.316  65.247  32.543  1.00 27.93           C
ATOM   1259  N   SER A 166      22.938  65.766  29.450  1.00 30.63           N
ATOM   1260  CA  SER A 166      22.563  66.677  28.364  1.00 36.41           C
ATOM   1261  C   SER A 166      21.419  66.081  27.568  1.00 37.00           C
ATOM   1262  O   SER A 166      20.307  66.626  27.521  1.00 36.47           O
ATOM   1263  CB  SER A 166      23.730  66.928  27.423  1.00 38.04           C
ATOM   1264  OG  SER A 166      24.774  67.633  28.051  1.00 48.50           O
ATOM   1265  N   GLU A 167      21.702  64.937  26.977  1.00 37.70           N
ATOM   1266  CA  GLU A 167      20.794  64.293  26.048  1.00 41.21           C
ATOM   1267  C   GLU A 167      19.524  63.889  26.769  1.00 41.75           C
ATOM   1268  O   GLU A 167      18.431  64.176  26.305  1.00 45.12           O
ATOM   1269  CB  GLU A 167      21.464  63.069  25.443  1.00 40.64           C
ATOM   1270  CG  GLU A 167      22.646  63.410  24.572  1.00 40.29           C
ATOM   1271  CD  GLU A 167      22.232  64.069  23.276  1.00 43.39           C
ATOM   1272  OE1 GLU A 167      21.389  63.508  22.559  1.00 46.01           O
ATOM   1273  OE2 GLU A 167      22.742  65.153  22.956  1.00 45.39           O
ATOM   1274  N   GLY A 168      19.661  63.428  27.997  1.00 42.38           N
ATOM   1275  CA  GLY A 168      18.591  62.667  28.605  1.00 42.68           C
ATOM   1276  C   GLY A 168      17.770  63.425  29.664  1.00 42.57           C
ATOM   1277  O   GLY A 168      16.895  62.840  30.284  1.00 49.34           O
ATOM   1278  N   PHE A 169      18.086  64.675  29.945  1.00 36.50           N
ATOM   1279  CA  PHE A 169      17.296  65.420  30.929  1.00 33.75           C
ATOM   1280  C   PHE A 169      17.242  66.901  30.622  1.00 35.55           C
ATOM   1281  O   PHE A 169      16.163  67.469  30.542  1.00 37.98           O
ATOM   1282  CB  PHE A 169      17.785  65.191  32.373  1.00 29.05           C
ATOM   1283  CG  PHE A 169      17.066  66.002  33.430  1.00 29.66           C
ATOM   1284  CD1 PHE A 169      15.745  65.734  33.781  1.00 32.55           C
ATOM   1285  CD2 PHE A 169      17.718  67.029  34.072  1.00 30.70           C
ATOM   1286  CE1 PHE A 169      15.109  66.500  34.762  1.00 31.28           C
ATOM   1287  CE2 PHE A 169      17.076  67.789  35.051  1.00 30.25           C
ATOM   1288  CZ  PHE A 169      15.772  67.523  35.394  1.00 32.27           C
ATOM   1289  N   LEU A 170      18.398  67.509  30.438  1.00 33.36           N
ATOM   1290  CA  LEU A 170      18.429  68.939  30.210  1.00 35.06           C
ATOM   1291  C   LEU A 170      17.812  69.258  28.851  1.00 38.99           C
ATOM   1292  O   LEU A 170      17.398  70.383  28.617  1.00 40.32           O
ATOM   1293  CB  LEU A 170      19.850  69.476  30.306  1.00 32.91           C
ATOM   1294  CG  LEU A 170      20.590  69.237  31.615  1.00 29.70           C
ATOM   1295  CD1 LEU A 170      22.018  69.693  31.468  1.00 30.95           C
ATOM   1296  CD2 LEU A 170      19.881  69.969  32.764  1.00 32.44           C
ATOM   1297  N   LYS A 171      17.733  68.254  27.969  1.00 42.16           N
ATOM   1298  CA  LYS A 171      17.035  68.422  26.701  1.00 45.86           C
ATOM   1299  C   LYS A 171      15.559  68.007  26.779  1.00 48.66           C
ATOM   1300  O   LYS A 171      14.763  68.411  25.945  1.00 52.35           O
ATOM   1301  CB  LYS A 171      17.767  67.672  25.575  1.00 48.18           C
ATOM   1302  CG  LYS A 171      19.037  68.399  25.116  1.00 50.54           C
ATOM   1303  CD  LYS A 171      19.719  67.729  23.918  1.00 54.77           C
ATOM   1304  CE  LYS A 171      20.886  68.600  23.439  1.00 61.28           C
ATOM   1305  NZ  LYS A 171      21.642  68.008  22.284  1.00 63.50           N
ATOM   1306  N   GLN A 172      15.186  67.255  27.801  1.00 50.65           N
ATOM   1307  CA  GLN A 172      13.782  66.860  27.959  1.00 52.39           C
ATOM   1308  C   GLN A 172      12.983  68.044  28.522  1.00 52.64           C
ATOM   1309  O   GLN A 172      13.558  68.954  29.135  1.00 50.99           O
ATOM   1310  CB  GLN A 172      13.635  65.653  28.913  1.00 55.75           C
ATOM   1311  CG  GLN A 172      14.184  64.291  28.410  1.00 62.41           C
ATOM   1312  CD  GLN A 172      14.590  64.266  26.934  1.00 67.52           C
ATOM   1313  OE1 GLN A 172      13.760  64.283  26.027  1.00 71.65           O
ATOM   1314  NE2 GLN A 172      15.895  64.211  26.696  1.00 69.65           N
ATOM   1315  N   PRO A 173      11.648  68.007  28.421  1.00 54.36           N
ATOM   1316  CA  PRO A 173      10.804  69.077  28.969  1.00 51.71           C
ATOM   1317  C   PRO A 173      11.022  69.262  30.458  1.00 48.99           C
ATOM   1318  O   PRO A 173      11.133  70.387  30.961  1.00 47.14           O
ATOM   1319  CB  PRO A 173       9.399  68.568  28.682  1.00 54.90           C
ATOM   1320  CG  PRO A 173       9.565  67.767  27.462  1.00 54.52           C
ATOM   1321  CD  PRO A 173      10.849  67.036  27.666  1.00 56.54           C
ATOM   1322  N   ALA A 174      11.254  68.153  31.134  1.00 49.31           N
ATOM   1323  CA  ALA A 174      11.499  68.161  32.581  1.00 49.18           C
ATOM   1324  C   ALA A 174      12.744  68.964  32.974  1.00 47.89           C
ATOM   1325  O   ALA A 174      12.827  69.452  34.092  1.00 50.63           O
ATOM   1326  CB  ALA A 174      11.587  66.750  33.128  1.00 49.65           C
ATOM   1327  N   GLY A 175      13.728  69.080  32.073  1.00 43.00           N
ATOM   1328  CA  GLY A 175      14.997  69.703  32.430  1.00 42.99           C
ATOM   1329  C   GLY A 175      15.070  71.197  32.139  1.00 42.66           C
ATOM   1330  O   GLY A 175      16.039  71.843  32.511  1.00 40.22           O
ATOM   1331  N   LYS A 176      14.033  71.764  31.514  1.00 41.76           N
ATOM   1332  CA  LYS A 176      14.083  73.140  31.003  1.00 41.82           C
ATOM   1333  C   LYS A 176      14.524  74.158  32.068  1.00 39.53           C
ATOM   1334  O   LYS A 176      15.169  75.142  31.733  1.00 39.55           O
ATOM   1335  CB  LYS A 176      12.741  73.562  30.433  1.00 47.08           C
ATOM   1336  CG  LYS A 176      11.612  73.380  31.412  1.00 59.61           C
ATOM   1337  CD  LYS A 176      10.292  73.950  30.907  1.00 67.65           C
ATOM   1338  CE  LYS A 176       9.165  73.536  31.819  1.00 70.75           C
ATOM   1339  NZ  LYS A 176       9.430  73.860  33.262  1.00 71.22           N
ATOM   1340  N   GLU A 177      14.160  73.942  33.334  1.00 36.46           N
ATOM   1341  CA  GLU A 177      14.532  74.887  34.395  1.00 36.65           C
ATOM   1342  C   GLU A 177      15.856  74.524  35.080  1.00 33.59           C
ATOM   1343  O   GLU A 177      16.130  74.998  36.182  1.00 31.58           O
ATOM   1344  CB  GLU A 177      13.431  74.996  35.461  1.00 43.63           C
ATOM   1345  CG  GLU A 177      12.019  75.245  34.916  1.00 56.68           C
ATOM   1346  CD  GLU A 177      11.914  76.497  34.058  1.00 65.19           C
ATOM   1347  OE1 GLU A 177      12.234  77.598  34.541  1.00 69.42           O
ATOM   1348  OE2 GLU A 177      11.505  76.356  32.895  1.00 68.65           O
ATOM   1349  N   TYR A 178      16.633  73.623  34.470  1.00 31.38           N
ATOM   1350  CA  TYR A 178      17.819  73.069  35.091  1.00 30.48           C
ATOM   1351  C   TYR A 178      19.023  73.213  34.191  1.00 29.53           C
ATOM   1352  O   TYR A 178      18.872  73.549  33.026  1.00 29.65           O
ATOM   1353  CB  TYR A 178      17.579  71.629  35.487  1.00 30.58           C
ATOM   1354  CG  TYR A 178      16.649  71.566  36.636  1.00 30.73           C
ATOM   1355  CD1 TYR A 178      17.138  71.602  37.925  1.00 28.73           C
ATOM   1356  CD2 TYR A 178      15.287  71.500  36.422  1.00 32.07           C
ATOM   1357  CE1 TYR A 178      16.286  71.558  38.992  1.00 31.14           C
ATOM   1358  CE2 TYR A 178      14.420  71.456  37.481  1.00 29.30           C
ATOM   1359  CZ  TYR A 178      14.939  71.486  38.768  1.00 32.25           C
ATOM   1360  OH  TYR A 178      14.101  71.443  39.846  1.00 41.50           O
ATOM   1361  N   ALA A 179      20.190  73.208  34.809  1.00 28.09           N
ATOM   1362  CA  ALA A 179      21.411  73.487  34.082  1.00 23.47           C
ATOM   1363  C   ALA A 179      22.589  72.860  34.799  1.00 23.07           C
ATOM   1364  O   ALA A 179      22.563  72.638  36.019  1.00 23.81           O
ATOM   1365  CB  ALA A 179      21.621  74.971  33.954  1.00 21.72           C
ATOM   1366  N   PHE A 180      23.652  72.676  34.042  1.00 22.35           N
ATOM   1367  CA  PHE A 180      24.935  72.271  34.582  1.00 22.60           C
ATOM   1368  C   PHE A 180      25.434  73.319  35.558  1.00 22.28           C
ATOM   1369  O   PHE A 180      25.403  74.503  35.257  1.00 23.46           O
ATOM   1370  CB  PHE A 180      25.930  72.121  33.443  1.00 20.56           C
ATOM   1371  CG  PHE A 180      25.765  70.859  32.643  1.00 22.45           C
ATOM   1372  CD1 PHE A 180      25.512  69.649  33.268  1.00 21.91           C
ATOM   1373  CD2 PHE A 180      25.865  70.895  31.272  1.00 24.15           C
ATOM   1374  CE1 PHE A 180      25.363  68.498  32.511  1.00 20.55           C
ATOM   1375  CE2 PHE A 180      25.717  69.751  30.520  1.00 24.54           C
ATOM   1376  CZ  PHE A 180      25.467  68.550  31.132  1.00 22.28           C
ATOM   1377  N   ALA A 181      25.770  72.907  36.765  1.00 21.73           N
ATOM   1378  CA  ALA A 181      26.317  73.831  37.738  1.00 21.55           C
ATOM   1379  C   ALA A 181      27.823  73.682  37.799  1.00 23.68           C
ATOM   1380  O   ALA A 181      28.347  72.715  38.364  1.00 25.81           O
ATOM   1381  CB  ALA A 181      25.689  73.622  39.102  1.00 20.04           C
ATOM   1382  N   GLY A 182      28.534  74.668  37.237  1.00 23.85           N
ATOM   1383  CA  GLY A 182      29.984  74.682  37.238  1.00 21.36           C
ATOM   1384  C   GLY A 182      30.540  73.863  36.085  1.00 20.47           C
ATOM   1385  O   GLY A 182      29.802  73.412  35.221  1.00 22.23           O
ATOM   1386  N   PRO A 183      31.844  73.664  36.049  1.00 17.52           N
ATOM   1387  CA  PRO A 183      32.481  72.924  34.964  1.00 20.99           C
ATOM   1388  C   PRO A 183      32.469  71.418  35.259  1.00 22.90           C
ATOM   1389  O   PRO A 183      32.146  70.994  36.358  1.00 22.89           O
ATOM   1390  CB  PRO A 183      33.898  73.473  34.983  1.00 21.14           C
ATOM   1391  CG  PRO A 183      34.154  73.715  36.411  1.00 20.19           C
ATOM   1392  CD  PRO A 183      32.837  74.197  36.992  1.00 15.38           C
ATOM   1393  N   SER A 184      32.771  70.608  34.264  1.00 24.95           N
ATOM   1394  CA  SER A 184      32.741  69.173  34.460  1.00 26.86           C
ATOM   1395  C   SER A 184      33.845  68.711  35.410  1.00 28.46           C
ATOM   1396  O   SER A 184      34.823  69.428  35.668  1.00 27.33           O
ATOM   1397  CB  SER A 184      32.910  68.473  33.122  1.00 25.97           C
ATOM   1398  OG  SER A 184      34.062  68.957  32.476  1.00 29.65           O
ATOM   1399  N   VAL A 185      33.608  67.574  36.035  1.00 29.95           N
ATOM   1400  CA  VAL A 185      34.574  67.026  36.966  1.00 32.49           C
ATOM   1401  C   VAL A 185      35.385  65.928  36.285  1.00 33.07           C
ATOM   1402  O   VAL A 185      34.844  65.001  35.701  1.00 31.06           O
ATOM   1403  CB  VAL A 185      33.889  66.515  38.247  1.00 32.30           C
ATOM   1404  CG1 VAL A 185      32.894  65.385  37.938  1.00 38.77           C
ATOM   1405  CG2 VAL A 185      34.931  66.061  39.235  1.00 36.53           C
ATOM   1406  N   LYS A 186      36.657  66.218  36.093  1.00 33.48           N
ATOM   1407  CA  LYS A 186      37.545  65.257  35.473  1.00 36.63           C
ATOM   1408  C   LYS A 186      38.330  64.538  36.550  1.00 37.91           C
ATOM   1409  O   LYS A 186      38.746  65.161  37.516  1.00 42.31           O
ATOM   1410  CB  LYS A 186      38.511  65.976  34.546  1.00 35.66           C
ATOM   1411  CG  LYS A 186      37.821  66.869  33.548  1.00 40.27           C
ATOM   1412  CD  LYS A 186      38.810  67.825  32.935  1.00 47.49           C
ATOM   1413  CE  LYS A 186      38.255  68.492  31.691  1.00 51.22           C
ATOM   1414  NZ  LYS A 186      38.311  67.565  30.541  1.00 58.23           N
ATOM   1415  N   ASP A 187      38.333  63.220  36.470  1.00 38.49           N
ATOM   1416  CA  ASP A 187      39.164  62.391  37.319  1.00 39.69           C
ATOM   1417  C   ASP A 187      39.420  61.058  36.647  1.00 39.41           C
ATOM   1418  O   ASP A 187      38.549  60.200  36.605  1.00 40.44           O
ATOM   1419  CB  ASP A 187      38.496  62.152  38.665  1.00 43.48           C
ATOM   1420  CG  ASP A 187      39.500  61.905  39.759  1.00 48.49           C
ATOM   1421  OD1 ASP A 187      40.050  60.794  39.823  1.00 49.17           O
ATOM   1422  OD2 ASP A 187      39.727  62.839  40.545  1.00 55.78           O
ATOM   1423  N   LYS A 188      40.658  60.870  36.218  1.00 39.61           N
ATOM   1424  CA  LYS A 188      41.081  59.696  35.475  1.00 38.22           C
ATOM   1425  C   LYS A 188      40.906  58.393  36.277  1.00 33.37           C
ATOM   1426  O   LYS A 188      40.369  57.420  35.750  1.00 33.08           O
ATOM   1427  CB  LYS A 188      42.540  59.907  35.012  1.00 43.72           C
ATOM   1428  CG  LYS A 188      43.390  58.637  34.871  1.00 52.15           C
ATOM   1429  CD  LYS A 188      43.172  57.935  33.529  1.00 60.05           C
ATOM   1430  CE  LYS A 188      44.326  57.017  33.192  1.00 63.87           C
ATOM   1431  NZ  LYS A 188      44.134  56.423  31.853  1.00 68.17           N
ATOM   1432  N   LYS A 189      40.966  58.514  37.591  1.00 32.63           N
ATOM   1433  CA  LYS A 189      40.730  57.342  38.445  1.00 34.44           C
ATOM   1434  C   LYS A 189      39.292  56.813  38.360  1.00 36.32           C
ATOM   1435  O   LYS A 189      39.086  55.614  38.460  1.00 37.87           O
ATOM   1436  CB  LYS A 189      41.085  57.613  39.919  1.00 37.70           C
ATOM   1437  CG  LYS A 189      40.497  56.555  40.862  1.00 43.67           C
ATOM   1438  CD  LYS A 189      41.309  56.391  42.150  1.00 53.87           C
ATOM   1439  CE  LYS A 189      41.419  57.679  42.928  1.00 55.23           C
ATOM   1440  NZ  LYS A 189      41.801  57.403  44.327  1.00 58.49           N
ATOM   1441  N   TYR A 190      38.297  57.701  38.308  1.00 35.91           N
ATOM   1442  CA  TYR A 190      36.905  57.242  38.350  1.00 32.90           C
ATOM   1443  C   TYR A 190      36.243  57.261  36.987  1.00 30.44           C
ATOM   1444  O   TYR A 190      35.420  56.388  36.675  1.00 32.84           O
ATOM   1445  CB  TYR A 190      36.066  58.053  39.354  1.00 34.31           C
ATOM   1446  CG  TYR A 190      36.687  58.161  40.716  1.00 34.87           C
ATOM   1447  CD1 TYR A 190      37.546  59.202  41.004  1.00 34.45           C
ATOM   1448  CD2 TYR A 190      36.418  57.227  41.715  1.00 35.64           C
ATOM   1449  CE1 TYR A 190      38.132  59.336  42.232  1.00 33.57           C
ATOM   1450  CE2 TYR A 190      36.998  57.346  42.952  1.00 35.41           C
ATOM   1451  CZ  TYR A 190      37.857  58.410  43.200  1.00 36.41           C
ATOM   1452  OH  TYR A 190      38.454  58.554  44.438  1.00 41.66           O
ATOM   1453  N   PHE A 191      36.644  58.221  36.169  1.00 28.03           N
ATOM   1454  CA  PHE A 191      35.960  58.460  34.898  1.00 27.58           C
ATOM   1455  C   PHE A 191      36.810  58.077  33.694  1.00 28.09           C
ATOM   1456  O   PHE A 191      36.301  58.006  32.587  1.00 30.10           O
ATOM   1457  CB  PHE A 191      35.481  59.904  34.807  1.00 25.48           C
ATOM   1458  CG  PHE A 191      34.739  60.336  36.027  1.00 28.87           C
ATOM   1459  CD1 PHE A 191      33.678  59.584  36.470  1.00 29.58           C
ATOM   1460  CD2 PHE A 191      35.096  61.467  36.722  1.00 31.50           C
ATOM   1461  CE1 PHE A 191      32.957  59.943  37.602  1.00 29.88           C
ATOM   1462  CE2 PHE A 191      34.381  61.838  37.860  1.00 29.97           C
ATOM   1463  CZ  PHE A 191      33.305  61.068  38.299  1.00 28.86           C
ATOM   1464  N   GLY A 192      38.074  57.709  33.936  1.00 29.68           N
ATOM   1465  CA  GLY A 192      39.012  57.392  32.874  1.00 28.78           C
ATOM   1466  C   GLY A 192      39.513  58.645  32.199  1.00 30.65           C
ATOM   1467  O   GLY A 192      39.200  59.764  32.602  1.00 34.04           O
ATOM   1468  N   ASP A 193      40.199  58.465  31.087  1.00 31.76           N
ATOM   1469  CA  ASP A 193      40.822  59.584  30.409  1.00 32.50           C
ATOM   1470  C   ASP A 193      40.245  59.822  29.024  1.00 29.25           C
ATOM   1471  O   ASP A 193      40.966  59.876  28.023  1.00 30.42           O
ATOM   1472  CB  ASP A 193      42.325  59.374  30.336  1.00 38.58           C
ATOM   1473  CG  ASP A 193      43.075  60.640  30.650  1.00 46.19           C
ATOM   1474  OD1 ASP A 193      43.285  61.425  29.710  1.00 53.39           O
ATOM   1475  OD2 ASP A 193      43.440  60.838  31.819  1.00 53.46           O
ATOM   1476  N   GLY A 194      38.949  60.067  28.984  1.00 26.80           N
ATOM   1477  CA  GLY A 194      38.241  60.096  27.726  1.00 24.42           C
ATOM   1478  C   GLY A 194      37.955  58.694  27.246  1.00 22.49           C
ATOM   1479  O   GLY A 194      38.124  57.743  27.995  1.00 24.37           O
ATOM   1480  N   THR A 195      37.434  58.579  26.039  1.00 22.30           N
ATOM   1481  CA  THR A 195      37.241  57.291  25.410  1.00 21.33           C
ATOM   1482  C   THR A 195      38.232  57.132  24.276  1.00 21.07           C
ATOM   1483  O   THR A 195      38.756  58.120  23.782  1.00 22.45           O
ATOM   1484  CB  THR A 195      35.823  57.197  24.858  1.00 22.80           C
ATOM   1485  OG1 THR A 195      35.652  58.157  23.807  1.00 23.41           O
ATOM   1486  CG2 THR A 195      34.816  57.494  25.940  1.00 21.58           C
ATOM   1487  N   GLY A 196      38.495  55.912  23.850  1.00 18.48           N
ATOM   1488  CA  GLY A 196      39.439  55.693  22.781  1.00 17.92           C
ATOM   1489  C   GLY A 196      39.095  54.442  22.011  1.00 20.22           C
ATOM   1490  O   GLY A 196      38.193  53.718  22.406  1.00 21.64           O
ATOM   1491  N   VAL A 197      39.719  54.251  20.847  1.00 19.42           N
ATOM   1492  CA  VAL A 197      39.590  53.006  20.115  1.00 18.01           C
ATOM   1493  C   VAL A 197      40.333  51.896  20.868  1.00 20.46           C
ATOM   1494  O   VAL A 197      41.498  52.061  21.199  1.00 23.59           O
ATOM   1495  CB  VAL A 197      40.174  53.178  18.700  1.00 18.07           C
ATOM   1496  CG1 VAL A 197      39.963  51.935  17.864  1.00 17.87           C
ATOM   1497  CG2 VAL A 197      39.561  54.393  17.987  1.00 15.62           C
ATOM   1498  N   GLY A 198      39.605  50.872  21.327  1.00 17.56           N
ATOM   1499  CA  GLY A 198      40.241  49.746  22.001  1.00 19.78           C
ATOM   1500  C   GLY A 198      40.908  48.809  21.003  1.00 21.20           C
ATOM   1501  O   GLY A 198      40.297  48.401  20.026  1.00 22.04           O
ATOM   1502  N   LEU A 199      42.169  48.448  21.269  1.00 21.78           N
ATOM   1503  CA  LEU A 199      42.986  47.676  20.334  1.00 22.17           C
ATOM   1504  C   LEU A 199      43.766  46.616  21.104  1.00 23.98           C
ATOM   1505  O   LEU A 199      43.984  46.766  22.298  1.00 24.71           O
ATOM   1506  CB  LEU A 199      43.969  48.604  19.625  1.00 22.61           C
ATOM   1507  CG  LEU A 199      43.397  49.702  18.712  1.00 22.72           C
ATOM   1508  CD1 LEU A 199      44.403  50.816  18.585  1.00 27.19           C
ATOM   1509  CD2 LEU A 199      43.109  49.120  17.352  1.00 22.30           C
ATOM   1510  N   ARG A 200      44.216  45.565  20.430  1.00 25.67           N
ATOM   1511  CA  ARG A 200      45.101  44.588  21.066  1.00 25.89           C
ATOM   1512  C   ARG A 200      46.462  45.218  21.384  1.00 25.55           C
ATOM   1513  O   ARG A 200      46.980  45.991  20.592  1.00 24.76           O
ATOM   1514  CB  ARG A 200      45.260  43.365  20.178  1.00 23.94           C
ATOM   1515  CG  ARG A 200      44.083  42.428  20.285  1.00 24.95           C
ATOM   1516  CD  ARG A 200      44.177  41.170  19.443  1.00 19.34           C
ATOM   1517  NE  ARG A 200      44.307  41.490  18.020  1.00 19.21           N
ATOM   1518  CZ  ARG A 200      43.258  41.552  17.197  1.00 17.70           C
ATOM   1519  NH1 ARG A 200      43.456  41.845  15.928  1.00 17.78           N
ATOM   1520  NH2 ARG A 200      42.021  41.323  17.643  1.00 20.51           N
ATOM   1521  N   LYS A 201      47.014  44.913  22.544  1.00 26.35           N
ATOM   1522  CA  LYS A 201      48.258  45.525  22.968  1.00 29.67           C
ATOM   1523  C   LYS A 201      49.358  45.382  21.934  1.00 31.19           C
ATOM   1524  O   LYS A 201      50.248  46.232  21.816  1.00 35.37           O
ATOM   1525  CB  LYS A 201      48.718  44.869  24.257  1.00 31.47           C
ATOM   1526  CG  LYS A 201      48.146  45.520  25.490  1.00 37.06           C
ATOM   1527  CD  LYS A 201      49.233  45.699  26.513  1.00 41.00           C
ATOM   1528  CE  LYS A 201      48.761  46.489  27.709  1.00 42.96           C
ATOM   1529  NZ  LYS A 201      47.782  45.707  28.485  1.00 46.14           N
ATOM   1530  N   ASP A 202      49.281  44.294  21.193  1.00 33.46           N
ATOM   1531  CA  ASP A 202      50.320  43.882  20.269  1.00 34.40           C
ATOM   1532  C   ASP A 202      50.189  44.576  18.908  1.00 31.20           C
ATOM   1533  O   ASP A 202      51.104  44.537  18.100  1.00 28.14           O
ATOM   1534  CB  ASP A 202      50.224  42.378  20.073  1.00 43.33           C
ATOM   1535  CG  ASP A 202      48.791  41.892  20.113  1.00 50.29           C
ATOM   1536  OD1 ASP A 202      48.246  41.660  21.223  1.00 50.73           O
ATOM   1537  OD2 ASP A 202      48.198  41.740  19.034  1.00 54.02           O
ATOM   1538  N   ASP A 203      49.052  45.192  18.653  1.00 31.82           N
ATOM   1539  CA  ASP A 203      48.783  45.727  17.332  1.00 32.56           C
ATOM   1540  C   ASP A 203      49.225  47.172  17.220  1.00 32.96           C
ATOM   1541  O   ASP A 203      48.422  48.081  16.959  1.00 35.60           O
ATOM   1542  CB  ASP A 203      47.305  45.566  16.955  1.00 31.03           C
ATOM   1543  CG  ASP A 203      46.969  44.135  16.549  1.00 33.73           C
ATOM   1544  OD1 ASP A 203      47.850  43.244  16.640  1.00 35.90           O
ATOM   1545  OD2 ASP A 203      45.827  43.885  16.137  1.00 37.35           O
ATOM   1546  N   THR A 204      50.531  47.362  17.231  1.00 31.91           N
ATOM   1547  CA  THR A 204      51.082  48.703  17.291  1.00 30.61           C
ATOM   1548  C   THR A 204      50.947  49.482  15.959  1.00 28.73           C
ATOM   1549  O   THR A 204      50.710  50.678  15.978  1.00 32.12           O
ATOM   1550  CB  THR A 204      52.529  48.707  17.818  1.00 34.36           C
ATOM   1551  OG1 THR A 204      53.308  47.804  17.039  1.00 38.51           O
ATOM   1552  CG2 THR A 204      52.545  48.237  19.251  1.00 33.65           C
ATOM   1553  N   GLU A 205      51.047  48.820  14.811  1.00 28.58           N
ATOM   1554  CA  GLU A 205      50.844  49.531  13.545  1.00 31.15           C
ATOM   1555  C   GLU A 205      49.419  50.030  13.400  1.00 31.39           C
ATOM   1556  O   GLU A 205      49.189  51.138  12.917  1.00 28.22           O
ATOM   1557  CB  GLU A 205      51.200  48.680  12.335  1.00 38.12           C
ATOM   1558  CG  GLU A 205      52.610  48.149  12.321  1.00 50.85           C
ATOM   1559  CD  GLU A 205      52.619  46.679  12.016  1.00 58.15           C
ATOM   1560  OE1 GLU A 205      52.454  45.886  12.960  1.00 63.64           O
ATOM   1561  OE2 GLU A 205      52.787  46.330  10.836  1.00 58.43           O
ATOM   1562  N   LEU A 206      48.473  49.193  13.824  1.00 28.22           N
ATOM   1563  CA  LEU A 206      47.078  49.589  13.823  1.00 28.25           C
ATOM   1564  C   LEU A 206      46.804  50.781  14.750  1.00 26.39           C
ATOM   1565  O   LEU A 206      46.150  51.730  14.344  1.00 27.53           O
ATOM   1566  CB  LEU A 206      46.163  48.406  14.163  1.00 27.45           C
ATOM   1567  CG  LEU A 206      44.663  48.573  13.892  1.00 26.08           C
ATOM   1568  CD1 LEU A 206      44.410  48.961  12.433  1.00 22.33           C
ATOM   1569  CD2 LEU A 206      43.944  47.290  14.259  1.00 26.81           C
ATOM   1570  N   LYS A 207      47.398  50.788  15.939  1.00 25.84           N
ATOM   1571  CA  LYS A 207      47.286  51.966  16.808  1.00 28.59           C
ATOM   1572  C   LYS A 207      47.858  53.234  16.159  1.00 30.25           C
ATOM   1573  O   LYS A 207      47.293  54.329  16.296  1.00 30.52           O
ATOM   1574  CB  LYS A 207      47.951  51.753  18.160  1.00 28.35           C
ATOM   1575  CG  LYS A 207      47.798  52.949  19.063  1.00 28.53           C
ATOM   1576  CD  LYS A 207      48.410  52.737  20.425  1.00 30.44           C
ATOM   1577  CE  LYS A 207      48.953  54.037  20.958  1.00 29.83           C
ATOM   1578  NZ  LYS A 207      47.898  55.088  21.163  1.00 32.10           N
ATOM   1579  N   ALA A 208      49.030  53.084  15.532  1.00 28.72           N
ATOM   1580  CA  ALA A 208      49.706  54.181  14.867  1.00 25.77           C
ATOM   1581  C   ALA A 208      48.828  54.732  13.763  1.00 24.96           C
ATOM   1582  O   ALA A 208      48.711  55.952  13.573  1.00 26.74           O
ATOM   1583  CB  ALA A 208      51.009  53.694  14.287  1.00 26.14           C
ATOM   1584  N   ALA A 209      48.229  53.825  13.015  1.00 22.79           N
ATOM   1585  CA  ALA A 209      47.335  54.177  11.930  1.00 23.16           C
ATOM   1586  C   ALA A 209      46.095  54.942  12.411  1.00 23.12           C
ATOM   1587  O   ALA A 209      45.781  55.992  11.873  1.00 26.30           O
ATOM   1588  CB  ALA A 209      46.945  52.921  11.156  1.00 21.83           C
ATOM   1589  N   PHE A 210      45.442  54.464  13.480  1.00 23.36           N
ATOM   1590  CA  PHE A 210      44.347  55.214  14.107  1.00 25.09           C
ATOM   1591  C   PHE A 210      44.801  56.566  14.674  1.00 26.57           C
ATOM   1592  O   PHE A 210      44.128  57.568  14.481  1.00 29.74           O
ATOM   1593  CB  PHE A 210      43.664  54.398  15.220  1.00 22.77           C
ATOM   1594  CG  PHE A 210      42.592  53.470  14.724  1.00 26.37           C
ATOM   1595  CD1 PHE A 210      41.398  53.962  14.210  1.00 26.82           C
ATOM   1596  CD2 PHE A 210      42.788  52.109  14.774  1.00 26.89           C
ATOM   1597  CE1 PHE A 210      40.408  53.091  13.751  1.00 24.90           C
ATOM   1598  CE2 PHE A 210      41.797  51.242  14.315  1.00 27.36           C
ATOM   1599  CZ  PHE A 210      40.603  51.735  13.801  1.00 25.44           C
ATOM   1600  N   ASP A 211      45.909  56.590  15.389  1.00 26.60           N
ATOM   1601  CA  ASP A 211      46.393  57.831  15.962  1.00 27.15           C
ATOM   1602  C   ASP A 211      46.695  58.894  14.898  1.00 27.83           C
ATOM   1603  O   ASP A 211      46.273  60.051  15.030  1.00 25.90           O
ATOM   1604  CB  ASP A 211      47.611  57.573  16.838  1.00 26.29           C
ATOM   1605  CG  ASP A 211      47.257  56.903  18.163  1.00 27.08           C
ATOM   1606  OD1 ASP A 211      46.059  56.822  18.511  1.00 27.92           O
ATOM   1607  OD2 ASP A 211      48.181  56.456  18.858  1.00 30.51           O
ATOM   1608  N   LYS A 212      47.365  58.496  13.811  1.00 27.94           N
ATOM   1609  CA  LYS A 212      47.687  59.410  12.715  1.00 30.60           C
ATOM   1610  C   LYS A 212      46.408  60.000  12.130  1.00 29.26           C
ATOM   1611  O   LYS A 212      46.215  61.217  12.118  1.00 29.45           O
ATOM   1612  CB  LYS A 212      48.486  58.664  11.632  1.00 33.32           C
ATOM   1613  CG  LYS A 212      48.983  59.536  10.473  1.00 37.77           C
ATOM   1614  CD  LYS A 212      49.741  58.714   9.444  1.00 39.13           C
ATOM   1615  CE  LYS A 212      50.393  59.616   8.417  1.00 43.13           C
ATOM   1616  NZ  LYS A 212      49.569  59.819   7.209  1.00 47.22           N
ATOM   1617  N   ALA A 213      45.474  59.129  11.797  1.00 28.13           N
ATOM   1618  CA  ALA A 213      44.208  59.530  11.209  1.00 27.40           C
ATOM   1619  C   ALA A 213      43.403  60.464  12.123  1.00 26.26           C
ATOM   1620  O   ALA A 213      42.848  61.450  11.663  1.00 28.53           O
ATOM   1621  CB  ALA A 213      43.386  58.318  10.853  1.00 28.32           C
ATOM   1622  N   LEU A 214      43.396  60.191  13.413  1.00 25.81           N
ATOM   1623  CA  LEU A 214      42.697  61.053  14.345  1.00 25.91           C
ATOM   1624  C   LEU A 214      43.299  62.466  14.407  1.00 28.72           C
ATOM   1625  O   LEU A 214      42.571  63.443  14.318  1.00 26.77           O
ATOM   1626  CB  LEU A 214      42.617  60.419  15.746  1.00 26.10           C
ATOM   1627  CG  LEU A 214      41.937  61.270  16.814  1.00 28.76           C
ATOM   1628  CD1 LEU A 214      40.471  61.526  16.458  1.00 27.22           C
ATOM   1629  CD2 LEU A 214      42.075  60.612  18.175  1.00 29.81           C
ATOM   1630  N   THR A 215      44.630  62.579  14.453  1.00 32.22           N
ATOM   1631  CA  THR A 215      45.269  63.898  14.488  1.00 33.15           C
ATOM   1632  C   THR A 215      44.982  64.717  13.245  1.00 32.88           C
ATOM   1633  O   THR A 215      44.659  65.910  13.325  1.00 33.64           O
ATOM   1634  CB  THR A 215      46.772  63.750  14.660  1.00 35.14           C
ATOM   1635  OG1 THR A 215      47.030  63.002  15.845  1.00 36.30           O
ATOM   1636  CG2 THR A 215      47.463  65.121  14.736  1.00 39.33           C
ATOM   1637  N   GLU A 216      45.030  64.046  12.110  1.00 33.97           N
ATOM   1638  CA  GLU A 216      44.705  64.655  10.821  1.00 36.33           C
ATOM   1639  C   GLU A 216      43.294  65.220  10.768  1.00 37.55           C
ATOM   1640  O   GLU A 216      43.106  66.371  10.361  1.00 36.18           O
ATOM   1641  CB  GLU A 216      44.932  63.646   9.705  1.00 38.81           C
ATOM   1642  CG  GLU A 216      46.397  63.413   9.442  1.00 45.03           C
ATOM   1643  CD  GLU A 216      46.673  62.370   8.392  1.00 48.40           C
ATOM   1644  OE1 GLU A 216      45.752  62.015   7.613  1.00 50.92           O
ATOM   1645  OE2 GLU A 216      47.824  61.908   8.352  1.00 49.81           O
ATOM   1646  N   LEU A 217      42.300  64.412  11.086  1.00 35.83           N
ATOM   1647  CA  LEU A 217      40.931  64.894  11.018  1.00 30.91           C
ATOM   1648  C   LEU A 217      40.610  65.918  12.113  1.00 30.18           C
ATOM   1649  O   LEU A 217      39.770  66.783  11.902  1.00 31.92           O
ATOM   1650  CB  LEU A 217      39.898  63.738  10.980  1.00 30.58           C
ATOM   1651  CG  LEU A 217      39.740  62.848  12.229  1.00 28.48           C
ATOM   1652  CD1 LEU A 217      38.755  63.456  13.192  1.00 29.39           C
ATOM   1653  CD2 LEU A 217      39.244  61.495  11.798  1.00 29.04           C
ATOM   1654  N   ARG A 218      41.402  65.960  13.163  1.00 29.70           N
ATOM   1655  CA  ARG A 218      41.294  67.049  14.109  1.00 33.81           C
ATOM   1656  C   ARG A 218      41.879  68.339  13.569  1.00 40.62           C
ATOM   1657  O   ARG A 218      41.217  69.367  13.583  1.00 42.35           O
ATOM   1658  CB  ARG A 218      41.926  66.693  15.443  1.00 32.90           C
ATOM   1659  CG  ARG A 218      40.988  65.934  16.346  1.00 35.75           C
ATOM   1660  CD  ARG A 218      41.601  65.575  17.673  1.00 38.18           C
ATOM   1661  NE  ARG A 218      41.854  66.772  18.487  1.00 44.48           N
ATOM   1662  CZ  ARG A 218      40.880  67.594  18.887  1.00 46.47           C
ATOM   1663  NH1 ARG A 218      41.193  68.652  19.621  1.00 48.56           N
ATOM   1664  NH2 ARG A 218      39.608  67.364  18.558  1.00 45.97           N
ATOM   1665  N   GLN A 219      43.047  68.225  12.960  1.00 42.31           N
ATOM   1666  CA  GLN A 219      43.771  69.402  12.471  1.00 43.39           C
ATOM   1667  C   GLN A 219      43.069  70.102  11.299  1.00 41.69           C
ATOM   1668  O   GLN A 219      43.062  71.323  11.238  1.00 45.27           O
ATOM   1669  CB  GLN A 219      45.217  69.064  12.137  1.00 46.33           C
ATOM   1670  CG  GLN A 219      46.065  68.897  13.373  1.00 56.61           C
ATOM   1671  CD  GLN A 219      47.553  68.903  13.096  1.00 63.33           C
ATOM   1672  OE1 GLN A 219      48.055  68.172  12.254  1.00 66.58           O
ATOM   1673  NE2 GLN A 219      48.267  69.742  13.824  1.00 67.29           N
ATOM   1674  N   ASP A 220      42.464  69.351  10.397  1.00 39.53           N
ATOM   1675  CA  ASP A 220      41.790  69.963   9.249  1.00 37.10           C
ATOM   1676  C   ASP A 220      40.346  70.392   9.551  1.00 38.84           C
ATOM   1677  O   ASP A 220      39.614  70.753   8.643  1.00 39.32           O
ATOM   1678  CB  ASP A 220      41.846  69.047   8.010  1.00 39.43           C
ATOM   1679  CG  ASP A 220      41.018  67.771   8.162  1.00 39.55           C
ATOM   1680  OD1 ASP A 220      40.426  67.541   9.248  1.00 41.08           O
ATOM   1681  OD2 ASP A 220      40.967  67.002   7.187  1.00 40.34           O
ATOM   1682  N   GLY A 221      39.887  70.193  10.793  1.00 38.05           N
ATOM   1683  CA  GLY A 221      38.588  70.716  11.201  1.00 36.83           C
ATOM   1684  C   GLY A 221      37.428  69.743  11.019  1.00 37.71           C
ATOM   1685  O   GLY A 221      36.318  70.025  11.444  1.00 36.98           O
ATOM   1686  N   THR A 222      37.685  68.574  10.420  1.00 36.76           N
ATOM   1687  CA  THR A 222      36.637  67.565  10.245  1.00 33.27           C
ATOM   1688  C   THR A 222      36.008  67.176  11.587  1.00 32.25           C
ATOM   1689  O   THR A 222      34.796  67.054  11.693  1.00 32.95           O
ATOM   1690  CB  THR A 222      37.216  66.348   9.540  1.00 32.08           C
ATOM   1691  OG1 THR A 222      37.928  66.781   8.382  1.00 34.46           O
ATOM   1692  CG2 THR A 222      36.111  65.380   9.098  1.00 35.27           C
ATOM   1693  N   TYR A 223      36.828  67.071  12.639  1.00 29.13           N
ATOM   1694  CA  TYR A 223      36.333  66.680  13.959  1.00 29.54           C
ATOM   1695  C   TYR A 223      35.213  67.620  14.395  1.00 33.21           C
ATOM   1696  O   TYR A 223      34.159  67.157  14.853  1.00 32.57           O
ATOM   1697  CB  TYR A 223      37.484  66.693  14.980  1.00 26.47           C
ATOM   1698  CG  TYR A 223      37.064  66.172  16.343  1.00 25.72           C
ATOM   1699  CD1 TYR A 223      36.319  66.968  17.207  1.00 21.91           C
ATOM   1700  CD2 TYR A 223      37.414  64.900  16.748  1.00 24.71           C
ATOM   1701  CE1 TYR A 223      35.936  66.506  18.436  1.00 19.14           C
ATOM   1702  CE2 TYR A 223      37.035  64.432  17.976  1.00 19.22           C
ATOM   1703  CZ  TYR A 223      36.298  65.240  18.811  1.00 19.57           C
ATOM   1704  OH  TYR A 223      35.917  64.776  20.039  1.00 21.71           O
ATOM   1705  N   ASP A 224      35.430  68.930  14.229  1.00 34.34           N
ATOM   1706  CA  ASP A 224      34.453  69.920  14.699  1.00 34.77           C
ATOM   1707  C   ASP A 224      33.169  69.896  13.898  1.00 31.76           C
ATOM   1708  O   ASP A 224      32.096  70.047  14.462  1.00 34.43           O
ATOM   1709  CB  ASP A 224      35.034  71.326  14.672  1.00 38.94           C
ATOM   1710  CG  ASP A 224      36.157  71.500  15.656  1.00 42.83           C
ATOM   1711  OD1 ASP A 224      36.037  71.026  16.806  1.00 42.38           O
ATOM   1712  OD2 ASP A 224      37.162  72.116  15.268  1.00 50.46           O
ATOM   1713  N   LYS A 225      33.295  69.777  12.570  1.00 33.00           N
ATOM   1714  CA  LYS A 225      32.133  69.642  11.704  1.00 33.66           C
ATOM   1715  C   LYS A 225      31.323  68.432  12.117  1.00 36.46           C
ATOM   1716  O   LYS A 225      30.118  68.530  12.295  1.00 40.92           O
ATOM   1717  CB  LYS A 225      32.547  69.494  10.234  1.00 12.00           C
ATOM   1718  CG  LYS A 225      31.376  69.135   9.313  1.00 12.00           C
ATOM   1719  CD  LYS A 225      30.199  70.092   9.507  1.00 12.00           C
ATOM   1720  CE  LYS A 225      30.632  71.540   9.449  1.00 12.00           C
ATOM   1721  NZ  LYS A 225      31.454  71.794   8.239  1.00 12.00           N
ATOM   1722  N   MET A 226      32.001  67.330  12.375  1.00 35.37           N
ATOM   1723  CA  MET A 226      31.311  66.123  12.783  1.00 33.44           C
ATOM   1724  C   MET A 226      30.647  66.262  14.152  1.00 30.65           C
ATOM   1725  O   MET A 226      29.482  65.928  14.301  1.00 29.62           O
ATOM   1726  CB  MET A 226      32.230  64.914  12.732  1.00 35.25           C
ATOM   1727  CG  MET A 226      32.700  64.608  11.331  1.00 36.92           C
ATOM   1728  SD  MET A 226      33.312  62.943  11.113  1.00 42.08           S
ATOM   1729  CE  MET A 226      34.887  63.097  11.894  1.00 39.96           C
ATOM   1730  N   ALA A 227      31.346  66.852  15.119  1.00 30.91           N
ATOM   1731  CA  ALA A 227      30.782  67.016  16.447  1.00 32.81           C
ATOM   1732  C   ALA A 227      29.533  67.902  16.420  1.00 35.09           C
ATOM   1733  O   ALA A 227      28.521  67.596  17.069  1.00 34.07           O
ATOM   1734  CB  ALA A 227      31.811  67.592  17.402  1.00 27.62           C
ATOM   1735  N   LYS A 228      29.571  68.899  15.556  1.00 37.99           N
ATOM   1736  CA  LYS A 228      28.495  69.889  15.423  1.00 40.99           C
ATOM   1737  C   LYS A 228      27.112  69.253  15.224  1.00 39.78           C
ATOM   1738  O   LYS A 228      26.117  69.807  15.667  1.00 41.62           O
ATOM   1739  CB  LYS A 228      28.819  70.844  14.288  1.00 44.64           C
ATOM   1740  CG  LYS A 228      29.340  72.174  14.771  1.00 51.86           C
ATOM   1741  CD  LYS A 228      28.191  73.085  15.114  1.00 61.78           C
ATOM   1742  CE  LYS A 228      28.131  74.233  14.137  1.00 68.79           C
ATOM   1743  NZ  LYS A 228      28.098  73.789  12.722  1.00 71.89           N
ATOM   1744  N   LYS A 229      27.050  68.086  14.589  1.00 38.61           N
ATOM   1745  CA  LYS A 229      25.762  67.417  14.375  1.00 37.64           C
ATOM   1746  C   LYS A 229      25.067  67.065  15.674  1.00 36.27           C
ATOM   1747  O   LYS A 229      23.867  66.838  15.681  1.00 39.53           O
ATOM   1748  CB  LYS A 229      25.927  66.147  13.556  1.00 39.70           C
ATOM   1749  CG  LYS A 229      26.197  66.359  12.091  1.00 46.12           C
ATOM   1750  CD  LYS A 229      26.382  65.031  11.406  1.00 53.01           C
ATOM   1751  CE  LYS A 229      25.211  64.109  11.639  1.00 53.53           C
ATOM   1752  NZ  LYS A 229      25.419  62.828  10.936  1.00 55.47           N
ATOM   1753  N   TYR A 230      25.847  66.743  16.689  1.00 35.40           N
ATOM   1754  CA  TYR A 230      25.291  66.123  17.894  1.00 31.38           C
ATOM   1755  C   TYR A 230      25.374  67.062  19.077  1.00 31.44           C
ATOM   1756  O   TYR A 230      24.558  66.978  19.981  1.00 30.83           O
ATOM   1757  CB  TYR A 230      26.023  64.838  18.245  1.00 29.01           C
ATOM   1758  CG  TYR A 230      26.100  63.902  17.073  1.00 26.63           C
ATOM   1759  CD1 TYR A 230      27.127  64.020  16.145  1.00 22.99           C
ATOM   1760  CD2 TYR A 230      25.149  62.917  16.902  1.00 28.69           C
ATOM   1761  CE1 TYR A 230      27.202  63.172  15.075  1.00 25.81           C
ATOM   1762  CE2 TYR A 230      25.215  62.064  15.834  1.00 30.57           C
ATOM   1763  CZ  TYR A 230      26.233  62.193  14.931  1.00 29.82           C
ATOM   1764  OH  TYR A 230      26.277  61.328  13.873  1.00 25.77           O
ATOM   1765  N   PHE A 231      26.501  67.742  19.166  1.00 33.94           N
ATOM   1766  CA  PHE A 231      26.868  68.411  20.398  1.00 34.98           C
ATOM   1767  C   PHE A 231      27.032  69.891  20.136  1.00 36.68           C
ATOM   1768  O   PHE A 231      27.627  70.304  19.132  1.00 37.51           O
ATOM   1769  CB  PHE A 231      28.148  67.831  20.974  1.00 33.09           C
ATOM   1770  CG  PHE A 231      28.072  66.353  21.161  1.00 32.29           C
ATOM   1771  CD1 PHE A 231      27.239  65.831  22.120  1.00 33.06           C
ATOM   1772  CD2 PHE A 231      28.826  65.520  20.372  1.00 29.74           C
ATOM   1773  CE1 PHE A 231      27.148  64.477  22.310  1.00 31.05           C
ATOM   1774  CE2 PHE A 231      28.750  64.162  20.546  1.00 31.30           C
ATOM   1775  CZ  PHE A 231      27.900  63.643  21.526  1.00 32.70           C
ATOM   1776  N   ASP A 232      26.417  70.674  21.002  1.00 40.80           N
ATOM   1777  CA  ASP A 232      26.556  72.114  20.953  1.00 44.43           C
ATOM   1778  C   ASP A 232      27.674  72.550  21.879  1.00 43.60           C
ATOM   1779  O   ASP A 232      27.864  73.738  22.090  1.00 47.96           O
ATOM   1780  CB  ASP A 232      25.256  72.755  21.403  1.00 51.75           C
ATOM   1781  CG  ASP A 232      24.742  72.147  22.681  1.00 64.70           C
ATOM   1782  OD1 ASP A 232      25.292  72.473  23.755  1.00 69.07           O
ATOM   1783  OD2 ASP A 232      23.797  71.344  22.634  1.00 72.80           O
ATOM   1784  N   PHE A 233      28.343  71.591  22.530  1.00 39.81           N
ATOM   1785  CA  PHE A 233      29.471  71.921  23.384  1.00 37.52           C
ATOM   1786  C   PHE A 233      30.758  71.219  22.929  1.00 36.69           C
ATOM   1787  O   PHE A 233      30.749  70.420  22.005  1.00 37.24           O
ATOM   1788  CB  PHE A 233      29.155  71.595  24.847  1.00 36.29           C
ATOM   1789  CG  PHE A 233      29.103  70.116  25.157  1.00 40.98           C
ATOM   1790  CD1 PHE A 233      28.044  69.334  24.726  1.00 41.52           C
ATOM   1791  CD2 PHE A 233      30.118  69.532  25.878  1.00 40.57           C
ATOM   1792  CE1 PHE A 233      28.020  67.998  25.020  1.00 43.27           C
ATOM   1793  CE2 PHE A 233      30.102  68.197  26.177  1.00 38.66           C
ATOM   1794  CZ  PHE A 233      29.052  67.429  25.747  1.00 40.49           C
ATOM   1795  N   ASN A 234      31.865  71.500  23.589  1.00 34.87           N
ATOM   1796  CA  ASN A 234      33.124  70.913  23.183  1.00 32.53           C
ATOM   1797  C   ASN A 234      33.268  69.500  23.773  1.00 29.08           C
ATOM   1798  O   ASN A 234      33.695  69.357  24.923  1.00 27.19           O
ATOM   1799  CB  ASN A 234      34.267  71.843  23.626  1.00 33.89           C
ATOM   1800  CG  ASN A 234      35.658  71.217  23.524  1.00 35.20           C
ATOM   1801  OD1 ASN A 234      36.482  71.422  24.402  1.00 37.49           O
ATOM   1802  ND2 ASN A 234      35.909  70.459  22.450  1.00 35.73           N
ATOM   1803  N   VAL A 235      32.739  68.484  23.076  1.00 28.28           N
ATOM   1804  CA  VAL A 235      32.829  67.104  23.586  1.00 28.29           C
ATOM   1805  C   VAL A 235      34.253  66.705  23.864  1.00 26.34           C
ATOM   1806  O   VAL A 235      34.482  65.686  24.499  1.00 26.41           O
ATOM   1807  CB  VAL A 235      32.220  66.067  22.612  1.00 30.68           C
ATOM   1808  CG1 VAL A 235      30.954  65.427  23.194  1.00 29.16           C
ATOM   1809  CG2 VAL A 235      32.002  66.644  21.204  1.00 27.96           C
ATOM   1810  N   TYR A 236      35.139  67.219  23.044  1.00 24.89           N
ATOM   1811  CA  TYR A 236      36.518  66.804  23.127  1.00 24.60           C
ATOM   1812  C   TYR A 236      37.107  66.994  24.532  1.00 27.25           C
ATOM   1813  O   TYR A 236      37.800  66.113  25.030  1.00 24.16           O
ATOM   1814  CB  TYR A 236      37.386  67.467  22.080  1.00 25.78           C
ATOM   1815  CG  TYR A 236      38.760  66.896  22.089  1.00 30.12           C
ATOM   1816  CD1 TYR A 236      39.010  65.689  21.469  1.00 30.39           C
ATOM   1817  CD2 TYR A 236      39.783  67.560  22.733  1.00 32.03           C
ATOM   1818  CE1 TYR A 236      40.266  65.151  21.478  1.00 30.54           C
ATOM   1819  CE2 TYR A 236      41.048  67.034  22.751  1.00 33.89           C
ATOM   1820  CZ  TYR A 236      41.282  65.837  22.126  1.00 33.01           C
ATOM   1821  OH  TYR A 236      42.549  65.326  22.153  1.00 31.57           O
ATOM   1822  N   GLY A 237      36.722  68.078  25.215  1.00 31.30           N
ATOM   1823  CA  GLY A 237      37.320  68.437  26.480  1.00 35.43           C
ATOM   1824  C   GLY A 237      38.653  69.115  26.276  1.00 41.74           C
ATOM   1825  O   GLY A 237      38.844  69.802  25.269  1.00 42.67           O
ATOM   1826  N   ASP A 238      39.627  68.812  27.131  1.00 47.86           N
ATOM   1827  CA  ASP A 238      40.919  69.465  27.058  1.00 53.26           C
ATOM   1828  C   ASP A 238      41.951  68.509  26.451  1.00 54.11           C
ATOM   1829  O   ASP A 238      42.106  67.377  26.932  1.00 54.48           O
ATOM   1830  CB  ASP A 238      41.392  69.896  28.460  1.00 57.29           C
ATOM   1831  CG  ASP A 238      40.390  70.792  29.182  1.00 61.17           C
ATOM   1832  OD1 ASP A 238      39.659  71.570  28.516  1.00 63.34           O
ATOM   1833  OD2 ASP A 238      40.326  70.727  30.422  1.00 63.51           O
ATOM   1834  OXT ASP A 238      42.606  68.875  25.470  1.00 55.41           O
TER    1835
END
