# Supplementary material for: Rapid interpretation of small-angle X-ray scattering data
Source: PLoS Comput Biol. 2019 Mar 22;15(3):e1006900. doi: 10.1371/journal.pcbi.1006900 (PMC6447237; doi:10.1371/journal.pcbi.1006900)
Supplement: S1 Archive — (ZIP) [file pcbi.1006900.s019.zip › S1_Archive/sims/Lao/apoHolo/2LAO.gro]

Automated gro file generation of a structure based model for PDB ID 2LAO_ed_whatif by pythonBioPackage, 2017-8-22 134430
    1833
    1  ALA    N    1   9.243   5.939   5.939
    1  ALA   CA    2   9.179   5.991   5.820
    1  ALA    C    3   9.036   6.027   5.855
    1  ALA    O    4   8.980   5.969   5.948
    1  ALA   CB    5   9.178   5.886   5.713
    2  LEU    N    6   8.979   6.128   5.791
    2  LEU   CA    7   8.841   6.167   5.819
    2  LEU    C    8   8.742   6.059   5.773
    2  LEU    O    9   8.769   5.988   5.677
    2  LEU   CB   10   8.811   6.300   5.752
    2  LEU   CG   11   8.782   6.420   5.841
    2  LEU  CD1   12   8.875   6.419   5.963
    2  LEU  CD2   13   8.796   6.549   5.759
    3  PRO    N   14   8.632   6.036   5.847
    3  PRO   CA   15   8.532   5.939   5.802
    3  PRO    C   16   8.476   5.981   5.666
    3  PRO    O   17   8.477   6.098   5.634
    3  PRO   CB   18   8.425   5.949   5.912
    3  PRO   CG   19   8.493   6.016   6.028
    3  PRO   CD   20   8.588   6.111   5.965
    4  GLN    N   21   8.442   5.885   5.582
    4  GLN   CA   22   8.386   5.921   5.453
    4  GLN    C   23   8.254   5.991   5.473
    4  GLN    O   24   8.223   6.092   5.409
    4  GLN   CB   25   8.365   5.798   5.363
    4  GLN   CG   26   8.287   5.829   5.237
    4  GLN   CD   27   8.343   5.951   5.164
    4  GLN  OE1   28   8.463   5.960   5.136
    4  GLN  NE2   29   8.256   6.047   5.133
    5  THR    N   30   8.173   5.932   5.559
    5  THR   CA   31   8.049   5.990   5.606
    5  THR    C   32   8.049   5.992   5.757
    5  THR    O   33   8.090   5.894   5.818
    5  THR   CB   34   7.934   5.904   5.557
    5  THR  OG1   35   7.950   5.875   5.417
    5  THR  CG2   36   7.798   5.973   5.582
    6  VAL    N   37   8.028   6.110   5.817
    6  VAL   CA   38   8.021   6.126   5.961
    6  VAL    C   39   7.876   6.104   6.009
    6  VAL    O   40   7.785   6.162   5.951
    6  VAL   CB   41   8.072   6.266   5.998
    6  VAL  CG1   42   8.055   6.297   6.148
    6  VAL  CG2   43   8.219   6.281   5.960
    7  ARG    N   44   7.852   6.001   6.090
    7  ARG   CA   45   7.721   5.979   6.151
    7  ARG    C   46   7.711   6.060   6.279
    7  ARG    O   47   7.792   6.044   6.368
    7  ARG   CB   48   7.697   5.830   6.187
    7  ARG   CG   49   7.686   5.733   6.069
    7  ARG   CD   50   7.638   5.594   6.110
    7  ARG   NE   51   7.494   5.578   6.087
    7  ARG   CZ   52   7.411   5.517   6.173
    7  ARG  NH1   53   7.282   5.507   6.144
    7  ARG  NH2   54   7.456   5.466   6.288
    8  ILE    N   55   7.615   6.151   6.286
    8  ILE   CA   56   7.602   6.233   6.404
    8  ILE    C   57   7.474   6.196   6.477
    8  ILE    O   58   7.368   6.193   6.416
    8  ILE   CB   59   7.597   6.381   6.364
    8  ILE  CG1   60   7.714   6.413   6.270
    8  ILE  CG2   61   7.598   6.469   6.489
    8  ILE  CD1   62   7.717   6.556   6.217
    9  GLY    N   63   7.485   6.156   6.603
    9  GLY   CA   64   7.369   6.123   6.681
    9  GLY    C   65   7.315   6.245   6.752
    9  GLY    O   66   7.393   6.331   6.797
   10  THR    N   67   7.184   6.254   6.757
   10  THR   CA   68   7.117   6.364   6.825
   10  THR    C   69   6.983   6.315   6.880
   10  THR    O   70   6.930   6.215   6.834
   10  THR   CB   71   7.099   6.481   6.726
   10  THR  OG1   72   7.058   6.599   6.797
   10  THR  CG2   73   6.996   6.446   6.617
   11  ASP    N   74   6.943   6.369   6.994
   11  ASP   CA   75   6.813   6.344   7.051
   11  ASP    C   76   6.715   6.451   7.004
   11  ASP    O   77   6.723   6.565   7.050
   11  ASP   CB   78   6.824   6.349   7.205
   11  ASP   CG   79   6.696   6.305   7.277
   11  ASP  OD1   80   6.589   6.298   7.214
   11  ASP  OD2   81   6.706   6.278   7.398
   12  THR    N   82   6.616   6.414   6.923
   12  THR   CA   83   6.532   6.514   6.856
   12  THR    C   84   6.410   6.555   6.940
   12  THR    O   85   6.305   6.591   6.887
   12  THR   CB   86   6.486   6.465   6.720
   12  THR  OG1   87   6.417   6.340   6.737
   12  THR  CG2   88   6.605   6.446   6.630
   13  THR    N   89   6.425   6.560   7.071
   13  THR   CA   90   6.315   6.602   7.155
   13  THR    C   91   6.350   6.732   7.228
   13  THR    O   92   6.309   6.751   7.341
   13  THR   CB   93   6.280   6.491   7.253
   13  THR  OG1   94   6.392   6.469   7.341
   13  THR  CG2   95   6.251   6.363   7.178
   14  TYR    N   96   6.434   6.817   7.167
   14  TYR   CA   97   6.479   6.939   7.236
   14  TYR    C   98   6.481   7.062   7.145
   14  TYR    O   99   6.587   7.119   7.119
   14  TYR   CB  100   6.616   6.921   7.300
   14  TYR   CG  101   6.645   7.027   7.402
   14  TYR  CD1  102   6.543   7.076   7.483
   14  TYR  CD2  103   6.772   7.078   7.419
   14  TYR  CE1  104   6.565   7.173   7.578
   14  TYR  CE2  105   6.797   7.176   7.514
   14  TYR   CZ  106   6.693   7.223   7.593
   14  TYR   OH  107   6.715   7.321   7.689
   15  ALA    N  108   6.364   7.109   7.105
   15  ALA   CA  109   6.355   7.240   7.045
   15  ALA    C  110   6.404   7.344   7.145
   15  ALA    O  111   6.400   7.319   7.264
   15  ALA   CB  112   6.211   7.269   7.009
   16  PRO    N  113   6.471   7.451   7.098
   16  PRO   CA  114   6.494   7.481   6.957
   16  PRO    C  115   6.628   7.427   6.904
   16  PRO    O  116   6.674   7.469   6.798
   16  PRO   CB  117   6.498   7.633   6.958
   16  PRO   CG  118   6.562   7.665   7.086
   16  PRO   CD  119   6.505   7.565   7.183
   17  PHE    N  120   6.688   7.332   6.976
   17  PHE   CA  121   6.818   7.278   6.934
   17  PHE    C  122   6.806   7.159   6.838
   17  PHE    O  123   6.866   7.160   6.732
   17  PHE   CB  124   6.902   7.243   7.056
   17  PHE   CG  125   6.926   7.360   7.144
   17  PHE  CD1  126   7.007   7.463   7.101
   17  PHE  CD2  127   6.867   7.367   7.268
   17  PHE  CE1  128   7.030   7.572   7.180
   17  PHE  CE2  129   6.888   7.475   7.350
   17  PHE   CZ  130   6.971   7.578   7.306
   18  SER    N  131   6.724   7.061   6.873
   18  SER   CA  132   6.707   6.945   6.789
   18  SER    C  133   6.564   6.897   6.797
   18  SER    O  134   6.515   6.867   6.905
   18  SER   CB  135   6.800   6.833   6.831
   18  SER   OG  136   6.795   6.727   6.738
   19  SER    N  137   6.497   6.894   6.684
   19  SER   CA  138   6.360   6.846   6.676
   19  SER    C  139   6.334   6.791   6.537
   19  SER    O  140   6.422   6.793   6.450
   19  SER   CB  141   6.261   6.958   6.704
   19  SER   OG  142   6.197   6.937   6.827
   20  LYS    N  143   6.212   6.744   6.517
   20  LYS   CA  144   6.169   6.705   6.385
   20  LYS    C  145   6.049   6.787   6.344
   20  LYS    O  146   5.973   6.833   6.427
   20  LYS   CB  147   6.130   6.558   6.386
   20  LYS   CG  148   6.226   6.473   6.307
   20  LYS   CD  149   6.299   6.380   6.399
   20  LYS   CE  150   6.399   6.299   6.321
   20  LYS   NZ  151   6.332   6.230   6.209
   21  ASP    N  152   6.045   6.819   6.215
   21  ASP   CA  153   5.935   6.896   6.163
   21  ASP    C  154   5.826   6.805   6.107
   21  ASP    O  155   5.838   6.682   6.114
   21  ASP   CB  156   5.983   6.999   6.059
   21  ASP   CG  157   6.030   6.936   5.928
   21  ASP  OD1  158   6.025   6.811   5.913
   21  ASP  OD2  159   6.073   7.013   5.840
   22  ALA    N  160   5.724   6.864   6.049
   22  ALA   CA  161   5.613   6.787   5.995
   22  ALA    C  162   5.656   6.689   5.886
   22  ALA    O  163   5.595   6.585   5.870
   22  ALA   CB  164   5.505   6.880   5.945
   23  LYS    N  165   5.766   6.719   5.815
   23  LYS   CA  166   5.817   6.624   5.715
   23  LYS    C  167   5.898   6.510   5.776
   23  LYS    O  168   5.944   6.424   5.703
   23  LYS   CB  169   5.902   6.693   5.607
   23  LYS   CG  170   5.862   6.833   5.572
   23  LYS   CD  171   5.732   6.839   5.496
   23  LYS   CE  172   5.698   6.982   5.462
   23  LYS   NZ  173   5.808   7.043   5.383
   24  GLY    N  174   5.940   6.523   5.901
   24  GLY   CA  175   6.038   6.431   5.956
   24  GLY    C  176   6.184   6.476   5.939
   24  GLY    O  177   6.274   6.406   5.983
   25  GLU    N  178   6.207   6.592   5.877
   25  GLU   CA  179   6.342   6.649   5.876
   25  GLU    C  180   6.384   6.684   6.018
   25  GLU    O  181   6.301   6.726   6.099
   25  GLU   CB  182   6.352   6.776   5.789
   25  GLU   CG  183   6.261   6.779   5.665
   25  GLU   CD  184   6.313   6.696   5.548
   25  GLU  OE1  185   6.422   6.634   5.559
   25  GLU  OE2  186   6.243   6.693   5.445
   26  PHE    N  187   6.515   6.676   6.043
   26  PHE   CA  188   6.575   6.731   6.164
   26  PHE    C  189   6.584   6.882   6.151
   26  PHE    O  190   6.630   6.932   6.050
   26  PHE   CB  191   6.716   6.676   6.184
   26  PHE   CG  192   6.723   6.527   6.209
   26  PHE  CD1  193   6.701   6.439   6.106
   26  PHE  CD2  194   6.752   6.479   6.334
   26  PHE  CE1  195   6.707   6.304   6.128
   26  PHE  CE2  196   6.759   6.344   6.357
   26  PHE   CZ  197   6.736   6.258   6.253
   27  ILE    N  198   6.545   6.954   6.253
   27  ILE   CA  199   6.552   7.099   6.248
   27  ILE    C  200   6.605   7.151   6.380
   27  ILE    O  201   6.591   7.085   6.482
   27  ILE   CB  202   6.413   7.156   6.221
   27  ILE  CG1  203   6.311   7.090   6.314
   27  ILE  CG2  204   6.371   7.134   6.076
   27  ILE  CD1  205   6.184   7.172   6.339
   28  GLY    N  206   6.665   7.269   6.380
   28  GLY   CA  207   6.705   7.330   6.504
   28  GLY    C  208   6.846   7.381   6.498
   28  GLY    O  209   6.922   7.352   6.405
   29  PHE    N  210   6.884   7.453   6.602
   29  PHE   CA  211   7.013   7.522   6.605
   29  PHE    C  212   7.133   7.426   6.598
   29  PHE    O  213   7.225   7.448   6.521
   29  PHE   CB  214   7.024   7.615   6.727
   29  PHE   CG  215   7.140   7.709   6.720
   29  PHE  CD1  216   7.164   7.781   6.604
   29  PHE  CD2  217   7.224   7.725   6.829
   29  PHE  CE1  218   7.270   7.867   6.595
   29  PHE  CE2  219   7.332   7.812   6.821
   29  PHE   CZ  220   7.354   7.883   6.704
   30  ASP    N  221   7.129   7.316   6.675
   30  ASP   CA  222   7.232   7.213   6.666
   30  ASP    C  223   7.246   7.159   6.525
   30  ASP    O  224   7.356   7.128   6.478
   30  ASP   CB  225   7.199   7.098   6.759
   30  ASP   CG  226   7.245   7.122   6.902
   30  ASP  OD1  227   7.300   7.229   6.931
   30  ASP  OD2  228   7.226   7.031   6.984
   31  ILE    N  229   7.130   7.139   6.460
   31  ILE   CA  230   7.127   7.083   6.325
   31  ILE    C  231   7.188   7.183   6.227
   31  ILE    O  232   7.264   7.145   6.139
   31  ILE   CB  233   6.983   7.048   6.282
   31  ILE  CG1  234   6.910   6.967   6.389
   31  ILE  CG2  235   6.981   6.979   6.145
   31  ILE  CD1  236   6.978   6.836   6.430
   32  ASP    N  237   7.159   7.312   6.246
   32  ASP   CA  238   7.213   7.415   6.157
   32  ASP    C  239   7.364   7.424   6.170
   32  ASP    O  240   7.436   7.415   6.070
   32  ASP   CB  241   7.151   7.551   6.186
   32  ASP   CG  242   7.005   7.556   6.149
   32  ASP  OD1  243   6.962   7.485   6.054
   32  ASP  OD2  244   6.932   7.631   6.216
   33  LEU    N  245   7.409   7.440   6.295
   33  LEU   CA  246   7.551   7.435   6.331
   33  LEU    C  247   7.618   7.311   6.270
   33  LEU    O  248   7.720   7.320   6.203
   33  LEU   CB  249   7.563   7.426   6.484
   33  LEU   CG  250   7.620   7.547   6.561
   33  LEU  CD1  251   7.616   7.677   6.480
   33  LEU  CD2  252   7.547   7.560   6.692
   34  GLY    N  253   7.559   7.193   6.295
   34  GLY   CA  254   7.613   7.067   6.245
   34  GLY    C  255   7.626   7.060   6.094
   34  GLY    O  256   7.733   7.031   6.043
   35  ASN    N  257   7.521   7.097   6.022
   35  ASN   CA  258   7.523   7.092   5.876
   35  ASN    C  259   7.624   7.188   5.817
   35  ASN    O  260   7.687   7.158   5.717
   35  ASN   CB  261   7.386   7.123   5.817
   35  ASN   CG  262   7.287   7.007   5.829
   35  ASN  OD1  263   7.169   7.030   5.850
   35  ASN  ND2  264   7.336   6.883   5.816
   36  GLU    N  265   7.629   7.308   5.872
   36  GLU   CA  266   7.723   7.410   5.829
   36  GLU    C  267   7.868   7.364   5.849
   36  GLU    O  268   7.945   7.359   5.753
   36  GLU   CB  269   7.695   7.540   5.907
   36  GLU   CG  270   7.773   7.663   5.860
   36  GLU   CD  271   7.741   7.705   5.716
   36  GLU  OE1  272   7.625   7.686   5.671
   36  GLU  OE2  273   7.832   7.757   5.651
   37  MET    N  274   7.900   7.313   5.966
   37  MET   CA  275   8.033   7.254   5.988
   37  MET    C  276   8.066   7.144   5.886
   37  MET    O  277   8.169   7.152   5.820
   37  MET   CB  278   8.049   7.204   6.132
   37  MET   CG  279   8.054   7.317   6.232
   37  MET   SD  280   8.092   7.264   6.401
   37  MET   CE  281   7.942   7.180   6.448
   38  CYS    N  282   7.976   7.051   5.863
   38  CYS   CA  283   8.002   6.946   5.765
   38  CYS    C  284   8.032   7.001   5.627
   38  CYS    O  285   8.120   6.951   5.555
   38  CYS   CB  286   7.886   6.848   5.756
   38  CYS   SG  287   7.849   6.767   5.913
   39  LYS    N  288   7.961   7.107   5.593
   39  LYS   CA  289   7.983   7.179   5.468
   39  LYS    C  290   8.124   7.231   5.457
   39  LYS    O  291   8.194   7.202   5.361
   39  LYS   CB  292   7.886   7.296   5.461
   39  LYS   CG  293   7.847   7.334   5.321
   39  LYS   CD  294   7.818   7.481   5.314
   39  LYS   CE  295   7.788   7.522   5.172
   39  LYS   NZ  296   7.891   7.471   5.080
   40  ARG    N  297   8.170   7.303   5.558
   40  ARG   CA  298   8.305   7.356   5.561
   40  ARG    C  299   8.411   7.247   5.564
   40  ARG    O  300   8.521   7.261   5.511
   40  ARG   CB  301   8.323   7.446   5.682
   40  ARG   CG  302   8.209   7.543   5.701
   40  ARG   CD  303   8.231   7.675   5.632
   40  ARG   NE  304   8.122   7.767   5.658
   40  ARG   CZ  305   8.146   7.893   5.690
   40  ARG  NH1  306   8.044   7.974   5.712
   40  ARG  NH2  307   8.271   7.939   5.701
   41  MET    N  308   8.381   7.140   5.637
   41  MET   CA  309   8.473   7.026   5.649
   41  MET    C  310   8.482   6.954   5.517
   41  MET    O  311   8.576   6.876   5.496
   41  MET   CB  312   8.424   6.929   5.755
   41  MET   CG  313   8.441   6.981   5.895
   41  MET   SD  314   8.335   6.895   6.010
   41  MET   CE  315   8.390   6.729   5.983
   42  GLN    N  316   8.373   6.962   5.439
   42  GLN   CA  317   8.362   6.894   5.312
   42  GLN    C  318   8.353   6.741   5.327
   42  GLN    O  319   8.412   6.665   5.253
   42  GLN   CB  320   8.478   6.935   5.222
   42  GLN   CG  321   8.486   7.085   5.205
   42  GLN   CD  322   8.603   7.132   5.118
   42  GLN  OE1  323   8.611   7.101   5.000
   42  GLN  NE2  324   8.694   7.207   5.179
   43  VAL    N  325   8.268   6.699   5.422
   43  VAL   CA  326   8.230   6.558   5.439
   43  VAL    C  327   8.080   6.544   5.421
   43  VAL    O  328   8.007   6.641   5.428
   43  VAL   CB  329   8.269   6.506   5.578
   43  VAL  CG1  330   8.421   6.497   5.595
   43  VAL  CG2  331   8.206   6.590   5.688
   44  LYS    N  332   8.035   6.420   5.408
   44  LYS   CA  333   7.895   6.388   5.419
   44  LYS    C  334   7.863   6.351   5.563
   44  LYS    O  335   7.936   6.274   5.623
   44  LYS   CB  336   7.858   6.271   5.330
   44  LYS   CG  337   7.715   6.221   5.351
   44  LYS   CD  338   7.616   6.337   5.338
   44  LYS   CE  339   7.639   6.417   5.211
   44  LYS   NZ  340   7.647   6.327   5.093
   45  CYS    N  341   7.760   6.413   5.618
   45  CYS   CA  342   7.717   6.382   5.752
   45  CYS    C  343   7.576   6.326   5.748
   45  CYS    O  344   7.500   6.354   5.657
   45  CYS   CB  345   7.719   6.508   5.837
   45  CYS   SG  346   7.886   6.575   5.859
   46  THR    N  347   7.549   6.234   5.838
   46  THR   CA  348   7.417   6.177   5.843
   46  THR    C  349   7.366   6.181   5.985
   46  THR    O  350   7.445   6.166   6.077
   46  THR   CB  351   7.424   6.034   5.792
   46  THR  OG1  352   7.454   6.037   5.652
   46  THR  CG2  353   7.292   5.960   5.814
   47  TRP    N  354   7.246   6.234   6.001
   47  TRP   CA  355   7.188   6.246   6.133
   47  TRP    C  356   7.112   6.122   6.175
   47  TRP    O  357   7.034   6.064   6.098
   47  TRP   CB  358   7.096   6.367   6.139
   47  TRP   CG  359   7.167   6.495   6.117
   47  TRP  CD1  360   7.184   6.558   5.998
   47  TRP  CD2  361   7.231   6.576   6.216
   47  TRP  NE1  362   7.254   6.673   6.016
   47  TRP  CE2  363   7.284   6.687   6.149
   47  TRP  CE3  364   7.248   6.566   6.354
   47  TRP  CZ2  365   7.354   6.787   6.213
   47  TRP  CZ3  366   7.317   6.665   6.418
   47  TRP  CH2  367   7.369   6.775   6.348
   48  VAL    N  368   7.142   6.077   6.295
   48  VAL   CA  369   7.085   5.957   6.353
   48  VAL    C  370   7.011   5.993   6.480
   48  VAL    O  371   7.070   6.043   6.574
   48  VAL   CB  372   7.198   5.858   6.387
   48  VAL  CG1  373   7.143   5.727   6.436
   48  VAL  CG2  374   7.290   5.834   6.266
   49  ALA    N  375   6.879   5.985   6.476
   49  ALA   CA  376   6.800   6.010   6.597
   49  ALA    C  377   6.826   5.904   6.701
   49  ALA    O  378   6.829   5.784   6.673
   49  ALA   CB  379   6.652   6.015   6.565
   50  SER    N  380   6.844   5.949   6.824
   50  SER   CA  381   6.872   5.857   6.933
   50  SER    C  382   6.826   5.918   7.064
   50  SER    O  383   6.813   6.040   7.076
   50  SER   CB  384   7.020   5.826   6.936
   50  SER   OG  385   7.054   5.758   7.056
   51  ASP    N  386   6.796   5.832   7.159
   51  ASP   CA  387   6.775   5.876   7.295
   51  ASP    C  388   6.906   5.926   7.353
   51  ASP    O  389   7.013   5.868   7.331
   51  ASP   CB  390   6.718   5.762   7.378
   51  ASP   CG  391   6.579   5.717   7.332
   51  ASP  OD1  392   6.499   5.802   7.285
   51  ASP  OD2  393   6.550   5.597   7.342
   52  PHE    N  394   6.896   6.033   7.430
   52  PHE   CA  395   7.012   6.099   7.487
   52  PHE    C  396   7.102   6.003   7.563
   52  PHE    O  397   7.224   6.017   7.559
   52  PHE   CB  398   6.971   6.213   7.579
   52  PHE   CG  399   7.084   6.305   7.612
   52  PHE  CD1  400   7.114   6.408   7.527
   52  PHE  CD2  401   7.157   6.286   7.726
   52  PHE  CE1  402   7.218   6.493   7.555
   52  PHE  CE2  403   7.261   6.370   7.756
   52  PHE   CZ  404   7.291   6.474   7.669
   53  ASP    N  405   7.045   5.915   7.643
   53  ASP   CA  406   7.125   5.827   7.728
   53  ASP    C  407   7.202   5.721   7.649
   53  ASP    O  408   7.300   5.664   7.700
   53  ASP   CB  409   7.037   5.761   7.834
   53  ASP   CG  410   6.974   5.864   7.928
   53  ASP  OD1  411   7.042   5.963   7.966
   53  ASP  OD2  412   6.857   5.845   7.964
   54  ALA    N  413   7.164   5.699   7.522
   54  ALA   CA  414   7.231   5.603   7.434
   54  ALA    C  415   7.345   5.665   7.355
   54  ALA    O  416   7.420   5.597   7.287
   54  ALA   CB  417   7.131   5.542   7.340
   55  LEU    N  418   7.353   5.797   7.358
   55  LEU   CA  419   7.444   5.867   7.270
   55  LEU    C  420   7.592   5.836   7.297
   55  LEU    O  421   7.663   5.794   7.207
   55  LEU   CB  422   7.418   6.018   7.276
   55  LEU   CG  423   7.290   6.068   7.209
   55  LEU  CD1  424   7.269   6.214   7.243
   55  LEU  CD2  425   7.299   6.046   7.060
   56  ILE    N  426   7.638   5.855   7.420
   56  ILE   CA  427   7.777   5.825   7.453
   56  ILE    C  428   7.813   5.676   7.439
   56  ILE    O  429   7.913   5.643   7.377
   56  ILE   CB  430   7.816   5.880   7.592
   56  ILE  CG1  431   7.810   6.033   7.589
   56  ILE  CG2  432   7.954   5.833   7.635
   56  ILE  CD1  433   7.853   6.103   7.718
   57  PRO    N  434   7.721   5.585   7.475
   57  PRO   CA  435   7.741   5.442   7.444
   57  PRO    C  436   7.751   5.413   7.293
   57  PRO    O  437   7.844   5.345   7.250
   57  PRO   CB  438   7.618   5.378   7.506
   57  PRO   CG  439   7.598   5.457   7.628
   57  PRO   CD  440   7.626   5.600   7.585
   58  SER    N  441   7.667   5.476   7.214
   58  SER   CA  442   7.674   5.459   7.070
   58  SER    C  443   7.804   5.515   7.012
   58  SER    O  444   7.855   5.462   6.914
   58  SER   CB  445   7.553   5.523   7.004
   58  SER   OG  446   7.435   5.459   7.048
   59  LEU    N  447   7.854   5.624   7.069
   59  LEU   CA  448   7.979   5.686   7.022
   59  LEU    C  449   8.095   5.593   7.049
   59  LEU    O  450   8.177   5.564   6.961
   59  LEU   CB  451   8.002   5.819   7.096
   59  LEU   CG  452   8.124   5.903   7.055
   59  LEU  CD1  453   8.109   5.946   6.909
   59  LEU  CD2  454   8.140   6.023   7.147
   60  LYS    N  455   8.099   5.542   7.170
   60  LYS   CA  456   8.209   5.457   7.214
   60  LYS    C  457   8.210   5.321   7.142
   60  LYS    O  458   8.316   5.272   7.106
   60  LYS   CB  459   8.202   5.441   7.364
   60  LYS   CG  460   8.200   5.573   7.436
   60  LYS   CD  461   8.277   5.568   7.565
   60  LYS   CE  462   8.183   5.537   7.680
   60  LYS   NZ  463   8.257   5.536   7.807
   61  ALA    N  464   8.092   5.278   7.100
   61  ALA   CA  465   8.074   5.153   7.026
   61  ALA    C  466   8.101   5.170   6.876
   61  ALA    O  467   8.106   5.071   6.802
   61  ALA   CB  468   7.935   5.100   7.048
   62  LYS    N  469   8.113   5.297   6.834
   62  LYS   CA  470   8.135   5.335   6.694
   62  LYS    C  471   8.013   5.316   6.606
   62  LYS    O  472   8.022   5.310   6.483
   62  LYS   CB  473   8.255   5.264   6.633
   62  LYS   CG  474   8.380   5.279   6.715
   62  LYS   CD  475   8.505   5.252   6.635
   62  LYS   CE  476   8.627   5.273   6.721
   62  LYS   NZ  477   8.750   5.261   6.641
   63  LYS    N  478   7.897   5.321   6.668
   63  LYS   CA  479   7.773   5.328   6.593
   63  LYS    C  480   7.754   5.464   6.529
   63  LYS    O  481   7.697   5.473   6.421
   63  LYS   CB  482   7.656   5.301   6.686
   63  LYS   CG  483   7.651   5.161   6.740
   63  LYS   CD  484   7.526   5.142   6.820
   63  LYS   CE  485   7.522   5.009   6.891
   63  LYS   NZ  486   7.402   5.000   6.976
   64  ILE    N  487   7.795   5.569   6.600
   64  ILE   CA  488   7.800   5.703   6.545
   64  ILE    C  489   7.941   5.758   6.559
   64  ILE    O  490   8.022   5.702   6.632
   64  ILE   CB  491   7.700   5.796   6.617
   64  ILE  CG1  492   7.730   5.800   6.767
   64  ILE  CG2  493   7.556   5.753   6.589
   64  ILE  CD1  494   7.636   5.889   6.849
   65  ASP    N  495   7.969   5.872   6.494
   65  ASP   CA  496   8.103   5.933   6.496
   65  ASP    C  497   8.108   6.063   6.576
   65  ASP    O  498   8.215   6.111   6.607
   65  ASP   CB  499   8.149   5.959   6.354
   65  ASP   CG  500   8.145   5.833   6.272
   65  ASP  OD1  501   8.209   5.736   6.316
   65  ASP  OD2  502   8.080   5.831   6.166
   66  ALA    N  503   7.993   6.124   6.599
   66  ALA   CA  504   7.986   6.249   6.672
   66  ALA    C  505   7.850   6.262   6.737
   66  ALA    O  506   7.753   6.199   6.693
   66  ALA   CB  507   8.009   6.368   6.578
   67  ILE    N  508   7.846   6.333   6.848
   67  ILE   CA  509   7.722   6.371   6.912
   67  ILE    C  510   7.705   6.521   6.905
   67  ILE    O  511   7.790   6.595   6.953
   67  ILE   CB  512   7.724   6.330   7.061
   67  ILE  CG1  513   7.754   6.181   7.079
   67  ILE  CG2  514   7.595   6.371   7.126
   67  ILE  CD1  515   7.782   6.143   7.225
   68  ILE    N  516   7.599   6.569   6.841
   68  ILE   CA  517   7.559   6.708   6.859
   68  ILE    C  518   7.417   6.714   6.911
   68  ILE    O  519   7.319   6.695   6.836
   68  ILE   CB  520   7.568   6.789   6.728
   68  ILE  CG1  521   7.710   6.784   6.669
   68  ILE  CG2  522   7.531   6.932   6.755
   68  ILE  CD1  523   7.720   6.847   6.530
   69  SER    N  524   7.406   6.734   7.041
   69  SER   CA  525   7.278   6.719   7.108
   69  SER    C  526   7.278   6.800   7.238
   69  SER    O  527   7.242   6.748   7.342
   69  SER   CB  528   7.252   6.572   7.135
   69  SER   OG  529   7.116   6.547   7.163
   70  SER    N  530   7.320   6.927   7.231
   70  SER   CA  531   7.330   7.014   7.349
   70  SER    C  532   7.409   6.950   7.463
   70  SER    O  533   7.374   6.959   7.580
   70  SER   CB  534   7.192   7.054   7.400
   70  SER   OG  535   7.122   7.125   7.300
   71  LEU    N  536   7.517   6.882   7.427
   71  LEU   CA  537   7.587   6.799   7.523
   71  LEU    C  538   7.692   6.884   7.596
   71  LEU    O  539   7.780   6.940   7.532
   71  LEU   CB  540   7.656   6.686   7.448
   71  LEU   CG  541   7.737   6.586   7.528
   71  LEU  CD1  542   7.643   6.496   7.604
   71  LEU  CD2  543   7.823   6.506   7.433
   72  SER    N  544   7.671   6.913   7.723
   72  SER   CA  545   7.757   7.008   7.790
   72  SER    C  546   7.891   6.947   7.828
   72  SER    O  547   7.903   6.827   7.854
   72  SER   CB  548   7.689   7.072   7.911
   72  SER   OG  549   7.647   6.973   8.001
   73  ILE    N  550   7.994   7.028   7.810
   73  ILE   CA  551   8.130   6.987   7.836
   73  ILE    C  552   8.157   6.986   7.986
   73  ILE    O  553   8.185   7.090   8.048
   73  ILE   CB  554   8.226   7.080   7.764
   73  ILE  CG1  555   8.190   7.084   7.615
   73  ILE  CG2  556   8.371   7.035   7.786
   73  ILE  CD1  557   8.243   7.206   7.539
   74  THR    N  558   8.129   6.873   8.048
   74  THR   CA  559   8.155   6.858   8.190
   74  THR    C  560   8.282   6.779   8.211
   74  THR    O  561   8.322   6.700   8.125
   74  THR   CB  562   8.035   6.788   8.257
   74  THR  OG1  563   8.028   6.653   8.211
   74  THR  CG2  564   7.904   6.861   8.223
   75  ASP    N  565   8.341   6.794   8.328
   75  ASP   CA  566   8.464   6.726   8.363
   75  ASP    C  567   8.447   6.574   8.357
   75  ASP    O  568   8.530   6.501   8.300
   75  ASP   CB  569   8.509   6.769   8.502
   75  ASP   CG  570   8.659   6.781   8.514
   75  ASP  OD1  571   8.712   6.890   8.486
   75  ASP  OD2  572   8.723   6.681   8.550
   76  LYS    N  573   8.333   6.528   8.405
   76  LYS   CA  574   8.299   6.387   8.407
   76  LYS    C  575   8.291   6.327   8.266
   76  LYS    O  576   8.340   6.217   8.243
   76  LYS   CB  577   8.167   6.367   8.483
   76  LYS   CG  578   8.153   6.232   8.555
   76  LYS   CD  579   8.110   6.126   8.457
   76  LYS   CE  580   8.176   5.994   8.489
   76  LYS   NZ  581   8.171   5.905   8.371
   77  ARG    N  582   8.238   6.400   8.169
   77  ARG   CA  583   8.237   6.350   8.031
   77  ARG    C  584   8.373   6.357   7.965
   77  ARG    O  585   8.404   6.275   7.881
   77  ARG   CB  586   8.136   6.425   7.946
   77  ARG   CG  587   7.993   6.398   7.985
   77  ARG   CD  588   7.892   6.476   7.906
   77  ARG   NE  589   7.759   6.443   7.951
   77  ARG   CZ  590   7.664   6.534   7.968
   77  ARG  NH1  591   7.545   6.496   8.010
   77  ARG  NH2  592   7.688   6.663   7.944
   78  GLN    N  593   8.452   6.458   8.001
   78  GLN   CA  594   8.588   6.472   7.947
   78  GLN    C  595   8.679   6.356   7.989
   78  GLN    O  596   8.772   6.319   7.918
   78  GLN   CB  597   8.646   6.607   7.990
   78  GLN   CG  598   8.565   6.726   7.937
   78  GLN   CD  599   8.643   6.857   7.930
   78  GLN  OE1  600   8.693   6.895   7.825
   78  GLN  NE2  601   8.655   6.926   8.042
   79  GLN    N  602   8.645   6.295   8.101
   79  GLN   CA  603   8.702   6.169   8.144
   79  GLN    C  604   8.681   6.058   8.039
   79  GLN    O  605   8.769   5.977   8.018
   79  GLN   CB  606   8.640   6.131   8.280
   79  GLN   CG  607   8.725   6.164   8.404
   79  GLN   CD  608   8.757   6.312   8.422
   79  GLN  OE1  609   8.770   6.388   8.326
   79  GLN  NE2  610   8.769   6.355   8.548
   80  GLU    N  611   8.569   6.063   7.966
   80  GLU   CA  612   8.529   5.956   7.874
   80  GLU    C  613   8.559   5.988   7.728
   80  GLU    O  614   8.587   5.896   7.649
   80  GLU   CB  615   8.380   5.927   7.887
   80  GLU   CG  616   8.335   5.874   8.021
   80  GLU   CD  617   8.225   5.773   8.006
   80  GLU  OE1  618   8.119   5.808   7.947
   80  GLU  OE2  619   8.243   5.660   8.053
   81  ILE    N  620   8.511   6.106   7.686
   81  ILE   CA  621   8.510   6.146   7.544
   81  ILE    C  622   8.584   6.277   7.527
   81  ILE    O  623   8.618   6.344   7.626
   81  ILE   CB  624   8.367   6.161   7.490
   81  ILE  CG1  625   8.289   6.270   7.566
   81  ILE  CG2  626   8.294   6.031   7.490
   81  ILE  CD1  627   8.148   6.296   7.512
   82  ALA    N  628   8.601   6.316   7.401
   82  ALA   CA  629   8.658   6.444   7.364
   82  ALA    C  630   8.546   6.537   7.317
   82  ALA    O  631   8.438   6.491   7.285
   82  ALA   CB  632   8.758   6.425   7.254
   83  PHE    N  633   8.572   6.668   7.318
   83  PHE   CA  634   8.474   6.768   7.272
   83  PHE    C  635   8.540   6.861   7.172
   83  PHE    O  636   8.659   6.893   7.185
   83  PHE   CB  637   8.423   6.851   7.389
   83  PHE   CG  638   8.327   6.779   7.477
   83  PHE  CD1  639   8.194   6.771   7.443
   83  PHE  CD2  640   8.372   6.721   7.594
   83  PHE  CE1  641   8.105   6.705   7.524
   83  PHE  CE2  642   8.285   6.655   7.676
   83  PHE   CZ  643   8.151   6.647   7.641
   84  SER    N  644   8.461   6.912   7.080
   84  SER   CA  645   8.504   7.026   7.001
   84  SER    C  646   8.515   7.148   7.091
   84  SER    O  647   8.479   7.143   7.209
   84  SER   CB  648   8.405   7.056   6.888
   84  SER   OG  649   8.281   7.099   6.942
   85  ASP    N  650   8.554   7.260   7.033
   85  ASP   CA  651   8.533   7.387   7.098
   85  ASP    C  652   8.384   7.410   7.121
   85  ASP    O  653   8.300   7.349   7.056
   85  ASP   CB  654   8.593   7.499   7.014
   85  ASP   CG  655   8.743   7.490   7.008
   85  ASP  OD1  656   8.806   7.456   7.110
   85  ASP  OD2  657   8.800   7.518   6.901
   86  LYS    N  658   8.354   7.494   7.219
   86  LYS   CA  659   8.217   7.528   7.256
   86  LYS    C  660   8.133   7.573   7.136
   86  LYS    O  661   8.177   7.652   7.052
   86  LYS   CB  662   8.222   7.636   7.363
   86  LYS   CG  663   8.087   7.681   7.413
   86  LYS   CD  664   8.104   7.791   7.515
   86  LYS   CE  665   8.127   7.923   7.447
   86  LYS   NZ  666   8.114   8.034   7.543
   87  LEU    N  667   8.009   7.523   7.129
   87  LEU   CA  668   7.913   7.562   7.025
   87  LEU    C  669   7.828   7.680   7.074
   87  LEU    O  670   7.794   7.770   6.999
   87  LEU   CB  671   7.822   7.443   6.992
   87  LEU   CG  672   7.861   7.349   6.877
   87  LEU  CD1  673   8.013   7.348   6.850
   87  LEU  CD2  674   7.814   7.209   6.908
   88  TYR    N  675   7.784   7.670   7.200
   88  TYR   CA  676   7.712   7.777   7.270
   88  TYR    C  677   7.713   7.748   7.419
   88  TYR    O  678   7.754   7.640   7.460
   88  TYR   CB  679   7.567   7.790   7.222
   88  TYR   CG  680   7.491   7.658   7.212
   88  TYR  CD1  681   7.423   7.604   7.322
   88  TYR  CD2  682   7.487   7.589   7.092
   88  TYR  CE1  683   7.355   7.485   7.310
   88  TYR  CE2  684   7.419   7.470   7.080
   88  TYR   CZ  685   7.354   7.419   7.188
   88  TYR   OH  686   7.286   7.299   7.174
   89  ALA    N  687   7.667   7.844   7.499
   89  ALA   CA  688   7.667   7.829   7.645
   89  ALA    C  689   7.544   7.753   7.691
   89  ALA    O  690   7.441   7.759   7.625
   89  ALA   CB  691   7.673   7.963   7.712
   90  ALA    N  692   7.552   7.694   7.810
   90  ALA   CA  693   7.439   7.626   7.872
   90  ALA    C  694   7.429   7.667   8.019
   90  ALA    O  695   7.438   7.581   8.108
   90  ALA   CB  696   7.457   7.477   7.861
   91  ASP    N  697   7.420   7.798   8.045
   91  ASP   CA  698   7.421   7.846   8.184
   91  ASP    C  699   7.280   7.862   8.238
   91  ASP    O  700   7.181   7.851   8.165
   91  ASP   CB  701   7.494   7.981   8.195
   91  ASP   CG  702   7.632   7.981   8.129
   91  ASP  OD1  703   7.715   7.892   8.159
   91  ASP  OD2  704   7.659   8.071   8.047
   92  SER    N  705   7.273   7.884   8.370
   92  SER   CA  706   7.148   7.907   8.439
   92  SER    C  707   7.133   8.055   8.468
   92  SER    O  708   7.227   8.132   8.454
   92  SER   CB  709   7.147   7.830   8.571
   92  SER   OG  710   7.156   7.692   8.546
   93  ARG    N  711   7.018   8.094   8.521
   93  ARG   CA  712   6.990   8.235   8.541
   93  ARG    C  713   6.866   8.248   8.626
   93  ARG    O  714   6.782   8.159   8.626
   93  ARG   CB  715   6.964   8.299   8.406
   93  ARG   CG  716   6.992   8.447   8.401
   93  ARG   CD  717   7.017   8.498   8.262
   93  ARG   NE  718   7.024   8.643   8.265
   93  ARG   CZ  719   7.020   8.718   8.156
   93  ARG  NH1  720   7.027   8.849   8.168
   93  ARG  NH2  721   7.007   8.662   8.035
   94  LEU    N  722   6.863   8.351   8.712
   94  LEU   CA  723   6.747   8.375   8.799
   94  LEU    C  724   6.633   8.441   8.720
   94  LEU    O  725   6.656   8.522   8.630
   94  LEU   CB  726   6.785   8.463   8.919
   94  LEU   CG  727   6.879   8.403   9.026
   94  LEU  CD1  728   6.919   8.510   9.124
   94  LEU  CD2  729   6.813   8.289   9.099
   95  ILE    N  730   6.511   8.395   8.745
   95  ILE   CA  731   6.392   8.462   8.696
   95  ILE    C  732   6.318   8.523   8.814
   95  ILE    O  733   6.314   8.465   8.921
   95  ILE   CB  734   6.299   8.361   8.627
   95  ILE  CG1  735   6.371   8.288   8.516
   95  ILE  CG2  736   6.171   8.428   8.577
   95  ILE  CD1  737   6.430   8.158   8.561
   96  ALA    N  738   6.273   8.646   8.798
   96  ALA   CA  739   6.195   8.713   8.900
   96  ALA    C  740   6.093   8.805   8.836
   96  ALA    O  741   6.082   8.810   8.712
   96  ALA   CB  742   6.287   8.790   8.995
   97  ALA    N  743   6.009   8.868   8.917
   97  ALA   CA  744   5.915   8.968   8.870
   97  ALA    C  745   5.986   9.081   8.795
   97  ALA    O  746   6.094   9.125   8.838
   97  ALA   CB  747   5.838   9.024   8.987
   98  LYS    N  748   5.928   9.126   8.685
   98  LYS   CA  749   5.978   9.245   8.618
   98  LYS    C  750   6.007   9.359   8.713
   98  LYS    O  751   5.929   9.385   8.803
   98  LYS   CB  752   5.885   9.290   8.508
   98  LYS   CG  753   5.936   9.251   8.372
   98  LYS   CD  754   5.836   9.276   8.262
   98  LYS   CE  755   5.866   9.184   8.147
   98  LYS   NZ  756   5.800   9.223   8.021
   99  GLY    N  757   6.128   9.412   8.702
   99  GLY   CA  758   6.169   9.525   8.782
   99  GLY    C  759   6.226   9.487   8.918
   99  GLY    O  760   6.257   9.575   8.997
  100  SER    N  761   6.241   9.357   8.945
  100  SER   CA  762   6.304   9.312   9.070
  100  SER    C  763   6.449   9.363   9.075
  100  SER    O  764   6.523   9.348   8.979
  100  SER   CB  765   6.304   9.159   9.075
  100  SER   OG  766   6.338   9.113   9.205
  101  PRO    N  767   6.497   9.403   9.193
  101  PRO   CA  768   6.638   9.438   9.208
  101  PRO    C  769   6.726   9.317   9.243
  101  PRO    O  770   6.844   9.333   9.269
  101  PRO   CB  771   6.635   9.538   9.322
  101  PRO   CG  772   6.526   9.487   9.408
  101  PRO   CD  773   6.419   9.445   9.312
  102  ILE    N  774   6.667   9.197   9.241
  102  ILE   CA  775   6.737   9.073   9.279
  102  ILE    C  776   6.855   9.042   9.186
  102  ILE    O  777   6.848   9.065   9.066
  102  ILE   CB  778   6.636   8.956   9.282
  102  ILE  CG1  779   6.585   8.933   9.422
  102  ILE  CG2  780   6.697   8.827   9.229
  102  ILE  CD1  781   6.470   8.836   9.427
  103  GLN    N  782   6.967   9.001   9.246
  103  GLN   CA  783   7.088   8.963   9.174
  103  GLN    C  784   7.131   8.824   9.218
  103  GLN    O  785   7.105   8.788   9.332
  103  GLN   CB  786   7.199   9.061   9.209
  103  GLN   CG  787   7.191   9.190   9.133
  103  GLN   CD  788   7.214   9.170   8.986
  103  GLN  OE1  789   7.138   9.217   8.903
  103  GLN  NE2  790   7.322   9.099   8.953
  104  PRO    N  791   7.211   8.753   9.139
  104  PRO   CA  792   7.260   8.622   9.184
  104  PRO    C  793   7.384   8.630   9.273
  104  PRO    O  794   7.482   8.559   9.253
  104  PRO   CB  795   7.292   8.548   9.052
  104  PRO   CG  796   7.321   8.657   8.957
  104  PRO   CD  797   7.225   8.768   8.993
  105  THR    N  798   7.377   8.716   9.375
  105  THR   CA  799   7.481   8.728   9.475
  105  THR    C  800   7.427   8.684   9.609
  105  THR    O  801   7.309   8.698   9.637
  105  THR   CB  802   7.530   8.873   9.487
  105  THR  OG1  803   7.423   8.953   9.537
  105  THR  CG2  804   7.577   8.927   9.353
  106  LEU    N  805   7.518   8.652   9.699
  106  LEU   CA  806   7.479   8.607   9.830
  106  LEU    C  807   7.422   8.724   9.908
  106  LEU    O  808   7.324   8.711   9.982
  106  LEU   CB  809   7.600   8.552   9.901
  106  LEU   CG  810   7.578   8.459  10.019
  106  LEU  CD1  811   7.499   8.336   9.973
  106  LEU  CD2  812   7.712   8.421  10.077
  107  GLU    N  813   7.473   8.841   9.873
  107  GLU   CA  814   7.436   8.966   9.936
  107  GLU    C  815   7.290   9.001   9.902
  107  GLU    O  816   7.208   9.030   9.990
  107  GLU   CB  817   7.528   9.076   9.884
  107  GLU   CG  818   7.678   9.047   9.898
  107  GLU   CD  819   7.739   8.968   9.783
  107  GLU  OE1  820   7.729   8.843   9.782
  107  GLU  OE2  821   7.798   9.029   9.693
  108  SER    N  822   7.256   8.979   9.777
  108  SER   CA  823   7.124   9.008   9.726
  108  SER    C  824   7.021   8.903   9.769
  108  SER    O  825   6.909   8.937   9.802
  108  SER   CB  826   7.130   9.019   9.574
  108  SER   OG  827   7.008   9.060   9.519
  109  LEU    N  828   7.063   8.778   9.781
  109  LEU   CA  829   6.968   8.669   9.795
  109  LEU    C  830   6.936   8.635   9.941
  109  LEU    O  831   6.841   8.565   9.970
  109  LEU   CB  832   7.018   8.546   9.721
  109  LEU   CG  833   7.004   8.553   9.570
  109  LEU  CD1  834   7.074   8.436   9.507
  109  LEU  CD2  835   6.857   8.558   9.535
  110  LYS    N  836   7.014   8.685  10.034
  110  LYS   CA  837   6.986   8.657  10.173
  110  LYS    C  838   6.856   8.720  10.220
  110  LYS    O  839   6.835   8.841  10.204
  110  LYS   CB  840   7.103   8.694  10.263
  110  LYS   CG  841   7.204   8.583  10.272
  110  LYS   CD  842   7.336   8.637  10.320
  110  LYS   CE  843   7.436   8.526  10.326
  110  LYS   NZ  844   7.573   8.580  10.329
  111  GLY    N  845   6.763   8.632  10.251
  111  GLY   CA  846   6.629   8.672  10.289
  111  GLY    C  847   6.527   8.621  10.190
  111  GLY    O  848   6.411   8.598  10.223
  112  LYS    N  849   6.573   8.597  10.069
  112  LYS   CA  850   6.484   8.559   9.962
  112  LYS    C  851   6.459   8.409   9.963
  112  LYS    O  852   6.519   8.336  10.043
  112  LYS   CB  853   6.542   8.604   9.828
  112  LYS   CG  854   6.585   8.751   9.827
  112  LYS   CD  855   6.467   8.846   9.807
  112  LYS   CE  856   6.409   8.897   9.940
  112  LYS   NZ  857   6.288   8.823   9.984
  113  HIS    N  858   6.354   8.371   9.891
  113  HIS   CA  859   6.318   8.232   9.871
  113  HIS    C  860   6.332   8.198   9.725
  113  HIS    O  861   6.283   8.273   9.642
  113  HIS   CB  862   6.174   8.212   9.912
  113  HIS   CG  863   6.148   8.266  10.048
  113  HIS  ND1  864   6.077   8.384  10.069
  113  HIS  CD2  865   6.185   8.217  10.169
  113  HIS  CE1  866   6.074   8.401  10.199
  113  HIS  NE2  867   6.138   8.303  10.264
  114  VAL    N  868   6.429   8.113   9.698
  114  VAL   CA  869   6.465   8.076   9.563
  114  VAL    C  870   6.418   7.935   9.535
  114  VAL    O  871   6.439   7.846   9.617
  114  VAL   CB  872   6.616   8.083   9.546
  114  VAL  CG1  873   6.652   8.069   9.400
  114  VAL  CG2  874   6.674   8.212   9.607
  115  GLY    N  875   6.340   7.917   9.430
  115  GLY   CA  876   6.294   7.785   9.397
  115  GLY    C  877   6.389   7.719   9.300
  115  GLY    O  878   6.446   7.783   9.211
  116  VAL    N  879   6.398   7.588   9.313
  116  VAL   CA  880   6.491   7.511   9.235
  116  VAL    C  881   6.433   7.372   9.213
  116  VAL    O  882   6.344   7.332   9.286
  116  VAL   CB  883   6.626   7.506   9.310
  116  VAL  CG1  884   6.638   7.382   9.400
  116  VAL  CG2  885   6.746   7.522   9.216
  117  LEU    N  886   6.451   7.319   9.093
  117  LEU   CA  887   6.395   7.189   9.062
  117  LEU    C  888   6.473   7.080   9.132
  117  LEU    O  889   6.595   7.078   9.131
  117  LEU   CB  890   6.399   7.165   8.912
  117  LEU   CG  891   6.322   7.042   8.865
  117  LEU  CD1  892   6.173   7.067   8.884
  117  LEU  CD2  893   6.354   7.015   8.721
  118  GLN    N  894   6.404   6.987   9.195
  118  GLN   CA  895   6.472   6.887   9.273
  118  GLN    C  896   6.552   6.791   9.187
  118  GLN    O  897   6.508   6.751   9.078
  118  GLN   CB  898   6.372   6.812   9.360
  118  GLN   CG  899   6.436   6.746   9.479
  118  GLN   CD  900   6.339   6.655   9.548
  118  GLN  OE1  901   6.262   6.583   9.482
  118  GLN  NE2  902   6.341   6.657   9.680
  119  GLY    N  903   6.676   6.771   9.225
  119  GLY   CA  904   6.766   6.678   9.157
  119  GLY    C  905   6.836   6.737   9.034
  119  GLY    O  906   6.903   6.665   8.961
  120  SER    N  907   6.819   6.864   9.007
  120  SER   CA  908   6.885   6.924   8.890
  120  SER    C  909   7.019   6.992   8.925
  120  SER    O  910   7.058   6.995   9.043
  120  SER   CB  911   6.791   7.016   8.809
  120  SER   OG  912   6.776   7.145   8.868
  121  THR    N  913   7.100   7.018   8.824
  121  THR   CA  914   7.229   7.084   8.842
  121  THR    C  915   7.210   7.216   8.913
  121  THR    O  916   7.291   7.256   8.996
  121  THR   CB  917   7.293   7.109   8.706
  121  THR  OG1  918   7.198   7.172   8.621
  121  THR  CG2  919   7.338   6.980   8.641
  122  GLN    N  920   7.098   7.283   8.885
  122  GLN   CA  921   7.063   7.407   8.953
  122  GLN    C  922   7.056   7.392   9.106
  122  GLN    O  923   7.107   7.478   9.178
  122  GLN   CB  924   6.932   7.466   8.898
  122  GLN   CG  925   6.949   7.530   8.763
  122  GLN   CD  926   6.946   7.429   8.648
  122  GLN  OE1  927   6.993   7.458   8.539
  122  GLN  NE2  928   6.890   7.311   8.672
  123  GLU    N  929   6.995   7.284   9.155
  123  GLU   CA  930   6.984   7.259   9.299
  123  GLU    C  931   7.121   7.232   9.358
  123  GLU    O  932   7.155   7.288   9.461
  123  GLU   CB  933   6.893   7.137   9.326
  123  GLU   CG  934   6.883   7.094   9.472
  123  GLU   CD  935   6.816   6.957   9.486
  123  GLU  OE1  936   6.844   6.869   9.404
  123  GLU  OE2  937   6.735   6.938   9.579
  124  ALA    N  938   7.203   7.157   9.286
  124  ALA   CA  939   7.339   7.134   9.330
  124  ALA    C  940   7.417   7.265   9.350
  124  ALA    O  941   7.476   7.290   9.455
  124  ALA   CB  942   7.410   7.046   9.230
  125  TYR    N  943   7.409   7.352   9.250
  125  TYR   CA  944   7.472   7.482   9.254
  125  TYR    C  945   7.417   7.566   9.370
  125  TYR    O  946   7.492   7.624   9.450
  125  TYR   CB  947   7.452   7.558   9.124
  125  TYR   CG  948   7.510   7.696   9.129
  125  TYR  CD1  949   7.643   7.716   9.098
  125  TYR  CD2  950   7.432   7.806   9.164
  125  TYR  CE1  951   7.698   7.842   9.102
  125  TYR  CE2  952   7.486   7.932   9.169
  125  TYR   CZ  953   7.621   7.948   9.137
  125  TYR   OH  954   7.679   8.073   9.141
  126  ALA    N  955   7.284   7.573   9.376
  126  ALA   CA  956   7.214   7.655   9.476
  126  ALA    C  957   7.240   7.603   9.616
  126  ALA    O  958   7.255   7.681   9.709
  126  ALA   CB  959   7.066   7.656   9.449
  127  ASN    N  960   7.245   7.472   9.632
  127  ASN   CA  961   7.267   7.410   9.762
  127  ASN    C  962   7.408   7.442   9.815
  127  ASN    O  963   7.420   7.501   9.921
  127  ASN   CB  964   7.243   7.258   9.756
  127  ASN   CG  965   7.095   7.218   9.766
  127  ASN  OD1  966   7.007   7.300   9.797
  127  ASN  ND2  967   7.067   7.092   9.739
  128  ASP    N  968   7.512   7.419   9.734
  128  ASP   CA  969   7.650   7.447   9.774
  128  ASP    C  970   7.677   7.596   9.791
  128  ASP    O  971   7.749   7.635   9.882
  128  ASP   CB  972   7.753   7.391   9.674
  128  ASP   CG  973   7.748   7.239   9.658
  128  ASP  OD1  974   7.681   7.171   9.738
  128  ASP  OD2  975   7.811   7.190   9.563
  129  ASN    N  976   7.640   7.675   9.692
  129  ASN   CA  977   7.676   7.817   9.692
  129  ASN    C  978   7.584   7.903   9.781
  129  ASN    O  979   7.626   8.008   9.828
  129  ASN   CB  980   7.676   7.876   9.549
  129  ASN   CG  981   7.781   7.812   9.458
  129  ASN  OD1  982   7.779   7.693   9.432
  129  ASN  ND2  983   7.873   7.894   9.409
  130  TRP    N  984   7.456   7.868   9.790
  130  TRP   CA  985   7.360   7.960   9.851
  130  TRP    C  986   7.297   7.904   9.979
  130  TRP    O  987   7.297   7.968  10.083
  130  TRP   CB  988   7.250   8.002   9.752
  130  TRP   CG  989   7.298   8.084   9.635
  130  TRP  CD1  990   7.414   8.158   9.626
  130  TRP  CD2  991   7.231   8.101   9.511
  130  TRP  NE1  992   7.421   8.218   9.504
  130  TRP  CE2  993   7.310   8.185   9.431
  130  TRP  CE3  994   7.109   8.053   9.458
  130  TRP  CZ2  995   7.273   8.221   9.303
  130  TRP  CZ3  996   7.073   8.091   9.329
  130  TRP  CH2  997   7.155   8.174   9.254
  131  ARG    N  998   7.238   7.786   9.971
  131  ARG   CA  999   7.166   7.733  10.084
  131  ARG    C 1000   7.255   7.712  10.208
  131  ARG    O 1001   7.217   7.746  10.318
  131  ARG   CB 1002   7.099   7.603  10.043
  131  ARG   CG 1003   6.998   7.556  10.144
  131  ARG   CD 1004   6.943   7.420  10.111
  131  ARG   NE 1005   6.968   7.330  10.222
  131  ARG   CZ 1006   7.079   7.261  10.234
  131  ARG  NH1 1007   7.094   7.182  10.339
  131  ARG  NH2 1008   7.176   7.271  10.143
  132  THR    N 1009   7.376   7.662  10.188
  132  THR   CA 1010   7.470   7.647  10.297
  132  THR    C 1011   7.505   7.781  10.364
  132  THR    O 1012   7.541   7.787  10.482
  132  THR   CB 1013   7.595   7.578  10.245
  132  THR  OG1 1014   7.636   7.642  10.125
  132  THR  CG2 1015   7.563   7.434  10.213
  133  LYS    N 1016   7.486   7.888  10.290
  133  LYS   CA 1017   7.515   8.021  10.341
  133  LYS    C 1018   7.390   8.094  10.390
  133  LYS    O 1019   7.394   8.214  10.412
  133  LYS   CB 1020   7.584   8.104  10.234
  133  LYS   CG 1021   7.700   8.035  10.162
  133  LYS   CD 1022   7.821   8.015  10.254
  133  LYS   CE 1023   7.937   7.959  10.175
  133  LYS   NZ 1024   7.906   7.828  10.111
  134  GLY    N 1025   7.277   8.024  10.398
  134  GLY   CA 1026   7.158   8.081  10.461
  134  GLY    C 1027   7.060   8.148  10.365
  134  GLY    O 1028   6.968   8.215  10.409
  135  VAL    N 1029   7.074   8.125  10.235
  135  VAL   CA 1030   6.966   8.156  10.144
  135  VAL    C 1031   6.861   8.046  10.151
  135  VAL    O 1032   6.897   7.931  10.171
  135  VAL   CB 1033   7.020   8.171  10.001
  135  VAL  CG1 1034   6.908   8.202   9.901
  135  VAL  CG2 1035   7.129   8.278   9.995
  136  ASP    N 1036   6.733   8.082  10.156
  136  ASP   CA 1037   6.630   7.979  10.168
  136  ASP    C 1038   6.600   7.920  10.032
  136  ASP    O 1039   6.528   7.979   9.952
  136  ASP   CB 1040   6.502   8.034  10.230
  136  ASP   CG 1041   6.396   7.928  10.243
  136  ASP  OD1 1042   6.424   7.821  10.300
  136  ASP  OD2 1043   6.283   7.950  10.197
  137  VAL    N 1044   6.663   7.808  10.002
  137  VAL   CA 1045   6.645   7.745   9.873
  137  VAL    C 1046   6.543   7.634   9.886
  137  VAL    O 1047   6.549   7.556   9.980
  137  VAL   CB 1048   6.778   7.685   9.827
  137  VAL  CG1 1049   6.762   7.615   9.693
  137  VAL  CG2 1050   6.888   7.792   9.820
  138  VAL    N 1051   6.439   7.636   9.801
  138  VAL   CA 1052   6.332   7.539   9.813
  138  VAL    C 1053   6.327   7.450   9.687
  138  VAL    O 1054   6.319   7.501   9.576
  138  VAL   CB 1055   6.199   7.611   9.833
  138  VAL  CG1 1056   6.085   7.513   9.850
  138  VAL  CG2 1057   6.211   7.707   9.953
  139  ALA    N 1058   6.331   7.320   9.705
  139  ALA   CA 1059   6.340   7.230   9.591
  139  ALA    C 1060   6.203   7.175   9.558
  139  ALA    O 1061   6.129   7.137   9.648
  139  ALA   CB 1062   6.435   7.117   9.621
  140  TYR    N 1063   6.169   7.174   9.428
  140  TYR   CA 1064   6.035   7.139   9.382
  140  TYR    C 1065   6.040   7.010   9.303
  140  TYR    O 1066   6.132   6.990   9.224
  140  TYR   CB 1067   5.978   7.248   9.293
  140  TYR   CG 1068   5.933   7.368   9.372
  140  TYR  CD1 1069   6.026   7.451   9.432
  140  TYR  CD2 1070   5.798   7.397   9.386
  140  TYR  CE1 1071   5.986   7.560   9.504
  140  TYR  CE2 1072   5.757   7.506   9.458
  140  TYR   CZ 1073   5.852   7.587   9.517
  140  TYR   OH 1074   5.814   7.696   9.590
  141  ALA    N 1075   5.936   6.929   9.317
  141  ALA   CA 1076   5.928   6.805   9.241
  141  ALA    C 1077   5.901   6.836   9.095
  141  ALA    O 1078   5.928   6.756   9.007
  141  ALA   CB 1079   5.817   6.720   9.297
  142  ASN    N 1080   5.845   6.953   9.070
  142  ASN   CA 1081   5.785   6.976   8.941
  142  ASN    C 1082   5.789   7.124   8.898
  142  ASN    O 1083   5.771   7.215   8.979
  142  ASN   CB 1084   5.641   6.922   8.942
  142  ASN   CG 1085   5.543   7.004   8.861
  142  ASN  OD1 1086   5.464   7.077   8.918
  142  ASN  ND2 1087   5.548   6.991   8.730
  143  GLN    N 1088   5.834   7.144   8.776
  143  GLN   CA 1089   5.856   7.277   8.720
  143  GLN    C 1090   5.730   7.364   8.723
  143  GLN    O 1091   5.739   7.484   8.746
  143  GLN   CB 1092   5.910   7.263   8.579
  143  GLN   CG 1093   5.977   7.389   8.522
  143  GLN   CD 1094   6.087   7.445   8.611
  143  GLN  OE1 1095   6.197   7.388   8.623
  143  GLN  NE2 1096   6.059   7.558   8.673
  144  ASP    N 1097   5.613   7.303   8.702
  144  ASP   CA 1098   5.485   7.376   8.705
  144  ASP    C 1099   5.464   7.450   8.836
  144  ASP    O 1100   5.418   7.564   8.839
  144  ASP   CB 1101   5.368   7.282   8.682
  144  ASP   CG 1102   5.361   7.234   8.540
  144  ASP  OD1 1103   5.335   7.319   8.453
  144  ASP  OD2 1104   5.381   7.114   8.516
  145  LEU    N 1105   5.489   7.378   8.944
  145  LEU   CA 1106   5.473   7.433   9.077
  145  LEU    C 1107   5.569   7.546   9.106
  145  LEU    O 1108   5.542   7.629   9.192
  145  LEU   CB 1109   5.492   7.323   9.180
  145  LEU   CG 1110   5.380   7.299   9.280
  145  LEU  CD1 1111   5.421   7.191   9.377
  145  LEU  CD2 1112   5.344   7.427   9.357
  146  ILE    N 1113   5.689   7.542   9.046
  146  ILE   CA 1114   5.783   7.653   9.062
  146  ILE    C 1115   5.722   7.778   9.002
  146  ILE    O 1116   5.710   7.883   9.068
  146  ILE   CB 1117   5.918   7.625   8.993
  146  ILE  CG1 1118   5.988   7.503   9.055
  146  ILE  CG2 1119   6.008   7.746   9.007
  146  ILE  CD1 1120   6.120   7.465   8.987
  147  TYR    N 1121   5.675   7.764   8.880
  147  TYR   CA 1122   5.620   7.876   8.806
  147  TYR    C 1123   5.493   7.933   8.872
  147  TYR    O 1124   5.482   8.054   8.889
  147  TYR   CB 1125   5.594   7.835   8.662
  147  TYR   CG 1126   5.722   7.821   8.582
  147  TYR  CD1 1127   5.836   7.892   8.620
  147  TYR  CD2 1128   5.730   7.737   8.470
  147  TYR  CE1 1129   5.954   7.882   8.549
  147  TYR  CE2 1130   5.847   7.726   8.399
  147  TYR   CZ 1131   5.959   7.798   8.438
  147  TYR   OH 1132   6.078   7.787   8.367
  148  SER    N 1133   5.411   7.847   8.928
  148  SER   CA 1134   5.291   7.892   8.996
  148  SER    C 1135   5.324   7.961   9.129
  148  SER    O 1136   5.266   8.064   9.162
  148  SER   CB 1137   5.193   7.777   9.017
  148  SER   OG 1138   5.257   7.669   9.080
  149  ASP    N 1139   5.423   7.910   9.200
  149  ASP   CA 1140   5.466   7.974   9.325
  149  ASP    C 1141   5.528   8.113   9.303
  149  ASP    O 1142   5.512   8.202   9.386
  149  ASP   CB 1143   5.561   7.885   9.403
  149  ASP   CG 1144   5.489   7.779   9.482
  149  ASP  OD1 1145   5.377   7.741   9.445
  149  ASP  OD2 1146   5.544   7.733   9.583
  150  LEU    N 1147   5.611   8.127   9.199
  150  LEU   CA 1148   5.667   8.254   9.157
  150  LEU    C 1149   5.555   8.349   9.127
  150  LEU    O 1150   5.543   8.457   9.186
  150  LEU   CB 1151   5.746   8.232   9.029
  150  LEU   CG 1152   5.883   8.299   9.011
  150  LEU  CD1 1153   5.915   8.306   8.864
  150  LEU  CD2 1154   5.888   8.440   9.072
  151  THR    N 1155   5.465   8.301   9.043
  151  THR   CA 1156   5.348   8.374   8.998
  151  THR    C 1157   5.256   8.416   9.114
  151  THR    O 1158   5.207   8.530   9.119
  151  THR   CB 1159   5.275   8.286   8.898
  151  THR  OG1 1160   5.337   8.300   8.769
  151  THR  CG2 1161   5.125   8.317   8.891
  152  ALA    N 1162   5.249   8.330   9.215
  152  ALA   CA 1163   5.171   8.354   9.337
  152  ALA    C 1164   5.245   8.439   9.440
  152  ALA    O 1165   5.192   8.466   9.547
  152  ALA   CB 1166   5.132   8.222   9.398
  153  GLY    N 1167   5.371   8.470   9.415
  153  GLY   CA 1168   5.448   8.549   9.508
  153  GLY    C 1169   5.499   8.470   9.628
  153  GLY    O 1170   5.549   8.528   9.723
  154  ARG    N 1171   5.494   8.339   9.617
  154  ARG   CA 1172   5.547   8.250   9.719
  154  ARG    C 1173   5.701   8.243   9.714
  154  ARG    O 1174   5.767   8.209   9.812
  154  ARG   CB 1175   5.492   8.110   9.695
  154  ARG   CG 1176   5.363   8.077   9.765
  154  ARG   CD 1177   5.350   7.928   9.786
  154  ARG   NE 1178   5.219   7.889   9.841
  154  ARG   CZ 1179   5.190   7.897   9.970
  154  ARG  NH1 1180   5.070   7.859  10.011
  154  ARG  NH2 1181   5.279   7.943  10.057
  155  LEU    N 1182   5.754   8.253   9.592
  155  LEU   CA 1183   5.898   8.256   9.570
  155  LEU    C 1184   5.940   8.397   9.534
  155  LEU    O 1185   5.870   8.462   9.458
  155  LEU   CB 1186   5.938   8.164   9.455
  155  LEU   CG 1187   5.921   8.014   9.473
  155  LEU  CD1 1188   5.950   7.945   9.343
  155  LEU  CD2 1189   6.015   7.962   9.583
  156  ASP    N 1190   6.065   8.430   9.562
  156  ASP   CA 1191   6.121   8.555   9.513
  156  ASP    C 1192   6.188   8.539   9.376
  156  ASP    O 1193   6.194   8.633   9.298
  156  ASP   CB 1194   6.220   8.610   9.614
  156  ASP   CG 1195   6.151   8.649   9.742
  156  ASP  OD1 1196   6.070   8.743   9.737
  156  ASP  OD2 1197   6.178   8.587   9.846
  157  ALA    N 1198   6.244   8.423   9.351
  157  ALA   CA 1199   6.316   8.395   9.228
  157  ALA    C 1200   6.323   8.246   9.207
  157  ALA    O 1201   6.301   8.167   9.300
  157  ALA   CB 1202   6.455   8.453   9.233
  158  ALA    N 1203   6.352   8.208   9.084
  158  ALA   CA 1204   6.377   8.070   9.048
  158  ALA    C 1205   6.507   8.061   8.971
  158  ALA    O 1206   6.534   8.147   8.888
  158  ALA   CB 1207   6.263   8.019   8.963
  159  LEU    N 1208   6.595   7.970   9.009
  159  LEU   CA 1209   6.712   7.945   8.927
  159  LEU    C 1210   6.680   7.839   8.824
  159  LEU    O 1211   6.646   7.727   8.859
  159  LEU   CB 1212   6.831   7.898   9.013
  159  LEU   CG 1213   6.967   7.879   8.942
  159  LEU  CD1 1214   7.016   8.009   8.882
  159  LEU  CD2 1215   7.068   7.827   9.041
  160  GLN    N 1216   6.690   7.875   8.697
  160  GLN   CA 1217   6.659   7.781   8.591
  160  GLN    C 1218   6.768   7.785   8.485
  160  GLN    O 1219   6.850   7.878   8.482
  160  GLN   CB 1220   6.526   7.814   8.525
  160  GLN   CG 1221   6.421   7.707   8.540
  160  GLN   CD 1222   6.336   7.727   8.662
  160  GLN  OE1 1223   6.259   7.822   8.668
  160  GLN  NE2 1224   6.349   7.639   8.761
  161  ASP    N 1225   6.766   7.685   8.397
  161  ASP   CA 1226   6.841   7.693   8.273
  161  ASP    C 1227   6.795   7.813   8.193
  161  ASP    O 1228   6.676   7.830   8.172
  161  ASP   CB 1229   6.821   7.567   8.191
  161  ASP   CG 1230   6.897   7.572   8.061
  161  ASP  OD1 1231   7.020   7.560   8.066
  161  ASP  OD2 1232   6.835   7.587   7.954
  162  GLU    N 1233   6.889   7.890   8.139
  162  GLU   CA 1234   6.856   8.017   8.074
  162  GLU    C 1235   6.771   7.998   7.948
  162  GLU    O 1236   6.665   8.057   7.934
  162  GLU   CB 1237   6.986   8.093   8.042
  162  GLU   CG 1238   6.968   8.228   7.971
  162  GLU   CD 1239   7.102   8.298   7.949
  162  GLU  OE1 1240   7.208   8.232   7.954
  162  GLU  OE2 1241   7.102   8.420   7.926
  163  VAL    N 1242   6.814   7.911   7.858
  163  VAL   CA 1243   6.741   7.892   7.734
  163  VAL    C 1244   6.606   7.826   7.762
  163  VAL    O 1245   6.506   7.863   7.702
  163  VAL   CB 1246   6.823   7.812   7.632
  163  VAL  CG1 1247   6.736   7.774   7.515
  163  VAL  CG2 1248   6.940   7.893   7.584
  164  ALA    N 1249   6.600   7.738   7.861
  164  ALA   CA 1250   6.476   7.671   7.894
  164  ALA    C 1251   6.373   7.770   7.949
  164  ALA    O 1252   6.258   7.769   7.909
  164  ALA   CB 1253   6.501   7.561   7.994
  165  ALA    N 1254   6.419   7.856   8.040
  165  ALA   CA 1255   6.338   7.963   8.094
  165  ALA    C 1256   6.290   8.058   7.984
  165  ALA    O 1257   6.176   8.104   7.988
  165  ALA   CB 1258   6.415   8.039   8.198
  166  SER    N 1259   6.377   8.091   7.888
  166  SER   CA 1260   6.340   8.182   7.780
  166  SER    C 1261   6.225   8.123   7.700
  166  SER    O 1262   6.114   8.177   7.695
  166  SER   CB 1263   6.456   8.207   7.686
  166  SER   OG 1264   6.561   8.278   7.749
  167  GLU    N 1265   6.254   8.008   7.641
  167  GLU   CA 1266   6.163   7.944   7.548
  167  GLU    C 1267   6.036   7.903   7.620
  167  GLU    O 1268   5.927   7.932   7.574
  167  GLU   CB 1269   6.230   7.821   7.488
  167  GLU   CG 1270   6.348   7.856   7.401
  167  GLU   CD 1271   6.307   7.921   7.271
  167  GLU  OE1 1272   6.222   7.865   7.199
  167  GLU  OE2 1273   6.358   8.030   7.239
  168  GLY    N 1274   6.050   7.857   7.743
  168  GLY   CA 1275   5.943   7.781   7.804
  168  GLY    C 1276   5.861   7.857   7.910
  168  GLY    O 1277   5.773   7.799   7.972
  169  PHE    N 1278   5.892   7.982   7.938
  169  PHE   CA 1279   5.813   8.056   8.036
  169  PHE    C 1280   5.808   8.205   8.006
  169  PHE    O 1281   5.700   8.261   7.998
  169  PHE   CB 1282   5.862   8.034   8.181
  169  PHE   CG 1283   5.790   8.115   8.286
  169  PHE  CD1 1284   5.658   8.088   8.321
  169  PHE  CD2 1285   5.855   8.217   8.351
  169  PHE  CE1 1286   5.594   8.165   8.420
  169  PHE  CE2 1287   5.791   8.293   8.448
  169  PHE   CZ 1288   5.661   8.267   8.483
  170  LEU    N 1289   5.923   8.265   7.987
  170  LEU   CA 1290   5.926   8.408   7.964
  170  LEU    C 1291   5.865   8.440   7.828
  170  LEU    O 1292   5.823   8.553   7.805
  170  LEU   CB 1293   6.069   8.462   7.974
  170  LEU   CG 1294   6.143   8.438   8.105
  170  LEU  CD1 1295   6.285   8.484   8.090
  170  LEU  CD2 1296   6.072   8.511   8.220
  171  LYS    N 1297   5.857   8.340   7.740
  171  LYS   CA 1298   5.787   8.357   7.614
  171  LYS    C 1299   5.639   8.315   7.621
  171  LYS    O 1300   5.560   8.356   7.538
  171  LYS   CB 1301   5.860   8.282   7.501
  171  LYS   CG 1302   5.987   8.354   7.455
  171  LYS   CD 1303   6.055   8.287   7.335
  171  LYS   CE 1304   6.172   8.374   7.287
  171  LYS   NZ 1305   6.248   8.315   7.172
  172  GLN    N 1306   5.602   8.240   7.724
  172  GLN   CA 1307   5.462   8.201   7.739
  172  GLN    C 1308   5.382   8.319   7.796
  172  GLN    O 1309   5.439   8.410   7.857
  172  GLN   CB 1310   5.447   8.080   7.835
  172  GLN   CG 1311   5.502   7.944   7.784
  172  GLN   CD 1312   5.543   7.941   7.637
  172  GLN  OE1 1313   5.460   7.943   7.546
  172  GLN  NE2 1314   5.673   7.936   7.613
  173  PRO    N 1315   5.248   8.315   7.785
  173  PRO   CA 1316   5.164   8.422   7.840
  173  PRO    C 1317   5.186   8.441   7.989
  173  PRO    O 1318   5.197   8.553   8.040
  173  PRO   CB 1319   5.023   8.371   7.812
  173  PRO   CG 1320   5.040   8.291   7.690
  173  PRO   CD 1321   5.168   8.218   7.710
  174  ALA    N 1322   5.209   8.330   8.057
  174  ALA   CA 1323   5.233   8.331   8.202
  174  ALA    C 1324   5.358   8.411   8.241
  174  ALA    O 1325   5.366   8.460   8.353
  174  ALA   CB 1326   5.242   8.190   8.256
  175  GLY    N 1327   5.456   8.423   8.151
  175  GLY   CA 1328   5.583   8.485   8.186
  175  GLY    C 1329   5.590   8.634   8.157
  175  GLY    O 1330   5.687   8.699   8.195
  176  LYS    N 1331   5.487   8.691   8.095
  176  LYS   CA 1332   5.492   8.828   8.044
  176  LYS    C 1333   5.536   8.930   8.150
  176  LYS    O 1334   5.600   9.029   8.117
  176  LYS   CB 1335   5.358   8.871   7.987
  176  LYS   CG 1336   5.245   8.852   8.085
  176  LYS   CD 1337   5.113   8.909   8.034
  176  LYS   CE 1338   5.000   8.868   8.125
  176  LYS   NZ 1339   5.027   8.901   8.270
  177  GLU    N 1340   5.499   8.909   8.277
  177  GLU   CA 1341   5.537   9.003   8.383
  177  GLU    C 1342   5.669   8.967   8.451
  177  GLU    O 1343   5.696   9.014   8.562
  177  GLU   CB 1344   5.427   9.014   8.489
  177  GLU   CG 1345   5.285   9.039   8.435
  177  GLU   CD 1346   5.275   9.164   8.349
  177  GLU  OE1 1347   5.307   9.274   8.398
  177  GLU  OE2 1348   5.234   9.150   8.233
  178  TYR    N 1349   5.747   8.877   8.390
  178  TYR   CA 1350   5.865   8.821   8.452
  178  TYR    C 1351   5.986   8.836   8.363
  178  TYR    O 1352   5.971   8.869   8.246
  178  TYR   CB 1353   5.841   8.677   8.492
  178  TYR   CG 1354   5.748   8.671   8.607
  178  TYR  CD1 1355   5.797   8.675   8.736
  178  TYR  CD2 1356   5.612   8.665   8.586
  178  TYR  CE1 1357   5.712   8.670   8.843
  178  TYR  CE2 1358   5.526   8.660   8.691
  178  TYR   CZ 1359   5.577   8.663   8.820
  178  TYR   OH 1360   5.494   8.659   8.928
  179  ALA    N 1361   6.103   8.835   8.424
  179  ALA   CA 1362   6.225   8.863   8.352
  179  ALA    C 1363   6.342   8.801   8.423
  179  ALA    O 1364   6.340   8.778   8.545
  179  ALA   CB 1365   6.246   9.012   8.339
  180  PHE    N 1366   6.449   8.782   8.348
  180  PHE   CA 1367   6.577   8.742   8.402
  180  PHE    C 1368   6.627   8.846   8.499
  180  PHE    O 1369   6.624   8.965   8.469
  180  PHE   CB 1370   6.677   8.727   8.288
  180  PHE   CG 1371   6.660   8.600   8.208
  180  PHE  CD1 1372   6.635   8.479   8.270
  180  PHE  CD2 1373   6.670   8.604   8.071
  180  PHE  CE1 1374   6.620   8.364   8.195
  180  PHE  CE2 1375   6.655   8.490   7.995
  180  PHE   CZ 1376   6.630   8.370   8.057
  181  ALA    N 1377   6.661   8.805   8.620
  181  ALA   CA 1378   6.715   8.898   8.717
  181  ALA    C 1379   6.866   8.883   8.723
  181  ALA    O 1380   6.918   8.786   8.780
  181  ALA   CB 1381   6.652   8.877   8.854
  182  GLY    N 1382   6.937   8.981   8.667
  182  GLY   CA 1383   7.082   8.983   8.667
  182  GLY    C 1384   7.138   8.901   8.552
  182  GLY    O 1385   7.064   8.856   8.466
  183  PRO    N 1386   7.268   8.881   8.548
  183  PRO   CA 1387   7.332   8.807   8.440
  183  PRO    C 1388   7.330   8.656   8.469
  183  PRO    O 1389   7.298   8.614   8.579
  183  PRO   CB 1390   7.473   8.862   8.442
  183  PRO   CG 1391   7.499   8.886   8.584
  183  PRO   CD 1392   7.367   8.934   8.643
  184  SER    N 1393   7.361   8.575   8.370
  184  SER   CA 1394   7.358   8.432   8.389
  184  SER    C 1395   7.468   8.386   8.484
  184  SER    O 1396   7.566   8.457   8.510
  184  SER   CB 1397   7.374   8.362   8.256
  184  SER   OG 1398   7.490   8.410   8.191
  185  VAL    N 1399   7.444   8.272   8.547
  185  VAL   CA 1400   7.541   8.217   8.640
  185  VAL    C 1401   7.622   8.107   8.572
  185  VAL    O 1402   7.568   8.015   8.514
  185  VAL   CB 1403   7.472   8.166   8.768
  185  VAL  CG1 1404   7.373   8.053   8.737
  185  VAL  CG2 1405   7.577   8.121   8.867
  186  LYS    N 1406   7.749   8.136   8.553
  186  LYS   CA 1407   7.838   8.040   8.491
  186  LYS    C 1408   7.917   7.968   8.598
  186  LYS    O 1409   7.958   8.031   8.695
  186  LYS   CB 1410   7.935   8.112   8.398
  186  LYS   CG 1411   7.866   8.201   8.298
  186  LYS   CD 1412   7.965   8.297   8.237
  186  LYS   CE 1413   7.909   8.364   8.113
  186  LYS   NZ 1414   7.915   8.271   7.998
  187  ASP    N 1415   7.917   7.837   8.590
  187  ASP   CA 1416   8.000   7.754   8.675
  187  ASP    C 1417   8.025   7.620   8.608
  187  ASP    O 1418   7.938   7.535   8.604
  187  ASP   CB 1419   7.933   7.730   8.810
  187  ASP   CG 1420   8.034   7.705   8.919
  187  ASP  OD1 1421   8.088   7.594   8.926
  187  ASP  OD2 1422   8.056   7.798   8.998
  188  LYS    N 1423   8.149   7.601   8.565
  188  LYS   CA 1424   8.192   7.484   8.491
  188  LYS    C 1425   8.174   7.354   8.571
  188  LYS    O 1426   8.120   7.256   8.518
  188  LYS   CB 1427   8.338   7.505   8.445
  188  LYS   CG 1428   8.422   7.378   8.430
  188  LYS   CD 1429   8.401   7.308   8.296
  188  LYS   CE 1430   8.516   7.216   8.263
  188  LYS   NZ 1431   8.497   7.157   8.129
  189  LYS    N 1432   8.180   7.366   8.702
  189  LYS   CA 1433   8.156   7.249   8.788
  189  LYS    C 1434   8.013   7.196   8.779
  189  LYS    O 1435   7.992   7.076   8.789
  189  LYS   CB 1436   8.192   7.276   8.935
  189  LYS   CG 1437   8.133   7.170   9.030
  189  LYS   CD 1438   8.214   7.154   9.158
  189  LYS   CE 1439   8.225   7.282   9.236
  189  LYS   NZ 1440   8.264   7.255   9.376
  190  TYR    N 1441   7.913   7.285   8.774
  190  TYR   CA 1442   7.774   7.239   8.778
  190  TYR    C 1443   7.708   7.241   8.642
  190  TYR    O 1444   7.625   7.153   8.611
  190  TYR   CB 1445   7.690   7.320   8.879
  190  TYR   CG 1446   7.752   7.331   9.015
  190  TYR  CD1 1447   7.838   7.435   9.044
  190  TYR  CD2 1448   7.725   7.237   9.115
  190  TYR  CE1 1449   7.897   7.448   9.167
  190  TYR  CE2 1450   7.783   7.249   9.239
  190  TYR   CZ 1451   7.869   7.356   9.263
  190  TYR   OH 1452   7.929   7.370   9.387
  191  PHE    N 1453   7.748   7.337   8.560
  191  PHE   CA 1454   7.679   7.360   8.433
  191  PHE    C 1455   7.765   7.322   8.313
  191  PHE    O 1456   7.714   7.315   8.202
  191  PHE   CB 1457   7.632   7.505   8.424
  191  PHE   CG 1458   7.557   7.548   8.546
  191  PHE  CD1 1459   7.451   7.473   8.590
  191  PHE  CD2 1460   7.593   7.661   8.616
  191  PHE  CE1 1461   7.379   7.509   8.704
  191  PHE  CE2 1462   7.522   7.698   8.729
  191  PHE   CZ 1463   7.414   7.621   8.773
  192  GLY    N 1464   7.891   7.285   8.337
  192  GLY   CA 1465   7.985   7.254   8.231
  192  GLY    C 1466   8.035   7.379   8.163
  192  GLY    O 1467   8.004   7.491   8.204
  193  ASP    N 1468   8.103   7.361   8.052
  193  ASP   CA 1469   8.166   7.473   7.984
  193  ASP    C 1470   8.108   7.497   7.846
  193  ASP    O 1471   8.180   7.502   7.746
  193  ASP   CB 1472   8.316   7.452   7.977
  193  ASP   CG 1473   8.391   7.578   8.008
  193  ASP  OD1 1474   8.412   7.657   7.914
  193  ASP  OD2 1475   8.427   7.598   8.125
  194  GLY    N 1476   7.978   7.521   7.842
  194  GLY   CA 1477   7.908   7.524   7.716
  194  GLY    C 1478   7.879   7.384   7.668
  194  GLY    O 1479   7.896   7.289   7.743
  195  THR    N 1480   7.827   7.372   7.547
  195  THR   CA 1481   7.808   7.244   7.484
  195  THR    C 1482   7.907   7.228   7.371
  195  THR    O 1483   7.959   7.326   7.322
  195  THR   CB 1484   7.666   7.234   7.429
  195  THR  OG1 1485   7.649   7.330   7.324
  195  THR  CG2 1486   7.565   7.264   7.537
  196  GLY    N 1487   7.933   7.106   7.328
  196  GLY   CA 1488   8.027   7.084   7.222
  196  GLY    C 1489   7.993   6.959   7.144
  196  GLY    O 1490   7.903   6.886   7.184
  197  VAL    N 1491   8.055   6.940   7.028
  197  VAL   CA 1492   8.043   6.815   6.955
  197  VAL    C 1493   8.117   6.704   7.030
  197  VAL    O 1494   8.233   6.721   7.063
  197  VAL   CB 1495   8.101   6.832   6.813
  197  VAL  CG1 1496   8.080   6.708   6.730
  197  VAL  CG2 1497   8.040   6.954   6.742
  198  GLY    N 1498   8.044   6.602   7.076
  198  GLY   CA 1499   8.108   6.489   7.143
  198  GLY    C 1500   8.174   6.395   7.044
  198  GLY    O 1501   8.113   6.355   6.946
  199  LEU    N 1502   8.300   6.359   7.070
  199  LEU   CA 1503   8.382   6.282   6.977
  199  LEU    C 1504   8.460   6.176   7.054
  199  LEU    O 1505   8.482   6.191   7.173
  199  LEU   CB 1506   8.480   6.375   6.906
  199  LEU   CG 1507   8.423   6.485   6.815
  199  LEU  CD1 1508   8.524   6.596   6.802
  199  LEU  CD2 1509   8.394   6.426   6.679
  200  ARG    N 1510   8.505   6.071   6.986
  200  ARG   CA 1511   8.594   5.973   7.050
  200  ARG    C 1512   8.730   6.036   7.082
  200  ARG    O 1513   8.781   6.114   7.003
  200  ARG   CB 1514   8.609   5.851   6.961
  200  ARG   CG 1515   8.492   5.757   6.972
  200  ARG   CD 1516   8.501   5.631   6.888
  200  ARG   NE 1517   8.514   5.664   6.745
  200  ARG   CZ 1518   8.409   5.670   6.663
  200  ARG  NH1 1519   8.429   5.699   6.536
  200  ARG  NH2 1520   8.286   5.647   6.708
  201  LYS    N 1521   8.785   6.006   7.198
  201  LYS   CA 1522   8.909   6.067   7.240
  201  LYS    C 1523   9.019   6.053   7.137
  201  LYS    O 1524   9.108   6.138   7.125
  201  LYS   CB 1525   8.955   6.001   7.369
  201  LYS   CG 1526   8.898   6.067   7.492
  201  LYS   CD 1527   9.007   6.084   7.595
  201  LYS   CE 1528   8.960   6.163   7.714
  201  LYS   NZ 1529   8.862   6.085   7.792
  202  ASP    N 1530   9.012   5.944   7.063
  202  ASP   CA 1531   9.115   5.903   6.970
  202  ASP    C 1532   9.102   5.972   6.834
  202  ASP    O 1533   9.194   5.968   6.753
  202  ASP   CB 1534   9.106   5.752   6.951
  202  ASP   CG 1535   8.963   5.704   6.955
  202  ASP  OD1 1536   8.908   5.681   7.066
  202  ASP  OD2 1537   8.903   5.689   6.847
  203  ASP    N 1538   8.989   6.034   6.809
  203  ASP   CA 1539   8.962   6.087   6.677
  203  ASP    C 1540   9.006   6.232   6.665
  203  ASP    O 1541   8.926   6.323   6.639
  203  ASP   CB 1542   8.814   6.071   6.639
  203  ASP   CG 1543   8.780   5.928   6.598
  203  ASP  OD1 1544   8.868   5.839   6.607
  203  ASP  OD2 1545   8.666   5.903   6.557
  204  THR    N 1546   9.137   6.251   6.667
  204  THR   CA 1547   9.192   6.385   6.673
  204  THR    C 1548   9.178   6.463   6.539
  204  THR    O 1549   9.154   6.582   6.541
  204  THR   CB 1550   9.336   6.385   6.725
  204  THR  OG1 1551   9.414   6.295   6.647
  204  THR  CG2 1552   9.338   6.338   6.868
  205  GLU    N 1553   9.188   6.397   6.424
  205  GLU   CA 1554   9.168   6.468   6.298
  205  GLU    C 1555   9.025   6.517   6.283
  205  GLU    O 1556   9.002   6.628   6.235
  205  GLU   CB 1557   9.204   6.383   6.177
  205  GLU   CG 1558   9.345   6.329   6.176
  205  GLU   CD 1559   9.345   6.182   6.145
  205  GLU  OE1 1560   9.329   6.103   6.239
  205  GLU  OE2 1561   9.362   6.148   6.027
  206  LEU    N 1562   8.931   6.434   6.326
  206  LEU   CA 1563   8.791   6.473   6.326
  206  LEU    C 1564   8.764   6.593   6.418
  206  LEU    O 1565   8.699   6.688   6.378
  206  LEU   CB 1566   8.700   6.355   6.360
  206  LEU   CG 1567   8.550   6.372   6.333
  206  LEU  CD1 1568   8.524   6.411   6.187
  206  LEU  CD2 1569   8.478   6.244   6.369
  207  LYS    N 1570   8.823   6.593   6.537
  207  LYS   CA 1571   8.812   6.711   6.624
  207  LYS    C 1572   8.869   6.838   6.559
  207  LYS    O 1573   8.813   6.947   6.573
  207  LYS   CB 1574   8.879   6.690   6.759
  207  LYS   CG 1575   8.863   6.809   6.850
  207  LYS   CD 1576   8.924   6.788   6.986
  207  LYS   CE 1577   8.979   6.918   7.039
  207  LYS   NZ 1578   8.873   7.023   7.060
  208  ALA    N 1579   8.986   6.823   6.497
  208  ALA   CA 1580   9.054   6.933   6.430
  208  ALA    C 1581   8.966   6.988   6.320
  208  ALA    O 1582   8.955   7.110   6.301
  208  ALA   CB 1583   9.184   6.884   6.372
  209  ALA    N 1584   8.906   6.897   6.245
  209  ALA   CA 1585   8.817   6.932   6.136
  209  ALA    C 1586   8.693   7.009   6.185
  209  ALA    O 1587   8.662   7.114   6.131
  209  ALA   CB 1588   8.778   6.807   6.059
  210  PHE    N 1589   8.628   6.961   6.291
  210  PHE   CA 1590   8.518   7.036   6.354
  210  PHE    C 1591   8.564   7.171   6.411
  210  PHE    O 1592   8.496   7.271   6.391
  210  PHE   CB 1593   8.450   6.954   6.465
  210  PHE   CG 1594   8.343   6.862   6.416
  210  PHE  CD1 1595   8.223   6.911   6.364
  210  PHE  CD2 1596   8.362   6.725   6.421
  210  PHE  CE1 1597   8.124   6.824   6.319
  210  PHE  CE2 1598   8.263   6.639   6.375
  210  PHE   CZ 1599   8.144   6.688   6.323
  211  ASP    N 1600   8.674   7.174   6.482
  211  ASP   CA 1601   8.723   7.298   6.540
  211  ASP    C 1602   8.753   7.404   6.433
  211  ASP    O 1603   8.711   7.520   6.446
  211  ASP   CB 1604   8.845   7.272   6.627
  211  ASP   CG 1605   8.809   7.205   6.760
  211  ASP  OD1 1606   8.689   7.197   6.794
  211  ASP  OD2 1607   8.902   7.160   6.829
  212  LYS    N 1608   8.820   7.364   6.324
  212  LYS   CA 1609   8.852   7.456   6.215
  212  LYS    C 1610   8.724   7.515   6.156
  212  LYS    O 1611   8.705   7.636   6.155
  212  LYS   CB 1612   8.932   7.381   6.107
  212  LYS   CG 1613   8.982   7.468   5.991
  212  LYS   CD 1614   9.058   7.386   5.888
  212  LYS   CE 1615   9.123   7.476   5.785
  212  LYS   NZ 1616   9.040   7.496   5.664
  213  ALA    N 1617   8.631   7.427   6.123
  213  ALA   CA 1618   8.504   7.467   6.064
  213  ALA    C 1619   8.424   7.561   6.156
  213  ALA    O 1620   8.368   7.660   6.110
  213  ALA   CB 1621   8.422   7.346   6.029
  214  LEU    N 1622   8.423   7.534   6.285
  214  LEU   CA 1623   8.353   7.620   6.378
  214  LEU    C 1624   8.413   7.761   6.384
  214  LEU    O 1625   8.341   7.859   6.375
  214  LEU   CB 1626   8.345   7.556   6.518
  214  LEU   CG 1627   8.277   7.642   6.625
  214  LEU  CD1 1628   8.131   7.667   6.589
  214  LEU  CD2 1629   8.291   7.576   6.761
  215  THR    N 1630   8.547   7.772   6.389
  215  THR   CA 1631   8.610   7.904   6.392
  215  THR    C 1632   8.582   7.986   6.268
  215  THR    O 1633   8.549   8.106   6.276
  215  THR   CB 1634   8.761   7.890   6.409
  215  THR  OG1 1635   8.786   7.815   6.528
  215  THR  CG2 1636   8.830   8.027   6.417
  216  GLU    N 1637   8.586   7.919   6.154
  216  GLU   CA 1638   8.554   7.980   6.026
  216  GLU    C 1639   8.413   8.037   6.020
  216  GLU    O 1640   8.394   8.152   5.980
  216  GLU   CB 1641   8.577   7.879   5.914
  216  GLU   CG 1642   8.723   7.856   5.888
  216  GLU   CD 1643   8.751   7.751   5.783
  216  GLU  OE1 1644   8.659   7.716   5.705
  216  GLU  OE2 1645   8.866   7.705   5.779
  217  LEU    N 1646   8.313   7.956   6.052
  217  LEU   CA 1647   8.177   8.004   6.045
  217  LEU    C 1648   8.145   8.106   6.155
  217  LEU    O 1649   8.061   8.193   6.134
  217  LEU   CB 1650   8.073   7.888   6.041
  217  LEU   CG 1651   8.058   7.799   6.166
  217  LEU  CD1 1652   7.959   7.860   6.263
  217  LEU  CD2 1653   8.008   7.664   6.123
  218  ARG    N 1654   8.224   8.110   6.260
  218  ARG   CA 1655   8.213   8.219   6.354
  218  ARG    C 1656   8.271   8.348   6.300
  218  ARG    O 1657   8.205   8.451   6.302
  218  ARG   CB 1658   8.276   8.184   6.488
  218  ARG   CG 1659   8.182   8.108   6.578
  218  ARG   CD 1660   8.244   8.072   6.711
  218  ARG   NE 1661   8.269   8.192   6.792
  218  ARG   CZ 1662   8.172   8.274   6.832
  218  ARG  NH1 1663   8.203   8.380   6.906
  218  ARG  NH2 1664   8.044   8.251   6.799
  219  GLN    N 1665   8.388   8.337   6.239
  219  GLN   CA 1666   8.461   8.455   6.190
  219  GLN    C 1667   8.390   8.525   6.073
  219  GLN    O 1668   8.390   8.647   6.067
  219  GLN   CB 1669   8.605   8.421   6.157
  219  GLN   CG 1670   8.690   8.404   6.281
  219  GLN   CD 1671   8.839   8.405   6.253
  219  GLN  OE1 1672   8.889   8.332   6.169
  219  GLN  NE2 1673   8.910   8.489   6.326
  220  ASP    N 1674   8.330   8.450   5.983
  220  ASP   CA 1675   8.263   8.511   5.868
  220  ASP    C 1676   8.118   8.554   5.898
  220  ASP    O 1677   8.045   8.590   5.808
  220  ASP   CB 1678   8.268   8.419   5.744
  220  ASP   CG 1679   8.185   8.292   5.760
  220  ASP  OD1 1680   8.126   8.269   5.868
  220  ASP  OD2 1681   8.180   8.215   5.662
  221  GLY    N 1682   8.072   8.534   6.023
  221  GLY   CA 1683   7.942   8.586   6.064
  221  GLY    C 1684   7.826   8.489   6.045
  221  GLY    O 1685   7.715   8.517   6.088
  222  THR    N 1686   7.852   8.372   5.985
  222  THR   CA 1687   7.747   8.271   5.968
  222  THR    C 1688   7.684   8.232   6.102
  222  THR    O 1689   7.563   8.220   6.113
  222  THR   CB 1690   7.805   8.149   5.897
  222  THR  OG1 1691   7.876   8.193   5.782
  222  THR  CG2 1692   7.695   8.052   5.853
  223  TYR    N 1693   7.766   8.222   6.207
  223  TYR   CA 1694   7.717   8.183   6.339
  223  TYR    C 1695   7.605   8.277   6.383
  223  TYR    O 1696   7.499   8.230   6.429
  223  TYR   CB 1697   7.832   8.184   6.441
  223  TYR   CG 1698   7.790   8.132   6.578
  223  TYR  CD1 1699   7.715   8.211   6.664
  223  TYR  CD2 1700   7.825   8.005   6.618
  223  TYR  CE1 1701   7.677   8.165   6.787
  223  TYR  CE2 1702   7.787   7.958   6.741
  223  TYR   CZ 1703   7.713   8.038   6.825
  223  TYR   OH 1704   7.675   7.992   6.947
  224  ASP    N 1705   7.627   8.408   6.366
  224  ASP   CA 1706   7.529   8.506   6.413
  224  ASP    C 1707   7.400   8.504   6.333
  224  ASP    O 1708   7.293   8.519   6.390
  224  ASP   CB 1709   7.587   8.647   6.411
  224  ASP   CG 1710   7.699   8.665   6.509
  224  ASP  OD1 1711   7.687   8.617   6.624
  224  ASP  OD2 1712   7.800   8.726   6.470
  225  LYS    N 1713   7.413   8.492   6.200
  225  LYS   CA 1714   7.297   8.479   6.114
  225  LYS    C 1715   7.216   8.358   6.155
  225  LYS    O 1716   7.095   8.367   6.173
  225  LYS   CB 1717   7.338   8.464   5.967
  225  LYS   CG 1718   7.221   8.428   5.875
  225  LYS   CD 1719   7.103   8.524   5.894
  225  LYS   CE 1720   7.147   8.669   5.888
  225  LYS   NZ 1721   7.229   8.694   5.767
  226  MET    N 1722   7.284   8.248   6.181
  226  MET   CA 1723   7.215   8.127   6.222
  226  MET    C 1724   7.148   8.141   6.359
  226  MET    O 1725   7.032   8.107   6.373
  226  MET   CB 1726   7.306   8.006   6.217
  226  MET   CG 1727   7.354   7.975   6.077
  226  MET   SD 1728   7.415   7.809   6.055
  226  MET   CE 1729   7.572   7.824   6.133
  227  ALA    N 1730   7.218   8.200   6.455
  227  ALA   CA 1731   7.162   8.216   6.588
  227  ALA    C 1732   7.037   8.305   6.585
  227  ALA    O 1733   6.936   8.274   6.650
  227  ALA   CB 1734   7.265   8.274   6.684
  228  LYS    N 1735   7.041   8.404   6.499
  228  LYS   CA 1736   6.933   8.503   6.486
  228  LYS    C 1737   6.795   8.440   6.466
  228  LYS    O 1738   6.695   8.495   6.510
  228  LYS   CB 1739   6.965   8.599   6.372
  228  LYS   CG 1740   7.018   8.732   6.420
  228  LYS   CD 1741   6.903   8.823   6.455
  228  LYS   CE 1742   6.897   8.938   6.357
  228  LYS   NZ 1743   6.893   8.893   6.216
  229  LYS    N 1744   6.788   8.323   6.402
  229  LYS   CA 1745   6.660   8.256   6.381
  229  LYS    C 1746   6.590   8.221   6.511
  229  LYS    O 1747   6.470   8.198   6.511
  229  LYS   CB 1748   6.676   8.129   6.299
  229  LYS   CG 1749   6.703   8.150   6.152
  229  LYS   CD 1750   6.722   8.018   6.084
  229  LYS   CE 1751   6.605   7.925   6.107
  229  LYS   NZ 1752   6.625   7.797   6.037
  230  TYR    N 1753   6.668   8.189   6.612
  230  TYR   CA 1754   6.613   8.127   6.733
  230  TYR    C 1755   6.621   8.221   6.851
  230  TYR    O 1756   6.539   8.212   6.942
  230  TYR   CB 1757   6.686   7.998   6.768
  230  TYR   CG 1758   6.694   7.905   6.651
  230  TYR  CD1 1759   6.796   7.916   6.558
  230  TYR  CD2 1760   6.598   7.806   6.634
  230  TYR  CE1 1761   6.804   7.832   6.451
  230  TYR  CE2 1762   6.605   7.721   6.527
  230  TYR   CZ 1763   6.707   7.734   6.436
  230  TYR   OH 1764   6.711   7.647   6.331
  231  PHE    N 1765   6.734   8.289   6.860
  231  PHE   CA 1766   6.770   8.356   6.983
  231  PHE    C 1767   6.787   8.504   6.957
  231  PHE    O 1768   6.846   8.545   6.857
  231  PHE   CB 1769   6.898   8.298   7.041
  231  PHE   CG 1770   6.891   8.150   7.059
  231  PHE  CD1 1771   6.807   8.098   7.155
  231  PHE  CD2 1772   6.966   8.066   6.981
  231  PHE  CE1 1773   6.798   7.962   7.174
  231  PHE  CE2 1774   6.959   7.931   6.998
  231  PHE   CZ 1775   6.873   7.879   7.096
  232  ASP    N 1776   6.725   8.582   7.044
  232  ASP   CA 1777   6.739   8.726   7.039
  232  ASP    C 1778   6.851   8.770   7.131
  232  ASP    O 1779   6.870   8.888   7.152
  232  ASP   CB 1780   6.609   8.790   7.084
  232  ASP   CG 1781   6.558   8.729   7.211
  232  ASP  OD1 1782   6.613   8.762   7.319
  232  ASP  OD2 1783   6.463   8.649   7.207
  233  PHE    N 1784   6.918   8.674   7.196
  233  PHE   CA 1785   7.031   8.707   7.282
  233  PHE    C 1786   7.159   8.636   7.236
  233  PHE    O 1787   7.158   8.556   7.144
  233  PHE   CB 1788   6.999   8.674   7.428
  233  PHE   CG 1789   6.994   8.526   7.459
  233  PHE  CD1 1790   6.888   8.448   7.416
  233  PHE  CD2 1791   7.095   8.468   7.531
  233  PHE  CE1 1792   6.886   8.314   7.445
  233  PHE  CE2 1793   7.094   8.334   7.561
  233  PHE   CZ 1794   6.989   8.257   7.518
  234  ASN    N 1795   7.270   8.665   7.302
  234  ASN   CA 1796   7.396   8.606   7.262
  234  ASN    C 1797   7.410   8.465   7.321
  234  ASN    O 1798   7.453   8.450   7.436
  234  ASN   CB 1799   7.510   8.699   7.306
  234  ASN   CG 1800   7.649   8.636   7.296
  234  ASN  OD1 1801   7.732   8.657   7.384
  234  ASN  ND2 1802   7.674   8.560   7.188
  235  VAL    N 1803   7.357   8.363   7.251
  235  VAL   CA 1804   7.366   8.225   7.302
  235  VAL    C 1805   7.509   8.185   7.330
  235  VAL    O 1806   7.532   8.083   7.393
  235  VAL   CB 1807   7.306   8.121   7.205
  235  VAL  CG1 1808   7.179   8.057   7.263
  235  VAL  CG2 1809   7.284   8.179   7.064
  236  TYR    N 1810   7.597   8.236   7.248
  236  TYR   CA 1811   7.735   8.195   7.256
  236  TYR    C 1812   7.794   8.214   7.397
  236  TYR    O 1813   7.863   8.126   7.446
  236  TYR   CB 1814   7.822   8.261   7.151
  236  TYR   CG 1815   7.959   8.204   7.152
  236  TYR  CD1 1816   7.984   8.083   7.090
  236  TYR  CD2 1817   8.062   8.270   7.217
  236  TYR  CE1 1818   8.110   8.030   7.091
  236  TYR  CE2 1819   8.188   8.218   7.218
  236  TYR   CZ 1820   8.212   8.098   7.156
  236  TYR   OH 1821   8.338   8.047   7.159
  237  GLY    N 1822   7.756   8.322   7.465
  237  GLY   CA 1823   7.815   8.358   7.591
  237  GLY    C 1824   7.949   8.426   7.571
  237  GLY    O 1825   7.968   8.495   7.470
  238  ASP    N 1826   8.046   8.396   7.657
  238  ASP   CA 1827   8.175   8.461   7.649
  238  ASP    C 1828   8.279   8.365   7.589
  238  ASP    O 1829   8.294   8.252   7.637
  238  ASP   CB 1830   8.223   8.504   7.789
  238  ASP   CG 1831   8.122   8.594   7.862
  238  ASP  OD1 1832   8.049   8.672   7.795
  238  ASP  OD2 1833   8.116   8.587   7.986
14.4142998695 14.5745998383 15.4822000504
