# Supplementary material for: Rapid interpretation of small-angle X-ray scattering data
Source: PLoS Comput Biol. 2019 Mar 22;15(3):e1006900. doi: 10.1371/journal.pcbi.1006900 (PMC6447237; doi:10.1371/journal.pcbi.1006900)
Supplement: S1 Archive — (ZIP) [file pcbi.1006900.s019.zip › S1_Archive/sims/Lao/apoHolo/saxs2LAO.gro]

Automated gro file generation of a structure based model for PDB ID 2LAO_ed_whatif by pythonBioPackage, 2017-8-22 134430
 2072
    1ALA      N    1   9.243   5.939   5.939
    1ALA     CA    2   9.179   5.991   5.820
    1ALA      C    3   9.036   6.027   5.855
    1ALA      O    4   8.980   5.969   5.948
    1ALA     CB    5   9.178   5.886   5.713
    2LEU      N    6   8.979   6.128   5.791
    2LEU     CA    7   8.841   6.167   5.819
    2LEU      C    8   8.742   6.059   5.773
    2LEU      O    9   8.769   5.988   5.677
    2LEU     CB   10   8.811   6.300   5.752
    2LEU     CG   11   8.782   6.420   5.841
    2LEU    CD1   12   8.875   6.419   5.963
    2LEU    CD2   13   8.796   6.549   5.759
    3PRO      N   14   8.632   6.036   5.847
    3PRO     CA   15   8.532   5.939   5.802
    3PRO      C   16   8.476   5.981   5.666
    3PRO      O   17   8.477   6.098   5.634
    3PRO     CB   18   8.425   5.949   5.912
    3PRO     CG   19   8.493   6.016   6.028
    3PRO     CD   20   8.588   6.111   5.965
    4GLN      N   21   8.442   5.885   5.582
    4GLN     CA   22   8.386   5.921   5.453
    4GLN      C   23   8.254   5.991   5.473
    4GLN      O   24   8.223   6.092   5.409
    4GLN     CB   25   8.365   5.798   5.363
    4GLN     CG   26   8.287   5.829   5.237
    4GLN     CD   27   8.343   5.951   5.164
    4GLN    OE1   28   8.463   5.960   5.136
    4GLN    NE2   29   8.256   6.047   5.133
    5THR      N   30   8.173   5.932   5.559
    5THR     CA   31   8.049   5.990   5.606
    5THR      C   32   8.049   5.992   5.757
    5THR      O   33   8.090   5.894   5.818
    5THR     CB   34   7.934   5.904   5.557
    5THR    OG1   35   7.950   5.875   5.417
    5THR    CG2   36   7.798   5.973   5.582
    6VAL      N   37   8.028   6.110   5.817
    6VAL     CA   38   8.021   6.126   5.961
    6VAL      C   39   7.876   6.104   6.009
    6VAL      O   40   7.785   6.162   5.951
    6VAL     CB   41   8.072   6.266   5.998
    6VAL    CG1   42   8.055   6.297   6.148
    6VAL    CG2   43   8.219   6.281   5.960
    7ARG      N   44   7.852   6.001   6.090
    7ARG     CA   45   7.721   5.979   6.151
    7ARG      C   46   7.711   6.060   6.279
    7ARG      O   47   7.792   6.044   6.368
    7ARG     CB   48   7.697   5.830   6.187
    7ARG     CG   49   7.686   5.733   6.069
    7ARG     CD   50   7.638   5.594   6.110
    7ARG     NE   51   7.494   5.578   6.087
    7ARG     CZ   52   7.411   5.517   6.173
    7ARG    NH1   53   7.282   5.507   6.144
    7ARG    NH2   54   7.456   5.466   6.288
    8ILE      N   55   7.615   6.151   6.286
    8ILE     CA   56   7.602   6.233   6.404
    8ILE      C   57   7.474   6.196   6.477
    8ILE      O   58   7.368   6.193   6.416
    8ILE     CB   59   7.597   6.381   6.364
    8ILE    CG1   60   7.714   6.413   6.270
    8ILE    CG2   61   7.598   6.469   6.489
    8ILE    CD1   62   7.717   6.556   6.217
    9GLY      N   63   7.485   6.156   6.603
    9GLY     CA   64   7.369   6.123   6.681
    9GLY      C   65   7.315   6.245   6.752
    9GLY      O   66   7.393   6.331   6.797
   10THR      N   67   7.184   6.254   6.757
   10THR     CA   68   7.117   6.364   6.825
   10THR      C   69   6.983   6.315   6.880
   10THR      O   70   6.930   6.215   6.834
   10THR     CB   71   7.099   6.481   6.726
   10THR    OG1   72   7.058   6.599   6.797
   10THR    CG2   73   6.996   6.446   6.617
   11ASP      N   74   6.943   6.369   6.994
   11ASP     CA   75   6.813   6.344   7.051
   11ASP      C   76   6.715   6.451   7.004
   11ASP      O   77   6.723   6.565   7.050
   11ASP     CB   78   6.824   6.349   7.205
   11ASP     CG   79   6.696   6.305   7.277
   11ASP    OD1   80   6.589   6.298   7.214
   11ASP    OD2   81   6.706   6.278   7.398
   12THR      N   82   6.616   6.414   6.923
   12THR     CA   83   6.532   6.514   6.856
   12THR      C   84   6.410   6.555   6.940
   12THR      O   85   6.305   6.591   6.887
   12THR     CB   86   6.486   6.465   6.720
   12THR    OG1   87   6.417   6.340   6.737
   12THR    CG2   88   6.605   6.446   6.630
   13THR      N   89   6.425   6.560   7.071
   13THR     CA   90   6.315   6.602   7.155
   13THR      C   91   6.350   6.732   7.228
   13THR      O   92   6.309   6.751   7.341
   13THR     CB   93   6.280   6.491   7.253
   13THR    OG1   94   6.392   6.469   7.341
   13THR    CG2   95   6.251   6.363   7.178
   14TYR      N   96   6.434   6.817   7.167
   14TYR     CA   97   6.479   6.939   7.236
   14TYR      C   98   6.481   7.062   7.145
   14TYR      O   99   6.587   7.119   7.119
   14TYR     CB  100   6.616   6.921   7.300
   14TYR     CG  101   6.645   7.027   7.402
   14TYR    CD1  102   6.543   7.076   7.483
   14TYR    CD2  103   6.772   7.078   7.419
   14TYR    CE1  104   6.565   7.173   7.578
   14TYR    CE2  105   6.797   7.176   7.514
   14TYR     CZ  106   6.693   7.223   7.593
   14TYR     OH  107   6.715   7.321   7.689
   15ALA      N  108   6.364   7.109   7.105
   15ALA     CA  109   6.355   7.240   7.045
   15ALA      C  110   6.404   7.344   7.145
   15ALA      O  111   6.400   7.319   7.264
   15ALA     CB  112   6.211   7.269   7.009
   16PRO      N  113   6.471   7.451   7.098
   16PRO     CA  114   6.494   7.481   6.957
   16PRO      C  115   6.628   7.427   6.904
   16PRO      O  116   6.674   7.469   6.798
   16PRO     CB  117   6.498   7.633   6.958
   16PRO     CG  118   6.562   7.665   7.086
   16PRO     CD  119   6.505   7.565   7.183
   17PHE      N  120   6.688   7.332   6.976
   17PHE     CA  121   6.818   7.278   6.934
   17PHE      C  122   6.806   7.159   6.838
   17PHE      O  123   6.866   7.160   6.732
   17PHE     CB  124   6.902   7.243   7.056
   17PHE     CG  125   6.926   7.360   7.144
   17PHE    CD1  126   7.007   7.463   7.101
   17PHE    CD2  127   6.867   7.367   7.268
   17PHE    CE1  128   7.030   7.572   7.180
   17PHE    CE2  129   6.888   7.475   7.350
   17PHE     CZ  130   6.971   7.578   7.306
   18SER      N  131   6.724   7.061   6.873
   18SER     CA  132   6.707   6.945   6.789
   18SER      C  133   6.564   6.897   6.797
   18SER      O  134   6.515   6.867   6.905
   18SER     CB  135   6.800   6.833   6.831
   18SER     OG  136   6.795   6.727   6.738
   19SER      N  137   6.497   6.894   6.684
   19SER     CA  138   6.360   6.846   6.676
   19SER      C  139   6.334   6.791   6.537
   19SER      O  140   6.422   6.793   6.450
   19SER     CB  141   6.261   6.958   6.704
   19SER     OG  142   6.197   6.937   6.827
   20LYS      N  143   6.212   6.744   6.517
   20LYS     CA  144   6.169   6.705   6.385
   20LYS      C  145   6.049   6.787   6.344
   20LYS      O  146   5.973   6.833   6.427
   20LYS     CB  147   6.130   6.558   6.386
   20LYS     CG  148   6.226   6.473   6.307
   20LYS     CD  149   6.299   6.380   6.399
   20LYS     CE  150   6.399   6.299   6.321
   20LYS     NZ  151   6.332   6.230   6.209
   21ASP      N  152   6.045   6.819   6.215
   21ASP     CA  153   5.935   6.896   6.163
   21ASP      C  154   5.826   6.805   6.107
   21ASP      O  155   5.838   6.682   6.114
   21ASP     CB  156   5.983   6.999   6.059
   21ASP     CG  157   6.030   6.936   5.928
   21ASP    OD1  158   6.025   6.811   5.913
   21ASP    OD2  159   6.073   7.013   5.840
   22ALA      N  160   5.724   6.864   6.049
   22ALA     CA  161   5.613   6.787   5.995
   22ALA      C  162   5.656   6.689   5.886
   22ALA      O  163   5.595   6.585   5.870
   22ALA     CB  164   5.505   6.880   5.945
   23LYS      N  165   5.766   6.719   5.815
   23LYS     CA  166   5.817   6.624   5.715
   23LYS      C  167   5.898   6.510   5.776
   23LYS      O  168   5.944   6.424   5.703
   23LYS     CB  169   5.902   6.693   5.607
   23LYS     CG  170   5.862   6.833   5.572
   23LYS     CD  171   5.732   6.839   5.496
   23LYS     CE  172   5.698   6.982   5.462
   23LYS     NZ  173   5.808   7.043   5.383
   24GLY      N  174   5.940   6.523   5.901
   24GLY     CA  175   6.038   6.431   5.956
   24GLY      C  176   6.184   6.476   5.939
   24GLY      O  177   6.274   6.406   5.983
   25GLU      N  178   6.207   6.592   5.877
   25GLU     CA  179   6.342   6.649   5.876
   25GLU      C  180   6.384   6.684   6.018
   25GLU      O  181   6.301   6.726   6.099
   25GLU     CB  182   6.352   6.776   5.789
   25GLU     CG  183   6.261   6.779   5.665
   25GLU     CD  184   6.313   6.696   5.548
   25GLU    OE1  185   6.422   6.634   5.559
   25GLU    OE2  186   6.243   6.693   5.445
   26PHE      N  187   6.515   6.676   6.043
   26PHE     CA  188   6.575   6.731   6.164
   26PHE      C  189   6.584   6.882   6.151
   26PHE      O  190   6.630   6.932   6.050
   26PHE     CB  191   6.716   6.676   6.184
   26PHE     CG  192   6.723   6.527   6.209
   26PHE    CD1  193   6.701   6.439   6.106
   26PHE    CD2  194   6.752   6.479   6.334
   26PHE    CE1  195   6.707   6.304   6.128
   26PHE    CE2  196   6.759   6.344   6.357
   26PHE     CZ  197   6.736   6.258   6.253
   27ILE      N  198   6.545   6.954   6.253
   27ILE     CA  199   6.552   7.099   6.248
   27ILE      C  200   6.605   7.151   6.380
   27ILE      O  201   6.591   7.085   6.482
   27ILE     CB  202   6.413   7.156   6.221
   27ILE    CG1  203   6.311   7.090   6.314
   27ILE    CG2  204   6.371   7.134   6.076
   27ILE    CD1  205   6.184   7.172   6.339
   28GLY      N  206   6.665   7.269   6.380
   28GLY     CA  207   6.705   7.330   6.504
   28GLY      C  208   6.846   7.381   6.498
   28GLY      O  209   6.922   7.352   6.405
   29PHE      N  210   6.884   7.453   6.602
   29PHE     CA  211   7.013   7.522   6.605
   29PHE      C  212   7.133   7.426   6.598
   29PHE      O  213   7.225   7.448   6.521
   29PHE     CB  214   7.024   7.615   6.727
   29PHE     CG  215   7.140   7.709   6.720
   29PHE    CD1  216   7.164   7.781   6.604
   29PHE    CD2  217   7.224   7.725   6.829
   29PHE    CE1  218   7.270   7.867   6.595
   29PHE    CE2  219   7.332   7.812   6.821
   29PHE     CZ  220   7.354   7.883   6.704
   30ASP      N  221   7.129   7.316   6.675
   30ASP     CA  222   7.232   7.213   6.666
   30ASP      C  223   7.246   7.159   6.525
   30ASP      O  224   7.356   7.128   6.478
   30ASP     CB  225   7.199   7.098   6.759
   30ASP     CG  226   7.245   7.122   6.902
   30ASP    OD1  227   7.300   7.229   6.931
   30ASP    OD2  228   7.226   7.031   6.984
   31ILE      N  229   7.130   7.139   6.460
   31ILE     CA  230   7.127   7.083   6.325
   31ILE      C  231   7.188   7.183   6.227
   31ILE      O  232   7.264   7.145   6.139
   31ILE     CB  233   6.983   7.048   6.282
   31ILE    CG1  234   6.910   6.967   6.389
   31ILE    CG2  235   6.981   6.979   6.145
   31ILE    CD1  236   6.978   6.836   6.430
   32ASP      N  237   7.159   7.312   6.246
   32ASP     CA  238   7.213   7.415   6.157
   32ASP      C  239   7.364   7.424   6.170
   32ASP      O  240   7.436   7.415   6.070
   32ASP     CB  241   7.151   7.551   6.186
   32ASP     CG  242   7.005   7.556   6.149
   32ASP    OD1  243   6.962   7.485   6.054
   32ASP    OD2  244   6.932   7.631   6.216
   33LEU      N  245   7.409   7.440   6.295
   33LEU     CA  246   7.551   7.435   6.331
   33LEU      C  247   7.618   7.311   6.270
   33LEU      O  248   7.720   7.320   6.203
   33LEU     CB  249   7.563   7.426   6.484
   33LEU     CG  250   7.620   7.547   6.561
   33LEU    CD1  251   7.616   7.677   6.480
   33LEU    CD2  252   7.547   7.560   6.692
   34GLY      N  253   7.559   7.193   6.295
   34GLY     CA  254   7.613   7.067   6.245
   34GLY      C  255   7.626   7.060   6.094
   34GLY      O  256   7.733   7.031   6.043
   35ASN      N  257   7.521   7.097   6.022
   35ASN     CA  258   7.523   7.092   5.876
   35ASN      C  259   7.624   7.188   5.817
   35ASN      O  260   7.687   7.158   5.717
   35ASN     CB  261   7.386   7.123   5.817
   35ASN     CG  262   7.287   7.007   5.829
   35ASN    OD1  263   7.169   7.030   5.850
   35ASN    ND2  264   7.336   6.883   5.816
   36GLU      N  265   7.629   7.308   5.872
   36GLU     CA  266   7.723   7.410   5.829
   36GLU      C  267   7.868   7.364   5.849
   36GLU      O  268   7.945   7.359   5.753
   36GLU     CB  269   7.695   7.540   5.907
   36GLU     CG  270   7.773   7.663   5.860
   36GLU     CD  271   7.741   7.705   5.716
   36GLU    OE1  272   7.625   7.686   5.671
   36GLU    OE2  273   7.832   7.757   5.651
   37MET      N  274   7.900   7.313   5.966
   37MET     CA  275   8.033   7.254   5.988
   37MET      C  276   8.066   7.144   5.886
   37MET      O  277   8.169   7.152   5.820
   37MET     CB  278   8.049   7.204   6.132
   37MET     CG  279   8.054   7.317   6.232
   37MET     SD  280   8.092   7.264   6.401
   37MET     CE  281   7.942   7.180   6.448
   38CYS      N  282   7.976   7.051   5.863
   38CYS     CA  283   8.002   6.946   5.765
   38CYS      C  284   8.032   7.001   5.627
   38CYS      O  285   8.120   6.951   5.555
   38CYS     CB  286   7.886   6.848   5.756
   38CYS     SG  287   7.849   6.767   5.913
   39LYS      N  288   7.961   7.107   5.593
   39LYS     CA  289   7.983   7.179   5.468
   39LYS      C  290   8.124   7.231   5.457
   39LYS      O  291   8.194   7.202   5.361
   39LYS     CB  292   7.886   7.296   5.461
   39LYS     CG  293   7.847   7.334   5.321
   39LYS     CD  294   7.818   7.481   5.314
   39LYS     CE  295   7.788   7.522   5.172
   39LYS     NZ  296   7.891   7.471   5.080
   40ARG      N  297   8.170   7.303   5.558
   40ARG     CA  298   8.305   7.356   5.561
   40ARG      C  299   8.411   7.247   5.564
   40ARG      O  300   8.521   7.261   5.511
   40ARG     CB  301   8.323   7.446   5.682
   40ARG     CG  302   8.209   7.543   5.701
   40ARG     CD  303   8.231   7.675   5.632
   40ARG     NE  304   8.122   7.767   5.658
   40ARG     CZ  305   8.146   7.893   5.690
   40ARG    NH1  306   8.044   7.974   5.712
   40ARG    NH2  307   8.271   7.939   5.701
   41MET      N  308   8.381   7.140   5.637
   41MET     CA  309   8.473   7.026   5.649
   41MET      C  310   8.482   6.954   5.517
   41MET      O  311   8.576   6.876   5.496
   41MET     CB  312   8.424   6.929   5.755
   41MET     CG  313   8.441   6.981   5.895
   41MET     SD  314   8.335   6.895   6.010
   41MET     CE  315   8.390   6.729   5.983
   42GLN      N  316   8.373   6.962   5.439
   42GLN     CA  317   8.362   6.894   5.312
   42GLN      C  318   8.353   6.741   5.327
   42GLN      O  319   8.412   6.665   5.253
   42GLN     CB  320   8.478   6.935   5.222
   42GLN     CG  321   8.486   7.085   5.205
   42GLN     CD  322   8.603   7.132   5.118
   42GLN    OE1  323   8.611   7.101   5.000
   42GLN    NE2  324   8.694   7.207   5.179
   43VAL      N  325   8.268   6.699   5.422
   43VAL     CA  326   8.230   6.558   5.439
   43VAL      C  327   8.080   6.544   5.421
   43VAL      O  328   8.007   6.641   5.428
   43VAL     CB  329   8.269   6.506   5.578
   43VAL    CG1  330   8.421   6.497   5.595
   43VAL    CG2  331   8.206   6.590   5.688
   44LYS      N  332   8.035   6.420   5.408
   44LYS     CA  333   7.895   6.388   5.419
   44LYS      C  334   7.863   6.351   5.563
   44LYS      O  335   7.936   6.274   5.623
   44LYS     CB  336   7.858   6.271   5.330
   44LYS     CG  337   7.715   6.221   5.351
   44LYS     CD  338   7.616   6.337   5.338
   44LYS     CE  339   7.639   6.417   5.211
   44LYS     NZ  340   7.647   6.327   5.093
   45CYS      N  341   7.760   6.413   5.618
   45CYS     CA  342   7.717   6.382   5.752
   45CYS      C  343   7.576   6.326   5.748
   45CYS      O  344   7.500   6.354   5.657
   45CYS     CB  345   7.719   6.508   5.837
   45CYS     SG  346   7.886   6.575   5.859
   46THR      N  347   7.549   6.234   5.838
   46THR     CA  348   7.417   6.177   5.843
   46THR      C  349   7.366   6.181   5.985
   46THR      O  350   7.445   6.166   6.077
   46THR     CB  351   7.424   6.034   5.792
   46THR    OG1  352   7.454   6.037   5.652
   46THR    CG2  353   7.292   5.960   5.814
   47TRP      N  354   7.246   6.234   6.001
   47TRP     CA  355   7.188   6.246   6.133
   47TRP      C  356   7.112   6.122   6.175
   47TRP      O  357   7.034   6.064   6.098
   47TRP     CB  358   7.096   6.367   6.139
   47TRP     CG  359   7.167   6.495   6.117
   47TRP    CD1  360   7.184   6.558   5.998
   47TRP    CD2  361   7.231   6.576   6.216
   47TRP    NE1  362   7.254   6.673   6.016
   47TRP    CE2  363   7.284   6.687   6.149
   47TRP    CE3  364   7.248   6.566   6.354
   47TRP    CZ2  365   7.354   6.787   6.213
   47TRP    CZ3  366   7.317   6.665   6.418
   47TRP    CH2  367   7.369   6.775   6.348
   48VAL      N  368   7.142   6.077   6.295
   48VAL     CA  369   7.085   5.957   6.353
   48VAL      C  370   7.011   5.993   6.480
   48VAL      O  371   7.070   6.043   6.574
   48VAL     CB  372   7.198   5.858   6.387
   48VAL    CG1  373   7.143   5.727   6.436
   48VAL    CG2  374   7.290   5.834   6.266
   49ALA      N  375   6.879   5.985   6.476
   49ALA     CA  376   6.800   6.010   6.597
   49ALA      C  377   6.826   5.904   6.701
   49ALA      O  378   6.829   5.784   6.673
   49ALA     CB  379   6.652   6.015   6.565
   50SER      N  380   6.844   5.949   6.824
   50SER     CA  381   6.872   5.857   6.933
   50SER      C  382   6.826   5.918   7.064
   50SER      O  383   6.813   6.040   7.076
   50SER     CB  384   7.020   5.826   6.936
   50SER     OG  385   7.054   5.758   7.056
   51ASP      N  386   6.796   5.832   7.159
   51ASP     CA  387   6.775   5.876   7.295
   51ASP      C  388   6.906   5.926   7.353
   51ASP      O  389   7.013   5.868   7.331
   51ASP     CB  390   6.718   5.762   7.378
   51ASP     CG  391   6.579   5.717   7.332
   51ASP    OD1  392   6.499   5.802   7.285
   51ASP    OD2  393   6.550   5.597   7.342
   52PHE      N  394   6.896   6.033   7.430
   52PHE     CA  395   7.012   6.099   7.487
   52PHE      C  396   7.102   6.003   7.563
   52PHE      O  397   7.224   6.017   7.559
   52PHE     CB  398   6.971   6.213   7.579
   52PHE     CG  399   7.084   6.305   7.612
   52PHE    CD1  400   7.114   6.408   7.527
   52PHE    CD2  401   7.157   6.286   7.726
   52PHE    CE1  402   7.218   6.493   7.555
   52PHE    CE2  403   7.261   6.370   7.756
   52PHE     CZ  404   7.291   6.474   7.669
   53ASP      N  405   7.045   5.915   7.643
   53ASP     CA  406   7.125   5.827   7.728
   53ASP      C  407   7.202   5.721   7.649
   53ASP      O  408   7.300   5.664   7.700
   53ASP     CB  409   7.037   5.761   7.834
   53ASP     CG  410   6.974   5.864   7.928
   53ASP    OD1  411   7.042   5.963   7.966
   53ASP    OD2  412   6.857   5.845   7.964
   54ALA      N  413   7.164   5.699   7.522
   54ALA     CA  414   7.231   5.603   7.434
   54ALA      C  415   7.345   5.665   7.355
   54ALA      O  416   7.420   5.597   7.287
   54ALA     CB  417   7.131   5.542   7.340
   55LEU      N  418   7.353   5.797   7.358
   55LEU     CA  419   7.444   5.867   7.270
   55LEU      C  420   7.592   5.836   7.297
   55LEU      O  421   7.663   5.794   7.207
   55LEU     CB  422   7.418   6.018   7.276
   55LEU     CG  423   7.290   6.068   7.209
   55LEU    CD1  424   7.269   6.214   7.243
   55LEU    CD2  425   7.299   6.046   7.060
   56ILE      N  426   7.638   5.855   7.420
   56ILE     CA  427   7.777   5.825   7.453
   56ILE      C  428   7.813   5.676   7.439
   56ILE      O  429   7.913   5.643   7.377
   56ILE     CB  430   7.816   5.880   7.592
   56ILE    CG1  431   7.810   6.033   7.589
   56ILE    CG2  432   7.954   5.833   7.635
   56ILE    CD1  433   7.853   6.103   7.718
   57PRO      N  434   7.721   5.585   7.475
   57PRO     CA  435   7.741   5.442   7.444
   57PRO      C  436   7.751   5.413   7.293
   57PRO      O  437   7.844   5.345   7.250
   57PRO     CB  438   7.618   5.378   7.506
   57PRO     CG  439   7.598   5.457   7.628
   57PRO     CD  440   7.626   5.600   7.585
   58SER      N  441   7.667   5.476   7.214
   58SER     CA  442   7.674   5.459   7.070
   58SER      C  443   7.804   5.515   7.012
   58SER      O  444   7.855   5.462   6.914
   58SER     CB  445   7.553   5.523   7.004
   58SER     OG  446   7.435   5.459   7.048
   59LEU      N  447   7.854   5.624   7.069
   59LEU     CA  448   7.979   5.686   7.022
   59LEU      C  449   8.095   5.593   7.049
   59LEU      O  450   8.177   5.564   6.961
   59LEU     CB  451   8.002   5.819   7.096
   59LEU     CG  452   8.124   5.903   7.055
   59LEU    CD1  453   8.109   5.946   6.909
   59LEU    CD2  454   8.140   6.023   7.147
   60LYS      N  455   8.099   5.542   7.170
   60LYS     CA  456   8.209   5.457   7.214
   60LYS      C  457   8.210   5.321   7.142
   60LYS      O  458   8.316   5.272   7.106
   60LYS     CB  459   8.202   5.441   7.364
   60LYS     CG  460   8.200   5.573   7.436
   60LYS     CD  461   8.277   5.568   7.565
   60LYS     CE  462   8.183   5.537   7.680
   60LYS     NZ  463   8.257   5.536   7.807
   61ALA      N  464   8.092   5.278   7.100
   61ALA     CA  465   8.074   5.153   7.026
   61ALA      C  466   8.101   5.170   6.876
   61ALA      O  467   8.106   5.071   6.802
   61ALA     CB  468   7.935   5.100   7.048
   62LYS      N  469   8.113   5.297   6.834
   62LYS     CA  470   8.135   5.335   6.694
   62LYS      C  471   8.013   5.316   6.606
   62LYS      O  472   8.022   5.310   6.483
   62LYS     CB  473   8.255   5.264   6.633
   62LYS     CG  474   8.380   5.279   6.715
   62LYS     CD  475   8.505   5.252   6.635
   62LYS     CE  476   8.627   5.273   6.721
   62LYS     NZ  477   8.750   5.261   6.641
   63LYS      N  478   7.897   5.321   6.668
   63LYS     CA  479   7.773   5.328   6.593
   63LYS      C  480   7.754   5.464   6.529
   63LYS      O  481   7.697   5.473   6.421
   63LYS     CB  482   7.656   5.301   6.686
   63LYS     CG  483   7.651   5.161   6.740
   63LYS     CD  484   7.526   5.142   6.820
   63LYS     CE  485   7.522   5.009   6.891
   63LYS     NZ  486   7.402   5.000   6.976
   64ILE      N  487   7.795   5.569   6.600
   64ILE     CA  488   7.800   5.703   6.545
   64ILE      C  489   7.941   5.758   6.559
   64ILE      O  490   8.022   5.702   6.632
   64ILE     CB  491   7.700   5.796   6.617
   64ILE    CG1  492   7.730   5.800   6.767
   64ILE    CG2  493   7.556   5.753   6.589
   64ILE    CD1  494   7.636   5.889   6.849
   65ASP      N  495   7.969   5.872   6.494
   65ASP     CA  496   8.103   5.933   6.496
   65ASP      C  497   8.108   6.063   6.576
   65ASP      O  498   8.215   6.111   6.607
   65ASP     CB  499   8.149   5.959   6.354
   65ASP     CG  500   8.145   5.833   6.272
   65ASP    OD1  501   8.209   5.736   6.316
   65ASP    OD2  502   8.080   5.831   6.166
   66ALA      N  503   7.993   6.124   6.599
   66ALA     CA  504   7.986   6.249   6.672
   66ALA      C  505   7.850   6.262   6.737
   66ALA      O  506   7.753   6.199   6.693
   66ALA     CB  507   8.009   6.368   6.578
   67ILE      N  508   7.846   6.333   6.848
   67ILE     CA  509   7.722   6.371   6.912
   67ILE      C  510   7.705   6.521   6.905
   67ILE      O  511   7.790   6.595   6.953
   67ILE     CB  512   7.724   6.330   7.061
   67ILE    CG1  513   7.754   6.181   7.079
   67ILE    CG2  514   7.595   6.371   7.126
   67ILE    CD1  515   7.782   6.143   7.225
   68ILE      N  516   7.599   6.569   6.841
   68ILE     CA  517   7.559   6.708   6.859
   68ILE      C  518   7.417   6.714   6.911
   68ILE      O  519   7.319   6.695   6.836
   68ILE     CB  520   7.568   6.789   6.728
   68ILE    CG1  521   7.710   6.784   6.669
   68ILE    CG2  522   7.531   6.932   6.755
   68ILE    CD1  523   7.720   6.847   6.530
   69SER      N  524   7.406   6.734   7.041
   69SER     CA  525   7.278   6.719   7.108
   69SER      C  526   7.278   6.800   7.238
   69SER      O  527   7.242   6.748   7.342
   69SER     CB  528   7.252   6.572   7.135
   69SER     OG  529   7.116   6.547   7.163
   70SER      N  530   7.320   6.927   7.231
   70SER     CA  531   7.330   7.014   7.349
   70SER      C  532   7.409   6.950   7.463
   70SER      O  533   7.374   6.959   7.580
   70SER     CB  534   7.192   7.054   7.400
   70SER     OG  535   7.122   7.125   7.300
   71LEU      N  536   7.517   6.882   7.427
   71LEU     CA  537   7.587   6.799   7.523
   71LEU      C  538   7.692   6.884   7.596
   71LEU      O  539   7.780   6.940   7.532
   71LEU     CB  540   7.656   6.686   7.448
   71LEU     CG  541   7.737   6.586   7.528
   71LEU    CD1  542   7.643   6.496   7.604
   71LEU    CD2  543   7.823   6.506   7.433
   72SER      N  544   7.671   6.913   7.723
   72SER     CA  545   7.757   7.008   7.790
   72SER      C  546   7.891   6.947   7.828
   72SER      O  547   7.903   6.827   7.854
   72SER     CB  548   7.689   7.072   7.911
   72SER     OG  549   7.647   6.973   8.001
   73ILE      N  550   7.994   7.028   7.810
   73ILE     CA  551   8.130   6.987   7.836
   73ILE      C  552   8.157   6.986   7.986
   73ILE      O  553   8.185   7.090   8.048
   73ILE     CB  554   8.226   7.080   7.764
   73ILE    CG1  555   8.190   7.084   7.615
   73ILE    CG2  556   8.371   7.035   7.786
   73ILE    CD1  557   8.243   7.206   7.539
   74THR      N  558   8.129   6.873   8.048
   74THR     CA  559   8.155   6.858   8.190
   74THR      C  560   8.282   6.779   8.211
   74THR      O  561   8.322   6.700   8.125
   74THR     CB  562   8.035   6.788   8.257
   74THR    OG1  563   8.028   6.653   8.211
   74THR    CG2  564   7.904   6.861   8.223
   75ASP      N  565   8.341   6.794   8.328
   75ASP     CA  566   8.464   6.726   8.363
   75ASP      C  567   8.447   6.574   8.357
   75ASP      O  568   8.530   6.501   8.300
   75ASP     CB  569   8.509   6.769   8.502
   75ASP     CG  570   8.659   6.781   8.514
   75ASP    OD1  571   8.712   6.890   8.486
   75ASP    OD2  572   8.723   6.681   8.550
   76LYS      N  573   8.333   6.528   8.405
   76LYS     CA  574   8.299   6.387   8.407
   76LYS      C  575   8.291   6.327   8.266
   76LYS      O  576   8.340   6.217   8.243
   76LYS     CB  577   8.167   6.367   8.483
   76LYS     CG  578   8.153   6.232   8.555
   76LYS     CD  579   8.110   6.126   8.457
   76LYS     CE  580   8.176   5.994   8.489
   76LYS     NZ  581   8.171   5.905   8.371
   77ARG      N  582   8.238   6.400   8.169
   77ARG     CA  583   8.237   6.350   8.031
   77ARG      C  584   8.373   6.357   7.965
   77ARG      O  585   8.404   6.275   7.881
   77ARG     CB  586   8.136   6.425   7.946
   77ARG     CG  587   7.993   6.398   7.985
   77ARG     CD  588   7.892   6.476   7.906
   77ARG     NE  589   7.759   6.443   7.951
   77ARG     CZ  590   7.664   6.534   7.968
   77ARG    NH1  591   7.545   6.496   8.010
   77ARG    NH2  592   7.688   6.663   7.944
   78GLN      N  593   8.452   6.458   8.001
   78GLN     CA  594   8.588   6.472   7.947
   78GLN      C  595   8.679   6.356   7.989
   78GLN      O  596   8.772   6.319   7.918
   78GLN     CB  597   8.646   6.607   7.990
   78GLN     CG  598   8.565   6.726   7.937
   78GLN     CD  599   8.643   6.857   7.930
   78GLN    OE1  600   8.693   6.895   7.825
   78GLN    NE2  601   8.655   6.926   8.042
   79GLN      N  602   8.645   6.295   8.101
   79GLN     CA  603   8.702   6.169   8.144
   79GLN      C  604   8.681   6.058   8.039
   79GLN      O  605   8.769   5.977   8.018
   79GLN     CB  606   8.640   6.131   8.280
   79GLN     CG  607   8.725   6.164   8.404
   79GLN     CD  608   8.757   6.312   8.422
   79GLN    OE1  609   8.770   6.388   8.326
   79GLN    NE2  610   8.769   6.355   8.548
   80GLU      N  611   8.569   6.063   7.966
   80GLU     CA  612   8.529   5.956   7.874
   80GLU      C  613   8.559   5.988   7.728
   80GLU      O  614   8.587   5.896   7.649
   80GLU     CB  615   8.380   5.927   7.887
   80GLU     CG  616   8.335   5.874   8.021
   80GLU     CD  617   8.225   5.773   8.006
   80GLU    OE1  618   8.119   5.808   7.947
   80GLU    OE2  619   8.243   5.660   8.053
   81ILE      N  620   8.511   6.106   7.686
   81ILE     CA  621   8.510   6.146   7.544
   81ILE      C  622   8.584   6.277   7.527
   81ILE      O  623   8.618   6.344   7.626
   81ILE     CB  624   8.367   6.161   7.490
   81ILE    CG1  625   8.289   6.270   7.566
   81ILE    CG2  626   8.294   6.031   7.490
   81ILE    CD1  627   8.148   6.296   7.512
   82ALA      N  628   8.601   6.316   7.401
   82ALA     CA  629   8.658   6.444   7.364
   82ALA      C  630   8.546   6.537   7.317
   82ALA      O  631   8.438   6.491   7.285
   82ALA     CB  632   8.758   6.425   7.254
   83PHE      N  633   8.572   6.668   7.318
   83PHE     CA  634   8.474   6.768   7.272
   83PHE      C  635   8.540   6.861   7.172
   83PHE      O  636   8.659   6.893   7.185
   83PHE     CB  637   8.423   6.851   7.389
   83PHE     CG  638   8.327   6.779   7.477
   83PHE    CD1  639   8.194   6.771   7.443
   83PHE    CD2  640   8.372   6.721   7.594
   83PHE    CE1  641   8.105   6.705   7.524
   83PHE    CE2  642   8.285   6.655   7.676
   83PHE     CZ  643   8.151   6.647   7.641
   84SER      N  644   8.461   6.912   7.080
   84SER     CA  645   8.504   7.026   7.001
   84SER      C  646   8.515   7.148   7.091
   84SER      O  647   8.479   7.143   7.209
   84SER     CB  648   8.405   7.056   6.888
   84SER     OG  649   8.281   7.099   6.942
   85ASP      N  650   8.554   7.260   7.033
   85ASP     CA  651   8.533   7.387   7.098
   85ASP      C  652   8.384   7.410   7.121
   85ASP      O  653   8.300   7.349   7.056
   85ASP     CB  654   8.593   7.499   7.014
   85ASP     CG  655   8.743   7.490   7.008
   85ASP    OD1  656   8.806   7.456   7.110
   85ASP    OD2  657   8.800   7.518   6.901
   86LYS      N  658   8.354   7.494   7.219
   86LYS     CA  659   8.217   7.528   7.256
   86LYS      C  660   8.133   7.573   7.136
   86LYS      O  661   8.177   7.652   7.052
   86LYS     CB  662   8.222   7.636   7.363
   86LYS     CG  663   8.087   7.681   7.413
   86LYS     CD  664   8.104   7.791   7.515
   86LYS     CE  665   8.127   7.923   7.447
   86LYS     NZ  666   8.114   8.034   7.543
   87LEU      N  667   8.009   7.523   7.129
   87LEU     CA  668   7.913   7.562   7.025
   87LEU      C  669   7.828   7.680   7.074
   87LEU      O  670   7.794   7.770   6.999
   87LEU     CB  671   7.822   7.443   6.992
   87LEU     CG  672   7.861   7.349   6.877
   87LEU    CD1  673   8.013   7.348   6.850
   87LEU    CD2  674   7.814   7.209   6.908
   88TYR      N  675   7.784   7.670   7.200
   88TYR     CA  676   7.712   7.777   7.270
   88TYR      C  677   7.713   7.748   7.419
   88TYR      O  678   7.754   7.640   7.460
   88TYR     CB  679   7.567   7.790   7.222
   88TYR     CG  680   7.491   7.658   7.212
   88TYR    CD1  681   7.423   7.604   7.322
   88TYR    CD2  682   7.487   7.589   7.092
   88TYR    CE1  683   7.355   7.485   7.310
   88TYR    CE2  684   7.419   7.470   7.080
   88TYR     CZ  685   7.354   7.419   7.188
   88TYR     OH  686   7.286   7.299   7.174
   89ALA      N  687   7.667   7.844   7.499
   89ALA     CA  688   7.667   7.829   7.645
   89ALA      C  689   7.544   7.753   7.691
   89ALA      O  690   7.441   7.759   7.625
   89ALA     CB  691   7.673   7.963   7.712
   90ALA      N  692   7.552   7.694   7.810
   90ALA     CA  693   7.439   7.626   7.872
   90ALA      C  694   7.429   7.667   8.019
   90ALA      O  695   7.438   7.581   8.108
   90ALA     CB  696   7.457   7.477   7.861
   91ASP      N  697   7.420   7.798   8.045
   91ASP     CA  698   7.421   7.846   8.184
   91ASP      C  699   7.280   7.862   8.238
   91ASP      O  700   7.181   7.851   8.165
   91ASP     CB  701   7.494   7.981   8.195
   91ASP     CG  702   7.632   7.981   8.129
   91ASP    OD1  703   7.715   7.892   8.159
   91ASP    OD2  704   7.659   8.071   8.047
   92SER      N  705   7.273   7.884   8.370
   92SER     CA  706   7.148   7.907   8.439
   92SER      C  707   7.133   8.055   8.468
   92SER      O  708   7.227   8.132   8.454
   92SER     CB  709   7.147   7.830   8.571
   92SER     OG  710   7.156   7.692   8.546
   93ARG      N  711   7.018   8.094   8.521
   93ARG     CA  712   6.990   8.235   8.541
   93ARG      C  713   6.866   8.248   8.626
   93ARG      O  714   6.782   8.159   8.626
   93ARG     CB  715   6.964   8.299   8.406
   93ARG     CG  716   6.992   8.447   8.401
   93ARG     CD  717   7.017   8.498   8.262
   93ARG     NE  718   7.024   8.643   8.265
   93ARG     CZ  719   7.020   8.718   8.156
   93ARG    NH1  720   7.027   8.849   8.168
   93ARG    NH2  721   7.007   8.662   8.035
   94LEU      N  722   6.863   8.351   8.712
   94LEU     CA  723   6.747   8.375   8.799
   94LEU      C  724   6.633   8.441   8.720
   94LEU      O  725   6.656   8.522   8.630
   94LEU     CB  726   6.785   8.463   8.919
   94LEU     CG  727   6.879   8.403   9.026
   94LEU    CD1  728   6.919   8.510   9.124
   94LEU    CD2  729   6.813   8.289   9.099
   95ILE      N  730   6.511   8.395   8.745
   95ILE     CA  731   6.392   8.462   8.696
   95ILE      C  732   6.318   8.523   8.814
   95ILE      O  733   6.314   8.465   8.921
   95ILE     CB  734   6.299   8.361   8.627
   95ILE    CG1  735   6.371   8.288   8.516
   95ILE    CG2  736   6.171   8.428   8.577
   95ILE    CD1  737   6.430   8.158   8.561
   96ALA      N  738   6.273   8.646   8.798
   96ALA     CA  739   6.195   8.713   8.900
   96ALA      C  740   6.093   8.805   8.836
   96ALA      O  741   6.082   8.810   8.712
   96ALA     CB  742   6.287   8.790   8.995
   97ALA      N  743   6.009   8.868   8.917
   97ALA     CA  744   5.915   8.968   8.870
   97ALA      C  745   5.986   9.081   8.795
   97ALA      O  746   6.094   9.125   8.838
   97ALA     CB  747   5.838   9.024   8.987
   98LYS      N  748   5.928   9.126   8.685
   98LYS     CA  749   5.978   9.245   8.618
   98LYS      C  750   6.007   9.359   8.713
   98LYS      O  751   5.929   9.385   8.803
   98LYS     CB  752   5.885   9.290   8.508
   98LYS     CG  753   5.936   9.251   8.372
   98LYS     CD  754   5.836   9.276   8.262
   98LYS     CE  755   5.866   9.184   8.147
   98LYS     NZ  756   5.800   9.223   8.021
   99GLY      N  757   6.128   9.412   8.702
   99GLY     CA  758   6.169   9.525   8.782
   99GLY      C  759   6.226   9.487   8.918
   99GLY      O  760   6.257   9.575   8.997
  100SER      N  761   6.241   9.357   8.945
  100SER     CA  762   6.304   9.312   9.070
  100SER      C  763   6.449   9.363   9.075
  100SER      O  764   6.523   9.348   8.979
  100SER     CB  765   6.304   9.159   9.075
  100SER     OG  766   6.338   9.113   9.205
  101PRO      N  767   6.497   9.403   9.193
  101PRO     CA  768   6.638   9.438   9.208
  101PRO      C  769   6.726   9.317   9.243
  101PRO      O  770   6.844   9.333   9.269
  101PRO     CB  771   6.635   9.538   9.322
  101PRO     CG  772   6.526   9.487   9.408
  101PRO     CD  773   6.419   9.445   9.312
  102ILE      N  774   6.667   9.197   9.241
  102ILE     CA  775   6.737   9.073   9.279
  102ILE      C  776   6.855   9.042   9.186
  102ILE      O  777   6.848   9.065   9.066
  102ILE     CB  778   6.636   8.956   9.282
  102ILE    CG1  779   6.585   8.933   9.422
  102ILE    CG2  780   6.697   8.827   9.229
  102ILE    CD1  781   6.470   8.836   9.427
  103GLN      N  782   6.967   9.001   9.246
  103GLN     CA  783   7.088   8.963   9.174
  103GLN      C  784   7.131   8.824   9.218
  103GLN      O  785   7.105   8.788   9.332
  103GLN     CB  786   7.199   9.061   9.209
  103GLN     CG  787   7.191   9.190   9.133
  103GLN     CD  788   7.214   9.170   8.986
  103GLN    OE1  789   7.138   9.217   8.903
  103GLN    NE2  790   7.322   9.099   8.953
  104PRO      N  791   7.211   8.753   9.139
  104PRO     CA  792   7.260   8.622   9.184
  104PRO      C  793   7.384   8.630   9.273
  104PRO      O  794   7.482   8.559   9.253
  104PRO     CB  795   7.292   8.548   9.052
  104PRO     CG  796   7.321   8.657   8.957
  104PRO     CD  797   7.225   8.768   8.993
  105THR      N  798   7.377   8.716   9.375
  105THR     CA  799   7.481   8.728   9.475
  105THR      C  800   7.427   8.684   9.609
  105THR      O  801   7.309   8.698   9.637
  105THR     CB  802   7.530   8.873   9.487
  105THR    OG1  803   7.423   8.953   9.537
  105THR    CG2  804   7.577   8.927   9.353
  106LEU      N  805   7.518   8.652   9.699
  106LEU     CA  806   7.479   8.607   9.830
  106LEU      C  807   7.422   8.724   9.908
  106LEU      O  808   7.324   8.711   9.982
  106LEU     CB  809   7.600   8.552   9.901
  106LEU     CG  810   7.578   8.459  10.019
  106LEU    CD1  811   7.499   8.336   9.973
  106LEU    CD2  812   7.712   8.421  10.077
  107GLU      N  813   7.473   8.841   9.873
  107GLU     CA  814   7.436   8.966   9.936
  107GLU      C  815   7.290   9.001   9.902
  107GLU      O  816   7.208   9.030   9.990
  107GLU     CB  817   7.528   9.076   9.884
  107GLU     CG  818   7.678   9.047   9.898
  107GLU     CD  819   7.739   8.968   9.783
  107GLU    OE1  820   7.729   8.843   9.782
  107GLU    OE2  821   7.798   9.029   9.693
  108SER      N  822   7.256   8.979   9.777
  108SER     CA  823   7.124   9.008   9.726
  108SER      C  824   7.021   8.903   9.769
  108SER      O  825   6.909   8.937   9.802
  108SER     CB  826   7.130   9.019   9.574
  108SER     OG  827   7.008   9.060   9.519
  109LEU      N  828   7.063   8.778   9.781
  109LEU     CA  829   6.968   8.669   9.795
  109LEU      C  830   6.936   8.635   9.941
  109LEU      O  831   6.841   8.565   9.970
  109LEU     CB  832   7.018   8.546   9.721
  109LEU     CG  833   7.004   8.553   9.570
  109LEU    CD1  834   7.074   8.436   9.507
  109LEU    CD2  835   6.857   8.558   9.535
  110LYS      N  836   7.014   8.685  10.034
  110LYS     CA  837   6.986   8.657  10.173
  110LYS      C  838   6.856   8.720  10.220
  110LYS      O  839   6.835   8.841  10.204
  110LYS     CB  840   7.103   8.694  10.263
  110LYS     CG  841   7.204   8.583  10.272
  110LYS     CD  842   7.336   8.637  10.320
  110LYS     CE  843   7.436   8.526  10.326
  110LYS     NZ  844   7.573   8.580  10.329
  111GLY      N  845   6.763   8.632  10.251
  111GLY     CA  846   6.629   8.672  10.289
  111GLY      C  847   6.527   8.621  10.190
  111GLY      O  848   6.411   8.598  10.223
  112LYS      N  849   6.573   8.597  10.069
  112LYS     CA  850   6.484   8.559   9.962
  112LYS      C  851   6.459   8.409   9.963
  112LYS      O  852   6.519   8.336  10.043
  112LYS     CB  853   6.542   8.604   9.828
  112LYS     CG  854   6.585   8.751   9.827
  112LYS     CD  855   6.467   8.846   9.807
  112LYS     CE  856   6.409   8.897   9.940
  112LYS     NZ  857   6.288   8.823   9.984
  113HIS      N  858   6.354   8.371   9.891
  113HIS     CA  859   6.318   8.232   9.871
  113HIS      C  860   6.332   8.198   9.725
  113HIS      O  861   6.283   8.273   9.642
  113HIS     CB  862   6.174   8.212   9.912
  113HIS     CG  863   6.148   8.266  10.048
  113HIS    ND1  864   6.077   8.384  10.069
  113HIS    CD2  865   6.185   8.217  10.169
  113HIS    CE1  866   6.074   8.401  10.199
  113HIS    NE2  867   6.138   8.303  10.264
  114VAL      N  868   6.429   8.113   9.698
  114VAL     CA  869   6.465   8.076   9.563
  114VAL      C  870   6.418   7.935   9.535
  114VAL      O  871   6.439   7.846   9.617
  114VAL     CB  872   6.616   8.083   9.546
  114VAL    CG1  873   6.652   8.069   9.400
  114VAL    CG2  874   6.674   8.212   9.607
  115GLY      N  875   6.340   7.917   9.430
  115GLY     CA  876   6.294   7.785   9.397
  115GLY      C  877   6.389   7.719   9.300
  115GLY      O  878   6.446   7.783   9.211
  116VAL      N  879   6.398   7.588   9.313
  116VAL     CA  880   6.491   7.511   9.235
  116VAL      C  881   6.433   7.372   9.213
  116VAL      O  882   6.344   7.332   9.286
  116VAL     CB  883   6.626   7.506   9.310
  116VAL    CG1  884   6.638   7.382   9.400
  116VAL    CG2  885   6.746   7.522   9.216
  117LEU      N  886   6.451   7.319   9.093
  117LEU     CA  887   6.395   7.189   9.062
  117LEU      C  888   6.473   7.080   9.132
  117LEU      O  889   6.595   7.078   9.131
  117LEU     CB  890   6.399   7.165   8.912
  117LEU     CG  891   6.322   7.042   8.865
  117LEU    CD1  892   6.173   7.067   8.884
  117LEU    CD2  893   6.354   7.015   8.721
  118GLN      N  894   6.404   6.987   9.195
  118GLN     CA  895   6.472   6.887   9.273
  118GLN      C  896   6.552   6.791   9.187
  118GLN      O  897   6.508   6.751   9.078
  118GLN     CB  898   6.372   6.812   9.360
  118GLN     CG  899   6.436   6.746   9.479
  118GLN     CD  900   6.339   6.655   9.548
  118GLN    OE1  901   6.262   6.583   9.482
  118GLN    NE2  902   6.341   6.657   9.680
  119GLY      N  903   6.676   6.771   9.225
  119GLY     CA  904   6.766   6.678   9.157
  119GLY      C  905   6.836   6.737   9.034
  119GLY      O  906   6.903   6.665   8.961
  120SER      N  907   6.819   6.864   9.007
  120SER     CA  908   6.885   6.924   8.890
  120SER      C  909   7.019   6.992   8.925
  120SER      O  910   7.058   6.995   9.043
  120SER     CB  911   6.791   7.016   8.809
  120SER     OG  912   6.776   7.145   8.868
  121THR      N  913   7.100   7.018   8.824
  121THR     CA  914   7.229   7.084   8.842
  121THR      C  915   7.210   7.216   8.913
  121THR      O  916   7.291   7.256   8.996
  121THR     CB  917   7.293   7.109   8.706
  121THR    OG1  918   7.198   7.172   8.621
  121THR    CG2  919   7.338   6.980   8.641
  122GLN      N  920   7.098   7.283   8.885
  122GLN     CA  921   7.063   7.407   8.953
  122GLN      C  922   7.056   7.392   9.106
  122GLN      O  923   7.107   7.478   9.178
  122GLN     CB  924   6.932   7.466   8.898
  122GLN     CG  925   6.949   7.530   8.763
  122GLN     CD  926   6.946   7.429   8.648
  122GLN    OE1  927   6.993   7.458   8.539
  122GLN    NE2  928   6.890   7.311   8.672
  123GLU      N  929   6.995   7.284   9.155
  123GLU     CA  930   6.984   7.259   9.299
  123GLU      C  931   7.121   7.232   9.358
  123GLU      O  932   7.155   7.288   9.461
  123GLU     CB  933   6.893   7.137   9.326
  123GLU     CG  934   6.883   7.094   9.472
  123GLU     CD  935   6.816   6.957   9.486
  123GLU    OE1  936   6.844   6.869   9.404
  123GLU    OE2  937   6.735   6.938   9.579
  124ALA      N  938   7.203   7.157   9.286
  124ALA     CA  939   7.339   7.134   9.330
  124ALA      C  940   7.417   7.265   9.350
  124ALA      O  941   7.476   7.290   9.455
  124ALA     CB  942   7.410   7.046   9.230
  125TYR      N  943   7.409   7.352   9.250
  125TYR     CA  944   7.472   7.482   9.254
  125TYR      C  945   7.417   7.566   9.370
  125TYR      O  946   7.492   7.624   9.450
  125TYR     CB  947   7.452   7.558   9.124
  125TYR     CG  948   7.510   7.696   9.129
  125TYR    CD1  949   7.643   7.716   9.098
  125TYR    CD2  950   7.432   7.806   9.164
  125TYR    CE1  951   7.698   7.842   9.102
  125TYR    CE2  952   7.486   7.932   9.169
  125TYR     CZ  953   7.621   7.948   9.137
  125TYR     OH  954   7.679   8.073   9.141
  126ALA      N  955   7.284   7.573   9.376
  126ALA     CA  956   7.214   7.655   9.476
  126ALA      C  957   7.240   7.603   9.616
  126ALA      O  958   7.255   7.681   9.709
  126ALA     CB  959   7.066   7.656   9.449
  127ASN      N  960   7.245   7.472   9.632
  127ASN     CA  961   7.267   7.410   9.762
  127ASN      C  962   7.408   7.442   9.815
  127ASN      O  963   7.420   7.501   9.921
  127ASN     CB  964   7.243   7.258   9.756
  127ASN     CG  965   7.095   7.218   9.766
  127ASN    OD1  966   7.007   7.300   9.797
  127ASN    ND2  967   7.067   7.092   9.739
  128ASP      N  968   7.512   7.419   9.734
  128ASP     CA  969   7.650   7.447   9.774
  128ASP      C  970   7.677   7.596   9.791
  128ASP      O  971   7.749   7.635   9.882
  128ASP     CB  972   7.753   7.391   9.674
  128ASP     CG  973   7.748   7.239   9.658
  128ASP    OD1  974   7.681   7.171   9.738
  128ASP    OD2  975   7.811   7.190   9.563
  129ASN      N  976   7.640   7.675   9.692
  129ASN     CA  977   7.676   7.817   9.692
  129ASN      C  978   7.584   7.903   9.781
  129ASN      O  979   7.626   8.008   9.828
  129ASN     CB  980   7.676   7.876   9.549
  129ASN     CG  981   7.781   7.812   9.458
  129ASN    OD1  982   7.779   7.693   9.432
  129ASN    ND2  983   7.873   7.894   9.409
  130TRP      N  984   7.456   7.868   9.790
  130TRP     CA  985   7.360   7.960   9.851
  130TRP      C  986   7.297   7.904   9.979
  130TRP      O  987   7.297   7.968  10.083
  130TRP     CB  988   7.250   8.002   9.752
  130TRP     CG  989   7.298   8.084   9.635
  130TRP    CD1  990   7.414   8.158   9.626
  130TRP    CD2  991   7.231   8.101   9.511
  130TRP    NE1  992   7.421   8.218   9.504
  130TRP    CE2  993   7.310   8.185   9.431
  130TRP    CE3  994   7.109   8.053   9.458
  130TRP    CZ2  995   7.273   8.221   9.303
  130TRP    CZ3  996   7.073   8.091   9.329
  130TRP    CH2  997   7.155   8.174   9.254
  131ARG      N  998   7.238   7.786   9.971
  131ARG     CA  999   7.166   7.733  10.084
  131ARG      C 1000   7.255   7.712  10.208
  131ARG      O 1001   7.217   7.746  10.318
  131ARG     CB 1002   7.099   7.603  10.043
  131ARG     CG 1003   6.998   7.556  10.144
  131ARG     CD 1004   6.943   7.420  10.111
  131ARG     NE 1005   6.968   7.330  10.222
  131ARG     CZ 1006   7.079   7.261  10.234
  131ARG    NH1 1007   7.094   7.182  10.339
  131ARG    NH2 1008   7.176   7.271  10.143
  132THR      N 1009   7.376   7.662  10.188
  132THR     CA 1010   7.470   7.647  10.297
  132THR      C 1011   7.505   7.781  10.364
  132THR      O 1012   7.541   7.787  10.482
  132THR     CB 1013   7.595   7.578  10.245
  132THR    OG1 1014   7.636   7.642  10.125
  132THR    CG2 1015   7.563   7.434  10.213
  133LYS      N 1016   7.486   7.888  10.290
  133LYS     CA 1017   7.515   8.021  10.341
  133LYS      C 1018   7.390   8.094  10.390
  133LYS      O 1019   7.394   8.214  10.412
  133LYS     CB 1020   7.584   8.104  10.234
  133LYS     CG 1021   7.700   8.035  10.162
  133LYS     CD 1022   7.821   8.015  10.254
  133LYS     CE 1023   7.937   7.959  10.175
  133LYS     NZ 1024   7.906   7.828  10.111
  134GLY      N 1025   7.277   8.024  10.398
  134GLY     CA 1026   7.158   8.081  10.461
  134GLY      C 1027   7.060   8.148  10.365
  134GLY      O 1028   6.968   8.215  10.409
  135VAL      N 1029   7.074   8.125  10.235
  135VAL     CA 1030   6.966   8.156  10.144
  135VAL      C 1031   6.861   8.046  10.151
  135VAL      O 1032   6.897   7.931  10.171
  135VAL     CB 1033   7.020   8.171  10.001
  135VAL    CG1 1034   6.908   8.202   9.901
  135VAL    CG2 1035   7.129   8.278   9.995
  136ASP      N 1036   6.733   8.082  10.156
  136ASP     CA 1037   6.630   7.979  10.168
  136ASP      C 1038   6.600   7.920  10.032
  136ASP      O 1039   6.528   7.979   9.952
  136ASP     CB 1040   6.502   8.034  10.230
  136ASP     CG 1041   6.396   7.928  10.243
  136ASP    OD1 1042   6.424   7.821  10.300
  136ASP    OD2 1043   6.283   7.950  10.197
  137VAL      N 1044   6.663   7.808  10.002
  137VAL     CA 1045   6.645   7.745   9.873
  137VAL      C 1046   6.543   7.634   9.886
  137VAL      O 1047   6.549   7.556   9.980
  137VAL     CB 1048   6.778   7.685   9.827
  137VAL    CG1 1049   6.762   7.615   9.693
  137VAL    CG2 1050   6.888   7.792   9.820
  138VAL      N 1051   6.439   7.636   9.801
  138VAL     CA 1052   6.332   7.539   9.813
  138VAL      C 1053   6.327   7.450   9.687
  138VAL      O 1054   6.319   7.501   9.576
  138VAL     CB 1055   6.199   7.611   9.833
  138VAL    CG1 1056   6.085   7.513   9.850
  138VAL    CG2 1057   6.211   7.707   9.953
  139ALA      N 1058   6.331   7.320   9.705
  139ALA     CA 1059   6.340   7.230   9.591
  139ALA      C 1060   6.203   7.175   9.558
  139ALA      O 1061   6.129   7.137   9.648
  139ALA     CB 1062   6.435   7.117   9.621
  140TYR      N 1063   6.169   7.174   9.428
  140TYR     CA 1064   6.035   7.139   9.382
  140TYR      C 1065   6.040   7.010   9.303
  140TYR      O 1066   6.132   6.990   9.224
  140TYR     CB 1067   5.978   7.248   9.293
  140TYR     CG 1068   5.933   7.368   9.372
  140TYR    CD1 1069   6.026   7.451   9.432
  140TYR    CD2 1070   5.798   7.397   9.386
  140TYR    CE1 1071   5.986   7.560   9.504
  140TYR    CE2 1072   5.757   7.506   9.458
  140TYR     CZ 1073   5.852   7.587   9.517
  140TYR     OH 1074   5.814   7.696   9.590
  141ALA      N 1075   5.936   6.929   9.317
  141ALA     CA 1076   5.928   6.805   9.241
  141ALA      C 1077   5.901   6.836   9.095
  141ALA      O 1078   5.928   6.756   9.007
  141ALA     CB 1079   5.817   6.720   9.297
  142ASN      N 1080   5.845   6.953   9.070
  142ASN     CA 1081   5.785   6.976   8.941
  142ASN      C 1082   5.789   7.124   8.898
  142ASN      O 1083   5.771   7.215   8.979
  142ASN     CB 1084   5.641   6.922   8.942
  142ASN     CG 1085   5.543   7.004   8.861
  142ASN    OD1 1086   5.464   7.077   8.918
  142ASN    ND2 1087   5.548   6.991   8.730
  143GLN      N 1088   5.834   7.144   8.776
  143GLN     CA 1089   5.856   7.277   8.720
  143GLN      C 1090   5.730   7.364   8.723
  143GLN      O 1091   5.739   7.484   8.746
  143GLN     CB 1092   5.910   7.263   8.579
  143GLN     CG 1093   5.977   7.389   8.522
  143GLN     CD 1094   6.087   7.445   8.611
  143GLN    OE1 1095   6.197   7.388   8.623
  143GLN    NE2 1096   6.059   7.558   8.673
  144ASP      N 1097   5.613   7.303   8.702
  144ASP     CA 1098   5.485   7.376   8.705
  144ASP      C 1099   5.464   7.450   8.836
  144ASP      O 1100   5.418   7.564   8.839
  144ASP     CB 1101   5.368   7.282   8.682
  144ASP     CG 1102   5.361   7.234   8.540
  144ASP    OD1 1103   5.335   7.319   8.453
  144ASP    OD2 1104   5.381   7.114   8.516
  145LEU      N 1105   5.489   7.378   8.944
  145LEU     CA 1106   5.473   7.433   9.077
  145LEU      C 1107   5.569   7.546   9.106
  145LEU      O 1108   5.542   7.629   9.192
  145LEU     CB 1109   5.492   7.323   9.180
  145LEU     CG 1110   5.380   7.299   9.280
  145LEU    CD1 1111   5.421   7.191   9.377
  145LEU    CD2 1112   5.344   7.427   9.357
  146ILE      N 1113   5.689   7.542   9.046
  146ILE     CA 1114   5.783   7.653   9.062
  146ILE      C 1115   5.722   7.778   9.002
  146ILE      O 1116   5.710   7.883   9.068
  146ILE     CB 1117   5.918   7.625   8.993
  146ILE    CG1 1118   5.988   7.503   9.055
  146ILE    CG2 1119   6.008   7.746   9.007
  146ILE    CD1 1120   6.120   7.465   8.987
  147TYR      N 1121   5.675   7.764   8.880
  147TYR     CA 1122   5.620   7.876   8.806
  147TYR      C 1123   5.493   7.933   8.872
  147TYR      O 1124   5.482   8.054   8.889
  147TYR     CB 1125   5.594   7.835   8.662
  147TYR     CG 1126   5.722   7.821   8.582
  147TYR    CD1 1127   5.836   7.892   8.620
  147TYR    CD2 1128   5.730   7.737   8.470
  147TYR    CE1 1129   5.954   7.882   8.549
  147TYR    CE2 1130   5.847   7.726   8.399
  147TYR     CZ 1131   5.959   7.798   8.438
  147TYR     OH 1132   6.078   7.787   8.367
  148SER      N 1133   5.411   7.847   8.928
  148SER     CA 1134   5.291   7.892   8.996
  148SER      C 1135   5.324   7.961   9.129
  148SER      O 1136   5.266   8.064   9.162
  148SER     CB 1137   5.193   7.777   9.017
  148SER     OG 1138   5.257   7.669   9.080
  149ASP      N 1139   5.423   7.910   9.200
  149ASP     CA 1140   5.466   7.974   9.325
  149ASP      C 1141   5.528   8.113   9.303
  149ASP      O 1142   5.512   8.202   9.386
  149ASP     CB 1143   5.561   7.885   9.403
  149ASP     CG 1144   5.489   7.779   9.482
  149ASP    OD1 1145   5.377   7.741   9.445
  149ASP    OD2 1146   5.544   7.733   9.583
  150LEU      N 1147   5.611   8.127   9.199
  150LEU     CA 1148   5.667   8.254   9.157
  150LEU      C 1149   5.555   8.349   9.127
  150LEU      O 1150   5.543   8.457   9.186
  150LEU     CB 1151   5.746   8.232   9.029
  150LEU     CG 1152   5.883   8.299   9.011
  150LEU    CD1 1153   5.915   8.306   8.864
  150LEU    CD2 1154   5.888   8.440   9.072
  151THR      N 1155   5.465   8.301   9.043
  151THR     CA 1156   5.348   8.374   8.998
  151THR      C 1157   5.256   8.416   9.114
  151THR      O 1158   5.207   8.530   9.119
  151THR     CB 1159   5.275   8.286   8.898
  151THR    OG1 1160   5.337   8.300   8.769
  151THR    CG2 1161   5.125   8.317   8.891
  152ALA      N 1162   5.249   8.330   9.215
  152ALA     CA 1163   5.171   8.354   9.337
  152ALA      C 1164   5.245   8.439   9.440
  152ALA      O 1165   5.192   8.466   9.547
  152ALA     CB 1166   5.132   8.222   9.398
  153GLY      N 1167   5.371   8.470   9.415
  153GLY     CA 1168   5.448   8.549   9.508
  153GLY      C 1169   5.499   8.470   9.628
  153GLY      O 1170   5.549   8.528   9.723
  154ARG      N 1171   5.494   8.339   9.617
  154ARG     CA 1172   5.547   8.250   9.719
  154ARG      C 1173   5.701   8.243   9.714
  154ARG      O 1174   5.767   8.209   9.812
  154ARG     CB 1175   5.492   8.110   9.695
  154ARG     CG 1176   5.363   8.077   9.765
  154ARG     CD 1177   5.350   7.928   9.786
  154ARG     NE 1178   5.219   7.889   9.841
  154ARG     CZ 1179   5.190   7.897   9.970
  154ARG    NH1 1180   5.070   7.859  10.011
  154ARG    NH2 1181   5.279   7.943  10.057
  155LEU      N 1182   5.754   8.253   9.592
  155LEU     CA 1183   5.898   8.256   9.570
  155LEU      C 1184   5.940   8.397   9.534
  155LEU      O 1185   5.870   8.462   9.458
  155LEU     CB 1186   5.938   8.164   9.455
  155LEU     CG 1187   5.921   8.014   9.473
  155LEU    CD1 1188   5.950   7.945   9.343
  155LEU    CD2 1189   6.015   7.962   9.583
  156ASP      N 1190   6.065   8.430   9.562
  156ASP     CA 1191   6.121   8.555   9.513
  156ASP      C 1192   6.188   8.539   9.376
  156ASP      O 1193   6.194   8.633   9.298
  156ASP     CB 1194   6.220   8.610   9.614
  156ASP     CG 1195   6.151   8.649   9.742
  156ASP    OD1 1196   6.070   8.743   9.737
  156ASP    OD2 1197   6.178   8.587   9.846
  157ALA      N 1198   6.244   8.423   9.351
  157ALA     CA 1199   6.316   8.395   9.228
  157ALA      C 1200   6.323   8.246   9.207
  157ALA      O 1201   6.301   8.167   9.300
  157ALA     CB 1202   6.455   8.453   9.233
  158ALA      N 1203   6.352   8.208   9.084
  158ALA     CA 1204   6.377   8.070   9.048
  158ALA      C 1205   6.507   8.061   8.971
  158ALA      O 1206   6.534   8.147   8.888
  158ALA     CB 1207   6.263   8.019   8.963
  159LEU      N 1208   6.595   7.970   9.009
  159LEU     CA 1209   6.712   7.945   8.927
  159LEU      C 1210   6.680   7.839   8.824
  159LEU      O 1211   6.646   7.727   8.859
  159LEU     CB 1212   6.831   7.898   9.013
  159LEU     CG 1213   6.967   7.879   8.942
  159LEU    CD1 1214   7.016   8.009   8.882
  159LEU    CD2 1215   7.068   7.827   9.041
  160GLN      N 1216   6.690   7.875   8.697
  160GLN     CA 1217   6.659   7.781   8.591
  160GLN      C 1218   6.768   7.785   8.485
  160GLN      O 1219   6.850   7.878   8.482
  160GLN     CB 1220   6.526   7.814   8.525
  160GLN     CG 1221   6.421   7.707   8.540
  160GLN     CD 1222   6.336   7.727   8.662
  160GLN    OE1 1223   6.259   7.822   8.668
  160GLN    NE2 1224   6.349   7.639   8.761
  161ASP      N 1225   6.766   7.685   8.397
  161ASP     CA 1226   6.841   7.693   8.273
  161ASP      C 1227   6.795   7.813   8.193
  161ASP      O 1228   6.676   7.830   8.172
  161ASP     CB 1229   6.821   7.567   8.191
  161ASP     CG 1230   6.897   7.572   8.061
  161ASP    OD1 1231   7.020   7.560   8.066
  161ASP    OD2 1232   6.835   7.587   7.954
  162GLU      N 1233   6.889   7.890   8.139
  162GLU     CA 1234   6.856   8.017   8.074
  162GLU      C 1235   6.771   7.998   7.948
  162GLU      O 1236   6.665   8.057   7.934
  162GLU     CB 1237   6.986   8.093   8.042
  162GLU     CG 1238   6.968   8.228   7.971
  162GLU     CD 1239   7.102   8.298   7.949
  162GLU    OE1 1240   7.208   8.232   7.954
  162GLU    OE2 1241   7.102   8.420   7.926
  163VAL      N 1242   6.814   7.911   7.858
  163VAL     CA 1243   6.741   7.892   7.734
  163VAL      C 1244   6.606   7.826   7.762
  163VAL      O 1245   6.506   7.863   7.702
  163VAL     CB 1246   6.823   7.812   7.632
  163VAL    CG1 1247   6.736   7.774   7.515
  163VAL    CG2 1248   6.940   7.893   7.584
  164ALA      N 1249   6.600   7.738   7.861
  164ALA     CA 1250   6.476   7.671   7.894
  164ALA      C 1251   6.373   7.770   7.949
  164ALA      O 1252   6.258   7.769   7.909
  164ALA     CB 1253   6.501   7.561   7.994
  165ALA      N 1254   6.419   7.856   8.040
  165ALA     CA 1255   6.338   7.963   8.094
  165ALA      C 1256   6.290   8.058   7.984
  165ALA      O 1257   6.176   8.104   7.988
  165ALA     CB 1258   6.415   8.039   8.198
  166SER      N 1259   6.377   8.091   7.888
  166SER     CA 1260   6.340   8.182   7.780
  166SER      C 1261   6.225   8.123   7.700
  166SER      O 1262   6.114   8.177   7.695
  166SER     CB 1263   6.456   8.207   7.686
  166SER     OG 1264   6.561   8.278   7.749
  167GLU      N 1265   6.254   8.008   7.641
  167GLU     CA 1266   6.163   7.944   7.548
  167GLU      C 1267   6.036   7.903   7.620
  167GLU      O 1268   5.927   7.932   7.574
  167GLU     CB 1269   6.230   7.821   7.488
  167GLU     CG 1270   6.348   7.856   7.401
  167GLU     CD 1271   6.307   7.921   7.271
  167GLU    OE1 1272   6.222   7.865   7.199
  167GLU    OE2 1273   6.358   8.030   7.239
  168GLY      N 1274   6.050   7.857   7.743
  168GLY     CA 1275   5.943   7.781   7.804
  168GLY      C 1276   5.861   7.857   7.910
  168GLY      O 1277   5.773   7.799   7.972
  169PHE      N 1278   5.892   7.982   7.938
  169PHE     CA 1279   5.813   8.056   8.036
  169PHE      C 1280   5.808   8.205   8.006
  169PHE      O 1281   5.700   8.261   7.998
  169PHE     CB 1282   5.862   8.034   8.181
  169PHE     CG 1283   5.790   8.115   8.286
  169PHE    CD1 1284   5.658   8.088   8.321
  169PHE    CD2 1285   5.855   8.217   8.351
  169PHE    CE1 1286   5.594   8.165   8.420
  169PHE    CE2 1287   5.791   8.293   8.448
  169PHE     CZ 1288   5.661   8.267   8.483
  170LEU      N 1289   5.923   8.265   7.987
  170LEU     CA 1290   5.926   8.408   7.964
  170LEU      C 1291   5.865   8.440   7.828
  170LEU      O 1292   5.823   8.553   7.805
  170LEU     CB 1293   6.069   8.462   7.974
  170LEU     CG 1294   6.143   8.438   8.105
  170LEU    CD1 1295   6.285   8.484   8.090
  170LEU    CD2 1296   6.072   8.511   8.220
  171LYS      N 1297   5.857   8.340   7.740
  171LYS     CA 1298   5.787   8.357   7.614
  171LYS      C 1299   5.639   8.315   7.621
  171LYS      O 1300   5.560   8.356   7.538
  171LYS     CB 1301   5.860   8.282   7.501
  171LYS     CG 1302   5.987   8.354   7.455
  171LYS     CD 1303   6.055   8.287   7.335
  171LYS     CE 1304   6.172   8.374   7.287
  171LYS     NZ 1305   6.248   8.315   7.172
  172GLN      N 1306   5.602   8.240   7.724
  172GLN     CA 1307   5.462   8.201   7.739
  172GLN      C 1308   5.382   8.319   7.796
  172GLN      O 1309   5.439   8.410   7.857
  172GLN     CB 1310   5.447   8.080   7.835
  172GLN     CG 1311   5.502   7.944   7.784
  172GLN     CD 1312   5.543   7.941   7.637
  172GLN    OE1 1313   5.460   7.943   7.546
  172GLN    NE2 1314   5.673   7.936   7.613
  173PRO      N 1315   5.248   8.315   7.785
  173PRO     CA 1316   5.164   8.422   7.840
  173PRO      C 1317   5.186   8.441   7.989
  173PRO      O 1318   5.197   8.553   8.040
  173PRO     CB 1319   5.023   8.371   7.812
  173PRO     CG 1320   5.040   8.291   7.690
  173PRO     CD 1321   5.168   8.218   7.710
  174ALA      N 1322   5.209   8.330   8.057
  174ALA     CA 1323   5.233   8.331   8.202
  174ALA      C 1324   5.358   8.411   8.241
  174ALA      O 1325   5.366   8.460   8.353
  174ALA     CB 1326   5.242   8.190   8.256
  175GLY      N 1327   5.456   8.423   8.151
  175GLY     CA 1328   5.583   8.485   8.186
  175GLY      C 1329   5.590   8.634   8.157
  175GLY      O 1330   5.687   8.699   8.195
  176LYS      N 1331   5.487   8.691   8.095
  176LYS     CA 1332   5.492   8.828   8.044
  176LYS      C 1333   5.536   8.930   8.150
  176LYS      O 1334   5.600   9.029   8.117
  176LYS     CB 1335   5.358   8.871   7.987
  176LYS     CG 1336   5.245   8.852   8.085
  176LYS     CD 1337   5.113   8.909   8.034
  176LYS     CE 1338   5.000   8.868   8.125
  176LYS     NZ 1339   5.027   8.901   8.270
  177GLU      N 1340   5.499   8.909   8.277
  177GLU     CA 1341   5.537   9.003   8.383
  177GLU      C 1342   5.669   8.967   8.451
  177GLU      O 1343   5.696   9.014   8.562
  177GLU     CB 1344   5.427   9.014   8.489
  177GLU     CG 1345   5.285   9.039   8.435
  177GLU     CD 1346   5.275   9.164   8.349
  177GLU    OE1 1347   5.307   9.274   8.398
  177GLU    OE2 1348   5.234   9.150   8.233
  178TYR      N 1349   5.747   8.877   8.390
  178TYR     CA 1350   5.865   8.821   8.452
  178TYR      C 1351   5.986   8.836   8.363
  178TYR      O 1352   5.971   8.869   8.246
  178TYR     CB 1353   5.841   8.677   8.492
  178TYR     CG 1354   5.748   8.671   8.607
  178TYR    CD1 1355   5.797   8.675   8.736
  178TYR    CD2 1356   5.612   8.665   8.586
  178TYR    CE1 1357   5.712   8.670   8.843
  178TYR    CE2 1358   5.526   8.660   8.691
  178TYR     CZ 1359   5.577   8.663   8.820
  178TYR     OH 1360   5.494   8.659   8.928
  179ALA      N 1361   6.103   8.835   8.424
  179ALA     CA 1362   6.225   8.863   8.352
  179ALA      C 1363   6.342   8.801   8.423
  179ALA      O 1364   6.340   8.778   8.545
  179ALA     CB 1365   6.246   9.012   8.339
  180PHE      N 1366   6.449   8.782   8.348
  180PHE     CA 1367   6.577   8.742   8.402
  180PHE      C 1368   6.627   8.846   8.499
  180PHE      O 1369   6.624   8.965   8.469
  180PHE     CB 1370   6.677   8.727   8.288
  180PHE     CG 1371   6.660   8.600   8.208
  180PHE    CD1 1372   6.635   8.479   8.270
  180PHE    CD2 1373   6.670   8.604   8.071
  180PHE    CE1 1374   6.620   8.364   8.195
  180PHE    CE2 1375   6.655   8.490   7.995
  180PHE     CZ 1376   6.630   8.370   8.057
  181ALA      N 1377   6.661   8.805   8.620
  181ALA     CA 1378   6.715   8.898   8.717
  181ALA      C 1379   6.866   8.883   8.723
  181ALA      O 1380   6.918   8.786   8.780
  181ALA     CB 1381   6.652   8.877   8.854
  182GLY      N 1382   6.937   8.981   8.667
  182GLY     CA 1383   7.082   8.983   8.667
  182GLY      C 1384   7.138   8.901   8.552
  182GLY      O 1385   7.064   8.856   8.466
  183PRO      N 1386   7.268   8.881   8.548
  183PRO     CA 1387   7.332   8.807   8.440
  183PRO      C 1388   7.330   8.656   8.469
  183PRO      O 1389   7.298   8.614   8.579
  183PRO     CB 1390   7.473   8.862   8.442
  183PRO     CG 1391   7.499   8.886   8.584
  183PRO     CD 1392   7.367   8.934   8.643
  184SER      N 1393   7.361   8.575   8.370
  184SER     CA 1394   7.358   8.432   8.389
  184SER      C 1395   7.468   8.386   8.484
  184SER      O 1396   7.566   8.457   8.510
  184SER     CB 1397   7.374   8.362   8.256
  184SER     OG 1398   7.490   8.410   8.191
  185VAL      N 1399   7.444   8.272   8.547
  185VAL     CA 1400   7.541   8.217   8.640
  185VAL      C 1401   7.622   8.107   8.572
  185VAL      O 1402   7.568   8.015   8.514
  185VAL     CB 1403   7.472   8.166   8.768
  185VAL    CG1 1404   7.373   8.053   8.737
  185VAL    CG2 1405   7.577   8.121   8.867
  186LYS      N 1406   7.749   8.136   8.553
  186LYS     CA 1407   7.838   8.040   8.491
  186LYS      C 1408   7.917   7.968   8.598
  186LYS      O 1409   7.958   8.031   8.695
  186LYS     CB 1410   7.935   8.112   8.398
  186LYS     CG 1411   7.866   8.201   8.298
  186LYS     CD 1412   7.965   8.297   8.237
  186LYS     CE 1413   7.909   8.364   8.113
  186LYS     NZ 1414   7.915   8.271   7.998
  187ASP      N 1415   7.917   7.837   8.590
  187ASP     CA 1416   8.000   7.754   8.675
  187ASP      C 1417   8.025   7.620   8.608
  187ASP      O 1418   7.938   7.535   8.604
  187ASP     CB 1419   7.933   7.730   8.810
  187ASP     CG 1420   8.034   7.705   8.919
  187ASP    OD1 1421   8.088   7.594   8.926
  187ASP    OD2 1422   8.056   7.798   8.998
  188LYS      N 1423   8.149   7.601   8.565
  188LYS     CA 1424   8.192   7.484   8.491
  188LYS      C 1425   8.174   7.354   8.571
  188LYS      O 1426   8.120   7.256   8.518
  188LYS     CB 1427   8.338   7.505   8.445
  188LYS     CG 1428   8.422   7.378   8.430
  188LYS     CD 1429   8.401   7.308   8.296
  188LYS     CE 1430   8.516   7.216   8.263
  188LYS     NZ 1431   8.497   7.157   8.129
  189LYS      N 1432   8.180   7.366   8.702
  189LYS     CA 1433   8.156   7.249   8.788
  189LYS      C 1434   8.013   7.196   8.779
  189LYS      O 1435   7.992   7.076   8.789
  189LYS     CB 1436   8.192   7.276   8.935
  189LYS     CG 1437   8.133   7.170   9.030
  189LYS     CD 1438   8.214   7.154   9.158
  189LYS     CE 1439   8.225   7.282   9.236
  189LYS     NZ 1440   8.264   7.255   9.376
  190TYR      N 1441   7.913   7.285   8.774
  190TYR     CA 1442   7.774   7.239   8.778
  190TYR      C 1443   7.708   7.241   8.642
  190TYR      O 1444   7.625   7.153   8.611
  190TYR     CB 1445   7.690   7.320   8.879
  190TYR     CG 1446   7.752   7.331   9.015
  190TYR    CD1 1447   7.838   7.435   9.044
  190TYR    CD2 1448   7.725   7.237   9.115
  190TYR    CE1 1449   7.897   7.448   9.167
  190TYR    CE2 1450   7.783   7.249   9.239
  190TYR     CZ 1451   7.869   7.356   9.263
  190TYR     OH 1452   7.929   7.370   9.387
  191PHE      N 1453   7.748   7.337   8.560
  191PHE     CA 1454   7.679   7.360   8.433
  191PHE      C 1455   7.765   7.322   8.313
  191PHE      O 1456   7.714   7.315   8.202
  191PHE     CB 1457   7.632   7.505   8.424
  191PHE     CG 1458   7.557   7.548   8.546
  191PHE    CD1 1459   7.451   7.473   8.590
  191PHE    CD2 1460   7.593   7.661   8.616
  191PHE    CE1 1461   7.379   7.509   8.704
  191PHE    CE2 1462   7.522   7.698   8.729
  191PHE     CZ 1463   7.414   7.621   8.773
  192GLY      N 1464   7.891   7.285   8.337
  192GLY     CA 1465   7.985   7.254   8.231
  192GLY      C 1466   8.035   7.379   8.163
  192GLY      O 1467   8.004   7.491   8.204
  193ASP      N 1468   8.103   7.361   8.052
  193ASP     CA 1469   8.166   7.473   7.984
  193ASP      C 1470   8.108   7.497   7.846
  193ASP      O 1471   8.180   7.502   7.746
  193ASP     CB 1472   8.316   7.452   7.977
  193ASP     CG 1473   8.391   7.578   8.008
  193ASP    OD1 1474   8.412   7.657   7.914
  193ASP    OD2 1475   8.427   7.598   8.125
  194GLY      N 1476   7.978   7.521   7.842
  194GLY     CA 1477   7.908   7.524   7.716
  194GLY      C 1478   7.879   7.384   7.668
  194GLY      O 1479   7.896   7.289   7.743
  195THR      N 1480   7.827   7.372   7.547
  195THR     CA 1481   7.808   7.244   7.484
  195THR      C 1482   7.907   7.228   7.371
  195THR      O 1483   7.959   7.326   7.322
  195THR     CB 1484   7.666   7.234   7.429
  195THR    OG1 1485   7.649   7.330   7.324
  195THR    CG2 1486   7.565   7.264   7.537
  196GLY      N 1487   7.933   7.106   7.328
  196GLY     CA 1488   8.027   7.084   7.222
  196GLY      C 1489   7.993   6.959   7.144
  196GLY      O 1490   7.903   6.886   7.184
  197VAL      N 1491   8.055   6.940   7.028
  197VAL     CA 1492   8.043   6.815   6.955
  197VAL      C 1493   8.117   6.704   7.030
  197VAL      O 1494   8.233   6.721   7.063
  197VAL     CB 1495   8.101   6.832   6.813
  197VAL    CG1 1496   8.080   6.708   6.730
  197VAL    CG2 1497   8.040   6.954   6.742
  198GLY      N 1498   8.044   6.602   7.076
  198GLY     CA 1499   8.108   6.489   7.143
  198GLY      C 1500   8.174   6.395   7.044
  198GLY      O 1501   8.113   6.355   6.946
  199LEU      N 1502   8.300   6.359   7.070
  199LEU     CA 1503   8.382   6.282   6.977
  199LEU      C 1504   8.460   6.176   7.054
  199LEU      O 1505   8.482   6.191   7.173
  199LEU     CB 1506   8.480   6.375   6.906
  199LEU     CG 1507   8.423   6.485   6.815
  199LEU    CD1 1508   8.524   6.596   6.802
  199LEU    CD2 1509   8.394   6.426   6.679
  200ARG      N 1510   8.505   6.071   6.986
  200ARG     CA 1511   8.594   5.973   7.050
  200ARG      C 1512   8.730   6.036   7.082
  200ARG      O 1513   8.781   6.114   7.003
  200ARG     CB 1514   8.609   5.851   6.961
  200ARG     CG 1515   8.492   5.757   6.972
  200ARG     CD 1516   8.501   5.631   6.888
  200ARG     NE 1517   8.514   5.664   6.745
  200ARG     CZ 1518   8.409   5.670   6.663
  200ARG    NH1 1519   8.429   5.699   6.536
  200ARG    NH2 1520   8.286   5.647   6.708
  201LYS      N 1521   8.785   6.006   7.198
  201LYS     CA 1522   8.909   6.067   7.240
  201LYS      C 1523   9.019   6.053   7.137
  201LYS      O 1524   9.108   6.138   7.125
  201LYS     CB 1525   8.955   6.001   7.369
  201LYS     CG 1526   8.898   6.067   7.492
  201LYS     CD 1527   9.007   6.084   7.595
  201LYS     CE 1528   8.960   6.163   7.714
  201LYS     NZ 1529   8.862   6.085   7.792
  202ASP      N 1530   9.012   5.944   7.063
  202ASP     CA 1531   9.115   5.903   6.970
  202ASP      C 1532   9.102   5.972   6.834
  202ASP      O 1533   9.194   5.968   6.753
  202ASP     CB 1534   9.106   5.752   6.951
  202ASP     CG 1535   8.963   5.704   6.955
  202ASP    OD1 1536   8.908   5.681   7.066
  202ASP    OD2 1537   8.903   5.689   6.847
  203ASP      N 1538   8.989   6.034   6.809
  203ASP     CA 1539   8.962   6.087   6.677
  203ASP      C 1540   9.006   6.232   6.665
  203ASP      O 1541   8.926   6.323   6.639
  203ASP     CB 1542   8.814   6.071   6.639
  203ASP     CG 1543   8.780   5.928   6.598
  203ASP    OD1 1544   8.868   5.839   6.607
  203ASP    OD2 1545   8.666   5.903   6.557
  204THR      N 1546   9.137   6.251   6.667
  204THR     CA 1547   9.192   6.385   6.673
  204THR      C 1548   9.178   6.463   6.539
  204THR      O 1549   9.154   6.582   6.541
  204THR     CB 1550   9.336   6.385   6.725
  204THR    OG1 1551   9.414   6.295   6.647
  204THR    CG2 1552   9.338   6.338   6.868
  205GLU      N 1553   9.188   6.397   6.424
  205GLU     CA 1554   9.168   6.468   6.298
  205GLU      C 1555   9.025   6.517   6.283
  205GLU      O 1556   9.002   6.628   6.235
  205GLU     CB 1557   9.204   6.383   6.177
  205GLU     CG 1558   9.345   6.329   6.176
  205GLU     CD 1559   9.345   6.182   6.145
  205GLU    OE1 1560   9.329   6.103   6.239
  205GLU    OE2 1561   9.362   6.148   6.027
  206LEU      N 1562   8.931   6.434   6.326
  206LEU     CA 1563   8.791   6.473   6.326
  206LEU      C 1564   8.764   6.593   6.418
  206LEU      O 1565   8.699   6.688   6.378
  206LEU     CB 1566   8.700   6.355   6.360
  206LEU     CG 1567   8.550   6.372   6.333
  206LEU    CD1 1568   8.524   6.411   6.187
  206LEU    CD2 1569   8.478   6.244   6.369
  207LYS      N 1570   8.823   6.593   6.537
  207LYS     CA 1571   8.812   6.711   6.624
  207LYS      C 1572   8.869   6.838   6.559
  207LYS      O 1573   8.813   6.947   6.573
  207LYS     CB 1574   8.879   6.690   6.759
  207LYS     CG 1575   8.863   6.809   6.850
  207LYS     CD 1576   8.924   6.788   6.986
  207LYS     CE 1577   8.979   6.918   7.039
  207LYS     NZ 1578   8.873   7.023   7.060
  208ALA      N 1579   8.986   6.823   6.497
  208ALA     CA 1580   9.054   6.933   6.430
  208ALA      C 1581   8.966   6.988   6.320
  208ALA      O 1582   8.955   7.110   6.301
  208ALA     CB 1583   9.184   6.884   6.372
  209ALA      N 1584   8.906   6.897   6.245
  209ALA     CA 1585   8.817   6.932   6.136
  209ALA      C 1586   8.693   7.009   6.185
  209ALA      O 1587   8.662   7.114   6.131
  209ALA     CB 1588   8.778   6.807   6.059
  210PHE      N 1589   8.628   6.961   6.291
  210PHE     CA 1590   8.518   7.036   6.354
  210PHE      C 1591   8.564   7.171   6.411
  210PHE      O 1592   8.496   7.271   6.391
  210PHE     CB 1593   8.450   6.954   6.465
  210PHE     CG 1594   8.343   6.862   6.416
  210PHE    CD1 1595   8.223   6.911   6.364
  210PHE    CD2 1596   8.362   6.725   6.421
  210PHE    CE1 1597   8.124   6.824   6.319
  210PHE    CE2 1598   8.263   6.639   6.375
  210PHE     CZ 1599   8.144   6.688   6.323
  211ASP      N 1600   8.674   7.174   6.482
  211ASP     CA 1601   8.723   7.298   6.540
  211ASP      C 1602   8.753   7.404   6.433
  211ASP      O 1603   8.711   7.520   6.446
  211ASP     CB 1604   8.845   7.272   6.627
  211ASP     CG 1605   8.809   7.205   6.760
  211ASP    OD1 1606   8.689   7.197   6.794
  211ASP    OD2 1607   8.902   7.160   6.829
  212LYS      N 1608   8.820   7.364   6.324
  212LYS     CA 1609   8.852   7.456   6.215
  212LYS      C 1610   8.724   7.515   6.156
  212LYS      O 1611   8.705   7.636   6.155
  212LYS     CB 1612   8.932   7.381   6.107
  212LYS     CG 1613   8.982   7.468   5.991
  212LYS     CD 1614   9.058   7.386   5.888
  212LYS     CE 1615   9.123   7.476   5.785
  212LYS     NZ 1616   9.040   7.496   5.664
  213ALA      N 1617   8.631   7.427   6.123
  213ALA     CA 1618   8.504   7.467   6.064
  213ALA      C 1619   8.424   7.561   6.156
  213ALA      O 1620   8.368   7.660   6.110
  213ALA     CB 1621   8.422   7.346   6.029
  214LEU      N 1622   8.423   7.534   6.285
  214LEU     CA 1623   8.353   7.620   6.378
  214LEU      C 1624   8.413   7.761   6.384
  214LEU      O 1625   8.341   7.859   6.375
  214LEU     CB 1626   8.345   7.556   6.518
  214LEU     CG 1627   8.277   7.642   6.625
  214LEU    CD1 1628   8.131   7.667   6.589
  214LEU    CD2 1629   8.291   7.576   6.761
  215THR      N 1630   8.547   7.772   6.389
  215THR     CA 1631   8.610   7.904   6.392
  215THR      C 1632   8.582   7.986   6.268
  215THR      O 1633   8.549   8.106   6.276
  215THR     CB 1634   8.761   7.890   6.409
  215THR    OG1 1635   8.786   7.815   6.528
  215THR    CG2 1636   8.830   8.027   6.417
  216GLU      N 1637   8.586   7.919   6.154
  216GLU     CA 1638   8.554   7.980   6.026
  216GLU      C 1639   8.413   8.037   6.020
  216GLU      O 1640   8.394   8.152   5.980
  216GLU     CB 1641   8.577   7.879   5.914
  216GLU     CG 1642   8.723   7.856   5.888
  216GLU     CD 1643   8.751   7.751   5.783
  216GLU    OE1 1644   8.659   7.716   5.705
  216GLU    OE2 1645   8.866   7.705   5.779
  217LEU      N 1646   8.313   7.956   6.052
  217LEU     CA 1647   8.177   8.004   6.045
  217LEU      C 1648   8.145   8.106   6.155
  217LEU      O 1649   8.061   8.193   6.134
  217LEU     CB 1650   8.073   7.888   6.041
  217LEU     CG 1651   8.058   7.799   6.166
  217LEU    CD1 1652   7.959   7.860   6.263
  217LEU    CD2 1653   8.008   7.664   6.123
  218ARG      N 1654   8.224   8.110   6.260
  218ARG     CA 1655   8.213   8.219   6.354
  218ARG      C 1656   8.271   8.348   6.300
  218ARG      O 1657   8.205   8.451   6.302
  218ARG     CB 1658   8.276   8.184   6.488
  218ARG     CG 1659   8.182   8.108   6.578
  218ARG     CD 1660   8.244   8.072   6.711
  218ARG     NE 1661   8.269   8.192   6.792
  218ARG     CZ 1662   8.172   8.274   6.832
  218ARG    NH1 1663   8.203   8.380   6.906
  218ARG    NH2 1664   8.044   8.251   6.799
  219GLN      N 1665   8.388   8.337   6.239
  219GLN     CA 1666   8.461   8.455   6.190
  219GLN      C 1667   8.390   8.525   6.073
  219GLN      O 1668   8.390   8.647   6.067
  219GLN     CB 1669   8.605   8.421   6.157
  219GLN     CG 1670   8.690   8.404   6.281
  219GLN     CD 1671   8.839   8.405   6.253
  219GLN    OE1 1672   8.889   8.332   6.169
  219GLN    NE2 1673   8.910   8.489   6.326
  220ASP      N 1674   8.330   8.450   5.983
  220ASP     CA 1675   8.263   8.511   5.868
  220ASP      C 1676   8.118   8.554   5.898
  220ASP      O 1677   8.045   8.590   5.808
  220ASP     CB 1678   8.268   8.419   5.744
  220ASP     CG 1679   8.185   8.292   5.760
  220ASP    OD1 1680   8.126   8.269   5.868
  220ASP    OD2 1681   8.180   8.215   5.662
  221GLY      N 1682   8.072   8.534   6.023
  221GLY     CA 1683   7.942   8.586   6.064
  221GLY      C 1684   7.826   8.489   6.045
  221GLY      O 1685   7.715   8.517   6.088
  222THR      N 1686   7.852   8.372   5.985
  222THR     CA 1687   7.747   8.271   5.968
  222THR      C 1688   7.684   8.232   6.102
  222THR      O 1689   7.563   8.220   6.113
  222THR     CB 1690   7.805   8.149   5.897
  222THR    OG1 1691   7.876   8.193   5.782
  222THR    CG2 1692   7.695   8.052   5.853
  223TYR      N 1693   7.766   8.222   6.207
  223TYR     CA 1694   7.717   8.183   6.339
  223TYR      C 1695   7.605   8.277   6.383
  223TYR      O 1696   7.499   8.230   6.429
  223TYR     CB 1697   7.832   8.184   6.441
  223TYR     CG 1698   7.790   8.132   6.578
  223TYR    CD1 1699   7.715   8.211   6.664
  223TYR    CD2 1700   7.825   8.005   6.618
  223TYR    CE1 1701   7.677   8.165   6.787
  223TYR    CE2 1702   7.787   7.958   6.741
  223TYR     CZ 1703   7.713   8.038   6.825
  223TYR     OH 1704   7.675   7.992   6.947
  224ASP      N 1705   7.627   8.408   6.366
  224ASP     CA 1706   7.529   8.506   6.413
  224ASP      C 1707   7.400   8.504   6.333
  224ASP      O 1708   7.293   8.519   6.390
  224ASP     CB 1709   7.587   8.647   6.411
  224ASP     CG 1710   7.699   8.665   6.509
  224ASP    OD1 1711   7.687   8.617   6.624
  224ASP    OD2 1712   7.800   8.726   6.470
  225LYS      N 1713   7.413   8.492   6.200
  225LYS     CA 1714   7.297   8.479   6.114
  225LYS      C 1715   7.216   8.358   6.155
  225LYS      O 1716   7.095   8.367   6.173
  225LYS     CB 1717   7.338   8.464   5.967
  225LYS     CG 1718   7.221   8.428   5.875
  225LYS     CD 1719   7.103   8.524   5.894
  225LYS     CE 1720   7.147   8.669   5.888
  225LYS     NZ 1721   7.229   8.694   5.767
  226MET      N 1722   7.284   8.248   6.181
  226MET     CA 1723   7.215   8.127   6.222
  226MET      C 1724   7.148   8.141   6.359
  226MET      O 1725   7.032   8.107   6.373
  226MET     CB 1726   7.306   8.006   6.217
  226MET     CG 1727   7.354   7.975   6.077
  226MET     SD 1728   7.415   7.809   6.055
  226MET     CE 1729   7.572   7.824   6.133
  227ALA      N 1730   7.218   8.200   6.455
  227ALA     CA 1731   7.162   8.216   6.588
  227ALA      C 1732   7.037   8.305   6.585
  227ALA      O 1733   6.936   8.274   6.650
  227ALA     CB 1734   7.265   8.274   6.684
  228LYS      N 1735   7.041   8.404   6.499
  228LYS     CA 1736   6.933   8.503   6.486
  228LYS      C 1737   6.795   8.440   6.466
  228LYS      O 1738   6.695   8.495   6.510
  228LYS     CB 1739   6.965   8.599   6.372
  228LYS     CG 1740   7.018   8.732   6.420
  228LYS     CD 1741   6.903   8.823   6.455
  228LYS     CE 1742   6.897   8.938   6.357
  228LYS     NZ 1743   6.893   8.893   6.216
  229LYS      N 1744   6.788   8.323   6.402
  229LYS     CA 1745   6.660   8.256   6.381
  229LYS      C 1746   6.590   8.221   6.511
  229LYS      O 1747   6.470   8.198   6.511
  229LYS     CB 1748   6.676   8.129   6.299
  229LYS     CG 1749   6.703   8.150   6.152
  229LYS     CD 1750   6.722   8.018   6.084
  229LYS     CE 1751   6.605   7.925   6.107
  229LYS     NZ 1752   6.625   7.797   6.037
  230TYR      N 1753   6.668   8.189   6.612
  230TYR     CA 1754   6.613   8.127   6.733
  230TYR      C 1755   6.621   8.221   6.851
  230TYR      O 1756   6.539   8.212   6.942
  230TYR     CB 1757   6.686   7.998   6.768
  230TYR     CG 1758   6.694   7.905   6.651
  230TYR    CD1 1759   6.796   7.916   6.558
  230TYR    CD2 1760   6.598   7.806   6.634
  230TYR    CE1 1761   6.804   7.832   6.451
  230TYR    CE2 1762   6.605   7.721   6.527
  230TYR     CZ 1763   6.707   7.734   6.436
  230TYR     OH 1764   6.711   7.647   6.331
  231PHE      N 1765   6.734   8.289   6.860
  231PHE     CA 1766   6.770   8.356   6.983
  231PHE      C 1767   6.787   8.504   6.957
  231PHE      O 1768   6.846   8.545   6.857
  231PHE     CB 1769   6.898   8.298   7.041
  231PHE     CG 1770   6.891   8.150   7.059
  231PHE    CD1 1771   6.807   8.098   7.155
  231PHE    CD2 1772   6.966   8.066   6.981
  231PHE    CE1 1773   6.798   7.962   7.174
  231PHE    CE2 1774   6.959   7.931   6.998
  231PHE     CZ 1775   6.873   7.879   7.096
  232ASP      N 1776   6.725   8.582   7.044
  232ASP     CA 1777   6.739   8.726   7.039
  232ASP      C 1778   6.851   8.770   7.131
  232ASP      O 1779   6.870   8.888   7.152
  232ASP     CB 1780   6.609   8.790   7.084
  232ASP     CG 1781   6.558   8.729   7.211
  232ASP    OD1 1782   6.613   8.762   7.319
  232ASP    OD2 1783   6.463   8.649   7.207
  233PHE      N 1784   6.918   8.674   7.196
  233PHE     CA 1785   7.031   8.707   7.282
  233PHE      C 1786   7.159   8.636   7.236
  233PHE      O 1787   7.158   8.556   7.144
  233PHE     CB 1788   6.999   8.674   7.428
  233PHE     CG 1789   6.994   8.526   7.459
  233PHE    CD1 1790   6.888   8.448   7.416
  233PHE    CD2 1791   7.095   8.468   7.531
  233PHE    CE1 1792   6.886   8.314   7.445
  233PHE    CE2 1793   7.094   8.334   7.561
  233PHE     CZ 1794   6.989   8.257   7.518
  234ASN      N 1795   7.270   8.665   7.302
  234ASN     CA 1796   7.396   8.606   7.262
  234ASN      C 1797   7.410   8.465   7.321
  234ASN      O 1798   7.453   8.450   7.436
  234ASN     CB 1799   7.510   8.699   7.306
  234ASN     CG 1800   7.649   8.636   7.296
  234ASN    OD1 1801   7.732   8.657   7.384
  234ASN    ND2 1802   7.674   8.560   7.188
  235VAL      N 1803   7.357   8.363   7.251
  235VAL     CA 1804   7.366   8.225   7.302
  235VAL      C 1805   7.509   8.185   7.330
  235VAL      O 1806   7.532   8.083   7.393
  235VAL     CB 1807   7.306   8.121   7.205
  235VAL    CG1 1808   7.179   8.057   7.263
  235VAL    CG2 1809   7.284   8.179   7.064
  236TYR      N 1810   7.597   8.236   7.248
  236TYR     CA 1811   7.735   8.195   7.256
  236TYR      C 1812   7.794   8.214   7.397
  236TYR      O 1813   7.863   8.126   7.446
  236TYR     CB 1814   7.822   8.261   7.151
  236TYR     CG 1815   7.959   8.204   7.152
  236TYR    CD1 1816   7.984   8.083   7.090
  236TYR    CD2 1817   8.062   8.270   7.217
  236TYR    CE1 1818   8.110   8.030   7.091
  236TYR    CE2 1819   8.188   8.218   7.218
  236TYR     CZ 1820   8.212   8.098   7.156
  236TYR     OH 1821   8.338   8.047   7.159
  237GLY      N 1822   7.756   8.322   7.465
  237GLY     CA 1823   7.815   8.358   7.591
  237GLY      C 1824   7.949   8.426   7.571
  237GLY      O 1825   7.968   8.495   7.470
  238ASP      N 1826   8.046   8.396   7.657
  238ASP     CA 1827   8.175   8.461   7.649
  238ASP      C 1828   8.279   8.365   7.589
  238ASP      O 1829   8.294   8.252   7.637
  238ASP     CB 1830   8.223   8.504   7.789
  238ASP     CG 1831   8.122   8.594   7.862
  238ASP    OD1 1832   8.049   8.672   7.795
  238ASP    OD2 1833   8.116   8.587   7.986
  238ASP    OXT 1834   8.344   8.402   7.490
  239MW      MW 1835   9.123   5.962   5.855
  240MW      MW 1836   8.824   6.254   5.797
  241MW      MW 1837   8.518   6.019   5.836
  242MW      MW 1838   8.335   5.942   5.328
  243MW      MW 1839   8.006   5.937   5.614
  244MW      MW 1840   8.008   6.192   5.978
  245MW      MW 1841   7.613   5.755   6.177
  246MW      MW 1842   7.586   6.324   6.365
  247MW      MW 1843   7.391   6.214   6.708
  248MW      MW 1844   7.052   6.382   6.777
  249MW      MW 1845   6.751   6.370   7.149
  250MW      MW 1846   6.482   6.475   6.813
  251MW      MW 1847   6.332   6.567   7.224
  252MW      MW 1848   6.611   7.078   7.387
  253MW      MW 1849   6.347   7.256   7.114
  254MW      MW 1850   6.547   7.527   6.998
  255MW      MW 1851   6.888   7.362   7.080
  256MW      MW 1852   6.684   6.888   6.822
  257MW      MW 1853   6.345   6.870   6.646
  258MW      MW 1854   6.199   6.557   6.366
  259MW      MW 1855   5.969   6.870   6.042
  260MW      MW 1856   5.619   6.761   5.949
  261MW      MW 1857   5.825   6.741   5.614
  262MW      MW 1858   6.109   6.459   5.945
  263MW      MW 1859   6.314   6.692   5.764
  264MW      MW 1860   6.673   6.568   6.180
  265MW      MW 1861   6.446   7.105   6.289
  266MW      MW 1862   6.785   7.333   6.447
  267MW      MW 1863   7.160   7.658   6.666
  268MW      MW 1864   7.242   7.162   6.740
  269MW      MW 1865   7.070   7.047   6.300
  270MW      MW 1866   7.153   7.474   6.156
  271MW      MW 1867   7.581   7.464   6.415
  272MW      MW 1868   7.633   7.088   6.169
  273MW      MW 1869   7.442   7.072   5.843
  274MW      MW 1870   7.759   7.532   5.790
  275MW      MW 1871   8.038   7.229   6.109
  276MW      MW 1872   7.977   6.927   5.747
  277MW      MW 1873   7.944   7.314   5.359
  278MW      MW 1874   8.250   7.582   5.634
  279MW      MW 1875   8.438   6.941   5.743
  280MW      MW 1876   8.486   6.969   5.228
  281MW      MW 1877   8.212   6.576   5.510
  282MW      MW 1878   7.800   6.334   5.371
  283MW      MW 1879   7.693   6.426   5.745
  284MW      MW 1880   7.421   6.113   5.857
  285MW      MW 1881   7.220   6.487   6.170
  286MW      MW 1882   7.134   5.927   6.399
  287MW      MW 1883   6.797   5.940   6.602
  288MW      MW 1884   6.905   5.891   6.982
  289MW      MW 1885   6.729   5.797   7.309
  290MW      MW 1886   7.121   6.246   7.588
  291MW      MW 1887   7.073   5.820   7.802
  292MW      MW 1888   7.258   5.621   7.388
  293MW      MW 1889   7.416   5.955   7.240
  294MW      MW 1890   7.822   5.856   7.528
  295MW      MW 1891   7.700   5.460   7.454
  296MW      MW 1892   7.665   5.482   7.044
  297MW      MW 1893   8.060   5.770   7.038
  298MW      MW 1894   8.217   5.472   7.387
  299MW      MW 1895   8.062   5.154   6.970
  300MW      MW 1896   8.311   5.287   6.662
  301MW      MW 1897   7.653   5.244   6.703
  302MW      MW 1898   7.773   5.746   6.645
  303MW      MW 1899   8.122   5.917   6.410
  304MW      MW 1900   7.918   6.240   6.656
  305MW      MW 1901   7.740   6.356   7.014
  306MW      MW 1902   7.553   6.755   6.766
  307MW      MW 1903   7.262   6.687   7.171
  308MW      MW 1904   7.291   7.005   7.387
  309MW      MW 1905   7.679   6.722   7.511
  310MW      MW 1906   7.760   6.957   7.851
  311MW      MW 1907   8.187   7.062   7.798
  312MW      MW 1908   8.122   6.787   8.181
  313MW      MW 1909   8.548   6.714   8.425
  314MW      MW 1910   8.227   6.231   8.408
  315MW      MW 1911   7.994   6.438   7.978
  316MW      MW 1912   8.633   6.624   7.953
  317MW      MW 1913   8.718   6.205   8.254
  318MW      MW 1914   8.394   5.883   7.903
  319MW      MW 1915   8.415   6.204   7.555
  320MW      MW 1916   8.600   6.443   7.324
  321MW      MW 1917   8.373   6.756   7.426
  322MW      MW 1918   8.441   7.064   7.035
  323MW      MW 1919   8.589   7.421   7.043
  324MW      MW 1920   8.171   7.701   7.327
  325MW      MW 1921   7.882   7.485   6.982
  326MW      MW 1922   7.529   7.596   7.246
  327MW      MW 1923   7.598   7.830   7.634
  328MW      MW 1924   7.463   7.609   7.934
  329MW      MW 1925   7.475   7.910   8.145
  330MW      MW 1926   7.181   7.917   8.475
  331MW      MW 1927   6.973   8.441   8.364
  332MW      MW 1928   6.787   8.419   8.879
  333MW      MW 1929   6.351   8.385   8.682
  334MW      MW 1930   6.186   8.753   8.848
  335MW      MW 1931   5.968   9.013   8.881
  336MW      MW 1932   5.907   9.260   8.459
  337MW      MW 1933   6.195   9.500   8.850
  338MW      MW 1934   6.360   9.275   9.058
  339MW      MW 1935   6.612   9.423   9.279
  340MW      MW 1936   6.687   8.991   9.267
  341MW      MW 1937   7.151   9.035   9.128
  342MW      MW 1938   7.311   8.648   9.122
  343MW      MW 1939   7.446   8.797   9.496
  344MW      MW 1940   7.516   8.558   9.924
  345MW      MW 1941   7.542   8.978   9.860
  346MW      MW 1942   7.075   8.984   9.694
  347MW      MW 1943   6.970   8.593   9.728
  348MW      MW 1944   7.149   8.658  10.238
  349MW      MW 1945   6.582   8.631  10.238
  350MW      MW 1946   6.481   8.647   9.936
  351MW      MW 1947   6.208   8.286   9.979
  352MW      MW 1948   6.528   8.048   9.567
  353MW      MW 1949   6.367   7.801   9.334
  354MW      MW 1950   6.525   7.459   9.282
  355MW      MW 1951   6.395   7.119   8.975
  356MW      MW 1952   6.410   6.763   9.365
  357MW      MW 1953   6.795   6.713   9.094
  358MW      MW 1954   6.891   6.989   8.924
  359MW      MW 1955   7.237   7.119   8.792
  360MW      MW 1956   7.004   7.417   8.849
  361MW      MW 1957   6.936   7.118   9.393
  362MW      MW 1958   7.369   7.178   9.330
  363MW      MW 1959   7.526   7.716   9.199
  364MW      MW 1960   7.212   7.634   9.525
  365MW      MW 1961   7.219   7.337   9.773
  366MW      MW 1962   7.698   7.386   9.727
  367MW      MW 1963   7.704   7.835   9.605
  368MW      MW 1964   7.282   8.071   9.608
  369MW      MW 1965   7.112   7.509  10.165
  370MW      MW 1966   7.527   7.647  10.273
  371MW      MW 1967   7.637   8.018  10.263
  372MW      MW 1968   7.116   8.117  10.408
  373MW      MW 1969   6.979   8.130  10.085
  374MW      MW 1970   6.512   7.962  10.160
  375MW      MW 1971   6.690   7.691   9.869
  376MW      MW 1972   6.273   7.565   9.788
  377MW      MW 1973   6.288   7.196   9.625
  378MW      MW 1974   5.960   7.344   9.407
  379MW      MW 1975   5.902   6.809   9.191
  380MW      MW 1976   5.673   7.033   8.917
  381MW      MW 1977   5.932   7.368   8.664
  382MW      MW 1978   5.428   7.330   8.659
  383MW      MW 1979   5.464   7.403   9.189
  384MW      MW 1980   5.867   7.649   9.028
  385MW      MW 1981   5.749   7.842   8.628
  386MW      MW 1982   5.290   7.868   9.052
  387MW      MW 1983   5.487   7.917   9.391
  388MW      MW 1984   5.726   8.308   9.081
  389MW      MW 1985   5.288   8.361   8.976
  390MW      MW 1986   5.198   8.362   9.387
  391MW      MW 1987   5.467   8.504   9.569
  392MW      MW 1988   5.407   8.068   9.817
  393MW      MW 1989   5.911   8.182   9.501
  394MW      MW 1990   6.148   8.593   9.586
  395MW      MW 1991   6.328   8.337   9.264
  396MW      MW 1992   6.407   8.101   8.991
  397MW      MW 1993   6.814   7.887   8.937
  398MW      MW 1994   6.540   7.781   8.601
  399MW      MW 1995   6.831   7.663   8.163
  400MW      MW 1996   6.950   8.137   7.993
  401MW      MW 1997   6.738   7.853   7.684
  402MW      MW 1998   6.442   7.702   7.921
  403MW      MW 1999   6.328   8.004   8.061
  404MW      MW 2000   6.345   8.176   7.750
  405MW      MW 2001   6.205   7.920   7.442
  406MW      MW 2002   5.907   7.824   7.857
  407MW      MW 2003   5.766   8.153   8.224
  408MW      MW 2004   6.013   8.445   7.997
  409MW      MW 2005   5.907   8.331   7.474
  410MW      MW 2006   5.501   8.113   7.726
  411MW      MW 2007   5.147   8.373   7.838
  412MW      MW 2008   5.282   8.344   8.222
  413MW      MW 2009   5.579   8.560   8.172
  414MW      MW 2010   5.318   8.875   8.101
  415MW      MW 2011   5.437   9.059   8.397
  416MW      MW 2012   5.740   8.729   8.596
  417MW      MW 2013   6.251   8.858   8.417
  418MW      MW 2014   6.620   8.634   8.255
  419MW      MW 2015   6.762   8.850   8.739
  420MW      MW 2016   7.055   8.930   8.588
  421MW      MW 2017   7.367   8.806   8.529
  422MW      MW 2018   7.436   8.437   8.367
  423MW      MW 2019   7.514   8.136   8.664
  424MW      MW 2020   7.895   8.158   8.376
  425MW      MW 2021   7.999   7.697   8.766
  426MW      MW 2022   8.312   7.362   8.412
  427MW      MW 2023   8.152   7.225   8.977
  428MW      MW 2024   7.792   7.305   8.993
  429MW      MW 2025   7.587   7.486   8.535
  430MW      MW 2026   7.979   7.352   8.234
  431MW      MW 2027   8.263   7.515   7.957
  432MW      MW 2028   7.915   7.430   7.742
  433MW      MW 2029   7.769   7.285   7.431
  434MW      MW 2030   7.964   7.009   7.220
  435MW      MW 2031   8.096   6.811   6.909
  436MW      MW 2032   8.110   6.460   7.052
  437MW      MW 2033   8.431   6.361   6.934
  438MW      MW 2034   8.532   5.828   6.872
  439MW      MW 2035   8.945   6.074   7.407
  440MW      MW 2036   9.038   5.827   6.930
  441MW      MW 2037   8.876   6.052   6.649
  442MW      MW 2038   9.250   6.386   6.666
  443MW      MW 2039   9.219   6.351   6.223
  444MW      MW 2040   8.680   6.446   6.337
  445MW      MW 2041   8.871   6.813   6.776
  446MW      MW 2042   9.029   6.948   6.384
  447MW      MW 2043   8.771   6.952   6.151
  448MW      MW 2044   8.374   6.913   6.375
  449MW      MW 2045   8.763   7.279   6.614
  450MW      MW 2046   8.915   7.464   6.032
  451MW      MW 2047   8.470   7.492   6.096
  452MW      MW 2048   8.322   7.652   6.489
  453MW      MW 2049   8.666   7.929   6.383
  454MW      MW 2050   8.614   7.888   5.917
  455MW      MW 2051   8.099   7.934   6.122
  456MW      MW 2052   8.209   8.235   6.575
  457MW      MW 2053   8.618   8.446   6.195
  458MW      MW 2054   8.189   8.413   5.824
  459MW      MW 2055   7.889   8.531   6.055
  460MW      MW 2056   7.746   8.213   5.957
  461MW      MW 2057   7.717   8.133   6.580
  462MW      MW 2058   7.578   8.574   6.439
  463MW      MW 2059   7.229   8.497   6.004
  464MW      MW 2060   7.291   8.030   6.202
  465MW      MW 2061   7.124   8.254   6.592
  466MW      MW 2062   6.904   8.647   6.420
  467MW      MW 2063   6.649   8.113   6.276
  468MW      MW 2064   6.670   7.942   6.624
  469MW      MW 2065   6.848   8.189   7.015
  470MW      MW 2066   6.678   8.737   7.148
  471MW      MW 2067   7.019   8.509   7.383
  472MW      MW 2068   7.512   8.592   7.312
  473MW      MW 2069   7.362   8.173   7.258
  474MW      MW 2070   7.972   8.165   7.215
  475MW      MW 2071   7.872   8.400   7.524
  476MW      MW 2072   8.183   8.470   7.717
  14.41430  14.57460  15.48220
