# Supplementary material for: Rapid interpretation of small-angle X-ray scattering data
Source: PLoS Comput Biol. 2019 Mar 22;15(3):e1006900. doi: 10.1371/journal.pcbi.1006900 (PMC6447237; doi:10.1371/journal.pcbi.1006900)
Supplement: S1 Archive — (ZIP) [file pcbi.1006900.s019.zip › S1_Archive/sims/Lao/apoHolo/saxs_apo.dat]

   0.300  8157407.774  
   0.347  7861264.413  
   0.400  7491580.742  
   0.462  7019881.827  
   0.534  6433464.864  
   0.617  5728533.511  
   0.712  4916460.560  
   0.823  4005917.363  
   0.950  3068512.476  
   1.097  2172877.350  
   1.267  1410993.374  
   1.464  849037.449  
   1.691  491827.379  
   1.953  272621.630  
   2.256  126566.039  
   2.605  53421.122  
   3.009  51411.463  
   3.475  52792.623  
   4.014  41337.525  
   4.636  37424.429  
