# Supplementary material for: Rapid interpretation of small-angle X-ray scattering data
Source: PLoS Comput Biol. 2019 Mar 22;15(3):e1006900. doi: 10.1371/journal.pcbi.1006900 (PMC6447237; doi:10.1371/journal.pcbi.1006900)
Supplement: S1 Archive — (ZIP) [file pcbi.1006900.s019.zip › S1_Archive/sims/Lao/apoHolo/saxs_diff.dat]

0.300	229400.000
0.347	272877.500
0.400	323087.476
0.462	379133.535
0.534	437770.496
0.617	492723.286
0.712	529159.080
0.823 527996.496
0.950	472816.282
1.097	357181.510
1.267	189444.609
1.464	22235.212
1.691	-80378.645
1.953	-80851.609
2.256	-30495.765
2.605	-5003.041
3.009	-10134.644
3.475	-9212.621
4.014	-4224.654
4.636	-22.537
