# Supplementary material for: Rapid interpretation of small-angle X-ray scattering data
Source: PLoS Comput Biol. 2019 Mar 22;15(3):e1006900. doi: 10.1371/journal.pcbi.1006900 (PMC6447237; doi:10.1371/journal.pcbi.1006900)
Supplement: S1 Archive — (ZIP) [file pcbi.1006900.s019.zip › S1_Archive/sims/Lao/holoApo/1LST.gro]

Automated gro file generation of a structure based model for PDB ID 1LST_ed_whatif_noligand by pythonBioPackage, 2017-8-17 131253
    1833
    1  ALA    N    1   6.680  10.687   7.626
    1  ALA   CA    2   6.775  10.654   7.730
    1  ALA    C    3   6.819  10.507   7.725
    1  ALA    O    4   6.794  10.431   7.816
    1  ALA   CB    5   6.715  10.684   7.865
    2  LEU    N    6   6.885  10.468   7.617
    2  LEU   CA    7   6.947  10.337   7.613
    2  LEU    C    8   7.082  10.342   7.686
    2  LEU    O    9   7.143  10.448   7.692
    2  LEU   CB   10   6.969  10.295   7.469
    2  LEU   CG   11   6.843  10.292   7.383
    2  LEU  CD1   12   6.879  10.248   7.244
    2  LEU  CD2   13   6.740  10.200   7.448
    3  PRO    N   14   7.125  10.232   7.749
    3  PRO   CA   15   7.256  10.230   7.817
    3  PRO    C   16   7.373  10.255   7.720
    3  PRO    O   17   7.361  10.237   7.599
    3  PRO   CB   18   7.263  10.089   7.877
    3  PRO   CG   19   7.168  10.007   7.797
    3  PRO   CD   20   7.055  10.103   7.761
    4  GLN    N   21   7.483  10.307   7.774
    4  GLN   CA   22   7.601  10.333   7.693
    4  GLN    C   23   7.658  10.201   7.644
    4  GLN    O   24   7.710  10.191   7.532
    4  GLN   CB   25   7.706  10.405   7.777
    4  GLN   CG   26   7.841  10.415   7.709
    4  GLN   CD   27   7.829  10.467   7.567
    4  GLN  OE1   28   7.767  10.571   7.541
    4  GLN  NE2   29   7.889  10.394   7.473
    5  THR    N   30   7.648  10.102   7.730
    5  THR   CA   31   7.690   9.967   7.701
    5  THR    C   32   7.577   9.871   7.730
    5  THR    O   33   7.516   9.878   7.838
    5  THR   CB   34   7.809   9.932   7.790
    5  THR  OG1   35   7.911  10.030   7.771
    5  THR  CG2   36   7.863   9.792   7.759
    6  VAL    N   37   7.535   9.800   7.627
    6  VAL   CA   38   7.438   9.694   7.642
    6  VAL    C   39   7.510   9.562   7.666
    6  VAL    O   40   7.600   9.528   7.591
    6  VAL   CB   41   7.351   9.686   7.518
    6  VAL  CG1   42   7.251   9.571   7.527
    6  VAL  CG2   43   7.283   9.819   7.495
    7  ARG    N   44   7.479   9.498   7.779
    7  ARG   CA   45   7.544   9.374   7.818
    7  ARG    C   46   7.461   9.255   7.769
    7  ARG    O   47   7.343   9.246   7.800
    7  ARG   CB   48   7.562   9.372   7.969
    7  ARG   CG   49   7.658   9.480   8.019
    7  ARG   CD   50   7.666   9.497   8.171
    7  ARG   NE   51   7.679   9.368   8.241
    7  ARG   CZ   52   7.793   9.298   8.245
    7  ARG  NH1   53   7.796   9.183   8.310
    7  ARG  NH2   54   7.904   9.342   8.184
    8  ILE    N   55   7.516   9.177   7.676
    8  ILE   CA   56   7.442   9.068   7.612
    8  ILE    C   57   7.496   8.934   7.659
    8  ILE    O   58   7.616   8.907   7.643
    8  ILE   CB   59   7.452   9.076   7.459
    8  ILE  CG1   60   7.419   9.217   7.409
    8  ILE  CG2   61   7.362   8.969   7.396
    8  ILE  CD1   62   7.438   9.237   7.258
    9  GLY    N   63   7.409   8.854   7.718
    9  GLY   CA   64   7.445   8.721   7.763
    9  GLY    C   65   7.421   8.618   7.655
    9  GLY    O   66   7.319   8.622   7.584
   10  THR    N   67   7.512   8.522   7.647
   10  THR   CA   68   7.502   8.412   7.553
   10  THR    C   69   7.571   8.288   7.611
   10  THR    O   70   7.658   8.297   7.698
   10  THR   CB   71   7.562   8.450   7.416
   10  THR  OG1   72   7.520   8.355   7.318
   10  THR  CG2   73   7.715   8.456   7.422
   11  ASP    N   74   7.522   8.172   7.568
   11  ASP   CA   75   7.580   8.045   7.606
   11  ASP    C   76   7.661   7.991   7.490
   11  ASP    O   77   7.608   7.955   7.384
   11  ASP   CB   78   7.466   7.949   7.645
   11  ASP   CG   79   7.505   7.801   7.638
   11  ASP  OD1   80   7.623   7.767   7.662
   11  ASP  OD2   81   7.415   7.720   7.610
   12  THR    N   82   7.792   7.994   7.507
   12  THR   CA   83   7.886   7.973   7.397
   12  THR    C   84   7.914   7.825   7.369
   12  THR    O   85   8.025   7.789   7.332
   12  THR   CB   86   8.016   8.048   7.426
   12  THR  OG1   87   8.061   8.018   7.560
   12  THR  CG2   88   7.993   8.199   7.416
   13  THR    N   89   7.812   7.739   7.383
   13  THR   CA   90   7.828   7.597   7.350
   13  THR    C   91   7.721   7.549   7.252
   13  THR    O   92   7.668   7.440   7.265
   13  THR   CB   93   7.826   7.510   7.477
   13  THR  OG1   94   7.703   7.527   7.546
   13  THR  CG2   95   7.941   7.547   7.572
   14  TYR    N   96   7.689   7.630   7.152
   14  TYR   CA   97   7.581   7.598   7.061
   14  TYR    C   98   7.618   7.643   6.919
   14  TYR    O   99   7.554   7.732   6.862
   14  TYR   CB  100   7.454   7.668   7.108
   14  TYR   CG  101   7.328   7.583   7.107
   14  TYR  CD1  102   7.316   7.468   7.185
   14  TYR  CD2  103   7.220   7.620   7.029
   14  TYR  CE1  104   7.198   7.392   7.182
   14  TYR  CE2  105   7.105   7.547   7.026
   14  TYR   CZ  106   7.093   7.434   7.102
   14  TYR   OH  107   6.975   7.363   7.095
   15  ALA    N  108   7.726   7.589   6.865
   15  ALA   CA  109   7.768   7.622   6.730
   15  ALA    C  110   7.662   7.572   6.631
   15  ALA    O  111   7.592   7.476   6.661
   15  ALA   CB  112   7.899   7.555   6.702
   16  PRO    N  113   7.636   7.645   6.522
   16  PRO   CA  114   7.715   7.760   6.476
   16  PRO    C  115   7.655   7.894   6.520
   16  PRO    O  116   7.687   7.998   6.464
   16  PRO   CB  117   7.705   7.746   6.325
   16  PRO   CG  118   7.565   7.696   6.304
   16  PRO   CD  119   7.534   7.609   6.424
   17  PHE    N  120   7.570   7.892   6.623
   17  PHE   CA  121   7.502   8.014   6.668
   17  PHE    C  122   7.585   8.091   6.769
   17  PHE    O  123   7.602   8.211   6.756
   17  PHE   CB  124   7.362   7.983   6.722
   17  PHE   CG  125   7.271   7.927   6.619
   17  PHE  CD1  126   7.216   8.010   6.523
   17  PHE  CD2  127   7.240   7.792   6.617
   17  PHE  CE1  128   7.131   7.961   6.424
   17  PHE  CE2  129   7.155   7.742   6.519
   17  PHE   CZ  130   7.100   7.826   6.423
   18  SER    N  131   7.648   8.018   6.860
   18  SER   CA  132   7.729   8.081   6.962
   18  SER    C  133   7.834   7.983   7.012
   18  SER    O  134   7.800   7.879   7.065
   18  SER   CB  135   7.640   8.126   7.078
   18  SER   OG  136   7.714   8.197   7.175
   19  SER    N  137   7.960   8.014   6.989
   19  SER   CA  138   8.068   7.934   7.043
   19  SER    C  139   8.192   8.020   7.059
   19  SER    O  140   8.185   8.141   7.044
   19  SER   CB  141   8.096   7.812   6.955
   19  SER   OG  142   8.139   7.854   6.827
   20  LYS    N  143   8.304   7.958   7.090
   20  LYS   CA  144   8.427   8.034   7.103
   20  LYS    C  145   8.533   7.976   7.011
   20  LYS    O  146   8.530   7.858   6.980
   20  LYS   CB  147   8.473   8.033   7.248
   20  LYS   CG  148   8.391   8.124   7.334
   20  LYS   CD  149   8.452   8.145   7.471
   20  LYS   CE  150   8.401   8.274   7.530
   20  LYS   NZ  151   8.429   8.282   7.674
   21  ASP    N  152   8.616   8.063   6.956
   21  ASP   CA  153   8.726   8.017   6.874
   21  ASP    C  154   8.850   7.979   6.956
   21  ASP    O  155   8.845   7.983   7.079
   21  ASP   CB  156   8.761   8.119   6.763
   21  ASP   CG  157   8.826   8.247   6.816
   21  ASP  OD1  158   8.867   8.253   6.934
   21  ASP  OD2  159   8.836   8.343   6.736
   22  ALA    N  160   8.962   7.953   6.889
   22  ALA   CA  161   9.083   7.906   6.959
   22  ALA    C  162   9.139   8.010   7.056
   22  ALA    O  163   9.211   7.974   7.150
   22  ALA   CB  164   9.190   7.866   6.860
   23  LYS    N  165   9.121   8.140   7.025
   23  LYS   CA  166   9.164   8.246   7.117
   23  LYS    C  167   9.070   8.267   7.232
   23  LYS    O  168   9.090   8.360   7.309
   23  LYS   CB  169   9.180   8.381   7.047
   23  LYS   CG  170   9.258   8.381   6.917
   23  LYS   CD  171   9.274   8.524   6.872
   23  LYS   CE  172   9.253   8.542   6.721
   23  LYS   NZ  173   9.117   8.507   6.675
   24  GLY    N  174   8.949   8.215   7.219
   24  GLY   CA  175   8.844   8.244   7.316
   24  GLY    C  176   8.755   8.362   7.279
   24  GLY    O  177   8.680   8.411   7.362
   25  GLU    N  178   8.765   8.411   7.155
   25  GLU   CA  179   8.670   8.512   7.106
   25  GLU    C  180   8.535   8.448   7.079
   25  GLU    O  181   8.528   8.334   7.037
   25  GLU   CB  182   8.722   8.575   6.976
   25  GLU   CG  183   8.842   8.665   6.992
   25  GLU   CD  184   8.804   8.799   7.050
   25  GLU  OE1  185   8.752   8.882   6.973
   25  GLU  OE2  186   8.825   8.820   7.170
   26  PHE    N  187   8.427   8.524   7.102
   26  PHE   CA  188   8.290   8.479   7.074
   26  PHE    C  189   8.268   8.474   6.922
   26  PHE    O  190   8.299   8.569   6.852
   26  PHE   CB  191   8.187   8.578   7.134
   26  PHE   CG  192   8.180   8.582   7.287
   26  PHE  CD1  193   8.283   8.637   7.364
   26  PHE  CD2  194   8.069   8.533   7.352
   26  PHE  CE1  195   8.272   8.639   7.503
   26  PHE  CE2  196   8.058   8.536   7.491
   26  PHE   CZ  197   8.159   8.589   7.567
   27  ILE    N  198   8.214   8.363   6.870
   27  ILE   CA  199   8.185   8.352   6.726
   27  ILE    C  200   8.050   8.289   6.699
   27  ILE    O  201   8.002   8.210   6.779
   27  ILE   CB  202   8.293   8.272   6.652
   27  ILE  CG1  203   8.308   8.132   6.711
   27  ILE  CG2  204   8.426   8.348   6.648
   27  ILE  CD1  205   8.384   8.035   6.622
   28  GLY    N  206   7.991   8.317   6.584
   28  GLY   CA  207   7.870   8.249   6.543
   28  GLY    C  208   7.764   8.344   6.494
   28  GLY    O  209   7.776   8.465   6.508
   29  PHE    N  210   7.657   8.290   6.440
   29  PHE   CA  211   7.551   8.371   6.381
   29  PHE    C  212   7.484   8.465   6.483
   29  PHE    O  213   7.452   8.578   6.449
   29  PHE   CB  214   7.447   8.279   6.315
   29  PHE   CG  215   7.347   8.351   6.228
   29  PHE  CD1  216   7.389   8.441   6.130
   29  PHE  CD2  217   7.212   8.327   6.243
   29  PHE  CE1  218   7.295   8.506   6.051
   29  PHE  CE2  219   7.119   8.391   6.165
   29  PHE   CZ  220   7.160   8.481   6.069
   30  ASP    N  221   7.465   8.418   6.607
   30  ASP   CA  222   7.406   8.502   6.712
   30  ASP    C  223   7.494   8.622   6.739
   30  ASP    O  224   7.444   8.733   6.764
   30  ASP   CB  225   7.387   8.423   6.842
   30  ASP   CG  226   7.256   8.344   6.846
   30  ASP  OD1  227   7.175   8.354   6.752
   30  ASP  OD2  228   7.236   8.272   6.945
   31  ILE    N  229   7.626   8.598   6.742
   31  ILE   CA  230   7.725   8.703   6.768
   31  ILE    C  231   7.725   8.803   6.652
   31  ILE    O  232   7.715   8.923   6.674
   31  ILE   CB  233   7.865   8.643   6.790
   31  ILE  CG1  234   7.861   8.524   6.887
   31  ILE  CG2  235   7.966   8.750   6.834
   31  ILE  CD1  236   7.813   8.556   7.029
   32  ASP    N  237   7.718   8.753   6.528
   32  ASP   CA  238   7.712   8.841   6.411
   32  ASP    C  239   7.588   8.928   6.411
   32  ASP    O  240   7.596   9.049   6.381
   32  ASP   CB  241   7.716   8.761   6.281
   32  ASP   CG  242   7.849   8.689   6.259
   32  ASP  OD1  243   7.950   8.725   6.323
   32  ASP  OD2  244   7.852   8.596   6.177
   33  LEU    N  245   7.471   8.868   6.437
   33  LEU   CA  246   7.348   8.944   6.445
   33  LEU    C  247   7.351   9.049   6.557
   33  LEU    O  248   7.315   9.164   6.534
   33  LEU   CB  249   7.227   8.852   6.466
   33  LEU   CG  250   7.181   8.768   6.348
   33  LEU  CD1  251   7.083   8.664   6.396
   33  LEU  CD2  252   7.114   8.857   6.245
   34  GLY    N  253   7.394   9.010   6.677
   34  GLY   CA  254   7.401   9.103   6.789
   34  GLY    C  255   7.492   9.222   6.760
   34  GLY    O  256   7.456   9.336   6.782
   35  ASN    N  257   7.609   9.194   6.706
   35  ASN   CA  258   7.705   9.300   6.675
   35  ASN    C  259   7.654   9.395   6.566
   35  ASN    O  260   7.675   9.515   6.574
   35  ASN   CB  261   7.841   9.243   6.633
   35  ASN   CG  262   7.922   9.186   6.750
   35  ASN  OD1  263   8.008   9.103   6.730
   35  ASN  ND2  264   7.894   9.233   6.872
   36  GLU    N  265   7.589   9.341   6.463
   36  GLU   CA  266   7.535   9.425   6.357
   36  GLU    C  267   7.423   9.515   6.412
   36  GLU    O  268   7.421   9.636   6.386
   36  GLU   CB  269   7.484   9.340   6.241
   36  GLU   CG  270   7.430   9.423   6.124
   36  GLU   CD  271   7.537   9.508   6.056
   36  GLU  OE1  272   7.656   9.471   6.059
   36  GLU  OE2  273   7.501   9.612   5.998
   37  MET    N  274   7.332   9.457   6.491
   37  MET   CA  275   7.228   9.535   6.558
   37  MET    C  276   7.285   9.645   6.649
   37  MET    O  277   7.243   9.759   6.641
   37  MET   CB  278   7.131   9.443   6.636
   37  MET   CG  279   7.037   9.364   6.545
   37  MET   SD  280   6.911   9.269   6.633
   37  MET   CE  281   7.012   9.143   6.703
   38  CYS    N  282   7.387   9.612   6.729
   38  CYS   CA  283   7.449   9.712   6.816
   38  CYS    C  284   7.507   9.828   6.738
   38  CYS    O  285   7.491   9.945   6.776
   38  CYS   CB  286   7.558   9.648   6.901
   38  CYS   SG  287   7.494   9.526   7.020
   39  LYS    N  288   7.569   9.794   6.624
   39  LYS   CA  289   7.624   9.892   6.529
   39  LYS    C  290   7.515   9.986   6.477
   39  LYS    O  291   7.529  10.107   6.482
   39  LYS   CB  292   7.692   9.818   6.415
   39  LYS   CG  293   7.753   9.907   6.309
   39  LYS   CD  294   7.768   9.830   6.180
   39  LYS   CE  295   7.836   9.913   6.072
   39  LYS   NZ  296   7.761  10.036   6.037
   40  ARG    N  297   7.400   9.931   6.441
   40  ARG   CA  298   7.290  10.015   6.392
   40  ARG    C  299   7.219  10.092   6.504
   40  ARG    O  300   7.164  10.198   6.479
   40  ARG   CB  301   7.194   9.930   6.312
   40  ARG   CG  302   7.257   9.877   6.187
   40  ARG   CD  303   7.168   9.796   6.098
   40  ARG   NE  304   7.249   9.733   5.996
   40  ARG   CZ  305   7.221   9.745   5.868
   40  ARG  NH1  306   7.299   9.686   5.780
   40  ARG  NH2  307   7.115   9.815   5.829
   41  MET    N  308   7.221  10.039   6.625
   41  MET   CA  309   7.162  10.110   6.738
   41  MET    C  310   7.254  10.220   6.788
   41  MET    O  311   7.213  10.305   6.869
   41  MET   CB  312   7.134  10.012   6.851
   41  MET   CG  313   7.024   9.915   6.819
   41  MET   SD  314   7.032   9.771   6.924
   41  MET   CE  315   6.989   9.844   7.079
   42  GLN    N  316   7.378  10.213   6.745
   42  GLN   CA  317   7.483  10.306   6.790
   42  GLN    C  318   7.505  10.300   6.940
   42  GLN    O  319   7.532  10.403   7.004
   42  GLN   CB  320   7.449  10.449   6.752
   42  GLN   CG  321   7.420  10.465   6.605
   42  GLN   CD  322   7.347  10.595   6.580
   42  GLN  OE1  323   7.225  10.598   6.568
   42  GLN  NE2  324   7.424  10.703   6.572
   43  VAL    N  325   7.499  10.180   6.993
   43  VAL   CA  326   7.538  10.153   7.130
   43  VAL    C  327   7.664  10.069   7.131
   43  VAL    O  328   7.699  10.008   7.032
   43  VAL   CB  329   7.427  10.078   7.205
   43  VAL  CG1  330   7.304  10.164   7.221
   43  VAL  CG2  331   7.391   9.946   7.134
   44  LYS    N  332   7.734  10.067   7.243
   44  LYS   CA  333   7.841   9.971   7.263
   44  LYS    C  334   7.785   9.846   7.331
   44  LYS    O  335   7.693   9.857   7.411
   44  LYS   CB  336   7.948  10.035   7.350
   44  LYS   CG  337   8.019  10.149   7.282
   44  LYS   CD  338   8.100  10.099   7.166
   44  LYS   CE  339   8.210  10.197   7.125
   44  LYS   NZ  340   8.169  10.278   7.009
   45  CYS    N  341   7.832   9.728   7.293
   45  CYS   CA  342   7.778   9.606   7.350
   45  CYS    C  343   7.889   9.519   7.405
   45  CYS    O  344   7.996   9.511   7.345
   45  CYS   CB  345   7.699   9.527   7.246
   45  CYS   SG  346   7.544   9.608   7.198
   46  THR    N  347   7.868   9.460   7.521
   46  THR   CA  348   7.962   9.366   7.579
   46  THR    C  349   7.900   9.228   7.581
   46  THR    O  350   7.782   9.215   7.612
   46  THR   CB  351   7.995   9.411   7.721
   46  THR  OG1  352   8.059   9.538   7.715
   46  THR  CG2  353   8.084   9.309   7.793
   47  TRP    N  354   7.972   9.126   7.535
   47  TRP   CA  355   7.922   8.988   7.543
   47  TRP    C  356   7.965   8.924   7.673
   47  TRP    O  357   8.079   8.939   7.714
   47  TRP   CB  358   7.966   8.906   7.424
   47  TRP   CG  359   7.903   8.952   7.298
   47  TRP  CD1  360   7.951   9.047   7.215
   47  TRP  CD2  361   7.780   8.905   7.241
   47  TRP  NE1  362   7.866   9.063   7.109
   47  TRP  CE2  363   7.761   8.978   7.123
   47  TRP  CE3  364   7.685   8.809   7.278
   47  TRP  CZ2  365   7.651   8.958   7.041
   47  TRP  CZ3  366   7.574   8.790   7.195
   47  TRP  CH2  367   7.559   8.865   7.078
   48  VAL    N  368   7.871   8.854   7.738
   48  VAL   CA  369   7.896   8.787   7.864
   48  VAL    C  370   7.856   8.641   7.852
   48  VAL    O  371   7.742   8.612   7.821
   48  VAL   CB  372   7.813   8.853   7.975
   48  VAL  CG1  373   7.833   8.783   8.108
   48  VAL  CG2  374   7.847   9.002   7.988
   49  ALA    N  375   7.952   8.549   7.868
   49  ALA   CA  376   7.922   8.406   7.856
   49  ALA    C  377   7.857   8.356   7.984
   49  ALA    O  378   7.889   8.403   8.092
   49  ALA   CB  379   8.048   8.328   7.829
   50  SER    N  380   7.762   8.265   7.970
   50  SER   CA  381   7.686   8.213   8.082
   50  SER    C  382   7.634   8.074   8.047
   50  SER    O  383   7.623   8.041   7.930
   50  SER   CB  384   7.570   8.310   8.111
   50  SER   OG  385   7.469   8.252   8.193
   51  ASP    N  386   7.619   7.987   8.145
   51  ASP   CA  387   7.540   7.867   8.124
   51  ASP    C  388   7.401   7.906   8.080
   51  ASP    O  389   7.347   8.004   8.129
   51  ASP   CB  390   7.530   7.784   8.252
   51  ASP   CG  391   7.657   7.705   8.283
   51  ASP  OD1  392   7.750   7.702   8.200
   51  ASP  OD2  393   7.662   7.646   8.393
   52  PHE    N  394   7.340   7.827   7.991
   52  PHE   CA  395   7.206   7.858   7.939
   52  PHE    C  396   7.103   7.883   8.050
   52  PHE    O  397   7.024   7.976   8.039
   52  PHE   CB  398   7.157   7.751   7.843
   52  PHE   CG  399   7.032   7.790   7.771
   52  PHE  CD1  400   7.037   7.885   7.671
   52  PHE  CD2  401   6.911   7.733   7.805
   52  PHE  CE1  402   6.923   7.922   7.604
   52  PHE  CE2  403   6.796   7.770   7.738
   52  PHE   CZ  404   6.802   7.865   7.637
   53  ASP    N  405   7.099   7.798   8.153
   53  ASP   CA  406   6.995   7.809   8.255
   53  ASP    C  407   7.015   7.929   8.349
   53  ASP    O  408   6.926   7.963   8.426
   53  ASP   CB  409   6.978   7.678   8.335
   53  ASP   CG  410   7.091   7.650   8.434
   53  ASP  OD1  411   7.204   7.703   8.416
   53  ASP  OD2  412   7.066   7.573   8.530
   54  ALA    N  413   7.130   7.994   8.341
   54  ALA   CA  414   7.154   8.114   8.420
   54  ALA    C  415   7.112   8.242   8.348
   54  ALA    O  416   7.107   8.348   8.409
   54  ALA   CB  417   7.300   8.122   8.458
   55  LEU    N  418   7.078   8.232   8.220
   55  LEU   CA  419   7.061   8.352   8.138
   55  LEU    C  420   6.939   8.436   8.178
   55  LEU    O  421   6.950   8.555   8.203
   55  LEU   CB  422   7.056   8.317   7.990
   55  LEU   CG  423   7.186   8.272   7.924
   55  LEU  CD1  424   7.156   8.216   7.788
   55  LEU  CD2  425   7.287   8.386   7.912
   56  ILE    N  426   6.823   8.373   8.190
   56  ILE   CA  427   6.704   8.446   8.226
   56  ILE    C  428   6.706   8.500   8.371
   56  ILE    O  429   6.676   8.616   8.392
   56  ILE   CB  430   6.577   8.364   8.198
   56  ILE  CG1  431   6.556   8.352   8.046
   56  ILE  CG2  432   6.453   8.426   8.263
   56  ILE  CD1  433   6.441   8.263   8.004
   57  PRO    N  434   6.763   8.425   8.466
   57  PRO   CA  435   6.789   8.480   8.601
   57  PRO    C  436   6.883   8.601   8.601
   57  PRO    O  437   6.855   8.702   8.665
   57  PRO   CB  438   6.851   8.362   8.676
   57  PRO   CG  439   6.787   8.244   8.616
   57  PRO   CD  440   6.776   8.278   8.468
   58  SER    N  441   6.991   8.595   8.525
   58  SER   CA  442   7.083   8.708   8.516
   58  SER    C  443   7.018   8.832   8.456
   58  SER    O  444   7.050   8.944   8.497
   58  SER   CB  445   7.205   8.669   8.434
   58  SER   OG  446   7.281   8.573   8.504
   59  LEU    N  447   6.935   8.811   8.354
   59  LEU   CA  448   6.861   8.921   8.291
   59  LEU    C  449   6.768   8.986   8.394
   59  LEU    O  450   6.763   9.110   8.408
   59  LEU   CB  451   6.776   8.869   8.173
   59  LEU   CG  452   6.694   8.972   8.093
   59  LEU  CD1  453   6.786   9.070   8.028
   59  LEU  CD2  454   6.607   8.906   7.989
   60  LYS    N  455   6.694   8.904   8.466
   60  LYS   CA  456   6.600   8.955   8.563
   60  LYS    C  457   6.669   9.025   8.680
   60  LYS    O  458   6.620   9.126   8.728
   60  LYS   CB  459   6.511   8.842   8.612
   60  LYS   CG  460   6.405   8.805   8.511
   60  LYS   CD  461   6.297   8.721   8.574
   60  LYS   CE  462   6.342   8.577   8.581
   60  LYS   NZ  463   6.260   8.503   8.679
   61  ALA    N  464   6.792   8.985   8.709
   61  ALA   CA  465   6.873   9.049   8.813
   61  ALA    C  466   6.953   9.169   8.762
   61  ALA    O  467   7.027   9.230   8.838
   61  ALA   CB  468   6.964   8.946   8.877
   62  LYS    N  469   6.942   9.200   8.632
   62  LYS   CA  470   7.014   9.313   8.569
   62  LYS    C  471   7.166   9.294   8.566
   62  LYS    O  472   7.239   9.390   8.550
   62  LYS   CB  473   6.976   9.447   8.634
   62  LYS   CG  474   6.826   9.476   8.631
   62  LYS   CD  475   6.792   9.618   8.678
   62  LYS   CE  476   6.807   9.716   8.564
   62  LYS   NZ  477   6.704   9.825   8.565
   63  LYS    N  478   7.212   9.170   8.564
   63  LYS   CA  479   7.353   9.145   8.542
   63  LYS    C  480   7.389   9.156   8.394
   63  LYS    O  481   7.508   9.167   8.360
   63  LYS   CB  482   7.390   9.006   8.590
   63  LYS   CG  483   7.371   8.979   8.737
   63  LYS   CD  484   7.434   8.846   8.772
   63  LYS   CE  485   7.394   8.796   8.908
   63  LYS   NZ  486   7.448   8.660   8.929
   64  ILE    N  487   7.290   9.126   8.309
   64  ILE   CA  488   7.296   9.154   8.166
   64  ILE    C  489   7.171   9.228   8.124
   64  ILE    O  490   7.074   9.230   8.198
   64  ILE   CB  491   7.308   9.025   8.084
   64  ILE  CG1  492   7.192   8.929   8.115
   64  ILE  CG2  493   7.444   8.959   8.103
   64  ILE  CD1  494   7.193   8.799   8.034
   65  ASP    N  495   7.172   9.283   8.003
   65  ASP   CA  496   7.059   9.362   7.956
   65  ASP    C  497   6.980   9.292   7.846
   65  ASP    O  498   6.868   9.331   7.818
   65  ASP   CB  499   7.108   9.497   7.906
   65  ASP   CG  500   7.186   9.571   8.011
   65  ASP  OD1  501   7.128   9.595   8.118
   65  ASP  OD2  502   7.304   9.603   7.987
   66  ALA    N  503   7.041   9.195   7.780
   66  ALA   CA  504   6.974   9.125   7.673
   66  ALA    C  505   7.029   8.982   7.660
   66  ALA    O  506   7.140   8.956   7.706
   66  ALA   CB  507   6.991   9.202   7.543
   67  ILE    N  508   6.949   8.890   7.607
   67  ILE   CA  509   6.993   8.754   7.579
   67  ILE    C  510   6.986   8.729   7.430
   67  ILE    O  511   6.880   8.743   7.371
   67  ILE   CB  512   6.904   8.651   7.651
   67  ILE  CG1  513   6.902   8.674   7.802
   67  ILE  CG2  514   6.950   8.509   7.614
   67  ILE  CD1  515   6.789   8.598   7.873
   68  ILE    N  516   7.099   8.693   7.369
   68  ILE   CA  517   7.096   8.637   7.235
   68  ILE    C  518   7.168   8.503   7.234
   68  ILE    O  519   7.289   8.497   7.250
   68  ILE   CB  520   7.159   8.733   7.133
   68  ILE  CG1  521   7.093   8.871   7.140
   68  ILE  CG2  522   7.150   8.678   6.991
   68  ILE  CD1  523   7.162   8.981   7.058
   69  SER    N  524   7.090   8.396   7.233
   69  SER   CA  525   7.142   8.265   7.266
   69  SER    C  526   7.048   8.156   7.212
   69  SER    O  527   7.016   8.062   7.282
   69  SER   CB  528   7.159   8.253   7.418
   69  SER   OG  529   7.257   8.156   7.455
   70  SER    N  530   7.001   8.172   7.088
   70  SER   CA  531   6.900   8.082   7.030
   70  SER    C  532   6.780   8.065   7.124
   70  SER    O  533   6.722   7.955   7.136
   70  SER   CB  534   6.961   7.945   6.996
   70  SER   OG  535   7.071   7.956   6.907
   71  LEU    N  536   6.738   8.175   7.188
   71  LEU   CA  537   6.632   8.172   7.289
   71  LEU    C  538   6.494   8.172   7.225
   71  LEU    O  539   6.451   8.273   7.172
   71  LEU   CB  540   6.645   8.293   7.384
   71  LEU   CG  541   6.559   8.292   7.511
   71  LEU  CD1  542   6.611   8.184   7.606
   71  LEU  CD2  543   6.559   8.431   7.576
   72  SER    N  544   6.427   8.057   7.226
   72  SER   CA  545   6.295   8.043   7.166
   72  SER    C  546   6.191   8.129   7.235
   72  SER    O  547   6.187   8.138   7.359
   72  SER   CB  548   6.252   7.897   7.167
   72  SER   OG  549   6.331   7.823   7.077
   73  ILE    N  550   6.106   8.192   7.153
   73  ILE   CA  551   5.993   8.273   7.201
   73  ILE    C  552   5.876   8.184   7.234
   73  ILE    O  553   5.816   8.125   7.143
   73  ILE   CB  554   5.952   8.373   7.091
   73  ILE  CG1  555   6.073   8.451   7.039
   73  ILE  CG2  556   5.843   8.468   7.141
   73  ILE  CD1  557   6.043   8.533   6.913
   74  THR    N  558   5.855   8.157   7.361
   74  THR   CA  559   5.746   8.069   7.401
   74  THR    C  560   5.646   8.146   7.484
   74  THR    O  561   5.682   8.242   7.554
   74  THR   CB  562   5.797   7.950   7.484
   74  THR  OG1  563   5.850   7.998   7.607
   74  THR  CG2  564   5.905   7.871   7.407
   75  ASP    N  565   5.528   8.088   7.496
   75  ASP   CA  566   5.421   8.138   7.580
   75  ASP    C  567   5.468   8.150   7.726
   75  ASP    O  568   5.453   8.254   7.787
   75  ASP   CB  569   5.301   8.044   7.568
   75  ASP   CG  570   5.175   8.093   7.639
   75  ASP  OD1  571   5.177   8.203   7.700
   75  ASP  OD2  572   5.075   8.019   7.634
   76  LYS    N  573   5.535   8.048   7.776
   76  LYS   CA  574   5.583   8.049   7.915
   76  LYS    C  575   5.683   8.162   7.942
   76  LYS    O  576   5.675   8.233   8.042
   76  LYS   CB  577   5.648   7.916   7.948
   76  LYS   CG  578   5.561   7.827   8.032
   76  LYS   CD  579   5.645   7.722   8.100
   76  LYS   CE  580   5.741   7.788   8.196
   76  LYS   NZ  581   5.842   7.690   8.242
   77  ARG    N  582   5.784   8.172   7.857
   77  ARG   CA  583   5.885   8.275   7.874
   77  ARG    C  584   5.829   8.418   7.864
   77  ARG    O  585   5.877   8.507   7.932
   77  ARG   CB  586   5.998   8.254   7.774
   77  ARG   CG  587   6.091   8.142   7.812
   77  ARG   CD  588   6.184   8.101   7.701
   77  ARG   NE  589   6.271   7.994   7.746
   77  ARG   CZ  590   6.344   7.925   7.661
   77  ARG  NH1  591   6.422   7.829   7.706
   77  ARG  NH2  592   6.339   7.953   7.530
   78  GLN    N  593   5.724   8.438   7.783
   78  GLN   CA  594   5.664   8.570   7.770
   78  GLN    C  595   5.591   8.614   7.897
   78  GLN    O  596   5.559   8.731   7.912
   78  GLN   CB  597   5.567   8.576   7.653
   78  GLN   CG  598   5.634   8.549   7.521
   78  GLN   CD  599   5.599   8.650   7.415
   78  GLN  OE1  600   5.555   8.612   7.307
   78  GLN  NE2  601   5.619   8.779   7.444
   79  GLN    N  602   5.560   8.521   7.985
   79  GLN   CA  603   5.505   8.558   8.114
   79  GLN    C  604   5.612   8.627   8.196
   79  GLN    O  605   5.580   8.706   8.284
   79  GLN   CB  606   5.449   8.437   8.187
   79  GLN   CG  607   5.342   8.360   8.109
   79  GLN   CD  608   5.252   8.449   8.025
   79  GLN  OE1  609   5.180   8.534   8.077
   79  GLN  NE2  610   5.255   8.431   7.894
   80  GLU    N  611   5.739   8.597   8.169
   80  GLU   CA  612   5.849   8.652   8.249
   80  GLU    C  613   5.917   8.769   8.183
   80  GLU    O  614   5.974   8.851   8.253
   80  GLU   CB  615   5.957   8.549   8.280
   80  GLU   CG  616   5.910   8.415   8.329
   80  GLU   CD  617   6.027   8.326   8.352
   80  GLU  OE1  618   6.067   8.255   8.258
   80  GLU  OE2  619   6.080   8.328   8.465
   81  ILE    N  620   5.958   8.745   8.060
   81  ILE   CA  621   6.043   8.840   7.987
   81  ILE    C  622   5.974   8.886   7.859
   81  ILE    O  623   5.862   8.841   7.828
   81  ILE   CB  624   6.183   8.782   7.956
   81  ILE  CG1  625   6.176   8.663   7.859
   81  ILE  CG2  626   6.256   8.742   8.084
   81  ILE  CD1  627   6.314   8.620   7.808
   82  ALA    N  628   6.036   8.983   7.791
   82  ALA   CA  629   5.991   9.032   7.662
   82  ALA    C  630   6.087   8.984   7.554
   82  ALA    O  631   6.202   8.952   7.584
   82  ALA   CB  632   5.986   9.182   7.664
   83  PHE    N  633   6.042   8.983   7.428
   83  PHE   CA  634   6.129   8.942   7.318
   83  PHE    C  635   6.130   9.047   7.209
   83  PHE    O  636   6.027   9.109   7.182
   83  PHE   CB  637   6.082   8.809   7.257
   83  PHE   CG  638   6.108   8.688   7.342
   83  PHE  CD1  639   6.012   8.646   7.434
   83  PHE  CD2  640   6.227   8.617   7.330
   83  PHE  CE1  641   6.034   8.534   7.514
   83  PHE  CE2  642   6.249   8.505   7.409
   83  PHE   CZ  643   6.152   8.464   7.501
   84  SER    N  644   6.241   9.061   7.137
   84  SER   CA  645   6.239   9.125   7.007
   84  SER    C  646   6.152   9.044   6.910
   84  SER    O  647   6.111   8.933   6.941
   84  SER   CB  648   6.381   9.138   6.949
   84  SER   OG  649   6.430   9.010   6.911
   85  ASP    N  650   6.135   9.094   6.789
   85  ASP   CA  651   6.086   9.014   6.677
   85  ASP    C  652   6.180   8.898   6.650
   85  ASP    O  653   6.296   8.901   6.691
   85  ASP   CB  654   6.073   9.098   6.551
   85  ASP   CG  655   5.964   9.204   6.560
   85  ASP  OD1  656   5.859   9.180   6.623
   85  ASP  OD2  657   5.985   9.313   6.504
   86  LYS    N  658   6.133   8.805   6.570
   86  LYS   CA  659   6.205   8.681   6.541
   86  LYS    C  660   6.340   8.706   6.472
   86  LYS    O  661   6.346   8.774   6.371
   86  LYS   CB  662   6.118   8.592   6.453
   86  LYS   CG  663   6.180   8.459   6.416
   86  LYS   CD  664   6.080   8.366   6.351
   86  LYS   CE  665   6.085   8.378   6.200
   86  LYS   NZ  666   6.000   8.275   6.137
   87  LEU    N  667   6.444   8.641   6.525
   87  LEU   CA  668   6.576   8.639   6.461
   87  LEU    C  669   6.590   8.527   6.357
   87  LEU    O  670   6.650   8.547   6.253
   87  LEU   CB  671   6.687   8.631   6.567
   87  LEU   CG  672   6.698   8.745   6.670
   87  LEU  CD1  673   6.812   8.722   6.769
   87  LEU  CD2  674   6.719   8.875   6.598
   88  TYR    N  675   6.546   8.405   6.392
   88  TYR   CA  676   6.543   8.292   6.298
   88  TYR    C  677   6.456   8.181   6.355
   88  TYR    O  678   6.417   8.186   6.470
   88  TYR   CB  679   6.685   8.241   6.268
   88  TYR   CG  680   6.771   8.216   6.392
   88  TYR  CD1  681   6.759   8.099   6.466
   88  TYR  CD2  682   6.865   8.312   6.432
   88  TYR  CE1  683   6.837   8.078   6.577
   88  TYR  CE2  684   6.943   8.292   6.543
   88  TYR   CZ  685   6.929   8.174   6.615
   88  TYR   OH  686   7.007   8.154   6.725
   89  ALA    N  687   6.422   8.082   6.271
   89  ALA   CA  688   6.336   7.972   6.314
   89  ALA    C  689   6.419   7.868   6.388
   89  ALA    O  690   6.540   7.863   6.372
   89  ALA   CB  691   6.271   7.909   6.194
   90  ALA    N  692   6.356   7.787   6.471
   90  ALA   CA  693   6.427   7.683   6.541
   90  ALA    C  694   6.334   7.567   6.572
   90  ALA    O  695   6.243   7.581   6.651
   90  ALA   CB  696   6.485   7.738   6.670
   91  ASP    N  697   6.353   7.454   6.502
   91  ASP   CA  698   6.280   7.331   6.534
   91  ASP    C  699   6.368   7.237   6.615
   91  ASP    O  700   6.489   7.251   6.614
   91  ASP   CB  701   6.234   7.260   6.408
   91  ASP   CG  702   6.120   7.332   6.341
   91  ASP  OD1  703   6.020   7.361   6.410
   91  ASP  OD2  704   6.131   7.359   6.221
   92  SER    N  705   6.305   7.141   6.684
   92  SER   CA  706   6.378   7.042   6.764
   92  SER    C  707   6.381   6.908   6.690
   92  SER    O  708   6.284   6.870   6.625
   92  SER   CB  709   6.308   7.023   6.898
   92  SER   OG  710   6.339   7.130   6.984
   93  ARG    N  711   6.489   6.830   6.708
   93  ARG   CA  712   6.500   6.701   6.643
   93  ARG    C  713   6.596   6.611   6.722
   93  ARG    O  714   6.692   6.660   6.780
   93  ARG   CB  715   6.549   6.721   6.500
   93  ARG   CG  716   6.521   6.606   6.406
   93  ARG   CD  717   6.527   6.645   6.261
   93  ARG   NE  718   6.510   6.529   6.175
   93  ARG   CZ  719   6.532   6.533   6.043
   93  ARG  NH1  720   6.515   6.424   5.972
   93  ARG  NH2  721   6.570   6.646   5.984
   94  LEU    N  722   6.566   6.481   6.729
   94  LEU   CA  723   6.652   6.383   6.796
   94  LEU    C  724   6.771   6.351   6.708
   94  LEU    O  725   6.755   6.332   6.587
   94  LEU   CB  726   6.573   6.252   6.819
   94  LEU   CG  727   6.509   6.225   6.956
   94  LEU  CD1  728   6.465   6.081   6.962
   94  LEU  CD2  729   6.603   6.255   7.073
   95  ILE    N  730   6.886   6.322   6.770
   95  ILE   CA  731   6.997   6.255   6.703
   95  ILE    C  732   7.035   6.129   6.778
   95  ILE    O  733   7.017   6.120   6.898
   95  ILE   CB  734   7.121   6.346   6.691
   95  ILE  CG1  735   7.175   6.385   6.830
   95  ILE  CG2  736   7.093   6.466   6.605
   95  ILE  CD1  737   7.302   6.469   6.823
   96  ALA    N  738   7.084   6.030   6.703
   96  ALA   CA  739   7.130   5.904   6.757
   96  ALA    C  740   7.234   5.845   6.664
   96  ALA    O  741   7.269   5.906   6.564
   96  ALA   CB  742   7.012   5.808   6.771
   97  ALA    N  743   7.289   5.728   6.700
   97  ALA   CA  744   7.381   5.658   6.610
   97  ALA    C  745   7.316   5.624   6.478
   97  ALA    O  746   7.197   5.594   6.473
   97  ALA   CB  747   7.432   5.532   6.676
   98  LYS    N  748   7.395   5.631   6.370
   98  LYS   CA  749   7.347   5.594   6.238
   98  LYS    C  750   7.291   5.453   6.241
   98  LYS    O  751   7.349   5.365   6.302
   98  LYS   CB  752   7.463   5.598   6.140
   98  LYS   CG  753   7.470   5.726   6.061
   98  LYS   CD  754   7.595   5.729   5.977
   98  LYS   CE  755   7.592   5.847   5.884
   98  LYS   NZ  756   7.589   5.976   5.956
   99  GLY    N  757   7.178   5.432   6.177
   99  GLY   CA  758   7.119   5.300   6.177
   99  GLY    C  759   7.040   5.267   6.303
   99  GLY    O  760   6.976   5.163   6.309
  100  SER    N  761   7.040   5.359   6.401
  100  SER   CA  762   6.952   5.345   6.516
  100  SER    C  763   6.806   5.329   6.475
  100  SER    O  764   6.753   5.406   6.395
  100  SER   CB  765   6.965   5.465   6.609
  100  SER   OG  766   6.886   5.446   6.724
  101  PRO    N  767   6.736   5.236   6.536
  101  PRO   CA  768   6.590   5.227   6.523
  101  PRO    C  769   6.515   5.336   6.601
  101  PRO    O  770   6.395   5.350   6.585
  101  PRO   CB  771   6.560   5.091   6.585
  101  PRO   CG  772   6.666   5.075   6.685
  101  PRO   CD  773   6.789   5.126   6.618
  102  ILE    N  774   6.587   5.416   6.679
  102  ILE   CA  775   6.527   5.517   6.767
  102  ILE    C  776   6.442   5.620   6.691
  102  ILE    O  777   6.478   5.665   6.581
  102  ILE   CB  778   6.635   5.583   6.853
  102  ILE  CG1  779   6.674   5.490   6.965
  102  ILE  CG2  780   6.588   5.720   6.906
  102  ILE  CD1  781   6.793   5.536   7.050
  103  GLN    N  782   6.319   5.633   6.736
  103  GLN   CA  783   6.226   5.733   6.689
  103  GLN    C  784   6.187   5.821   6.806
  103  GLN    O  785   6.200   5.779   6.920
  103  GLN   CB  786   6.102   5.664   6.636
  103  GLN   CG  787   6.123   5.590   6.507
  103  GLN   CD  788   6.160   5.683   6.394
  103  GLN  OE1  789   6.085   5.777   6.364
  103  GLN  NE2  790   6.273   5.660   6.331
  104  PRO    N  791   6.143   5.945   6.782
  104  PRO   CA  792   6.102   6.030   6.893
  104  PRO    C  793   5.969   5.985   6.955
  104  PRO    O  794   5.874   6.062   6.959
  104  PRO   CB  795   6.089   6.169   6.827
  104  PRO   CG  796   6.051   6.137   6.686
  104  PRO   CD  797   6.129   6.011   6.651
  105  THR    N  798   5.958   5.859   6.997
  105  THR   CA  799   5.834   5.811   7.058
  105  THR    C  800   5.864   5.743   7.190
  105  THR    O  801   5.973   5.692   7.211
  105  THR   CB  802   5.760   5.712   6.966
  105  THR  OG1  803   5.839   5.594   6.948
  105  THR  CG2  804   5.727   5.775   6.830
  106  LEU    N  805   5.762   5.735   7.274
  106  LEU   CA  806   5.776   5.681   7.408
  106  LEU    C  807   5.814   5.534   7.399
  106  LEU    O  808   5.907   5.488   7.466
  106  LEU   CB  809   5.644   5.696   7.482
  106  LEU   CG  810   5.640   5.662   7.630
  106  LEU  CD1  811   5.739   5.750   7.706
  106  LEU  CD2  812   5.500   5.680   7.681
  107  GLU    N  813   5.750   5.467   7.304
  107  GLU   CA  814   5.770   5.323   7.282
  107  GLU    C  815   5.914   5.291   7.239
  107  GLU    O  816   5.973   5.193   7.281
  107  GLU   CB  817   5.668   5.267   7.181
  107  GLU   CG  818   5.598   5.370   7.091
  107  GLU   CD  819   5.507   5.466   7.167
  107  GLU  OE1  820   5.415   5.420   7.240
  107  GLU  OE2  821   5.526   5.588   7.153
  108  SER    N  822   5.972   5.383   7.163
  108  SER   CA  823   6.106   5.369   7.110
  108  SER    C  824   6.209   5.402   7.219
  108  SER    O  825   6.317   5.341   7.227
  108  SER   CB  826   6.122   5.461   6.991
  108  SER   OG  827   6.238   5.432   6.916
  109  LEU    N  828   6.175   5.499   7.302
  109  LEU   CA  829   6.272   5.561   7.392
  109  LEU    C  830   6.267   5.504   7.535
  109  LEU    O  831   6.354   5.534   7.615
  109  LEU   CB  832   6.254   5.712   7.397
  109  LEU   CG  833   6.289   5.791   7.272
  109  LEU  CD1  834   6.236   5.933   7.284
  109  LEU  CD2  835   6.440   5.789   7.252
  110  LYS    N  836   6.158   5.436   7.571
  110  LYS   CA  837   6.146   5.386   7.707
  110  LYS    C  838   6.268   5.302   7.743
  110  LYS    O  839   6.314   5.222   7.660
  110  LYS   CB  840   6.016   5.306   7.726
  110  LYS   CG  841   5.996   5.197   7.624
  110  LYS   CD  842   6.120   5.109   7.609
  110  LYS   CE  843   6.172   5.060   7.743
  110  LYS   NZ  844   6.063   5.000   7.823
  111  GLY    N  845   6.335   5.338   7.852
  111  GLY   CA  846   6.457   5.269   7.893
  111  GLY    C  847   6.584   5.320   7.825
  111  GLY    O  848   6.692   5.269   7.852
  112  LYS    N  849   6.572   5.419   7.736
  112  LYS   CA  850   6.692   5.476   7.673
  112  LYS    C  851   6.742   5.595   7.757
  112  LYS    O  852   6.670   5.646   7.841
  112  LYS   CB  853   6.663   5.523   7.531
  112  LYS   CG  854   6.616   5.415   7.437
  112  LYS   CD  855   6.722   5.310   7.421
  112  LYS   CE  856   6.681   5.209   7.317
  112  LYS   NZ  857   6.785   5.106   7.300
  113  HIS    N  858   6.866   5.636   7.736
  113  HIS   CA  859   6.917   5.755   7.801
  113  HIS    C  860   6.925   5.867   7.700
  113  HIS    O  861   6.984   5.850   7.594
  113  HIS   CB  862   7.055   5.732   7.859
  113  HIS   CG  863   7.073   5.594   7.913
  113  HIS  ND1  864   7.016   5.554   8.032
  113  HIS  CD2  865   7.143   5.489   7.862
  113  HIS  CE1  866   7.052   5.429   8.050
  113  HIS  NE2  867   7.128   5.385   7.950
  114  VAL    N  868   6.846   5.973   7.725
  114  VAL   CA  869   6.832   6.084   7.634
  114  VAL    C  870   6.884   6.211   7.700
  114  VAL    O  871   6.843   6.245   7.811
  114  VAL   CB  872   6.686   6.103   7.598
  114  VAL  CG1  873   6.667   6.223   7.504
  114  VAL  CG2  874   6.629   5.974   7.537
  115  GLY    N  875   6.978   6.279   7.634
  115  GLY   CA  876   7.035   6.402   7.689
  115  GLY    C  877   6.961   6.526   7.640
  115  GLY    O  878   6.919   6.533   7.524
  116  VAL    N  879   6.940   6.620   7.733
  116  VAL   CA  880   6.882   6.751   7.702
  116  VAL    C  881   6.956   6.858   7.778
  116  VAL    O  882   7.012   6.833   7.886
  116  VAL   CB  883   6.733   6.757   7.739
  116  VAL  CG1  884   6.647   6.672   7.644
  116  VAL  CG2  885   6.710   6.719   7.886
  117  LEU    N  886   6.958   6.979   7.724
  117  LEU   CA  887   7.020   7.093   7.788
  117  LEU    C  888   6.930   7.147   7.900
  117  LEU    O  889   6.812   7.172   7.882
  117  LEU   CB  890   7.046   7.202   7.682
  117  LEU   CG  891   7.103   7.337   7.728
  117  LEU  CD1  892   7.241   7.323   7.789
  117  LEU  CD2  893   7.109   7.431   7.610
  118  GLN    N  894   6.992   7.157   8.019
  118  GLN   CA  895   6.930   7.215   8.137
  118  GLN    C  896   6.880   7.356   8.107
  118  GLN    O  897   6.956   7.443   8.063
  118  GLN   CB  898   7.036   7.218   8.248
  118  GLN   CG  899   6.985   7.225   8.392
  118  GLN   CD  900   7.090   7.174   8.489
  118  GLN  OE1  901   7.209   7.209   8.478
  118  GLN  NE2  902   7.049   7.092   8.583
  119  GLY    N  903   6.750   7.379   8.124
  119  GLY   CA  904   6.692   7.512   8.107
  119  GLY    C  905   6.625   7.532   7.971
  119  GLY    O  906   6.559   7.633   7.950
  120  SER    N  907   6.638   7.434   7.881
  120  SER   CA  908   6.587   7.447   7.744
  120  SER    C  909   6.440   7.406   7.732
  120  SER    O  910   6.384   7.336   7.817
  120  SER   CB  911   6.671   7.363   7.648
  120  SER   OG  912   6.659   7.225   7.678
  121  THR    N  913   6.379   7.444   7.620
  121  THR   CA  914   6.246   7.397   7.587
  121  THR    C  915   6.247   7.245   7.568
  121  THR    O  916   6.150   7.178   7.599
  121  THR   CB  917   6.200   7.463   7.458
  121  THR  OG1  918   6.297   7.438   7.356
  121  THR  CG2  919   6.182   7.614   7.475
  122  GLN    N  920   6.359   7.190   7.518
  122  GLN   CA  921   6.376   7.045   7.504
  122  GLN    C  922   6.370   6.973   7.637
  122  GLN    O  923   6.307   6.867   7.647
  122  GLN   CB  924   6.508   7.012   7.435
  122  GLN   CG  925   6.514   7.047   7.286
  122  GLN   CD  926   6.562   7.189   7.259
  122  GLN  OE1  927   6.619   7.257   7.346
  122  GLN  NE2  928   6.540   7.235   7.137
  123  GLU    N  929   6.431   7.031   7.741
  123  GLU   CA  930   6.424   6.973   7.875
  123  GLU    C  931   6.281   6.970   7.923
  123  GLU    O  932   6.234   6.867   7.969
  123  GLU   CB  933   6.509   7.051   7.975
  123  GLU   CG  934   6.505   6.990   8.112
  123  GLU   CD  935   6.565   7.080   8.220
  123  GLU  OE1  936   6.552   7.203   8.212
  123  GLU  OE2  937   6.625   7.025   8.314
  124  ALA    N  938   6.208   7.081   7.904
  124  ALA   CA  939   6.066   7.086   7.942
  124  ALA    C  940   5.985   6.976   7.876
  124  ALA    O  941   5.910   6.902   7.942
  124  ALA   CB  942   6.007   7.220   7.908
  125  TYR    N  943   6.001   6.965   7.745
  125  TYR   CA  944   5.929   6.867   7.666
  125  TYR    C  945   5.960   6.725   7.712
  125  TYR    O  946   5.868   6.646   7.734
  125  TYR   CB  947   5.965   6.883   7.519
  125  TYR   CG  948   5.891   6.786   7.432
  125  TYR  CD1  949   5.765   6.817   7.386
  125  TYR  CD2  950   5.947   6.663   7.396
  125  TYR  CE1  951   5.695   6.730   7.306
  125  TYR  CE2  952   5.879   6.575   7.317
  125  TYR   CZ  953   5.752   6.609   7.272
  125  TYR   OH  954   5.683   6.522   7.192
  126  ALA    N  955   6.089   6.693   7.721
  126  ALA   CA  956   6.135   6.560   7.757
  126  ALA    C  957   6.095   6.523   7.900
  126  ALA    O  958   6.054   6.410   7.927
  126  ALA   CB  959   6.286   6.547   7.739
  127  ASN    N  960   6.102   6.618   7.992
  127  ASN   CA  961   6.068   6.591   8.130
  127  ASN    C  962   5.919   6.555   8.141
  127  ASN    O  963   5.884   6.452   8.197
  127  ASN   CB  964   6.098   6.712   8.220
  127  ASN   CG  965   6.242   6.716   8.272
  127  ASN  OD1  966   6.279   6.809   8.341
  127  ASN  ND2  967   6.322   6.614   8.239
  128  ASP    N  968   5.832   6.638   8.083
  128  ASP   CA  969   5.688   6.613   8.090
  128  ASP    C  970   5.648   6.484   8.018
  128  ASP    O  971   5.578   6.400   8.073
  128  ASP   CB  972   5.607   6.730   8.031
  128  ASP   CG  973   5.622   6.859   8.112
  128  ASP  OD1  974   5.676   6.855   8.225
  128  ASP  OD2  975   5.578   6.963   8.061
  129  ASN    N  976   5.701   6.465   7.897
  129  ASN   CA  977   5.647   6.363   7.806
  129  ASN    C  978   5.717   6.229   7.818
  129  ASN    O  979   5.661   6.126   7.780
  129  ASN   CB  980   5.651   6.414   7.663
  129  ASN   CG  981   5.553   6.526   7.641
  129  ASN  OD1  982   5.434   6.503   7.636
  129  ASN  ND2  983   5.604   6.649   7.626
  130  TRP    N  984   5.845   6.233   7.854
  130  TRP   CA  985   5.928   6.113   7.848
  130  TRP    C  986   5.975   6.068   7.987
  130  TRP    O  987   5.960   5.952   8.022
  130  TRP   CB  988   6.049   6.133   7.755
  130  TRP   CG  989   6.014   6.155   7.611
  130  TRP  CD1  990   5.895   6.126   7.553
  130  TRP  CD2  991   6.098   6.210   7.508
  130  TRP  NE1  992   5.898   6.159   7.421
  130  TRP  CE2  993   6.021   6.210   7.391
  130  TRP  CE3  994   6.230   6.258   7.504
  130  TRP  CZ2  995   6.070   6.257   7.270
  130  TRP  CZ3  996   6.278   6.304   7.384
  130  TRP  CH2  997   6.198   6.303   7.268
  131  ARG    N  998   6.031   6.161   8.065
  131  ARG   CA  999   6.087   6.125   8.194
  131  ARG    C 1000   5.982   6.062   8.286
  131  ARG    O 1001   6.008   5.959   8.348
  131  ARG   CB 1002   6.152   6.246   8.262
  131  ARG   CG 1003   6.221   6.216   8.396
  131  ARG   CD 1004   6.274   6.342   8.466
  131  ARG   NE 1005   6.235   6.340   8.607
  131  ARG   CZ 1006   6.301   6.269   8.698
  131  ARG  NH1 1007   6.263   6.271   8.826
  131  ARG  NH2 1008   6.407   6.196   8.664
  132  THR    N 1009   5.860   6.116   8.286
  132  THR   CA 1010   5.753   6.067   8.374
  132  THR    C 1011   5.719   5.922   8.339
  132  THR    O 1012   5.674   5.846   8.425
  132  THR   CB 1013   5.628   6.152   8.358
  132  THR  OG1 1014   5.596   6.161   8.219
  132  THR  CG2 1015   5.649   6.293   8.415
  133  LYS    N 1016   5.738   5.884   8.212
  133  LYS   CA 1017   5.698   5.752   8.162
  133  LYS    C 1018   5.813   5.653   8.159
  133  LYS    O 1019   5.803   5.551   8.094
  133  LYS   CB 1020   5.640   5.765   8.023
  133  LYS   CG 1021   5.529   5.867   8.008
  133  LYS   CD 1022   5.407   5.826   8.086
  133  LYS   CE 1023   5.308   5.940   8.090
  133  LYS   NZ 1024   5.178   5.894   8.143
  134  GLY    N 1025   5.927   5.690   8.216
  134  GLY   CA 1026   6.035   5.595   8.234
  134  GLY    C 1027   6.143   5.600   8.125
  134  GLY    O 1028   6.220   5.507   8.111
  135  VAL    N 1029   6.150   5.709   8.050
  135  VAL   CA 1030   6.269   5.735   7.971
  135  VAL    C 1031   6.374   5.799   8.059
  135  VAL    O 1032   6.340   5.878   8.145
  135  VAL   CB 1033   6.237   5.828   7.853
  135  VAL  CG1 1034   6.362   5.851   7.765
  135  VAL  CG2 1035   6.121   5.775   7.773
  136  ASP    N 1036   6.500   5.754   8.049
  136  ASP   CA 1037   6.605   5.813   8.131
  136  ASP    C 1038   6.650   5.947   8.070
  136  ASP    O 1039   6.747   5.952   7.995
  136  ASP   CB 1040   6.724   5.717   8.147
  136  ASP   CG 1041   6.835   5.772   8.237
  136  ASP  OD1 1042   6.804   5.837   8.339
  136  ASP  OD2 1043   6.954   5.751   8.205
  137  VAL    N 1044   6.579   6.056   8.102
  137  VAL   CA 1045   6.614   6.188   8.053
  137  VAL    C 1046   6.717   6.251   8.145
  137  VAL    O 1047   6.693   6.264   8.264
  137  VAL   CB 1048   6.490   6.279   8.045
  137  VAL  CG1 1049   6.527   6.419   8.004
  137  VAL  CG2 1050   6.385   6.222   7.948
  138  VAL    N 1051   6.835   6.282   8.089
  138  VAL   CA 1052   6.945   6.338   8.166
  138  VAL    C 1053   6.966   6.483   8.126
  138  VAL    O 1054   6.985   6.512   8.009
  138  VAL   CB 1055   7.071   6.259   8.136
  138  VAL  CG1 1056   7.183   6.303   8.227
  138  VAL  CG2 1057   7.047   6.108   8.146
  139  ALA    N 1058   6.965   6.575   8.223
  139  ALA   CA 1059   6.982   6.718   8.196
  139  ALA    C 1060   7.131   6.757   8.207
  139  ALA    O 1061   7.197   6.716   8.301
  139  ALA   CB 1062   6.900   6.803   8.292
  140  TYR    N 1063   7.180   6.837   8.112
  140  TYR   CA 1064   7.322   6.873   8.107
  140  TYR    C 1065   7.342   7.022   8.123
  140  TYR    O 1066   7.261   7.101   8.075
  140  TYR   CB 1067   7.387   6.827   7.975
  140  TYR   CG 1068   7.415   6.680   7.968
  140  TYR  CD1 1069   7.311   6.588   7.949
  140  TYR  CD2 1070   7.545   6.632   7.982
  140  TYR  CE1 1071   7.338   6.452   7.943
  140  TYR  CE2 1072   7.572   6.497   7.976
  140  TYR   CZ 1073   7.468   6.407   7.956
  140  TYR   OH 1074   7.498   6.272   7.951
  141  ALA    N 1075   7.457   7.063   8.179
  141  ALA   CA 1076   7.492   7.205   8.194
  141  ALA    C 1077   7.509   7.275   8.060
  141  ALA    O 1078   7.478   7.393   8.048
  141  ALA   CB 1079   7.618   7.222   8.278
  142  ASN    N 1080   7.565   7.205   7.961
  142  ASN   CA 1081   7.587   7.266   7.829
  142  ASN    C 1082   7.580   7.158   7.720
  142  ASN    O 1083   7.588   7.040   7.750
  142  ASN   CB 1084   7.722   7.340   7.824
  142  ASN   CG 1085   7.843   7.246   7.825
  142  ASN  OD1 1086   7.873   7.179   7.728
  142  ASN  ND2 1087   7.912   7.241   7.938
  143  GLN    N 1088   7.567   7.201   7.594
  143  GLN   CA 1089   7.542   7.109   7.482
  143  GLN    C 1090   7.667   7.029   7.441
  143  GLN    O 1091   7.655   6.918   7.392
  143  GLN   CB 1092   7.485   7.188   7.363
  143  GLN   CG 1093   7.448   7.103   7.240
  143  GLN   CD 1094   7.326   7.013   7.261
  143  GLN  OE1 1095   7.319   6.906   7.203
  143  GLN  NE2 1096   7.231   7.058   7.344
  144  ASP    N 1097   7.785   7.084   7.463
  144  ASP   CA 1098   7.906   7.011   7.430
  144  ASP    C 1099   7.920   6.885   7.513
  144  ASP    O 1100   7.960   6.782   7.461
  144  ASP   CB 1101   8.031   7.099   7.449
  144  ASP   CG 1102   8.043   7.210   7.345
  144  ASP  OD1 1103   7.978   7.201   7.237
  144  ASP  OD2 1104   8.117   7.305   7.372
  145  LEU    N 1105   7.884   6.892   7.641
  145  LEU   CA 1106   7.881   6.775   7.729
  145  LEU    C 1107   7.790   6.668   7.670
  145  LEU    O 1108   7.822   6.550   7.678
  145  LEU   CB 1109   7.830   6.810   7.870
  145  LEU   CG 1110   7.925   6.885   7.963
  145  LEU  CD1 1111   7.848   6.928   8.089
  145  LEU  CD2 1112   8.046   6.797   7.998
  146  ILE    N 1113   7.676   6.709   7.615
  146  ILE   CA 1114   7.581   6.614   7.555
  146  ILE    C 1115   7.645   6.538   7.439
  146  ILE    O 1116   7.640   6.415   7.432
  146  ILE   CB 1117   7.455   6.685   7.508
  146  ILE  CG1 1118   7.385   6.748   7.628
  146  ILE  CG2 1119   7.364   6.587   7.433
  146  ILE  CD1 1120   7.246   6.807   7.598
  147  TYR    N 1121   7.705   6.610   7.346
  147  TYR   CA 1122   7.772   6.547   7.234
  147  TYR    C 1123   7.884   6.453   7.280
  147  TYR    O 1124   7.899   6.344   7.227
  147  TYR   CB 1125   7.832   6.654   7.140
  147  TYR   CG 1126   7.731   6.742   7.068
  147  TYR  CD1 1127   7.611   6.690   7.018
  147  TYR  CD2 1128   7.757   6.876   7.049
  147  TYR  CE1 1129   7.520   6.773   6.952
  147  TYR  CE2 1130   7.669   6.958   6.985
  147  TYR   CZ 1131   7.552   6.908   6.936
  147  TYR   OH 1132   7.466   6.992   6.872
  148  SER    N 1133   7.962   6.494   7.378
  148  SER   CA 1134   8.069   6.409   7.428
  148  SER    C 1135   8.017   6.278   7.484
  148  SER    O 1136   8.072   6.172   7.456
  148  SER   CB 1137   8.150   6.480   7.536
  148  SER   OG 1138   8.191   6.606   7.489
  149  ASP    N 1139   7.910   6.283   7.561
  149  ASP   CA 1140   7.857   6.162   7.620
  149  ASP    C 1141   7.788   6.073   7.518
  149  ASP    O 1142   7.792   5.951   7.531
  149  ASP   CB 1143   7.763   6.197   7.734
  149  ASP   CG 1144   7.836   6.210   7.865
  149  ASP  OD1 1145   7.961   6.209   7.866
  149  ASP  OD2 1146   7.767   6.220   7.968
  150  LEU    N 1147   7.731   6.134   7.414
  150  LEU   CA 1148   7.671   6.058   7.307
  150  LEU    C 1149   7.779   5.976   7.236
  150  LEU    O 1150   7.770   5.854   7.230
  150  LEU   CB 1151   7.597   6.149   7.207
  150  LEU   CG 1152   7.515   6.082   7.096
  150  LEU  CD1 1153   7.382   6.026   7.149
  150  LEU  CD2 1154   7.487   6.183   6.988
  151  THR    N 1155   7.888   6.040   7.197
  151  THR   CA 1156   7.995   5.971   7.129
  151  THR    C 1157   8.067   5.871   7.221
  151  THR    O 1158   8.121   5.771   7.175
  151  THR   CB 1159   8.093   6.071   7.070
  151  THR  OG1 1160   8.138   6.158   7.175
  151  THR  CG2 1161   8.026   6.156   6.961
  152  ALA    N 1162   8.065   5.897   7.351
  152  ALA   CA 1163   8.116   5.802   7.451
  152  ALA    C 1164   8.025   5.680   7.468
  152  ALA    O 1165   8.060   5.587   7.539
  152  ALA   CB 1166   8.138   5.869   7.584
  153  GLY    N 1167   7.905   5.686   7.415
  153  GLY   CA 1168   7.810   5.579   7.435
  153  GLY    C 1169   7.743   5.579   7.572
  153  GLY    O 1170   7.680   5.482   7.609
  154  ARG    N 1171   7.748   5.692   7.643
  154  ARG   CA 1172   7.669   5.705   7.765
  154  ARG    C 1173   7.525   5.748   7.738
  154  ARG    O 1174   7.439   5.732   7.824
  154  ARG   CB 1175   7.732   5.804   7.862
  154  ARG   CG 1176   7.874   5.768   7.898
  154  ARG   CD 1177   7.936   5.863   7.997
  154  ARG   NE 1178   8.077   5.831   8.011
  154  ARG   CZ 1179   8.169   5.923   8.030
  154  ARG  NH1 1180   8.295   5.886   8.042
  154  ARG  NH2 1181   8.136   6.052   8.039
  155  LEU    N 1182   7.502   5.815   7.626
  155  LEU   CA 1183   7.366   5.847   7.585
  155  LEU    C 1184   7.331   5.768   7.461
  155  LEU    O 1185   7.419   5.736   7.382
  155  LEU   CB 1186   7.352   5.997   7.554
  155  LEU   CG 1187   7.375   6.098   7.668
  155  LEU  CD1 1188   7.377   6.239   7.611
  155  LEU  CD2 1189   7.267   6.087   7.774
  156  ASP    N 1190   7.202   5.736   7.446
  156  ASP   CA 1191   7.150   5.674   7.324
  156  ASP    C 1192   7.103   5.779   7.226
  156  ASP    O 1193   7.100   5.756   7.107
  156  ASP   CB 1194   7.035   5.580   7.356
  156  ASP   CG 1195   7.075   5.472   7.453
  156  ASP  OD1 1196   7.157   5.387   7.416
  156  ASP  OD2 1197   7.022   5.474   7.565
  157  ALA    N 1198   7.055   5.893   7.279
  157  ALA   CA 1199   6.996   5.995   7.194
  157  ALA    C 1200   7.009   6.132   7.261
  157  ALA    O 1201   7.034   6.140   7.380
  157  ALA   CB 1202   6.850   5.962   7.170
  158  ALA    N 1203   6.994   6.240   7.183
  158  ALA   CA 1204   6.995   6.377   7.236
  158  ALA    C 1205   6.893   6.463   7.161
  158  ALA    O 1206   6.871   6.442   7.042
  158  ALA   CB 1207   7.133   6.436   7.220
  159  LEU    N 1208   6.821   6.549   7.233
  159  LEU   CA 1209   6.724   6.639   7.174
  159  LEU    C 1210   6.771   6.783   7.190
  159  LEU    O 1211   6.813   6.821   7.298
  159  LEU   CB 1212   6.588   6.622   7.243
  159  LEU   CG 1213   6.466   6.693   7.182
  159  LEU  CD1 1214   6.424   6.626   7.051
  159  LEU  CD2 1215   6.348   6.690   7.281
  160  GLN    N 1216   6.778   6.856   7.079
  160  GLN   CA 1217   6.824   6.994   7.076
  160  GLN    C 1218   6.769   7.061   6.952
  160  GLN    O 1219   6.696   6.998   6.877
  160  GLN   CB 1220   6.977   7.000   7.074
  160  GLN   CG 1221   7.044   6.930   6.955
  160  GLN   CD 1222   7.038   6.778   6.968
  160  GLN  OE1 1223   7.098   6.722   7.059
  160  GLN  NE2 1224   6.967   6.712   6.877
  161  ASP    N 1225   6.804   7.188   6.928
  161  ASP   CA 1226   6.763   7.253   6.803
  161  ASP    C 1227   6.827   7.181   6.684
  161  ASP    O 1228   6.948   7.153   6.681
  161  ASP   CB 1229   6.803   7.402   6.800
  161  ASP   CG 1230   6.725   7.489   6.898
  161  ASP  OD1 1231   6.623   7.443   6.955
  161  ASP  OD2 1232   6.767   7.605   6.918
  162  GLU    N 1233   6.745   7.159   6.581
  162  GLU   CA 1234   6.784   7.088   6.459
  162  GLU    C 1235   6.911   7.144   6.394
  162  GLU    O 1236   7.008   7.070   6.371
  162  GLU   CB 1237   6.667   7.090   6.362
  162  GLU   CG 1238   6.684   7.003   6.240
  162  GLU   CD 1239   6.557   6.992   6.155
  162  GLU  OE1 1240   6.451   7.047   6.195
  162  GLU  OE2 1241   6.565   6.928   6.049
  163  VAL    N 1242   6.910   7.273   6.360
  163  VAL   CA 1243   7.026   7.336   6.295
  163  VAL    C 1244   7.154   7.328   6.379
  163  VAL    O 1245   7.262   7.310   6.324
  163  VAL   CB 1246   6.996   7.481   6.253
  163  VAL  CG1 1247   7.115   7.543   6.184
  163  VAL  CG2 1248   6.875   7.489   6.162
  164  ALA    N 1249   7.143   7.341   6.512
  164  ALA   CA 1250   7.261   7.330   6.597
  164  ALA    C 1251   7.321   7.189   6.585
  164  ALA    O 1252   7.440   7.174   6.556
  164  ALA   CB 1253   7.226   7.360   6.744
  165  ALA    N 1254   7.237   7.086   6.597
  165  ALA   CA 1255   7.282   6.947   6.582
  165  ALA    C 1256   7.344   6.922   6.445
  165  ALA    O 1257   7.452   6.863   6.433
  165  ALA   CB 1258   7.166   6.849   6.605
  166  SER    N 1259   7.277   6.972   6.340
  166  SER   CA 1260   7.321   6.952   6.203
  166  SER    C 1261   7.457   7.017   6.175
  166  SER    O 1262   7.558   6.948   6.153
  166  SER   CB 1263   7.219   7.007   6.105
  166  SER   OG 1264   7.255   6.974   5.973
  167  GLU    N 1265   7.463   7.150   6.188
  167  GLU   CA 1266   7.583   7.225   6.156
  167  GLU    C 1267   7.690   7.210   6.263
  167  GLU    O 1268   7.811   7.202   6.234
  167  GLU   CB 1269   7.548   7.371   6.134
  167  GLU   CG 1270   7.448   7.395   6.020
  167  GLU   CD 1271   7.503   7.357   5.882
  167  GLU  OE1 1272   7.627   7.347   5.865
  167  GLU  OE2 1273   7.422   7.337   5.789
  168  GLY    N 1274   7.647   7.203   6.387
  168  GLY   CA 1275   7.739   7.198   6.498
  168  GLY    C 1276   7.797   7.060   6.525
  168  GLY    O 1277   7.896   7.048   6.595
  169  PHE    N 1278   7.732   6.953   6.476
  169  PHE   CA 1279   7.775   6.818   6.514
  169  PHE    C 1280   7.774   6.720   6.396
  169  PHE    O 1281   7.879   6.667   6.359
  169  PHE   CB 1282   7.690   6.765   6.631
  169  PHE   CG 1283   7.727   6.626   6.680
  169  PHE  CD1 1284   7.850   6.602   6.742
  169  PHE  CD2 1285   7.639   6.522   6.665
  169  PHE  CE1 1286   7.882   6.474   6.787
  169  PHE  CE2 1287   7.670   6.394   6.710
  169  PHE   CZ 1288   7.792   6.369   6.771
  170  LEU    N 1289   7.658   6.697   6.337
  170  LEU   CA 1290   7.641   6.595   6.235
  170  LEU    C 1291   7.734   6.618   6.118
  170  LEU    O 1292   7.797   6.525   6.071
  170  LEU   CB 1293   7.496   6.590   6.186
  170  LEU   CG 1294   7.396   6.539   6.288
  170  LEU  CD1 1295   7.258   6.519   6.225
  170  LEU  CD2 1296   7.446   6.409   6.346
  171  LYS    N 1297   7.751   6.743   6.078
  171  LYS   CA 1298   7.838   6.776   5.966
  171  LYS    C 1299   7.983   6.802   6.009
  171  LYS    O 1300   8.066   6.846   5.930
  171  LYS   CB 1301   7.781   6.895   5.891
  171  LYS   CG 1302   7.657   6.859   5.813
  171  LYS   CD 1303   7.570   6.979   5.785
  171  LYS   CE 1304   7.626   7.058   5.669
  171  LYS   NZ 1305   7.519   7.131   5.600
  172  GLN    N 1306   8.016   6.764   6.131
  172  GLN   CA 1307   8.152   6.775   6.181
  172  GLN    C 1308   8.213   6.636   6.192
  172  GLN    O 1309   8.141   6.538   6.202
  172  GLN   CB 1310   8.151   6.842   6.318
  172  GLN   CG 1311   8.087   6.982   6.319
  172  GLN   CD 1312   8.158   7.078   6.224
  172  GLN  OE1 1313   8.280   7.079   6.216
  172  GLN  NE2 1314   8.081   7.158   6.150
  173  PRO    N 1315   8.347   6.626   6.189
  173  PRO   CA 1316   8.421   6.503   6.211
  173  PRO    C 1317   8.360   6.413   6.320
  173  PRO    O 1318   8.326   6.297   6.294
  173  PRO   CB 1319   8.557   6.555   6.252
  173  PRO   CG 1320   8.576   6.670   6.163
  173  PRO   CD 1321   8.438   6.734   6.151
  174  ALA    N 1322   8.331   6.474   6.435
  174  ALA   CA 1323   8.276   6.404   6.551
  174  ALA    C 1324   8.142   6.334   6.523
  174  ALA    O 1325   8.110   6.236   6.588
  174  ALA   CB 1326   8.266   6.496   6.670
  175  GLY    N 1327   8.060   6.390   6.433
  175  GLY   CA 1328   7.923   6.341   6.417
  175  GLY    C 1329   7.903   6.249   6.297
  175  GLY    O 1330   7.790   6.211   6.265
  176  LYS    N 1331   8.013   6.206   6.234
  176  LYS   CA 1332   8.009   6.127   6.111
  176  LYS    C 1333   7.925   5.999   6.125
  176  LYS    O 1334   7.856   5.959   6.032
  176  LYS   CB 1335   8.150   6.092   6.067
  176  LYS   CG 1336   8.160   5.988   5.956
  176  LYS   CD 1337   8.070   6.023   5.839
  176  LYS   CE 1338   8.089   6.166   5.793
  176  LYS   NZ 1339   8.233   6.196   5.772
  177  GLU    N 1340   7.929   5.937   6.243
  177  GLU   CA 1341   7.859   5.810   6.268
  177  GLU    C 1342   7.723   5.831   6.335
  177  GLU    O 1343   7.666   5.738   6.392
  177  GLU   CB 1344   7.950   5.717   6.351
  177  GLU   CG 1345   7.880   5.598   6.419
  177  GLU   CD 1346   7.804   5.508   6.323
  177  GLU  OE1 1347   7.858   5.470   6.216
  177  GLU  OE2 1348   7.689   5.474   6.355
  178  TYR    N 1349   7.670   5.953   6.328
  178  TYR   CA 1350   7.541   5.986   6.388
  178  TYR    C 1351   7.450   6.049   6.285
  178  TYR    O 1352   7.495   6.087   6.178
  178  TYR   CB 1353   7.561   6.077   6.507
  178  TYR   CG 1354   7.644   6.010   6.610
  178  TYR  CD1 1355   7.584   5.929   6.704
  178  TYR  CD2 1356   7.780   6.026   6.610
  178  TYR  CE1 1357   7.659   5.865   6.798
  178  TYR  CE2 1358   7.858   5.964   6.704
  178  TYR   CZ 1359   7.796   5.883   6.798
  178  TYR   OH 1360   7.873   5.821   6.891
  179  ALA    N 1361   7.321   6.043   6.313
  179  ALA   CA 1362   7.221   6.097   6.223
  179  ALA    C 1363   7.100   6.142   6.303
  179  ALA    O 1364   7.087   6.111   6.420
  179  ALA   CB 1365   7.181   5.992   6.123
  180  PHE    N 1366   7.014   6.217   6.237
  180  PHE   CA 1367   6.884   6.248   6.293
  180  PHE    C 1368   6.802   6.121   6.305
  180  PHE    O 1369   6.806   6.032   6.219
  180  PHE   CB 1370   6.811   6.346   6.203
  180  PHE   CG 1371   6.861   6.488   6.214
  180  PHE  CD1 1372   6.866   6.552   6.337
  180  PHE  CD2 1373   6.901   6.556   6.100
  180  PHE  CE1 1374   6.912   6.683   6.346
  180  PHE  CE2 1375   6.946   6.688   6.110
  180  PHE   CZ 1376   6.952   6.751   6.232
  181  ALA    N 1377   6.730   6.111   6.416
  181  ALA   CA 1378   6.645   5.997   6.439
  181  ALA    C 1379   6.499   6.039   6.428
  181  ALA    O 1380   6.446   6.099   6.521
  181  ALA   CB 1381   6.675   5.937   6.574
  182  GLY    N 1382   6.438   6.019   6.311
  182  GLY   CA 1383   6.302   6.063   6.287
  182  GLY    C 1384   6.298   6.209   6.243
  182  GLY    O 1385   6.401   6.274   6.233
  183  PRO    N 1386   6.179   6.261   6.210
  183  PRO   CA 1387   6.162   6.400   6.168
  183  PRO    C 1388   6.159   6.497   6.287
  183  PRO    O 1389   6.163   6.453   6.401
  183  PRO   CB 1390   6.026   6.395   6.098
  183  PRO   CG 1391   5.950   6.298   6.178
  183  PRO   CD 1392   6.051   6.191   6.217
  184  SER    N 1393   6.158   6.628   6.260
  184  SER   CA 1394   6.147   6.729   6.366
  184  SER    C 1395   6.031   6.697   6.457
  184  SER    O 1396   5.927   6.655   6.411
  184  SER   CB 1397   6.127   6.868   6.307
  184  SER   OG 1398   6.217   6.889   6.200
  185  VAL    N 1399   6.050   6.722   6.588
  185  VAL   CA 1400   5.942   6.712   6.684
  185  VAL    C 1401   5.865   6.843   6.688
  185  VAL    O 1402   5.922   6.946   6.720
  185  VAL   CB 1403   5.996   6.682   6.823
  185  VAL  CG1 1404   5.881   6.662   6.923
  185  VAL  CG2 1405   6.088   6.562   6.821
  186  LYS    N 1406   5.743   6.842   6.639
  186  LYS   CA 1407   5.661   6.962   6.644
  186  LYS    C 1408   5.569   6.956   6.764
  186  LYS    O 1409   5.500   6.858   6.786
  186  LYS   CB 1410   5.581   6.979   6.516
  186  LYS   CG 1411   5.666   6.995   6.389
  186  LYS   CD 1412   5.760   7.116   6.396
  186  LYS   CE 1413   5.783   7.179   6.258
  186  LYS   NZ 1414   5.844   7.086   6.161
  187  ASP    N 1415   5.580   7.058   6.848
  187  ASP   CA 1416   5.484   7.082   6.954
  187  ASP    C 1417   5.480   7.230   6.984
  187  ASP    O 1418   5.571   7.283   7.046
  187  ASP   CB 1419   5.523   7.007   7.080
  187  ASP   CG 1420   5.411   7.001   7.180
  187  ASP  OD1 1421   5.358   7.107   7.218
  187  ASP  OD2 1422   5.375   6.889   7.219
  188  LYS    N 1423   5.373   7.297   6.942
  188  LYS   CA 1424   5.363   7.443   6.952
  188  LYS    C 1425   5.379   7.492   7.097
  188  LYS    O 1426   5.450   7.591   7.122
  188  LYS   CB 1427   5.230   7.492   6.896
  188  LYS   CG 1428   5.198   7.638   6.927
  188  LYS   CD 1429   5.315   7.729   6.891
  188  LYS   CE 1430   5.366   7.703   6.751
  188  LYS   NZ 1431   5.255   7.704   6.653
  189  LYS    N 1432   5.317   7.420   7.190
  189  LYS   CA 1433   5.320   7.455   7.333
  189  LYS    C 1434   5.462   7.464   7.388
  189  LYS    O 1435   5.490   7.545   7.475
  189  LYS   CB 1436   5.240   7.355   7.415
  189  LYS   CG 1437   5.262   7.369   7.566
  189  LYS   CD 1438   5.244   7.513   7.611
  189  LYS   CE 1439   5.115   7.573   7.560
  189  LYS   NZ 1440   5.000   7.483   7.589
  190  TYR    N 1441   5.548   7.371   7.350
  190  TYR   CA 1442   5.679   7.363   7.412
  190  TYR    C 1443   5.783   7.447   7.341
  190  TYR    O 1444   5.870   7.506   7.404
  190  TYR   CB 1445   5.726   7.220   7.424
  190  TYR   CG 1446   5.656   7.148   7.535
  190  TYR  CD1 1447   5.703   7.160   7.666
  190  TYR  CD2 1448   5.545   7.070   7.510
  190  TYR  CE1 1449   5.640   7.095   7.768
  190  TYR  CE2 1450   5.481   7.004   7.612
  190  TYR   CZ 1451   5.529   7.017   7.740
  190  TYR   OH 1452   5.464   6.951   7.841
  191  PHE    N 1453   5.783   7.442   7.209
  191  PHE   CA 1454   5.901   7.485   7.136
  191  PHE    C 1455   5.889   7.629   7.084
  191  PHE    O 1456   5.989   7.689   7.048
  191  PHE   CB 1457   5.932   7.386   7.025
  191  PHE   CG 1458   5.961   7.249   7.076
  191  PHE  CD1 1459   6.065   7.229   7.163
  191  PHE  CD2 1460   5.884   7.141   7.037
  191  PHE  CE1 1461   6.094   7.102   7.212
  191  PHE  CE2 1462   5.911   7.013   7.086
  191  PHE   CZ 1463   6.017   6.994   7.174
  192  GLY    N 1464   5.770   7.689   7.096
  192  GLY   CA 1465   5.753   7.830   7.065
  192  GLY    C 1466   5.766   7.863   6.917
  192  GLY    O 1467   5.752   7.776   6.832
  193  ASP    N 1468   5.798   7.989   6.884
  193  ASP   CA 1469   5.795   8.035   6.747
  193  ASP    C 1470   5.922   8.111   6.708
  193  ASP    O 1471   5.921   8.233   6.700
  193  ASP   CB 1472   5.673   8.126   6.726
  193  ASP   CG 1473   5.633   8.142   6.580
  193  ASP  OD1 1474   5.691   8.074   6.491
  193  ASP  OD2 1475   5.542   8.224   6.555
  194  GLY    N 1476   6.029   8.040   6.676
  194  GLY   CA 1477   6.153   8.105   6.642
  194  GLY    C 1478   6.220   8.161   6.765
  194  GLY    O 1479   6.170   8.142   6.877
  195  THR    N 1480   6.339   8.220   6.747
  195  THR   CA 1481   6.418   8.273   6.857
  195  THR    C 1482   6.419   8.426   6.852
  195  THR    O 1483   6.393   8.484   6.748
  195  THR   CB 1484   6.563   8.222   6.847
  195  THR  OG1 1485   6.629   8.280   6.733
  195  THR  CG2 1486   6.566   8.068   6.836
  196  GLY    N 1487   6.445   8.493   6.966
  196  GLY   CA 1488   6.450   8.637   6.968
  196  GLY    C 1489   6.542   8.687   7.076
  196  GLY    O 1490   6.597   8.606   7.151
  197  VAL    N 1491   6.574   8.817   7.075
  197  VAL   CA 1492   6.645   8.879   7.188
  197  VAL    C 1493   6.555   8.880   7.310
  197  VAL    O 1494   6.443   8.930   7.303
  197  VAL   CB 1495   6.687   9.023   7.155
  197  VAL  CG1 1496   6.784   9.073   7.261
  197  VAL  CG2 1497   6.751   9.034   7.016
  198  GLY    N 1498   6.601   8.821   7.420
  198  GLY   CA 1499   6.527   8.829   7.546
  198  GLY    C 1500   6.561   8.956   7.622
  198  GLY    O 1501   6.677   8.991   7.635
  199  LEU    N 1502   6.458   9.027   7.670
  199  LEU   CA 1503   6.475   9.157   7.735
  199  LEU    C 1504   6.383   9.166   7.855
  199  LEU    O 1505   6.283   9.097   7.860
  199  LEU   CB 1506   6.441   9.268   7.637
  199  LEU   CG 1507   6.521   9.267   7.508
  199  LEU  CD1 1508   6.433   9.320   7.393
  199  LEU  CD2 1509   6.649   9.350   7.526
  200  ARG    N 1510   6.417   9.251   7.953
  200  ARG   CA 1511   6.326   9.278   8.063
  200  ARG    C 1512   6.199   9.345   8.009
  200  ARG    O 1513   6.206   9.430   7.921
  200  ARG   CB 1514   6.393   9.371   8.165
  200  ARG   CG 1515   6.500   9.305   8.253
  200  ARG   CD 1516   6.564   9.401   8.350
  200  ARG   NE 1517   6.646   9.500   8.280
  200  ARG   CZ 1518   6.774   9.478   8.250
  200  ARG  NH1 1519   6.842   9.572   8.186
  200  ARG  NH2 1520   6.835   9.364   8.284
  201  LYS    N 1521   6.084   9.310   8.063
  201  LYS   CA 1522   5.955   9.363   8.016
  201  LYS    C 1523   5.951   9.515   8.012
  201  LYS    O 1524   5.881   9.572   7.930
  201  LYS   CB 1525   5.844   9.313   8.107
  201  LYS   CG 1526   5.821   9.165   8.095
  201  LYS   CD 1527   5.708   9.125   8.186
  201  LYS   CE 1528   5.641   9.000   8.135
  201  LYS   NZ 1529   5.518   8.973   8.212
  202  ASP    N 1530   6.009   9.579   8.112
  202  ASP   CA 1531   6.001   9.725   8.121
  202  ASP    C 1532   6.099   9.798   8.028
  202  ASP    O 1533   6.094   9.920   8.018
  202  ASP   CB 1534   6.020   9.770   8.267
  202  ASP   CG 1535   6.149   9.717   8.329
  202  ASP  OD1 1536   6.159   9.595   8.352
  202  ASP  OD2 1537   6.239   9.798   8.354
  203  ASP    N 1538   6.189   9.724   7.961
  203  ASP   CA 1539   6.287   9.788   7.873
  203  ASP    C 1540   6.234   9.802   7.731
  203  ASP    O 1541   6.296   9.758   7.633
  203  ASP   CB 1542   6.421   9.711   7.872
  203  ASP   CG 1543   6.517   9.757   7.982
  203  ASP  OD1 1544   6.488   9.856   8.052
  203  ASP  OD2 1545   6.623   9.694   7.998
  204  THR    N 1546   6.124   9.873   7.719
  204  THR   CA 1547   6.052   9.883   7.594
  204  THR    C 1548   6.130   9.971   7.495
  204  THR    O 1549   6.132   9.941   7.376
  204  THR   CB 1550   5.913   9.940   7.622
  204  THR  OG1 1551   5.928  10.061   7.696
  204  THR  CG2 1552   5.835   9.843   7.706
  205  GLU    N 1553   6.212  10.063   7.548
  205  GLU   CA 1554   6.296  10.147   7.462
  205  GLU    C 1555   6.406  10.062   7.398
  205  GLU    O 1556   6.435  10.074   7.278
  205  GLU   CB 1557   6.360  10.262   7.541
  205  GLU   CG 1558   6.403  10.379   7.451
  205  GLU   CD 1559   6.489  10.484   7.522
  205  GLU  OE1 1560   6.466  10.512   7.642
  205  GLU  OE2 1561   6.580  10.537   7.456
  206  LEU    N 1562   6.463   9.972   7.475
  206  LEU   CA 1563   6.565   9.883   7.423
  206  LEU    C 1564   6.508   9.783   7.321
  206  LEU    O 1565   6.567   9.761   7.216
  206  LEU   CB 1566   6.635   9.809   7.539
  206  LEU   CG 1567   6.761   9.728   7.507
  206  LEU  CD1 1568   6.866   9.812   7.434
  206  LEU  CD2 1569   6.818   9.673   7.635
  207  LYS    N 1570   6.387   9.731   7.347
  207  LYS   CA 1571   6.322   9.643   7.251
  207  LYS    C 1572   6.296   9.714   7.118
  207  LYS    O 1573   6.321   9.658   7.011
  207  LYS   CB 1574   6.188   9.589   7.306
  207  LYS   CG 1575   6.105   9.513   7.201
  207  LYS   CD 1576   5.976   9.461   7.258
  207  LYS   CE 1577   5.875   9.432   7.146
  207  LYS   NZ 1578   5.925   9.336   7.045
  208  ALA    N 1579   6.244   9.836   7.124
  208  ALA   CA 1580   6.216   9.914   7.005
  208  ALA    C 1581   6.342   9.936   6.920
  208  ALA    O 1582   6.336   9.924   6.798
  208  ALA   CB 1583   6.156  10.046   7.043
  209  ALA    N 1584   6.455   9.963   6.985
  209  ALA   CA 1585   6.584   9.981   6.916
  209  ALA    C 1586   6.632   9.852   6.848
  209  ALA    O 1587   6.680   9.856   6.734
  209  ALA   CB 1588   6.687  10.031   7.012
  210  PHE    N 1589   6.624   9.739   6.919
  210  PHE   CA 1590   6.660   9.609   6.859
  210  PHE    C 1591   6.568   9.578   6.740
  210  PHE    O 1592   6.615   9.534   6.636
  210  PHE   CB 1593   6.650   9.495   6.962
  210  PHE   CG 1594   6.776   9.473   7.043
  210  PHE  CD1 1595   6.894   9.432   6.981
  210  PHE  CD2 1596   6.774   9.493   7.178
  210  PHE  CE1 1597   7.010   9.412   7.056
  210  PHE  CE2 1598   6.889   9.473   7.254
  210  PHE   CZ 1599   7.008   9.432   7.193
  211  ASP    N 1600   6.437   9.600   6.756
  211  ASP   CA 1601   6.342   9.568   6.649
  211  ASP    C 1602   6.364   9.652   6.522
  211  ASP    O 1603   6.357   9.601   6.411
  211  ASP   CB 1604   6.199   9.586   6.696
  211  ASP   CG 1605   6.155   9.474   6.787
  211  ASP  OD1 1606   6.222   9.370   6.791
  211  ASP  OD2 1607   6.053   9.489   6.856
  212  LYS    N 1608   6.393   9.780   6.541
  212  LYS   CA 1609   6.421   9.870   6.431
  212  LYS    C 1610   6.550   9.829   6.358
  212  LYS    O 1611   6.551   9.814   6.237
  212  LYS   CB 1612   6.431  10.013   6.483
  212  LYS   CG 1613   6.468  10.113   6.377
  212  LYS   CD 1614   6.472  10.252   6.434
  212  LYS   CE 1615   6.500  10.355   6.324
  212  LYS   NZ 1616   6.644  10.365   6.296
  213  ALA    N 1617   6.658   9.803   6.434
  213  ALA   CA 1618   6.783   9.759   6.373
  213  ALA    C 1619   6.765   9.627   6.298
  213  ALA    O 1620   6.820   9.609   6.190
  213  ALA   CB 1621   6.889   9.744   6.479
  214  LEU    N 1622   6.687   9.534   6.355
  214  LEU   CA 1623   6.663   9.407   6.289
  214  LEU    C 1624   6.591   9.424   6.154
  214  LEU    O 1625   6.630   9.365   6.055
  214  LEU   CB 1626   6.583   9.314   6.379
  214  LEU   CG 1627   6.550   9.174   6.327
  214  LEU  CD1 1628   6.678   9.094   6.298
  214  LEU  CD2 1629   6.462   9.104   6.426
  215  THR    N 1630   6.482   9.502   6.153
  215  THR   CA 1631   6.413   9.537   6.028
  215  THR    C 1632   6.507   9.594   5.924
  215  THR    O 1633   6.507   9.548   5.811
  215  THR   CB 1634   6.300   9.635   6.059
  215  THR  OG1 1635   6.208   9.574   6.148
  215  THR  CG2 1636   6.225   9.675   5.931
  216  GLU    N 1637   6.589   9.689   5.965
  216  GLU   CA 1638   6.682   9.756   5.874
  216  GLU    C 1639   6.787   9.662   5.815
  216  GLU    O 1640   6.809   9.662   5.694
  216  GLU   CB 1641   6.746   9.876   5.943
  216  GLU   CG 1642   6.644   9.981   5.979
  216  GLU   CD 1643   6.700  10.100   6.057
  216  GLU  OE1 1644   6.819  10.097   6.098
  216  GLU  OE2 1645   6.623  10.195   6.077
  217  LEU    N 1646   6.845   9.574   5.895
  217  LEU   CA 1647   6.945   9.483   5.843
  217  LEU    C 1648   6.885   9.366   5.763
  217  LEU    O 1649   6.948   9.319   5.669
  217  LEU   CB 1650   7.044   9.435   5.953
  217  LEU   CG 1651   6.992   9.338   6.062
  217  LEU  CD1 1652   7.003   9.196   6.012
  217  LEU  CD2 1653   7.077   9.354   6.187
  218  ARG    N 1654   6.755   9.338   5.780
  218  ARG   CA 1655   6.688   9.241   5.694
  218  ARG    C 1656   6.652   9.305   5.561
  218  ARG    O 1657   6.683   9.251   5.454
  218  ARG   CB 1658   6.562   9.190   5.762
  218  ARG   CG 1659   6.590   9.078   5.863
  218  ARG   CD 1660   6.466   9.013   5.927
  218  ARG   NE 1661   6.375   8.956   5.827
  218  ARG   CZ 1662   6.410   8.858   5.743
  218  ARG  NH1 1663   6.320   8.813   5.656
  218  ARG  NH2 1664   6.532   8.806   5.745
  219  GLN    N 1665   6.607   9.429   5.571
  219  GLN   CA 1666   6.561   9.508   5.456
  219  GLN    C 1667   6.670   9.526   5.350
  219  GLN    O 1668   6.645   9.516   5.231
  219  GLN   CB 1669   6.520   9.646   5.506
  219  GLN   CG 1670   6.397   9.705   5.443
  219  GLN   CD 1671   6.315   9.781   5.544
  219  GLN  OE1 1672   6.203   9.742   5.574
  219  GLN  NE2 1673   6.370   9.890   5.598
  220  ASP    N 1674   6.787   9.566   5.394
  220  ASP   CA 1675   6.893   9.602   5.301
  220  ASP    C 1676   6.974   9.481   5.251
  220  ASP    O 1677   7.073   9.499   5.182
  220  ASP   CB 1678   6.985   9.711   5.359
  220  ASP   CG 1679   7.071   9.664   5.476
  220  ASP  OD1 1680   7.067   9.543   5.511
  220  ASP  OD2 1681   7.144   9.748   5.533
  221  GLY    N 1682   6.941   9.361   5.298
  221  GLY   CA 1683   7.010   9.241   5.252
  221  GLY    C 1684   7.129   9.199   5.339
  221  GLY    O 1685   7.193   9.099   5.310
  222  THR    N 1686   7.154   9.270   5.449
  222  THR   CA 1687   7.263   9.232   5.540
  222  THR    C 1688   7.239   9.096   5.607
  222  THR    O 1689   7.331   9.017   5.623
  222  THR   CB 1690   7.287   9.341   5.644
  222  THR  OG1 1691   7.327   9.460   5.578
  222  THR  CG2 1692   7.399   9.300   5.742
  223  TYR    N 1693   7.115   9.070   5.649
  223  TYR   CA 1694   7.083   8.944   5.715
  223  TYR    C 1695   7.122   8.827   5.626
  223  TYR    O 1696   7.186   8.732   5.671
  223  TYR   CB 1697   6.933   8.938   5.749
  223  TYR   CG 1698   6.888   8.812   5.821
  223  TYR  CD1 1699   6.872   8.691   5.753
  223  TYR  CD2 1700   6.862   8.814   5.958
  223  TYR  CE1 1701   6.831   8.576   5.819
  223  TYR  CE2 1702   6.821   8.701   6.025
  223  TYR   CZ 1703   6.806   8.582   5.954
  223  TYR   OH 1704   6.765   8.468   6.019
  224  ASP    N 1705   7.087   8.835   5.499
  224  ASP   CA 1706   7.115   8.725   5.409
  224  ASP    C 1707   7.264   8.711   5.379
  224  ASP    O 1708   7.314   8.600   5.375
  224  ASP   CB 1709   7.035   8.738   5.280
  224  ASP   CG 1710   6.887   8.732   5.305
  224  ASP  OD1 1711   6.841   8.637   5.371
  224  ASP  OD2 1712   6.814   8.821   5.259
  225  LYS    N 1713   7.336   8.823   5.370
  225  LYS   CA 1714   7.482   8.815   5.361
  225  LYS    C 1715   7.535   8.735   5.478
  225  LYS    O 1716   7.629   8.658   5.462
  225  LYS   CB 1717   7.549   8.954   5.365
  225  LYS   CG 1718   7.491   9.058   5.268
  225  LYS   CD 1719   7.559   9.056   5.133
  225  LYS   CE 1720   7.578   9.197   5.082
  225  LYS   NZ 1721   7.454   9.279   5.089
  226  MET    N 1722   7.492   8.773   5.596
  226  MET   CA 1723   7.545   8.714   5.717
  226  MET    C 1724   7.510   8.565   5.729
  226  MET    O 1725   7.594   8.482   5.761
  226  MET   CB 1726   7.498   8.791   5.840
  226  MET   CG 1727   7.565   8.926   5.855
  226  MET   SD 1728   7.531   9.006   6.014
  226  MET   CE 1729   7.356   9.025   6.004
  227  ALA    N 1730   7.387   8.531   5.695
  227  ALA   CA 1731   7.337   8.396   5.706
  227  ALA    C 1732   7.411   8.299   5.612
  227  ALA    O 1733   7.445   8.186   5.649
  227  ALA   CB 1734   7.189   8.393   5.679
  228  LYS    N 1735   7.446   8.350   5.493
  228  LYS   CA 1736   7.515   8.271   5.391
  228  LYS    C 1737   7.653   8.223   5.436
  228  LYS    O 1738   7.705   8.125   5.384
  228  LYS   CB 1739   7.529   8.353   5.261
  228  LYS   CG 1740   7.620   8.289   5.155
  228  LYS   CD 1741   7.582   8.144   5.130
  228  LYS   CE 1742   7.434   8.126   5.104
  228  LYS   NZ 1743   7.388   8.222   5.000
  229  LYS    N 1744   7.710   8.291   5.533
  229  LYS   CA 1745   7.837   8.254   5.593
  229  LYS    C 1746   7.828   8.120   5.668
  229  LYS    O 1747   7.924   8.046   5.679
  229  LYS   CB 1748   7.880   8.369   5.686
  229  LYS   CG 1749   7.998   8.345   5.777
  229  LYS   CD 1750   8.037   8.478   5.836
  229  LYS   CE 1751   8.126   8.466   5.961
  229  LYS   NZ 1752   8.124   8.593   6.036
  230  TYR    N 1753   7.707   8.082   5.707
  230  TYR   CA 1754   7.689   7.959   5.785
  230  TYR    C 1755   7.597   7.858   5.715
  230  TYR    O 1756   7.613   7.738   5.733
  230  TYR   CB 1757   7.632   7.991   5.923
  230  TYR   CG 1758   7.714   8.088   6.003
  230  TYR  CD1 1759   7.823   8.043   6.076
  230  TYR  CD2 1760   7.683   8.224   6.006
  230  TYR  CE1 1761   7.899   8.130   6.150
  230  TYR  CE2 1762   7.759   8.313   6.080
  230  TYR   CZ 1763   7.867   8.264   6.152
  230  TYR   OH 1764   7.945   8.349   6.226
  231  PHE    N 1765   7.495   7.907   5.644
  231  PHE   CA 1766   7.381   7.824   5.603
  231  PHE    C 1767   7.361   7.833   5.453
  231  PHE    O 1768   7.382   7.938   5.393
  231  PHE   CB 1769   7.253   7.868   5.673
  231  PHE   CG 1770   7.269   7.892   5.820
  231  PHE  CD1 1771   7.300   7.786   5.905
  231  PHE  CD2 1772   7.254   8.020   5.873
  231  PHE  CE1 1773   7.315   7.808   6.042
  231  PHE  CE2 1774   7.270   8.042   6.009
  231  PHE   CZ 1775   7.300   7.936   6.094
  232  ASP    N 1776   7.309   7.726   5.396
  232  ASP   CA 1777   7.279   7.725   5.253
  232  ASP    C 1778   7.129   7.703   5.229
  232  ASP    O 1779   7.087   7.655   5.124
  232  ASP   CB 1780   7.366   7.621   5.178
  232  ASP   CG 1781   7.325   7.476   5.203
  232  ASP  OD1 1782   7.256   7.446   5.304
  232  ASP  OD2 1783   7.365   7.390   5.121
  233  PHE    N 1784   7.052   7.736   5.331
  233  PHE   CA 1785   6.908   7.731   5.327
  233  PHE    C 1786   6.855   7.850   5.403
  233  PHE    O 1787   6.932   7.919   5.469
  233  PHE   CB 1788   6.862   7.603   5.397
  233  PHE   CG 1789   6.913   7.592   5.536
  233  PHE  CD1 1790   7.040   7.540   5.563
  233  PHE  CD2 1791   6.835   7.634   5.642
  233  PHE  CE1 1792   7.085   7.530   5.692
  233  PHE  CE2 1793   6.880   7.624   5.771
  233  PHE   CZ 1794   7.005   7.573   5.796
  234  ASN    N 1795   6.725   7.875   5.400
  234  ASN   CA 1796   6.672   7.995   5.463
  234  ASN    C 1797   6.643   7.977   5.614
  234  ASN    O 1798   6.552   7.906   5.653
  234  ASN   CB 1799   6.548   8.045   5.382
  234  ASN   CG 1800   6.441   8.114   5.466
  234  ASN  OD1 1801   6.327   8.069   5.468
  234  ASN  ND2 1802   6.475   8.225   5.532
  235  VAL    N 1803   6.743   8.013   5.695
  235  VAL   CA 1804   6.742   7.989   5.840
  235  VAL    C 1805   6.629   8.068   5.908
  235  VAL    O 1806   6.572   8.028   6.010
  235  VAL   CB 1807   6.879   8.026   5.900
  235  VAL  CG1 1808   6.903   8.178   5.895
  235  VAL  CG2 1809   6.895   7.971   6.040
  236  TYR    N 1810   6.590   8.177   5.844
  236  TYR   CA 1811   6.489   8.263   5.900
  236  TYR    C 1812   6.355   8.189   5.907
  236  TYR    O 1813   6.275   8.216   5.995
  236  TYR   CB 1814   6.480   8.389   5.816
  236  TYR   CG 1815   6.383   8.488   5.875
  236  TYR  CD1 1816   6.422   8.569   5.982
  236  TYR  CD2 1817   6.256   8.500   5.823
  236  TYR  CE1 1818   6.334   8.660   6.035
  236  TYR  CE2 1819   6.167   8.590   5.875
  236  TYR   CZ 1820   6.207   8.670   5.982
  236  TYR   OH 1821   6.119   8.760   6.035
  237  GLY    N 1822   6.344   8.081   5.833
  237  GLY   CA 1823   6.214   8.033   5.795
  237  GLY    C 1824   6.142   8.137   5.716
  237  GLY    O 1825   6.208   8.213   5.646
  238  ASP    N 1826   6.019   8.165   5.752
  238  ASP   CA 1827   5.961   8.295   5.727
  238  ASP    C 1828   5.823   8.299   5.787
  238  ASP    O 1829   5.759   8.195   5.793
  238  ASP   CB 1830   5.952   8.324   5.576
  238  ASP   CG 1831   6.033   8.446   5.534
  238  ASP  OD1 1832   5.988   8.560   5.559
  238  ASP  OD2 1833   6.141   8.431   5.474
14.2737998009 15.7026000977 13.9286001205
