# Supplementary material for: Rapid interpretation of small-angle X-ray scattering data
Source: PLoS Comput Biol. 2019 Mar 22;15(3):e1006900. doi: 10.1371/journal.pcbi.1006900 (PMC6447237; doi:10.1371/journal.pcbi.1006900)
Supplement: S1 Archive — (ZIP) [file pcbi.1006900.s019.zip › S1_Archive/sims/Lao/holoApo/1LST.top]

; Automated top file generation of a structure based model for PDB ID 1LST_ed_whatif_noligand by pythonBioPackage, 2017-8-17 131253
 [ defaults ]
 ;nbfunc comb-rule gen-pairs
1 1 no

 [ atomtypes ]
 ;name  mass     charge   ptype c6       c12
 N        1.000     0.000 A     0.000  5.96046448E-10
 CA       1.000     0.000 A     0.000  5.96046448E-10
 C        1.000     0.000 A     0.000  5.96046448E-10
 O        1.000     0.000 A     0.000  5.96046448E-10
 CB       1.000     0.000 A     0.000  5.96046448E-10
 CG       1.000     0.000 A     0.000  5.96046448E-10
 CD1      1.000     0.000 A     0.000  5.96046448E-10
 CD2      1.000     0.000 A     0.000  5.96046448E-10
 CD       1.000     0.000 A     0.000  5.96046448E-10
 OE1      1.000     0.000 A     0.000  5.96046448E-10
 NE2      1.000     0.000 A     0.000  5.96046448E-10
 OG1      1.000     0.000 A     0.000  5.96046448E-10
 CG2      1.000     0.000 A     0.000  5.96046448E-10
 CG1      1.000     0.000 A     0.000  5.96046448E-10
 NE       1.000     0.000 A     0.000  5.96046448E-10
 CZ       1.000     0.000 A     0.000  5.96046448E-10
 NH1      1.000     0.000 A     0.000  5.96046448E-10
 NH2      1.000     0.000 A     0.000  5.96046448E-10
 OD1      1.000     0.000 A     0.000  5.96046448E-10
 OD2      1.000     0.000 A     0.000  5.96046448E-10
 CE1      1.000     0.000 A     0.000  5.96046448E-10
 CE2      1.000     0.000 A     0.000  5.96046448E-10
 OH       1.000     0.000 A     0.000  5.96046448E-10
 OG       1.000     0.000 A     0.000  5.96046448E-10
 CE       1.000     0.000 A     0.000  5.96046448E-10
 NZ       1.000     0.000 A     0.000  5.96046448E-10
 OE2      1.000     0.000 A     0.000  5.96046448E-10
 ND2      1.000     0.000 A     0.000  5.96046448E-10
 SD       1.000     0.000 A     0.000  5.96046448E-10
 SG       1.000     0.000 A     0.000  5.96046448E-10
 NE1      1.000     0.000 A     0.000  5.96046448E-10
 CE3      1.000     0.000 A     0.000  5.96046448E-10
 CZ2      1.000     0.000 A     0.000  5.96046448E-10
 CZ3      1.000     0.000 A     0.000  5.96046448E-10
 CH2      1.000     0.000 A     0.000  5.96046448E-10
 ND1      1.000     0.000 A     0.000  5.96046448E-10
 MW       0.000     0.000 A     0.000  0.000

 [ moleculetype ]
 ;name   nrexcl
Macromolecule 3

 [ atoms ]
 ;nr  type  resnr residue atom  cgnr charge  mass
    1  N        1 ALA   N        1   0.000   1.000
    2  CA       1 ALA   CA       2   0.000   1.000
    3  C        1 ALA   C        3   0.000   1.000
    4  O        1 ALA   O        4   0.000   1.000
    5  CB       1 ALA   CB       5   0.000   1.000
    6  N        2 LEU   N        6   0.000   1.000
    7  CA       2 LEU   CA       7   0.000   1.000
    8  C        2 LEU   C        8   0.000   1.000
    9  O        2 LEU   O        9   0.000   1.000
   10  CB       2 LEU   CB      10   0.000   1.000
   11  CG       2 LEU   CG      11   0.000   1.000
   12  CD1      2 LEU   CD1     12   0.000   1.000
   13  CD2      2 LEU   CD2     13   0.000   1.000
   14  N        3 PRO   N       14   0.000   1.000
   15  CA       3 PRO   CA      15   0.000   1.000
   16  C        3 PRO   C       16   0.000   1.000
   17  O        3 PRO   O       17   0.000   1.000
   18  CB       3 PRO   CB      18   0.000   1.000
   19  CG       3 PRO   CG      19   0.000   1.000
   20  CD       3 PRO   CD      20   0.000   1.000
   21  N        4 GLN   N       21   0.000   1.000
   22  CA       4 GLN   CA      22   0.000   1.000
   23  C        4 GLN   C       23   0.000   1.000
   24  O        4 GLN   O       24   0.000   1.000
   25  CB       4 GLN   CB      25   0.000   1.000
   26  CG       4 GLN   CG      26   0.000   1.000
   27  CD       4 GLN   CD      27   0.000   1.000
   28  OE1      4 GLN   OE1     28   0.000   1.000
   29  NE2      4 GLN   NE2     29   0.000   1.000
   30  N        5 THR   N       30   0.000   1.000
   31  CA       5 THR   CA      31   0.000   1.000
   32  C        5 THR   C       32   0.000   1.000
   33  O        5 THR   O       33   0.000   1.000
   34  CB       5 THR   CB      34   0.000   1.000
   35  OG1      5 THR   OG1     35   0.000   1.000
   36  CG2      5 THR   CG2     36   0.000   1.000
   37  N        6 VAL   N       37   0.000   1.000
   38  CA       6 VAL   CA      38   0.000   1.000
   39  C        6 VAL   C       39   0.000   1.000
   40  O        6 VAL   O       40   0.000   1.000
   41  CB       6 VAL   CB      41   0.000   1.000
   42  CG1      6 VAL   CG1     42   0.000   1.000
   43  CG2      6 VAL   CG2     43   0.000   1.000
   44  N        7 ARG   N       44   0.000   1.000
   45  CA       7 ARG   CA      45   0.000   1.000
   46  C        7 ARG   C       46   0.000   1.000
   47  O        7 ARG   O       47   0.000   1.000
   48  CB       7 ARG   CB      48   0.000   1.000
   49  CG       7 ARG   CG      49   0.000   1.000
   50  CD       7 ARG   CD      50   0.000   1.000
   51  NE       7 ARG   NE      51   0.000   1.000
   52  CZ       7 ARG   CZ      52   0.000   1.000
   53  NH1      7 ARG   NH1     53   0.000   1.000
   54  NH2      7 ARG   NH2     54   0.000   1.000
   55  N        8 ILE   N       55   0.000   1.000
   56  CA       8 ILE   CA      56   0.000   1.000
   57  C        8 ILE   C       57   0.000   1.000
   58  O        8 ILE   O       58   0.000   1.000
   59  CB       8 ILE   CB      59   0.000   1.000
   60  CG1      8 ILE   CG1     60   0.000   1.000
   61  CG2      8 ILE   CG2     61   0.000   1.000
   62  CD1      8 ILE   CD1     62   0.000   1.000
   63  N        9 GLY   N       63   0.000   1.000
   64  CA       9 GLY   CA      64   0.000   1.000
   65  C        9 GLY   C       65   0.000   1.000
   66  O        9 GLY   O       66   0.000   1.000
   67  N       10 THR   N       67   0.000   1.000
   68  CA      10 THR   CA      68   0.000   1.000
   69  C       10 THR   C       69   0.000   1.000
   70  O       10 THR   O       70   0.000   1.000
   71  CB      10 THR   CB      71   0.000   1.000
   72  OG1     10 THR   OG1     72   0.000   1.000
   73  CG2     10 THR   CG2     73   0.000   1.000
   74  N       11 ASP   N       74   0.000   1.000
   75  CA      11 ASP   CA      75   0.000   1.000
   76  C       11 ASP   C       76   0.000   1.000
   77  O       11 ASP   O       77   0.000   1.000
   78  CB      11 ASP   CB      78   0.000   1.000
   79  CG      11 ASP   CG      79   0.000   1.000
   80  OD1     11 ASP   OD1     80   0.000   1.000
   81  OD2     11 ASP   OD2     81   0.000   1.000
   82  N       12 THR   N       82   0.000   1.000
   83  CA      12 THR   CA      83   0.000   1.000
   84  C       12 THR   C       84   0.000   1.000
   85  O       12 THR   O       85   0.000   1.000
   86  CB      12 THR   CB      86   0.000   1.000
   87  OG1     12 THR   OG1     87   0.000   1.000
   88  CG2     12 THR   CG2     88   0.000   1.000
   89  N       13 THR   N       89   0.000   1.000
   90  CA      13 THR   CA      90   0.000   1.000
   91  C       13 THR   C       91   0.000   1.000
   92  O       13 THR   O       92   0.000   1.000
   93  CB      13 THR   CB      93   0.000   1.000
   94  OG1     13 THR   OG1     94   0.000   1.000
   95  CG2     13 THR   CG2     95   0.000   1.000
   96  N       14 TYR   N       96   0.000   1.000
   97  CA      14 TYR   CA      97   0.000   1.000
   98  C       14 TYR   C       98   0.000   1.000
   99  O       14 TYR   O       99   0.000   1.000
  100  CB      14 TYR   CB     100   0.000   1.000
  101  CG      14 TYR   CG     101   0.000   1.000
  102  CD1     14 TYR   CD1    102   0.000   1.000
  103  CD2     14 TYR   CD2    103   0.000   1.000
  104  CE1     14 TYR   CE1    104   0.000   1.000
  105  CE2     14 TYR   CE2    105   0.000   1.000
  106  CZ      14 TYR   CZ     106   0.000   1.000
  107  OH      14 TYR   OH     107   0.000   1.000
  108  N       15 ALA   N      108   0.000   1.000
  109  CA      15 ALA   CA     109   0.000   1.000
  110  C       15 ALA   C      110   0.000   1.000
  111  O       15 ALA   O      111   0.000   1.000
  112  CB      15 ALA   CB     112   0.000   1.000
  113  N       16 PRO   N      113   0.000   1.000
  114  CA      16 PRO   CA     114   0.000   1.000
  115  C       16 PRO   C      115   0.000   1.000
  116  O       16 PRO   O      116   0.000   1.000
  117  CB      16 PRO   CB     117   0.000   1.000
  118  CG      16 PRO   CG     118   0.000   1.000
  119  CD      16 PRO   CD     119   0.000   1.000
  120  N       17 PHE   N      120   0.000   1.000
  121  CA      17 PHE   CA     121   0.000   1.000
  122  C       17 PHE   C      122   0.000   1.000
  123  O       17 PHE   O      123   0.000   1.000
  124  CB      17 PHE   CB     124   0.000   1.000
  125  CG      17 PHE   CG     125   0.000   1.000
  126  CD1     17 PHE   CD1    126   0.000   1.000
  127  CD2     17 PHE   CD2    127   0.000   1.000
  128  CE1     17 PHE   CE1    128   0.000   1.000
  129  CE2     17 PHE   CE2    129   0.000   1.000
  130  CZ      17 PHE   CZ     130   0.000   1.000
  131  N       18 SER   N      131   0.000   1.000
  132  CA      18 SER   CA     132   0.000   1.000
  133  C       18 SER   C      133   0.000   1.000
  134  O       18 SER   O      134   0.000   1.000
  135  CB      18 SER   CB     135   0.000   1.000
  136  OG      18 SER   OG     136   0.000   1.000
  137  N       19 SER   N      137   0.000   1.000
  138  CA      19 SER   CA     138   0.000   1.000
  139  C       19 SER   C      139   0.000   1.000
  140  O       19 SER   O      140   0.000   1.000
  141  CB      19 SER   CB     141   0.000   1.000
  142  OG      19 SER   OG     142   0.000   1.000
  143  N       20 LYS   N      143   0.000   1.000
  144  CA      20 LYS   CA     144   0.000   1.000
  145  C       20 LYS   C      145   0.000   1.000
  146  O       20 LYS   O      146   0.000   1.000
  147  CB      20 LYS   CB     147   0.000   1.000
  148  CG      20 LYS   CG     148   0.000   1.000
  149  CD      20 LYS   CD     149   0.000   1.000
  150  CE      20 LYS   CE     150   0.000   1.000
  151  NZ      20 LYS   NZ     151   0.000   1.000
  152  N       21 ASP   N      152   0.000   1.000
  153  CA      21 ASP   CA     153   0.000   1.000
  154  C       21 ASP   C      154   0.000   1.000
  155  O       21 ASP   O      155   0.000   1.000
  156  CB      21 ASP   CB     156   0.000   1.000
  157  CG      21 ASP   CG     157   0.000   1.000
  158  OD1     21 ASP   OD1    158   0.000   1.000
  159  OD2     21 ASP   OD2    159   0.000   1.000
  160  N       22 ALA   N      160   0.000   1.000
  161  CA      22 ALA   CA     161   0.000   1.000
  162  C       22 ALA   C      162   0.000   1.000
  163  O       22 ALA   O      163   0.000   1.000
  164  CB      22 ALA   CB     164   0.000   1.000
  165  N       23 LYS   N      165   0.000   1.000
  166  CA      23 LYS   CA     166   0.000   1.000
  167  C       23 LYS   C      167   0.000   1.000
  168  O       23 LYS   O      168   0.000   1.000
  169  CB      23 LYS   CB     169   0.000   1.000
  170  CG      23 LYS   CG     170   0.000   1.000
  171  CD      23 LYS   CD     171   0.000   1.000
  172  CE      23 LYS   CE     172   0.000   1.000
  173  NZ      23 LYS   NZ     173   0.000   1.000
  174  N       24 GLY   N      174   0.000   1.000
  175  CA      24 GLY   CA     175   0.000   1.000
  176  C       24 GLY   C      176   0.000   1.000
  177  O       24 GLY   O      177   0.000   1.000
  178  N       25 GLU   N      178   0.000   1.000
  179  CA      25 GLU   CA     179   0.000   1.000
  180  C       25 GLU   C      180   0.000   1.000
  181  O       25 GLU   O      181   0.000   1.000
  182  CB      25 GLU   CB     182   0.000   1.000
  183  CG      25 GLU   CG     183   0.000   1.000
  184  CD      25 GLU   CD     184   0.000   1.000
  185  OE1     25 GLU   OE1    185   0.000   1.000
  186  OE2     25 GLU   OE2    186   0.000   1.000
  187  N       26 PHE   N      187   0.000   1.000
  188  CA      26 PHE   CA     188   0.000   1.000
  189  C       26 PHE   C      189   0.000   1.000
  190  O       26 PHE   O      190   0.000   1.000
  191  CB      26 PHE   CB     191   0.000   1.000
  192  CG      26 PHE   CG     192   0.000   1.000
  193  CD1     26 PHE   CD1    193   0.000   1.000
  194  CD2     26 PHE   CD2    194   0.000   1.000
  195  CE1     26 PHE   CE1    195   0.000   1.000
  196  CE2     26 PHE   CE2    196   0.000   1.000
  197  CZ      26 PHE   CZ     197   0.000   1.000
  198  N       27 ILE   N      198   0.000   1.000
  199  CA      27 ILE   CA     199   0.000   1.000
  200  C       27 ILE   C      200   0.000   1.000
  201  O       27 ILE   O      201   0.000   1.000
  202  CB      27 ILE   CB     202   0.000   1.000
  203  CG1     27 ILE   CG1    203   0.000   1.000
  204  CG2     27 ILE   CG2    204   0.000   1.000
  205  CD1     27 ILE   CD1    205   0.000   1.000
  206  N       28 GLY   N      206   0.000   1.000
  207  CA      28 GLY   CA     207   0.000   1.000
  208  C       28 GLY   C      208   0.000   1.000
  209  O       28 GLY   O      209   0.000   1.000
  210  N       29 PHE   N      210   0.000   1.000
  211  CA      29 PHE   CA     211   0.000   1.000
  212  C       29 PHE   C      212   0.000   1.000
  213  O       29 PHE   O      213   0.000   1.000
  214  CB      29 PHE   CB     214   0.000   1.000
  215  CG      29 PHE   CG     215   0.000   1.000
  216  CD1     29 PHE   CD1    216   0.000   1.000
  217  CD2     29 PHE   CD2    217   0.000   1.000
  218  CE1     29 PHE   CE1    218   0.000   1.000
  219  CE2     29 PHE   CE2    219   0.000   1.000
  220  CZ      29 PHE   CZ     220   0.000   1.000
  221  N       30 ASP   N      221   0.000   1.000
  222  CA      30 ASP   CA     222   0.000   1.000
  223  C       30 ASP   C      223   0.000   1.000
  224  O       30 ASP   O      224   0.000   1.000
  225  CB      30 ASP   CB     225   0.000   1.000
  226  CG      30 ASP   CG     226   0.000   1.000
  227  OD1     30 ASP   OD1    227   0.000   1.000
  228  OD2     30 ASP   OD2    228   0.000   1.000
  229  N       31 ILE   N      229   0.000   1.000
  230  CA      31 ILE   CA     230   0.000   1.000
  231  C       31 ILE   C      231   0.000   1.000
  232  O       31 ILE   O      232   0.000   1.000
  233  CB      31 ILE   CB     233   0.000   1.000
  234  CG1     31 ILE   CG1    234   0.000   1.000
  235  CG2     31 ILE   CG2    235   0.000   1.000
  236  CD1     31 ILE   CD1    236   0.000   1.000
  237  N       32 ASP   N      237   0.000   1.000
  238  CA      32 ASP   CA     238   0.000   1.000
  239  C       32 ASP   C      239   0.000   1.000
  240  O       32 ASP   O      240   0.000   1.000
  241  CB      32 ASP   CB     241   0.000   1.000
  242  CG      32 ASP   CG     242   0.000   1.000
  243  OD1     32 ASP   OD1    243   0.000   1.000
  244  OD2     32 ASP   OD2    244   0.000   1.000
  245  N       33 LEU   N      245   0.000   1.000
  246  CA      33 LEU   CA     246   0.000   1.000
  247  C       33 LEU   C      247   0.000   1.000
  248  O       33 LEU   O      248   0.000   1.000
  249  CB      33 LEU   CB     249   0.000   1.000
  250  CG      33 LEU   CG     250   0.000   1.000
  251  CD1     33 LEU   CD1    251   0.000   1.000
  252  CD2     33 LEU   CD2    252   0.000   1.000
  253  N       34 GLY   N      253   0.000   1.000
  254  CA      34 GLY   CA     254   0.000   1.000
  255  C       34 GLY   C      255   0.000   1.000
  256  O       34 GLY   O      256   0.000   1.000
  257  N       35 ASN   N      257   0.000   1.000
  258  CA      35 ASN   CA     258   0.000   1.000
  259  C       35 ASN   C      259   0.000   1.000
  260  O       35 ASN   O      260   0.000   1.000
  261  CB      35 ASN   CB     261   0.000   1.000
  262  CG      35 ASN   CG     262   0.000   1.000
  263  OD1     35 ASN   OD1    263   0.000   1.000
  264  ND2     35 ASN   ND2    264   0.000   1.000
  265  N       36 GLU   N      265   0.000   1.000
  266  CA      36 GLU   CA     266   0.000   1.000
  267  C       36 GLU   C      267   0.000   1.000
  268  O       36 GLU   O      268   0.000   1.000
  269  CB      36 GLU   CB     269   0.000   1.000
  270  CG      36 GLU   CG     270   0.000   1.000
  271  CD      36 GLU   CD     271   0.000   1.000
  272  OE1     36 GLU   OE1    272   0.000   1.000
  273  OE2     36 GLU   OE2    273   0.000   1.000
  274  N       37 MET   N      274   0.000   1.000
  275  CA      37 MET   CA     275   0.000   1.000
  276  C       37 MET   C      276   0.000   1.000
  277  O       37 MET   O      277   0.000   1.000
  278  CB      37 MET   CB     278   0.000   1.000
  279  CG      37 MET   CG     279   0.000   1.000
  280  SD      37 MET   SD     280   0.000   1.000
  281  CE      37 MET   CE     281   0.000   1.000
  282  N       38 CYS   N      282   0.000   1.000
  283  CA      38 CYS   CA     283   0.000   1.000
  284  C       38 CYS   C      284   0.000   1.000
  285  O       38 CYS   O      285   0.000   1.000
  286  CB      38 CYS   CB     286   0.000   1.000
  287  SG      38 CYS   SG     287   0.000   1.000
  288  N       39 LYS   N      288   0.000   1.000
  289  CA      39 LYS   CA     289   0.000   1.000
  290  C       39 LYS   C      290   0.000   1.000
  291  O       39 LYS   O      291   0.000   1.000
  292  CB      39 LYS   CB     292   0.000   1.000
  293  CG      39 LYS   CG     293   0.000   1.000
  294  CD      39 LYS   CD     294   0.000   1.000
  295  CE      39 LYS   CE     295   0.000   1.000
  296  NZ      39 LYS   NZ     296   0.000   1.000
  297  N       40 ARG   N      297   0.000   1.000
  298  CA      40 ARG   CA     298   0.000   1.000
  299  C       40 ARG   C      299   0.000   1.000
  300  O       40 ARG   O      300   0.000   1.000
  301  CB      40 ARG   CB     301   0.000   1.000
  302  CG      40 ARG   CG     302   0.000   1.000
  303  CD      40 ARG   CD     303   0.000   1.000
  304  NE      40 ARG   NE     304   0.000   1.000
  305  CZ      40 ARG   CZ     305   0.000   1.000
  306  NH1     40 ARG   NH1    306   0.000   1.000
  307  NH2     40 ARG   NH2    307   0.000   1.000
  308  N       41 MET   N      308   0.000   1.000
  309  CA      41 MET   CA     309   0.000   1.000
  310  C       41 MET   C      310   0.000   1.000
  311  O       41 MET   O      311   0.000   1.000
  312  CB      41 MET   CB     312   0.000   1.000
  313  CG      41 MET   CG     313   0.000   1.000
  314  SD      41 MET   SD     314   0.000   1.000
  315  CE      41 MET   CE     315   0.000   1.000
  316  N       42 GLN   N      316   0.000   1.000
  317  CA      42 GLN   CA     317   0.000   1.000
  318  C       42 GLN   C      318   0.000   1.000
  319  O       42 GLN   O      319   0.000   1.000
  320  CB      42 GLN   CB     320   0.000   1.000
  321  CG      42 GLN   CG     321   0.000   1.000
  322  CD      42 GLN   CD     322   0.000   1.000
  323  OE1     42 GLN   OE1    323   0.000   1.000
  324  NE2     42 GLN   NE2    324   0.000   1.000
  325  N       43 VAL   N      325   0.000   1.000
  326  CA      43 VAL   CA     326   0.000   1.000
  327  C       43 VAL   C      327   0.000   1.000
  328  O       43 VAL   O      328   0.000   1.000
  329  CB      43 VAL   CB     329   0.000   1.000
  330  CG1     43 VAL   CG1    330   0.000   1.000
  331  CG2     43 VAL   CG2    331   0.000   1.000
  332  N       44 LYS   N      332   0.000   1.000
  333  CA      44 LYS   CA     333   0.000   1.000
  334  C       44 LYS   C      334   0.000   1.000
  335  O       44 LYS   O      335   0.000   1.000
  336  CB      44 LYS   CB     336   0.000   1.000
  337  CG      44 LYS   CG     337   0.000   1.000
  338  CD      44 LYS   CD     338   0.000   1.000
  339  CE      44 LYS   CE     339   0.000   1.000
  340  NZ      44 LYS   NZ     340   0.000   1.000
  341  N       45 CYS   N      341   0.000   1.000
  342  CA      45 CYS   CA     342   0.000   1.000
  343  C       45 CYS   C      343   0.000   1.000
  344  O       45 CYS   O      344   0.000   1.000
  345  CB      45 CYS   CB     345   0.000   1.000
  346  SG      45 CYS   SG     346   0.000   1.000
  347  N       46 THR   N      347   0.000   1.000
  348  CA      46 THR   CA     348   0.000   1.000
  349  C       46 THR   C      349   0.000   1.000
  350  O       46 THR   O      350   0.000   1.000
  351  CB      46 THR   CB     351   0.000   1.000
  352  OG1     46 THR   OG1    352   0.000   1.000
  353  CG2     46 THR   CG2    353   0.000   1.000
  354  N       47 TRP   N      354   0.000   1.000
  355  CA      47 TRP   CA     355   0.000   1.000
  356  C       47 TRP   C      356   0.000   1.000
  357  O       47 TRP   O      357   0.000   1.000
  358  CB      47 TRP   CB     358   0.000   1.000
  359  CG      47 TRP   CG     359   0.000   1.000
  360  CD1     47 TRP   CD1    360   0.000   1.000
  361  CD2     47 TRP   CD2    361   0.000   1.000
  362  NE1     47 TRP   NE1    362   0.000   1.000
  363  CE2     47 TRP   CE2    363   0.000   1.000
  364  CE3     47 TRP   CE3    364   0.000   1.000
  365  CZ2     47 TRP   CZ2    365   0.000   1.000
  366  CZ3     47 TRP   CZ3    366   0.000   1.000
  367  CH2     47 TRP   CH2    367   0.000   1.000
  368  N       48 VAL   N      368   0.000   1.000
  369  CA      48 VAL   CA     369   0.000   1.000
  370  C       48 VAL   C      370   0.000   1.000
  371  O       48 VAL   O      371   0.000   1.000
  372  CB      48 VAL   CB     372   0.000   1.000
  373  CG1     48 VAL   CG1    373   0.000   1.000
  374  CG2     48 VAL   CG2    374   0.000   1.000
  375  N       49 ALA   N      375   0.000   1.000
  376  CA      49 ALA   CA     376   0.000   1.000
  377  C       49 ALA   C      377   0.000   1.000
  378  O       49 ALA   O      378   0.000   1.000
  379  CB      49 ALA   CB     379   0.000   1.000
  380  N       50 SER   N      380   0.000   1.000
  381  CA      50 SER   CA     381   0.000   1.000
  382  C       50 SER   C      382   0.000   1.000
  383  O       50 SER   O      383   0.000   1.000
  384  CB      50 SER   CB     384   0.000   1.000
  385  OG      50 SER   OG     385   0.000   1.000
  386  N       51 ASP   N      386   0.000   1.000
  387  CA      51 ASP   CA     387   0.000   1.000
  388  C       51 ASP   C      388   0.000   1.000
  389  O       51 ASP   O      389   0.000   1.000
  390  CB      51 ASP   CB     390   0.000   1.000
  391  CG      51 ASP   CG     391   0.000   1.000
  392  OD1     51 ASP   OD1    392   0.000   1.000
  393  OD2     51 ASP   OD2    393   0.000   1.000
  394  N       52 PHE   N      394   0.000   1.000
  395  CA      52 PHE   CA     395   0.000   1.000
  396  C       52 PHE   C      396   0.000   1.000
  397  O       52 PHE   O      397   0.000   1.000
  398  CB      52 PHE   CB     398   0.000   1.000
  399  CG      52 PHE   CG     399   0.000   1.000
  400  CD1     52 PHE   CD1    400   0.000   1.000
  401  CD2     52 PHE   CD2    401   0.000   1.000
  402  CE1     52 PHE   CE1    402   0.000   1.000
  403  CE2     52 PHE   CE2    403   0.000   1.000
  404  CZ      52 PHE   CZ     404   0.000   1.000
  405  N       53 ASP   N      405   0.000   1.000
  406  CA      53 ASP   CA     406   0.000   1.000
  407  C       53 ASP   C      407   0.000   1.000
  408  O       53 ASP   O      408   0.000   1.000
  409  CB      53 ASP   CB     409   0.000   1.000
  410  CG      53 ASP   CG     410   0.000   1.000
  411  OD1     53 ASP   OD1    411   0.000   1.000
  412  OD2     53 ASP   OD2    412   0.000   1.000
  413  N       54 ALA   N      413   0.000   1.000
  414  CA      54 ALA   CA     414   0.000   1.000
  415  C       54 ALA   C      415   0.000   1.000
  416  O       54 ALA   O      416   0.000   1.000
  417  CB      54 ALA   CB     417   0.000   1.000
  418  N       55 LEU   N      418   0.000   1.000
  419  CA      55 LEU   CA     419   0.000   1.000
  420  C       55 LEU   C      420   0.000   1.000
  421  O       55 LEU   O      421   0.000   1.000
  422  CB      55 LEU   CB     422   0.000   1.000
  423  CG      55 LEU   CG     423   0.000   1.000
  424  CD1     55 LEU   CD1    424   0.000   1.000
  425  CD2     55 LEU   CD2    425   0.000   1.000
  426  N       56 ILE   N      426   0.000   1.000
  427  CA      56 ILE   CA     427   0.000   1.000
  428  C       56 ILE   C      428   0.000   1.000
  429  O       56 ILE   O      429   0.000   1.000
  430  CB      56 ILE   CB     430   0.000   1.000
  431  CG1     56 ILE   CG1    431   0.000   1.000
  432  CG2     56 ILE   CG2    432   0.000   1.000
  433  CD1     56 ILE   CD1    433   0.000   1.000
  434  N       57 PRO   N      434   0.000   1.000
  435  CA      57 PRO   CA     435   0.000   1.000
  436  C       57 PRO   C      436   0.000   1.000
  437  O       57 PRO   O      437   0.000   1.000
  438  CB      57 PRO   CB     438   0.000   1.000
  439  CG      57 PRO   CG     439   0.000   1.000
  440  CD      57 PRO   CD     440   0.000   1.000
  441  N       58 SER   N      441   0.000   1.000
  442  CA      58 SER   CA     442   0.000   1.000
  443  C       58 SER   C      443   0.000   1.000
  444  O       58 SER   O      444   0.000   1.000
  445  CB      58 SER   CB     445   0.000   1.000
  446  OG      58 SER   OG     446   0.000   1.000
  447  N       59 LEU   N      447   0.000   1.000
  448  CA      59 LEU   CA     448   0.000   1.000
  449  C       59 LEU   C      449   0.000   1.000
  450  O       59 LEU   O      450   0.000   1.000
  451  CB      59 LEU   CB     451   0.000   1.000
  452  CG      59 LEU   CG     452   0.000   1.000
  453  CD1     59 LEU   CD1    453   0.000   1.000
  454  CD2     59 LEU   CD2    454   0.000   1.000
  455  N       60 LYS   N      455   0.000   1.000
  456  CA      60 LYS   CA     456   0.000   1.000
  457  C       60 LYS   C      457   0.000   1.000
  458  O       60 LYS   O      458   0.000   1.000
  459  CB      60 LYS   CB     459   0.000   1.000
  460  CG      60 LYS   CG     460   0.000   1.000
  461  CD      60 LYS   CD     461   0.000   1.000
  462  CE      60 LYS   CE     462   0.000   1.000
  463  NZ      60 LYS   NZ     463   0.000   1.000
  464  N       61 ALA   N      464   0.000   1.000
  465  CA      61 ALA   CA     465   0.000   1.000
  466  C       61 ALA   C      466   0.000   1.000
  467  O       61 ALA   O      467   0.000   1.000
  468  CB      61 ALA   CB     468   0.000   1.000
  469  N       62 LYS   N      469   0.000   1.000
  470  CA      62 LYS   CA     470   0.000   1.000
  471  C       62 LYS   C      471   0.000   1.000
  472  O       62 LYS   O      472   0.000   1.000
  473  CB      62 LYS   CB     473   0.000   1.000
  474  CG      62 LYS   CG     474   0.000   1.000
  475  CD      62 LYS   CD     475   0.000   1.000
  476  CE      62 LYS   CE     476   0.000   1.000
  477  NZ      62 LYS   NZ     477   0.000   1.000
  478  N       63 LYS   N      478   0.000   1.000
  479  CA      63 LYS   CA     479   0.000   1.000
  480  C       63 LYS   C      480   0.000   1.000
  481  O       63 LYS   O      481   0.000   1.000
  482  CB      63 LYS   CB     482   0.000   1.000
  483  CG      63 LYS   CG     483   0.000   1.000
  484  CD      63 LYS   CD     484   0.000   1.000
  485  CE      63 LYS   CE     485   0.000   1.000
  486  NZ      63 LYS   NZ     486   0.000   1.000
  487  N       64 ILE   N      487   0.000   1.000
  488  CA      64 ILE   CA     488   0.000   1.000
  489  C       64 ILE   C      489   0.000   1.000
  490  O       64 ILE   O      490   0.000   1.000
  491  CB      64 ILE   CB     491   0.000   1.000
  492  CG1     64 ILE   CG1    492   0.000   1.000
  493  CG2     64 ILE   CG2    493   0.000   1.000
  494  CD1     64 ILE   CD1    494   0.000   1.000
  495  N       65 ASP   N      495   0.000   1.000
  496  CA      65 ASP   CA     496   0.000   1.000
  497  C       65 ASP   C      497   0.000   1.000
  498  O       65 ASP   O      498   0.000   1.000
  499  CB      65 ASP   CB     499   0.000   1.000
  500  CG      65 ASP   CG     500   0.000   1.000
  501  OD1     65 ASP   OD1    501   0.000   1.000
  502  OD2     65 ASP   OD2    502   0.000   1.000
  503  N       66 ALA   N      503   0.000   1.000
  504  CA      66 ALA   CA     504   0.000   1.000
  505  C       66 ALA   C      505   0.000   1.000
  506  O       66 ALA   O      506   0.000   1.000
  507  CB      66 ALA   CB     507   0.000   1.000
  508  N       67 ILE   N      508   0.000   1.000
  509  CA      67 ILE   CA     509   0.000   1.000
  510  C       67 ILE   C      510   0.000   1.000
  511  O       67 ILE   O      511   0.000   1.000
  512  CB      67 ILE   CB     512   0.000   1.000
  513  CG1     67 ILE   CG1    513   0.000   1.000
  514  CG2     67 ILE   CG2    514   0.000   1.000
  515  CD1     67 ILE   CD1    515   0.000   1.000
  516  N       68 ILE   N      516   0.000   1.000
  517  CA      68 ILE   CA     517   0.000   1.000
  518  C       68 ILE   C      518   0.000   1.000
  519  O       68 ILE   O      519   0.000   1.000
  520  CB      68 ILE   CB     520   0.000   1.000
  521  CG1     68 ILE   CG1    521   0.000   1.000
  522  CG2     68 ILE   CG2    522   0.000   1.000
  523  CD1     68 ILE   CD1    523   0.000   1.000
  524  N       69 SER   N      524   0.000   1.000
  525  CA      69 SER   CA     525   0.000   1.000
  526  C       69 SER   C      526   0.000   1.000
  527  O       69 SER   O      527   0.000   1.000
  528  CB      69 SER   CB     528   0.000   1.000
  529  OG      69 SER   OG     529   0.000   1.000
  530  N       70 SER   N      530   0.000   1.000
  531  CA      70 SER   CA     531   0.000   1.000
  532  C       70 SER   C      532   0.000   1.000
  533  O       70 SER   O      533   0.000   1.000
  534  CB      70 SER   CB     534   0.000   1.000
  535  OG      70 SER   OG     535   0.000   1.000
  536  N       71 LEU   N      536   0.000   1.000
  537  CA      71 LEU   CA     537   0.000   1.000
  538  C       71 LEU   C      538   0.000   1.000
  539  O       71 LEU   O      539   0.000   1.000
  540  CB      71 LEU   CB     540   0.000   1.000
  541  CG      71 LEU   CG     541   0.000   1.000
  542  CD1     71 LEU   CD1    542   0.000   1.000
  543  CD2     71 LEU   CD2    543   0.000   1.000
  544  N       72 SER   N      544   0.000   1.000
  545  CA      72 SER   CA     545   0.000   1.000
  546  C       72 SER   C      546   0.000   1.000
  547  O       72 SER   O      547   0.000   1.000
  548  CB      72 SER   CB     548   0.000   1.000
  549  OG      72 SER   OG     549   0.000   1.000
  550  N       73 ILE   N      550   0.000   1.000
  551  CA      73 ILE   CA     551   0.000   1.000
  552  C       73 ILE   C      552   0.000   1.000
  553  O       73 ILE   O      553   0.000   1.000
  554  CB      73 ILE   CB     554   0.000   1.000
  555  CG1     73 ILE   CG1    555   0.000   1.000
  556  CG2     73 ILE   CG2    556   0.000   1.000
  557  CD1     73 ILE   CD1    557   0.000   1.000
  558  N       74 THR   N      558   0.000   1.000
  559  CA      74 THR   CA     559   0.000   1.000
  560  C       74 THR   C      560   0.000   1.000
  561  O       74 THR   O      561   0.000   1.000
  562  CB      74 THR   CB     562   0.000   1.000
  563  OG1     74 THR   OG1    563   0.000   1.000
  564  CG2     74 THR   CG2    564   0.000   1.000
  565  N       75 ASP   N      565   0.000   1.000
  566  CA      75 ASP   CA     566   0.000   1.000
  567  C       75 ASP   C      567   0.000   1.000
  568  O       75 ASP   O      568   0.000   1.000
  569  CB      75 ASP   CB     569   0.000   1.000
  570  CG      75 ASP   CG     570   0.000   1.000
  571  OD1     75 ASP   OD1    571   0.000   1.000
  572  OD2     75 ASP   OD2    572   0.000   1.000
  573  N       76 LYS   N      573   0.000   1.000
  574  CA      76 LYS   CA     574   0.000   1.000
  575  C       76 LYS   C      575   0.000   1.000
  576  O       76 LYS   O      576   0.000   1.000
  577  CB      76 LYS   CB     577   0.000   1.000
  578  CG      76 LYS   CG     578   0.000   1.000
  579  CD      76 LYS   CD     579   0.000   1.000
  580  CE      76 LYS   CE     580   0.000   1.000
  581  NZ      76 LYS   NZ     581   0.000   1.000
  582  N       77 ARG   N      582   0.000   1.000
  583  CA      77 ARG   CA     583   0.000   1.000
  584  C       77 ARG   C      584   0.000   1.000
  585  O       77 ARG   O      585   0.000   1.000
  586  CB      77 ARG   CB     586   0.000   1.000
  587  CG      77 ARG   CG     587   0.000   1.000
  588  CD      77 ARG   CD     588   0.000   1.000
  589  NE      77 ARG   NE     589   0.000   1.000
  590  CZ      77 ARG   CZ     590   0.000   1.000
  591  NH1     77 ARG   NH1    591   0.000   1.000
  592  NH2     77 ARG   NH2    592   0.000   1.000
  593  N       78 GLN   N      593   0.000   1.000
  594  CA      78 GLN   CA     594   0.000   1.000
  595  C       78 GLN   C      595   0.000   1.000
  596  O       78 GLN   O      596   0.000   1.000
  597  CB      78 GLN   CB     597   0.000   1.000
  598  CG      78 GLN   CG     598   0.000   1.000
  599  CD      78 GLN   CD     599   0.000   1.000
  600  OE1     78 GLN   OE1    600   0.000   1.000
  601  NE2     78 GLN   NE2    601   0.000   1.000
  602  N       79 GLN   N      602   0.000   1.000
  603  CA      79 GLN   CA     603   0.000   1.000
  604  C       79 GLN   C      604   0.000   1.000
  605  O       79 GLN   O      605   0.000   1.000
  606  CB      79 GLN   CB     606   0.000   1.000
  607  CG      79 GLN   CG     607   0.000   1.000
  608  CD      79 GLN   CD     608   0.000   1.000
  609  OE1     79 GLN   OE1    609   0.000   1.000
  610  NE2     79 GLN   NE2    610   0.000   1.000
  611  N       80 GLU   N      611   0.000   1.000
  612  CA      80 GLU   CA     612   0.000   1.000
  613  C       80 GLU   C      613   0.000   1.000
  614  O       80 GLU   O      614   0.000   1.000
  615  CB      80 GLU   CB     615   0.000   1.000
  616  CG      80 GLU   CG     616   0.000   1.000
  617  CD      80 GLU   CD     617   0.000   1.000
  618  OE1     80 GLU   OE1    618   0.000   1.000
  619  OE2     80 GLU   OE2    619   0.000   1.000
  620  N       81 ILE   N      620   0.000   1.000
  621  CA      81 ILE   CA     621   0.000   1.000
  622  C       81 ILE   C      622   0.000   1.000
  623  O       81 ILE   O      623   0.000   1.000
  624  CB      81 ILE   CB     624   0.000   1.000
  625  CG1     81 ILE   CG1    625   0.000   1.000
  626  CG2     81 ILE   CG2    626   0.000   1.000
  627  CD1     81 ILE   CD1    627   0.000   1.000
  628  N       82 ALA   N      628   0.000   1.000
  629  CA      82 ALA   CA     629   0.000   1.000
  630  C       82 ALA   C      630   0.000   1.000
  631  O       82 ALA   O      631   0.000   1.000
  632  CB      82 ALA   CB     632   0.000   1.000
  633  N       83 PHE   N      633   0.000   1.000
  634  CA      83 PHE   CA     634   0.000   1.000
  635  C       83 PHE   C      635   0.000   1.000
  636  O       83 PHE   O      636   0.000   1.000
  637  CB      83 PHE   CB     637   0.000   1.000
  638  CG      83 PHE   CG     638   0.000   1.000
  639  CD1     83 PHE   CD1    639   0.000   1.000
  640  CD2     83 PHE   CD2    640   0.000   1.000
  641  CE1     83 PHE   CE1    641   0.000   1.000
  642  CE2     83 PHE   CE2    642   0.000   1.000
  643  CZ      83 PHE   CZ     643   0.000   1.000
  644  N       84 SER   N      644   0.000   1.000
  645  CA      84 SER   CA     645   0.000   1.000
  646  C       84 SER   C      646   0.000   1.000
  647  O       84 SER   O      647   0.000   1.000
  648  CB      84 SER   CB     648   0.000   1.000
  649  OG      84 SER   OG     649   0.000   1.000
  650  N       85 ASP   N      650   0.000   1.000
  651  CA      85 ASP   CA     651   0.000   1.000
  652  C       85 ASP   C      652   0.000   1.000
  653  O       85 ASP   O      653   0.000   1.000
  654  CB      85 ASP   CB     654   0.000   1.000
  655  CG      85 ASP   CG     655   0.000   1.000
  656  OD1     85 ASP   OD1    656   0.000   1.000
  657  OD2     85 ASP   OD2    657   0.000   1.000
  658  N       86 LYS   N      658   0.000   1.000
  659  CA      86 LYS   CA     659   0.000   1.000
  660  C       86 LYS   C      660   0.000   1.000
  661  O       86 LYS   O      661   0.000   1.000
  662  CB      86 LYS   CB     662   0.000   1.000
  663  CG      86 LYS   CG     663   0.000   1.000
  664  CD      86 LYS   CD     664   0.000   1.000
  665  CE      86 LYS   CE     665   0.000   1.000
  666  NZ      86 LYS   NZ     666   0.000   1.000
  667  N       87 LEU   N      667   0.000   1.000
  668  CA      87 LEU   CA     668   0.000   1.000
  669  C       87 LEU   C      669   0.000   1.000
  670  O       87 LEU   O      670   0.000   1.000
  671  CB      87 LEU   CB     671   0.000   1.000
  672  CG      87 LEU   CG     672   0.000   1.000
  673  CD1     87 LEU   CD1    673   0.000   1.000
  674  CD2     87 LEU   CD2    674   0.000   1.000
  675  N       88 TYR   N      675   0.000   1.000
  676  CA      88 TYR   CA     676   0.000   1.000
  677  C       88 TYR   C      677   0.000   1.000
  678  O       88 TYR   O      678   0.000   1.000
  679  CB      88 TYR   CB     679   0.000   1.000
  680  CG      88 TYR   CG     680   0.000   1.000
  681  CD1     88 TYR   CD1    681   0.000   1.000
  682  CD2     88 TYR   CD2    682   0.000   1.000
  683  CE1     88 TYR   CE1    683   0.000   1.000
  684  CE2     88 TYR   CE2    684   0.000   1.000
  685  CZ      88 TYR   CZ     685   0.000   1.000
  686  OH      88 TYR   OH     686   0.000   1.000
  687  N       89 ALA   N      687   0.000   1.000
  688  CA      89 ALA   CA     688   0.000   1.000
  689  C       89 ALA   C      689   0.000   1.000
  690  O       89 ALA   O      690   0.000   1.000
  691  CB      89 ALA   CB     691   0.000   1.000
  692  N       90 ALA   N      692   0.000   1.000
  693  CA      90 ALA   CA     693   0.000   1.000
  694  C       90 ALA   C      694   0.000   1.000
  695  O       90 ALA   O      695   0.000   1.000
  696  CB      90 ALA   CB     696   0.000   1.000
  697  N       91 ASP   N      697   0.000   1.000
  698  CA      91 ASP   CA     698   0.000   1.000
  699  C       91 ASP   C      699   0.000   1.000
  700  O       91 ASP   O      700   0.000   1.000
  701  CB      91 ASP   CB     701   0.000   1.000
  702  CG      91 ASP   CG     702   0.000   1.000
  703  OD1     91 ASP   OD1    703   0.000   1.000
  704  OD2     91 ASP   OD2    704   0.000   1.000
  705  N       92 SER   N      705   0.000   1.000
  706  CA      92 SER   CA     706   0.000   1.000
  707  C       92 SER   C      707   0.000   1.000
  708  O       92 SER   O      708   0.000   1.000
  709  CB      92 SER   CB     709   0.000   1.000
  710  OG      92 SER   OG     710   0.000   1.000
  711  N       93 ARG   N      711   0.000   1.000
  712  CA      93 ARG   CA     712   0.000   1.000
  713  C       93 ARG   C      713   0.000   1.000
  714  O       93 ARG   O      714   0.000   1.000
  715  CB      93 ARG   CB     715   0.000   1.000
  716  CG      93 ARG   CG     716   0.000   1.000
  717  CD      93 ARG   CD     717   0.000   1.000
  718  NE      93 ARG   NE     718   0.000   1.000
  719  CZ      93 ARG   CZ     719   0.000   1.000
  720  NH1     93 ARG   NH1    720   0.000   1.000
  721  NH2     93 ARG   NH2    721   0.000   1.000
  722  N       94 LEU   N      722   0.000   1.000
  723  CA      94 LEU   CA     723   0.000   1.000
  724  C       94 LEU   C      724   0.000   1.000
  725  O       94 LEU   O      725   0.000   1.000
  726  CB      94 LEU   CB     726   0.000   1.000
  727  CG      94 LEU   CG     727   0.000   1.000
  728  CD1     94 LEU   CD1    728   0.000   1.000
  729  CD2     94 LEU   CD2    729   0.000   1.000
  730  N       95 ILE   N      730   0.000   1.000
  731  CA      95 ILE   CA     731   0.000   1.000
  732  C       95 ILE   C      732   0.000   1.000
  733  O       95 ILE   O      733   0.000   1.000
  734  CB      95 ILE   CB     734   0.000   1.000
  735  CG1     95 ILE   CG1    735   0.000   1.000
  736  CG2     95 ILE   CG2    736   0.000   1.000
  737  CD1     95 ILE   CD1    737   0.000   1.000
  738  N       96 ALA   N      738   0.000   1.000
  739  CA      96 ALA   CA     739   0.000   1.000
  740  C       96 ALA   C      740   0.000   1.000
  741  O       96 ALA   O      741   0.000   1.000
  742  CB      96 ALA   CB     742   0.000   1.000
  743  N       97 ALA   N      743   0.000   1.000
  744  CA      97 ALA   CA     744   0.000   1.000
  745  C       97 ALA   C      745   0.000   1.000
  746  O       97 ALA   O      746   0.000   1.000
  747  CB      97 ALA   CB     747   0.000   1.000
  748  N       98 LYS   N      748   0.000   1.000
  749  CA      98 LYS   CA     749   0.000   1.000
  750  C       98 LYS   C      750   0.000   1.000
  751  O       98 LYS   O      751   0.000   1.000
  752  CB      98 LYS   CB     752   0.000   1.000
  753  CG      98 LYS   CG     753   0.000   1.000
  754  CD      98 LYS   CD     754   0.000   1.000
  755  CE      98 LYS   CE     755   0.000   1.000
  756  NZ      98 LYS   NZ     756   0.000   1.000
  757  N       99 GLY   N      757   0.000   1.000
  758  CA      99 GLY   CA     758   0.000   1.000
  759  C       99 GLY   C      759   0.000   1.000
  760  O       99 GLY   O      760   0.000   1.000
  761  N      100 SER   N      761   0.000   1.000
  762  CA     100 SER   CA     762   0.000   1.000
  763  C      100 SER   C      763   0.000   1.000
  764  O      100 SER   O      764   0.000   1.000
  765  CB     100 SER   CB     765   0.000   1.000
  766  OG     100 SER   OG     766   0.000   1.000
  767  N      101 PRO   N      767   0.000   1.000
  768  CA     101 PRO   CA     768   0.000   1.000
  769  C      101 PRO   C      769   0.000   1.000
  770  O      101 PRO   O      770   0.000   1.000
  771  CB     101 PRO   CB     771   0.000   1.000
  772  CG     101 PRO   CG     772   0.000   1.000
  773  CD     101 PRO   CD     773   0.000   1.000
  774  N      102 ILE   N      774   0.000   1.000
  775  CA     102 ILE   CA     775   0.000   1.000
  776  C      102 ILE   C      776   0.000   1.000
  777  O      102 ILE   O      777   0.000   1.000
  778  CB     102 ILE   CB     778   0.000   1.000
  779  CG1    102 ILE   CG1    779   0.000   1.000
  780  CG2    102 ILE   CG2    780   0.000   1.000
  781  CD1    102 ILE   CD1    781   0.000   1.000
  782  N      103 GLN   N      782   0.000   1.000
  783  CA     103 GLN   CA     783   0.000   1.000
  784  C      103 GLN   C      784   0.000   1.000
  785  O      103 GLN   O      785   0.000   1.000
  786  CB     103 GLN   CB     786   0.000   1.000
  787  CG     103 GLN   CG     787   0.000   1.000
  788  CD     103 GLN   CD     788   0.000   1.000
  789  OE1    103 GLN   OE1    789   0.000   1.000
  790  NE2    103 GLN   NE2    790   0.000   1.000
  791  N      104 PRO   N      791   0.000   1.000
  792  CA     104 PRO   CA     792   0.000   1.000
  793  C      104 PRO   C      793   0.000   1.000
  794  O      104 PRO   O      794   0.000   1.000
  795  CB     104 PRO   CB     795   0.000   1.000
  796  CG     104 PRO   CG     796   0.000   1.000
  797  CD     104 PRO   CD     797   0.000   1.000
  798  N      105 THR   N      798   0.000   1.000
  799  CA     105 THR   CA     799   0.000   1.000
  800  C      105 THR   C      800   0.000   1.000
  801  O      105 THR   O      801   0.000   1.000
  802  CB     105 THR   CB     802   0.000   1.000
  803  OG1    105 THR   OG1    803   0.000   1.000
  804  CG2    105 THR   CG2    804   0.000   1.000
  805  N      106 LEU   N      805   0.000   1.000
  806  CA     106 LEU   CA     806   0.000   1.000
  807  C      106 LEU   C      807   0.000   1.000
  808  O      106 LEU   O      808   0.000   1.000
  809  CB     106 LEU   CB     809   0.000   1.000
  810  CG     106 LEU   CG     810   0.000   1.000
  811  CD1    106 LEU   CD1    811   0.000   1.000
  812  CD2    106 LEU   CD2    812   0.000   1.000
  813  N      107 GLU   N      813   0.000   1.000
  814  CA     107 GLU   CA     814   0.000   1.000
  815  C      107 GLU   C      815   0.000   1.000
  816  O      107 GLU   O      816   0.000   1.000
  817  CB     107 GLU   CB     817   0.000   1.000
  818  CG     107 GLU   CG     818   0.000   1.000
  819  CD     107 GLU   CD     819   0.000   1.000
  820  OE1    107 GLU   OE1    820   0.000   1.000
  821  OE2    107 GLU   OE2    821   0.000   1.000
  822  N      108 SER   N      822   0.000   1.000
  823  CA     108 SER   CA     823   0.000   1.000
  824  C      108 SER   C      824   0.000   1.000
  825  O      108 SER   O      825   0.000   1.000
  826  CB     108 SER   CB     826   0.000   1.000
  827  OG     108 SER   OG     827   0.000   1.000
  828  N      109 LEU   N      828   0.000   1.000
  829  CA     109 LEU   CA     829   0.000   1.000
  830  C      109 LEU   C      830   0.000   1.000
  831  O      109 LEU   O      831   0.000   1.000
  832  CB     109 LEU   CB     832   0.000   1.000
  833  CG     109 LEU   CG     833   0.000   1.000
  834  CD1    109 LEU   CD1    834   0.000   1.000
  835  CD2    109 LEU   CD2    835   0.000   1.000
  836  N      110 LYS   N      836   0.000   1.000
  837  CA     110 LYS   CA     837   0.000   1.000
  838  C      110 LYS   C      838   0.000   1.000
  839  O      110 LYS   O      839   0.000   1.000
  840  CB     110 LYS   CB     840   0.000   1.000
  841  CG     110 LYS   CG     841   0.000   1.000
  842  CD     110 LYS   CD     842   0.000   1.000
  843  CE     110 LYS   CE     843   0.000   1.000
  844  NZ     110 LYS   NZ     844   0.000   1.000
  845  N      111 GLY   N      845   0.000   1.000
  846  CA     111 GLY   CA     846   0.000   1.000
  847  C      111 GLY   C      847   0.000   1.000
  848  O      111 GLY   O      848   0.000   1.000
  849  N      112 LYS   N      849   0.000   1.000
  850  CA     112 LYS   CA     850   0.000   1.000
  851  C      112 LYS   C      851   0.000   1.000
  852  O      112 LYS   O      852   0.000   1.000
  853  CB     112 LYS   CB     853   0.000   1.000
  854  CG     112 LYS   CG     854   0.000   1.000
  855  CD     112 LYS   CD     855   0.000   1.000
  856  CE     112 LYS   CE     856   0.000   1.000
  857  NZ     112 LYS   NZ     857   0.000   1.000
  858  N      113 HIS   N      858   0.000   1.000
  859  CA     113 HIS   CA     859   0.000   1.000
  860  C      113 HIS   C      860   0.000   1.000
  861  O      113 HIS   O      861   0.000   1.000
  862  CB     113 HIS   CB     862   0.000   1.000
  863  CG     113 HIS   CG     863   0.000   1.000
  864  ND1    113 HIS   ND1    864   0.000   1.000
  865  CD2    113 HIS   CD2    865   0.000   1.000
  866  CE1    113 HIS   CE1    866   0.000   1.000
  867  NE2    113 HIS   NE2    867   0.000   1.000
  868  N      114 VAL   N      868   0.000   1.000
  869  CA     114 VAL   CA     869   0.000   1.000
  870  C      114 VAL   C      870   0.000   1.000
  871  O      114 VAL   O      871   0.000   1.000
  872  CB     114 VAL   CB     872   0.000   1.000
  873  CG1    114 VAL   CG1    873   0.000   1.000
  874  CG2    114 VAL   CG2    874   0.000   1.000
  875  N      115 GLY   N      875   0.000   1.000
  876  CA     115 GLY   CA     876   0.000   1.000
  877  C      115 GLY   C      877   0.000   1.000
  878  O      115 GLY   O      878   0.000   1.000
  879  N      116 VAL   N      879   0.000   1.000
  880  CA     116 VAL   CA     880   0.000   1.000
  881  C      116 VAL   C      881   0.000   1.000
  882  O      116 VAL   O      882   0.000   1.000
  883  CB     116 VAL   CB     883   0.000   1.000
  884  CG1    116 VAL   CG1    884   0.000   1.000
  885  CG2    116 VAL   CG2    885   0.000   1.000
  886  N      117 LEU   N      886   0.000   1.000
  887  CA     117 LEU   CA     887   0.000   1.000
  888  C      117 LEU   C      888   0.000   1.000
  889  O      117 LEU   O      889   0.000   1.000
  890  CB     117 LEU   CB     890   0.000   1.000
  891  CG     117 LEU   CG     891   0.000   1.000
  892  CD1    117 LEU   CD1    892   0.000   1.000
  893  CD2    117 LEU   CD2    893   0.000   1.000
  894  N      118 GLN   N      894   0.000   1.000
  895  CA     118 GLN   CA     895   0.000   1.000
  896  C      118 GLN   C      896   0.000   1.000
  897  O      118 GLN   O      897   0.000   1.000
  898  CB     118 GLN   CB     898   0.000   1.000
  899  CG     118 GLN   CG     899   0.000   1.000
  900  CD     118 GLN   CD     900   0.000   1.000
  901  OE1    118 GLN   OE1    901   0.000   1.000
  902  NE2    118 GLN   NE2    902   0.000   1.000
  903  N      119 GLY   N      903   0.000   1.000
  904  CA     119 GLY   CA     904   0.000   1.000
  905  C      119 GLY   C      905   0.000   1.000
  906  O      119 GLY   O      906   0.000   1.000
  907  N      120 SER   N      907   0.000   1.000
  908  CA     120 SER   CA     908   0.000   1.000
  909  C      120 SER   C      909   0.000   1.000
  910  O      120 SER   O      910   0.000   1.000
  911  CB     120 SER   CB     911   0.000   1.000
  912  OG     120 SER   OG     912   0.000   1.000
  913  N      121 THR   N      913   0.000   1.000
  914  CA     121 THR   CA     914   0.000   1.000
  915  C      121 THR   C      915   0.000   1.000
  916  O      121 THR   O      916   0.000   1.000
  917  CB     121 THR   CB     917   0.000   1.000
  918  OG1    121 THR   OG1    918   0.000   1.000
  919  CG2    121 THR   CG2    919   0.000   1.000
  920  N      122 GLN   N      920   0.000   1.000
  921  CA     122 GLN   CA     921   0.000   1.000
  922  C      122 GLN   C      922   0.000   1.000
  923  O      122 GLN   O      923   0.000   1.000
  924  CB     122 GLN   CB     924   0.000   1.000
  925  CG     122 GLN   CG     925   0.000   1.000
  926  CD     122 GLN   CD     926   0.000   1.000
  927  OE1    122 GLN   OE1    927   0.000   1.000
  928  NE2    122 GLN   NE2    928   0.000   1.000
  929  N      123 GLU   N      929   0.000   1.000
  930  CA     123 GLU   CA     930   0.000   1.000
  931  C      123 GLU   C      931   0.000   1.000
  932  O      123 GLU   O      932   0.000   1.000
  933  CB     123 GLU   CB     933   0.000   1.000
  934  CG     123 GLU   CG     934   0.000   1.000
  935  CD     123 GLU   CD     935   0.000   1.000
  936  OE1    123 GLU   OE1    936   0.000   1.000
  937  OE2    123 GLU   OE2    937   0.000   1.000
  938  N      124 ALA   N      938   0.000   1.000
  939  CA     124 ALA   CA     939   0.000   1.000
  940  C      124 ALA   C      940   0.000   1.000
  941  O      124 ALA   O      941   0.000   1.000
  942  CB     124 ALA   CB     942   0.000   1.000
  943  N      125 TYR   N      943   0.000   1.000
  944  CA     125 TYR   CA     944   0.000   1.000
  945  C      125 TYR   C      945   0.000   1.000
  946  O      125 TYR   O      946   0.000   1.000
  947  CB     125 TYR   CB     947   0.000   1.000
  948  CG     125 TYR   CG     948   0.000   1.000
  949  CD1    125 TYR   CD1    949   0.000   1.000
  950  CD2    125 TYR   CD2    950   0.000   1.000
  951  CE1    125 TYR   CE1    951   0.000   1.000
  952  CE2    125 TYR   CE2    952   0.000   1.000
  953  CZ     125 TYR   CZ     953   0.000   1.000
  954  OH     125 TYR   OH     954   0.000   1.000
  955  N      126 ALA   N      955   0.000   1.000
  956  CA     126 ALA   CA     956   0.000   1.000
  957  C      126 ALA   C      957   0.000   1.000
  958  O      126 ALA   O      958   0.000   1.000
  959  CB     126 ALA   CB     959   0.000   1.000
  960  N      127 ASN   N      960   0.000   1.000
  961  CA     127 ASN   CA     961   0.000   1.000
  962  C      127 ASN   C      962   0.000   1.000
  963  O      127 ASN   O      963   0.000   1.000
  964  CB     127 ASN   CB     964   0.000   1.000
  965  CG     127 ASN   CG     965   0.000   1.000
  966  OD1    127 ASN   OD1    966   0.000   1.000
  967  ND2    127 ASN   ND2    967   0.000   1.000
  968  N      128 ASP   N      968   0.000   1.000
  969  CA     128 ASP   CA     969   0.000   1.000
  970  C      128 ASP   C      970   0.000   1.000
  971  O      128 ASP   O      971   0.000   1.000
  972  CB     128 ASP   CB     972   0.000   1.000
  973  CG     128 ASP   CG     973   0.000   1.000
  974  OD1    128 ASP   OD1    974   0.000   1.000
  975  OD2    128 ASP   OD2    975   0.000   1.000
  976  N      129 ASN   N      976   0.000   1.000
  977  CA     129 ASN   CA     977   0.000   1.000
  978  C      129 ASN   C      978   0.000   1.000
  979  O      129 ASN   O      979   0.000   1.000
  980  CB     129 ASN   CB     980   0.000   1.000
  981  CG     129 ASN   CG     981   0.000   1.000
  982  OD1    129 ASN   OD1    982   0.000   1.000
  983  ND2    129 ASN   ND2    983   0.000   1.000
  984  N      130 TRP   N      984   0.000   1.000
  985  CA     130 TRP   CA     985   0.000   1.000
  986  C      130 TRP   C      986   0.000   1.000
  987  O      130 TRP   O      987   0.000   1.000
  988  CB     130 TRP   CB     988   0.000   1.000
  989  CG     130 TRP   CG     989   0.000   1.000
  990  CD1    130 TRP   CD1    990   0.000   1.000
  991  CD2    130 TRP   CD2    991   0.000   1.000
  992  NE1    130 TRP   NE1    992   0.000   1.000
  993  CE2    130 TRP   CE2    993   0.000   1.000
  994  CE3    130 TRP   CE3    994   0.000   1.000
  995  CZ2    130 TRP   CZ2    995   0.000   1.000
  996  CZ3    130 TRP   CZ3    996   0.000   1.000
  997  CH2    130 TRP   CH2    997   0.000   1.000
  998  N      131 ARG   N      998   0.000   1.000
  999  CA     131 ARG   CA     999   0.000   1.000
 1000  C      131 ARG   C     1000   0.000   1.000
 1001  O      131 ARG   O     1001   0.000   1.000
 1002  CB     131 ARG   CB    1002   0.000   1.000
 1003  CG     131 ARG   CG    1003   0.000   1.000
 1004  CD     131 ARG   CD    1004   0.000   1.000
 1005  NE     131 ARG   NE    1005   0.000   1.000
 1006  CZ     131 ARG   CZ    1006   0.000   1.000
 1007  NH1    131 ARG   NH1   1007   0.000   1.000
 1008  NH2    131 ARG   NH2   1008   0.000   1.000
 1009  N      132 THR   N     1009   0.000   1.000
 1010  CA     132 THR   CA    1010   0.000   1.000
 1011  C      132 THR   C     1011   0.000   1.000
 1012  O      132 THR   O     1012   0.000   1.000
 1013  CB     132 THR   CB    1013   0.000   1.000
 1014  OG1    132 THR   OG1   1014   0.000   1.000
 1015  CG2    132 THR   CG2   1015   0.000   1.000
 1016  N      133 LYS   N     1016   0.000   1.000
 1017  CA     133 LYS   CA    1017   0.000   1.000
 1018  C      133 LYS   C     1018   0.000   1.000
 1019  O      133 LYS   O     1019   0.000   1.000
 1020  CB     133 LYS   CB    1020   0.000   1.000
 1021  CG     133 LYS   CG    1021   0.000   1.000
 1022  CD     133 LYS   CD    1022   0.000   1.000
 1023  CE     133 LYS   CE    1023   0.000   1.000
 1024  NZ     133 LYS   NZ    1024   0.000   1.000
 1025  N      134 GLY   N     1025   0.000   1.000
 1026  CA     134 GLY   CA    1026   0.000   1.000
 1027  C      134 GLY   C     1027   0.000   1.000
 1028  O      134 GLY   O     1028   0.000   1.000
 1029  N      135 VAL   N     1029   0.000   1.000
 1030  CA     135 VAL   CA    1030   0.000   1.000
 1031  C      135 VAL   C     1031   0.000   1.000
 1032  O      135 VAL   O     1032   0.000   1.000
 1033  CB     135 VAL   CB    1033   0.000   1.000
 1034  CG1    135 VAL   CG1   1034   0.000   1.000
 1035  CG2    135 VAL   CG2   1035   0.000   1.000
 1036  N      136 ASP   N     1036   0.000   1.000
 1037  CA     136 ASP   CA    1037   0.000   1.000
 1038  C      136 ASP   C     1038   0.000   1.000
 1039  O      136 ASP   O     1039   0.000   1.000
 1040  CB     136 ASP   CB    1040   0.000   1.000
 1041  CG     136 ASP   CG    1041   0.000   1.000
 1042  OD1    136 ASP   OD1   1042   0.000   1.000
 1043  OD2    136 ASP   OD2   1043   0.000   1.000
 1044  N      137 VAL   N     1044   0.000   1.000
 1045  CA     137 VAL   CA    1045   0.000   1.000
 1046  C      137 VAL   C     1046   0.000   1.000
 1047  O      137 VAL   O     1047   0.000   1.000
 1048  CB     137 VAL   CB    1048   0.000   1.000
 1049  CG1    137 VAL   CG1   1049   0.000   1.000
 1050  CG2    137 VAL   CG2   1050   0.000   1.000
 1051  N      138 VAL   N     1051   0.000   1.000
 1052  CA     138 VAL   CA    1052   0.000   1.000
 1053  C      138 VAL   C     1053   0.000   1.000
 1054  O      138 VAL   O     1054   0.000   1.000
 1055  CB     138 VAL   CB    1055   0.000   1.000
 1056  CG1    138 VAL   CG1   1056   0.000   1.000
 1057  CG2    138 VAL   CG2   1057   0.000   1.000
 1058  N      139 ALA   N     1058   0.000   1.000
 1059  CA     139 ALA   CA    1059   0.000   1.000
 1060  C      139 ALA   C     1060   0.000   1.000
 1061  O      139 ALA   O     1061   0.000   1.000
 1062  CB     139 ALA   CB    1062   0.000   1.000
 1063  N      140 TYR   N     1063   0.000   1.000
 1064  CA     140 TYR   CA    1064   0.000   1.000
 1065  C      140 TYR   C     1065   0.000   1.000
 1066  O      140 TYR   O     1066   0.000   1.000
 1067  CB     140 TYR   CB    1067   0.000   1.000
 1068  CG     140 TYR   CG    1068   0.000   1.000
 1069  CD1    140 TYR   CD1   1069   0.000   1.000
 1070  CD2    140 TYR   CD2   1070   0.000   1.000
 1071  CE1    140 TYR   CE1   1071   0.000   1.000
 1072  CE2    140 TYR   CE2   1072   0.000   1.000
 1073  CZ     140 TYR   CZ    1073   0.000   1.000
 1074  OH     140 TYR   OH    1074   0.000   1.000
 1075  N      141 ALA   N     1075   0.000   1.000
 1076  CA     141 ALA   CA    1076   0.000   1.000
 1077  C      141 ALA   C     1077   0.000   1.000
 1078  O      141 ALA   O     1078   0.000   1.000
 1079  CB     141 ALA   CB    1079   0.000   1.000
 1080  N      142 ASN   N     1080   0.000   1.000
 1081  CA     142 ASN   CA    1081   0.000   1.000
 1082  C      142 ASN   C     1082   0.000   1.000
 1083  O      142 ASN   O     1083   0.000   1.000
 1084  CB     142 ASN   CB    1084   0.000   1.000
 1085  CG     142 ASN   CG    1085   0.000   1.000
 1086  OD1    142 ASN   OD1   1086   0.000   1.000
 1087  ND2    142 ASN   ND2   1087   0.000   1.000
 1088  N      143 GLN   N     1088   0.000   1.000
 1089  CA     143 GLN   CA    1089   0.000   1.000
 1090  C      143 GLN   C     1090   0.000   1.000
 1091  O      143 GLN   O     1091   0.000   1.000
 1092  CB     143 GLN   CB    1092   0.000   1.000
 1093  CG     143 GLN   CG    1093   0.000   1.000
 1094  CD     143 GLN   CD    1094   0.000   1.000
 1095  OE1    143 GLN   OE1   1095   0.000   1.000
 1096  NE2    143 GLN   NE2   1096   0.000   1.000
 1097  N      144 ASP   N     1097   0.000   1.000
 1098  CA     144 ASP   CA    1098   0.000   1.000
 1099  C      144 ASP   C     1099   0.000   1.000
 1100  O      144 ASP   O     1100   0.000   1.000
 1101  CB     144 ASP   CB    1101   0.000   1.000
 1102  CG     144 ASP   CG    1102   0.000   1.000
 1103  OD1    144 ASP   OD1   1103   0.000   1.000
 1104  OD2    144 ASP   OD2   1104   0.000   1.000
 1105  N      145 LEU   N     1105   0.000   1.000
 1106  CA     145 LEU   CA    1106   0.000   1.000
 1107  C      145 LEU   C     1107   0.000   1.000
 1108  O      145 LEU   O     1108   0.000   1.000
 1109  CB     145 LEU   CB    1109   0.000   1.000
 1110  CG     145 LEU   CG    1110   0.000   1.000
 1111  CD1    145 LEU   CD1   1111   0.000   1.000
 1112  CD2    145 LEU   CD2   1112   0.000   1.000
 1113  N      146 ILE   N     1113   0.000   1.000
 1114  CA     146 ILE   CA    1114   0.000   1.000
 1115  C      146 ILE   C     1115   0.000   1.000
 1116  O      146 ILE   O     1116   0.000   1.000
 1117  CB     146 ILE   CB    1117   0.000   1.000
 1118  CG1    146 ILE   CG1   1118   0.000   1.000
 1119  CG2    146 ILE   CG2   1119   0.000   1.000
 1120  CD1    146 ILE   CD1   1120   0.000   1.000
 1121  N      147 TYR   N     1121   0.000   1.000
 1122  CA     147 TYR   CA    1122   0.000   1.000
 1123  C      147 TYR   C     1123   0.000   1.000
 1124  O      147 TYR   O     1124   0.000   1.000
 1125  CB     147 TYR   CB    1125   0.000   1.000
 1126  CG     147 TYR   CG    1126   0.000   1.000
 1127  CD1    147 TYR   CD1   1127   0.000   1.000
 1128  CD2    147 TYR   CD2   1128   0.000   1.000
 1129  CE1    147 TYR   CE1   1129   0.000   1.000
 1130  CE2    147 TYR   CE2   1130   0.000   1.000
 1131  CZ     147 TYR   CZ    1131   0.000   1.000
 1132  OH     147 TYR   OH    1132   0.000   1.000
 1133  N      148 SER   N     1133   0.000   1.000
 1134  CA     148 SER   CA    1134   0.000   1.000
 1135  C      148 SER   C     1135   0.000   1.000
 1136  O      148 SER   O     1136   0.000   1.000
 1137  CB     148 SER   CB    1137   0.000   1.000
 1138  OG     148 SER   OG    1138   0.000   1.000
 1139  N      149 ASP   N     1139   0.000   1.000
 1140  CA     149 ASP   CA    1140   0.000   1.000
 1141  C      149 ASP   C     1141   0.000   1.000
 1142  O      149 ASP   O     1142   0.000   1.000
 1143  CB     149 ASP   CB    1143   0.000   1.000
 1144  CG     149 ASP   CG    1144   0.000   1.000
 1145  OD1    149 ASP   OD1   1145   0.000   1.000
 1146  OD2    149 ASP   OD2   1146   0.000   1.000
 1147  N      150 LEU   N     1147   0.000   1.000
 1148  CA     150 LEU   CA    1148   0.000   1.000
 1149  C      150 LEU   C     1149   0.000   1.000
 1150  O      150 LEU   O     1150   0.000   1.000
 1151  CB     150 LEU   CB    1151   0.000   1.000
 1152  CG     150 LEU   CG    1152   0.000   1.000
 1153  CD1    150 LEU   CD1   1153   0.000   1.000
 1154  CD2    150 LEU   CD2   1154   0.000   1.000
 1155  N      151 THR   N     1155   0.000   1.000
 1156  CA     151 THR   CA    1156   0.000   1.000
 1157  C      151 THR   C     1157   0.000   1.000
 1158  O      151 THR   O     1158   0.000   1.000
 1159  CB     151 THR   CB    1159   0.000   1.000
 1160  OG1    151 THR   OG1   1160   0.000   1.000
 1161  CG2    151 THR   CG2   1161   0.000   1.000
 1162  N      152 ALA   N     1162   0.000   1.000
 1163  CA     152 ALA   CA    1163   0.000   1.000
 1164  C      152 ALA   C     1164   0.000   1.000
 1165  O      152 ALA   O     1165   0.000   1.000
 1166  CB     152 ALA   CB    1166   0.000   1.000
 1167  N      153 GLY   N     1167   0.000   1.000
 1168  CA     153 GLY   CA    1168   0.000   1.000
 1169  C      153 GLY   C     1169   0.000   1.000
 1170  O      153 GLY   O     1170   0.000   1.000
 1171  N      154 ARG   N     1171   0.000   1.000
 1172  CA     154 ARG   CA    1172   0.000   1.000
 1173  C      154 ARG   C     1173   0.000   1.000
 1174  O      154 ARG   O     1174   0.000   1.000
 1175  CB     154 ARG   CB    1175   0.000   1.000
 1176  CG     154 ARG   CG    1176   0.000   1.000
 1177  CD     154 ARG   CD    1177   0.000   1.000
 1178  NE     154 ARG   NE    1178   0.000   1.000
 1179  CZ     154 ARG   CZ    1179   0.000   1.000
 1180  NH1    154 ARG   NH1   1180   0.000   1.000
 1181  NH2    154 ARG   NH2   1181   0.000   1.000
 1182  N      155 LEU   N     1182   0.000   1.000
 1183  CA     155 LEU   CA    1183   0.000   1.000
 1184  C      155 LEU   C     1184   0.000   1.000
 1185  O      155 LEU   O     1185   0.000   1.000
 1186  CB     155 LEU   CB    1186   0.000   1.000
 1187  CG     155 LEU   CG    1187   0.000   1.000
 1188  CD1    155 LEU   CD1   1188   0.000   1.000
 1189  CD2    155 LEU   CD2   1189   0.000   1.000
 1190  N      156 ASP   N     1190   0.000   1.000
 1191  CA     156 ASP   CA    1191   0.000   1.000
 1192  C      156 ASP   C     1192   0.000   1.000
 1193  O      156 ASP   O     1193   0.000   1.000
 1194  CB     156 ASP   CB    1194   0.000   1.000
 1195  CG     156 ASP   CG    1195   0.000   1.000
 1196  OD1    156 ASP   OD1   1196   0.000   1.000
 1197  OD2    156 ASP   OD2   1197   0.000   1.000
 1198  N      157 ALA   N     1198   0.000   1.000
 1199  CA     157 ALA   CA    1199   0.000   1.000
 1200  C      157 ALA   C     1200   0.000   1.000
 1201  O      157 ALA   O     1201   0.000   1.000
 1202  CB     157 ALA   CB    1202   0.000   1.000
 1203  N      158 ALA   N     1203   0.000   1.000
 1204  CA     158 ALA   CA    1204   0.000   1.000
 1205  C      158 ALA   C     1205   0.000   1.000
 1206  O      158 ALA   O     1206   0.000   1.000
 1207  CB     158 ALA   CB    1207   0.000   1.000
 1208  N      159 LEU   N     1208   0.000   1.000
 1209  CA     159 LEU   CA    1209   0.000   1.000
 1210  C      159 LEU   C     1210   0.000   1.000
 1211  O      159 LEU   O     1211   0.000   1.000
 1212  CB     159 LEU   CB    1212   0.000   1.000
 1213  CG     159 LEU   CG    1213   0.000   1.000
 1214  CD1    159 LEU   CD1   1214   0.000   1.000
 1215  CD2    159 LEU   CD2   1215   0.000   1.000
 1216  N      160 GLN   N     1216   0.000   1.000
 1217  CA     160 GLN   CA    1217   0.000   1.000
 1218  C      160 GLN   C     1218   0.000   1.000
 1219  O      160 GLN   O     1219   0.000   1.000
 1220  CB     160 GLN   CB    1220   0.000   1.000
 1221  CG     160 GLN   CG    1221   0.000   1.000
 1222  CD     160 GLN   CD    1222   0.000   1.000
 1223  OE1    160 GLN   OE1   1223   0.000   1.000
 1224  NE2    160 GLN   NE2   1224   0.000   1.000
 1225  N      161 ASP   N     1225   0.000   1.000
 1226  CA     161 ASP   CA    1226   0.000   1.000
 1227  C      161 ASP   C     1227   0.000   1.000
 1228  O      161 ASP   O     1228   0.000   1.000
 1229  CB     161 ASP   CB    1229   0.000   1.000
 1230  CG     161 ASP   CG    1230   0.000   1.000
 1231  OD1    161 ASP   OD1   1231   0.000   1.000
 1232  OD2    161 ASP   OD2   1232   0.000   1.000
 1233  N      162 GLU   N     1233   0.000   1.000
 1234  CA     162 GLU   CA    1234   0.000   1.000
 1235  C      162 GLU   C     1235   0.000   1.000
 1236  O      162 GLU   O     1236   0.000   1.000
 1237  CB     162 GLU   CB    1237   0.000   1.000
 1238  CG     162 GLU   CG    1238   0.000   1.000
 1239  CD     162 GLU   CD    1239   0.000   1.000
 1240  OE1    162 GLU   OE1   1240   0.000   1.000
 1241  OE2    162 GLU   OE2   1241   0.000   1.000
 1242  N      163 VAL   N     1242   0.000   1.000
 1243  CA     163 VAL   CA    1243   0.000   1.000
 1244  C      163 VAL   C     1244   0.000   1.000
 1245  O      163 VAL   O     1245   0.000   1.000
 1246  CB     163 VAL   CB    1246   0.000   1.000
 1247  CG1    163 VAL   CG1   1247   0.000   1.000
 1248  CG2    163 VAL   CG2   1248   0.000   1.000
 1249  N      164 ALA   N     1249   0.000   1.000
 1250  CA     164 ALA   CA    1250   0.000   1.000
 1251  C      164 ALA   C     1251   0.000   1.000
 1252  O      164 ALA   O     1252   0.000   1.000
 1253  CB     164 ALA   CB    1253   0.000   1.000
 1254  N      165 ALA   N     1254   0.000   1.000
 1255  CA     165 ALA   CA    1255   0.000   1.000
 1256  C      165 ALA   C     1256   0.000   1.000
 1257  O      165 ALA   O     1257   0.000   1.000
 1258  CB     165 ALA   CB    1258   0.000   1.000
 1259  N      166 SER   N     1259   0.000   1.000
 1260  CA     166 SER   CA    1260   0.000   1.000
 1261  C      166 SER   C     1261   0.000   1.000
 1262  O      166 SER   O     1262   0.000   1.000
 1263  CB     166 SER   CB    1263   0.000   1.000
 1264  OG     166 SER   OG    1264   0.000   1.000
 1265  N      167 GLU   N     1265   0.000   1.000
 1266  CA     167 GLU   CA    1266   0.000   1.000
 1267  C      167 GLU   C     1267   0.000   1.000
 1268  O      167 GLU   O     1268   0.000   1.000
 1269  CB     167 GLU   CB    1269   0.000   1.000
 1270  CG     167 GLU   CG    1270   0.000   1.000
 1271  CD     167 GLU   CD    1271   0.000   1.000
 1272  OE1    167 GLU   OE1   1272   0.000   1.000
 1273  OE2    167 GLU   OE2   1273   0.000   1.000
 1274  N      168 GLY   N     1274   0.000   1.000
 1275  CA     168 GLY   CA    1275   0.000   1.000
 1276  C      168 GLY   C     1276   0.000   1.000
 1277  O      168 GLY   O     1277   0.000   1.000
 1278  N      169 PHE   N     1278   0.000   1.000
 1279  CA     169 PHE   CA    1279   0.000   1.000
 1280  C      169 PHE   C     1280   0.000   1.000
 1281  O      169 PHE   O     1281   0.000   1.000
 1282  CB     169 PHE   CB    1282   0.000   1.000
 1283  CG     169 PHE   CG    1283   0.000   1.000
 1284  CD1    169 PHE   CD1   1284   0.000   1.000
 1285  CD2    169 PHE   CD2   1285   0.000   1.000
 1286  CE1    169 PHE   CE1   1286   0.000   1.000
 1287  CE2    169 PHE   CE2   1287   0.000   1.000
 1288  CZ     169 PHE   CZ    1288   0.000   1.000
 1289  N      170 LEU   N     1289   0.000   1.000
 1290  CA     170 LEU   CA    1290   0.000   1.000
 1291  C      170 LEU   C     1291   0.000   1.000
 1292  O      170 LEU   O     1292   0.000   1.000
 1293  CB     170 LEU   CB    1293   0.000   1.000
 1294  CG     170 LEU   CG    1294   0.000   1.000
 1295  CD1    170 LEU   CD1   1295   0.000   1.000
 1296  CD2    170 LEU   CD2   1296   0.000   1.000
 1297  N      171 LYS   N     1297   0.000   1.000
 1298  CA     171 LYS   CA    1298   0.000   1.000
 1299  C      171 LYS   C     1299   0.000   1.000
 1300  O      171 LYS   O     1300   0.000   1.000
 1301  CB     171 LYS   CB    1301   0.000   1.000
 1302  CG     171 LYS   CG    1302   0.000   1.000
 1303  CD     171 LYS   CD    1303   0.000   1.000
 1304  CE     171 LYS   CE    1304   0.000   1.000
 1305  NZ     171 LYS   NZ    1305   0.000   1.000
 1306  N      172 GLN   N     1306   0.000   1.000
 1307  CA     172 GLN   CA    1307   0.000   1.000
 1308  C      172 GLN   C     1308   0.000   1.000
 1309  O      172 GLN   O     1309   0.000   1.000
 1310  CB     172 GLN   CB    1310   0.000   1.000
 1311  CG     172 GLN   CG    1311   0.000   1.000
 1312  CD     172 GLN   CD    1312   0.000   1.000
 1313  OE1    172 GLN   OE1   1313   0.000   1.000
 1314  NE2    172 GLN   NE2   1314   0.000   1.000
 1315  N      173 PRO   N     1315   0.000   1.000
 1316  CA     173 PRO   CA    1316   0.000   1.000
 1317  C      173 PRO   C     1317   0.000   1.000
 1318  O      173 PRO   O     1318   0.000   1.000
 1319  CB     173 PRO   CB    1319   0.000   1.000
 1320  CG     173 PRO   CG    1320   0.000   1.000
 1321  CD     173 PRO   CD    1321   0.000   1.000
 1322  N      174 ALA   N     1322   0.000   1.000
 1323  CA     174 ALA   CA    1323   0.000   1.000
 1324  C      174 ALA   C     1324   0.000   1.000
 1325  O      174 ALA   O     1325   0.000   1.000
 1326  CB     174 ALA   CB    1326   0.000   1.000
 1327  N      175 GLY   N     1327   0.000   1.000
 1328  CA     175 GLY   CA    1328   0.000   1.000
 1329  C      175 GLY   C     1329   0.000   1.000
 1330  O      175 GLY   O     1330   0.000   1.000
 1331  N      176 LYS   N     1331   0.000   1.000
 1332  CA     176 LYS   CA    1332   0.000   1.000
 1333  C      176 LYS   C     1333   0.000   1.000
 1334  O      176 LYS   O     1334   0.000   1.000
 1335  CB     176 LYS   CB    1335   0.000   1.000
 1336  CG     176 LYS   CG    1336   0.000   1.000
 1337  CD     176 LYS   CD    1337   0.000   1.000
 1338  CE     176 LYS   CE    1338   0.000   1.000
 1339  NZ     176 LYS   NZ    1339   0.000   1.000
 1340  N      177 GLU   N     1340   0.000   1.000
 1341  CA     177 GLU   CA    1341   0.000   1.000
 1342  C      177 GLU   C     1342   0.000   1.000
 1343  O      177 GLU   O     1343   0.000   1.000
 1344  CB     177 GLU   CB    1344   0.000   1.000
 1345  CG     177 GLU   CG    1345   0.000   1.000
 1346  CD     177 GLU   CD    1346   0.000   1.000
 1347  OE1    177 GLU   OE1   1347   0.000   1.000
 1348  OE2    177 GLU   OE2   1348   0.000   1.000
 1349  N      178 TYR   N     1349   0.000   1.000
 1350  CA     178 TYR   CA    1350   0.000   1.000
 1351  C      178 TYR   C     1351   0.000   1.000
 1352  O      178 TYR   O     1352   0.000   1.000
 1353  CB     178 TYR   CB    1353   0.000   1.000
 1354  CG     178 TYR   CG    1354   0.000   1.000
 1355  CD1    178 TYR   CD1   1355   0.000   1.000
 1356  CD2    178 TYR   CD2   1356   0.000   1.000
 1357  CE1    178 TYR   CE1   1357   0.000   1.000
 1358  CE2    178 TYR   CE2   1358   0.000   1.000
 1359  CZ     178 TYR   CZ    1359   0.000   1.000
 1360  OH     178 TYR   OH    1360   0.000   1.000
 1361  N      179 ALA   N     1361   0.000   1.000
 1362  CA     179 ALA   CA    1362   0.000   1.000
 1363  C      179 ALA   C     1363   0.000   1.000
 1364  O      179 ALA   O     1364   0.000   1.000
 1365  CB     179 ALA   CB    1365   0.000   1.000
 1366  N      180 PHE   N     1366   0.000   1.000
 1367  CA     180 PHE   CA    1367   0.000   1.000
 1368  C      180 PHE   C     1368   0.000   1.000
 1369  O      180 PHE   O     1369   0.000   1.000
 1370  CB     180 PHE   CB    1370   0.000   1.000
 1371  CG     180 PHE   CG    1371   0.000   1.000
 1372  CD1    180 PHE   CD1   1372   0.000   1.000
 1373  CD2    180 PHE   CD2   1373   0.000   1.000
 1374  CE1    180 PHE   CE1   1374   0.000   1.000
 1375  CE2    180 PHE   CE2   1375   0.000   1.000
 1376  CZ     180 PHE   CZ    1376   0.000   1.000
 1377  N      181 ALA   N     1377   0.000   1.000
 1378  CA     181 ALA   CA    1378   0.000   1.000
 1379  C      181 ALA   C     1379   0.000   1.000
 1380  O      181 ALA   O     1380   0.000   1.000
 1381  CB     181 ALA   CB    1381   0.000   1.000
 1382  N      182 GLY   N     1382   0.000   1.000
 1383  CA     182 GLY   CA    1383   0.000   1.000
 1384  C      182 GLY   C     1384   0.000   1.000
 1385  O      182 GLY   O     1385   0.000   1.000
 1386  N      183 PRO   N     1386   0.000   1.000
 1387  CA     183 PRO   CA    1387   0.000   1.000
 1388  C      183 PRO   C     1388   0.000   1.000
 1389  O      183 PRO   O     1389   0.000   1.000
 1390  CB     183 PRO   CB    1390   0.000   1.000
 1391  CG     183 PRO   CG    1391   0.000   1.000
 1392  CD     183 PRO   CD    1392   0.000   1.000
 1393  N      184 SER   N     1393   0.000   1.000
 1394  CA     184 SER   CA    1394   0.000   1.000
 1395  C      184 SER   C     1395   0.000   1.000
 1396  O      184 SER   O     1396   0.000   1.000
 1397  CB     184 SER   CB    1397   0.000   1.000
 1398  OG     184 SER   OG    1398   0.000   1.000
 1399  N      185 VAL   N     1399   0.000   1.000
 1400  CA     185 VAL   CA    1400   0.000   1.000
 1401  C      185 VAL   C     1401   0.000   1.000
 1402  O      185 VAL   O     1402   0.000   1.000
 1403  CB     185 VAL   CB    1403   0.000   1.000
 1404  CG1    185 VAL   CG1   1404   0.000   1.000
 1405  CG2    185 VAL   CG2   1405   0.000   1.000
 1406  N      186 LYS   N     1406   0.000   1.000
 1407  CA     186 LYS   CA    1407   0.000   1.000
 1408  C      186 LYS   C     1408   0.000   1.000
 1409  O      186 LYS   O     1409   0.000   1.000
 1410  CB     186 LYS   CB    1410   0.000   1.000
 1411  CG     186 LYS   CG    1411   0.000   1.000
 1412  CD     186 LYS   CD    1412   0.000   1.000
 1413  CE     186 LYS   CE    1413   0.000   1.000
 1414  NZ     186 LYS   NZ    1414   0.000   1.000
 1415  N      187 ASP   N     1415   0.000   1.000
 1416  CA     187 ASP   CA    1416   0.000   1.000
 1417  C      187 ASP   C     1417   0.000   1.000
 1418  O      187 ASP   O     1418   0.000   1.000
 1419  CB     187 ASP   CB    1419   0.000   1.000
 1420  CG     187 ASP   CG    1420   0.000   1.000
 1421  OD1    187 ASP   OD1   1421   0.000   1.000
 1422  OD2    187 ASP   OD2   1422   0.000   1.000
 1423  N      188 LYS   N     1423   0.000   1.000
 1424  CA     188 LYS   CA    1424   0.000   1.000
 1425  C      188 LYS   C     1425   0.000   1.000
 1426  O      188 LYS   O     1426   0.000   1.000
 1427  CB     188 LYS   CB    1427   0.000   1.000
 1428  CG     188 LYS   CG    1428   0.000   1.000
 1429  CD     188 LYS   CD    1429   0.000   1.000
 1430  CE     188 LYS   CE    1430   0.000   1.000
 1431  NZ     188 LYS   NZ    1431   0.000   1.000
 1432  N      189 LYS   N     1432   0.000   1.000
 1433  CA     189 LYS   CA    1433   0.000   1.000
 1434  C      189 LYS   C     1434   0.000   1.000
 1435  O      189 LYS   O     1435   0.000   1.000
 1436  CB     189 LYS   CB    1436   0.000   1.000
 1437  CG     189 LYS   CG    1437   0.000   1.000
 1438  CD     189 LYS   CD    1438   0.000   1.000
 1439  CE     189 LYS   CE    1439   0.000   1.000
 1440  NZ     189 LYS   NZ    1440   0.000   1.000
 1441  N      190 TYR   N     1441   0.000   1.000
 1442  CA     190 TYR   CA    1442   0.000   1.000
 1443  C      190 TYR   C     1443   0.000   1.000
 1444  O      190 TYR   O     1444   0.000   1.000
 1445  CB     190 TYR   CB    1445   0.000   1.000
 1446  CG     190 TYR   CG    1446   0.000   1.000
 1447  CD1    190 TYR   CD1   1447   0.000   1.000
 1448  CD2    190 TYR   CD2   1448   0.000   1.000
 1449  CE1    190 TYR   CE1   1449   0.000   1.000
 1450  CE2    190 TYR   CE2   1450   0.000   1.000
 1451  CZ     190 TYR   CZ    1451   0.000   1.000
 1452  OH     190 TYR   OH    1452   0.000   1.000
 1453  N      191 PHE   N     1453   0.000   1.000
 1454  CA     191 PHE   CA    1454   0.000   1.000
 1455  C      191 PHE   C     1455   0.000   1.000
 1456  O      191 PHE   O     1456   0.000   1.000
 1457  CB     191 PHE   CB    1457   0.000   1.000
 1458  CG     191 PHE   CG    1458   0.000   1.000
 1459  CD1    191 PHE   CD1   1459   0.000   1.000
 1460  CD2    191 PHE   CD2   1460   0.000   1.000
 1461  CE1    191 PHE   CE1   1461   0.000   1.000
 1462  CE2    191 PHE   CE2   1462   0.000   1.000
 1463  CZ     191 PHE   CZ    1463   0.000   1.000
 1464  N      192 GLY   N     1464   0.000   1.000
 1465  CA     192 GLY   CA    1465   0.000   1.000
 1466  C      192 GLY   C     1466   0.000   1.000
 1467  O      192 GLY   O     1467   0.000   1.000
 1468  N      193 ASP   N     1468   0.000   1.000
 1469  CA     193 ASP   CA    1469   0.000   1.000
 1470  C      193 ASP   C     1470   0.000   1.000
 1471  O      193 ASP   O     1471   0.000   1.000
 1472  CB     193 ASP   CB    1472   0.000   1.000
 1473  CG     193 ASP   CG    1473   0.000   1.000
 1474  OD1    193 ASP   OD1   1474   0.000   1.000
 1475  OD2    193 ASP   OD2   1475   0.000   1.000
 1476  N      194 GLY   N     1476   0.000   1.000
 1477  CA     194 GLY   CA    1477   0.000   1.000
 1478  C      194 GLY   C     1478   0.000   1.000
 1479  O      194 GLY   O     1479   0.000   1.000
 1480  N      195 THR   N     1480   0.000   1.000
 1481  CA     195 THR   CA    1481   0.000   1.000
 1482  C      195 THR   C     1482   0.000   1.000
 1483  O      195 THR   O     1483   0.000   1.000
 1484  CB     195 THR   CB    1484   0.000   1.000
 1485  OG1    195 THR   OG1   1485   0.000   1.000
 1486  CG2    195 THR   CG2   1486   0.000   1.000
 1487  N      196 GLY   N     1487   0.000   1.000
 1488  CA     196 GLY   CA    1488   0.000   1.000
 1489  C      196 GLY   C     1489   0.000   1.000
 1490  O      196 GLY   O     1490   0.000   1.000
 1491  N      197 VAL   N     1491   0.000   1.000
 1492  CA     197 VAL   CA    1492   0.000   1.000
 1493  C      197 VAL   C     1493   0.000   1.000
 1494  O      197 VAL   O     1494   0.000   1.000
 1495  CB     197 VAL   CB    1495   0.000   1.000
 1496  CG1    197 VAL   CG1   1496   0.000   1.000
 1497  CG2    197 VAL   CG2   1497   0.000   1.000
 1498  N      198 GLY   N     1498   0.000   1.000
 1499  CA     198 GLY   CA    1499   0.000   1.000
 1500  C      198 GLY   C     1500   0.000   1.000
 1501  O      198 GLY   O     1501   0.000   1.000
 1502  N      199 LEU   N     1502   0.000   1.000
 1503  CA     199 LEU   CA    1503   0.000   1.000
 1504  C      199 LEU   C     1504   0.000   1.000
 1505  O      199 LEU   O     1505   0.000   1.000
 1506  CB     199 LEU   CB    1506   0.000   1.000
 1507  CG     199 LEU   CG    1507   0.000   1.000
 1508  CD1    199 LEU   CD1   1508   0.000   1.000
 1509  CD2    199 LEU   CD2   1509   0.000   1.000
 1510  N      200 ARG   N     1510   0.000   1.000
 1511  CA     200 ARG   CA    1511   0.000   1.000
 1512  C      200 ARG   C     1512   0.000   1.000
 1513  O      200 ARG   O     1513   0.000   1.000
 1514  CB     200 ARG   CB    1514   0.000   1.000
 1515  CG     200 ARG   CG    1515   0.000   1.000
 1516  CD     200 ARG   CD    1516   0.000   1.000
 1517  NE     200 ARG   NE    1517   0.000   1.000
 1518  CZ     200 ARG   CZ    1518   0.000   1.000
 1519  NH1    200 ARG   NH1   1519   0.000   1.000
 1520  NH2    200 ARG   NH2   1520   0.000   1.000
 1521  N      201 LYS   N     1521   0.000   1.000
 1522  CA     201 LYS   CA    1522   0.000   1.000
 1523  C      201 LYS   C     1523   0.000   1.000
 1524  O      201 LYS   O     1524   0.000   1.000
 1525  CB     201 LYS   CB    1525   0.000   1.000
 1526  CG     201 LYS   CG    1526   0.000   1.000
 1527  CD     201 LYS   CD    1527   0.000   1.000
 1528  CE     201 LYS   CE    1528   0.000   1.000
 1529  NZ     201 LYS   NZ    1529   0.000   1.000
 1530  N      202 ASP   N     1530   0.000   1.000
 1531  CA     202 ASP   CA    1531   0.000   1.000
 1532  C      202 ASP   C     1532   0.000   1.000
 1533  O      202 ASP   O     1533   0.000   1.000
 1534  CB     202 ASP   CB    1534   0.000   1.000
 1535  CG     202 ASP   CG    1535   0.000   1.000
 1536  OD1    202 ASP   OD1   1536   0.000   1.000
 1537  OD2    202 ASP   OD2   1537   0.000   1.000
 1538  N      203 ASP   N     1538   0.000   1.000
 1539  CA     203 ASP   CA    1539   0.000   1.000
 1540  C      203 ASP   C     1540   0.000   1.000
 1541  O      203 ASP   O     1541   0.000   1.000
 1542  CB     203 ASP   CB    1542   0.000   1.000
 1543  CG     203 ASP   CG    1543   0.000   1.000
 1544  OD1    203 ASP   OD1   1544   0.000   1.000
 1545  OD2    203 ASP   OD2   1545   0.000   1.000
 1546  N      204 THR   N     1546   0.000   1.000
 1547  CA     204 THR   CA    1547   0.000   1.000
 1548  C      204 THR   C     1548   0.000   1.000
 1549  O      204 THR   O     1549   0.000   1.000
 1550  CB     204 THR   CB    1550   0.000   1.000
 1551  OG1    204 THR   OG1   1551   0.000   1.000
 1552  CG2    204 THR   CG2   1552   0.000   1.000
 1553  N      205 GLU   N     1553   0.000   1.000
 1554  CA     205 GLU   CA    1554   0.000   1.000
 1555  C      205 GLU   C     1555   0.000   1.000
 1556  O      205 GLU   O     1556   0.000   1.000
 1557  CB     205 GLU   CB    1557   0.000   1.000
 1558  CG     205 GLU   CG    1558   0.000   1.000
 1559  CD     205 GLU   CD    1559   0.000   1.000
 1560  OE1    205 GLU   OE1   1560   0.000   1.000
 1561  OE2    205 GLU   OE2   1561   0.000   1.000
 1562  N      206 LEU   N     1562   0.000   1.000
 1563  CA     206 LEU   CA    1563   0.000   1.000
 1564  C      206 LEU   C     1564   0.000   1.000
 1565  O      206 LEU   O     1565   0.000   1.000
 1566  CB     206 LEU   CB    1566   0.000   1.000
 1567  CG     206 LEU   CG    1567   0.000   1.000
 1568  CD1    206 LEU   CD1   1568   0.000   1.000
 1569  CD2    206 LEU   CD2   1569   0.000   1.000
 1570  N      207 LYS   N     1570   0.000   1.000
 1571  CA     207 LYS   CA    1571   0.000   1.000
 1572  C      207 LYS   C     1572   0.000   1.000
 1573  O      207 LYS   O     1573   0.000   1.000
 1574  CB     207 LYS   CB    1574   0.000   1.000
 1575  CG     207 LYS   CG    1575   0.000   1.000
 1576  CD     207 LYS   CD    1576   0.000   1.000
 1577  CE     207 LYS   CE    1577   0.000   1.000
 1578  NZ     207 LYS   NZ    1578   0.000   1.000
 1579  N      208 ALA   N     1579   0.000   1.000
 1580  CA     208 ALA   CA    1580   0.000   1.000
 1581  C      208 ALA   C     1581   0.000   1.000
 1582  O      208 ALA   O     1582   0.000   1.000
 1583  CB     208 ALA   CB    1583   0.000   1.000
 1584  N      209 ALA   N     1584   0.000   1.000
 1585  CA     209 ALA   CA    1585   0.000   1.000
 1586  C      209 ALA   C     1586   0.000   1.000
 1587  O      209 ALA   O     1587   0.000   1.000
 1588  CB     209 ALA   CB    1588   0.000   1.000
 1589  N      210 PHE   N     1589   0.000   1.000
 1590  CA     210 PHE   CA    1590   0.000   1.000
 1591  C      210 PHE   C     1591   0.000   1.000
 1592  O      210 PHE   O     1592   0.000   1.000
 1593  CB     210 PHE   CB    1593   0.000   1.000
 1594  CG     210 PHE   CG    1594   0.000   1.000
 1595  CD1    210 PHE   CD1   1595   0.000   1.000
 1596  CD2    210 PHE   CD2   1596   0.000   1.000
 1597  CE1    210 PHE   CE1   1597   0.000   1.000
 1598  CE2    210 PHE   CE2   1598   0.000   1.000
 1599  CZ     210 PHE   CZ    1599   0.000   1.000
 1600  N      211 ASP   N     1600   0.000   1.000
 1601  CA     211 ASP   CA    1601   0.000   1.000
 1602  C      211 ASP   C     1602   0.000   1.000
 1603  O      211 ASP   O     1603   0.000   1.000
 1604  CB     211 ASP   CB    1604   0.000   1.000
 1605  CG     211 ASP   CG    1605   0.000   1.000
 1606  OD1    211 ASP   OD1   1606   0.000   1.000
 1607  OD2    211 ASP   OD2   1607   0.000   1.000
 1608  N      212 LYS   N     1608   0.000   1.000
 1609  CA     212 LYS   CA    1609   0.000   1.000
 1610  C      212 LYS   C     1610   0.000   1.000
 1611  O      212 LYS   O     1611   0.000   1.000
 1612  CB     212 LYS   CB    1612   0.000   1.000
 1613  CG     212 LYS   CG    1613   0.000   1.000
 1614  CD     212 LYS   CD    1614   0.000   1.000
 1615  CE     212 LYS   CE    1615   0.000   1.000
 1616  NZ     212 LYS   NZ    1616   0.000   1.000
 1617  N      213 ALA   N     1617   0.000   1.000
 1618  CA     213 ALA   CA    1618   0.000   1.000
 1619  C      213 ALA   C     1619   0.000   1.000
 1620  O      213 ALA   O     1620   0.000   1.000
 1621  CB     213 ALA   CB    1621   0.000   1.000
 1622  N      214 LEU   N     1622   0.000   1.000
 1623  CA     214 LEU   CA    1623   0.000   1.000
 1624  C      214 LEU   C     1624   0.000   1.000
 1625  O      214 LEU   O     1625   0.000   1.000
 1626  CB     214 LEU   CB    1626   0.000   1.000
 1627  CG     214 LEU   CG    1627   0.000   1.000
 1628  CD1    214 LEU   CD1   1628   0.000   1.000
 1629  CD2    214 LEU   CD2   1629   0.000   1.000
 1630  N      215 THR   N     1630   0.000   1.000
 1631  CA     215 THR   CA    1631   0.000   1.000
 1632  C      215 THR   C     1632   0.000   1.000
 1633  O      215 THR   O     1633   0.000   1.000
 1634  CB     215 THR   CB    1634   0.000   1.000
 1635  OG1    215 THR   OG1   1635   0.000   1.000
 1636  CG2    215 THR   CG2   1636   0.000   1.000
 1637  N      216 GLU   N     1637   0.000   1.000
 1638  CA     216 GLU   CA    1638   0.000   1.000
 1639  C      216 GLU   C     1639   0.000   1.000
 1640  O      216 GLU   O     1640   0.000   1.000
 1641  CB     216 GLU   CB    1641   0.000   1.000
 1642  CG     216 GLU   CG    1642   0.000   1.000
 1643  CD     216 GLU   CD    1643   0.000   1.000
 1644  OE1    216 GLU   OE1   1644   0.000   1.000
 1645  OE2    216 GLU   OE2   1645   0.000   1.000
 1646  N      217 LEU   N     1646   0.000   1.000
 1647  CA     217 LEU   CA    1647   0.000   1.000
 1648  C      217 LEU   C     1648   0.000   1.000
 1649  O      217 LEU   O     1649   0.000   1.000
 1650  CB     217 LEU   CB    1650   0.000   1.000
 1651  CG     217 LEU   CG    1651   0.000   1.000
 1652  CD1    217 LEU   CD1   1652   0.000   1.000
 1653  CD2    217 LEU   CD2   1653   0.000   1.000
 1654  N      218 ARG   N     1654   0.000   1.000
 1655  CA     218 ARG   CA    1655   0.000   1.000
 1656  C      218 ARG   C     1656   0.000   1.000
 1657  O      218 ARG   O     1657   0.000   1.000
 1658  CB     218 ARG   CB    1658   0.000   1.000
 1659  CG     218 ARG   CG    1659   0.000   1.000
 1660  CD     218 ARG   CD    1660   0.000   1.000
 1661  NE     218 ARG   NE    1661   0.000   1.000
 1662  CZ     218 ARG   CZ    1662   0.000   1.000
 1663  NH1    218 ARG   NH1   1663   0.000   1.000
 1664  NH2    218 ARG   NH2   1664   0.000   1.000
 1665  N      219 GLN   N     1665   0.000   1.000
 1666  CA     219 GLN   CA    1666   0.000   1.000
 1667  C      219 GLN   C     1667   0.000   1.000
 1668  O      219 GLN   O     1668   0.000   1.000
 1669  CB     219 GLN   CB    1669   0.000   1.000
 1670  CG     219 GLN   CG    1670   0.000   1.000
 1671  CD     219 GLN   CD    1671   0.000   1.000
 1672  OE1    219 GLN   OE1   1672   0.000   1.000
 1673  NE2    219 GLN   NE2   1673   0.000   1.000
 1674  N      220 ASP   N     1674   0.000   1.000
 1675  CA     220 ASP   CA    1675   0.000   1.000
 1676  C      220 ASP   C     1676   0.000   1.000
 1677  O      220 ASP   O     1677   0.000   1.000
 1678  CB     220 ASP   CB    1678   0.000   1.000
 1679  CG     220 ASP   CG    1679   0.000   1.000
 1680  OD1    220 ASP   OD1   1680   0.000   1.000
 1681  OD2    220 ASP   OD2   1681   0.000   1.000
 1682  N      221 GLY   N     1682   0.000   1.000
 1683  CA     221 GLY   CA    1683   0.000   1.000
 1684  C      221 GLY   C     1684   0.000   1.000
 1685  O      221 GLY   O     1685   0.000   1.000
 1686  N      222 THR   N     1686   0.000   1.000
 1687  CA     222 THR   CA    1687   0.000   1.000
 1688  C      222 THR   C     1688   0.000   1.000
 1689  O      222 THR   O     1689   0.000   1.000
 1690  CB     222 THR   CB    1690   0.000   1.000
 1691  OG1    222 THR   OG1   1691   0.000   1.000
 1692  CG2    222 THR   CG2   1692   0.000   1.000
 1693  N      223 TYR   N     1693   0.000   1.000
 1694  CA     223 TYR   CA    1694   0.000   1.000
 1695  C      223 TYR   C     1695   0.000   1.000
 1696  O      223 TYR   O     1696   0.000   1.000
 1697  CB     223 TYR   CB    1697   0.000   1.000
 1698  CG     223 TYR   CG    1698   0.000   1.000
 1699  CD1    223 TYR   CD1   1699   0.000   1.000
 1700  CD2    223 TYR   CD2   1700   0.000   1.000
 1701  CE1    223 TYR   CE1   1701   0.000   1.000
 1702  CE2    223 TYR   CE2   1702   0.000   1.000
 1703  CZ     223 TYR   CZ    1703   0.000   1.000
 1704  OH     223 TYR   OH    1704   0.000   1.000
 1705  N      224 ASP   N     1705   0.000   1.000
 1706  CA     224 ASP   CA    1706   0.000   1.000
 1707  C      224 ASP   C     1707   0.000   1.000
 1708  O      224 ASP   O     1708   0.000   1.000
 1709  CB     224 ASP   CB    1709   0.000   1.000
 1710  CG     224 ASP   CG    1710   0.000   1.000
 1711  OD1    224 ASP   OD1   1711   0.000   1.000
 1712  OD2    224 ASP   OD2   1712   0.000   1.000
 1713  N      225 LYS   N     1713   0.000   1.000
 1714  CA     225 LYS   CA    1714   0.000   1.000
 1715  C      225 LYS   C     1715   0.000   1.000
 1716  O      225 LYS   O     1716   0.000   1.000
 1717  CB     225 LYS   CB    1717   0.000   1.000
 1718  CG     225 LYS   CG    1718   0.000   1.000
 1719  CD     225 LYS   CD    1719   0.000   1.000
 1720  CE     225 LYS   CE    1720   0.000   1.000
 1721  NZ     225 LYS   NZ    1721   0.000   1.000
 1722  N      226 MET   N     1722   0.000   1.000
 1723  CA     226 MET   CA    1723   0.000   1.000
 1724  C      226 MET   C     1724   0.000   1.000
 1725  O      226 MET   O     1725   0.000   1.000
 1726  CB     226 MET   CB    1726   0.000   1.000
 1727  CG     226 MET   CG    1727   0.000   1.000
 1728  SD     226 MET   SD    1728   0.000   1.000
 1729  CE     226 MET   CE    1729   0.000   1.000
 1730  N      227 ALA   N     1730   0.000   1.000
 1731  CA     227 ALA   CA    1731   0.000   1.000
 1732  C      227 ALA   C     1732   0.000   1.000
 1733  O      227 ALA   O     1733   0.000   1.000
 1734  CB     227 ALA   CB    1734   0.000   1.000
 1735  N      228 LYS   N     1735   0.000   1.000
 1736  CA     228 LYS   CA    1736   0.000   1.000
 1737  C      228 LYS   C     1737   0.000   1.000
 1738  O      228 LYS   O     1738   0.000   1.000
 1739  CB     228 LYS   CB    1739   0.000   1.000
 1740  CG     228 LYS   CG    1740   0.000   1.000
 1741  CD     228 LYS   CD    1741   0.000   1.000
 1742  CE     228 LYS   CE    1742   0.000   1.000
 1743  NZ     228 LYS   NZ    1743   0.000   1.000
 1744  N      229 LYS   N     1744   0.000   1.000
 1745  CA     229 LYS   CA    1745   0.000   1.000
 1746  C      229 LYS   C     1746   0.000   1.000
 1747  O      229 LYS   O     1747   0.000   1.000
 1748  CB     229 LYS   CB    1748   0.000   1.000
 1749  CG     229 LYS   CG    1749   0.000   1.000
 1750  CD     229 LYS   CD    1750   0.000   1.000
 1751  CE     229 LYS   CE    1751   0.000   1.000
 1752  NZ     229 LYS   NZ    1752   0.000   1.000
 1753  N      230 TYR   N     1753   0.000   1.000
 1754  CA     230 TYR   CA    1754   0.000   1.000
 1755  C      230 TYR   C     1755   0.000   1.000
 1756  O      230 TYR   O     1756   0.000   1.000
 1757  CB     230 TYR   CB    1757   0.000   1.000
 1758  CG     230 TYR   CG    1758   0.000   1.000
 1759  CD1    230 TYR   CD1   1759   0.000   1.000
 1760  CD2    230 TYR   CD2   1760   0.000   1.000
 1761  CE1    230 TYR   CE1   1761   0.000   1.000
 1762  CE2    230 TYR   CE2   1762   0.000   1.000
 1763  CZ     230 TYR   CZ    1763   0.000   1.000
 1764  OH     230 TYR   OH    1764   0.000   1.000
 1765  N      231 PHE   N     1765   0.000   1.000
 1766  CA     231 PHE   CA    1766   0.000   1.000
 1767  C      231 PHE   C     1767   0.000   1.000
 1768  O      231 PHE   O     1768   0.000   1.000
 1769  CB     231 PHE   CB    1769   0.000   1.000
 1770  CG     231 PHE   CG    1770   0.000   1.000
 1771  CD1    231 PHE   CD1   1771   0.000   1.000
 1772  CD2    231 PHE   CD2   1772   0.000   1.000
 1773  CE1    231 PHE   CE1   1773   0.000   1.000
 1774  CE2    231 PHE   CE2   1774   0.000   1.000
 1775  CZ     231 PHE   CZ    1775   0.000   1.000
 1776  N      232 ASP   N     1776   0.000   1.000
 1777  CA     232 ASP   CA    1777   0.000   1.000
 1778  C      232 ASP   C     1778   0.000   1.000
 1779  O      232 ASP   O     1779   0.000   1.000
 1780  CB     232 ASP   CB    1780   0.000   1.000
 1781  CG     232 ASP   CG    1781   0.000   1.000
 1782  OD1    232 ASP   OD1   1782   0.000   1.000
 1783  OD2    232 ASP   OD2   1783   0.000   1.000
 1784  N      233 PHE   N     1784   0.000   1.000
 1785  CA     233 PHE   CA    1785   0.000   1.000
 1786  C      233 PHE   C     1786   0.000   1.000
 1787  O      233 PHE   O     1787   0.000   1.000
 1788  CB     233 PHE   CB    1788   0.000   1.000
 1789  CG     233 PHE   CG    1789   0.000   1.000
 1790  CD1    233 PHE   CD1   1790   0.000   1.000
 1791  CD2    233 PHE   CD2   1791   0.000   1.000
 1792  CE1    233 PHE   CE1   1792   0.000   1.000
 1793  CE2    233 PHE   CE2   1793   0.000   1.000
 1794  CZ     233 PHE   CZ    1794   0.000   1.000
 1795  N      234 ASN   N     1795   0.000   1.000
 1796  CA     234 ASN   CA    1796   0.000   1.000
 1797  C      234 ASN   C     1797   0.000   1.000
 1798  O      234 ASN   O     1798   0.000   1.000
 1799  CB     234 ASN   CB    1799   0.000   1.000
 1800  CG     234 ASN   CG    1800   0.000   1.000
 1801  OD1    234 ASN   OD1   1801   0.000   1.000
 1802  ND2    234 ASN   ND2   1802   0.000   1.000
 1803  N      235 VAL   N     1803   0.000   1.000
 1804  CA     235 VAL   CA    1804   0.000   1.000
 1805  C      235 VAL   C     1805   0.000   1.000
 1806  O      235 VAL   O     1806   0.000   1.000
 1807  CB     235 VAL   CB    1807   0.000   1.000
 1808  CG1    235 VAL   CG1   1808   0.000   1.000
 1809  CG2    235 VAL   CG2   1809   0.000   1.000
 1810  N      236 TYR   N     1810   0.000   1.000
 1811  CA     236 TYR   CA    1811   0.000   1.000
 1812  C      236 TYR   C     1812   0.000   1.000
 1813  O      236 TYR   O     1813   0.000   1.000
 1814  CB     236 TYR   CB    1814   0.000   1.000
 1815  CG     236 TYR   CG    1815   0.000   1.000
 1816  CD1    236 TYR   CD1   1816   0.000   1.000
 1817  CD2    236 TYR   CD2   1817   0.000   1.000
 1818  CE1    236 TYR   CE1   1818   0.000   1.000
 1819  CE2    236 TYR   CE2   1819   0.000   1.000
 1820  CZ     236 TYR   CZ    1820   0.000   1.000
 1821  OH     236 TYR   OH    1821   0.000   1.000
 1822  N      237 GLY   N     1822   0.000   1.000
 1823  CA     237 GLY   CA    1823   0.000   1.000
 1824  C      237 GLY   C     1824   0.000   1.000
 1825  O      237 GLY   O     1825   0.000   1.000
 1826  N      238 ASP   N     1826   0.000   1.000
 1827  CA     238 ASP   CA    1827   0.000   1.000
 1828  C      238 ASP   C     1828   0.000   1.000
 1829  O      238 ASP   O     1829   0.000   1.000
 1830  CB     238 ASP   CB    1830   0.000   1.000
 1831  CG     238 ASP   CG    1831   0.000   1.000
 1832  OD1    238 ASP   OD1   1832   0.000   1.000
 1833  OD2    238 ASP   OD2   1833   0.000   1.000

 [ pairs ]
 ; i j type and weight
     1   1559 1  1.07284E-03 3.74403E-07
     1   1560 1  6.91935E-04 1.55738E-07
     1   1561 1  3.53898E-04 4.07400E-08
     2   1559 1  5.65464E-03 1.04010E-05
     2   1560 1  2.89274E-03 2.72198E-06
     2   1561 1  3.13825E-03 3.20363E-06
     3   1559 1  5.22896E-03 8.89399E-06
     3   1560 1  3.47890E-03 3.93686E-06
     3   1561 1  3.37005E-03 3.69436E-06
     4   1560 1  4.59935E-03 6.88110E-06
     5   1560 1  4.31844E-03 6.06623E-06
     6   1561 1  2.89075E-03 2.71824E-06
    11   1561 1  3.75588E-03 4.58869E-06
    12   1588 1  3.98602E-03 5.16826E-06
    13   1555 1  3.63051E-03 4.28748E-06
    13   1556 1  4.01013E-03 5.23098E-06
    13   1557 1  5.99960E-03 1.17087E-05
    13   1558 1  4.75669E-03 7.35995E-06
    13   1559 1  5.07209E-03 8.36835E-06
    13   1561 1  4.17712E-03 5.67571E-06
    13   1562 1  3.34341E-03 3.63618E-06
    13   1563 1  3.53249E-03 4.05909E-06
    17    330 1  5.31979E-03 9.20565E-06
    24    332 1  1.48871E-03 7.20919E-07
    24    333 1  4.00271E-03 5.21164E-06
    24    335 1  3.11425E-03 3.15481E-06
    24    336 1  2.29338E-03 1.71087E-06
    24    337 1  6.21905E-03 1.25809E-05
    29    336 1  4.99604E-03 8.11929E-06
    29    337 1  2.23300E-03 1.62197E-06
    31    335 1  1.36973E-03 6.10287E-07
    32    335 1  2.38610E-03 1.85201E-06
    33    502 1  4.49550E-03 6.57387E-06
    36    335 1  5.64474E-03 1.03646E-05
    36    352 1  1.76369E-03 1.01184E-06
    37    334 1  5.42912E-03 9.58792E-06
    37    335 1  6.47473E-04 1.36367E-07
    38    335 1  4.71093E-03 7.21902E-06
    38    502 1  4.66484E-03 7.07849E-06
    39    347 1  6.26276E-03 1.27584E-05
    39    502 1  4.89463E-03 7.79302E-06
    40    335 1  5.09484E-03 8.44359E-06
    40    342 1  1.34974E-03 5.92605E-07
    40    343 1  2.55413E-03 2.12203E-06
    40    345 1  3.26914E-03 3.47643E-06
    40    347 1  8.27952E-04 2.22985E-07
    40    348 1  5.97801E-03 1.16246E-05
    40    350 1  3.47791E-03 3.93463E-06
    41    335 1  5.99718E-03 1.16993E-05
    41    346 1  4.78247E-03 7.43997E-06
    43    331 1  6.08029E-03 1.20258E-05
    44    499 1  5.61303E-03 1.02485E-05
    44    500 1  4.70358E-03 7.19652E-06
    44    502 1  9.49354E-04 2.93172E-07
    45    350 1  2.96296E-03 2.85573E-06
    45    502 1  4.08241E-03 5.42124E-06
    46    350 1  3.32196E-03 3.58968E-06
    46    495 1  4.14335E-03 5.58431E-06
    47    488 1  4.58776E-03 6.84649E-06
    47    489 1  3.76300E-03 4.60611E-06
    47    491 1  3.41196E-03 3.78681E-06
    47    495 1  5.72839E-04 1.06741E-07
    47    496 1  2.56221E-03 2.13548E-06
    47    497 1  3.87832E-03 4.89274E-06
    47    499 1  3.33736E-03 3.62304E-06
    47    503 1  1.28844E-03 5.40002E-07
    47    506 1  3.69858E-03 4.44974E-06
    48    488 1  5.84543E-03 1.11147E-05
    48    502 1  2.68647E-03 2.34763E-06
    49    502 1  4.37381E-03 6.22280E-06
    51    480 1  5.45959E-03 9.69585E-06
    51    481 1  9.08090E-04 2.68240E-07
    52    374 1  5.85167E-03 1.11385E-05
    52    481 1  2.14189E-03 1.49231E-06
    53    374 1  4.08024E-03 5.41549E-06
    53    481 1  9.68676E-04 3.05227E-07
    54    374 1  5.95672E-03 1.15420E-05
    55    349 1  6.11485E-03 1.21629E-05
    55    350 1  6.78529E-04 1.49762E-07
    56    350 1  3.99343E-03 5.18751E-06
    56    506 1  2.17761E-03 1.54250E-06
    57    368 1  5.58704E-03 1.01538E-05
    57    506 1  3.30042E-03 3.54327E-06
    58    350 1  2.90070E-03 2.73698E-06
    58    355 1  2.05984E-03 1.38017E-06
    58    356 1  2.87805E-03 2.69441E-06
    58    364 1  4.94564E-03 7.95629E-06
    58    368 1  7.04613E-04 1.61498E-07
    58    369 1  4.39792E-03 6.29160E-06
    58    371 1  3.76608E-03 4.61366E-06
    58    372 1  5.40310E-03 9.49625E-06
    59    350 1  5.38454E-03 9.43110E-06
    59    364 1  6.08505E-03 1.20447E-05
    61    364 1  4.53666E-03 6.69480E-06
    61    366 1  2.48446E-03 2.00784E-06
    61    367 1  5.28149E-03 9.07360E-06
    61    506 1  4.73026E-03 7.27840E-06
    61    516 1  4.83021E-03 7.58922E-06
    61    521 1  4.97062E-03 8.03687E-06
    61    523 1  5.68359E-03 1.05078E-05
    62    287 1  4.57208E-03 6.79976E-06
    62    345 1  5.46001E-03 9.69733E-06
    62    346 1  5.46100E-03 9.70085E-06
    63    494 1  5.15516E-03 8.64472E-06
    63    506 1  8.69284E-04 2.45804E-07
    64    371 1  1.69144E-03 9.30639E-07
    64    425 1  6.22190E-03 1.25925E-05
    64    494 1  4.54711E-03 6.72569E-06
    64    506 1  5.32166E-03 9.21213E-06
    65    371 1  3.40878E-03 3.77977E-06
    65    425 1  3.98975E-03 5.17794E-06
    66    506 1  6.08185E-03 1.20320E-05
    66    509 1  2.93524E-03 2.80255E-06
    66    510 1  4.82678E-03 7.57845E-06
    66    514 1  5.16543E-03 8.67918E-06
    66    516 1  1.53183E-03 7.63283E-07
    66    518 1  6.26938E-03 1.27854E-05
    66    519 1  3.27087E-03 3.48010E-06
    67    371 1  1.15354E-03 4.32846E-07
    67    425 1  4.17717E-03 5.67585E-06
    68    519 1  4.65183E-03 7.03905E-06
    68    529 1  3.85960E-03 4.84564E-06
    69    529 1  4.26099E-03 5.90592E-06
    70    371 1  2.73178E-03 2.42750E-06
    70    376 1  1.85134E-03 1.11490E-06
    70    377 1  2.97788E-03 2.88457E-06
    70    380 1  9.70906E-04 3.06634E-07
    70    381 1  5.69410E-03 1.05467E-05
    70    383 1  2.66079E-03 2.30296E-06
    71    136 1  4.69383E-03 7.16673E-06
    71    519 1  1.75424E-03 1.00103E-06
    72    135 1  2.97709E-03 2.88303E-06
    72    136 1  8.72134E-04 2.47419E-07
    72    518 1  5.54792E-03 1.00121E-05
    72    519 1  7.38782E-04 1.77541E-07
    72    525 1  5.59031E-03 1.01657E-05
    72    528 1  5.29999E-03 9.13726E-06
    72    529 1  3.22130E-03 3.37543E-06
    73    136 1  3.24730E-03 3.43014E-06
    73    194 1  3.82081E-03 4.74873E-06
    73    196 1  3.27142E-03 3.48128E-06
    73    364 1  4.77568E-03 7.41884E-06
    74    383 1  6.04413E-03 1.18832E-05
    74    529 1  9.05366E-04 2.66633E-07
    75    383 1  1.87788E-03 1.14711E-06
    75    529 1  4.16405E-03 5.64025E-06
    76    136 1  4.57170E-03 6.79862E-06
    77    134 1  4.58693E-03 6.84400E-06
    77    135 1  2.91643E-03 2.76674E-06
    77    136 1  2.20333E-03 1.57915E-06
    78    383 1  2.30015E-03 1.72099E-06
    78    394 1  5.24196E-03 8.93825E-06
    78    529 1  2.84862E-03 2.63957E-06
    79    383 1  5.91584E-03 1.13841E-05
    79    394 1  5.40422E-03 9.50019E-06
    80    383 1  4.91080E-03 7.84459E-06
    81    398 1  2.77460E-03 2.50419E-06
    82    136 1  5.95118E-03 1.15205E-05
    83    133 1  5.33567E-03 9.26070E-06
    83    134 1  3.10287E-03 3.13179E-06
    83    136 1  3.27717E-03 3.49353E-06
    83    138 1  6.23612E-03 1.26501E-05
    84    133 1  6.21710E-03 1.25731E-05
    84    134 1  1.94621E-03 1.23210E-06
    84    138 1  4.36640E-03 6.20173E-06
    85    134 1  3.37532E-03 3.70593E-06
    85    138 1  1.84283E-03 1.10468E-06
    85    139 1  5.82169E-03 1.10246E-05
    85    141 1  4.99118E-03 8.10350E-06
    86    148 1  5.74909E-03 1.07514E-05
    88    136 1  3.85808E-03 4.84182E-06
    88    194 1  2.76915E-03 2.49435E-06
    88    196 1  2.90616E-03 2.74730E-06
    89    134 1  2.71467E-03 2.39718E-06
    91    134 1  5.16939E-03 8.69251E-06
    92   1092 1  1.87487E-03 1.14342E-06
    92   1103 1  5.60160E-03 1.02068E-05
    93   1102 1  5.64641E-03 1.03708E-05
    93   1104 1  3.97695E-03 5.14478E-06
    94   1084 1  2.21838E-03 1.60081E-06
    94   1088 1  3.18182E-03 3.29319E-06
    95   1084 1  5.59346E-03 1.01772E-05
    95   1104 1  3.32813E-03 3.60303E-06
    96    134 1  8.36902E-04 2.27832E-07
    97    134 1  3.14145E-03 3.21016E-06
    98    131 1  4.70678E-03 7.20633E-06
    98    134 1  2.07477E-03 1.40026E-06
    99    131 1  1.14752E-03 4.28341E-07
    99    134 1  2.87209E-03 2.68325E-06
   102   1092 1  4.11595E-03 5.51069E-06
   102   1093 1  5.58285E-03 1.01386E-05
   103    535 1  5.18919E-03 8.75920E-06
   103   1253 1  5.13571E-03 8.57961E-06
   104   1092 1  5.94820E-03 1.15090E-05
   104   1093 1  5.16998E-03 8.69449E-06
   104   1096 1  4.12893E-03 5.54550E-06
   105   1232 1  3.29980E-03 3.54195E-06
   105   1253 1  3.33314E-03 3.61387E-06
   106   1253 1  5.30506E-03 9.15474E-06
   107   1217 1  6.23750E-03 1.26557E-05
   107   1218 1  5.63726E-03 1.03372E-05
   107   1220 1  3.53686E-03 4.06914E-06
   107   1225 1  1.03379E-03 3.47643E-07
   107   1226 1  4.41898E-03 6.35200E-06
   107   1229 1  2.56108E-03 2.13360E-06
   107   1230 1  2.48581E-03 2.01003E-06
   107   1231 1  5.19571E-03 8.78125E-06
   107   1232 1  3.64303E-03 4.31709E-06
   111   1250 1  3.77906E-03 4.64551E-06
   111   1252 1  3.02849E-03 2.98345E-06
   111   1253 1  5.64835E-03 1.03779E-05
   111   1274 1  5.39059E-03 9.45231E-06
   111   1275 1  3.00635E-03 2.93999E-06
   116    207 1  1.66597E-03 9.02820E-07
   116    208 1  3.12759E-03 3.18188E-06
   116    210 1  1.00804E-03 3.30540E-07
   116    214 1  6.10902E-03 1.21397E-05
   118   1269 1  3.77227E-03 4.62884E-06
   118   1773 1  4.55266E-03 6.74213E-06
   119   1269 1  4.28671E-03 5.97743E-06
   121    210 1  5.42308E-03 9.56662E-06
   122    207 1  6.00455E-03 1.17281E-05
   122    210 1  5.54071E-03 9.98612E-06
   122    221 1  4.98184E-03 8.07319E-06
   122    225 1  5.73537E-03 1.07001E-05
   123    207 1  2.57808E-03 2.16202E-06
   123    208 1  2.20009E-03 1.57452E-06
   123    209 1  5.90185E-03 1.13303E-05
   123    210 1  2.00418E-03 1.30659E-06
   123    212 1  5.51577E-03 9.89642E-06
   123    221 1  9.11361E-04 2.70176E-07
   123    222 1  2.99707E-03 2.92186E-06
   123    225 1  1.47769E-03 7.10287E-07
   123    226 1  4.74281E-03 7.31706E-06
   123    229 1  5.26760E-03 9.02591E-06
   124    226 1  5.91161E-03 1.13678E-05
   124    228 1  5.06389E-03 8.34131E-06
   124    535 1  2.61979E-03 2.23253E-06
   124    686 1  5.79160E-03 1.09110E-05
   125    535 1  2.90417E-03 2.74353E-06
   125    686 1  3.58301E-03 4.17601E-06
   126    683 1  5.31267E-03 9.18104E-06
   126    684 1  5.65056E-03 1.03860E-05
   126    685 1  2.52867E-03 2.07993E-06
   126    686 1  1.80296E-03 1.05740E-06
   127    535 1  4.18676E-03 5.70194E-06
   128    681 1  6.13952E-03 1.22613E-05
   128    683 1  2.86342E-03 2.66708E-06
   128    684 1  6.12648E-03 1.22092E-05
   128    685 1  2.82338E-03 2.59302E-06
   128    686 1  4.48532E-03 6.54414E-06
   128   1775 1  4.09590E-03 5.45715E-06
   129   1247 1  5.58523E-03 1.01472E-05
   130    683 1  5.84247E-03 1.11035E-05
   130   1246 1  6.16217E-03 1.23519E-05
   130   1247 1  4.02906E-03 5.28047E-06
   132    201 1  2.97008E-03 2.86946E-06
   133    201 1  3.65272E-03 4.34010E-06
   137    201 1  9.09881E-04 2.69299E-07
   138    201 1  5.21232E-03 8.83747E-06
   139    198 1  5.60551E-03 1.02211E-05
   139    201 1  5.21127E-03 8.83392E-06
   139    203 1  4.86313E-03 7.69305E-06
   140    181 1  5.72903E-03 1.06765E-05
   140    188 1  3.09132E-03 3.10852E-06
   140    189 1  3.56801E-03 4.14113E-06
   140    198 1  7.98318E-04 2.07309E-07
   140    199 1  4.74058E-03 7.31018E-06
   140    200 1  6.14729E-03 1.22923E-05
   140    201 1  1.95929E-03 1.24872E-06
   140    203 1  3.05580E-03 3.03750E-06
   142    201 1  4.94026E-03 7.93901E-06
   142    203 1  2.58763E-03 2.17806E-06
   142    205 1  3.76747E-03 4.61706E-06
   144    181 1  1.75730E-03 1.00452E-06
   145    181 1  3.25439E-03 3.44512E-06
   147    181 1  4.05510E-03 5.34895E-06
   148    181 1  5.32947E-03 9.23918E-06
   149    177 1  3.70037E-03 4.45407E-06
   150    177 1  2.97899E-03 2.88672E-06
   150    195 1  5.28744E-03 9.09404E-06
   150    197 1  6.16589E-03 1.23668E-05
   152    181 1  1.02988E-03 3.45019E-07
   152    203 1  6.27581E-03 1.28117E-05
   157    178 1  4.77807E-03 7.42628E-06
   157    181 1  4.68147E-03 7.12902E-06
   157    182 1  4.54744E-03 6.72666E-06
   158    178 1  9.24723E-04 2.78157E-07
   158    179 1  3.81926E-03 4.74487E-06
   158    181 1  3.51274E-03 4.01383E-06
   158    182 1  3.09795E-03 3.12187E-06
   159    182 1  2.94372E-03 2.81876E-06
   190    235 1  4.62354E-03 6.95368E-06
   191    236 1  5.34495E-03 9.29293E-06
   194    358 1  5.65117E-03 1.03882E-05
   196    358 1  5.16692E-03 8.68420E-06
   196    375 1  5.55452E-03 1.00360E-05
   196    379 1  5.93214E-03 1.14469E-05
   197    357 1  5.27195E-03 9.04083E-06
   197    358 1  6.08811E-03 1.20568E-05
   197    375 1  3.81259E-03 4.72832E-06
   197    379 1  5.04323E-03 8.27340E-06
   198    234 1  5.28102E-03 9.07197E-06
   199    234 1  6.27928E-03 1.28259E-05
   200    234 1  3.08499E-03 3.09581E-06
   201    234 1  3.38063E-03 3.71759E-06
   206   1764 1  3.44976E-03 3.87118E-06
   207   1763 1  5.56875E-03 1.00874E-05
   207   1764 1  2.39644E-03 1.86810E-06
   208   1763 1  3.74536E-03 4.56303E-06
   208   1764 1  1.75916E-03 1.00665E-06
   209    237 1  9.96174E-04 3.22802E-07
   209    238 1  5.70444E-03 1.05850E-05
   209    241 1  4.46738E-03 6.49190E-06
   209    242 1  2.48730E-03 2.01243E-06
   209    243 1  3.50349E-03 3.99271E-06
   209    244 1  3.57808E-03 4.16453E-06
   209   1764 1  2.76321E-03 2.48367E-06
   210   1762 1  4.29349E-03 5.99634E-06
   210   1763 1  3.23847E-03 3.41151E-06
   210   1764 1  3.55043E-03 4.10041E-06
   211   1762 1  4.00377E-03 5.21441E-06
   213    245 1  9.44481E-04 2.90170E-07
   213    246 1  4.71018E-03 7.21675E-06
   213    249 1  3.10526E-03 3.13661E-06
   213    250 1  2.68292E-03 2.34144E-06
   213    251 1  4.88489E-03 7.76204E-06
   214   1760 1  5.66687E-03 1.04461E-05
   214   1762 1  5.58198E-03 1.01354E-05
   215   1774 1  5.12488E-03 8.54346E-06
   216   1760 1  5.10574E-03 8.47976E-06
   216   1762 1  5.81560E-03 1.10016E-05
   217    251 1  5.59418E-03 1.01798E-05
   217    682 1  5.93506E-03 1.14582E-05
   217   1774 1  4.19750E-03 5.73121E-06
   218   1724 1  5.53562E-03 9.96777E-06
   218   1730 1  3.84287E-03 4.80371E-06
   218   1731 1  3.62638E-03 4.27773E-06
   219    251 1  3.32607E-03 3.59856E-06
   219    682 1  4.43481E-03 6.39758E-06
   219   1704 1  5.41441E-03 9.53603E-06
   220    251 1  4.86371E-03 7.69487E-06
   220   1703 1  5.06337E-03 8.33960E-06
   220   1704 1  6.11469E-03 1.21623E-05
   224    253 1  9.94050E-04 3.21427E-07
   224    254 1  4.15390E-03 5.61279E-06
   224    367 1  3.32002E-03 3.58549E-06
   224    522 1  4.29424E-03 5.99844E-06
   225    522 1  4.51545E-03 6.63235E-06
   226    522 1  4.56473E-03 6.77791E-06
   226    530 1  5.53862E-03 9.97858E-06
   226    686 1  2.21904E-03 1.60175E-06
   227    684 1  1.59236E-03 8.24796E-07
   227    685 1  2.14028E-03 1.49007E-06
   227    686 1  5.11020E-04 8.49459E-08
   228    518 1  4.38038E-03 6.24151E-06
   228    519 1  4.80984E-03 7.52536E-06
   228    524 1  2.62222E-03 2.23669E-06
   228    525 1  2.13025E-03 1.47613E-06
   228    526 1  2.64344E-03 2.27303E-06
   228    530 1  9.68013E-04 3.04809E-07
   228    531 1  5.82545E-03 1.10389E-05
   228    535 1  3.21000E-03 3.35178E-06
   228    686 1  2.32778E-03 1.76258E-06
   230    365 1  4.69004E-03 7.15515E-06
   230    367 1  5.16315E-03 8.67153E-06
   232    257 1  9.57364E-04 2.98140E-07
   232    258 1  4.42345E-03 6.36486E-06
   232    261 1  2.62628E-03 2.24361E-06
   232    262 1  2.52003E-03 2.06576E-06
   232    263 1  2.74812E-03 2.45662E-06
   232    365 1  4.21200E-03 5.77090E-06
   235    263 1  3.95784E-03 5.09545E-06
   236    364 1  4.47792E-03 6.52258E-06
   236    366 1  4.18414E-03 5.69481E-06
   240    265 1  1.20792E-03 4.74616E-07
   240    266 1  4.76051E-03 7.37180E-06
   240    269 1  2.47488E-03 1.99240E-06
   240   1728 1  4.30497E-03 6.02845E-06
   242   1752 1  3.74124E-03 4.55299E-06
   242   1764 1  3.06346E-03 3.05275E-06
   243   1752 1  3.41353E-03 3.79031E-06
   243   1764 1  5.28560E-03 9.08770E-06
   244   1751 1  4.11432E-03 5.50634E-06
   244   1752 1  1.28151E-03 5.34207E-07
   244   1762 1  1.46084E-03 6.94175E-07
   244   1763 1  2.09254E-03 1.42434E-06
   244   1764 1  5.77026E-04 1.08307E-07
   247    281 1  4.65592E-03 7.05144E-06
   248    274 1  1.05179E-03 3.59849E-07
   248    275 1  4.76646E-03 7.39022E-06
   248    278 1  2.82303E-03 2.59237E-06
   248    279 1  2.49007E-03 2.01692E-06
   248    281 1  2.69974E-03 2.37089E-06
   252   1700 1  4.96010E-03 8.00289E-06
   252   1702 1  6.14937E-03 1.23006E-05
   252   1729 1  4.60931E-03 6.91095E-06
   254    365 1  4.80365E-03 7.50600E-06
   254    523 1  4.58447E-03 6.83667E-06
   256    282 1  8.88063E-04 2.56539E-07
   256    283 1  4.40667E-03 6.31665E-06
   256    286 1  2.77724E-03 2.50896E-06
   256    287 1  1.26943E-03 5.24187E-07
   260    288 1  1.18029E-03 4.53152E-07
   260    289 1  4.84802E-03 7.64530E-06
   260    292 1  2.49017E-03 2.01708E-06
   262    362 1  4.90575E-03 7.82845E-06
   264    360 1  5.75634E-03 1.07785E-05
   264    362 1  9.70399E-04 3.06314E-07
   264    363 1  4.75607E-03 7.35806E-06
   268    297 1  1.14818E-03 4.28831E-07
   268    301 1  4.58311E-03 6.83262E-06
   268    302 1  2.99449E-03 2.91683E-06
   270    304 1  4.66340E-03 7.07410E-06
   270   1653 1  3.64635E-03 4.32497E-06
   271    304 1  3.90155E-03 4.95154E-06
   273    303 1  5.65357E-03 1.03971E-05
   273    304 1  7.21113E-04 1.69150E-07
   273    305 1  2.20913E-03 1.58748E-06
   273    306 1  1.28232E-03 5.34885E-07
   276    314 1  5.75668E-03 1.07798E-05
   277    308 1  7.60286E-04 1.88027E-07
   277    309 1  4.13534E-03 5.56273E-06
   277    312 1  2.65997E-03 2.30154E-06
   277    313 1  1.73739E-03 9.81890E-07
   277    314 1  3.00025E-03 2.92806E-06
   277   1621 1  5.33990E-03 9.27540E-06
   279   1653 1  3.35707E-03 3.66595E-06
   280   1592 1  6.06898E-03 1.19811E-05
   280   1595 1  4.98439E-03 8.08146E-06
   283    331 1  6.25090E-03 1.27101E-05
   284    328 1  5.78571E-03 1.08888E-05
   285    316 1  9.70464E-04 3.06355E-07
   285    317 1  3.42911E-03 3.82498E-06
   285    318 1  5.57248E-03 1.01010E-05
   285    325 1  1.66866E-03 9.05736E-07
   285    328 1  2.20861E-03 1.58673E-06
   285    331 1  4.08875E-03 5.43809E-06
   286    345 1  5.57860E-03 1.01232E-05
   286    346 1  1.10230E-03 3.95245E-07
   287    345 1  1.25350E-03 5.11109E-07
   287    346 1  1.04597E-04 3.55879E-09
   301   1621 1  5.75895E-03 1.07883E-05
   304   1650 1  3.62610E-03 4.27706E-06
   305   1647 1  4.68003E-03 7.12465E-06
   305   1650 1  3.76528E-03 4.61168E-06
   305   1681 1  2.54805E-03 2.11194E-06
   306   1650 1  6.10123E-03 1.21088E-05
   306   1679 1  4.64341E-03 7.01358E-06
   306   1680 1  4.80345E-03 7.50537E-06
   306   1681 1  1.07377E-03 3.75048E-07
   306   1690 1  3.98160E-03 5.15682E-06
   306   1691 1  1.20870E-03 4.75226E-07
   306   1692 1  6.27715E-03 1.28171E-05
   307   1639 1  3.43108E-03 3.82936E-06
   307   1640 1  3.77073E-03 4.62506E-06
   307   1641 1  5.48944E-03 9.80216E-06
   307   1646 1  3.79958E-03 4.69611E-06
   307   1647 1  4.13433E-03 5.56002E-06
   307   1679 1  5.12578E-03 8.54644E-06
   307   1681 1  1.23836E-03 4.98841E-07
   313   1586 1  6.11234E-03 1.21529E-05
   313   1587 1  3.26871E-03 3.47552E-06
   314   1595 1  3.96430E-03 5.11209E-06
   314   1597 1  4.88828E-03 7.77280E-06
   315   1568 1  4.42382E-03 6.36592E-06
   315   1588 1  3.44249E-03 3.85489E-06
   384    425 1  3.01184E-03 2.95073E-06
   385    415 1  5.35602E-03 9.33148E-06
   385    417 1  2.37248E-03 1.83093E-06
   385    418 1  5.64893E-03 1.03800E-05
   385    423 1  5.46609E-03 9.71894E-06
   385    425 1  3.38484E-03 3.72686E-06
   389    418 1  3.60230E-03 4.22110E-06
   389    423 1  4.15117E-03 5.60539E-06
   398    893 1  6.15393E-03 1.23189E-05
   401    897 1  5.44367E-03 9.63940E-06
   401    905 1  5.10306E-03 8.47086E-06
   401    906 1  5.70813E-03 1.05987E-05
   402    527 1  3.49688E-03 3.97766E-06
   403    591 1  4.59823E-03 6.87777E-06
   403    905 1  4.22207E-03 5.79852E-06
   403    906 1  2.66288E-03 2.30658E-06
   403    907 1  6.14508E-03 1.22835E-05
   403    908 1  4.99576E-03 8.11837E-06
   404    542 1  4.16906E-03 5.65382E-06
   404    591 1  5.19136E-03 8.76655E-06
   405    897 1  5.71089E-03 1.06090E-05
   408    439 1  3.75285E-03 4.58130E-06
   408    440 1  2.92210E-03 2.77751E-06
   409    897 1  3.36914E-03 3.69237E-06
   412    899 1  4.87129E-03 7.71887E-06
   412    901 1  5.75600E-03 1.07773E-05
   416    441 1  1.04260E-03 3.53591E-07
   416    442 1  4.36999E-03 6.21193E-06
   416    445 1  2.23910E-03 1.63085E-06
   416    446 1  1.11577E-03 4.04966E-07
   420    515 1  4.37384E-03 6.22287E-06
   421    447 1  1.04726E-03 3.56761E-07
   421    448 1  5.08654E-03 8.41612E-06
   421    451 1  3.33120E-03 3.60968E-06
   421    494 1  4.86767E-03 7.70741E-06
   421    515 1  3.91634E-03 4.98915E-06
   424    514 1  6.14554E-03 1.22853E-05
   424    528 1  4.03981E-03 5.30871E-06
   424    529 1  2.99063E-03 2.90931E-06
   426    515 1  5.42765E-03 9.58275E-06
   427    515 1  5.72541E-03 1.06630E-05
   429    455 1  1.06029E-03 3.65690E-07
   429    456 1  5.12063E-03 8.52929E-06
   429    459 1  3.09911E-03 3.12420E-06
   429    460 1  2.88628E-03 2.70984E-06
   429    462 1  5.05702E-03 8.31870E-06
   431    515 1  4.62241E-03 6.95030E-06
   432    462 1  3.86448E-03 4.85790E-06
   437    464 1  9.79545E-04 3.12115E-07
   437    465 1  4.45113E-03 6.44477E-06
   437    468 1  2.41638E-03 1.89931E-06
   443    492 1  5.87272E-03 1.12187E-05
   444    469 1  1.33248E-03 5.77548E-07
   444    470 1  4.43259E-03 6.39119E-06
   444    471 1  4.25356E-03 5.88535E-06
   444    478 1  8.42423E-04 2.30848E-07
   444    479 1  3.74961E-03 4.57340E-06
   444    482 1  3.26586E-03 3.46946E-06
   444    487 1  3.08793E-03 3.10171E-06
   447    492 1  3.96355E-03 5.11016E-06
   448    490 1  5.15895E-03 8.65741E-06
   448    492 1  4.30632E-03 6.03225E-06
   449   1520 1  6.20741E-03 1.25339E-05
   450    490 1  5.70078E-03 1.05715E-05
   450   1515 1  3.46969E-03 3.91605E-06
   450   1516 1  3.19368E-03 3.31780E-06
   450   1520 1  9.50520E-04 2.93892E-07
   453    490 1  3.95304E-03 5.08310E-06
   453    497 1  2.62570E-03 2.24262E-06
   453    498 1  2.56565E-03 2.14121E-06
   453    503 1  4.35974E-03 6.18281E-06
   453   1520 1  5.65210E-03 1.03917E-05
   454    515 1  4.33635E-03 6.11665E-06
   454    626 1  6.18596E-03 1.24474E-05
   454   1500 1  4.14080E-03 5.57745E-06
   454   1501 1  4.00058E-03 5.20609E-06
   454   1502 1  4.09361E-03 5.45103E-06
   454   1503 1  4.68978E-03 7.15435E-06
   454   1504 1  3.86297E-03 4.85411E-06
   454   1505 1  6.07137E-03 1.19906E-05
   454   1510 1  5.86488E-03 1.11888E-05
   462    619 1  4.58519E-03 6.83882E-06
   463    619 1  1.98191E-03 1.27771E-06
   469   1520 1  6.24316E-03 1.26787E-05
   470   1520 1  2.39996E-03 1.87358E-06
   473   1520 1  5.11029E-03 8.49486E-06
   474   1516 1  5.47649E-03 9.75598E-06
   474   1517 1  5.84239E-03 1.11032E-05
   474   1518 1  4.93417E-03 7.91942E-06
   474   1520 1  3.59072E-03 4.19401E-06
   476   1517 1  5.55456E-03 1.00361E-05
   476   1518 1  5.84499E-03 1.11131E-05
   489   1520 1  5.96956E-03 1.15918E-05
   490   1518 1  5.62993E-03 1.03103E-05
   490   1520 1  8.67137E-04 2.44591E-07
   496   1519 1  4.60052E-03 6.88462E-06
   496   1520 1  6.07375E-03 1.20000E-05
   498   1509 1  3.67155E-03 4.38496E-06
   498   1569 1  5.47979E-03 9.76775E-06
   499   1519 1  5.75173E-03 1.07613E-05
   500   1519 1  5.11277E-03 8.50311E-06
   501   1518 1  5.88420E-03 1.12627E-05
   501   1519 1  1.02065E-03 3.38861E-07
   504   1501 1  1.88993E-03 1.16187E-06
   505   1501 1  2.98026E-03 2.88917E-06
   507   1496 1  4.09881E-03 5.46488E-06
   507   1501 1  5.33074E-03 9.24360E-06
   507   1509 1  4.19994E-03 5.73788E-06
   508   1500 1  5.73592E-03 1.07022E-05
   508   1501 1  9.30574E-04 2.81687E-07
   509   1501 1  6.13142E-03 1.22289E-05
   510   1498 1  5.90638E-03 1.13477E-05
   511   1490 1  4.89106E-03 7.78166E-06
   511   1492 1  1.90997E-03 1.18664E-06
   511   1493 1  3.25114E-03 3.43824E-06
   511   1496 1  3.39435E-03 3.74781E-06
   511   1498 1  9.88357E-04 3.17756E-07
   521   1496 1  5.24894E-03 8.96209E-06
   521   1497 1  6.11856E-03 1.21777E-05
   530    686 1  3.54168E-03 4.08023E-06
   531    686 1  2.02333E-03 1.33168E-06
   531   1486 1  5.12020E-03 8.52787E-06
   532   1484 1  5.02713E-03 8.22064E-06
   532   1486 1  3.24163E-03 3.41817E-06
   533   1486 1  3.10905E-03 3.14428E-06
   534    686 1  2.58331E-03 2.17080E-06
   534   1232 1  6.23567E-03 1.26483E-05
   535    685 1  5.50897E-03 9.87202E-06
   535    686 1  6.74824E-04 1.48131E-07
   536   1484 1  5.09928E-03 8.45831E-06
   538   1481 1  5.29251E-03 9.11148E-06
   538   1484 1  5.20239E-03 8.80384E-06
   539    642 1  5.33864E-03 9.27101E-06
   539   1481 1  1.53239E-03 7.63841E-07
   539   1482 1  3.14731E-03 3.22214E-06
   539   1484 1  2.71566E-03 2.39892E-06
   539   1487 1  1.15481E-03 4.33796E-07
   539   1490 1  3.60743E-03 4.23314E-06
   540   1490 1  5.66909E-03 1.04543E-05
   541    642 1  5.40083E-03 9.48828E-06
   542    590 1  4.30625E-03 6.03204E-06
   542    592 1  3.60349E-03 4.22388E-06
   543    627 1  5.16351E-03 8.67273E-06
   543    642 1  3.35495E-03 3.66132E-06
   544    592 1  2.11077E-03 1.44927E-06
   545    592 1  4.47214E-03 6.50574E-06
   545   1479 1  1.99317E-03 1.29227E-06
   546    592 1  4.21523E-03 5.77973E-06
   546   1479 1  3.30382E-03 3.55057E-06
   547    588 1  2.55270E-03 2.11966E-06
   547    592 1  9.98426E-04 3.24263E-07
   547    642 1  4.33782E-03 6.12080E-06
   547    643 1  3.21249E-03 3.35699E-06
   548    592 1  4.49273E-03 6.56578E-06
   548   1456 1  3.11790E-03 3.16220E-06
   548   1479 1  5.23612E-03 8.91835E-06
   549   1456 1  3.83658E-03 4.78800E-06
   550   1479 1  8.84200E-04 2.54312E-07
   551    643 1  5.35853E-03 9.34022E-06
   551   1479 1  5.54218E-03 9.99141E-06
   553   1465 1  1.39090E-03 6.29302E-07
   553   1466 1  2.80218E-03 2.55421E-06
   553   1468 1  9.64586E-04 3.02655E-07
   554   1479 1  4.87344E-03 7.72569E-06
   555    638 1  5.09576E-03 8.44663E-06
   555    640 1  3.85409E-03 4.83181E-06
   555   1479 1  3.49908E-03 3.98266E-06
   555   1482 1  5.79283E-03 1.09156E-05
   555   1487 1  4.72864E-03 7.27342E-06
   556    600 1  3.48667E-03 3.95447E-06
   556    638 1  6.22984E-03 1.26247E-05
   556    639 1  4.83460E-03 7.60304E-06
   557   1471 1  5.25275E-03 8.97509E-06
   557   1482 1  5.96530E-03 1.15753E-05
   557   1483 1  5.43939E-03 9.62424E-06
   561    593 1  1.22318E-03 4.86683E-07
   561    594 1  5.71980E-03 1.06421E-05
   561    597 1  3.73292E-03 4.53278E-06
   561    598 1  1.43661E-03 6.71346E-07
   564    919 1  4.92966E-03 7.90495E-06
   564   1444 1  3.78776E-03 4.66692E-06
   564   1464 1  4.98419E-03 8.08081E-06
   564   1465 1  4.36461E-03 6.19665E-06
   567    610 1  5.42485E-03 9.57286E-06
   568    602 1  2.74138E-03 2.44459E-06
   568    607 1  3.16206E-03 3.25242E-06
   568    608 1  3.79279E-03 4.67932E-06
   568    610 1  8.37902E-04 2.28377E-07
   571    610 1  1.35166E-03 5.94292E-07
   576    611 1  5.44554E-03 9.64602E-06
   585    620 1  7.73236E-04 1.94487E-07
   585    621 1  4.32047E-03 6.07196E-06
   585    622 1  6.06046E-03 1.19475E-05
   585    623 1  2.82198E-03 2.59043E-06
   585    625 1  2.56815E-03 2.14540E-06
   586    641 1  4.89090E-03 7.78114E-06
   586    643 1  4.45206E-03 6.44746E-06
   590    919 1  5.97509E-03 1.16133E-05
   591    906 1  2.46252E-03 1.97253E-06
   591    913 1  6.03241E-03 1.18372E-05
   591    919 1  5.91330E-03 1.13743E-05
   592    919 1  4.44641E-03 6.43111E-06
   596   1528 1  3.25618E-03 3.44892E-06
   596   1529 1  5.18353E-03 8.74010E-06
   598    639 1  6.27706E-03 1.28167E-05
   604   1528 1  4.56560E-03 6.78049E-06
   604   1529 1  3.29195E-03 3.52510E-06
   605   1528 1  2.18071E-03 1.54689E-06
   605   1529 1  7.96811E-04 2.06527E-07
   613   1528 1  3.55006E-03 4.09955E-06
   614   1526 1  4.91075E-03 7.84445E-06
   614   1527 1  5.20510E-03 8.81299E-06
   614   1528 1  4.89418E-03 7.79158E-06
   621   1505 1  4.17314E-03 5.66490E-06
   622   1505 1  4.21996E-03 5.79271E-06
   622   1526 1  5.96385E-03 1.15696E-05
   624   1505 1  2.54869E-03 2.11300E-06
   627   1499 1  6.05933E-03 1.19431E-05
   628   1504 1  6.04643E-03 1.18923E-05
   628   1505 1  7.43170E-04 1.79656E-07
   629   1505 1  3.26624E-03 3.47027E-06
   630   1502 1  5.49810E-03 9.83313E-06
   630   1505 1  4.64383E-03 7.01484E-06
   631   1494 1  4.02454E-03 5.26864E-06
   631   1499 1  2.82434E-03 2.59477E-06
   631   1500 1  3.41707E-03 3.79816E-06
   631   1502 1  7.55146E-04 1.85493E-07
   631   1503 1  4.21911E-03 5.79039E-06
   631   1504 1  5.44660E-03 9.64977E-06
   631   1505 1  1.72787E-03 9.71150E-07
   632   1505 1  3.69200E-03 4.43394E-06
   632   1522 1  6.07514E-03 1.20055E-05
   634   1494 1  1.49542E-03 7.27434E-07
   635   1494 1  2.71737E-03 2.40194E-06
   635   1578 1  5.42755E-03 9.58238E-06
   636   1576 1  3.55719E-03 4.11604E-06
   636   1577 1  3.28718E-03 3.51490E-06
   636   1578 1  8.16981E-04 2.17115E-07
   637   1494 1  4.88559E-03 7.76425E-06
   640   1494 1  4.74899E-03 7.33615E-06
   644   1494 1  9.50063E-04 2.93610E-07
   645   1578 1  4.66043E-03 7.06510E-06
   645   1606 1  1.86935E-03 1.13670E-06
   646   1578 1  5.75499E-03 1.07735E-05
   646   1606 1  3.00034E-03 2.92824E-06
   648   1491 1  5.87602E-03 1.12314E-05
   648   1495 1  5.10993E-03 8.49367E-06
   648   1497 1  5.43698E-03 9.61571E-06
   648   1606 1  1.74444E-03 9.89867E-07
   649   1488 1  4.45697E-03 6.46167E-06
   649   1489 1  4.62415E-03 6.95552E-06
   649   1491 1  9.42362E-04 2.88870E-07
   649   1492 1  4.18453E-03 5.69585E-06
   649   1495 1  3.05633E-03 3.03854E-06
   649   1497 1  2.30898E-03 1.73423E-06
   650   1605 1  4.68866E-03 7.15094E-06
   650   1606 1  8.96426E-04 2.61393E-07
   651   1606 1  6.08418E-03 1.20412E-05
   653   1629 1  4.10260E-03 5.47501E-06
   654   1606 1  5.55704E-03 1.00451E-05
   655   1606 1  4.86505E-03 7.69910E-06
   657   1604 1  6.01944E-03 1.17863E-05
   657   1605 1  3.80968E-03 4.72110E-06
   657   1606 1  4.37169E-03 6.21677E-06
   657   1607 1  6.28318E-03 1.28418E-05
   659   1483 1  2.44648E-03 1.94693E-06
   660   1483 1  3.20138E-03 3.33381E-06
   661   1629 1  3.05523E-03 3.03636E-06
   661   1818 1  3.05380E-03 3.03351E-06
   663   1483 1  5.78876E-03 1.09003E-05
   664   1477 1  6.16329E-03 1.23564E-05
   665   1813 1  1.75859E-03 1.00600E-06
   665   1819 1  5.99309E-03 1.16834E-05
   665   1820 1  4.97781E-03 8.06015E-06
   666   1813 1  1.48863E-03 7.20840E-07
   666   1828 1  5.66507E-03 1.04394E-05
   667   1482 1  5.58288E-03 1.01387E-05
   667   1483 1  7.02060E-04 1.60330E-07
   668   1483 1  4.23226E-03 5.82655E-06
   669   1704 1  5.07832E-03 8.38893E-06
   670   1702 1  1.76255E-03 1.01053E-06
   670   1703 1  2.31174E-03 1.73837E-06
   670   1704 1  6.32436E-04 1.30106E-07
   670   1816 1  3.07548E-03 3.07675E-06
   670   1818 1  6.26732E-03 1.27770E-05
   671   1483 1  4.27549E-03 5.94617E-06
   671   1485 1  5.55848E-03 1.00503E-05
   673   1491 1  6.19249E-03 1.24737E-05
   674   1628 1  4.16205E-03 5.63483E-06
   674   1629 1  4.98585E-03 8.08620E-06
   675   1483 1  5.83927E-03 1.10913E-05
   675   1485 1  4.08188E-03 5.41985E-06
   676   1704 1  6.11121E-03 1.21485E-05
   676   1806 1  5.63557E-03 1.03310E-05
   677   1806 1  5.84401E-03 1.11093E-05
   678   1477 1  1.81685E-03 1.07375E-06
   678   1478 1  3.10857E-03 3.14330E-06
   678   1480 1  9.00538E-04 2.63797E-07
   678   1481 1  5.98026E-03 1.16334E-05
   678   1485 1  2.81097E-03 2.57028E-06
   679   1704 1  2.67168E-03 2.32185E-06
   679   1806 1  3.00396E-03 2.93531E-06
   680   1485 1  4.27612E-03 5.94792E-06
   681   1485 1  2.70662E-03 2.38298E-06
   682   1485 1  4.85482E-03 7.66677E-06
   683   1485 1  1.96963E-03 1.26193E-06
   683   1486 1  4.29661E-03 6.00508E-06
   684   1485 1  3.78066E-03 4.64945E-06
   685   1485 1  2.33839E-03 1.77869E-06
   686   1485 1  6.15422E-03 1.23200E-05
   687   1806 1  1.28128E-03 5.34012E-07
   687   1812 1  5.09226E-03 8.43505E-06
   687   1813 1  2.40731E-03 1.88509E-06
   688   1477 1  6.15888E-03 1.23387E-05
   688   1806 1  5.33116E-03 9.24505E-06
   690   1806 1  6.15834E-03 1.23365E-05
   691   1806 1  4.10480E-03 5.48088E-06
   691   1813 1  3.69867E-03 4.44998E-06
   696   1232 1  6.15309E-03 1.23155E-05
   696   1486 1  4.55121E-03 6.73783E-06
   699   1233 1  5.13051E-03 8.56224E-06
   700   1226 1  2.12050E-03 1.46265E-06
   700   1227 1  2.94327E-03 2.81790E-06
   700   1229 1  5.85536E-03 1.11525E-05
   700   1233 1  6.44357E-04 1.35057E-07
   700   1234 1  3.97729E-03 5.14564E-06
   700   1237 1  2.72798E-03 2.42074E-06
   701   1240 1  4.07003E-03 5.38841E-06
   702   1413 1  4.55682E-03 6.75445E-06
   703   1412 1  3.22197E-03 3.37683E-06
   703   1413 1  2.17456E-03 1.53819E-06
   704   1413 1  5.72948E-03 1.06782E-05
   706   1219 1  2.41673E-03 1.89987E-06
   707   1219 1  4.42933E-03 6.38178E-06
   707   1399 1  5.71352E-03 1.06187E-05
   708   1394 1  1.82693E-03 1.08570E-06
   708   1395 1  2.79650E-03 2.54388E-06
   708   1397 1  3.07006E-03 3.06590E-06
   708   1399 1  7.38684E-04 1.77494E-07
   708   1400 1  4.73266E-03 7.28579E-06
   708   1402 1  4.79439E-03 7.47708E-06
   708   1403 1  5.98240E-03 1.16417E-05
   709    928 1  5.89136E-03 1.12901E-05
   709   1219 1  5.36420E-03 9.36002E-06
   709   1461 1  5.29805E-03 9.13058E-06
   710    925 1  3.30062E-03 3.54371E-06
   710    926 1  3.32120E-03 3.58803E-06
   710    928 1  6.56601E-04 1.40239E-07
   710   1219 1  5.90583E-03 1.13456E-05
   710   1459 1  2.45084E-03 1.95388E-06
   710   1461 1  2.21698E-03 1.59878E-06
   710   1463 1  6.12896E-03 1.22191E-05
   711   1219 1  1.51246E-03 7.44108E-07
   713   1214 1  4.02767E-03 5.27683E-06
   714   1206 1  5.02688E-03 8.21983E-06
   714   1209 1  5.89767E-03 1.13143E-05
   714   1214 1  4.81859E-03 7.55278E-06
   714   1216 1  3.79419E-03 4.68279E-06
   714   1219 1  2.91159E-03 2.75758E-06
   714   1224 1  1.03886E-03 3.51060E-07
   715   1372 1  5.81028E-03 1.09815E-05
   715   1374 1  5.94558E-03 1.14989E-05
   716   1372 1  3.14205E-03 3.21138E-06
   716   1385 1  5.72015E-03 1.06434E-05
   716   1388 1  5.98724E-03 1.16605E-05
   716   1389 1  5.37544E-03 9.39927E-06
   716   1393 1  5.61671E-03 1.02620E-05
   716   1394 1  5.89305E-03 1.12965E-05
   717   1238 1  5.53612E-03 9.96958E-06
   717   1239 1  3.55905E-03 4.12035E-06
   717   1241 1  3.10538E-03 3.13685E-06
   717   1371 1  4.08297E-03 5.42273E-06
   717   1372 1  3.38159E-03 3.71970E-06
   717   1374 1  5.97400E-03 1.16090E-05
   717   1385 1  5.70053E-03 1.05705E-05
   717   1388 1  6.03807E-03 1.18594E-05
   717   1393 1  3.90685E-03 4.96501E-06
   717   1398 1  6.19298E-03 1.24757E-05
   718   1370 1  2.98820E-03 2.90459E-06
   718   1371 1  3.06773E-03 3.06127E-06
   718   1372 1  5.60641E-03 1.02244E-05
   718   1373 1  6.14657E-03 1.22894E-05
   718   1384 1  5.39309E-03 9.46108E-06
   718   1385 1  8.00287E-04 2.08333E-07
   718   1387 1  4.05171E-03 5.34002E-06
   718   1388 1  3.93359E-03 5.03320E-06
   718   1393 1  4.35071E-03 6.15724E-06
   719   1241 1  5.97692E-03 1.16204E-05
   719   1370 1  4.09077E-03 5.44347E-06
   719   1371 1  4.15124E-03 5.60559E-06
   719   1373 1  4.20189E-03 5.74322E-06
   719   1385 1  2.69699E-03 2.36606E-06
   720   1370 1  4.91493E-03 7.85779E-06
   720   1385 1  1.72029E-03 9.62655E-07
   721   1239 1  5.08572E-03 8.41337E-06
   721   1241 1  9.03970E-04 2.65812E-07
   721   1373 1  3.45492E-03 3.88277E-06
   721   1375 1  6.19822E-03 1.24968E-05
   722   1214 1  4.67503E-03 7.10942E-06
   723   1206 1  2.15303E-03 1.50788E-06
   724   1206 1  3.33837E-03 3.62522E-06
   724   1377 1  4.68447E-03 7.13817E-06
   725   1367 1  2.06781E-03 1.39088E-06
   725   1368 1  3.09519E-03 3.11631E-06
   725   1370 1  5.31755E-03 9.19790E-06
   725   1372 1  2.86923E-03 2.67791E-06
   725   1377 1  7.55623E-04 1.85727E-07
   725   1378 1  4.88271E-03 7.75510E-06
   725   1380 1  5.64182E-03 1.03539E-05
   726   1380 1  3.21983E-03 3.37234E-06
   728    780 1  5.09334E-03 8.43863E-06
   728    791 1  5.69110E-03 1.05356E-05
   728    792 1  4.13576E-03 5.56388E-06
   729   1202 1  5.88317E-03 1.12587E-05
   729   1205 1  3.74756E-03 4.56838E-06
   729   1206 1  1.88828E-03 1.15984E-06
   729   1208 1  6.22947E-03 1.26232E-05
   730   1206 1  1.06157E-03 3.66572E-07
   731   1364 1  1.96262E-03 1.25297E-06
   732   1364 1  3.45424E-03 3.88125E-06
   733   1199 1  1.70381E-03 9.44293E-07
   733   1200 1  3.50577E-03 3.99791E-06
   733   1202 1  3.10111E-03 3.12825E-06
   733   1203 1  1.35237E-03 5.94919E-07
   733   1206 1  4.74475E-03 7.32305E-06
   734   1364 1  3.36477E-03 3.68279E-06
   735   1206 1  4.29197E-03 5.99210E-06
   735   1207 1  5.96246E-03 1.15642E-05
   735   1224 1  5.35821E-03 9.33910E-06
   736   1224 1  5.17647E-03 8.71631E-06
   736   1258 1  5.42919E-03 9.58817E-06
   736   1372 1  3.42954E-03 3.82594E-06
   736   1374 1  4.91261E-03 7.85037E-06
   737   1129 1  5.88536E-03 1.12671E-05
   737   1154 1  4.50135E-03 6.59101E-06
   737   1285 1  4.30142E-03 6.01852E-06
   737   1287 1  5.55179E-03 1.00261E-05
   738   1364 1  9.91311E-04 3.19658E-07
   739   1193 1  4.70629E-03 7.20481E-06
   739   1364 1  6.08305E-03 1.20367E-05
   740   1355 1  3.43446E-03 3.83692E-06
   740   1364 1  5.42484E-03 9.57282E-06
   741   1350 1  2.14293E-03 1.49376E-06
   741   1351 1  3.47431E-03 3.92647E-06
   741   1353 1  2.52905E-03 2.08055E-06
   741   1354 1  5.54700E-03 1.00088E-05
   741   1355 1  2.60067E-03 2.20008E-06
   741   1361 1  9.31746E-04 2.82397E-07
   741   1362 1  5.73252E-03 1.06895E-05
   741   1363 1  5.43570E-03 9.61118E-06
   741   1364 1  1.35441E-03 5.96717E-07
   742    765 1  4.82321E-03 7.56727E-06
   742    766 1  5.13649E-03 8.58222E-06
   742   1193 1  2.87347E-03 2.68584E-06
   743   1355 1  3.12115E-03 3.16880E-06
   744   1343 1  3.80788E-03 4.71663E-06
   744   1355 1  2.86889E-03 2.67727E-06
   744   1357 1  5.78327E-03 1.08796E-05
   745   1343 1  4.47176E-03 6.50465E-06
   748   1342 1  5.07665E-03 8.38341E-06
   748   1343 1  9.66989E-04 3.04165E-07
   748   1348 1  2.11937E-03 1.46110E-06
   748   1350 1  5.00672E-03 8.15402E-06
   749   1343 1  4.76976E-03 7.40046E-06
   749   1348 1  4.64887E-03 7.03010E-06
   751   1348 1  3.38328E-03 3.72342E-06
   752   1342 1  6.26091E-03 1.27509E-05
   752   1343 1  2.94555E-03 2.82228E-06
   752   1346 1  6.01285E-03 1.17605E-05
   752   1348 1  2.20466E-03 1.58107E-06
   753   1342 1  5.21326E-03 8.84064E-06
   753   1343 1  4.98728E-03 8.09085E-06
   753   1351 1  5.74492E-03 1.07358E-05
   753   1352 1  4.63979E-03 7.00266E-06
   753   1365 1  6.05892E-03 1.19414E-05
   754   1334 1  2.93696E-03 2.80583E-06
   754   1342 1  5.71190E-03 1.06127E-05
   755   1334 1  1.75463E-03 1.00147E-06
   755   1352 1  5.56867E-03 1.00872E-05
   756   1333 1  4.41412E-03 6.33803E-06
   756   1334 1  7.20680E-04 1.68947E-07
   756   1349 1  4.69428E-03 7.16809E-06
   756   1351 1  3.61503E-03 4.25099E-06
   756   1352 1  5.34104E-04 9.27935E-08
   770    827 1  4.29621E-03 6.00395E-06
   775    827 1  2.19420E-03 1.56609E-06
   776    827 1  3.18329E-03 3.29623E-06
   777   1378 1  6.03416E-03 1.18440E-05
   777   1381 1  2.18409E-03 1.55170E-06
   780    835 1  4.87637E-03 7.73499E-06
   781   1193 1  4.78643E-03 7.45228E-06
   781   1194 1  5.65186E-03 1.03908E-05
   782    826 1  3.62078E-03 4.26452E-06
   782    827 1  7.63648E-04 1.89693E-07
   783    827 1  4.44624E-03 6.43059E-06
   785    826 1  2.15301E-03 1.50785E-06
   785    827 1  2.76425E-03 2.48554E-06
   785    833 1  3.53769E-03 4.07105E-06
   785    834 1  6.05275E-03 1.19171E-05
   786    827 1  5.29776E-03 9.12958E-06
   789   1383 1  3.76402E-03 4.60861E-06
   790   1382 1  5.91383E-03 1.13764E-05
   795   1405 1  5.68447E-03 1.05110E-05
   797   1380 1  3.02507E-03 2.97672E-06
   801    828 1  9.86823E-04 3.16770E-07
   801    829 1  4.15141E-03 5.60606E-06
   801    832 1  2.25145E-03 1.64889E-06
   801    833 1  2.23482E-03 1.62461E-06
   801    834 1  3.54185E-03 4.08062E-06
   807    836 1  6.01780E-03 1.17799E-05
   808    836 1  6.89198E-04 1.54509E-07
   808    837 1  3.02146E-03 2.96961E-06
   808    840 1  2.17216E-03 1.53480E-06
   808    841 1  2.51383E-03 2.05559E-06
   811    979 1  5.54048E-03 9.98530E-06
   811   1020 1  2.07950E-03 1.40664E-06
   811   1021 1  5.12260E-03 8.53584E-06
   811   1035 1  5.33261E-03 9.25008E-06
   812   1020 1  4.52549E-03 6.66189E-06
   812   1021 1  4.46853E-03 6.49524E-06
   825    854 1  4.08811E-03 5.43641E-06
   825    856 1  6.01322E-03 1.17620E-05
   830   1035 1  5.34492E-03 9.29283E-06
   831   1033 1  5.94914E-03 1.15126E-05
   831   1034 1  2.88723E-03 2.71162E-06
   831   1035 1  4.00664E-03 5.22189E-06
   834    991 1  4.75631E-03 7.35880E-06
   834    993 1  3.71475E-03 4.48874E-06
   834    994 1  5.61834E-03 1.02679E-05
   834    995 1  3.57473E-03 4.15675E-06
   834    996 1  5.13074E-03 8.56299E-06
   834    997 1  4.09738E-03 5.46108E-06
   835    874 1  5.27619E-03 9.05537E-06
   836   1035 1  5.96061E-03 1.15571E-05
   837   1035 1  5.86666E-03 1.11956E-05
   845   1028 1  1.98364E-03 1.27994E-06
   850   1197 1  2.70144E-03 2.37386E-06
   851   1197 1  3.35662E-03 3.66496E-06
   852   1031 1  6.04926E-03 1.19034E-05
   852   1034 1  4.47638E-03 6.51810E-06
   852   1036 1  9.07913E-04 2.68136E-07
   852   1037 1  2.41164E-03 1.89187E-06
   852   1038 1  4.52731E-03 6.66726E-06
   852   1039 1  2.87259E-03 2.68418E-06
   852   1040 1  1.60767E-03 8.40736E-07
   853   1197 1  3.56560E-03 4.13553E-06
   855   1195 1  5.37276E-03 9.38990E-06
   855   1197 1  4.02559E-03 5.27140E-06
   858   1195 1  5.22940E-03 8.89549E-06
   858   1197 1  7.77710E-04 1.96744E-07
   859   1039 1  1.79536E-03 1.04850E-06
   859   1040 1  6.10730E-03 1.21329E-05
   859   1197 1  4.74341E-03 7.31892E-06
   860   1039 1  3.06818E-03 3.06215E-06
   860   1190 1  6.16564E-03 1.23658E-05
   861   1183 1  4.85260E-03 7.65975E-06
   861   1184 1  4.70448E-03 7.19928E-06
   861   1186 1  6.18039E-03 1.24250E-05
   861   1190 1  8.71265E-04 2.46926E-07
   861   1191 1  3.51739E-03 4.02446E-06
   861   1192 1  5.64799E-03 1.03766E-05
   861   1194 1  3.53528E-03 4.06550E-06
   861   1197 1  4.55926E-03 6.76169E-06
   861   1198 1  1.85278E-03 1.11664E-06
   861   1201 1  3.56154E-03 4.12611E-06
   862   1043 1  3.44056E-03 3.85055E-06
   862   1174 1  5.05138E-03 8.30015E-06
   862   1197 1  5.57534E-03 1.01114E-05
   863   1043 1  2.93826E-03 2.80832E-06
   863   1197 1  4.05512E-03 5.34900E-06
   864   1040 1  2.97457E-03 2.87815E-06
   864   1041 1  2.80084E-03 2.55178E-06
   864   1043 1  5.88236E-04 1.12556E-07
   865   1174 1  5.01803E-03 8.19093E-06
   865   1197 1  1.67775E-03 9.15632E-07
   866   1043 1  3.99652E-03 5.19553E-06
   868   1038 1  6.03722E-03 1.18560E-05
   868   1039 1  8.81565E-04 2.52799E-07
   869   1039 1  5.77611E-03 1.08527E-05
   869   1201 1  1.93137E-03 1.21338E-06
   870   1051 1  6.22645E-03 1.26109E-05
   870   1201 1  3.31533E-03 3.57537E-06
   871   1039 1  3.30284E-03 3.54848E-06
   871   1045 1  2.29361E-03 1.71122E-06
   871   1046 1  3.13654E-03 3.20013E-06
   871   1051 1  7.45759E-04 1.80910E-07
   871   1052 1  4.61571E-03 6.93017E-06
   871   1054 1  3.41562E-03 3.79495E-06
   871   1055 1  6.05918E-03 1.19425E-05
   873   1201 1  5.89416E-03 1.13008E-05
   874   1034 1  4.08901E-03 5.43878E-06
   875   1189 1  4.23911E-03 5.84541E-06
   875   1201 1  1.00931E-03 3.31368E-07
   876   1054 1  2.44613E-03 1.94637E-06
   876   1071 1  6.14643E-03 1.22889E-05
   876   1188 1  5.13817E-03 8.58782E-06
   877   1054 1  3.90197E-03 4.95260E-06
   878   1204 1  2.21776E-03 1.59991E-06
   878   1205 1  3.99426E-03 5.18966E-06
   878   1207 1  4.90028E-03 7.81102E-06
   878   1208 1  1.29344E-03 5.44197E-07
   878   1211 1  4.72522E-03 7.26291E-06
   879   1054 1  1.11377E-03 4.03514E-07
   879   1120 1  4.90957E-03 7.84066E-06
   880   1120 1  4.87086E-03 7.71751E-06
   881   1120 1  2.61746E-03 2.22857E-06
   882   1054 1  2.57251E-03 2.15269E-06
   882   1059 1  2.03827E-03 1.35141E-06
   882   1060 1  2.84363E-03 2.63033E-06
   882   1063 1  7.66204E-04 1.90965E-07
   882   1064 1  4.83980E-03 7.61939E-06
   882   1067 1  5.03256E-03 8.23843E-06
   882   1069 1  5.54652E-03 1.00071E-05
   882   1120 1  4.10795E-03 5.48929E-06
   884    923 1  5.57285E-03 1.01023E-05
   884    959 1  5.76924E-03 1.08269E-05
   885    930 1  4.85114E-03 7.65514E-06
   885    933 1  6.17498E-03 1.24033E-05
   885   1049 1  3.99478E-03 5.19099E-06
   885   1054 1  3.63412E-03 4.29601E-06
   886   1120 1  3.26434E-03 3.46623E-06
   887   1066 1  4.25625E-03 5.89279E-06
   888   1066 1  4.35259E-03 6.16256E-06
   889    933 1  2.34999E-03 1.79639E-06
   892   1066 1  3.49764E-03 3.97939E-06
   892   1077 1  4.90363E-03 7.82171E-06
   892   1078 1  3.22657E-03 3.38648E-06
   892   1080 1  4.99381E-03 8.11203E-06
   892   1081 1  2.97160E-03 2.87240E-06
   892   1082 1  4.78946E-03 7.46172E-06
   892   1088 1  6.17861E-03 1.24179E-05
   894   1063 1  4.85303E-03 7.66112E-06
   894   1065 1  5.35980E-03 9.34467E-06
   894   1066 1  7.42753E-04 1.79455E-07
   895    935 1  6.11124E-03 1.21486E-05
   895    936 1  5.07211E-03 8.36840E-06
   895   1066 1  3.05761E-03 3.04110E-06
   896    936 1  4.37657E-03 6.23064E-06
   898   1065 1  4.93032E-03 7.90709E-06
   898   1066 1  1.27076E-03 5.25279E-07
   903    935 1  3.60118E-03 4.21846E-06
   903    936 1  7.21781E-04 1.69464E-07
   904    936 1  3.06788E-03 3.06157E-06
   910    938 1  1.70205E-03 9.42350E-07
   916    943 1  1.07327E-03 3.74697E-07
   916    944 1  5.15349E-03 8.63912E-06
   916    947 1  3.20178E-03 3.33463E-06
   916   1461 1  6.15555E-03 1.23254E-05
   917   1444 1  2.25862E-03 1.65941E-06
   917   1459 1  6.25214E-03 1.27152E-05
   918   1459 1  3.75270E-03 4.58094E-06
   919   1444 1  2.30742E-03 1.73189E-06
   923    955 1  8.79647E-04 2.51700E-07
   923    956 1  3.89509E-03 4.93516E-06
   923    959 1  2.12526E-03 1.46923E-06
   924   1211 1  5.00108E-03 8.13568E-06
   924   1215 1  5.44979E-03 9.66108E-06
   925   1210 1  4.67900E-03 7.12150E-06
   925   1211 1  4.27186E-03 5.93609E-06
   925   1213 1  4.10385E-03 5.47834E-06
   925   1215 1  5.68789E-03 1.05237E-05
   925   1216 1  5.07752E-03 8.38628E-06
   925   1217 1  4.46170E-03 6.47540E-06
   926   1217 1  4.21169E-03 5.77004E-06
   926   1218 1  5.54942E-03 1.00175E-05
   928   1217 1  4.42526E-03 6.37007E-06
   928   1218 1  2.45930E-03 1.96738E-06
   928   1219 1  5.03482E-03 8.24582E-06
   928   1225 1  2.38457E-03 1.84963E-06
   928   1230 1  5.80524E-03 1.09624E-05
   928   1231 1  8.83863E-04 2.54118E-07
   932    960 1  7.88091E-04 2.02031E-07
   932    961 1  3.38069E-03 3.71772E-06
   932    964 1  1.81840E-03 1.07559E-06
   932    965 1  2.33614E-03 1.77527E-06
   932    966 1  4.56532E-03 6.77965E-06
   932    967 1  4.69558E-03 7.17205E-06
   934    966 1  3.86294E-03 4.85403E-06
   937   1062 1  3.03226E-03 2.99087E-06
   940   1447 1  6.06390E-03 1.19611E-05
   940   1449 1  4.69665E-03 7.17535E-06
   941    968 1  1.34949E-03 5.92385E-07
   941    969 1  5.75970E-03 1.07911E-05
   941    972 1  3.34064E-03 3.63015E-06
   941    973 1  2.27620E-03 1.68534E-06
   941    974 1  3.94972E-03 5.07456E-06
   941    975 1  3.22617E-03 3.38564E-06
   941   1449 1  4.25671E-03 5.89404E-06
   942   1447 1  5.67086E-03 1.04608E-05
   943   1447 1  3.62525E-03 4.27505E-06
   943   1449 1  4.95190E-03 7.97646E-06
   944    983 1  5.73727E-03 1.07072E-05
   944   1447 1  3.93973E-03 5.04893E-06
   944   1449 1  4.78031E-03 7.43325E-06
   945    983 1  4.21745E-03 5.78582E-06
   946    976 1  1.02074E-03 3.38920E-07
   946    977 1  3.73745E-03 4.54378E-06
   946    980 1  1.83328E-03 1.09326E-06
   946    981 1  2.78870E-03 2.52970E-06
   946    983 1  8.26084E-04 2.21980E-07
   947   1461 1  6.17697E-03 1.24113E-05
   947   1463 1  3.71645E-03 4.49286E-06
   948    983 1  4.12510E-03 5.53523E-06
   948   1463 1  3.04960E-03 3.02518E-06
   949    983 1  2.16256E-03 1.52125E-06
   949   1446 1  4.57306E-03 6.80268E-06
   949   1448 1  3.19692E-03 3.32452E-06
   949   1462 1  5.15505E-03 8.64433E-06
   949   1463 1  4.17465E-03 5.66901E-06
   951    983 1  2.48834E-03 2.01411E-06
   951   1419 1  5.93265E-03 1.14489E-05
   951   1422 1  3.76920E-03 4.62131E-06
   952    993 1  6.11688E-03 1.21710E-05
   952    995 1  4.20217E-03 5.74399E-06
   953    983 1  5.09409E-03 8.44111E-06
   953   1404 1  4.33890E-03 6.12386E-06
   954   1404 1  3.51038E-03 4.00843E-06
   957    984 1  5.08529E-03 8.41195E-06
   958    984 1  8.11951E-04 2.14450E-07
   958    985 1  2.10060E-03 1.43533E-06
   958    986 1  3.16333E-03 3.25502E-06
   958    988 1  1.85655E-03 1.12119E-06
   958    998 1  8.48864E-04 2.34392E-07
   958    999 1  5.62696E-03 1.02994E-05
   958   1002 1  5.11558E-03 8.51248E-06
   958   1050 1  4.72673E-03 7.26754E-06
   959    994 1  4.38153E-03 6.24479E-06
   959   1049 1  4.69061E-03 7.15689E-06
   959   1050 1  6.19967E-03 1.25027E-05
   961   1002 1  4.51739E-03 6.63806E-06
   963    998 1  2.90730E-03 2.74945E-06
   963    999 1  4.97708E-03 8.05778E-06
   963   1002 1  2.54965E-03 2.11459E-06
   963   1009 1  2.77429E-03 2.50362E-06
   963   1015 1  3.24400E-03 3.42316E-06
   967   1004 1  3.20086E-03 3.33273E-06
   967   1049 1  3.78676E-03 4.66447E-06
   970   1014 1  4.92116E-03 7.87772E-06
   971   1013 1  4.64317E-03 7.01287E-06
   971   1014 1  7.37158E-04 1.76761E-07
   971   1015 1  3.62077E-03 4.26450E-06
   972   1452 1  1.81589E-03 1.07262E-06
   973   1452 1  1.87621E-03 1.14506E-06
   975   1449 1  1.86057E-03 1.12605E-06
   975   1451 1  1.93301E-03 1.21544E-06
   975   1452 1  3.57873E-04 4.16604E-08
   979   1021 1  3.95489E-03 5.08785E-06
   983   1450 1  4.37010E-03 6.21224E-06
   983   1451 1  5.68223E-03 1.05028E-05
   983   1452 1  5.97741E-03 1.16223E-05
   985   1035 1  5.91725E-03 1.13895E-05
   986   1033 1  4.63693E-03 6.99401E-06
   986   1035 1  5.48576E-03 9.78901E-06
   987   1025 1  1.89573E-03 1.16901E-06
   987   1029 1  1.35339E-03 5.95820E-07
   987   1030 1  4.71098E-03 7.21920E-06
   987   1033 1  2.70864E-03 2.38654E-06
   987   1035 1  2.59995E-03 2.19885E-06
   988   1033 1  4.06027E-03 5.36259E-06
   988   1035 1  3.66553E-03 4.37059E-06
   988   1050 1  6.12143E-03 1.21891E-05
   998   1050 1  4.47247E-03 6.50671E-06
   999   1032 1  3.20321E-03 3.33761E-06
   999   1050 1  6.17716E-03 1.24120E-05
  1001   1032 1  6.03570E-03 1.18501E-05
  1002   1050 1  5.57897E-03 1.01245E-05
  1067   1118 1  3.11688E-03 3.16013E-06
  1068   1118 1  2.74829E-03 2.45692E-06
  1069   1118 1  3.67716E-03 4.39837E-06
  1070   1107 1  6.22439E-03 1.26026E-05
  1070   1109 1  3.07571E-03 3.07721E-06
  1070   1113 1  6.06399E-03 1.19614E-05
  1071   1188 1  5.93822E-03 1.14704E-05
  1072   1108 1  5.58497E-03 1.01463E-05
  1072   1146 1  2.32268E-03 1.75487E-06
  1073   1146 1  2.95597E-03 2.84228E-06
  1073   1188 1  5.81057E-03 1.09826E-05
  1074   1143 1  2.84595E-03 2.63463E-06
  1074   1144 1  3.03641E-03 2.99907E-06
  1074   1146 1  6.60967E-04 1.42110E-07
  1074   1187 1  3.01127E-03 2.94962E-06
  1074   1188 1  3.45669E-03 3.88675E-06
  1074   1189 1  2.55776E-03 2.12807E-06
  1083   1113 1  3.81954E-03 4.74557E-06
  1083   1118 1  4.32828E-03 6.09391E-06
  1091   1121 1  1.50012E-03 7.32016E-07
  1091   1126 1  4.41112E-03 6.32941E-06
  1091   1128 1  3.35270E-03 3.65641E-06
  1093   1130 1  3.78256E-03 4.65413E-06
  1093   1131 1  4.34308E-03 6.13566E-06
  1093   1132 1  5.00224E-03 8.13945E-06
  1094   1220 1  5.93931E-03 1.14746E-05
  1095   1129 1  2.77117E-03 2.49799E-06
  1095   1131 1  3.05924E-03 3.04434E-06
  1095   1132 1  4.12614E-03 5.53802E-06
  1095   1220 1  4.42619E-03 6.37275E-06
  1095   1221 1  4.05913E-03 5.35959E-06
  1095   1222 1  5.22755E-03 8.88920E-06
  1095   1223 1  1.70220E-03 9.42517E-07
  1096   1220 1  4.27049E-03 5.93227E-06
  1099   1138 1  5.38485E-03 9.43219E-06
  1100   1133 1  1.10585E-03 3.97793E-07
  1100   1134 1  5.36993E-03 9.38002E-06
  1100   1137 1  3.58896E-03 4.18990E-06
  1100   1138 1  9.40358E-04 2.87642E-07
  1108   1139 1  1.23798E-03 4.98536E-07
  1108   1140 1  5.75021E-03 1.07556E-05
  1108   1143 1  3.47894E-03 3.93695E-06
  1108   1144 1  5.32256E-03 9.21526E-06
  1116   1147 1  1.02895E-03 3.44391E-07
  1116   1148 1  4.62992E-03 6.97289E-06
  1116   1151 1  2.86325E-03 2.66677E-06
  1116   1188 1  3.55605E-03 4.11340E-06
  1119   1188 1  5.52522E-03 9.93036E-06
  1119   1207 1  2.75882E-03 2.47578E-06
  1124   1155 1  1.22827E-03 4.90740E-07
  1124   1156 1  6.04606E-03 1.18908E-05
  1124   1159 1  3.88802E-03 4.91726E-06
  1124   1160 1  1.29701E-03 5.47208E-07
  1124   1161 1  2.77748E-03 2.50938E-06
  1125   1286 1  6.22542E-03 1.26068E-05
  1126   1284 1  4.17740E-03 5.67645E-06
  1127   1283 1  3.48722E-03 3.95572E-06
  1127   1284 1  4.28576E-03 5.97479E-06
  1127   1285 1  5.52898E-03 9.94388E-06
  1129   1282 1  3.51246E-03 4.01318E-06
  1129   1283 1  4.02530E-03 5.27063E-06
  1129   1285 1  6.17133E-03 1.23886E-05
  1131   1282 1  3.59193E-03 4.19684E-06
  1132   1251 1  4.40469E-03 6.31098E-06
  1132   1252 1  3.68618E-03 4.41997E-06
  1132   1254 1  3.91531E-03 4.98652E-06
  1132   1255 1  2.66460E-03 2.30956E-06
  1136   1162 1  1.00278E-03 3.27100E-07
  1136   1163 1  4.13162E-03 5.55273E-06
  1136   1166 1  2.19853E-03 1.57228E-06
  1142   1167 1  1.37924E-03 6.18795E-07
  1142   1168 1  5.02163E-03 8.20268E-06
  1142   1169 1  4.43422E-03 6.39589E-06
  1142   1171 1  8.35576E-04 2.27111E-07
  1142   1172 1  3.42968E-03 3.82625E-06
  1142   1173 1  5.80748E-03 1.09709E-05
  1142   1175 1  3.74881E-03 4.57145E-06
  1142   1182 1  2.16263E-03 1.52136E-06
  1144   1177 1  4.96128E-03 8.00669E-06
  1144   1181 1  4.71277E-03 7.22467E-06
  1145   1177 1  4.02868E-03 5.27947E-06
  1145   1179 1  5.40475E-03 9.50205E-06
  1145   1181 1  9.48097E-04 2.92396E-07
  1146   1177 1  5.94755E-03 1.15065E-05
  1149   1360 1  5.34586E-03 9.29610E-06
  1150   1360 1  3.11934E-03 3.16512E-06
  1152   1357 1  5.88690E-03 1.12730E-05
  1153   1185 1  4.16415E-03 5.64053E-06
  1153   1192 1  4.68620E-03 7.14344E-06
  1153   1193 1  5.67216E-03 1.04656E-05
  1153   1198 1  4.36387E-03 6.19454E-06
  1153   1199 1  5.46030E-03 9.69837E-06
  1154   1287 1  5.67646E-03 1.04815E-05
  1154   1355 1  5.71774E-03 1.06344E-05
  1155   1360 1  4.39750E-03 6.29039E-06
  1156   1359 1  5.92032E-03 1.14013E-05
  1156   1360 1  1.26230E-03 5.18312E-07
  1157   1360 1  5.00976E-03 8.16394E-06
  1158   1360 1  4.59043E-03 6.85445E-06
  1159   1360 1  4.49964E-03 6.58598E-06
  1161   1286 1  5.38540E-03 9.43413E-06
  1161   1288 1  3.89718E-03 4.94046E-06
  1161   1325 1  5.47149E-03 9.73817E-06
  1161   1358 1  3.50521E-03 3.99662E-06
  1161   1359 1  5.64700E-03 1.03729E-05
  1161   1360 1  4.29917E-03 6.01222E-06
  1221   1258 1  4.56901E-03 6.79062E-06
  1222   1258 1  5.49613E-03 9.82608E-06
  1224   1258 1  3.55611E-03 4.11355E-06
  1228   1254 1  1.31961E-03 5.66442E-07
  1228   1258 1  4.79897E-03 7.49138E-06
  1236   1259 1  8.81210E-04 2.52595E-07
  1236   1260 1  4.28309E-03 5.96732E-06
  1236   1263 1  2.60670E-03 2.21029E-06
  1236   1374 1  6.25824E-03 1.27400E-05
  1236   1376 1  2.96894E-03 2.86727E-06
  1238   1376 1  3.83459E-03 4.78304E-06
  1239   1398 1  3.26292E-03 3.46322E-06
  1240   1397 1  5.11955E-03 8.52567E-06
  1240   1398 1  7.78639E-04 1.97214E-07
  1241   1398 1  4.74919E-03 7.33676E-06
  1245   1265 1  9.36584E-04 2.85338E-07
  1245   1266 1  4.09909E-03 5.46563E-06
  1245   1269 1  2.79030E-03 2.53260E-06
  1245   1270 1  3.76325E-03 4.60671E-06
  1247   1270 1  6.21782E-03 1.25760E-05
  1247   1773 1  3.39239E-03 3.74350E-06
  1248   1794 1  6.05890E-03 1.19413E-05
  1251   1274 1  4.72178E-03 7.25233E-06
  1252   1274 1  5.74546E-04 1.07378E-07
  1252   1275 1  1.25095E-03 5.09030E-07
  1252   1276 1  4.37808E-03 6.23496E-06
  1252   1278 1  4.29814E-03 6.00934E-06
  1256   1278 1  5.51808E-03 9.90470E-06
  1257   1278 1  1.07009E-03 3.72482E-07
  1257   1279 1  2.19396E-03 1.56576E-06
  1257   1280 1  3.01989E-03 2.96653E-06
  1257   1282 1  1.80162E-03 1.05583E-06
  1257   1289 1  7.58035E-04 1.86915E-07
  1257   1290 1  4.81647E-03 7.54612E-06
  1257   1293 1  3.96334E-03 5.10962E-06
  1257   1294 1  3.30391E-03 3.55076E-06
  1258   1374 1  6.21458E-03 1.25629E-05
  1262   1289 1  1.89110E-03 1.16331E-06
  1262   1290 1  4.04484E-03 5.32193E-06
  1262   1291 1  4.29942E-03 6.01293E-06
  1262   1293 1  3.59441E-03 4.20264E-06
  1262   1297 1  9.41687E-04 2.88455E-07
  1262   1298 1  4.46635E-03 6.48890E-06
  1262   1301 1  2.73448E-03 2.43228E-06
  1262   1302 1  3.61133E-03 4.24228E-06
  1262   1303 1  3.89950E-03 4.94633E-06
  1263   1376 1  5.50509E-03 9.85814E-06
  1264   1303 1  3.78509E-03 4.66036E-06
  1268   1311 1  3.56360E-03 4.13090E-06
  1268   1312 1  3.88221E-03 4.90256E-06
  1268   1314 1  8.43299E-04 2.31328E-07
  1271   1303 1  5.95051E-03 1.15179E-05
  1271   1304 1  5.19210E-03 8.76903E-06
  1271   1305 1  3.48195E-03 3.94377E-06
  1272   1303 1  4.67887E-03 7.12111E-06
  1272   1304 1  2.78022E-03 2.51435E-06
  1272   1305 1  3.30082E-03 3.54413E-06
  1273   1303 1  5.23590E-03 8.91761E-06
  1273   1304 1  3.72198E-03 4.50624E-06
  1273   1305 1  1.04929E-03 3.58144E-07
  1273   1792 1  6.28305E-03 1.28412E-05
  1276   1311 1  3.60620E-03 4.23024E-06
  1277   1311 1  2.46806E-03 1.98142E-06
  1281   1327 1  2.30905E-03 1.73433E-06
  1281   1328 1  2.10920E-03 1.44710E-06
  1286   1324 1  5.95048E-03 1.15178E-05
  1286   1325 1  5.03427E-03 8.24401E-06
  1286   1328 1  5.88687E-03 1.12729E-05
  1287   1328 1  5.51372E-03 9.88908E-06
  1287   1353 1  5.52372E-03 9.92495E-06
  1287   1354 1  6.06076E-03 1.19487E-05
  1287   1356 1  5.96376E-03 1.15693E-05
  1288   1325 1  5.47314E-03 9.74404E-06
  1288   1328 1  4.56504E-03 6.77882E-06
  1288   1356 1  4.54731E-03 6.72629E-06
  1292   1329 1  4.05243E-03 5.34192E-06
  1292   1330 1  3.87849E-03 4.89318E-06
  1295   1366 1  5.26416E-03 9.01414E-06
  1295   1371 1  6.15324E-03 1.23161E-05
  1295   1373 1  4.63754E-03 6.99585E-06
  1295   1375 1  4.09958E-03 5.46694E-06
  1295   1376 1  4.89229E-03 7.78557E-06
  1296   1351 1  3.63749E-03 4.30398E-06
  1296   1352 1  3.75036E-03 4.57521E-06
  1296   1353 1  5.08849E-03 8.42257E-06
  1296   1361 1  5.26039E-03 9.00123E-06
  1309   1331 1  3.17947E-03 3.28833E-06
  1325   1356 1  5.48054E-03 9.77042E-06
  1325   1358 1  5.28502E-03 9.08573E-06
  1402   1460 1  4.25428E-03 5.88732E-06
  1402   1462 1  4.11780E-03 5.51564E-06
  1404   1462 1  5.26059E-03 9.00192E-06
  1415   1460 1  3.79202E-03 4.67743E-06
  1418   1453 1  1.40788E-03 6.44754E-07
  1418   1454 1  6.01966E-03 1.17872E-05
  1418   1457 1  4.32798E-03 6.09308E-06
  1418   1458 1  5.59402E-03 1.01792E-05
  1418   1460 1  2.52680E-03 2.07686E-06
  1419   1460 1  5.15432E-03 8.64190E-06
  1419   1462 1  5.26081E-03 9.00267E-06
  1426   1464 1  2.20074E-03 1.57545E-06
  1426   1465 1  5.46887E-03 9.72883E-06
  1508   1571 1  3.93310E-03 5.03195E-06
  1508   1574 1  4.23211E-03 5.82612E-06
  1509   1567 1  5.77176E-03 1.08363E-05
  1509   1569 1  4.65477E-03 7.04795E-06
  1509   1596 1  5.91497E-03 1.13808E-05
  1509   1598 1  4.86924E-03 7.71238E-06
  1541   1570 1  1.13725E-03 4.20708E-07
  1541   1571 1  6.28542E-03 1.28509E-05
  1541   1574 1  4.90812E-03 7.83603E-06
  1549   1579 1  1.01378E-03 3.34311E-07
  1549   1580 1  4.74573E-03 7.32610E-06
  1549   1583 1  2.80057E-03 2.55128E-06
  1556   1584 1  1.47692E-03 7.09543E-07
  1556   1588 1  3.84388E-03 4.80625E-06
  1565   1589 1  1.20887E-03 4.75363E-07
  1565   1590 1  6.20501E-03 1.25242E-05
  1565   1593 1  4.43198E-03 6.38943E-06
  1565   1594 1  5.92738E-03 1.14286E-05
  1565   1596 1  2.41244E-03 1.89313E-06
  1567   1598 1  4.75181E-03 7.34486E-06
  1568   1598 1  4.95297E-03 7.97990E-06
  1573   1600 1  8.49844E-04 2.34933E-07
  1573   1601 1  4.21523E-03 5.77974E-06
  1573   1604 1  2.61402E-03 2.22271E-06
  1573   1605 1  2.14395E-03 1.49519E-06
  1573   1606 1  4.37409E-03 6.22360E-06
  1573   1607 1  2.98232E-03 2.89317E-06
  1575   1607 1  2.82230E-03 2.59103E-06
  1577   1607 1  2.61447E-03 2.22348E-06
  1578   1605 1  4.08702E-03 5.43350E-06
  1578   1606 1  5.61127E-03 1.02421E-05
  1578   1607 1  6.63799E-04 1.43331E-07
  1582   1608 1  1.12737E-03 4.13427E-07
  1582   1609 1  4.69296E-03 7.16406E-06
  1582   1612 1  2.42747E-03 1.91679E-06
  1587   1617 1  1.24492E-03 5.04135E-07
  1587   1618 1  5.17505E-03 8.71155E-06
  1587   1621 1  2.71643E-03 2.40029E-06
  1592   1622 1  9.31569E-04 2.82290E-07
  1592   1623 1  4.16337E-03 5.63840E-06
  1592   1626 1  2.38357E-03 1.84808E-06
  1603   1630 1  1.18818E-03 4.59227E-07
  1603   1631 1  5.51253E-03 9.88482E-06
  1603   1634 1  3.24334E-03 3.42178E-06
  1603   1635 1  1.19281E-03 4.62820E-07
  1611   1637 1  1.16869E-03 4.44286E-07
  1611   1638 1  5.43356E-03 9.60361E-06
  1611   1641 1  3.26683E-03 3.47151E-06
  1611   1642 1  1.68447E-03 9.22982E-07
  1611   1643 1  3.88656E-03 4.91357E-06
  1613   1643 1  5.81146E-03 1.09859E-05
  1613   1645 1  2.68555E-03 2.34603E-06
  1614   1645 1  5.55535E-03 1.00389E-05
  1615   1645 1  1.61712E-03 8.50649E-07
  1616   1643 1  3.39423E-03 3.74756E-06
  1616   1644 1  4.32263E-03 6.07803E-06
  1616   1645 1  7.07705E-04 1.62918E-07
  1620   1646 1  1.06904E-03 3.71755E-07
  1620   1647 1  5.35222E-03 9.31823E-06
  1620   1650 1  3.91542E-03 4.98681E-06
  1620   1651 1  2.62199E-03 2.23629E-06
  1620   1653 1  3.46607E-03 3.90788E-06
  1625   1654 1  1.18907E-03 4.59921E-07
  1625   1655 1  5.08873E-03 8.42334E-06
  1625   1658 1  2.72954E-03 2.42350E-06
  1625   1659 1  2.71969E-03 2.40604E-06
  1633   1665 1  8.39037E-04 2.28996E-07
  1633   1666 1  3.40213E-03 3.76502E-06
  1633   1669 1  1.66467E-03 9.01410E-07
  1636   1672 1  3.57691E-03 4.16180E-06
  1640   1674 1  1.54801E-03 7.79496E-07
  1640   1678 1  4.75594E-03 7.35766E-06
  1640   1679 1  2.42941E-03 1.91986E-06
  1640   1680 1  2.29940E-03 1.71986E-06
  1640   1681 1  4.76223E-03 7.37712E-06
  1648   1693 1  5.58499E-03 1.01464E-05
  1649   1682 1  4.17593E-03 5.67246E-06
  1649   1684 1  5.90325E-03 1.13357E-05
  1649   1686 1  1.25263E-03 5.10403E-07
  1649   1687 1  2.90146E-03 2.73842E-06
  1649   1688 1  4.05429E-03 5.34681E-06
  1649   1690 1  2.41670E-03 1.89981E-06
  1649   1693 1  1.13859E-03 4.21694E-07
  1649   1697 1  5.37856E-03 9.41019E-06
  1652   1694 1  6.09404E-03 1.20803E-05
  1652   1697 1  4.25722E-03 5.89547E-06
  1652   1729 1  5.61412E-03 1.02525E-05
  1655   1697 1  5.70520E-03 1.05878E-05
  1659   1697 1  5.21349E-03 8.84144E-06
  1659   1700 1  5.46310E-03 9.70833E-06
  1660   1818 1  5.64061E-03 1.03495E-05
  1661   1818 1  3.60656E-03 4.23109E-06
  1661   1820 1  3.72274E-03 4.50807E-06
  1661   1821 1  4.90264E-03 7.81856E-06
  1662   1815 1  5.71873E-03 1.06381E-05
  1662   1816 1  4.27525E-03 5.94552E-06
  1662   1817 1  6.12233E-03 1.21927E-05
  1662   1818 1  3.42372E-03 3.81297E-06
  1662   1819 1  5.02517E-03 8.21426E-06
  1662   1820 1  3.67570E-03 4.39487E-06
  1663   1815 1  5.96206E-03 1.15627E-05
  1663   1817 1  3.36825E-03 3.69040E-06
  1663   1819 1  2.74315E-03 2.44773E-06
  1663   1820 1  4.18577E-03 5.69923E-06
  1664   1698 1  3.59176E-03 4.19645E-06
  1664   1699 1  3.28284E-03 3.50562E-06
  1664   1700 1  5.66043E-03 1.04223E-05
  1664   1701 1  4.92188E-03 7.88004E-06
  1664   1815 1  4.18190E-03 5.68869E-06
  1664   1816 1  2.94276E-03 2.81693E-06
  1664   1818 1  4.68399E-03 7.13670E-06
  1684   1718 1  5.83235E-03 1.10651E-05
  1685   1713 1  1.54536E-03 7.76824E-07
  1685   1717 1  5.26766E-03 9.02611E-06
  1685   1718 1  1.20910E-03 4.75540E-07
  1685   1721 1  5.06842E-03 8.35625E-06
  1689   1722 1  9.85296E-04 3.15791E-07
  1689   1723 1  4.86020E-03 7.68376E-06
  1689   1726 1  3.07382E-03 3.07343E-06
  1689   1727 1  2.45972E-03 1.96806E-06
  1689   1729 1  4.76237E-03 7.37755E-06
  1692   1729 1  4.82703E-03 7.57925E-06
  1696   1730 1  8.13755E-04 2.15404E-07
  1696   1731 1  3.95030E-03 5.07606E-06
  1696   1734 1  2.31282E-03 1.74000E-06
  1701   1814 1  6.14947E-03 1.23010E-05
  1703   1816 1  5.04445E-03 8.27741E-06
  1704   1808 1  2.55123E-03 2.11722E-06
  1704   1810 1  4.77806E-03 7.42623E-06
  1704   1811 1  3.53179E-03 4.05748E-06
  1704   1814 1  3.29486E-03 3.53135E-06
  1704   1816 1  3.36039E-03 3.67320E-06
  1708   1735 1  1.27511E-03 5.28886E-07
  1708   1736 1  5.03595E-03 8.24951E-06
  1708   1739 1  2.67384E-03 2.32561E-06
  1716   1744 1  4.87238E-03 7.72232E-06
  1725   1760 1  3.70970E-03 4.47655E-06
  1725   1762 1  5.96412E-03 1.15707E-05
  1733   1765 1  7.88819E-04 2.02405E-07
  1733   1766 1  3.91476E-03 4.98512E-06
  1733   1768 1  3.39300E-03 3.74484E-06
  1733   1769 1  4.05477E-03 5.34808E-06
  1733   1770 1  4.83955E-03 7.61861E-06
  1733   1772 1  2.26761E-03 1.67263E-06
  1772   1807 1  4.35850E-03 6.17932E-06
  1772   1808 1  5.06936E-03 8.35936E-06
  1772   1809 1  6.24624E-03 1.26912E-05
  1774   1809 1  4.82019E-03 7.55777E-06
  1802   1833 1  6.03624E-03 1.18522E-05

 [ bonds ]
 ;ai     aj      func    r0(nm)  Kb
      1      2 1  1.44908067E-01  2.00000000E+04
      2      3 1  1.53685512E-01  2.00000000E+04
      3      4 1  1.22041315E-01  2.00000000E+04
      3      6 1  1.32023163E-01  2.00000000E+04
      2      5 1  1.50481040E-01  2.00000000E+04
      6      7 1  1.45022326E-01  2.00000000E+04
      7      8 1  1.53338194E-01  2.00000000E+04
      8      9 1  1.22125388E-01  2.00000000E+04
      8     14 1  1.34026692E-01  2.00000000E+04
      7     10 1  1.52068285E-01  2.00000000E+04
     10     11 1  1.52183710E-01  2.00000000E+04
     11     12 1  1.50579419E-01  2.00000000E+04
     11     13 1  1.52425710E-01  2.00000000E+04
     14     15 1  1.47212816E-01  2.00000000E+04
     15     16 1  1.53522502E-01  2.00000000E+04
     16     17 1  1.23081830E-01  2.00000000E+04
     16     21 1  1.33150985E-01  2.00000000E+04
     15     18 1  1.53910375E-01  2.00000000E+04
     18     19 1  1.48573898E-01  2.00000000E+04
     19     20 1  1.52043966E-01  2.00000000E+04
     20     14 1  1.47862685E-01  2.00000000E+04
     21     22 1  1.45795381E-01  2.00000000E+04
     22     23 1  1.51510363E-01  2.00000000E+04
     23     24 1  1.23936866E-01  2.00000000E+04
     23     30 1  1.31998382E-01  2.00000000E+04
     22     25 1  1.52338132E-01  2.00000000E+04
     25     26 1  1.51859760E-01  2.00000000E+04
     26     27 1  1.51151599E-01  2.00000000E+04
     27     28 1  1.23708617E-01  2.00000000E+04
     27     29 1  1.32925341E-01  2.00000000E+04
     30     31 1  1.44836561E-01  2.00000000E+04
     31     32 1  1.51436124E-01  2.00000000E+04
     32     33 1  1.23619718E-01  2.00000000E+04
     32     37 1  1.32153272E-01  2.00000000E+04
     31     34 1  1.52166075E-01  2.00000000E+04
     34     35 1  1.42502594E-01  2.00000000E+04
     34     36 1  1.53694981E-01  2.00000000E+04
     37     38 1  1.44660092E-01  2.00000000E+04
     38     39 1  1.51680803E-01  2.00000000E+04
     39     40 1  1.22115819E-01  2.00000000E+04
     39     44 1  1.33429379E-01  2.00000000E+04
     38     41 1  1.51991442E-01  2.00000000E+04
     41     42 1  1.52549999E-01  2.00000000E+04
     41     43 1  1.50810837E-01  2.00000000E+04
     44     45 1  1.44820042E-01  2.00000000E+04
     45     46 1  1.53269251E-01  2.00000000E+04
     46     47 1  1.22396449E-01  2.00000000E+04
     46     55 1  1.33592483E-01  2.00000000E+04
     45     48 1  1.52256154E-01  2.00000000E+04
     48     49 1  1.53242722E-01  2.00000000E+04
     49     50 1  1.53310778E-01  2.00000000E+04
     50     51 1  1.47106329E-01  2.00000000E+04
     51     52 1  1.33571402E-01  2.00000000E+04
     52     53 1  1.32617388E-01  2.00000000E+04
     52     54 1  1.33519420E-01  2.00000000E+04
     55     56 1  1.46623807E-01  2.00000000E+04
     56     57 1  1.51536074E-01  2.00000000E+04
     57     58 1  1.23907452E-01  2.00000000E+04
     57     63 1  1.32615920E-01  2.00000000E+04
     56     59 1  1.53331962E-01  2.00000000E+04
     59     60 1  1.53239916E-01  2.00000000E+04
     60     62 1  1.53279593E-01  2.00000000E+04
     59     61 1  1.53092750E-01  2.00000000E+04
     63     64 1  1.44460607E-01  2.00000000E+04
     64     65 1  1.51278848E-01  2.00000000E+04
     65     66 1  1.23995546E-01  2.00000000E+04
     65     67 1  1.32378426E-01  2.00000000E+04
     67     68 1  1.44853411E-01  2.00000000E+04
     68     69 1  1.53568237E-01  2.00000000E+04
     69     70 1  1.23937492E-01  2.00000000E+04
     69     74 1  1.31920034E-01  2.00000000E+04
     68     71 1  1.53912442E-01  2.00000000E+04
     71     72 1  1.42625071E-01  2.00000000E+04
     71     73 1  1.53651466E-01  2.00000000E+04
     74     75 1  1.44825559E-01  2.00000000E+04
     75     76 1  1.51847456E-01  2.00000000E+04
     76     77 1  1.24000692E-01  2.00000000E+04
     76     82 1  1.31932021E-01  2.00000000E+04
     75     78 1  1.53884207E-01  2.00000000E+04
     78     79 1  1.53013251E-01  2.00000000E+04
     79     80 1  1.25558197E-01  2.00000000E+04
     79     81 1  1.24056745E-01  2.00000000E+04
     82     83 1  1.46013095E-01  2.00000000E+04
     83     84 1  1.53386706E-01  2.00000000E+04
     84     85 1  1.22389149E-01  2.00000000E+04
     84     89 1  1.33866284E-01  2.00000000E+04
     83     86 1  1.52484782E-01  2.00000000E+04
     86     87 1  1.44019939E-01  2.00000000E+04
     86     88 1  1.52709084E-01  2.00000000E+04
     89     90 1  1.46652313E-01  2.00000000E+04
     90     91 1  1.53417415E-01  2.00000000E+04
     91     92 1  1.22198349E-01  2.00000000E+04
     91     96 1  1.32205458E-01  2.00000000E+04
     90     93 1  1.54049030E-01  2.00000000E+04
     93     94 1  1.42621848E-01  2.00000000E+04
     93     95 1  1.53484552E-01  2.00000000E+04
     96     97 1  1.44980863E-01  2.00000000E+04
     97     98 1  1.53515951E-01  2.00000000E+04
     98     99 1  1.22788680E-01  2.00000000E+04
     98    108 1  1.32028642E-01  2.00000000E+04
     97    100 1  1.53172528E-01  2.00000000E+04
    100    101 1  1.52350215E-01  2.00000000E+04
    101    102 1  1.39792928E-01  2.00000000E+04
    101    103 1  1.37909400E-01  2.00000000E+04
    102    104 1  1.39618084E-01  2.00000000E+04
    103    105 1  1.36871583E-01  2.00000000E+04
    104    106 1  1.38697008E-01  2.00000000E+04
    105    106 1  1.36984643E-01  2.00000000E+04
    106    107 1  1.37664495E-01  2.00000000E+04
    108    109 1  1.44854750E-01  2.00000000E+04
    109    110 1  1.53303004E-01  2.00000000E+04
    110    111 1  1.22385263E-01  2.00000000E+04
    110    113 1  1.33862028E-01  2.00000000E+04
    109    112 1  1.50498626E-01  2.00000000E+04
    113    114 1  1.46181002E-01  2.00000000E+04
    114    115 1  1.53474503E-01  2.00000000E+04
    115    116 1  1.23075701E-01  2.00000000E+04
    115    120 1  1.33509480E-01  2.00000000E+04
    114    117 1  1.52002512E-01  2.00000000E+04
    117    118 1  1.49949417E-01  2.00000000E+04
    118    119 1  1.51817055E-01  2.00000000E+04
    119    113 1  1.46723447E-01  2.00000000E+04
    120    121 1  1.46576436E-01  2.00000000E+04
    121    122 1  1.51830767E-01  2.00000000E+04
    122    123 1  1.22164562E-01  2.00000000E+04
    122    131 1  1.31983477E-01  2.00000000E+04
    121    124 1  1.52985143E-01  2.00000000E+04
    124    125 1  1.48986017E-01  2.00000000E+04
    125    126 1  1.38311600E-01  2.00000000E+04
    125    127 1  1.38462512E-01  2.00000000E+04
    126    128 1  1.39261504E-01  2.00000000E+04
    127    129 1  1.39109494E-01  2.00000000E+04
    128    130 1  1.38120367E-01  2.00000000E+04
    129    130 1  1.39484326E-01  2.00000000E+04
    131    132 1  1.44810484E-01  2.00000000E+04
    132    133 1  1.51494490E-01  2.00000000E+04
    133    134 1  1.22142127E-01  2.00000000E+04
    133    137 1  1.32040854E-01  2.00000000E+04
    132    135 1  1.52376556E-01  2.00000000E+04
    135    136 1  1.41473047E-01  2.00000000E+04
    137    138 1  1.44919166E-01  2.00000000E+04
    138    139 1  1.51528797E-01  2.00000000E+04
    139    140 1  1.22275057E-01  2.00000000E+04
    139    143 1  1.32017674E-01  2.00000000E+04
    138    141 1  1.53029921E-01  2.00000000E+04
    141    142 1  1.40777357E-01  2.00000000E+04
    143    144 1  1.44975139E-01  2.00000000E+04
    144    145 1  1.51426270E-01  2.00000000E+04
    145    146 1  1.22225213E-01  2.00000000E+04
    145    152 1  1.31960765E-01  2.00000000E+04
    144    147 1  1.51870623E-01  2.00000000E+04
    147    148 1  1.50434379E-01  2.00000000E+04
    148    149 1  1.50597749E-01  2.00000000E+04
    149    150 1  1.50523404E-01  2.00000000E+04
    150    151 1  1.47621992E-01  2.00000000E+04
    152    153 1  1.45002778E-01  2.00000000E+04
    153    154 1  1.53402050E-01  2.00000000E+04
    154    155 1  1.22366348E-01  2.00000000E+04
    154    160 1  1.33537529E-01  2.00000000E+04
    153    156 1  1.54017128E-01  2.00000000E+04
    156    157 1  1.53007050E-01  2.00000000E+04
    157    158 1  1.25603102E-01  2.00000000E+04
    157    159 1  1.24508732E-01  2.00000000E+04
    160    161 1  1.46714806E-01  2.00000000E+04
    161    162 1  1.53166262E-01  2.00000000E+04
    162    163 1  1.23681897E-01  2.00000000E+04
    162    165 1  1.33969667E-01  2.00000000E+04
    161    164 1  1.50593016E-01  2.00000000E+04
    165    166 1  1.46982214E-01  2.00000000E+04
    166    167 1  1.50571325E-01  2.00000000E+04
    167    168 1  1.22309024E-01  2.00000000E+04
    167    174 1  1.31920458E-01  2.00000000E+04
    166    169 1  1.52838479E-01  2.00000000E+04
    169    170 1  1.50714438E-01  2.00000000E+04
    170    171 1  1.50769827E-01  2.00000000E+04
    171    172 1  1.53471260E-01  2.00000000E+04
    172    173 1  1.47572015E-01  2.00000000E+04
    174    175 1  1.45834238E-01  2.00000000E+04
    175    176 1  1.52542146E-01  2.00000000E+04
    176    177 1  1.22199876E-01  2.00000000E+04
    176    178 1  1.33914934E-01  2.00000000E+04
    178    179 1  1.46795970E-01  2.00000000E+04
    179    180 1  1.52043182E-01  2.00000000E+04
    180    181 1  1.22272101E-01  2.00000000E+04
    180    187 1  1.34001199E-01  2.00000000E+04
    179    182 1  1.53364723E-01  2.00000000E+04
    182    183 1  1.51042389E-01  2.00000000E+04
    183    184 1  1.50483773E-01  2.00000000E+04
    184    185 1  1.24058238E-01  2.00000000E+04
    184    186 1  1.24048503E-01  2.00000000E+04
    187    188 1  1.46826095E-01  2.00000000E+04
    188    189 1  1.53328936E-01  2.00000000E+04
    189    190 1  1.22459229E-01  2.00000000E+04
    189    198 1  1.34018342E-01  2.00000000E+04
    188    191 1  1.54803866E-01  2.00000000E+04
    191    192 1  1.52628950E-01  2.00000000E+04
    192    193 1  1.39461050E-01  2.00000000E+04
    192    194 1  1.38384827E-01  2.00000000E+04
    193    195 1  1.39443103E-01  2.00000000E+04
    194    196 1  1.39514258E-01  2.00000000E+04
    195    197 1  1.38958701E-01  2.00000000E+04
    196    197 1  1.36820726E-01  2.00000000E+04
    198    199 1  1.46792152E-01  2.00000000E+04
    199    200 1  1.51524662E-01  2.00000000E+04
    200    201 1  1.22237921E-01  2.00000000E+04
    200    206 1  1.32810798E-01  2.00000000E+04
    199    202 1  1.54014202E-01  2.00000000E+04
    202    203 1  1.52995958E-01  2.00000000E+04
    203    205 1  1.51776895E-01  2.00000000E+04
    202    204 1  1.53161111E-01  2.00000000E+04
    206    207 1  1.44465889E-01  2.00000000E+04
    207    208 1  1.50797305E-01  2.00000000E+04
    208    209 1  1.22207584E-01  2.00000000E+04
    208    210 1  1.31987565E-01  2.00000000E+04
    210    211 1  1.45404594E-01  2.00000000E+04
    211    212 1  1.53384534E-01  2.00000000E+04
    212    213 1  1.22179336E-01  2.00000000E+04
    212    221 1  1.33944005E-01  2.00000000E+04
    211    214 1  1.53068799E-01  2.00000000E+04
    214    215 1  1.51322545E-01  2.00000000E+04
    215    216 1  1.39231118E-01  2.00000000E+04
    215    217 1  1.37707574E-01  2.00000000E+04
    216    218 1  1.39133477E-01  2.00000000E+04
    217    219 1  1.38102773E-01  2.00000000E+04
    218    220 1  1.38296539E-01  2.00000000E+04
    219    220 1  1.37963101E-01  2.00000000E+04
    221    222 1  1.46550771E-01  2.00000000E+04
    222    223 1  1.51682382E-01  2.00000000E+04
    223    224 1  1.23966469E-01  2.00000000E+04
    223    229 1  1.33934086E-01  2.00000000E+04
    222    225 1  1.53964961E-01  2.00000000E+04
    225    226 1  1.52666571E-01  2.00000000E+04
    226    227 1  1.25027237E-01  2.00000000E+04
    226    228 1  1.24226586E-01  2.00000000E+04
    229    230 1  1.46273242E-01  2.00000000E+04
    230    231 1  1.53371770E-01  2.00000000E+04
    231    232 1  1.22435830E-01  2.00000000E+04
    231    237 1  1.33779470E-01  2.00000000E+04
    230    233 1  1.54069174E-01  2.00000000E+04
    233    234 1  1.53373694E-01  2.00000000E+04
    234    236 1  1.53138338E-01  2.00000000E+04
    233    235 1  1.53303366E-01  2.00000000E+04
    237    238 1  1.46610867E-01  2.00000000E+04
    238    239 1  1.51542968E-01  2.00000000E+04
    239    240 1  1.24055962E-01  2.00000000E+04
    239    245 1  1.33825001E-01  2.00000000E+04
    238    241 1  1.52948771E-01  2.00000000E+04
    241    242 1  1.52860020E-01  2.00000000E+04
    242    243 1  1.24145449E-01  2.00000000E+04
    242    244 1  1.24077241E-01  2.00000000E+04
    245    246 1  1.44924309E-01  2.00000000E+04
    246    247 1  1.53474761E-01  2.00000000E+04
    247    248 1  1.22244456E-01  2.00000000E+04
    247    253 1  1.33752386E-01  2.00000000E+04
    246    249 1  1.53623232E-01  2.00000000E+04
    249    250 1  1.52089821E-01  2.00000000E+04
    250    251 1  1.50868824E-01  2.00000000E+04
    250    252 1  1.51208397E-01  2.00000000E+04
    253    254 1  1.45861108E-01  2.00000000E+04
    254    255 1  1.52348051E-01  2.00000000E+04
    255    256 1  1.22291416E-01  2.00000000E+04
    255    257 1  1.32007918E-01  2.00000000E+04
    257    258 1  1.46483073E-01  2.00000000E+04
    258    259 1  1.53395629E-01  2.00000000E+04
    259    260 1  1.22231795E-01  2.00000000E+04
    259    265 1  1.32831752E-01  2.00000000E+04
    258    261 1  1.53959523E-01  2.00000000E+04
    261    262 1  1.52855711E-01  2.00000000E+04
    262    263 1  1.22150580E-01  2.00000000E+04
    262    264 1  1.33831750E-01  2.00000000E+04
    265    266 1  1.45472679E-01  2.00000000E+04
    266    267 1  1.53363954E-01  2.00000000E+04
    267    268 1  1.23716925E-01  2.00000000E+04
    267    274 1  1.33768375E-01  2.00000000E+04
    266    269 1  1.52130140E-01  2.00000000E+04
    269    270 1  1.53446891E-01  2.00000000E+04
    270    271 1  1.52775810E-01  2.00000000E+04
    271    272 1  1.25071662E-01  2.00000000E+04
    271    273 1  1.24150759E-01  2.00000000E+04
    274    275 1  1.46420965E-01  2.00000000E+04
    275    276 1  1.53602377E-01  2.00000000E+04
    276    277 1  1.22201752E-01  2.00000000E+04
    276    282 1  1.33748618E-01  2.00000000E+04
    275    278 1  1.54147758E-01  2.00000000E+04
    278    279 1  1.52395976E-01  2.00000000E+04
    279    280 1  1.80951381E-01  2.00000000E+04
    280    281 1  1.76178135E-01  2.00000000E+04
    282    283 1  1.46647655E-01  2.00000000E+04
    283    284 1  1.51496076E-01  2.00000000E+04
    284    285 1  1.23992823E-01  2.00000000E+04
    284    288 1  1.33884753E-01  2.00000000E+04
    283    286 1  1.52107221E-01  2.00000000E+04
    286    287 1  1.81386539E-01  2.00000000E+04
    288    289 1  1.46557791E-01  2.00000000E+04
    289    290 1  1.53597797E-01  2.00000000E+04
    290    291 1  1.22126601E-01  2.00000000E+04
    290    297 1  1.31857610E-01  2.00000000E+04
    289    292 1  1.52207361E-01  2.00000000E+04
    292    293 1  1.51011069E-01  2.00000000E+04
    293    294 1  1.50605554E-01  2.00000000E+04
    294    295 1  1.51962665E-01  2.00000000E+04
    295    296 1  1.47556999E-01  2.00000000E+04
    297    298 1  1.46296297E-01  2.00000000E+04
    298    299 1  1.53356133E-01  2.00000000E+04
    299    300 1  1.22198877E-01  2.00000000E+04
    299    308 1  1.32082205E-01  2.00000000E+04
    298    301 1  1.50964308E-01  2.00000000E+04
    301    302 1  1.50004188E-01  2.00000000E+04
    302    303 1  1.50288901E-01  2.00000000E+04
    303    304 1  1.44527322E-01  2.00000000E+04
    304    305 1  1.32150393E-01  2.00000000E+04
    305    306 1  1.31794511E-01  2.00000000E+04
    305    307 1  1.33308912E-01  2.00000000E+04
    308    309 1  1.45552863E-01  2.00000000E+04
    309    310 1  1.51436685E-01  2.00000000E+04
    310    311 1  1.24062770E-01  2.00000000E+04
    310    316 1  1.32020882E-01  2.00000000E+04
    309    312 1  1.51989554E-01  2.00000000E+04
    312    313 1  1.50593541E-01  2.00000000E+04
    313    314 1  1.78642397E-01  2.00000000E+04
    314    315 1  1.76259180E-01  2.00000000E+04
    316    317 1  1.46583113E-01  2.00000000E+04
    317    318 1  1.51463051E-01  2.00000000E+04
    318    319 1  1.24074336E-01  2.00000000E+04
    318    325 1  1.31952332E-01  2.00000000E+04
    317    320 1  1.51944881E-01  2.00000000E+04
    320    321 1  1.50342867E-01  2.00000000E+04
    321    322 1  1.50221059E-01  2.00000000E+04
    322    323 1  1.23107247E-01  2.00000000E+04
    322    324 1  1.32433945E-01  2.00000000E+04
    325    326 1  1.44834236E-01  2.00000000E+04
    326    327 1  1.51492655E-01  2.00000000E+04
    327    328 1  1.22187286E-01  2.00000000E+04
    327    332 1  1.32090263E-01  2.00000000E+04
    326    329 1  1.53528608E-01  2.00000000E+04
    329    330 1  1.50792314E-01  2.00000000E+04
    329    331 1  1.53704471E-01  2.00000000E+04
    332    333 1  1.44781423E-01  2.00000000E+04
    333    334 1  1.53153608E-01  2.00000000E+04
    334    335 1  1.22154963E-01  2.00000000E+04
    334    341 1  1.32418477E-01  2.00000000E+04
    333    336 1  1.51996167E-01  2.00000000E+04
    336    337 1  1.50853564E-01  2.00000000E+04
    337    338 1  1.50584319E-01  2.00000000E+04
    338    339 1  1.53049827E-01  2.00000000E+04
    339    340 1  1.47371518E-01  2.00000000E+04
    341    342 1  1.45464057E-01  2.00000000E+04
    342    343 1  1.51468404E-01  2.00000000E+04
    343    344 1  1.22177284E-01  2.00000000E+04
    343    347 1  1.31945747E-01  2.00000000E+04
    342    345 1  1.52209133E-01  2.00000000E+04
    345    346 1  1.81291815E-01  2.00000000E+04
    347    348 1  1.44923573E-01  2.00000000E+04
    348    349 1  1.51512935E-01  2.00000000E+04
    349    350 1  1.22192687E-01  2.00000000E+04
    349    354 1  1.33858043E-01  2.00000000E+04
    348    351 1  1.52125400E-01  2.00000000E+04
    351    352 1  1.42724325E-01  2.00000000E+04
    351    353 1  1.53584011E-01  2.00000000E+04
    354    355 1  1.46690612E-01  2.00000000E+04
    355    356 1  1.51472260E-01  2.00000000E+04
    356    357 1  1.22293948E-01  2.00000000E+04
    356    368 1  1.33741065E-01  2.00000000E+04
    355    358 1  1.52016708E-01  2.00000000E+04
    358    359 1  1.48382553E-01  2.00000000E+04
    359    360 1  1.35352301E-01  2.00000000E+04
    359    361 1  1.43212073E-01  2.00000000E+04
    360    362 1  1.36337313E-01  2.00000000E+04
    361    363 1  1.40149738E-01  2.00000000E+04
    362    363 1  1.36566483E-01  2.00000000E+04
    363    365 1  1.38444215E-01  2.00000000E+04
    365    367 1  1.35926067E-01  2.00000000E+04
    366    367 1  1.39717522E-01  2.00000000E+04
    364    366 1  1.39697783E-01  2.00000000E+04
    361    364 1  1.40440549E-01  2.00000000E+04
    368    369 1  1.44954763E-01  2.00000000E+04
    369    370 1  1.51777504E-01  2.00000000E+04
    370    371 1  1.22212771E-01  2.00000000E+04
    370    375 1  1.33546995E-01  2.00000000E+04
    369    372 1  1.53796953E-01  2.00000000E+04
    372    373 1  1.51265985E-01  2.00000000E+04
    372    374 1  1.53678089E-01  2.00000000E+04
    375    376 1  1.46488263E-01  2.00000000E+04
    376    377 1  1.51677275E-01  2.00000000E+04
    377    378 1  1.22183769E-01  2.00000000E+04
    377    380 1  1.32112149E-01  2.00000000E+04
    376    379 1  1.51370283E-01  2.00000000E+04
    380    381 1  1.44813735E-01  2.00000000E+04
    381    382 1  1.52935238E-01  2.00000000E+04
    382    383 1  1.22409265E-01  2.00000000E+04
    382    386 1  1.31777119E-01  2.00000000E+04
    381    384 1  1.53935756E-01  2.00000000E+04
    384    385 1  1.42489253E-01  2.00000000E+04
    386    387 1  1.44785092E-01  2.00000000E+04
    387    388 1  1.51431541E-01  2.00000000E+04
    388    389 1  1.22049011E-01  2.00000000E+04
    388    394 1  1.33950049E-01  2.00000000E+04
    387    390 1  1.53348098E-01  2.00000000E+04
    390    391 1  1.52682235E-01  2.00000000E+04
    391    392 1  1.25370696E-01  2.00000000E+04
    391    393 1  1.24125568E-01  2.00000000E+04
    394    395 1  1.46767490E-01  2.00000000E+04
    395    396 1  1.53330437E-01  2.00000000E+04
    396    397 1  1.22332851E-01  2.00000000E+04
    396    405 1  1.33826830E-01  2.00000000E+04
    395    398 1  1.52083241E-01  2.00000000E+04
    398    399 1  1.49018139E-01  2.00000000E+04
    399    400 1  1.38173417E-01  2.00000000E+04
    399    401 1  1.38401667E-01  2.00000000E+04
    400    402 1  1.37473738E-01  2.00000000E+04
    401    403 1  1.38421587E-01  2.00000000E+04
    402    404 1  1.37855826E-01  2.00000000E+04
    403    404 1  1.38081552E-01  2.00000000E+04
    405    406 1  1.46646989E-01  2.00000000E+04
    406    407 1  1.53539781E-01  2.00000000E+04
    407    408 1  1.22172406E-01  2.00000000E+04
    407    413 1  1.32637305E-01  2.00000000E+04
    406    409 1  1.54243572E-01  2.00000000E+04
    409    410 1  1.52885084E-01  2.00000000E+04
    410    411 1  1.25731041E-01  2.00000000E+04
    410    412 1  1.25303028E-01  2.00000000E+04
    413    414 1  1.45428389E-01  2.00000000E+04
    414    415 1  1.53456899E-01  2.00000000E+04
    415    416 1  1.22074458E-01  2.00000000E+04
    415    418 1  1.32507620E-01  2.00000000E+04
    414    417 1  1.50727367E-01  2.00000000E+04
    418    419 1  1.46714029E-01  2.00000000E+04
    419    420 1  1.53556956E-01  2.00000000E+04
    420    421 1  1.22174034E-01  2.00000000E+04
    420    426 1  1.31935780E-01  2.00000000E+04
    419    422 1  1.52190810E-01  2.00000000E+04
    422    423 1  1.52178113E-01  2.00000000E+04
    423    424 1  1.50577302E-01  2.00000000E+04
    423    425 1  1.53307267E-01  2.00000000E+04
    426    427 1  1.45175708E-01  2.00000000E+04
    427    428 1  1.54636285E-01  2.00000000E+04
    428    429 1  1.22152037E-01  2.00000000E+04
    428    434 1  1.34099913E-01  2.00000000E+04
    427    430 1  1.54110411E-01  2.00000000E+04
    430    431 1  1.53595880E-01  2.00000000E+04
    431    433 1  1.51032995E-01  2.00000000E+04
    430    432 1  1.53058825E-01  2.00000000E+04
    434    435 1  1.47444282E-01  2.00000000E+04
    435    436 1  1.53520186E-01  2.00000000E+04
    436    437 1  1.22193485E-01  2.00000000E+04
    436    441 1  1.32096601E-01  2.00000000E+04
    435    438 1  1.53781766E-01  2.00000000E+04
    438    439 1  1.47098477E-01  2.00000000E+04
    439    440 1  1.52073826E-01  2.00000000E+04
    440    434 1  1.47146572E-01  2.00000000E+04
    441    442 1  1.46475066E-01  2.00000000E+04
    442    443 1  1.51808873E-01  2.00000000E+04
    443    444 1  1.23892838E-01  2.00000000E+04
    443    447 1  1.33474408E-01  2.00000000E+04
    442    445 1  1.52080586E-01  2.00000000E+04
    445    446 1  1.40734901E-01  2.00000000E+04
    447    448 1  1.46669237E-01  2.00000000E+04
    448    449 1  1.53312809E-01  2.00000000E+04
    449    450 1  1.24040083E-01  2.00000000E+04
    449    455 1  1.32067258E-01  2.00000000E+04
    448    451 1  1.53990004E-01  2.00000000E+04
    451    452 1  1.53942488E-01  2.00000000E+04
    452    453 1  1.50526068E-01  2.00000000E+04
    452    454 1  1.50740556E-01  2.00000000E+04
    455    456 1  1.44617166E-01  2.00000000E+04
    456    457 1  1.52944385E-01  2.00000000E+04
    457    458 1  1.22209944E-01  2.00000000E+04
    457    464 1  1.32002565E-01  2.00000000E+04
    456    459 1  1.51946929E-01  2.00000000E+04
    459    460 1  1.50466043E-01  2.00000000E+04
    460    461 1  1.50458560E-01  2.00000000E+04
    461    462 1  1.50533863E-01  2.00000000E+04
    462    463 1  1.47723784E-01  2.00000000E+04
    464    465 1  1.46714092E-01  2.00000000E+04
    465    466 1  1.53440221E-01  2.00000000E+04
    466    467 1  1.22283185E-01  2.00000000E+04
    466    469 1  1.33979921E-01  2.00000000E+04
    465    468 1  1.51151071E-01  2.00000000E+04
    469    470 1  1.47254124E-01  2.00000000E+04
    470    471 1  1.53625595E-01  2.00000000E+04
    471    472 1  1.22195001E-01  2.00000000E+04
    471    478 1  1.32064214E-01  2.00000000E+04
    470    473 1  1.53933906E-01  2.00000000E+04
    473    474 1  1.53302465E-01  2.00000000E+04
    474    475 1  1.53580704E-01  2.00000000E+04
    475    476 1  1.51322293E-01  2.00000000E+04
    476    477 1  1.49894623E-01  2.00000000E+04
    478    479 1  1.44996468E-01  2.00000000E+04
    479    480 1  1.52502090E-01  2.00000000E+04
    480    481 1  1.24051754E-01  2.00000000E+04
    480    487 1  1.33791540E-01  2.00000000E+04
    479    482 1  1.52095885E-01  2.00000000E+04
    482    483 1  1.50381695E-01  2.00000000E+04
    483    484 1  1.50351242E-01  2.00000000E+04
    484    485 1  1.50782679E-01  2.00000000E+04
    485    486 1  1.47450443E-01  2.00000000E+04
    487    488 1  1.46619355E-01  2.00000000E+04
    488    489 1  1.51549077E-01  2.00000000E+04
    489    490 1  1.22156208E-01  2.00000000E+04
    489    495 1  1.32291318E-01  2.00000000E+04
    488    491 1  1.53816737E-01  2.00000000E+04
    491    492 1  1.53309700E-01  2.00000000E+04
    492    494 1  1.53215934E-01  2.00000000E+04
    491    493 1  1.53020898E-01  2.00000000E+04
    495    496 1  1.46298970E-01  2.00000000E+04
    496    497 1  1.51960642E-01  2.00000000E+04
    497    498 1  1.22354668E-01  2.00000000E+04
    497    503 1  1.32311846E-01  2.00000000E+04
    496    499 1  1.51936132E-01  2.00000000E+04
    499    500 1  1.50467247E-01  2.00000000E+04
    500    501 1  1.23977830E-01  2.00000000E+04
    500    502 1  1.24114460E-01  2.00000000E+04
    503    504 1  1.44839704E-01  2.00000000E+04
    504    505 1  1.53421197E-01  2.00000000E+04
    505    506 1  1.22979146E-01  2.00000000E+04
    505    508 1  1.33935603E-01  2.00000000E+04
    504    507 1  1.52440891E-01  2.00000000E+04
    508    509 1  1.45076176E-01  2.00000000E+04
    509    510 1  1.51425459E-01  2.00000000E+04
    510    511 1  1.22283386E-01  2.00000000E+04
    510    516 1  1.33859116E-01  2.00000000E+04
    509    512 1  1.53932040E-01  2.00000000E+04
    512    513 1  1.53125908E-01  2.00000000E+04
    513    515 1  1.53240959E-01  2.00000000E+04
    512    514 1  1.53224846E-01  2.00000000E+04
    516    517 1  1.44915808E-01  2.00000000E+04
    517    518 1  1.51520961E-01  2.00000000E+04
    518    519 1  1.22529876E-01  2.00000000E+04
    518    524 1  1.32426145E-01  2.00000000E+04
    517    520 1  1.53799431E-01  2.00000000E+04
    520    521 1  1.53246558E-01  2.00000000E+04
    521    523 1  1.53230392E-01  2.00000000E+04
    520    522 1  1.52918054E-01  2.00000000E+04
    524    525 1  1.44831231E-01  2.00000000E+04
    525    526 1  1.53403730E-01  2.00000000E+04
    526    527 1  1.22160662E-01  2.00000000E+04
    526    530 1  1.33865961E-01  2.00000000E+04
    525    528 1  1.54044634E-01  2.00000000E+04
    528    529 1  1.42695375E-01  2.00000000E+04
    530    531 1  1.46668350E-01  2.00000000E+04
    531    532 1  1.53477140E-01  2.00000000E+04
    532    533 1  1.24096873E-01  2.00000000E+04
    532    536 1  1.33818445E-01  2.00000000E+04
    531    534 1  1.53999840E-01  2.00000000E+04
    534    535 1  1.42607194E-01  2.00000000E+04
    536    537 1  1.46509222E-01  2.00000000E+04
    537    538 1  1.52168307E-01  2.00000000E+04
    538    539 1  1.22125612E-01  2.00000000E+04
    538    544 1  1.32841132E-01  2.00000000E+04
    537    540 1  1.53899603E-01  2.00000000E+04
    540    541 1  1.53601733E-01  2.00000000E+04
    541    542 1  1.53188042E-01  2.00000000E+04
    541    543 1  1.53532370E-01  2.00000000E+04
    544    545 1  1.45854440E-01  2.00000000E+04
    545    546 1  1.51525007E-01  2.00000000E+04
    546    547 1  1.23983953E-01  2.00000000E+04
    546    550 1  1.33924625E-01  2.00000000E+04
    545    548 1  1.52009893E-01  2.00000000E+04
    548    549 1  1.40731889E-01  2.00000000E+04
    550    551 1  1.46254664E-01  2.00000000E+04
    551    552 1  1.51554292E-01  2.00000000E+04
    552    553 1  1.23628199E-01  2.00000000E+04
    552    558 1  1.32019810E-01  2.00000000E+04
    551    554 1  1.54028276E-01  2.00000000E+04
    554    555 1  1.53241521E-01  2.00000000E+04
    555    557 1  1.53273819E-01  2.00000000E+04
    554    556 1  1.52926975E-01  2.00000000E+04
    558    559 1  1.45077264E-01  2.00000000E+04
    559    560 1  1.51094703E-01  2.00000000E+04
    560    561 1  1.23660666E-01  2.00000000E+04
    560    565 1  1.31707845E-01  2.00000000E+04
    559    562 1  1.53991113E-01  2.00000000E+04
    562    563 1  1.42676005E-01  2.00000000E+04
    562    564 1  1.53577525E-01  2.00000000E+04
    565    566 1  1.44873528E-01  2.00000000E+04
    566    567 1  1.53684256E-01  2.00000000E+04
    567    568 1  1.22090735E-01  2.00000000E+04
    567    573 1  1.31932064E-01  2.00000000E+04
    566    569 1  1.53226075E-01  2.00000000E+04
    569    570 1  1.52624281E-01  2.00000000E+04
    570    571 1  1.25552917E-01  2.00000000E+04
    570    572 1  1.24087784E-01  2.00000000E+04
    573    574 1  1.46622537E-01  2.00000000E+04
    574    575 1  1.53495962E-01  2.00000000E+04
    575    576 1  1.23153228E-01  2.00000000E+04
    575    582 1  1.31890138E-01  2.00000000E+04
    574    577 1  1.52105457E-01  2.00000000E+04
    577    578 1  1.50501739E-01  2.00000000E+04
    578    579 1  1.50714875E-01  2.00000000E+04
    579    580 1  1.50740087E-01  2.00000000E+04
    580    581 1  1.47557733E-01  2.00000000E+04
    582    583 1  1.45627512E-01  2.00000000E+04
    583    584 1  1.53599064E-01  2.00000000E+04
    584    585 1  1.22080855E-01  2.00000000E+04
    584    593 1  1.33842011E-01  2.00000000E+04
    583    586 1  1.52043563E-01  2.00000000E+04
    586    587 1  1.50582930E-01  2.00000000E+04
    587    588 1  1.50618448E-01  2.00000000E+04
    588    589 1  1.45130644E-01  2.00000000E+04
    589    590 1  1.32212444E-01  2.00000000E+04
    590    591 1  1.31736228E-01  2.00000000E+04
    590    592 1  1.33376085E-01  2.00000000E+04
    593    594 1  1.46567495E-01  2.00000000E+04
    594    595 1  1.52498842E-01  2.00000000E+04
    595    596 1  1.22343566E-01  2.00000000E+04
    595    602 1  1.31893271E-01  2.00000000E+04
    594    597 1  1.51979155E-01  2.00000000E+04
    597    598 1  1.50410622E-01  2.00000000E+04
    598    599 1  1.50361821E-01  2.00000000E+04
    599    600 1  1.22229443E-01  2.00000000E+04
    599    601 1  1.33796053E-01  2.00000000E+04
    602    603 1  1.44745104E-01  2.00000000E+04
    603    604 1  1.51733320E-01  2.00000000E+04
    604    605 1  1.22186523E-01  2.00000000E+04
    604    611 1  1.33785139E-01  2.00000000E+04
    603    606 1  1.52236487E-01  2.00000000E+04
    606    607 1  1.53210270E-01  2.00000000E+04
    607    608 1  1.52779255E-01  2.00000000E+04
    608    609 1  1.22132333E-01  2.00000000E+04
    608    610 1  1.32459166E-01  2.00000000E+04
    611    612 1  1.47065676E-01  2.00000000E+04
    612    613 1  1.50006801E-01  2.00000000E+04
    613    614 1  1.22142343E-01  2.00000000E+04
    613    620 1  1.32309250E-01  2.00000000E+04
    612    615 1  1.51689802E-01  2.00000000E+04
    615    616 1  1.50205237E-01  2.00000000E+04
    616    617 1  1.49653314E-01  2.00000000E+04
    617    618 1  1.24209417E-01  2.00000000E+04
    617    619 1  1.24128235E-01  2.00000000E+04
    620    621 1  1.46639939E-01  2.00000000E+04
    621    622 1  1.52567599E-01  2.00000000E+04
    622    623 1  1.23962417E-01  2.00000000E+04
    622    628 1  1.33829489E-01  2.00000000E+04
    621    624 1  1.54345732E-01  2.00000000E+04
    624    625 1  1.53360852E-01  2.00000000E+04
    625    627 1  1.53146815E-01  2.00000000E+04
    624    626 1  1.53050947E-01  2.00000000E+04
    628    629 1  1.45039017E-01  2.00000000E+04
    629    630 1  1.51918593E-01  2.00000000E+04
    630    631 1  1.22795110E-01  2.00000000E+04
    630    633 1  1.33892317E-01  2.00000000E+04
    629    632 1  1.50490345E-01  2.00000000E+04
    633    634 1  1.46659724E-01  2.00000000E+04
    634    635 1  1.51548587E-01  2.00000000E+04
    635    636 1  1.22279331E-01  2.00000000E+04
    635    644 1  1.33333069E-01  2.00000000E+04
    634    637 1  1.52953001E-01  2.00000000E+04
    637    638 1  1.51279180E-01  2.00000000E+04
    638    639 1  1.39037250E-01  2.00000000E+04
    638    640 1  1.38619912E-01  2.00000000E+04
    639    641 1  1.39116270E-01  2.00000000E+04
    640    642 1  1.38184125E-01  2.00000000E+04
    641    643 1  1.37460907E-01  2.00000000E+04
    642    643 1  1.39120299E-01  2.00000000E+04
    644    645 1  1.45941143E-01  2.00000000E+04
    645    646 1  1.53360054E-01  2.00000000E+04
    646    647 1  1.22979299E-01  2.00000000E+04
    646    650 1  1.32076809E-01  2.00000000E+04
    645    648 1  1.53302213E-01  2.00000000E+04
    648    649 1  1.42632391E-01  2.00000000E+04
    650    651 1  1.46080099E-01  2.00000000E+04
    651    652 1  1.51509717E-01  2.00000000E+04
    652    653 1  1.23247642E-01  2.00000000E+04
    652    658 1  1.32151374E-01  2.00000000E+04
    651    654 1  1.52655805E-01  2.00000000E+04
    654    655 1  1.52631961E-01  2.00000000E+04
    655    656 1  1.24721299E-01  2.00000000E+04
    655    657 1  1.23972758E-01  2.00000000E+04
    658    659 1  1.46127132E-01  2.00000000E+04
    659    660 1  1.53520502E-01  2.00000000E+04
    660    661 1  1.22209778E-01  2.00000000E+04
    660    667 1  1.33653731E-01  2.00000000E+04
    659    662 1  1.52030259E-01  2.00000000E+04
    662    663 1  1.50613953E-01  2.00000000E+04
    663    664 1  1.51594047E-01  2.00000000E+04
    664    665 1  1.50817546E-01  2.00000000E+04
    665    666 1  1.47462675E-01  2.00000000E+04
    667    668 1  1.46797894E-01  2.00000000E+04
    668    669 1  1.53486184E-01  2.00000000E+04
    669    670 1  1.22271196E-01  2.00000000E+04
    669    675 1  1.33708564E-01  2.00000000E+04
    668    671 1  1.53797936E-01  2.00000000E+04
    671    672 1  1.53825100E-01  2.00000000E+04
    672    673 1  1.52128065E-01  2.00000000E+04
    672    674 1  1.50589441E-01  2.00000000E+04
    675    676 1  1.46756179E-01  2.00000000E+04
    676    677 1  1.52600611E-01  2.00000000E+04
    677    678 1  1.21989213E-01  2.00000000E+04
    677    687 1  1.33814908E-01  2.00000000E+04
    676    679 1  1.53880838E-01  2.00000000E+04
    679    680 1  1.52320979E-01  2.00000000E+04
    680    681 1  1.39941950E-01  2.00000000E+04
    680    682 1  1.39672418E-01  2.00000000E+04
    681    683 1  1.36915817E-01  2.00000000E+04
    682    684 1  1.36822564E-01  2.00000000E+04
    683    685 1  1.38499416E-01  2.00000000E+04
    684    685 1  1.38692147E-01  2.00000000E+04
    685    686 1  1.36693287E-01  2.00000000E+04
    687    688 1  1.45646595E-01  2.00000000E+04
    688    689 1  1.51974121E-01  2.00000000E+04
    689    690 1  1.22239662E-01  2.00000000E+04
    689    692 1  1.31908286E-01  2.00000000E+04
    688    691 1  1.50599741E-01  2.00000000E+04
    692    693 1  1.45018368E-01  2.00000000E+04
    693    694 1  1.51458216E-01  2.00000000E+04
    694    695 1  1.22419903E-01  2.00000000E+04
    694    697 1  1.33861549E-01  2.00000000E+04
    693    696 1  1.51336459E-01  2.00000000E+04
    697    698 1  1.46617975E-01  2.00000000E+04
    698    699 1  1.51496010E-01  2.00000000E+04
    699    700 1  1.22167324E-01  2.00000000E+04
    699    705 1  1.33862338E-01  2.00000000E+04
    698    701 1  1.52048317E-01  2.00000000E+04
    701    702 1  1.50568178E-01  2.00000000E+04
    702    703 1  1.24104943E-01  2.00000000E+04
    702    704 1  1.23959730E-01  2.00000000E+04
    705    706 1  1.46473110E-01  2.00000000E+04
    706    707 1  1.53299867E-01  2.00000000E+04
    707    708 1  1.22388188E-01  2.00000000E+04
    707    711 1  1.33734626E-01  2.00000000E+04
    706    709 1  1.52026130E-01  2.00000000E+04
    709    710 1  1.40805162E-01  2.00000000E+04
    711    712 1  1.45072109E-01  2.00000000E+04
    712    713 1  1.53413057E-01  2.00000000E+04
    713    714 1  1.22309503E-01  2.00000000E+04
    713    722 1  1.33849534E-01  2.00000000E+04
    712    715 1  1.52408354E-01  2.00000000E+04
    715    716 1  1.50954480E-01  2.00000000E+04
    716    717 1  1.50740592E-01  2.00000000E+04
    717    718 1  1.45986983E-01  2.00000000E+04
    718    719 1  1.33532190E-01  2.00000000E+04
    719    720 1  1.31822580E-01  2.00000000E+04
    719    721 1  1.33423442E-01  2.00000000E+04
    722    723 1  1.46962191E-01  2.00000000E+04
    723    724 1  1.51554640E-01  2.00000000E+04
    724    725 1  1.23623635E-01  2.00000000E+04
    724    730 1  1.33814807E-01  2.00000000E+04
    723    726 1  1.53992436E-01  2.00000000E+04
    726    727 1  1.54089167E-01  2.00000000E+04
    727    728 1  1.50733612E-01  2.00000000E+04
    727    729 1  1.53483142E-01  2.00000000E+04
    730    731 1  1.46584294E-01  2.00000000E+04
    731    732 1  1.51383995E-01  2.00000000E+04
    732    733 1  1.22319227E-01  2.00000000E+04
    732    738 1  1.33371565E-01  2.00000000E+04
    731    734 1  1.54101176E-01  2.00000000E+04
    734    735 1  1.53496838E-01  2.00000000E+04
    735    737 1  1.52830411E-01  2.00000000E+04
    734    736 1  1.49596162E-01  2.00000000E+04
    738    739 1  1.44845136E-01  2.00000000E+04
    739    740 1  1.51314503E-01  2.00000000E+04
    740    741 1  1.22230330E-01  2.00000000E+04
    740    743 1  1.33823330E-01  2.00000000E+04
    739    742 1  1.52752085E-01  2.00000000E+04
    743    744 1  1.46582477E-01  2.00000000E+04
    744    745 1  1.51495145E-01  2.00000000E+04
    745    746 1  1.23604906E-01  2.00000000E+04
    745    748 1  1.32800731E-01  2.00000000E+04
    744    747 1  1.50721139E-01  2.00000000E+04
    748    749 1  1.45025752E-01  2.00000000E+04
    749    750 1  1.51466363E-01  2.00000000E+04
    750    751 1  1.22126048E-01  2.00000000E+04
    750    757 1  1.31897631E-01  2.00000000E+04
    749    752 1  1.52151610E-01  2.00000000E+04
    752    753 1  1.50451616E-01  2.00000000E+04
    753    754 1  1.50631066E-01  2.00000000E+04
    754    755 1  1.50767542E-01  2.00000000E+04
    755    756 1  1.47636921E-01  2.00000000E+04
    757    758 1  1.44303191E-01  2.00000000E+04
    758    759 1  1.52248821E-01  2.00000000E+04
    759    760 1  1.22302276E-01  2.00000000E+04
    759    761 1  1.33799062E-01  2.00000000E+04
    761    762 1  1.46328118E-01  2.00000000E+04
    762    763 1  1.52979203E-01  2.00000000E+04
    763    764 1  1.22046280E-01  2.00000000E+04
    763    767 1  1.32029700E-01  2.00000000E+04
    762    765 1  1.51973769E-01  2.00000000E+04
    765    766 1  1.40932804E-01  2.00000000E+04
    767    768 1  1.46415124E-01  2.00000000E+04
    768    769 1  1.53528057E-01  2.00000000E+04
    769    770 1  1.22099165E-01  2.00000000E+04
    769    774 1  1.33781832E-01  2.00000000E+04
    768    771 1  1.51965052E-01  2.00000000E+04
    771    772 1  1.46830939E-01  2.00000000E+04
    772    773 1  1.48571340E-01  2.00000000E+04
    773    767 1  1.46689705E-01  2.00000000E+04
    774    775 1  1.46717027E-01  2.00000000E+04
    775    776 1  1.53225651E-01  2.00000000E+04
    776    777 1  1.24011021E-01  2.00000000E+04
    776    782 1  1.32050203E-01  2.00000000E+04
    775    778 1  1.53844045E-01  2.00000000E+04
    778    779 1  1.51094820E-01  2.00000000E+04
    779    781 1  1.53047611E-01  2.00000000E+04
    778    780 1  1.53230051E-01  2.00000000E+04
    782    783 1  1.44380711E-01  2.00000000E+04
    783    784 1  1.51437322E-01  2.00000000E+04
    784    785 1  1.22193195E-01  2.00000000E+04
    784    791 1  1.33827243E-01  2.00000000E+04
    783    786 1  1.51761512E-01  2.00000000E+04
    786    787 1  1.50562239E-01  2.00000000E+04
    787    788 1  1.50542598E-01  2.00000000E+04
    788    789 1  1.23878924E-01  2.00000000E+04
    788    790 1  1.31791398E-01  2.00000000E+04
    791    792 1  1.45710066E-01  2.00000000E+04
    792    793 1  1.53613475E-01  2.00000000E+04
    793    794 1  1.22013095E-01  2.00000000E+04
    793    798 1  1.33750414E-01  2.00000000E+04
    792    795 1  1.53860517E-01  2.00000000E+04
    795    796 1  1.50374283E-01  2.00000000E+04
    796    797 1  1.51770262E-01  2.00000000E+04
    797    791 1  1.48209301E-01  2.00000000E+04
    798    799 1  1.46680578E-01  2.00000000E+04
    799    800 1  1.51433885E-01  2.00000000E+04
    800    801 1  1.22245375E-01  2.00000000E+04
    800    805 1  1.32175808E-01  2.00000000E+04
    799    802 1  1.53989797E-01  2.00000000E+04
    802    803 1  1.43277008E-01  2.00000000E+04
    802    804 1  1.53567794E-01  2.00000000E+04
    805    806 1  1.44862005E-01  2.00000000E+04
    806    807 1  1.51481297E-01  2.00000000E+04
    807    808 1  1.23930520E-01  2.00000000E+04
    807    813 1  1.33393944E-01  2.00000000E+04
    806    809 1  1.51983670E-01  2.00000000E+04
    809    810 1  1.52137948E-01  2.00000000E+04
    810    811 1  1.52216248E-01  2.00000000E+04
    810    812 1  1.50650706E-01  2.00000000E+04
    813    814 1  1.46671998E-01  2.00000000E+04
    814    815 1  1.53570099E-01  2.00000000E+04
    815    816 1  1.22183354E-01  2.00000000E+04
    815    822 1  1.32737114E-01  2.00000000E+04
    814    817 1  1.54227828E-01  2.00000000E+04
    817    818 1  1.53348673E-01  2.00000000E+04
    818    819 1  1.52925284E-01  2.00000000E+04
    819    820 1  1.25788115E-01  2.00000000E+04
    819    821 1  1.24229702E-01  2.00000000E+04
    822    823 1  1.44831890E-01  2.00000000E+04
    823    824 1  1.53499248E-01  2.00000000E+04
    824    825 1  1.23901757E-01  2.00000000E+04
    824    828 1  1.32117449E-01  2.00000000E+04
    823    826 1  1.52151919E-01  2.00000000E+04
    826    827 1  1.41142072E-01  2.00000000E+04
    828    829 1  1.46486748E-01  2.00000000E+04
    829    830 1  1.53587665E-01  2.00000000E+04
    830    831 1  1.22192104E-01  2.00000000E+04
    830    836 1  1.32964455E-01  2.00000000E+04
    829    832 1  1.52165307E-01  2.00000000E+04
    832    833 1  1.52096595E-01  2.00000000E+04
    833    834 1  1.52199824E-01  2.00000000E+04
    833    835 1  1.51561435E-01  2.00000000E+04
    836    837 1  1.45659470E-01  2.00000000E+04
    837    838 1  1.52275439E-01  2.00000000E+04
    838    839 1  1.23822354E-01  2.00000000E+04
    838    845 1  1.33613866E-01  2.00000000E+04
    837    840 1  1.53864408E-01  2.00000000E+04
    840    841 1  1.50621717E-01  2.00000000E+04
    841    842 1  1.52010481E-01  2.00000000E+04
    842    843 1  1.51284963E-01  2.00000000E+04
    843    844 1  1.48459327E-01  2.00000000E+04
    845    846 1  1.45751636E-01  2.00000000E+04
    846    847 1  1.52759023E-01  2.00000000E+04
    847    848 1  1.22121806E-01  2.00000000E+04
    847    849 1  1.33738727E-01  2.00000000E+04
    849    850 1  1.46643292E-01  2.00000000E+04
    850    851 1  1.53500264E-01  2.00000000E+04
    851    852 1  1.22148900E-01  2.00000000E+04
    851    858 1  1.32404828E-01  2.00000000E+04
    850    853 1  1.52448100E-01  2.00000000E+04
    853    854 1  1.50851771E-01  2.00000000E+04
    854    855 1  1.50451846E-01  2.00000000E+04
    855    856 1  1.50586424E-01  2.00000000E+04
    856    857 1  1.47609059E-01  2.00000000E+04
    858    859 1  1.44836033E-01  2.00000000E+04
    859    860 1  1.50889710E-01  2.00000000E+04
    860    861 1  1.22420280E-01  2.00000000E+04
    860    868 1  1.33773074E-01  2.00000000E+04
    859    862 1  1.51837362E-01  2.00000000E+04
    862    863 1  1.48930572E-01  2.00000000E+04
    863    864 1  1.37902585E-01  2.00000000E+04
    863    865 1  1.36446439E-01  2.00000000E+04
    864    866 1  1.31428988E-01  2.00000000E+04
    865    867 1  1.36466673E-01  2.00000000E+04
    867    866 1  1.33562396E-01  2.00000000E+04
    868    869 1  1.45040882E-01  2.00000000E+04
    869    870 1  1.51509295E-01  2.00000000E+04
    870    871 1  1.24075116E-01  2.00000000E+04
    870    875 1  1.33258231E-01  2.00000000E+04
    869    872 1  1.52300386E-01  2.00000000E+04
    872    873 1  1.53293588E-01  2.00000000E+04
    872    874 1  1.53367403E-01  2.00000000E+04
    875    876 1  1.45823836E-01  2.00000000E+04
    876    877 1  1.52265660E-01  2.00000000E+04
    877    878 1  1.24077730E-01  2.00000000E+04
    877    879 1  1.33723768E-01  2.00000000E+04
    879    880 1  1.46702052E-01  2.00000000E+04
    880    881 1  1.51488228E-01  2.00000000E+04
    881    882 1  1.23994480E-01  2.00000000E+04
    881    886 1  1.32520332E-01  2.00000000E+04
    880    883 1  1.53860451E-01  2.00000000E+04
    883    884 1  1.53728490E-01  2.00000000E+04
    883    885 1  1.53540042E-01  2.00000000E+04
    886    887 1  1.44847089E-01  2.00000000E+04
    887    888 1  1.53409724E-01  2.00000000E+04
    888    889 1  1.22158055E-01  2.00000000E+04
    888    894 1  1.33975411E-01  2.00000000E+04
    887    890 1  1.54019618E-01  2.00000000E+04
    890    891 1  1.53916960E-01  2.00000000E+04
    891    892 1  1.51830053E-01  2.00000000E+04
    891    893 1  1.50725920E-01  2.00000000E+04
    894    895 1  1.44991509E-01  2.00000000E+04
    895    896 1  1.53642285E-01  2.00000000E+04
    896    897 1  1.23328106E-01  2.00000000E+04
    896    903 1  1.33194001E-01  2.00000000E+04
    895    898 1  1.52955396E-01  2.00000000E+04
    898    899 1  1.53256910E-01  2.00000000E+04
    899    900 1  1.51780239E-01  2.00000000E+04
    900    901 1  1.24036998E-01  2.00000000E+04
    900    902 1  1.31881854E-01  2.00000000E+04
    903    904 1  1.45942135E-01  2.00000000E+04
    904    905 1  1.52151801E-01  2.00000000E+04
    905    906 1  1.22253660E-01  2.00000000E+04
    905    907 1  1.33881626E-01  2.00000000E+04
    907    908 1  1.46630362E-01  2.00000000E+04
    908    909 1  1.53495462E-01  2.00000000E+04
    909    910 1  1.23926563E-01  2.00000000E+04
    909    913 1  1.32402615E-01  2.00000000E+04
    908    911 1  1.52147587E-01  2.00000000E+04
    911    912 1  1.42375442E-01  2.00000000E+04
    913    914 1  1.44992592E-01  2.00000000E+04
    914    915 1  1.53273690E-01  2.00000000E+04
    915    916 1  1.22239572E-01  2.00000000E+04
    915    920 1  1.33857285E-01  2.00000000E+04
    914    917 1  1.52090304E-01  2.00000000E+04
    917    918 1  1.42678004E-01  2.00000000E+04
    917    919 1  1.53490107E-01  2.00000000E+04
    920    921 1  1.46665098E-01  2.00000000E+04
    921    922 1  1.51512449E-01  2.00000000E+04
    922    923 1  1.23178023E-01  2.00000000E+04
    922    929 1  1.33880890E-01  2.00000000E+04
    921    924 1  1.53081376E-01  2.00000000E+04
    924    925 1  1.53343240E-01  2.00000000E+04
    925    926 1  1.52630375E-01  2.00000000E+04
    926    927 1  1.24025197E-01  2.00000000E+04
    926    928 1  1.31858159E-01  2.00000000E+04
    929    930 1  1.46669854E-01  2.00000000E+04
    930    931 1  1.51439717E-01  2.00000000E+04
    931    932 1  1.22082781E-01  2.00000000E+04
    931    938 1  1.34052147E-01  2.00000000E+04
    930    933 1  1.52147364E-01  2.00000000E+04
    933    934 1  1.50659931E-01  2.00000000E+04
    934    935 1  1.52715820E-01  2.00000000E+04
    935    936 1  1.24100321E-01  2.00000000E+04
    935    937 1  1.24098291E-01  2.00000000E+04
    938    939 1  1.46589004E-01  2.00000000E+04
    939    940 1  1.51476710E-01  2.00000000E+04
    940    941 1  1.24041667E-01  2.00000000E+04
    940    943 1  1.32354904E-01  2.00000000E+04
    939    942 1  1.50707250E-01  2.00000000E+04
    943    944 1  1.45005922E-01  2.00000000E+04
    944    945 1  1.52276504E-01  2.00000000E+04
    945    946 1  1.23528810E-01  2.00000000E+04
    945    955 1  1.33849897E-01  2.00000000E+04
    944    947 1  1.52176392E-01  2.00000000E+04
    947    948 1  1.49997158E-01  2.00000000E+04
    948    949 1  1.37998370E-01  2.00000000E+04
    948    950 1  1.39702883E-01  2.00000000E+04
    949    951 1  1.36803247E-01  2.00000000E+04
    950    952 1  1.37091147E-01  2.00000000E+04
    951    953 1  1.38497571E-01  2.00000000E+04
    952    953 1  1.38587322E-01  2.00000000E+04
    953    954 1  1.36583053E-01  2.00000000E+04
    955    956 1  1.45480438E-01  2.00000000E+04
    956    957 1  1.53596679E-01  2.00000000E+04
    957    958 1  1.22182612E-01  2.00000000E+04
    957    960 1  1.32157943E-01  2.00000000E+04
    956    959 1  1.52555069E-01  2.00000000E+04
    960    961 1  1.45392583E-01  2.00000000E+04
    961    962 1  1.53468132E-01  2.00000000E+04
    962    963 1  1.22218862E-01  2.00000000E+04
    962    968 1  1.33683933E-01  2.00000000E+04
    961    964 1  1.53992391E-01  2.00000000E+04
    964    965 1  1.52663285E-01  2.00000000E+04
    965    966 1  1.22283114E-01  2.00000000E+04
    965    967 1  1.33723437E-01  2.00000000E+04
    968    969 1  1.46695252E-01  2.00000000E+04
    969    970 1  1.52353846E-01  2.00000000E+04
    970    971 1  1.23443087E-01  2.00000000E+04
    970    976 1  1.33412971E-01  2.00000000E+04
    969    972 1  1.53900127E-01  2.00000000E+04
    972    973 1  1.52724469E-01  2.00000000E+04
    973    974 1  1.25237954E-01  2.00000000E+04
    973    975 1  1.24149255E-01  2.00000000E+04
    976    977 1  1.46729942E-01  2.00000000E+04
    977    978 1  1.51652414E-01  2.00000000E+04
    978    979 1  1.23318968E-01  2.00000000E+04
    978    984 1  1.32302583E-01  2.00000000E+04
    977    980 1  1.52078231E-01  2.00000000E+04
    980    981 1  1.50397233E-01  2.00000000E+04
    981    982 1  1.22151916E-01  2.00000000E+04
    981    983 1  1.33108159E-01  2.00000000E+04
    984    985 1  1.46317151E-01  2.00000000E+04
    985    986 1  1.53390462E-01  2.00000000E+04
    986    987 1  1.22133195E-01  2.00000000E+04
    986    998 1  1.33980179E-01  2.00000000E+04
    985    988 1  1.53921033E-01  2.00000000E+04
    988    989 1  1.49085252E-01  2.00000000E+04
    989    990 1  1.35387928E-01  2.00000000E+04
    989    991 1  1.43958810E-01  2.00000000E+04
    990    992 1  1.36444910E-01  2.00000000E+04
    991    993 1  1.40185294E-01  2.00000000E+04
    992    993 1  1.36551701E-01  2.00000000E+04
    993    995 1  1.38475209E-01  2.00000000E+04
    995    997 1  1.36028576E-01  2.00000000E+04
    996    997 1  1.40087755E-01  2.00000000E+04
    994    996 1  1.37935186E-01  2.00000000E+04
    991    994 1  1.40556488E-01  2.00000000E+04
    998    999 1  1.44962178E-01  2.00000000E+04
    999   1000 1  1.53546504E-01  2.00000000E+04
   1000   1001 1  1.22140643E-01  2.00000000E+04
   1000   1009 1  1.33680556E-01  2.00000000E+04
    999   1002 1  1.53516894E-01  2.00000000E+04
   1002   1003 1  1.53130672E-01  2.00000000E+04
   1003   1004 1  1.52805405E-01  2.00000000E+04
   1004   1005 1  1.46315827E-01  2.00000000E+04
   1005   1006 1  1.33553238E-01  2.00000000E+04
   1006   1007 1  1.33159277E-01  2.00000000E+04
   1006   1008 1  1.32918915E-01  2.00000000E+04
   1009   1010 1  1.46789807E-01  2.00000000E+04
   1010   1011 1  1.52450625E-01  2.00000000E+04
   1011   1012 1  1.23559513E-01  2.00000000E+04
   1011   1016 1  1.33662235E-01  2.00000000E+04
   1010   1013 1  1.52068164E-01  2.00000000E+04
   1013   1014 1  1.42670895E-01  2.00000000E+04
   1013   1015 1  1.53534678E-01  2.00000000E+04
   1016   1017 1  1.46661643E-01  2.00000000E+04
   1017   1018 1  1.51829433E-01  2.00000000E+04
   1018   1019 1  1.22188470E-01  2.00000000E+04
   1018   1025 1  1.32488364E-01  2.00000000E+04
   1017   1020 1  1.52041369E-01  2.00000000E+04
   1020   1021 1  1.50443104E-01  2.00000000E+04
   1021   1022 1  1.50819036E-01  2.00000000E+04
   1022   1023 1  1.50594180E-01  2.00000000E+04
   1023   1024 1  1.47504954E-01  2.00000000E+04
   1025   1026 1  1.45888549E-01  2.00000000E+04
   1026   1027 1  1.52692291E-01  2.00000000E+04
   1027   1028 1  1.22339409E-01  2.00000000E+04
   1027   1029 1  1.32440971E-01  2.00000000E+04
   1029   1030 1  1.44939830E-01  2.00000000E+04
   1030   1031 1  1.51469948E-01  2.00000000E+04
   1031   1032 1  1.22052456E-01  2.00000000E+04
   1031   1036 1  1.33253045E-01  2.00000000E+04
   1030   1033 1  1.53934888E-01  2.00000000E+04
   1033   1034 1  1.53595839E-01  2.00000000E+04
   1033   1035 1  1.50692211E-01  2.00000000E+04
   1036   1037 1  1.46332499E-01  2.00000000E+04
   1037   1038 1  1.53323796E-01  2.00000000E+04
   1038   1039 1  1.22347736E-01  2.00000000E+04
   1038   1044 1  1.33700485E-01  2.00000000E+04
   1037   1040 1  1.54018179E-01  2.00000000E+04
   1040   1041 1  1.52939435E-01  2.00000000E+04
   1041   1042 1  1.24941719E-01  2.00000000E+04
   1041   1043 1  1.24720249E-01  2.00000000E+04
   1044   1045 1  1.45013823E-01  2.00000000E+04
   1045   1046 1  1.51494236E-01  2.00000000E+04
   1046   1047 1  1.22202511E-01  2.00000000E+04
   1046   1051 1  1.33804981E-01  2.00000000E+04
   1045   1048 1  1.54049181E-01  2.00000000E+04
   1048   1049 1  1.50972327E-01  2.00000000E+04
   1048   1050 1  1.53452161E-01  2.00000000E+04
   1051   1052 1  1.44920527E-01  2.00000000E+04
   1052   1053 1  1.52384128E-01  2.00000000E+04
   1053   1054 1  1.22100584E-01  2.00000000E+04
   1053   1058 1  1.33769762E-01  2.00000000E+04
   1052   1055 1  1.52100147E-01  2.00000000E+04
   1055   1056 1  1.50719207E-01  2.00000000E+04
   1055   1057 1  1.53721558E-01  2.00000000E+04
   1058   1059 1  1.46672627E-01  2.00000000E+04
   1059   1060 1  1.53485704E-01  2.00000000E+04
   1060   1061 1  1.22223933E-01  2.00000000E+04
   1060   1063 1  1.33846923E-01  2.00000000E+04
   1059   1062 1  1.52153821E-01  2.00000000E+04
   1063   1064 1  1.46676344E-01  2.00000000E+04
   1064   1065 1  1.51532225E-01  2.00000000E+04
   1065   1066 1  1.22822126E-01  2.00000000E+04
   1065   1075 1  1.33868025E-01  2.00000000E+04
   1064   1067 1  1.53917281E-01  2.00000000E+04
   1067   1068 1  1.50246252E-01  2.00000000E+04
   1068   1069 1  1.39758201E-01  2.00000000E+04
   1068   1070 1  1.38551780E-01  2.00000000E+04
   1069   1071 1  1.38378907E-01  2.00000000E+04
   1070   1072 1  1.38268033E-01  2.00000000E+04
   1071   1073 1  1.38910505E-01  2.00000000E+04
   1072   1073 1  1.38949449E-01  2.00000000E+04
   1073   1074 1  1.38549500E-01  2.00000000E+04
   1075   1076 1  1.46666249E-01  2.00000000E+04
   1076   1077 1  1.52387890E-01  2.00000000E+04
   1077   1078 1  1.22275198E-01  2.00000000E+04
   1077   1080 1  1.33703008E-01  2.00000000E+04
   1076   1079 1  1.52660322E-01  2.00000000E+04
   1080   1081 1  1.46644932E-01  2.00000000E+04
   1081   1082 1  1.53437198E-01  2.00000000E+04
   1082   1083 1  1.22634496E-01  2.00000000E+04
   1082   1088 1  1.33645333E-01  2.00000000E+04
   1081   1084 1  1.53960289E-01  2.00000000E+04
   1084   1085 1  1.52719964E-01  2.00000000E+04
   1085   1086 1  1.22226482E-01  2.00000000E+04
   1085   1087 1  1.31862415E-01  2.00000000E+04
   1088   1089 1  1.46645298E-01  2.00000000E+04
   1089   1090 1  1.53571928E-01  2.00000000E+04
   1090   1091 1  1.22375119E-01  2.00000000E+04
   1090   1097 1  1.31892853E-01  2.00000000E+04
   1089   1092 1  1.53948783E-01  2.00000000E+04
   1092   1093 1  1.53522882E-01  2.00000000E+04
   1093   1094 1  1.52838641E-01  2.00000000E+04
   1094   1095 1  1.22183755E-01  2.00000000E+04
   1094   1096 1  1.33797815E-01  2.00000000E+04
   1097   1098 1  1.44983532E-01  2.00000000E+04
   1098   1099 1  1.51557255E-01  2.00000000E+04
   1099   1100 1  1.22808578E-01  2.00000000E+04
   1099   1105 1  1.33903085E-01  2.00000000E+04
   1098   1101 1  1.53821776E-01  2.00000000E+04
   1101   1102 1  1.52562588E-01  2.00000000E+04
   1102   1103 1  1.25745714E-01  2.00000000E+04
   1102   1104 1  1.24112808E-01  2.00000000E+04
   1105   1106 1  1.46598031E-01  2.00000000E+04
   1106   1107 1  1.51720129E-01  2.00000000E+04
   1107   1108 1  1.22235849E-01  2.00000000E+04
   1107   1113 1  1.33810566E-01  2.00000000E+04
   1106   1109 1  1.53931216E-01  2.00000000E+04
   1109   1110 1  1.52624963E-01  2.00000000E+04
   1110   1111 1  1.53516943E-01  2.00000000E+04
   1110   1112 1  1.53363422E-01  2.00000000E+04
   1113   1114 1  1.46550681E-01  2.00000000E+04
   1114   1115 1  1.53298647E-01  2.00000000E+04
   1115   1116 1  1.22804519E-01  2.00000000E+04
   1115   1121 1  1.31972010E-01  2.00000000E+04
   1114   1117 1  1.52021126E-01  2.00000000E+04
   1117   1118 1  1.53320107E-01  2.00000000E+04
   1118   1120 1  1.52997611E-01  2.00000000E+04
   1117   1119 1  1.53010528E-01  2.00000000E+04
   1121   1122 1  1.45075468E-01  2.00000000E+04
   1122   1123 1  1.53249688E-01  2.00000000E+04
   1123   1124 1  1.22213819E-01  2.00000000E+04
   1123   1133 1  1.32257015E-01  2.00000000E+04
   1122   1125 1  1.53924734E-01  2.00000000E+04
   1125   1126 1  1.52261850E-01  2.00000000E+04
   1126   1127 1  1.39880714E-01  2.00000000E+04
   1126   1128 1  1.37817581E-01  2.00000000E+04
   1127   1129 1  1.39569886E-01  2.00000000E+04
   1128   1130 1  1.36941277E-01  2.00000000E+04
   1129   1131 1  1.39006411E-01  2.00000000E+04
   1130   1131 1  1.36633338E-01  2.00000000E+04
   1131   1132 1  1.36717847E-01  2.00000000E+04
   1133   1134 1  1.45488802E-01  2.00000000E+04
   1134   1135 1  1.51529092E-01  2.00000000E+04
   1135   1136 1  1.22398154E-01  2.00000000E+04
   1135   1139 1  1.31753538E-01  2.00000000E+04
   1134   1137 1  1.52244102E-01  2.00000000E+04
   1137   1138 1  1.40714673E-01  2.00000000E+04
   1139   1140 1  1.44869789E-01  2.00000000E+04
   1140   1141 1  1.51712491E-01  2.00000000E+04
   1141   1142 1  1.22159249E-01  2.00000000E+04
   1141   1147 1  1.33761715E-01  2.00000000E+04
   1140   1143 1  1.52084166E-01  2.00000000E+04
   1143   1144 1  1.50389852E-01  2.00000000E+04
   1144   1145 1  1.25703767E-01  2.00000000E+04
   1144   1146 1  1.23999622E-01  2.00000000E+04
   1147   1148 1  1.44858515E-01  2.00000000E+04
   1148   1149 1  1.52710110E-01  2.00000000E+04
   1149   1150 1  1.22147663E-01  2.00000000E+04
   1149   1155 1  1.32196487E-01  2.00000000E+04
   1148   1151 1  1.53846302E-01  2.00000000E+04
   1151   1152 1  1.53920769E-01  2.00000000E+04
   1152   1153 1  1.53520418E-01  2.00000000E+04
   1152   1154 1  1.50615859E-01  2.00000000E+04
   1155   1156 1  1.44866137E-01  2.00000000E+04
   1156   1157 1  1.53532214E-01  2.00000000E+04
   1157   1158 1  1.22248229E-01  2.00000000E+04
   1157   1162 1  1.33333232E-01  2.00000000E+04
   1156   1159 1  1.51996967E-01  2.00000000E+04
   1159   1160 1  1.42645160E-01  2.00000000E+04
   1159   1161 1  1.53772570E-01  2.00000000E+04
   1162   1163 1  1.46724714E-01  2.00000000E+04
   1163   1164 1  1.53481337E-01  2.00000000E+04
   1164   1165 1  1.22160702E-01  2.00000000E+04
   1164   1167 1  1.31847613E-01  2.00000000E+04
   1163   1166 1  1.50848969E-01  2.00000000E+04
   1167   1168 1  1.44243633E-01  2.00000000E+04
   1168   1169 1  1.52283350E-01  2.00000000E+04
   1169   1170 1  1.22065109E-01  2.00000000E+04
   1169   1171 1  1.33195271E-01  2.00000000E+04
   1171   1172 1  1.46689958E-01  2.00000000E+04
   1172   1173 1  1.51962685E-01  2.00000000E+04
   1173   1174 1  1.22249925E-01  2.00000000E+04
   1173   1182 1  1.32725505E-01  2.00000000E+04
   1172   1175 1  1.52195491E-01  2.00000000E+04
   1175   1176 1  1.50572974E-01  2.00000000E+04
   1176   1177 1  1.50728098E-01  2.00000000E+04
   1177   1178 1  1.45051652E-01  2.00000000E+04
   1178   1179 1  1.32444417E-01  2.00000000E+04
   1179   1180 1  1.31690732E-01  2.00000000E+04
   1179   1181 1  1.33209993E-01  2.00000000E+04
   1182   1183 1  1.45066538E-01  2.00000000E+04
   1183   1184 1  1.51317488E-01  2.00000000E+04
   1184   1185 1  1.22367466E-01  2.00000000E+04
   1184   1190 1  1.33822782E-01  2.00000000E+04
   1183   1186 1  1.53747762E-01  2.00000000E+04
   1186   1187 1  1.53764068E-01  2.00000000E+04
   1187   1188 1  1.52633515E-01  2.00000000E+04
   1187   1189 1  1.51584442E-01  2.00000000E+04
   1190   1191 1  1.46435581E-01  2.00000000E+04
   1191   1192 1  1.51474507E-01  2.00000000E+04
   1192   1193 1  1.22280181E-01  2.00000000E+04
   1192   1198 1  1.33693192E-01  2.00000000E+04
   1191   1194 1  1.52057362E-01  2.00000000E+04
   1194   1195 1  1.50355958E-01  2.00000000E+04
   1195   1196 1  1.24208655E-01  2.00000000E+04
   1195   1197 1  1.24111547E-01  2.00000000E+04
   1198   1199 1  1.45152197E-01  2.00000000E+04
   1199   1200 1  1.53364508E-01  2.00000000E+04
   1200   1201 1  1.22258814E-01  2.00000000E+04
   1200   1203 1  1.33836120E-01  2.00000000E+04
   1199   1202 1  1.50925376E-01  2.00000000E+04
   1203   1204 1  1.46621106E-01  2.00000000E+04
   1204   1205 1  1.53399414E-01  2.00000000E+04
   1205   1206 1  1.22316627E-01  2.00000000E+04
   1205   1208 1  1.33939529E-01  2.00000000E+04
   1204   1207 1  1.50688443E-01  2.00000000E+04
   1208   1209 1  1.44913498E-01  2.00000000E+04
   1209   1210 1  1.51857994E-01  2.00000000E+04
   1210   1211 1  1.22245797E-01  2.00000000E+04
   1210   1216 1  1.33789282E-01  2.00000000E+04
   1209   1212 1  1.53903896E-01  2.00000000E+04
   1212   1213 1  1.53931156E-01  2.00000000E+04
   1213   1214 1  1.53021649E-01  2.00000000E+04
   1213   1215 1  1.53650340E-01  2.00000000E+04
   1216   1217 1  1.44984161E-01  2.00000000E+04
   1217   1218 1  1.51392647E-01  2.00000000E+04
   1218   1219 1  1.22002828E-01  2.00000000E+04
   1218   1225 1  1.34120079E-01  2.00000000E+04
   1217   1220 1  1.53847393E-01  2.00000000E+04
   1220   1221 1  1.53311189E-01  2.00000000E+04
   1221   1222 1  1.52669389E-01  2.00000000E+04
   1222   1223 1  1.22156963E-01  2.00000000E+04
   1222   1224 1  1.33657202E-01  2.00000000E+04
   1225   1226 1  1.46604945E-01  2.00000000E+04
   1226   1227 1  1.53321644E-01  2.00000000E+04
   1227   1228 1  1.24053952E-01  2.00000000E+04
   1227   1233 1  1.33421912E-01  2.00000000E+04
   1226   1229 1  1.54186749E-01  2.00000000E+04
   1229   1230 1  1.52810917E-01  2.00000000E+04
   1230   1231 1  1.25755646E-01  2.00000000E+04
   1230   1232 1  1.24762554E-01  2.00000000E+04
   1233   1234 1  1.46499111E-01  2.00000000E+04
   1234   1235 1  1.53898803E-01  2.00000000E+04
   1235   1236 1  1.24019880E-01  2.00000000E+04
   1235   1242 1  1.33632942E-01  2.00000000E+04
   1234   1237 1  1.51988678E-01  2.00000000E+04
   1237   1238 1  1.50805409E-01  2.00000000E+04
   1238   1239 1  1.52704121E-01  2.00000000E+04
   1239   1240 1  1.25862319E-01  2.00000000E+04
   1239   1241 1  1.23907115E-01  2.00000000E+04
   1242   1243 1  1.46948822E-01  2.00000000E+04
   1243   1244 1  1.53341703E-01  2.00000000E+04
   1244   1245 1  1.22171570E-01  2.00000000E+04
   1244   1249 1  1.33813212E-01  2.00000000E+04
   1243   1246 1  1.53948422E-01  2.00000000E+04
   1246   1247 1  1.50969554E-01  2.00000000E+04
   1246   1248 1  1.52150159E-01  2.00000000E+04
   1249   1250 1  1.46655778E-01  2.00000000E+04
   1250   1251 1  1.53453020E-01  2.00000000E+04
   1251   1252 1  1.23130689E-01  2.00000000E+04
   1251   1254 1  1.33849409E-01  2.00000000E+04
   1250   1253 1  1.53550430E-01  2.00000000E+04
   1254   1255 1  1.46631132E-01  2.00000000E+04
   1255   1256 1  1.52897646E-01  2.00000000E+04
   1256   1257 1  1.24007742E-01  2.00000000E+04
   1256   1259 1  1.33807228E-01  2.00000000E+04
   1255   1258 1  1.53149407E-01  2.00000000E+04
   1259   1260 1  1.45328009E-01  2.00000000E+04
   1260   1261 1  1.53392432E-01  2.00000000E+04
   1261   1262 1  1.24030508E-01  2.00000000E+04
   1261   1265 1  1.33452357E-01  2.00000000E+04
   1260   1263 1  1.52079577E-01  2.00000000E+04
   1263   1264 1  1.40791481E-01  2.00000000E+04
   1265   1266 1  1.45221589E-01  2.00000000E+04
   1266   1267 1  1.52305941E-01  2.00000000E+04
   1267   1268 1  1.23978710E-01  2.00000000E+04
   1267   1274 1  1.31872392E-01  2.00000000E+04
   1266   1269 1  1.52123544E-01  2.00000000E+04
   1269   1270 1  1.53358773E-01  2.00000000E+04
   1270   1271 1  1.52836281E-01  2.00000000E+04
   1271   1272 1  1.25559280E-01  2.00000000E+04
   1271   1273 1  1.24898685E-01  2.00000000E+04
   1274   1275 1  1.44331238E-01  2.00000000E+04
   1275   1276 1  1.52565352E-01  2.00000000E+04
   1276   1277 1  1.22113455E-01  2.00000000E+04
   1276   1278 1  1.33860945E-01  2.00000000E+04
   1278   1279 1  1.46849611E-01  2.00000000E+04
   1279   1280 1  1.53430152E-01  2.00000000E+04
   1280   1281 1  1.24067198E-01  2.00000000E+04
   1280   1289 1  1.32085821E-01  2.00000000E+04
   1279   1282 1  1.53995788E-01  2.00000000E+04
   1282   1283 1  1.51494823E-01  2.00000000E+04
   1283   1284 1  1.39411613E-01  2.00000000E+04
   1283   1285 1  1.37478040E-01  2.00000000E+04
   1284   1286 1  1.39526251E-01  2.00000000E+04
   1285   1287 1  1.39473368E-01  2.00000000E+04
   1286   1288 1  1.38762804E-01  2.00000000E+04
   1287   1288 1  1.39040968E-01  2.00000000E+04
   1289   1290 1  1.44956033E-01  2.00000000E+04
   1290   1291 1  1.51670397E-01  2.00000000E+04
   1291   1292 1  1.22158102E-01  2.00000000E+04
   1291   1297 1  1.32325347E-01  2.00000000E+04
   1290   1293 1  1.53129452E-01  2.00000000E+04
   1293   1294 1  1.52044689E-01  2.00000000E+04
   1294   1295 1  1.53193524E-01  2.00000000E+04
   1294   1296 1  1.50814442E-01  2.00000000E+04
   1297   1298 1  1.45381226E-01  2.00000000E+04
   1298   1299 1  1.53487398E-01  2.00000000E+04
   1299   1300 1  1.22259144E-01  2.00000000E+04
   1299   1306 1  1.31962170E-01  2.00000000E+04
   1298   1301 1  1.52107943E-01  2.00000000E+04
   1301   1302 1  1.50627899E-01  2.00000000E+04
   1302   1303 1  1.50582123E-01  2.00000000E+04
   1303   1304 1  1.50501701E-01  2.00000000E+04
   1304   1305 1  1.47381033E-01  2.00000000E+04
   1306   1307 1  1.45120465E-01  2.00000000E+04
   1307   1308 1  1.52008929E-01  2.00000000E+04
   1308   1309 1  1.22188850E-01  2.00000000E+04
   1308   1315 1  1.33795764E-01  2.00000000E+04
   1307   1310 1  1.52550648E-01  2.00000000E+04
   1310   1311 1  1.53321187E-01  2.00000000E+04
   1311   1312 1  1.52757220E-01  2.00000000E+04
   1312   1313 1  1.22227162E-01  2.00000000E+04
   1312   1314 1  1.33805792E-01  2.00000000E+04
   1315   1316 1  1.45710345E-01  2.00000000E+04
   1316   1317 1  1.53698715E-01  2.00000000E+04
   1317   1318 1  1.23959615E-01  2.00000000E+04
   1317   1322 1  1.33602976E-01  2.00000000E+04
   1316   1319 1  1.51928943E-01  2.00000000E+04
   1319   1320 1  1.46715217E-01  2.00000000E+04
   1320   1321 1  1.52089013E-01  2.00000000E+04
   1321   1315 1  1.46708719E-01  2.00000000E+04
   1322   1323 1  1.46583672E-01  2.00000000E+04
   1323   1324 1  1.53911591E-01  2.00000000E+04
   1324   1325 1  1.21982352E-01  2.00000000E+04
   1324   1327 1  1.33942124E-01  2.00000000E+04
   1323   1326 1  1.51220868E-01  2.00000000E+04
   1327   1328 1  1.46012613E-01  2.00000000E+04
   1328   1329 1  1.52428520E-01  2.00000000E+04
   1329   1330 1  1.23906076E-01  2.00000000E+04
   1329   1331 1  1.33808974E-01  2.00000000E+04
   1331   1332 1  1.46779804E-01  2.00000000E+04
   1332   1333 1  1.53568503E-01  2.00000000E+04
   1333   1334 1  1.22313066E-01  2.00000000E+04
   1333   1340 1  1.33532233E-01  2.00000000E+04
   1332   1335 1  1.52088698E-01  2.00000000E+04
   1335   1336 1  1.53047629E-01  2.00000000E+04
   1336   1337 1  1.51572563E-01  2.00000000E+04
   1337   1338 1  1.51586578E-01  2.00000000E+04
   1338   1339 1  1.48341126E-01  2.00000000E+04
   1340   1341 1  1.46536407E-01  2.00000000E+04
   1341   1342 1  1.53622123E-01  2.00000000E+04
   1342   1343 1  1.22232591E-01  2.00000000E+04
   1342   1349 1  1.33711859E-01  2.00000000E+04
   1341   1344 1  1.53866465E-01  2.00000000E+04
   1344   1345 1  1.53338819E-01  2.00000000E+04
   1345   1346 1  1.52852494E-01  2.00000000E+04
   1346   1347 1  1.25838864E-01  2.00000000E+04
   1346   1348 1  1.23977999E-01  2.00000000E+04
   1349   1350 1  1.45769109E-01  2.00000000E+04
   1350   1351 1  1.50851887E-01  2.00000000E+04
   1351   1352 1  1.22382246E-01  2.00000000E+04
   1351   1361 1  1.31847267E-01  2.00000000E+04
   1350   1353 1  1.51227551E-01  2.00000000E+04
   1353   1354 1  1.48168542E-01  2.00000000E+04
   1354   1355 1  1.38021787E-01  2.00000000E+04
   1354   1356 1  1.37891294E-01  2.00000000E+04
   1355   1357 1  1.36857085E-01  2.00000000E+04
   1356   1358 1  1.36720478E-01  2.00000000E+04
   1357   1359 1  1.38304118E-01  2.00000000E+04
   1358   1359 1  1.38416641E-01  2.00000000E+04
   1359   1360 1  1.36525779E-01  2.00000000E+04
   1361   1362 1  1.44825424E-01  2.00000000E+04
   1362   1363 1  1.51441461E-01  2.00000000E+04
   1363   1364 1  1.22156263E-01  2.00000000E+04
   1363   1366 1  1.32009209E-01  2.00000000E+04
   1362   1365 1  1.50576908E-01  2.00000000E+04
   1366   1367 1  1.44831093E-01  2.00000000E+04
   1367   1368 1  1.51645924E-01  2.00000000E+04
   1368   1369 1  1.23629441E-01  2.00000000E+04
   1368   1377 1  1.31915781E-01  2.00000000E+04
   1367   1370 1  1.52005253E-01  2.00000000E+04
   1370   1371 1  1.50383326E-01  2.00000000E+04
   1371   1372 1  1.39273327E-01  2.00000000E+04
   1371   1373 1  1.38533195E-01  2.00000000E+04
   1372   1374 1  1.38787331E-01  2.00000000E+04
   1373   1375 1  1.39142709E-01  2.00000000E+04
   1374   1376 1  1.37889305E-01  2.00000000E+04
   1375   1376 1  1.37957282E-01  2.00000000E+04
   1377   1378 1  1.45035292E-01  2.00000000E+04
   1378   1379 1  1.51388102E-01  2.00000000E+04
   1379   1380 1  1.22727431E-01  2.00000000E+04
   1379   1382 1  1.33851685E-01  2.00000000E+04
   1378   1381 1  1.50559215E-01  2.00000000E+04
   1382   1383 1  1.45785745E-01  2.00000000E+04
   1383   1384 1  1.52232896E-01  2.00000000E+04
   1384   1385 1  1.22237706E-01  2.00000000E+04
   1384   1386 1  1.33726505E-01  2.00000000E+04
   1386   1387 1  1.46151111E-01  2.00000000E+04
   1387   1388 1  1.53383813E-01  2.00000000E+04
   1388   1389 1  1.22260541E-01  2.00000000E+04
   1388   1393 1  1.33839332E-01  2.00000000E+04
   1387   1390 1  1.51993766E-01  2.00000000E+04
   1390   1391 1  1.47017444E-01  2.00000000E+04
   1391   1392 1  1.51720435E-01  2.00000000E+04
   1392   1386 1  1.46739724E-01  2.00000000E+04
   1393   1394 1  1.46674562E-01  2.00000000E+04
   1394   1395 1  1.51512999E-01  2.00000000E+04
   1395   1396 1  1.22162944E-01  2.00000000E+04
   1395   1399 1  1.33781227E-01  2.00000000E+04
   1394   1397 1  1.52089310E-01  2.00000000E+04
   1397   1398 1  1.40870889E-01  2.00000000E+04
   1399   1400 1  1.44819066E-01  2.00000000E+04
   1400   1401 1  1.51656799E-01  2.00000000E+04
   1401   1402 1  1.22164084E-01  2.00000000E+04
   1401   1406 1  1.31845614E-01  2.00000000E+04
   1400   1403 1  1.52159916E-01  2.00000000E+04
   1403   1404 1  1.53317639E-01  2.00000000E+04
   1403   1405 1  1.51515778E-01  2.00000000E+04
   1406   1407 1  1.44788970E-01  2.00000000E+04
   1407   1408 1  1.51402821E-01  2.00000000E+04
   1408   1409 1  1.22435931E-01  2.00000000E+04
   1408   1415 1  1.31985809E-01  2.00000000E+04
   1407   1410 1  1.52169908E-01  2.00000000E+04
   1410   1411 1  1.53045161E-01  2.00000000E+04
   1411   1412 1  1.53225209E-01  2.00000000E+04
   1412   1413 1  1.53363613E-01  2.00000000E+04
   1413   1414 1  1.48266005E-01  2.00000000E+04
   1415   1416 1  1.44715819E-01  2.00000000E+04
   1416   1417 1  1.51419977E-01  2.00000000E+04
   1417   1418 1  1.22236616E-01  2.00000000E+04
   1417   1423 1  1.32099062E-01  2.00000000E+04
   1416   1419 1  1.52028626E-01  2.00000000E+04
   1419   1420 1  1.50355007E-01  2.00000000E+04
   1420   1421 1  1.24311232E-01  2.00000000E+04
   1420   1422 1  1.24131400E-01  2.00000000E+04
   1423   1424 1  1.46832087E-01  2.00000000E+04
   1424   1425 1  1.53424605E-01  2.00000000E+04
   1425   1426 1  1.23887309E-01  2.00000000E+04
   1425   1432 1  1.33948336E-01  2.00000000E+04
   1424   1427 1  1.52644890E-01  2.00000000E+04
   1427   1428 1  1.53093176E-01  2.00000000E+04
   1428   1429 1  1.52027416E-01  2.00000000E+04
   1429   1430 1  1.51251567E-01  2.00000000E+04
   1430   1431 1  1.48474137E-01  2.00000000E+04
   1432   1433 1  1.46669937E-01  2.00000000E+04
   1433   1434 1  1.53302969E-01  2.00000000E+04
   1434   1435 1  1.22187498E-01  2.00000000E+04
   1434   1441 1  1.31873676E-01  2.00000000E+04
   1433   1436 1  1.52225699E-01  2.00000000E+04
   1436   1437 1  1.53367665E-01  2.00000000E+04
   1437   1438 1  1.52218319E-01  2.00000000E+04
   1438   1439 1  1.51163770E-01  2.00000000E+04
   1439   1440 1  1.48529581E-01  2.00000000E+04
   1441   1442 1  1.44876480E-01  2.00000000E+04
   1442   1443 1  1.51554703E-01  2.00000000E+04
   1443   1444 1  1.22337522E-01  2.00000000E+04
   1443   1453 1  1.31691151E-01  2.00000000E+04
   1442   1445 1  1.51776413E-01  2.00000000E+04
   1445   1446 1  1.49902710E-01  2.00000000E+04
   1446   1447 1  1.38927949E-01  2.00000000E+04
   1446   1448 1  1.37841860E-01  2.00000000E+04
   1447   1449 1  1.36880398E-01  2.00000000E+04
   1448   1450 1  1.37071190E-01  2.00000000E+04
   1449   1451 1  1.38408105E-01  2.00000000E+04
   1450   1451 1  1.37972428E-01  2.00000000E+04
   1451   1452 1  1.36510625E-01  2.00000000E+04
   1453   1454 1  1.44916724E-01  2.00000000E+04
   1454   1455 1  1.53503791E-01  2.00000000E+04
   1455   1456 1  1.22325684E-01  2.00000000E+04
   1455   1464 1  1.33752122E-01  2.00000000E+04
   1454   1457 1  1.52093198E-01  2.00000000E+04
   1457   1458 1  1.48990672E-01  2.00000000E+04
   1458   1459 1  1.37626429E-01  2.00000000E+04
   1458   1460 1  1.37996783E-01  2.00000000E+04
   1459   1461 1  1.39223526E-01  2.00000000E+04
   1460   1462 1  1.39450028E-01  2.00000000E+04
   1461   1463 1  1.38504600E-01  2.00000000E+04
   1462   1463 1  1.38243898E-01  2.00000000E+04
   1464   1465 1  1.45782643E-01  2.00000000E+04
   1465   1466 1  1.52290314E-01  2.00000000E+04
   1466   1467 1  1.22269052E-01  2.00000000E+04
   1466   1468 1  1.33764343E-01  2.00000000E+04
   1468   1469 1  1.45242680E-01  2.00000000E+04
   1469   1470 1  1.53335868E-01  2.00000000E+04
   1470   1471 1  1.22267442E-01  2.00000000E+04
   1470   1476 1  1.31907053E-01  2.00000000E+04
   1469   1472 1  1.53739866E-01  2.00000000E+04
   1472   1473 1  1.52776141E-01  2.00000000E+04
   1473   1474 1  1.25778470E-01  2.00000000E+04
   1473   1475 1  1.23981456E-01  2.00000000E+04
   1476   1477 1  1.44496156E-01  2.00000000E+04
   1477   1478 1  1.50793077E-01  2.00000000E+04
   1478   1479 1  1.23737974E-01  2.00000000E+04
   1478   1480 1  1.33852835E-01  2.00000000E+04
   1480   1481 1  1.46355730E-01  2.00000000E+04
   1481   1482 1  1.53301107E-01  2.00000000E+04
   1482   1483 1  1.22094044E-01  2.00000000E+04
   1482   1487 1  1.33833068E-01  2.00000000E+04
   1481   1484 1  1.53936964E-01  2.00000000E+04
   1484   1485 1  1.44120720E-01  2.00000000E+04
   1484   1486 1  1.53568645E-01  2.00000000E+04
   1487   1488 1  1.44708622E-01  2.00000000E+04
   1488   1489 1  1.50919212E-01  2.00000000E+04
   1489   1490 1  1.22892274E-01  2.00000000E+04
   1489   1491 1  1.33742434E-01  2.00000000E+04
   1491   1492 1  1.46732362E-01  2.00000000E+04
   1492   1493 1  1.51491517E-01  2.00000000E+04
   1493   1494 1  1.22239397E-01  2.00000000E+04
   1493   1498 1  1.33816453E-01  2.00000000E+04
   1492   1495 1  1.53874947E-01  2.00000000E+04
   1495   1496 1  1.51949926E-01  2.00000000E+04
   1495   1497 1  1.53629751E-01  2.00000000E+04
   1498   1499 1  1.45672945E-01  2.00000000E+04
   1499   1500 1  1.52242648E-01  2.00000000E+04
   1500   1501 1  1.22304430E-01  2.00000000E+04
   1500   1502 1  1.33690838E-01  2.00000000E+04
   1502   1503 1  1.46447031E-01  2.00000000E+04
   1503   1504 1  1.51658569E-01  2.00000000E+04
   1504   1505 1  1.22029444E-01  2.00000000E+04
   1504   1510 1  1.33900302E-01  2.00000000E+04
   1503   1506 1  1.52054355E-01  2.00000000E+04
   1506   1507 1  1.52002393E-01  2.00000000E+04
   1507   1508 1  1.53446225E-01  2.00000000E+04
   1507   1509 1  1.53723057E-01  2.00000000E+04
   1510   1511 1  1.44977634E-01  2.00000000E+04
   1511   1512 1  1.53534505E-01  2.00000000E+04
   1512   1513 1  1.22234442E-01  2.00000000E+04
   1512   1521 1  1.31975922E-01  2.00000000E+04
   1511   1514 1  1.53923475E-01  2.00000000E+04
   1514   1515 1  1.53342078E-01  2.00000000E+04
   1515   1516 1  1.50808475E-01  2.00000000E+04
   1516   1517 1  1.46892358E-01  2.00000000E+04
   1517   1518 1  1.33500476E-01  2.00000000E+04
   1518   1519 1  1.31774855E-01  2.00000000E+04
   1518   1520 1  1.33542876E-01  2.00000000E+04
   1521   1522 1  1.46627882E-01  2.00000000E+04
   1522   1523 1  1.52319095E-01  2.00000000E+04
   1523   1524 1  1.22146741E-01  2.00000000E+04
   1523   1530 1  1.31934478E-01  2.00000000E+04
   1522   1525 1  1.51849623E-01  2.00000000E+04
   1525   1526 1  1.50255527E-01  2.00000000E+04
   1526   1527 1  1.50785784E-01  2.00000000E+04
   1527   1528 1  1.50523858E-01  2.00000000E+04
   1528   1529 1  1.47669400E-01  2.00000000E+04
   1530   1531 1  1.46364527E-01  2.00000000E+04
   1531   1532 1  1.53894801E-01  2.00000000E+04
   1532   1533 1  1.22057249E-01  2.00000000E+04
   1532   1538 1  1.33983909E-01  2.00000000E+04
   1531   1534 1  1.53238006E-01  2.00000000E+04
   1534   1535 1  1.52542178E-01  2.00000000E+04
   1535   1536 1  1.24300694E-01  2.00000000E+04
   1535   1537 1  1.24069430E-01  2.00000000E+04
   1538   1539 1  1.46961944E-01  2.00000000E+04
   1539   1540 1  1.52376819E-01  2.00000000E+04
   1540   1541 1  1.24098980E-01  2.00000000E+04
   1540   1546 1  1.32026109E-01  2.00000000E+04
   1539   1542 1  1.54041435E-01  2.00000000E+04
   1542   1543 1  1.52512453E-01  2.00000000E+04
   1543   1544 1  1.24645845E-01  2.00000000E+04
   1543   1545 1  1.24506040E-01  2.00000000E+04
   1546   1547 1  1.44612802E-01  2.00000000E+04
   1547   1548 1  1.53508096E-01  2.00000000E+04
   1548   1549 1  1.23035449E-01  2.00000000E+04
   1548   1553 1  1.33839692E-01  2.00000000E+04
   1547   1550 1  1.52127396E-01  2.00000000E+04
   1550   1551 1  1.42689992E-01  2.00000000E+04
   1550   1552 1  1.50502166E-01  2.00000000E+04
   1553   1554 1  1.46715289E-01  2.00000000E+04
   1554   1555 1  1.52972535E-01  2.00000000E+04
   1555   1556 1  1.23986271E-01  2.00000000E+04
   1555   1562 1  1.32020866E-01  2.00000000E+04
   1554   1557 1  1.53961169E-01  2.00000000E+04
   1557   1558 1  1.53466063E-01  2.00000000E+04
   1558   1559 1  1.52929119E-01  2.00000000E+04
   1559   1560 1  1.25724301E-01  2.00000000E+04
   1559   1561 1  1.24288085E-01  2.00000000E+04
   1562   1563 1  1.44839318E-01  2.00000000E+04
   1563   1564 1  1.53533702E-01  2.00000000E+04
   1564   1565 1  1.22657516E-01  2.00000000E+04
   1564   1570 1  1.33669041E-01  2.00000000E+04
   1563   1566 1  1.53922997E-01  2.00000000E+04
   1566   1567 1  1.52931332E-01  2.00000000E+04
   1567   1568 1  1.53071599E-01  2.00000000E+04
   1567   1569 1  1.50828686E-01  2.00000000E+04
   1570   1571 1  1.46782498E-01  2.00000000E+04
   1571   1572 1  1.52922013E-01  2.00000000E+04
   1572   1573 1  1.23246327E-01  2.00000000E+04
   1572   1579 1  1.32759900E-01  2.00000000E+04
   1571   1574 1  1.53857636E-01  2.00000000E+04
   1574   1575 1  1.53400863E-01  2.00000000E+04
   1575   1576 1  1.50840204E-01  2.00000000E+04
   1576   1577 1  1.53449037E-01  2.00000000E+04
   1577   1578 1  1.48324576E-01  2.00000000E+04
   1579   1580 1  1.44921415E-01  2.00000000E+04
   1580   1581 1  1.52998027E-01  2.00000000E+04
   1581   1582 1  1.22105349E-01  2.00000000E+04
   1581   1584 1  1.33840003E-01  2.00000000E+04
   1580   1583 1  1.50598546E-01  2.00000000E+04
   1584   1585 1  1.46568729E-01  2.00000000E+04
   1585   1586 1  1.53435544E-01  2.00000000E+04
   1586   1587 1  1.23913389E-01  2.00000000E+04
   1586   1589 1  1.33860978E-01  2.00000000E+04
   1585   1588 1  1.50472440E-01  2.00000000E+04
   1589   1590 1  1.46838615E-01  2.00000000E+04
   1590   1591 1  1.53555594E-01  2.00000000E+04
   1591   1592 1  1.22176690E-01  2.00000000E+04
   1591   1600 1  1.33780391E-01  2.00000000E+04
   1590   1593 1  1.53825281E-01  2.00000000E+04
   1593   1594 1  1.51363895E-01  2.00000000E+04
   1594   1595 1  1.39161131E-01  2.00000000E+04
   1594   1596 1  1.37386367E-01  2.00000000E+04
   1595   1597 1  1.39119698E-01  2.00000000E+04
   1596   1598 1  1.38990034E-01  2.00000000E+04
   1597   1599 1  1.37697971E-01  2.00000000E+04
   1598   1599 1  1.39544605E-01  2.00000000E+04
   1600   1601 1  1.46506097E-01  2.00000000E+04
   1601   1602 1  1.53437774E-01  2.00000000E+04
   1602   1603 1  1.23167490E-01  2.00000000E+04
   1602   1608 1  1.32064725E-01  2.00000000E+04
   1601   1604 1  1.52087423E-01  2.00000000E+04
   1604   1605 1  1.50463720E-01  2.00000000E+04
   1605   1606 1  1.24214030E-01  2.00000000E+04
   1605   1607 1  1.23988715E-01  2.00000000E+04
   1608   1609 1  1.44932218E-01  2.00000000E+04
   1609   1610 1  1.53499630E-01  2.00000000E+04
   1610   1611 1  1.22174912E-01  2.00000000E+04
   1610   1617 1  1.33866909E-01  2.00000000E+04
   1609   1612 1  1.52100827E-01  2.00000000E+04
   1612   1613 1  1.50718612E-01  2.00000000E+04
   1613   1614 1  1.50454950E-01  2.00000000E+04
   1614   1615 1  1.52866338E-01  2.00000000E+04
   1615   1616 1  1.47578927E-01  2.00000000E+04
   1617   1618 1  1.46213024E-01  2.00000000E+04
   1618   1619 1  1.53426804E-01  2.00000000E+04
   1619   1620 1  1.22200050E-01  2.00000000E+04
   1619   1622 1  1.33697346E-01  2.00000000E+04
   1618   1621 1  1.50544578E-01  2.00000000E+04
   1622   1623 1  1.45941507E-01  2.00000000E+04
   1623   1624 1  1.53261099E-01  2.00000000E+04
   1624   1625 1  1.22316798E-01  2.00000000E+04
   1624   1630 1  1.33809676E-01  2.00000000E+04
   1623   1626 1  1.52227651E-01  2.00000000E+04
   1626   1627 1  1.51969718E-01  2.00000000E+04
   1627   1628 1  1.53604199E-01  2.00000000E+04
   1627   1629 1  1.50559614E-01  2.00000000E+04
   1630   1631 1  1.46581050E-01  2.00000000E+04
   1631   1632 1  1.51569159E-01  2.00000000E+04
   1632   1633 1  1.22197059E-01  2.00000000E+04
   1632   1637 1  1.31950891E-01  2.00000000E+04
   1631   1634 1  1.52130511E-01  2.00000000E+04
   1634   1635 1  1.42647083E-01  2.00000000E+04
   1634   1636 1  1.53577981E-01  2.00000000E+04
   1637   1638 1  1.46608476E-01  2.00000000E+04
   1638   1639 1  1.53303340E-01  2.00000000E+04
   1639   1640 1  1.22386155E-01  2.00000000E+04
   1639   1646 1  1.31818847E-01  2.00000000E+04
   1638   1641 1  1.52112297E-01  2.00000000E+04
   1641   1642 1  1.50840122E-01  2.00000000E+04
   1642   1643 1  1.52810406E-01  2.00000000E+04
   1643   1644 1  1.25857367E-01  2.00000000E+04
   1643   1645 1  1.23923788E-01  2.00000000E+04
   1646   1647 1  1.45393787E-01  2.00000000E+04
   1647   1648 1  1.54018350E-01  2.00000000E+04
   1648   1649 1  1.22301619E-01  2.00000000E+04
   1648   1654 1  1.33726449E-01  2.00000000E+04
   1647   1650 1  1.55306965E-01  2.00000000E+04
   1650   1651 1  1.54134515E-01  2.00000000E+04
   1651   1652 1  1.50543356E-01  2.00000000E+04
   1651   1653 1  1.51916930E-01  2.00000000E+04
   1654   1655 1  1.46636161E-01  2.00000000E+04
   1655   1656 1  1.51862280E-01  2.00000000E+04
   1656   1657 1  1.23660893E-01  2.00000000E+04
   1656   1665 1  1.32300642E-01  2.00000000E+04
   1655   1658 1  1.52274246E-01  2.00000000E+04
   1658   1659 1  1.53187318E-01  2.00000000E+04
   1659   1660 1  1.53369672E-01  2.00000000E+04
   1660   1661 1  1.46995249E-01  2.00000000E+04
   1661   1662 1  1.33546673E-01  2.00000000E+04
   1662   1663 1  1.33351002E-01  2.00000000E+04
   1662   1664 1  1.33443703E-01  2.00000000E+04
   1665   1666 1  1.46554062E-01  2.00000000E+04
   1666   1667 1  1.53145186E-01  2.00000000E+04
   1667   1668 1  1.22207500E-01  2.00000000E+04
   1667   1674 1  1.31929296E-01  2.00000000E+04
   1666   1669 1  1.52109026E-01  2.00000000E+04
   1669   1670 1  1.50590209E-01  2.00000000E+04
   1670   1671 1  1.50337886E-01  2.00000000E+04
   1671   1672 1  1.22134862E-01  2.00000000E+04
   1671   1673 1  1.33706272E-01  2.00000000E+04
   1674   1675 1  1.45480129E-01  2.00000000E+04
   1675   1676 1  1.53539185E-01  2.00000000E+04
   1676   1677 1  1.22190239E-01  2.00000000E+04
   1676   1682 1  1.33779278E-01  2.00000000E+04
   1675   1678 1  1.54201723E-01  2.00000000E+04
   1678   1679 1  1.52930737E-01  2.00000000E+04
   1679   1680 1  1.25730367E-01  2.00000000E+04
   1679   1681 1  1.25146485E-01  2.00000000E+04
   1682   1683 1  1.45895307E-01  2.00000000E+04
   1683   1684 1  1.52721154E-01  2.00000000E+04
   1684   1685 1  1.22164021E-01  2.00000000E+04
   1684   1686 1  1.33913171E-01  2.00000000E+04
   1686   1687 1  1.46597771E-01  2.00000000E+04
   1687   1688 1  1.53452920E-01  2.00000000E+04
   1688   1689 1  1.22199349E-01  2.00000000E+04
   1688   1693 1  1.33060607E-01  2.00000000E+04
   1687   1690 1  1.53062477E-01  2.00000000E+04
   1690   1691 1  1.42477554E-01  2.00000000E+04
   1690   1692 1  1.53636831E-01  2.00000000E+04
   1693   1694 1  1.46260481E-01  2.00000000E+04
   1694   1695 1  1.51543426E-01  2.00000000E+04
   1695   1696 1  1.23522205E-01  2.00000000E+04
   1695   1705 1  1.31924237E-01  2.00000000E+04
   1694   1697 1  1.54016085E-01  2.00000000E+04
   1697   1698 1  1.52246758E-01  2.00000000E+04
   1698   1699 1  1.39924500E-01  2.00000000E+04
   1698   1700 1  1.39856418E-01  2.00000000E+04
   1699   1701 1  1.37970562E-01  2.00000000E+04
   1700   1702 1  1.37674899E-01  2.00000000E+04
   1701   1703 1  1.38168881E-01  2.00000000E+04
   1702   1703 1  1.38988774E-01  2.00000000E+04
   1703   1704 1  1.37405010E-01  2.00000000E+04
   1705   1706 1  1.44936641E-01  2.00000000E+04
   1706   1707 1  1.51852339E-01  2.00000000E+04
   1707   1708 1  1.22352447E-01  2.00000000E+04
   1707   1713 1  1.33711240E-01  2.00000000E+04
   1706   1709 1  1.52719956E-01  2.00000000E+04
   1709   1710 1  1.50343847E-01  2.00000000E+04
   1710   1711 1  1.24174322E-01  2.00000000E+04
   1710   1712 1  1.24151308E-01  2.00000000E+04
   1713   1714 1  1.46367120E-01  2.00000000E+04
   1714   1715 1  1.51214784E-01  2.00000000E+04
   1715   1716 1  1.22219237E-01  2.00000000E+04
   1715   1722 1  1.31926853E-01  2.00000000E+04
   1714   1717 1  1.53946720E-01  2.00000000E+04
   1717   1718 1  1.53437750E-01  2.00000000E+04
   1718   1719 1  1.51625040E-01  2.00000000E+04
   1719   1720 1  1.50906117E-01  2.00000000E+04
   1720   1721 1  1.49422593E-01  2.00000000E+04
   1722   1723 1  1.44801216E-01  2.00000000E+04
   1723   1724 1  1.53481261E-01  2.00000000E+04
   1724   1725 1  1.22452528E-01  2.00000000E+04
   1724   1730 1  1.31961807E-01  2.00000000E+04
   1723   1726 1  1.52183006E-01  2.00000000E+04
   1726   1727 1  1.51678685E-01  2.00000000E+04
   1727   1728 1  1.81491867E-01  2.00000000E+04
   1728   1729 1  1.76681998E-01  2.00000000E+04
   1730   1731 1  1.44814843E-01  2.00000000E+04
   1731   1732 1  1.53488121E-01  2.00000000E+04
   1732   1733 1  1.24110717E-01  2.00000000E+04
   1732   1735 1  1.33797491E-01  2.00000000E+04
   1731   1734 1  1.50585874E-01  2.00000000E+04
   1735   1736 1  1.46648805E-01  2.00000000E+04
   1736   1737 1  1.53493230E-01  2.00000000E+04
   1737   1738 1  1.22031134E-01  2.00000000E+04
   1737   1744 1  1.32146999E-01  2.00000000E+04
   1736   1739 1  1.53669861E-01  2.00000000E+04
   1739   1740 1  1.52943092E-01  2.00000000E+04
   1740   1741 1  1.52062898E-01  2.00000000E+04
   1741   1742 1  1.51230333E-01  2.00000000E+04
   1742   1743 1  1.48569312E-01  2.00000000E+04
   1744   1745 1  1.45122708E-01  2.00000000E+04
   1745   1746 1  1.53563033E-01  2.00000000E+04
   1746   1747 1  1.22219777E-01  2.00000000E+04
   1746   1753 1  1.31992581E-01  2.00000000E+04
   1745   1748 1  1.53915458E-01  2.00000000E+04
   1748   1749 1  1.50449775E-01  2.00000000E+04
   1749   1750 1  1.50681578E-01  2.00000000E+04
   1750   1751 1  1.53483155E-01  2.00000000E+04
   1751   1752 1  1.47620290E-01  2.00000000E+04
   1753   1754 1  1.46649554E-01  2.00000000E+04
   1754   1755 1  1.53506623E-01  2.00000000E+04
   1755   1756 1  1.22354408E-01  2.00000000E+04
   1755   1765 1  1.33699033E-01  2.00000000E+04
   1754   1757 1  1.52009740E-01  2.00000000E+04
   1757   1758 1  1.50269948E-01  2.00000000E+04
   1758   1759 1  1.38088484E-01  2.00000000E+04
   1758   1760 1  1.39744524E-01  2.00000000E+04
   1759   1761 1  1.36782326E-01  2.00000000E+04
   1760   1762 1  1.37991537E-01  2.00000000E+04
   1761   1763 1  1.37857974E-01  2.00000000E+04
   1762   1763 1  1.38955191E-01  2.00000000E+04
   1763   1764 1  1.36960741E-01  2.00000000E+04
   1765   1766 1  1.46550233E-01  2.00000000E+04
   1766   1767 1  1.51622333E-01  2.00000000E+04
   1767   1768 1  1.23297216E-01  2.00000000E+04
   1767   1776 1  1.32010995E-01  2.00000000E+04
   1766   1769 1  1.52185665E-01  2.00000000E+04
   1769   1770 1  1.49974662E-01  2.00000000E+04
   1770   1771 1  1.39465667E-01  2.00000000E+04
   1770   1772 1  1.39267924E-01  2.00000000E+04
   1771   1773 1  1.39060482E-01  2.00000000E+04
   1772   1774 1  1.38774892E-01  2.00000000E+04
   1773   1775 1  1.38787033E-01  2.00000000E+04
   1774   1775 1  1.39132987E-01  2.00000000E+04
   1776   1777 1  1.46193746E-01  2.00000000E+04
   1777   1778 1  1.53200899E-01  2.00000000E+04
   1778   1779 1  1.22262734E-01  2.00000000E+04
   1778   1784 1  1.32161507E-01  2.00000000E+04
   1777   1780 1  1.54373073E-01  2.00000000E+04
   1780   1781 1  1.53056564E-01  2.00000000E+04
   1781   1782 1  1.25748316E-01  2.00000000E+04
   1781   1783 1  1.25209796E-01  2.00000000E+04
   1784   1785 1  1.44633475E-01  2.00000000E+04
   1785   1786 1  1.51107616E-01  2.00000000E+04
   1786   1787 1  1.22416845E-01  2.00000000E+04
   1786   1795 1  1.32016513E-01  2.00000000E+04
   1785   1788 1  1.51922081E-01  2.00000000E+04
   1788   1789 1  1.49196289E-01  2.00000000E+04
   1789   1790 1  1.39348237E-01  2.00000000E+04
   1789   1791 1  1.38327937E-01  2.00000000E+04
   1790   1792 1  1.37530042E-01  2.00000000E+04
   1791   1793 1  1.37092305E-01  2.00000000E+04
   1792   1794 1  1.37568539E-01  2.00000000E+04
   1793   1794 1  1.37415228E-01  2.00000000E+04
   1795   1796 1  1.45734222E-01  2.00000000E+04
   1796   1797 1  1.54794830E-01  2.00000000E+04
   1797   1798 1  1.22242583E-01  2.00000000E+04
   1797   1803 1  1.33868938E-01  2.00000000E+04
   1796   1799 1  1.56415130E-01  2.00000000E+04
   1799   1800 1  1.53164341E-01  2.00000000E+04
   1800   1801 1  1.22983014E-01  2.00000000E+04
   1800   1802 1  1.33683002E-01  2.00000000E+04
   1803   1804 1  1.47010124E-01  2.00000000E+04
   1804   1805 1  1.53409917E-01  2.00000000E+04
   1805   1806 1  1.23950213E-01  2.00000000E+04
   1805   1810 1  1.31954784E-01  2.00000000E+04
   1804   1807 1  1.53949945E-01  2.00000000E+04
   1807   1808 1  1.53436619E-01  2.00000000E+04
   1807   1809 1  1.52010971E-01  2.00000000E+04
   1810   1811 1  1.44541524E-01  2.00000000E+04
   1811   1812 1  1.53411065E-01  2.00000000E+04
   1812   1813 1  1.22312006E-01  2.00000000E+04
   1812   1822 1  1.31753010E-01  2.00000000E+04
   1811   1814 1  1.52006451E-01  2.00000000E+04
   1814   1815 1  1.50097144E-01  2.00000000E+04
   1815   1816 1  1.39878055E-01  2.00000000E+04
   1815   1817 1  1.37904264E-01  2.00000000E+04
   1816   1818 1  1.36711752E-01  2.00000000E+04
   1817   1819 1  1.36639187E-01  2.00000000E+04
   1818   1820 1  1.38026138E-01  2.00000000E+04
   1819   1820 1  1.38855971E-01  2.00000000E+04
   1820   1821 1  1.36606658E-01  2.00000000E+04
   1822   1823 1  1.43518057E-01  2.00000000E+04
   1823   1824 1  1.49816916E-01  2.00000000E+04
   1824   1825 1  1.22058256E-01  2.00000000E+04
   1824   1826 1  1.31674081E-01  2.00000000E+04
   1826   1827 1  1.44547548E-01  2.00000000E+04
   1827   1828 1  1.50675938E-01  2.00000000E+04
   1828   1829 1  1.22233042E-01  2.00000000E+04
   1827   1830 1  1.53783236E-01  2.00000000E+04
   1830   1831 1  1.52782861E-01  2.00000000E+04
   1831   1832 1  1.24151617E-01  2.00000000E+04
   1831   1833 1  1.24192784E-01  2.00000000E+04

 [ exclusions ]
 ;ai     aj
      1   1559
      1   1560
      1   1561
      2   1559
      2   1560
      2   1561
      3   1559
      3   1560
      3   1561
      4   1560
      5   1560
      6   1561
     11   1561
     12   1588
     13   1555
     13   1556
     13   1557
     13   1558
     13   1559
     13   1561
     13   1562
     13   1563
     17    330
     24    332
     24    333
     24    335
     24    336
     24    337
     29    336
     29    337
     31    335
     32    335
     33    502
     36    335
     36    352
     37    334
     37    335
     38    335
     38    502
     39    347
     39    502
     40    335
     40    342
     40    343
     40    345
     40    347
     40    348
     40    350
     41    335
     41    346
     43    331
     44    499
     44    500
     44    502
     45    350
     45    502
     46    350
     46    495
     47    488
     47    489
     47    491
     47    495
     47    496
     47    497
     47    499
     47    503
     47    506
     48    488
     48    502
     49    502
     51    480
     51    481
     52    374
     52    481
     53    374
     53    481
     54    374
     55    349
     55    350
     56    350
     56    506
     57    368
     57    506
     58    350
     58    355
     58    356
     58    364
     58    368
     58    369
     58    371
     58    372
     59    350
     59    364
     61    364
     61    366
     61    367
     61    506
     61    516
     61    521
     61    523
     62    287
     62    345
     62    346
     63    494
     63    506
     64    371
     64    425
     64    494
     64    506
     65    371
     65    425
     66    506
     66    509
     66    510
     66    514
     66    516
     66    518
     66    519
     67    371
     67    425
     68    519
     68    529
     69    529
     70    371
     70    376
     70    377
     70    380
     70    381
     70    383
     71    136
     71    519
     72    135
     72    136
     72    518
     72    519
     72    525
     72    528
     72    529
     73    136
     73    194
     73    196
     73    364
     74    383
     74    529
     75    383
     75    529
     76    136
     77    134
     77    135
     77    136
     78    383
     78    394
     78    529
     79    383
     79    394
     80    383
     81    398
     82    136
     83    133
     83    134
     83    136
     83    138
     84    133
     84    134
     84    138
     85    134
     85    138
     85    139
     85    141
     86    148
     88    136
     88    194
     88    196
     89    134
     91    134
     92   1092
     92   1103
     93   1102
     93   1104
     94   1084
     94   1088
     95   1084
     95   1104
     96    134
     97    134
     98    131
     98    134
     99    131
     99    134
    102   1092
    102   1093
    103    535
    103   1253
    104   1092
    104   1093
    104   1096
    105   1232
    105   1253
    106   1253
    107   1217
    107   1218
    107   1220
    107   1225
    107   1226
    107   1229
    107   1230
    107   1231
    107   1232
    111   1250
    111   1252
    111   1253
    111   1274
    111   1275
    116    207
    116    208
    116    210
    116    214
    118   1269
    118   1773
    119   1269
    121    210
    122    207
    122    210
    122    221
    122    225
    123    207
    123    208
    123    209
    123    210
    123    212
    123    221
    123    222
    123    225
    123    226
    123    229
    124    226
    124    228
    124    535
    124    686
    125    535
    125    686
    126    683
    126    684
    126    685
    126    686
    127    535
    128    681
    128    683
    128    684
    128    685
    128    686
    128   1775
    129   1247
    130    683
    130   1246
    130   1247
    132    201
    133    201
    137    201
    138    201
    139    198
    139    201
    139    203
    140    181
    140    188
    140    189
    140    198
    140    199
    140    200
    140    201
    140    203
    142    201
    142    203
    142    205
    144    181
    145    181
    147    181
    148    181
    149    177
    150    177
    150    195
    150    197
    152    181
    152    203
    157    178
    157    181
    157    182
    158    178
    158    179
    158    181
    158    182
    159    182
    190    235
    191    236
    194    358
    196    358
    196    375
    196    379
    197    357
    197    358
    197    375
    197    379
    198    234
    199    234
    200    234
    201    234
    206   1764
    207   1763
    207   1764
    208   1763
    208   1764
    209    237
    209    238
    209    241
    209    242
    209    243
    209    244
    209   1764
    210   1762
    210   1763
    210   1764
    211   1762
    213    245
    213    246
    213    249
    213    250
    213    251
    214   1760
    214   1762
    215   1774
    216   1760
    216   1762
    217    251
    217    682
    217   1774
    218   1724
    218   1730
    218   1731
    219    251
    219    682
    219   1704
    220    251
    220   1703
    220   1704
    224    253
    224    254
    224    367
    224    522
    225    522
    226    522
    226    530
    226    686
    227    684
    227    685
    227    686
    228    518
    228    519
    228    524
    228    525
    228    526
    228    530
    228    531
    228    535
    228    686
    230    365
    230    367
    232    257
    232    258
    232    261
    232    262
    232    263
    232    365
    235    263
    236    364
    236    366
    240    265
    240    266
    240    269
    240   1728
    242   1752
    242   1764
    243   1752
    243   1764
    244   1751
    244   1752
    244   1762
    244   1763
    244   1764
    247    281
    248    274
    248    275
    248    278
    248    279
    248    281
    252   1700
    252   1702
    252   1729
    254    365
    254    523
    256    282
    256    283
    256    286
    256    287
    260    288
    260    289
    260    292
    262    362
    264    360
    264    362
    264    363
    268    297
    268    301
    268    302
    270    304
    270   1653
    271    304
    273    303
    273    304
    273    305
    273    306
    276    314
    277    308
    277    309
    277    312
    277    313
    277    314
    277   1621
    279   1653
    280   1592
    280   1595
    283    331
    284    328
    285    316
    285    317
    285    318
    285    325
    285    328
    285    331
    286    345
    286    346
    287    345
    287    346
    301   1621
    304   1650
    305   1647
    305   1650
    305   1681
    306   1650
    306   1679
    306   1680
    306   1681
    306   1690
    306   1691
    306   1692
    307   1639
    307   1640
    307   1641
    307   1646
    307   1647
    307   1679
    307   1681
    313   1586
    313   1587
    314   1595
    314   1597
    315   1568
    315   1588
    384    425
    385    415
    385    417
    385    418
    385    423
    385    425
    389    418
    389    423
    398    893
    401    897
    401    905
    401    906
    402    527
    403    591
    403    905
    403    906
    403    907
    403    908
    404    542
    404    591
    405    897
    408    439
    408    440
    409    897
    412    899
    412    901
    416    441
    416    442
    416    445
    416    446
    420    515
    421    447
    421    448
    421    451
    421    494
    421    515
    424    514
    424    528
    424    529
    426    515
    427    515
    429    455
    429    456
    429    459
    429    460
    429    462
    431    515
    432    462
    437    464
    437    465
    437    468
    443    492
    444    469
    444    470
    444    471
    444    478
    444    479
    444    482
    444    487
    447    492
    448    490
    448    492
    449   1520
    450    490
    450   1515
    450   1516
    450   1520
    453    490
    453    497
    453    498
    453    503
    453   1520
    454    515
    454    626
    454   1500
    454   1501
    454   1502
    454   1503
    454   1504
    454   1505
    454   1510
    462    619
    463    619
    469   1520
    470   1520
    473   1520
    474   1516
    474   1517
    474   1518
    474   1520
    476   1517
    476   1518
    489   1520
    490   1518
    490   1520
    496   1519
    496   1520
    498   1509
    498   1569
    499   1519
    500   1519
    501   1518
    501   1519
    504   1501
    505   1501
    507   1496
    507   1501
    507   1509
    508   1500
    508   1501
    509   1501
    510   1498
    511   1490
    511   1492
    511   1493
    511   1496
    511   1498
    521   1496
    521   1497
    530    686
    531    686
    531   1486
    532   1484
    532   1486
    533   1486
    534    686
    534   1232
    535    685
    535    686
    536   1484
    538   1481
    538   1484
    539    642
    539   1481
    539   1482
    539   1484
    539   1487
    539   1490
    540   1490
    541    642
    542    590
    542    592
    543    627
    543    642
    544    592
    545    592
    545   1479
    546    592
    546   1479
    547    588
    547    592
    547    642
    547    643
    548    592
    548   1456
    548   1479
    549   1456
    550   1479
    551    643
    551   1479
    553   1465
    553   1466
    553   1468
    554   1479
    555    638
    555    640
    555   1479
    555   1482
    555   1487
    556    600
    556    638
    556    639
    557   1471
    557   1482
    557   1483
    561    593
    561    594
    561    597
    561    598
    564    919
    564   1444
    564   1464
    564   1465
    567    610
    568    602
    568    607
    568    608
    568    610
    571    610
    576    611
    585    620
    585    621
    585    622
    585    623
    585    625
    586    641
    586    643
    590    919
    591    906
    591    913
    591    919
    592    919
    596   1528
    596   1529
    598    639
    604   1528
    604   1529
    605   1528
    605   1529
    613   1528
    614   1526
    614   1527
    614   1528
    621   1505
    622   1505
    622   1526
    624   1505
    627   1499
    628   1504
    628   1505
    629   1505
    630   1502
    630   1505
    631   1494
    631   1499
    631   1500
    631   1502
    631   1503
    631   1504
    631   1505
    632   1505
    632   1522
    634   1494
    635   1494
    635   1578
    636   1576
    636   1577
    636   1578
    637   1494
    640   1494
    644   1494
    645   1578
    645   1606
    646   1578
    646   1606
    648   1491
    648   1495
    648   1497
    648   1606
    649   1488
    649   1489
    649   1491
    649   1492
    649   1495
    649   1497
    650   1605
    650   1606
    651   1606
    653   1629
    654   1606
    655   1606
    657   1604
    657   1605
    657   1606
    657   1607
    659   1483
    660   1483
    661   1629
    661   1818
    663   1483
    664   1477
    665   1813
    665   1819
    665   1820
    666   1813
    666   1828
    667   1482
    667   1483
    668   1483
    669   1704
    670   1702
    670   1703
    670   1704
    670   1816
    670   1818
    671   1483
    671   1485
    673   1491
    674   1628
    674   1629
    675   1483
    675   1485
    676   1704
    676   1806
    677   1806
    678   1477
    678   1478
    678   1480
    678   1481
    678   1485
    679   1704
    679   1806
    680   1485
    681   1485
    682   1485
    683   1485
    683   1486
    684   1485
    685   1485
    686   1485
    687   1806
    687   1812
    687   1813
    688   1477
    688   1806
    690   1806
    691   1806
    691   1813
    696   1232
    696   1486
    699   1233
    700   1226
    700   1227
    700   1229
    700   1233
    700   1234
    700   1237
    701   1240
    702   1413
    703   1412
    703   1413
    704   1413
    706   1219
    707   1219
    707   1399
    708   1394
    708   1395
    708   1397
    708   1399
    708   1400
    708   1402
    708   1403
    709    928
    709   1219
    709   1461
    710    925
    710    926
    710    928
    710   1219
    710   1459
    710   1461
    710   1463
    711   1219
    713   1214
    714   1206
    714   1209
    714   1214
    714   1216
    714   1219
    714   1224
    715   1372
    715   1374
    716   1372
    716   1385
    716   1388
    716   1389
    716   1393
    716   1394
    717   1238
    717   1239
    717   1241
    717   1371
    717   1372
    717   1374
    717   1385
    717   1388
    717   1393
    717   1398
    718   1370
    718   1371
    718   1372
    718   1373
    718   1384
    718   1385
    718   1387
    718   1388
    718   1393
    719   1241
    719   1370
    719   1371
    719   1373
    719   1385
    720   1370
    720   1385
    721   1239
    721   1241
    721   1373
    721   1375
    722   1214
    723   1206
    724   1206
    724   1377
    725   1367
    725   1368
    725   1370
    725   1372
    725   1377
    725   1378
    725   1380
    726   1380
    728    780
    728    791
    728    792
    729   1202
    729   1205
    729   1206
    729   1208
    730   1206
    731   1364
    732   1364
    733   1199
    733   1200
    733   1202
    733   1203
    733   1206
    734   1364
    735   1206
    735   1207
    735   1224
    736   1224
    736   1258
    736   1372
    736   1374
    737   1129
    737   1154
    737   1285
    737   1287
    738   1364
    739   1193
    739   1364
    740   1355
    740   1364
    741   1350
    741   1351
    741   1353
    741   1354
    741   1355
    741   1361
    741   1362
    741   1363
    741   1364
    742    765
    742    766
    742   1193
    743   1355
    744   1343
    744   1355
    744   1357
    745   1343
    748   1342
    748   1343
    748   1348
    748   1350
    749   1343
    749   1348
    751   1348
    752   1342
    752   1343
    752   1346
    752   1348
    753   1342
    753   1343
    753   1351
    753   1352
    753   1365
    754   1334
    754   1342
    755   1334
    755   1352
    756   1333
    756   1334
    756   1349
    756   1351
    756   1352
    770    827
    775    827
    776    827
    777   1378
    777   1381
    780    835
    781   1193
    781   1194
    782    826
    782    827
    783    827
    785    826
    785    827
    785    833
    785    834
    786    827
    789   1383
    790   1382
    795   1405
    797   1380
    801    828
    801    829
    801    832
    801    833
    801    834
    807    836
    808    836
    808    837
    808    840
    808    841
    811    979
    811   1020
    811   1021
    811   1035
    812   1020
    812   1021
    825    854
    825    856
    830   1035
    831   1033
    831   1034
    831   1035
    834    991
    834    993
    834    994
    834    995
    834    996
    834    997
    835    874
    836   1035
    837   1035
    845   1028
    850   1197
    851   1197
    852   1031
    852   1034
    852   1036
    852   1037
    852   1038
    852   1039
    852   1040
    853   1197
    855   1195
    855   1197
    858   1195
    858   1197
    859   1039
    859   1040
    859   1197
    860   1039
    860   1190
    861   1183
    861   1184
    861   1186
    861   1190
    861   1191
    861   1192
    861   1194
    861   1197
    861   1198
    861   1201
    862   1043
    862   1174
    862   1197
    863   1043
    863   1197
    864   1040
    864   1041
    864   1043
    865   1174
    865   1197
    866   1043
    868   1038
    868   1039
    869   1039
    869   1201
    870   1051
    870   1201
    871   1039
    871   1045
    871   1046
    871   1051
    871   1052
    871   1054
    871   1055
    873   1201
    874   1034
    875   1189
    875   1201
    876   1054
    876   1071
    876   1188
    877   1054
    878   1204
    878   1205
    878   1207
    878   1208
    878   1211
    879   1054
    879   1120
    880   1120
    881   1120
    882   1054
    882   1059
    882   1060
    882   1063
    882   1064
    882   1067
    882   1069
    882   1120
    884    923
    884    959
    885    930
    885    933
    885   1049
    885   1054
    886   1120
    887   1066
    888   1066
    889    933
    892   1066
    892   1077
    892   1078
    892   1080
    892   1081
    892   1082
    892   1088
    894   1063
    894   1065
    894   1066
    895    935
    895    936
    895   1066
    896    936
    898   1065
    898   1066
    903    935
    903    936
    904    936
    910    938
    916    943
    916    944
    916    947
    916   1461
    917   1444
    917   1459
    918   1459
    919   1444
    923    955
    923    956
    923    959
    924   1211
    924   1215
    925   1210
    925   1211
    925   1213
    925   1215
    925   1216
    925   1217
    926   1217
    926   1218
    928   1217
    928   1218
    928   1219
    928   1225
    928   1230
    928   1231
    932    960
    932    961
    932    964
    932    965
    932    966
    932    967
    934    966
    937   1062
    940   1447
    940   1449
    941    968
    941    969
    941    972
    941    973
    941    974
    941    975
    941   1449
    942   1447
    943   1447
    943   1449
    944    983
    944   1447
    944   1449
    945    983
    946    976
    946    977
    946    980
    946    981
    946    983
    947   1461
    947   1463
    948    983
    948   1463
    949    983
    949   1446
    949   1448
    949   1462
    949   1463
    951    983
    951   1419
    951   1422
    952    993
    952    995
    953    983
    953   1404
    954   1404
    957    984
    958    984
    958    985
    958    986
    958    988
    958    998
    958    999
    958   1002
    958   1050
    959    994
    959   1049
    959   1050
    961   1002
    963    998
    963    999
    963   1002
    963   1009
    963   1015
    967   1004
    967   1049
    970   1014
    971   1013
    971   1014
    971   1015
    972   1452
    973   1452
    975   1449
    975   1451
    975   1452
    979   1021
    983   1450
    983   1451
    983   1452
    985   1035
    986   1033
    986   1035
    987   1025
    987   1029
    987   1030
    987   1033
    987   1035
    988   1033
    988   1035
    988   1050
    998   1050
    999   1032
    999   1050
   1001   1032
   1002   1050
   1067   1118
   1068   1118
   1069   1118
   1070   1107
   1070   1109
   1070   1113
   1071   1188
   1072   1108
   1072   1146
   1073   1146
   1073   1188
   1074   1143
   1074   1144
   1074   1146
   1074   1187
   1074   1188
   1074   1189
   1083   1113
   1083   1118
   1091   1121
   1091   1126
   1091   1128
   1093   1130
   1093   1131
   1093   1132
   1094   1220
   1095   1129
   1095   1131
   1095   1132
   1095   1220
   1095   1221
   1095   1222
   1095   1223
   1096   1220
   1099   1138
   1100   1133
   1100   1134
   1100   1137
   1100   1138
   1108   1139
   1108   1140
   1108   1143
   1108   1144
   1116   1147
   1116   1148
   1116   1151
   1116   1188
   1119   1188
   1119   1207
   1124   1155
   1124   1156
   1124   1159
   1124   1160
   1124   1161
   1125   1286
   1126   1284
   1127   1283
   1127   1284
   1127   1285
   1129   1282
   1129   1283
   1129   1285
   1131   1282
   1132   1251
   1132   1252
   1132   1254
   1132   1255
   1136   1162
   1136   1163
   1136   1166
   1142   1167
   1142   1168
   1142   1169
   1142   1171
   1142   1172
   1142   1173
   1142   1175
   1142   1182
   1144   1177
   1144   1181
   1145   1177
   1145   1179
   1145   1181
   1146   1177
   1149   1360
   1150   1360
   1152   1357
   1153   1185
   1153   1192
   1153   1193
   1153   1198
   1153   1199
   1154   1287
   1154   1355
   1155   1360
   1156   1359
   1156   1360
   1157   1360
   1158   1360
   1159   1360
   1161   1286
   1161   1288
   1161   1325
   1161   1358
   1161   1359
   1161   1360
   1221   1258
   1222   1258
   1224   1258
   1228   1254
   1228   1258
   1236   1259
   1236   1260
   1236   1263
   1236   1374
   1236   1376
   1238   1376
   1239   1398
   1240   1397
   1240   1398
   1241   1398
   1245   1265
   1245   1266
   1245   1269
   1245   1270
   1247   1270
   1247   1773
   1248   1794
   1251   1274
   1252   1274
   1252   1275
   1252   1276
   1252   1278
   1256   1278
   1257   1278
   1257   1279
   1257   1280
   1257   1282
   1257   1289
   1257   1290
   1257   1293
   1257   1294
   1258   1374
   1262   1289
   1262   1290
   1262   1291
   1262   1293
   1262   1297
   1262   1298
   1262   1301
   1262   1302
   1262   1303
   1263   1376
   1264   1303
   1268   1311
   1268   1312
   1268   1314
   1271   1303
   1271   1304
   1271   1305
   1272   1303
   1272   1304
   1272   1305
   1273   1303
   1273   1304
   1273   1305
   1273   1792
   1276   1311
   1277   1311
   1281   1327
   1281   1328
   1286   1324
   1286   1325
   1286   1328
   1287   1328
   1287   1353
   1287   1354
   1287   1356
   1288   1325
   1288   1328
   1288   1356
   1292   1329
   1292   1330
   1295   1366
   1295   1371
   1295   1373
   1295   1375
   1295   1376
   1296   1351
   1296   1352
   1296   1353
   1296   1361
   1309   1331
   1325   1356
   1325   1358
   1402   1460
   1402   1462
   1404   1462
   1415   1460
   1418   1453
   1418   1454
   1418   1457
   1418   1458
   1418   1460
   1419   1460
   1419   1462
   1426   1464
   1426   1465
   1508   1571
   1508   1574
   1509   1567
   1509   1569
   1509   1596
   1509   1598
   1541   1570
   1541   1571
   1541   1574
   1549   1579
   1549   1580
   1549   1583
   1556   1584
   1556   1588
   1565   1589
   1565   1590
   1565   1593
   1565   1594
   1565   1596
   1567   1598
   1568   1598
   1573   1600
   1573   1601
   1573   1604
   1573   1605
   1573   1606
   1573   1607
   1575   1607
   1577   1607
   1578   1605
   1578   1606
   1578   1607
   1582   1608
   1582   1609
   1582   1612
   1587   1617
   1587   1618
   1587   1621
   1592   1622
   1592   1623
   1592   1626
   1603   1630
   1603   1631
   1603   1634
   1603   1635
   1611   1637
   1611   1638
   1611   1641
   1611   1642
   1611   1643
   1613   1643
   1613   1645
   1614   1645
   1615   1645
   1616   1643
   1616   1644
   1616   1645
   1620   1646
   1620   1647
   1620   1650
   1620   1651
   1620   1653
   1625   1654
   1625   1655
   1625   1658
   1625   1659
   1633   1665
   1633   1666
   1633   1669
   1636   1672
   1640   1674
   1640   1678
   1640   1679
   1640   1680
   1640   1681
   1648   1693
   1649   1682
   1649   1684
   1649   1686
   1649   1687
   1649   1688
   1649   1690
   1649   1693
   1649   1697
   1652   1694
   1652   1697
   1652   1729
   1655   1697
   1659   1697
   1659   1700
   1660   1818
   1661   1818
   1661   1820
   1661   1821
   1662   1815
   1662   1816
   1662   1817
   1662   1818
   1662   1819
   1662   1820
   1663   1815
   1663   1817
   1663   1819
   1663   1820
   1664   1698
   1664   1699
   1664   1700
   1664   1701
   1664   1815
   1664   1816
   1664   1818
   1684   1718
   1685   1713
   1685   1717
   1685   1718
   1685   1721
   1689   1722
   1689   1723
   1689   1726
   1689   1727
   1689   1729
   1692   1729
   1696   1730
   1696   1731
   1696   1734
   1701   1814
   1703   1816
   1704   1808
   1704   1810
   1704   1811
   1704   1814
   1704   1816
   1708   1735
   1708   1736
   1708   1739
   1716   1744
   1725   1760
   1725   1762
   1733   1765
   1733   1766
   1733   1768
   1733   1769
   1733   1770
   1733   1772
   1772   1807
   1772   1808
   1772   1809
   1774   1809
   1802   1833

 [ angles ]
 ;ai  aj   ak  func  th0(deg)   Ka
      1      2      3 1  1.12140118E+02  4.00000000E+01
      2      3      4 1  1.20618651E+02  4.00000000E+01
      2      3      6 1  1.17619909E+02  4.00000000E+01
      4      3      6 1  1.21761403E+02  4.00000000E+01
      3      6      7 1  1.20538697E+02  4.00000000E+01
      1      2      5 1  1.09699075E+02  4.00000000E+01
      3      2      5 1  1.09690009E+02  4.00000000E+01
      6      7      8 1  1.09422629E+02  4.00000000E+01
      7      8      9 1  1.19768348E+02  4.00000000E+01
      7      8     14 1  1.18589151E+02  4.00000000E+01
      9      8     14 1  1.21452954E+02  4.00000000E+01
      8     14     15 1  1.21156680E+02  4.00000000E+01
      6      7     10 1  1.09673603E+02  4.00000000E+01
      8      7     10 1  1.09281711E+02  4.00000000E+01
      7     10     11 1  1.14598214E+02  4.00000000E+01
     10     11     12 1  1.09236682E+02  4.00000000E+01
     10     11     13 1  1.09576102E+02  4.00000000E+01
     12     11     13 1  1.11857557E+02  4.00000000E+01
     14     15     16 1  1.12479283E+02  4.00000000E+01
     15     16     17 1  1.21570768E+02  4.00000000E+01
     15     16     21 1  1.15969398E+02  4.00000000E+01
     17     16     21 1  1.22204345E+02  4.00000000E+01
     16     21     22 1  1.21096345E+02  4.00000000E+01
     14     15     18 1  1.03528521E+02  4.00000000E+01
     16     15     18 1  1.11059023E+02  4.00000000E+01
     15     18     19 1  1.05169307E+02  4.00000000E+01
     18     19     20 1  1.04975246E+02  4.00000000E+01
     19     20     14 1  1.02455698E+02  4.00000000E+01
     20     14     15 1  1.11794791E+02  4.00000000E+01
     20     14      8 1  1.27047753E+02  4.00000000E+01
     21     22     23 1  1.09512296E+02  4.00000000E+01
     22     23     24 1  1.21780765E+02  4.00000000E+01
     22     23     30 1  1.14255099E+02  4.00000000E+01
     24     23     30 1  1.23961574E+02  4.00000000E+01
     23     30     31 1  1.23353465E+02  4.00000000E+01
     21     22     25 1  1.09738578E+02  4.00000000E+01
     23     22     25 1  1.09168588E+02  4.00000000E+01
     22     25     26 1  1.13552447E+02  4.00000000E+01
     25     26     27 1  1.11797108E+02  4.00000000E+01
     26     27     28 1  1.21758071E+02  4.00000000E+01
     26     27     29 1  1.15836616E+02  4.00000000E+01
     28     27     29 1  1.22405291E+02  4.00000000E+01
     30     31     32 1  1.09260805E+02  4.00000000E+01
     31     32     33 1  1.20121485E+02  4.00000000E+01
     31     32     37 1  1.15185676E+02  4.00000000E+01
     33     32     37 1  1.23684385E+02  4.00000000E+01
     32     37     38 1  1.21613084E+02  4.00000000E+01
     30     31     34 1  1.08826647E+02  4.00000000E+01
     32     31     34 1  1.09189642E+02  4.00000000E+01
     31     34     35 1  1.08796006E+02  4.00000000E+01
     31     34     36 1  1.11317982E+02  4.00000000E+01
     35     34     36 1  1.10325654E+02  4.00000000E+01
     37     38     39 1  1.09452324E+02  4.00000000E+01
     38     39     40 1  1.19919622E+02  4.00000000E+01
     38     39     44 1  1.16079861E+02  4.00000000E+01
     40     39     44 1  1.23612649E+02  4.00000000E+01
     39     44     45 1  1.22552234E+02  4.00000000E+01
     37     38     41 1  1.09393264E+02  4.00000000E+01
     39     38     41 1  1.10898395E+02  4.00000000E+01
     38     41     42 1  1.11412593E+02  4.00000000E+01
     38     41     43 1  1.09601568E+02  4.00000000E+01
     42     41     43 1  1.11871408E+02  4.00000000E+01
     44     45     46 1  1.09900872E+02  4.00000000E+01
     45     46     47 1  1.19952218E+02  4.00000000E+01
     45     46     55 1  1.16986527E+02  4.00000000E+01
     47     46     55 1  1.22091785E+02  4.00000000E+01
     46     55     56 1  1.21835234E+02  4.00000000E+01
     44     45     48 1  1.09607029E+02  4.00000000E+01
     46     45     48 1  1.11373052E+02  4.00000000E+01
     45     48     49 1  1.12610312E+02  4.00000000E+01
     48     49     50 1  1.15989275E+02  4.00000000E+01
     49     50     51 1  1.12042429E+02  4.00000000E+01
     50     51     52 1  1.23221145E+02  4.00000000E+01
     51     52     53 1  1.19293086E+02  4.00000000E+01
     51     52     54 1  1.21252542E+02  4.00000000E+01
     53     52     54 1  1.19454366E+02  4.00000000E+01
     55     56     57 1  1.09825673E+02  4.00000000E+01
     56     57     58 1  1.20019069E+02  4.00000000E+01
     56     57     63 1  1.16208043E+02  4.00000000E+01
     58     57     63 1  1.23747401E+02  4.00000000E+01
     57     63     64 1  1.22071467E+02  4.00000000E+01
     55     56     59 1  1.11328463E+02  4.00000000E+01
     57     56     59 1  1.09139041E+02  4.00000000E+01
     56     59     60 1  1.11226627E+02  4.00000000E+01
     59     60     62 1  1.14658962E+02  4.00000000E+01
     56     59     61 1  1.09673815E+02  4.00000000E+01
     60     59     61 1  1.12160135E+02  4.00000000E+01
     63     64     65 1  1.11571852E+02  4.00000000E+01
     64     65     66 1  1.20939936E+02  4.00000000E+01
     64     65     67 1  1.15232051E+02  4.00000000E+01
     66     65     67 1  1.23784300E+02  4.00000000E+01
     65     67     68 1  1.22566061E+02  4.00000000E+01
     67     68     69 1  1.09915510E+02  4.00000000E+01
     68     69     70 1  1.21344555E+02  4.00000000E+01
     68     69     74 1  1.15135588E+02  4.00000000E+01
     70     69     74 1  1.23288549E+02  4.00000000E+01
     69     74     75 1  1.22852171E+02  4.00000000E+01
     67     68     71 1  1.11319446E+02  4.00000000E+01
     69     68     71 1  1.11010698E+02  4.00000000E+01
     68     71     72 1  1.09712455E+02  4.00000000E+01
     68     71     73 1  1.11394320E+02  4.00000000E+01
     72     71     73 1  1.10225011E+02  4.00000000E+01
     74     75     76 1  1.09317238E+02  4.00000000E+01
     75     76     77 1  1.21616295E+02  4.00000000E+01
     75     76     82 1  1.15287353E+02  4.00000000E+01
     77     76     82 1  1.22922937E+02  4.00000000E+01
     76     82     83 1  1.22666519E+02  4.00000000E+01
     74     75     78 1  1.08919845E+02  4.00000000E+01
     76     75     78 1  1.11596805E+02  4.00000000E+01
     75     78     79 1  1.14013035E+02  4.00000000E+01
     78     79     80 1  1.19530240E+02  4.00000000E+01
     78     79     81 1  1.17256844E+02  4.00000000E+01
     80     79     81 1  1.23212815E+02  4.00000000E+01
     82     83     84 1  1.12751907E+02  4.00000000E+01
     83     84     85 1  1.20016520E+02  4.00000000E+01
     83     84     89 1  1.17759514E+02  4.00000000E+01
     85     84     89 1  1.22203953E+02  4.00000000E+01
     84     89     90 1  1.20909859E+02  4.00000000E+01
     82     83     86 1  1.09625671E+02  4.00000000E+01
     84     83     86 1  1.10828993E+02  4.00000000E+01
     83     86     87 1  1.10154861E+02  4.00000000E+01
     83     86     88 1  1.09925958E+02  4.00000000E+01
     87     86     88 1  1.08348462E+02  4.00000000E+01
     89     90     91 1  1.11709310E+02  4.00000000E+01
     90     91     92 1  1.20613659E+02  4.00000000E+01
     90     91     96 1  1.17245593E+02  4.00000000E+01
     92     91     96 1  1.22130404E+02  4.00000000E+01
     91     96     97 1  1.20861535E+02  4.00000000E+01
     89     90     93 1  1.11220642E+02  4.00000000E+01
     91     90     93 1  1.09836253E+02  4.00000000E+01
     90     93     94 1  1.09765653E+02  4.00000000E+01
     90     93     95 1  1.11344193E+02  4.00000000E+01
     94     93     95 1  1.08396097E+02  4.00000000E+01
     96     97     98 1  1.09929620E+02  4.00000000E+01
     97     98     99 1  1.21235058E+02  4.00000000E+01
     97     98    108 1  1.16623506E+02  4.00000000E+01
     99     98    108 1  1.21922813E+02  4.00000000E+01
     98    108    109 1  1.21511086E+02  4.00000000E+01
     96     97    100 1  1.08829438E+02  4.00000000E+01
     98     97    100 1  1.10140557E+02  4.00000000E+01
     97    100    101 1  1.15583180E+02  4.00000000E+01
    100    101    102 1  1.22013861E+02  4.00000000E+01
    100    101    103 1  1.19957371E+02  4.00000000E+01
    102    101    103 1  1.18028332E+02  4.00000000E+01
    101    102    104 1  1.20422224E+02  4.00000000E+01
    101    103    105 1  1.21921491E+02  4.00000000E+01
    102    104    106 1  1.19375485E+02  4.00000000E+01
    103    105    106 1  1.20073227E+02  4.00000000E+01
    104    106    105 1  1.20179019E+02  4.00000000E+01
    104    106    107 1  1.21503901E+02  4.00000000E+01
    105    106    107 1  1.18317068E+02  4.00000000E+01
    108    109    110 1  1.09353537E+02  4.00000000E+01
    109    110    111 1  1.19400142E+02  4.00000000E+01
    109    110    113 1  1.18886850E+02  4.00000000E+01
    111    110    113 1  1.21057206E+02  4.00000000E+01
    110    113    114 1  1.25338290E+02  4.00000000E+01
    108    109    112 1  1.09098033E+02  4.00000000E+01
    110    109    112 1  1.09746529E+02  4.00000000E+01
    113    114    115 1  1.12330675E+02  4.00000000E+01
    114    115    116 1  1.20625299E+02  4.00000000E+01
    114    115    120 1  1.17160287E+02  4.00000000E+01
    116    115    120 1  1.22201079E+02  4.00000000E+01
    115    120    121 1  1.20950909E+02  4.00000000E+01
    113    114    117 1  1.02101627E+02  4.00000000E+01
    115    114    117 1  1.09573857E+02  4.00000000E+01
    114    117    118 1  1.03530494E+02  4.00000000E+01
    117    118    119 1  1.05821539E+02  4.00000000E+01
    118    119    113 1  1.04027277E+02  4.00000000E+01
    119    113    114 1  1.11160655E+02  4.00000000E+01
    119    113    110 1  1.22967970E+02  4.00000000E+01
    120    121    122 1  1.12025546E+02  4.00000000E+01
    121    122    123 1  1.20206343E+02  4.00000000E+01
    121    122    131 1  1.16140402E+02  4.00000000E+01
    123    122    131 1  1.23227228E+02  4.00000000E+01
    122    131    132 1  1.20869780E+02  4.00000000E+01
    120    121    124 1  1.11263529E+02  4.00000000E+01
    122    121    124 1  1.11152776E+02  4.00000000E+01
    121    124    125 1  1.12780164E+02  4.00000000E+01
    124    125    126 1  1.19909317E+02  4.00000000E+01
    124    125    127 1  1.20986622E+02  4.00000000E+01
    126    125    127 1  1.19103667E+02  4.00000000E+01
    125    126    128 1  1.21562089E+02  4.00000000E+01
    125    127    129 1  1.19944110E+02  4.00000000E+01
    126    128    130 1  1.19170887E+02  4.00000000E+01
    127    129    130 1  1.20488088E+02  4.00000000E+01
    128    130    129 1  1.19731088E+02  4.00000000E+01
    131    132    133 1  1.09789724E+02  4.00000000E+01
    132    133    134 1  1.20159897E+02  4.00000000E+01
    132    133    137 1  1.17203908E+02  4.00000000E+01
    134    133    137 1  1.22577169E+02  4.00000000E+01
    133    137    138 1  1.21205007E+02  4.00000000E+01
    131    132    135 1  1.09683647E+02  4.00000000E+01
    133    132    135 1  1.10256059E+02  4.00000000E+01
    132    135    136 1  1.11576548E+02  4.00000000E+01
    137    138    139 1  1.09370137E+02  4.00000000E+01
    138    139    140 1  1.20500881E+02  4.00000000E+01
    138    139    143 1  1.17265274E+02  4.00000000E+01
    140    139    143 1  1.22226643E+02  4.00000000E+01
    139    143    144 1  1.20230144E+02  4.00000000E+01
    137    138    141 1  1.11178551E+02  4.00000000E+01
    139    138    141 1  1.10778153E+02  4.00000000E+01
    138    141    142 1  1.10125233E+02  4.00000000E+01
    143    144    145 1  1.10035754E+02  4.00000000E+01
    144    145    146 1  1.19981291E+02  4.00000000E+01
    144    145    152 1  1.16300398E+02  4.00000000E+01
    146    145    152 1  1.23216096E+02  4.00000000E+01
    145    152    153 1  1.20492847E+02  4.00000000E+01
    143    144    147 1  1.09740094E+02  4.00000000E+01
    145    144    147 1  1.11204408E+02  4.00000000E+01
    144    147    148 1  1.12301852E+02  4.00000000E+01
    147    148    149 1  1.12691905E+02  4.00000000E+01
    148    149    150 1  1.09564720E+02  4.00000000E+01
    149    150    151 1  1.11746841E+02  4.00000000E+01
    152    153    154 1  1.12522822E+02  4.00000000E+01
    153    154    155 1  1.20060542E+02  4.00000000E+01
    153    154    160 1  1.17161684E+02  4.00000000E+01
    155    154    160 1  1.22465442E+02  4.00000000E+01
    154    160    161 1  1.21343110E+02  4.00000000E+01
    152    153    156 1  1.11675283E+02  4.00000000E+01
    154    153    156 1  1.11872360E+02  4.00000000E+01
    153    156    157 1  1.13838907E+02  4.00000000E+01
    156    157    158 1  1.19818843E+02  4.00000000E+01
    156    157    159 1  1.17239081E+02  4.00000000E+01
    158    157    159 1  1.22941785E+02  4.00000000E+01
    160    161    162 1  1.12707594E+02  4.00000000E+01
    161    162    163 1  1.19870416E+02  4.00000000E+01
    161    162    165 1  1.17221043E+02  4.00000000E+01
    163    162    165 1  1.22402692E+02  4.00000000E+01
    162    165    166 1  1.20938959E+02  4.00000000E+01
    160    161    164 1  1.11145624E+02  4.00000000E+01
    162    161    164 1  1.09766718E+02  4.00000000E+01
    165    166    167 1  1.13004133E+02  4.00000000E+01
    166    167    168 1  1.18581248E+02  4.00000000E+01
    166    167    174 1  1.16282860E+02  4.00000000E+01
    168    167    174 1  1.21020622E+02  4.00000000E+01
    167    174    175 1  1.20839120E+02  4.00000000E+01
    165    166    169 1  1.12470691E+02  4.00000000E+01
    167    166    169 1  1.07187715E+02  4.00000000E+01
    166    169    170 1  1.16826579E+02  4.00000000E+01
    169    170    171 1  1.08478881E+02  4.00000000E+01
    170    171    172 1  1.13102803E+02  4.00000000E+01
    171    172    173 1  1.13599820E+02  4.00000000E+01
    174    175    176 1  1.14476985E+02  4.00000000E+01
    175    176    177 1  1.20157309E+02  4.00000000E+01
    175    176    178 1  1.17634073E+02  4.00000000E+01
    177    176    178 1  1.22184266E+02  4.00000000E+01
    176    178    179 1  1.21046985E+02  4.00000000E+01
    178    179    180 1  1.10185366E+02  4.00000000E+01
    179    180    181 1  1.19914030E+02  4.00000000E+01
    179    180    187 1  1.16968596E+02  4.00000000E+01
    181    180    187 1  1.23088711E+02  4.00000000E+01
    180    187    188 1  1.23297154E+02  4.00000000E+01
    178    179    182 1  1.10221941E+02  4.00000000E+01
    180    179    182 1  1.09128453E+02  4.00000000E+01
    179    182    183 1  1.15061008E+02  4.00000000E+01
    182    183    184 1  1.11771572E+02  4.00000000E+01
    183    184    185 1  1.17753317E+02  4.00000000E+01
    183    184    186 1  1.18837056E+02  4.00000000E+01
    185    184    186 1  1.23409578E+02  4.00000000E+01
    187    188    189 1  1.09253212E+02  4.00000000E+01
    188    189    190 1  1.19939345E+02  4.00000000E+01
    188    189    198 1  1.18276755E+02  4.00000000E+01
    190    189    198 1  1.21783603E+02  4.00000000E+01
    189    198    199 1  1.21477218E+02  4.00000000E+01
    187    188    191 1  1.10382231E+02  4.00000000E+01
    189    188    191 1  1.08554065E+02  4.00000000E+01
    188    191    192 1  1.16191038E+02  4.00000000E+01
    191    192    193 1  1.22030471E+02  4.00000000E+01
    191    192    194 1  1.19983118E+02  4.00000000E+01
    193    192    194 1  1.17983498E+02  4.00000000E+01
    192    193    195 1  1.20179671E+02  4.00000000E+01
    192    194    196 1  1.21668032E+02  4.00000000E+01
    193    195    197 1  1.20906519E+02  4.00000000E+01
    194    196    197 1  1.20170757E+02  4.00000000E+01
    195    197    196 1  1.19090562E+02  4.00000000E+01
    198    199    200 1  1.12457782E+02  4.00000000E+01
    199    200    201 1  1.20509533E+02  4.00000000E+01
    199    200    206 1  1.17203219E+02  4.00000000E+01
    201    200    206 1  1.22207966E+02  4.00000000E+01
    200    206    207 1  1.20844612E+02  4.00000000E+01
    198    199    202 1  1.11450684E+02  4.00000000E+01
    200    199    202 1  1.08731311E+02  4.00000000E+01
    199    202    203 1  1.11123562E+02  4.00000000E+01
    202    203    205 1  1.13967101E+02  4.00000000E+01
    199    202    204 1  1.11385441E+02  4.00000000E+01
    203    202    204 1  1.12210517E+02  4.00000000E+01
    206    207    208 1  1.12385612E+02  4.00000000E+01
    207    208    209 1  1.21218406E+02  4.00000000E+01
    207    208    210 1  1.16574514E+02  4.00000000E+01
    209    208    210 1  1.22175846E+02  4.00000000E+01
    208    210    211 1  1.22383110E+02  4.00000000E+01
    210    211    212 1  1.12686535E+02  4.00000000E+01
    211    212    213 1  1.20055236E+02  4.00000000E+01
    211    212    221 1  1.17473885E+02  4.00000000E+01
    213    212    221 1  1.22465160E+02  4.00000000E+01
    212    221    222 1  1.21421606E+02  4.00000000E+01
    210    211    214 1  1.09695820E+02  4.00000000E+01
    212    211    214 1  1.11031847E+02  4.00000000E+01
    211    214    215 1  1.14306824E+02  4.00000000E+01
    214    215    216 1  1.21018185E+02  4.00000000E+01
    214    215    217 1  1.19863684E+02  4.00000000E+01
    216    215    217 1  1.19118114E+02  4.00000000E+01
    215    216    218 1  1.19872991E+02  4.00000000E+01
    215    217    219 1  1.21235728E+02  4.00000000E+01
    216    218    220 1  1.20070567E+02  4.00000000E+01
    217    219    220 1  1.19653849E+02  4.00000000E+01
    218    220    219 1  1.20048697E+02  4.00000000E+01
    221    222    223 1  1.10793967E+02  4.00000000E+01
    222    223    224 1  1.20690596E+02  4.00000000E+01
    222    223    229 1  1.15435304E+02  4.00000000E+01
    224    223    229 1  1.23782388E+02  4.00000000E+01
    223    229    230 1  1.22518795E+02  4.00000000E+01
    221    222    225 1  1.11374863E+02  4.00000000E+01
    223    222    225 1  1.09059778E+02  4.00000000E+01
    222    225    226 1  1.13387193E+02  4.00000000E+01
    225    226    227 1  1.19588518E+02  4.00000000E+01
    225    226    228 1  1.17340661E+02  4.00000000E+01
    227    226    228 1  1.23070813E+02  4.00000000E+01
    229    230    231 1  1.09819314E+02  4.00000000E+01
    230    231    232 1  1.20168709E+02  4.00000000E+01
    230    231    237 1  1.17127397E+02  4.00000000E+01
    232    231    237 1  1.22035214E+02  4.00000000E+01
    231    237    238 1  1.21074032E+02  4.00000000E+01
    229    230    233 1  1.11043113E+02  4.00000000E+01
    231    230    233 1  1.11106481E+02  4.00000000E+01
    230    233    234 1  1.11947537E+02  4.00000000E+01
    233    234    236 1  1.15349115E+02  4.00000000E+01
    230    233    235 1  1.11512966E+02  4.00000000E+01
    234    233    235 1  1.12161130E+02  4.00000000E+01
    237    238    239 1  1.12312931E+02  4.00000000E+01
    238    239    240 1  1.20341594E+02  4.00000000E+01
    238    239    245 1  1.17033219E+02  4.00000000E+01
    240    239    245 1  1.22539010E+02  4.00000000E+01
    239    245    246 1  1.21186644E+02  4.00000000E+01
    237    238    241 1  1.11287747E+02  4.00000000E+01
    239    238    241 1  1.09111892E+02  4.00000000E+01
    238    241    242 1  1.13112443E+02  4.00000000E+01
    241    242    243 1  1.19436073E+02  4.00000000E+01
    241    242    244 1  1.17606003E+02  4.00000000E+01
    243    242    244 1  1.22957923E+02  4.00000000E+01
    245    246    247 1  1.12522539E+02  4.00000000E+01
    246    247    248 1  1.19923654E+02  4.00000000E+01
    246    247    253 1  1.17227868E+02  4.00000000E+01
    248    247    253 1  1.22847843E+02  4.00000000E+01
    247    253    254 1  1.20968114E+02  4.00000000E+01
    245    246    249 1  1.11375240E+02  4.00000000E+01
    247    246    249 1  1.09218443E+02  4.00000000E+01
    246    249    250 1  1.18024723E+02  4.00000000E+01
    249    250    251 1  1.09234351E+02  4.00000000E+01
    249    250    252 1  1.09553134E+02  4.00000000E+01
    251    250    252 1  1.09763360E+02  4.00000000E+01
    253    254    255 1  1.12164872E+02  4.00000000E+01
    254    255    256 1  1.21506028E+02  4.00000000E+01
    254    255    257 1  1.16242238E+02  4.00000000E+01
    256    255    257 1  1.22241621E+02  4.00000000E+01
    255    257    258 1  1.20745559E+02  4.00000000E+01
    257    258    259 1  1.12613185E+02  4.00000000E+01
    258    259    260 1  1.20234532E+02  4.00000000E+01
    258    259    265 1  1.17622305E+02  4.00000000E+01
    260    259    265 1  1.22140812E+02  4.00000000E+01
    259    265    266 1  1.20795515E+02  4.00000000E+01
    257    258    261 1  1.11328643E+02  4.00000000E+01
    259    258    261 1  1.09210280E+02  4.00000000E+01
    258    261    262 1  1.13317199E+02  4.00000000E+01
    261    262    263 1  1.19886344E+02  4.00000000E+01
    261    262    264 1  1.17220604E+02  4.00000000E+01
    263    262    264 1  1.22892909E+02  4.00000000E+01
    265    266    267 1  1.10384281E+02  4.00000000E+01
    266    267    268 1  1.20871220E+02  4.00000000E+01
    266    267    274 1  1.16952828E+02  4.00000000E+01
    268    267    274 1  1.22140530E+02  4.00000000E+01
    267    274    275 1  1.21947674E+02  4.00000000E+01
    265    266    269 1  1.11109813E+02  4.00000000E+01
    267    266    269 1  1.10778596E+02  4.00000000E+01
    266    269    270 1  1.13548174E+02  4.00000000E+01
    269    270    271 1  1.13357613E+02  4.00000000E+01
    270    271    272 1  1.19579492E+02  4.00000000E+01
    270    271    273 1  1.18239464E+02  4.00000000E+01
    272    271    273 1  1.22181044E+02  4.00000000E+01
    274    275    276 1  1.12689004E+02  4.00000000E+01
    275    276    277 1  1.19986379E+02  4.00000000E+01
    275    276    282 1  1.17529186E+02  4.00000000E+01
    277    276    282 1  1.22304913E+02  4.00000000E+01
    276    282    283 1  1.20772947E+02  4.00000000E+01
    274    275    278 1  1.11351969E+02  4.00000000E+01
    276    275    278 1  1.10974495E+02  4.00000000E+01
    275    278    279 1  1.13051433E+02  4.00000000E+01
    278    279    280 1  1.14140552E+02  4.00000000E+01
    279    280    281 1  9.98484821E+01  4.00000000E+01
    282    283    284 1  1.12399532E+02  4.00000000E+01
    283    284    285 1  1.20808740E+02  4.00000000E+01
    283    284    288 1  1.15195045E+02  4.00000000E+01
    285    284    288 1  1.23882397E+02  4.00000000E+01
    284    288    289 1  1.23627748E+02  4.00000000E+01
    282    283    286 1  1.10596156E+02  4.00000000E+01
    284    283    286 1  1.09583624E+02  4.00000000E+01
    283    286    287 1  1.13329210E+02  4.00000000E+01
    288    289    290 1  1.11314340E+02  4.00000000E+01
    289    290    291 1  1.20317220E+02  4.00000000E+01
    289    290    297 1  1.17223218E+02  4.00000000E+01
    291    290    297 1  1.21972106E+02  4.00000000E+01
    290    297    298 1  1.20335073E+02  4.00000000E+01
    288    289    292 1  1.09134824E+02  4.00000000E+01
    290    289    292 1  1.10846995E+02  4.00000000E+01
    289    292    293 1  1.15112560E+02  4.00000000E+01
    292    293    294 1  1.10114653E+02  4.00000000E+01
    293    294    295 1  1.11939087E+02  4.00000000E+01
    294    295    296 1  1.13179766E+02  4.00000000E+01
    297    298    299 1  1.13287971E+02  4.00000000E+01
    298    299    300 1  1.19809270E+02  4.00000000E+01
    298    299    308 1  1.17459428E+02  4.00000000E+01
    300    299    308 1  1.22727083E+02  4.00000000E+01
    299    308    309 1  1.20779271E+02  4.00000000E+01
    297    298    301 1  1.09693818E+02  4.00000000E+01
    299    298    301 1  1.11504525E+02  4.00000000E+01
    298    301    302 1  1.11684322E+02  4.00000000E+01
    301    302    303 1  1.16043833E+02  4.00000000E+01
    302    303    304 1  1.08505956E+02  4.00000000E+01
    303    304    305 1  1.21437504E+02  4.00000000E+01
    304    305    306 1  1.19050053E+02  4.00000000E+01
    304    305    307 1  1.20324103E+02  4.00000000E+01
    306    305    307 1  1.20625787E+02  4.00000000E+01
    308    309    310 1  1.11878786E+02  4.00000000E+01
    309    310    311 1  1.21152766E+02  4.00000000E+01
    309    310    316 1  1.14955369E+02  4.00000000E+01
    311    310    316 1  1.23776246E+02  4.00000000E+01
    310    316    317 1  1.22846989E+02  4.00000000E+01
    308    309    312 1  1.09670211E+02  4.00000000E+01
    310    309    312 1  1.09401767E+02  4.00000000E+01
    309    312    313 1  1.13161562E+02  4.00000000E+01
    312    313    314 1  1.11285981E+02  4.00000000E+01
    313    314    315 1  9.98110030E+01  4.00000000E+01
    316    317    318 1  1.12566565E+02  4.00000000E+01
    317    318    319 1  1.20731078E+02  4.00000000E+01
    317    318    325 1  1.15259928E+02  4.00000000E+01
    319    318    325 1  1.23972028E+02  4.00000000E+01
    318    325    326 1  1.22625487E+02  4.00000000E+01
    316    317    320 1  1.10923659E+02  4.00000000E+01
    318    317    320 1  1.08486297E+02  4.00000000E+01
    317    320    321 1  1.13308302E+02  4.00000000E+01
    320    321    322 1  1.10690274E+02  4.00000000E+01
    321    322    323 1  1.21243138E+02  4.00000000E+01
    321    322    324 1  1.15674485E+02  4.00000000E+01
    323    322    324 1  1.23082065E+02  4.00000000E+01
    325    326    327 1  1.09587983E+02  4.00000000E+01
    326    327    328 1  1.20723367E+02  4.00000000E+01
    326    327    332 1  1.17061914E+02  4.00000000E+01
    328    327    332 1  1.22212976E+02  4.00000000E+01
    327    332    333 1  1.20983924E+02  4.00000000E+01
    325    326    329 1  1.10801273E+02  4.00000000E+01
    327    326    329 1  1.09157064E+02  4.00000000E+01
    326    329    330 1  1.11365212E+02  4.00000000E+01
    326    329    331 1  1.11292231E+02  4.00000000E+01
    330    329    331 1  1.10367285E+02  4.00000000E+01
    332    333    334 1  1.09183964E+02  4.00000000E+01
    333    334    335 1  1.19720206E+02  4.00000000E+01
    333    334    341 1  1.18109131E+02  4.00000000E+01
    335    334    341 1  1.21948910E+02  4.00000000E+01
    334    341    342 1  1.20420962E+02  4.00000000E+01
    332    333    336 1  1.09003542E+02  4.00000000E+01
    334    333    336 1  1.09902930E+02  4.00000000E+01
    333    336    337 1  1.13013790E+02  4.00000000E+01
    336    337    338 1  1.10101343E+02  4.00000000E+01
    337    338    339 1  1.12344764E+02  4.00000000E+01
    338    339    340 1  1.11200040E+02  4.00000000E+01
    341    342    343 1  1.10555835E+02  4.00000000E+01
    342    343    344 1  1.19946340E+02  4.00000000E+01
    342    343    347 1  1.17100511E+02  4.00000000E+01
    344    343    347 1  1.22854301E+02  4.00000000E+01
    343    347    348 1  1.22593437E+02  4.00000000E+01
    341    342    345 1  1.11252608E+02  4.00000000E+01
    343    342    345 1  1.09190861E+02  4.00000000E+01
    342    345    346 1  1.13259854E+02  4.00000000E+01
    347    348    349 1  1.09183755E+02  4.00000000E+01
    348    349    350 1  1.19741864E+02  4.00000000E+01
    348    349    354 1  1.17790779E+02  4.00000000E+01
    350    349    354 1  1.22063398E+02  4.00000000E+01
    349    354    355 1  1.20547476E+02  4.00000000E+01
    347    348    351 1  1.08777001E+02  4.00000000E+01
    349    348    351 1  1.09974374E+02  4.00000000E+01
    348    351    352 1  1.08851193E+02  4.00000000E+01
    348    351    353 1  1.11529886E+02  4.00000000E+01
    352    351    353 1  1.10338334E+02  4.00000000E+01
    354    355    356 1  1.10388653E+02  4.00000000E+01
    355    356    357 1  1.20249156E+02  4.00000000E+01
    355    356    368 1  1.15878710E+02  4.00000000E+01
    357    356    368 1  1.23864865E+02  4.00000000E+01
    356    368    369 1  1.22674618E+02  4.00000000E+01
    354    355    358 1  1.11418721E+02  4.00000000E+01
    356    355    358 1  1.10977862E+02  4.00000000E+01
    355    358    359 1  1.11856866E+02  4.00000000E+01
    358    359    360 1  1.26160886E+02  4.00000000E+01
    358    359    361 1  1.27030684E+02  4.00000000E+01
    360    359    361 1  1.06808072E+02  4.00000000E+01
    359    361    363 1  1.06602823E+02  4.00000000E+01
    361    363    362 1  1.07544198E+02  4.00000000E+01
    363    362    360 1  1.09197238E+02  4.00000000E+01
    362    360    359 1  1.09847622E+02  4.00000000E+01
    361    364    366 1  1.17995729E+02  4.00000000E+01
    364    366    367 1  1.20832327E+02  4.00000000E+01
    366    367    365 1  1.21775370E+02  4.00000000E+01
    367    365    363 1  1.17781230E+02  4.00000000E+01
    365    363    361 1  1.22572838E+02  4.00000000E+01
    363    361    364 1  1.19042428E+02  4.00000000E+01
    359    361    364 1  1.34354733E+02  4.00000000E+01
    362    363    365 1  1.29882949E+02  4.00000000E+01
    368    369    370 1  1.09239585E+02  4.00000000E+01
    369    370    371 1  1.19863895E+02  4.00000000E+01
    369    370    375 1  1.17576845E+02  4.00000000E+01
    371    370    375 1  1.22428408E+02  4.00000000E+01
    370    375    376 1  1.20842481E+02  4.00000000E+01
    368    369    372 1  1.09657075E+02  4.00000000E+01
    370    369    372 1  1.09129532E+02  4.00000000E+01
    369    372    373 1  1.11360111E+02  4.00000000E+01
    369    372    374 1  1.11270861E+02  4.00000000E+01
    373    372    374 1  1.10146357E+02  4.00000000E+01
    375    376    377 1  1.09832357E+02  4.00000000E+01
    376    377    378 1  1.20572752E+02  4.00000000E+01
    376    377    380 1  1.16429033E+02  4.00000000E+01
    378    377    380 1  1.22960271E+02  4.00000000E+01
    377    380    381 1  1.22899953E+02  4.00000000E+01
    375    376    379 1  1.10128463E+02  4.00000000E+01
    377    376    379 1  1.09841779E+02  4.00000000E+01
    380    381    382 1  1.09211405E+02  4.00000000E+01
    381    382    383 1  1.19554512E+02  4.00000000E+01
    381    382    386 1  1.18258198E+02  4.00000000E+01
    383    382    386 1  1.21570502E+02  4.00000000E+01
    382    386    387 1  1.20011531E+02  4.00000000E+01
    380    381    384 1  1.08725731E+02  4.00000000E+01
    382    381    384 1  1.11042175E+02  4.00000000E+01
    381    384    385 1  1.12567168E+02  4.00000000E+01
    386    387    388 1  1.09195692E+02  4.00000000E+01
    387    388    389 1  1.19975246E+02  4.00000000E+01
    387    388    394 1  1.17343103E+02  4.00000000E+01
    389    388    394 1  1.22610886E+02  4.00000000E+01
    388    394    395 1  1.21375159E+02  4.00000000E+01
    386    387    390 1  1.11455681E+02  4.00000000E+01
    388    387    390 1  1.08849854E+02  4.00000000E+01
    387    390    391 1  1.13293941E+02  4.00000000E+01
    390    391    392 1  1.19584300E+02  4.00000000E+01
    390    391    393 1  1.17243066E+02  4.00000000E+01
    392    391    393 1  1.23172581E+02  4.00000000E+01
    394    395    396 1  1.13183780E+02  4.00000000E+01
    395    396    397 1  1.19964058E+02  4.00000000E+01
    395    396    405 1  1.17916641E+02  4.00000000E+01
    397    396    405 1  1.22015008E+02  4.00000000E+01
    396    405    406 1  1.20639065E+02  4.00000000E+01
    394    395    398 1  1.11514176E+02  4.00000000E+01
    396    395    398 1  1.10988840E+02  4.00000000E+01
    395    398    399 1  1.13081256E+02  4.00000000E+01
    398    399    400 1  1.19893748E+02  4.00000000E+01
    398    399    401 1  1.20814513E+02  4.00000000E+01
    400    399    401 1  1.19291592E+02  4.00000000E+01
    399    400    402 1  1.20871964E+02  4.00000000E+01
    399    401    403 1  1.19913836E+02  4.00000000E+01
    400    402    404 1  1.19817189E+02  4.00000000E+01
    401    403    404 1  1.20210268E+02  4.00000000E+01
    402    404    403 1  1.19895113E+02  4.00000000E+01
    405    406    407 1  1.13208112E+02  4.00000000E+01
    406    407    408 1  1.20263386E+02  4.00000000E+01
    406    407    413 1  1.17202246E+02  4.00000000E+01
    408    407    413 1  1.22525752E+02  4.00000000E+01
    407    413    414 1  1.20831573E+02  4.00000000E+01
    405    406    409 1  1.12208479E+02  4.00000000E+01
    407    406    409 1  1.11443372E+02  4.00000000E+01
    406    409    410 1  1.13881231E+02  4.00000000E+01
    409    410    411 1  1.19788980E+02  4.00000000E+01
    409    410    412 1  1.17308031E+02  4.00000000E+01
    411    410    412 1  1.22902904E+02  4.00000000E+01
    413    414    415 1  1.12644050E+02  4.00000000E+01
    414    415    416 1  1.20260611E+02  4.00000000E+01
    414    415    418 1  1.17437859E+02  4.00000000E+01
    416    415    418 1  1.22265183E+02  4.00000000E+01
    415    418    419 1  1.20723434E+02  4.00000000E+01
    413    414    417 1  1.09822670E+02  4.00000000E+01
    415    414    417 1  1.09764798E+02  4.00000000E+01
    418    419    420 1  1.12965913E+02  4.00000000E+01
    419    420    421 1  1.21076021E+02  4.00000000E+01
    419    420    426 1  1.17252880E+02  4.00000000E+01
    421    420    426 1  1.21609701E+02  4.00000000E+01
    420    426    427 1  1.20257333E+02  4.00000000E+01
    418    419    422 1  1.11092100E+02  4.00000000E+01
    420    419    422 1  1.11098532E+02  4.00000000E+01
    419    422    423 1  1.17468869E+02  4.00000000E+01
    422    423    424 1  1.09254367E+02  4.00000000E+01
    422    423    425 1  1.12151478E+02  4.00000000E+01
    424    423    425 1  1.09712925E+02  4.00000000E+01
    426    427    428 1  1.13190477E+02  4.00000000E+01
    427    428    429 1  1.19061010E+02  4.00000000E+01
    427    428    434 1  1.18698310E+02  4.00000000E+01
    429    428    434 1  1.21182532E+02  4.00000000E+01
    428    434    435 1  1.20704158E+02  4.00000000E+01
    426    427    430 1  1.11328522E+02  4.00000000E+01
    428    427    430 1  1.11942611E+02  4.00000000E+01
    427    430    431 1  1.09484187E+02  4.00000000E+01
    430    431    433 1  1.14542206E+02  4.00000000E+01
    427    430    432 1  1.11407284E+02  4.00000000E+01
    431    430    432 1  1.10426257E+02  4.00000000E+01
    434    435    436 1  1.13736202E+02  4.00000000E+01
    435    436    437 1  1.20450402E+02  4.00000000E+01
    435    436    441 1  1.17362905E+02  4.00000000E+01
    437    436    441 1  1.22117891E+02  4.00000000E+01
    436    441    442 1  1.20728895E+02  4.00000000E+01
    434    435    438 1  1.03190528E+02  4.00000000E+01
    436    435    438 1  1.11064273E+02  4.00000000E+01
    435    438    439 1  1.03591599E+02  4.00000000E+01
    438    439    440 1  1.04674021E+02  4.00000000E+01
    439    440    434 1  1.03775747E+02  4.00000000E+01
    440    434    435 1  1.10540345E+02  4.00000000E+01
    440    434    428 1  1.26879450E+02  4.00000000E+01
    441    442    443 1  1.12633541E+02  4.00000000E+01
    442    443    444 1  1.20003745E+02  4.00000000E+01
    442    443    447 1  1.15974972E+02  4.00000000E+01
    444    443    447 1  1.23791217E+02  4.00000000E+01
    443    447    448 1  1.21459196E+02  4.00000000E+01
    441    442    445 1  1.09991614E+02  4.00000000E+01
    443    442    445 1  1.10340716E+02  4.00000000E+01
    442    445    446 1  1.09993898E+02  4.00000000E+01
    447    448    449 1  1.09929832E+02  4.00000000E+01
    448    449    450 1  1.21731940E+02  4.00000000E+01
    448    449    455 1  1.15656193E+02  4.00000000E+01
    450    449    455 1  1.22602570E+02  4.00000000E+01
    449    455    456 1  1.20720898E+02  4.00000000E+01
    447    448    451 1  1.10717088E+02  4.00000000E+01
    449    448    451 1  1.09236624E+02  4.00000000E+01
    448    451    452 1  1.17976658E+02  4.00000000E+01
    451    452    453 1  1.09337835E+02  4.00000000E+01
    451    452    454 1  1.12140942E+02  4.00000000E+01
    453    452    454 1  1.09672853E+02  4.00000000E+01
    455    456    457 1  1.12572085E+02  4.00000000E+01
    456    457    458 1  1.19977396E+02  4.00000000E+01
    456    457    464 1  1.16421463E+02  4.00000000E+01
    458    457    464 1  1.22667533E+02  4.00000000E+01
    457    464    465 1  1.22413004E+02  4.00000000E+01
    455    456    459 1  1.09748291E+02  4.00000000E+01
    457    456    459 1  1.11366312E+02  4.00000000E+01
    456    459    460 1  1.12309501E+02  4.00000000E+01
    459    460    461 1  1.11300240E+02  4.00000000E+01
    460    461    462 1  1.10110399E+02  4.00000000E+01
    461    462    463 1  1.10334082E+02  4.00000000E+01
    464    465    466 1  1.13110872E+02  4.00000000E+01
    465    466    467 1  1.19969914E+02  4.00000000E+01
    465    466    469 1  1.17756683E+02  4.00000000E+01
    467    466    469 1  1.22236237E+02  4.00000000E+01
    466    469    470 1  1.23585753E+02  4.00000000E+01
    464    465    468 1  1.09672424E+02  4.00000000E+01
    466    465    468 1  1.11215915E+02  4.00000000E+01
    469    470    471 1  1.13218141E+02  4.00000000E+01
    470    471    472 1  1.19984753E+02  4.00000000E+01
    470    471    478 1  1.17635239E+02  4.00000000E+01
    472    471    478 1  1.21794233E+02  4.00000000E+01
    471    478    479 1  1.20265232E+02  4.00000000E+01
    469    470    473 1  1.11870016E+02  4.00000000E+01
    471    470    473 1  1.10971430E+02  4.00000000E+01
    470    473    474 1  1.13111507E+02  4.00000000E+01
    473    474    475 1  1.12387382E+02  4.00000000E+01
    474    475    476 1  1.10166841E+02  4.00000000E+01
    475    476    477 1  1.13490623E+02  4.00000000E+01
    478    479    480 1  1.11168983E+02  4.00000000E+01
    479    480    481 1  1.20169159E+02  4.00000000E+01
    479    480    487 1  1.15178871E+02  4.00000000E+01
    481    480    487 1  1.23274286E+02  4.00000000E+01
    480    487    488 1  1.23413344E+02  4.00000000E+01
    478    479    482 1  1.10327871E+02  4.00000000E+01
    480    479    482 1  1.08381975E+02  4.00000000E+01
    479    482    483 1  1.16208422E+02  4.00000000E+01
    482    483    484 1  1.09298510E+02  4.00000000E+01
    483    484    485 1  1.13328238E+02  4.00000000E+01
    484    485    486 1  1.10022571E+02  4.00000000E+01
    487    488    489 1  1.09207657E+02  4.00000000E+01
    488    489    490 1  1.19937454E+02  4.00000000E+01
    488    489    495 1  1.16338710E+02  4.00000000E+01
    490    489    495 1  1.23650386E+02  4.00000000E+01
    489    495    496 1  1.20968865E+02  4.00000000E+01
    487    488    491 1  1.11356396E+02  4.00000000E+01
    489    488    491 1  1.09052881E+02  4.00000000E+01
    488    491    492 1  1.11223953E+02  4.00000000E+01
    491    492    494 1  1.14818313E+02  4.00000000E+01
    488    491    493 1  1.11268719E+02  4.00000000E+01
    492    491    493 1  1.12189443E+02  4.00000000E+01
    495    496    497 1  1.12672172E+02  4.00000000E+01
    496    497    498 1  1.19897453E+02  4.00000000E+01
    496    497    503 1  1.17356444E+02  4.00000000E+01
    498    497    503 1  1.22613201E+02  4.00000000E+01
    497    503    504 1  1.20835600E+02  4.00000000E+01
    495    496    499 1  1.09744300E+02  4.00000000E+01
    497    496    499 1  1.09977877E+02  4.00000000E+01
    496    499    500 1  1.11819444E+02  4.00000000E+01
    499    500    501 1  1.17231557E+02  4.00000000E+01
    499    500    502 1  1.18731469E+02  4.00000000E+01
    501    500    502 1  1.24036760E+02  4.00000000E+01
    503    504    505 1  1.10020556E+02  4.00000000E+01
    504    505    506 1  1.19970558E+02  4.00000000E+01
    504    505    508 1  1.17115712E+02  4.00000000E+01
    506    505    508 1  1.22713908E+02  4.00000000E+01
    505    508    509 1  1.22542246E+02  4.00000000E+01
    503    504    507 1  1.09696528E+02  4.00000000E+01
    505    504    507 1  1.10719425E+02  4.00000000E+01
    508    509    510 1  1.09191564E+02  4.00000000E+01
    509    510    511 1  1.19993429E+02  4.00000000E+01
    509    510    516 1  1.17232782E+02  4.00000000E+01
    511    510    516 1  1.22773136E+02  4.00000000E+01
    510    516    517 1  1.20911038E+02  4.00000000E+01
    508    509    512 1  1.11259170E+02  4.00000000E+01
    510    509    512 1  1.08686332E+02  4.00000000E+01
    509    512    513 1  1.11596467E+02  4.00000000E+01
    512    513    515 1  1.13220280E+02  4.00000000E+01
    509    512    514 1  1.09741364E+02  4.00000000E+01
    513    512    514 1  1.12233375E+02  4.00000000E+01
    516    517    518 1  1.09625125E+02  4.00000000E+01
    517    518    519 1  1.20587180E+02  4.00000000E+01
    517    518    524 1  1.16141514E+02  4.00000000E+01
    519    518    524 1  1.22739488E+02  4.00000000E+01
    518    524    525 1  1.21242172E+02  4.00000000E+01
    516    517    520 1  1.11349083E+02  4.00000000E+01
    518    517    520 1  1.11081829E+02  4.00000000E+01
    517    520    521 1  1.11131435E+02  4.00000000E+01
    520    521    523 1  1.14857148E+02  4.00000000E+01
    517    520    522 1  1.11379158E+02  4.00000000E+01
    521    520    522 1  1.09982964E+02  4.00000000E+01
    524    525    526 1  1.09891677E+02  4.00000000E+01
    525    526    527 1  1.20587126E+02  4.00000000E+01
    525    526    530 1  1.17184888E+02  4.00000000E+01
    527    526    530 1  1.22190330E+02  4.00000000E+01
    526    530    531 1  1.22368763E+02  4.00000000E+01
    524    525    528 1  1.09359588E+02  4.00000000E+01
    526    525    528 1  1.10976890E+02  4.00000000E+01
    525    528    529 1  1.12157226E+02  4.00000000E+01
    530    531    532 1  1.11651678E+02  4.00000000E+01
    531    532    533 1  1.21626901E+02  4.00000000E+01
    531    532    536 1  1.15887250E+02  4.00000000E+01
    533    532    536 1  1.22439019E+02  4.00000000E+01
    532    536    537 1  1.22482834E+02  4.00000000E+01
    530    531    534 1  1.11283577E+02  4.00000000E+01
    532    531    534 1  1.10058896E+02  4.00000000E+01
    531    534    535 1  1.12046382E+02  4.00000000E+01
    536    537    538 1  1.11580949E+02  4.00000000E+01
    537    538    539 1  1.20026598E+02  4.00000000E+01
    537    538    544 1  1.17195487E+02  4.00000000E+01
    539    538    544 1  1.22745336E+02  4.00000000E+01
    538    544    545 1  1.22234839E+02  4.00000000E+01
    536    537    540 1  1.10604213E+02  4.00000000E+01
    538    537    540 1  1.09653657E+02  4.00000000E+01
    537    540    541 1  1.17463535E+02  4.00000000E+01
    540    541    542 1  1.09219974E+02  4.00000000E+01
    540    541    543 1  1.10248003E+02  4.00000000E+01
    542    541    543 1  1.11842941E+02  4.00000000E+01
    544    545    546 1  1.12593817E+02  4.00000000E+01
    545    546    547 1  1.21030405E+02  4.00000000E+01
    545    546    550 1  1.15173079E+02  4.00000000E+01
    547    546    550 1  1.23796022E+02  4.00000000E+01
    546    550    551 1  1.23437057E+02  4.00000000E+01
    544    545    548 1  1.10105291E+02  4.00000000E+01
    546    545    548 1  1.10213587E+02  4.00000000E+01
    545    548    549 1  1.10174510E+02  4.00000000E+01
    550    551    552 1  1.09693288E+02  4.00000000E+01
    551    552    553 1  1.20008019E+02  4.00000000E+01
    551    552    558 1  1.16980336E+02  4.00000000E+01
    553    552    558 1  1.22255086E+02  4.00000000E+01
    552    558    559 1  1.20780724E+02  4.00000000E+01
    550    551    554 1  1.09601360E+02  4.00000000E+01
    552    551    554 1  1.09111741E+02  4.00000000E+01
    551    554    555 1  1.11165148E+02  4.00000000E+01
    554    555    557 1  1.13436508E+02  4.00000000E+01
    551    554    556 1  1.11340575E+02  4.00000000E+01
    555    554    556 1  1.11005427E+02  4.00000000E+01
    558    559    560 1  1.10075388E+02  4.00000000E+01
    559    560    561 1  1.20535758E+02  4.00000000E+01
    559    560    565 1  1.14534981E+02  4.00000000E+01
    561    560    565 1  1.23640935E+02  4.00000000E+01
    560    565    566 1  1.23789282E+02  4.00000000E+01
    558    559    562 1  1.11448239E+02  4.00000000E+01
    560    559    562 1  1.08951601E+02  4.00000000E+01
    559    562    563 1  1.08851125E+02  4.00000000E+01
    559    562    564 1  1.11397735E+02  4.00000000E+01
    563    562    564 1  1.10315833E+02  4.00000000E+01
    565    566    567 1  1.11027472E+02  4.00000000E+01
    566    567    568 1  1.20506185E+02  4.00000000E+01
    566    567    573 1  1.17084838E+02  4.00000000E+01
    568    567    573 1  1.22050125E+02  4.00000000E+01
    567    573    574 1  1.21222635E+02  4.00000000E+01
    565    566    569 1  1.08685254E+02  4.00000000E+01
    567    566    569 1  1.11068525E+02  4.00000000E+01
    566    569    570 1  1.14371230E+02  4.00000000E+01
    569    570    571 1  1.19608124E+02  4.00000000E+01
    569    570    572 1  1.16946490E+02  4.00000000E+01
    571    570    572 1  1.23445385E+02  4.00000000E+01
    573    574    575 1  1.12884317E+02  4.00000000E+01
    574    575    576 1  1.21406443E+02  4.00000000E+01
    574    575    582 1  1.16160233E+02  4.00000000E+01
    576    575    582 1  1.22235692E+02  4.00000000E+01
    575    582    583 1  1.20778611E+02  4.00000000E+01
    573    574    577 1  1.09579800E+02  4.00000000E+01
    575    574    577 1  1.09119483E+02  4.00000000E+01
    574    577    578 1  1.13105512E+02  4.00000000E+01
    577    578    579 1  1.09744948E+02  4.00000000E+01
    578    579    580 1  1.10100941E+02  4.00000000E+01
    579    580    581 1  1.10300254E+02  4.00000000E+01
    582    583    584 1  1.13155982E+02  4.00000000E+01
    583    584    585 1  1.20033494E+02  4.00000000E+01
    583    584    593 1  1.17654756E+02  4.00000000E+01
    585    584    593 1  1.22288336E+02  4.00000000E+01
    584    593    594 1  1.20843120E+02  4.00000000E+01
    582    583    586 1  1.10052543E+02  4.00000000E+01
    584    583    586 1  1.11022425E+02  4.00000000E+01
    583    586    587 1  1.13040259E+02  4.00000000E+01
    586    587    588 1  1.13170814E+02  4.00000000E+01
    587    588    589 1  1.09741885E+02  4.00000000E+01
    588    589    590 1  1.20887780E+02  4.00000000E+01
    589    590    591 1  1.19224386E+02  4.00000000E+01
    589    590    592 1  1.20154331E+02  4.00000000E+01
    591    590    592 1  1.20621267E+02  4.00000000E+01
    593    594    595 1  1.12698226E+02  4.00000000E+01
    594    595    596 1  1.20176725E+02  4.00000000E+01
    594    595    602 1  1.17495299E+02  4.00000000E+01
    596    595    602 1  1.22242585E+02  4.00000000E+01
    595    602    603 1  1.20084399E+02  4.00000000E+01
    593    594    597 1  1.11359208E+02  4.00000000E+01
    595    594    597 1  1.09208073E+02  4.00000000E+01
    594    597    598 1  1.12759298E+02  4.00000000E+01
    597    598    599 1  1.13482177E+02  4.00000000E+01
    598    599    600 1  1.19862292E+02  4.00000000E+01
    598    599    601 1  1.17144300E+02  4.00000000E+01
    600    599    601 1  1.22993390E+02  4.00000000E+01
    602    603    604 1  1.09768052E+02  4.00000000E+01
    603    604    605 1  1.19848360E+02  4.00000000E+01
    603    604    611 1  1.17089868E+02  4.00000000E+01
    605    604    611 1  1.23061740E+02  4.00000000E+01
    604    611    612 1  1.20978752E+02  4.00000000E+01
    602    603    606 1  1.11426945E+02  4.00000000E+01
    604    603    606 1  1.10959820E+02  4.00000000E+01
    603    606    607 1  1.14464574E+02  4.00000000E+01
    606    607    608 1  1.13451672E+02  4.00000000E+01
    607    608    609 1  1.21187189E+02  4.00000000E+01
    607    608    610 1  1.16659309E+02  4.00000000E+01
    609    608    610 1  1.22153491E+02  4.00000000E+01
    611    612    613 1  1.13049532E+02  4.00000000E+01
    612    613    614 1  1.18781903E+02  4.00000000E+01
    612    613    620 1  1.14376556E+02  4.00000000E+01
    614    613    620 1  1.20870011E+02  4.00000000E+01
    613    620    621 1  1.21980946E+02  4.00000000E+01
    611    612    615 1  1.12434882E+02  4.00000000E+01
    613    612    615 1  1.07195744E+02  4.00000000E+01
    612    615    616 1  1.16756168E+02  4.00000000E+01
    615    616    617 1  1.09787039E+02  4.00000000E+01
    616    617    618 1  1.18297501E+02  4.00000000E+01
    616    617    619 1  1.17409907E+02  4.00000000E+01
    618    617    619 1  1.24284416E+02  4.00000000E+01
    620    621    622 1  1.10398327E+02  4.00000000E+01
    621    622    623 1  1.20449374E+02  4.00000000E+01
    621    622    628 1  1.15447109E+02  4.00000000E+01
    623    622    628 1  1.23879966E+02  4.00000000E+01
    622    628    629 1  1.23088000E+02  4.00000000E+01
    620    621    624 1  1.12410597E+02  4.00000000E+01
    622    621    624 1  1.10957759E+02  4.00000000E+01
    621    624    625 1  1.12123957E+02  4.00000000E+01
    624    625    627 1  1.12898041E+02  4.00000000E+01
    621    624    626 1  1.11395861E+02  4.00000000E+01
    625    624    626 1  1.10332409E+02  4.00000000E+01
    628    629    630 1  1.09383798E+02  4.00000000E+01
    629    630    631 1  1.20021538E+02  4.00000000E+01
    629    630    633 1  1.17367046E+02  4.00000000E+01
    631    630    633 1  1.22594861E+02  4.00000000E+01
    630    633    634 1  1.20835831E+02  4.00000000E+01
    628    629    632 1  1.09613975E+02  4.00000000E+01
    630    629    632 1  1.09749435E+02  4.00000000E+01
    633    634    635 1  1.10112891E+02  4.00000000E+01
    634    635    636 1  1.20262844E+02  4.00000000E+01
    634    635    644 1  1.17241198E+02  4.00000000E+01
    636    635    644 1  1.22212220E+02  4.00000000E+01
    635    644    645 1  1.20856604E+02  4.00000000E+01
    633    634    637 1  1.11362093E+02  4.00000000E+01
    635    634    637 1  1.08597994E+02  4.00000000E+01
    634    637    638 1  1.14701294E+02  4.00000000E+01
    637    638    639 1  1.19886851E+02  4.00000000E+01
    637    638    640 1  1.20675638E+02  4.00000000E+01
    639    638    640 1  1.19437218E+02  4.00000000E+01
    638    639    641 1  1.20828689E+02  4.00000000E+01
    638    640    642 1  1.19894595E+02  4.00000000E+01
    639    641    643 1  1.19108955E+02  4.00000000E+01
    640    642    643 1  1.20194024E+02  4.00000000E+01
    641    643    642 1  1.20536376E+02  4.00000000E+01
    644    645    646 1  1.09823642E+02  4.00000000E+01
    645    646    647 1  1.20488051E+02  4.00000000E+01
    645    646    650 1  1.17076262E+02  4.00000000E+01
    647    646    650 1  1.22206148E+02  4.00000000E+01
    646    650    651 1  1.22485659E+02  4.00000000E+01
    644    645    648 1  1.10995268E+02  4.00000000E+01
    646    645    648 1  1.09179617E+02  4.00000000E+01
    645    648    649 1  1.10487583E+02  4.00000000E+01
    650    651    652 1  1.10222411E+02  4.00000000E+01
    651    652    653 1  1.20726967E+02  4.00000000E+01
    651    652    658 1  1.15163765E+02  4.00000000E+01
    653    652    658 1  1.23693248E+02  4.00000000E+01
    652    658    659 1  1.22874466E+02  4.00000000E+01
    650    651    654 1  1.10881246E+02  4.00000000E+01
    652    651    654 1  1.09116251E+02  4.00000000E+01
    651    654    655 1  1.13098212E+02  4.00000000E+01
    654    655    656 1  1.19513958E+02  4.00000000E+01
    654    655    657 1  1.17314893E+02  4.00000000E+01
    656    655    657 1  1.23171144E+02  4.00000000E+01
    658    659    660 1  1.12617304E+02  4.00000000E+01
    659    660    661 1  1.20284798E+02  4.00000000E+01
    659    660    667 1  1.15790929E+02  4.00000000E+01
    661    660    667 1  1.23768616E+02  4.00000000E+01
    660    667    668 1  1.22632944E+02  4.00000000E+01
    658    659    662 1  1.09269283E+02  4.00000000E+01
    660    659    662 1  1.09354222E+02  4.00000000E+01
    659    662    663 1  1.15103956E+02  4.00000000E+01
    662    663    664 1  1.12010709E+02  4.00000000E+01
    663    664    665 1  1.11187802E+02  4.00000000E+01
    664    665    666 1  1.10988150E+02  4.00000000E+01
    667    668    669 1  1.12521215E+02  4.00000000E+01
    668    669    670 1  1.19915349E+02  4.00000000E+01
    668    669    675 1  1.17508224E+02  4.00000000E+01
    670    669    675 1  1.22270051E+02  4.00000000E+01
    669    675    676 1  1.22659083E+02  4.00000000E+01
    667    668    671 1  1.10239027E+02  4.00000000E+01
    669    668    671 1  1.11091465E+02  4.00000000E+01
    668    671    672 1  1.18055674E+02  4.00000000E+01
    671    672    673 1  1.12200733E+02  4.00000000E+01
    671    672    674 1  1.09731015E+02  4.00000000E+01
    673    672    674 1  1.09720348E+02  4.00000000E+01
    675    676    677 1  1.09720940E+02  4.00000000E+01
    676    677    678 1  1.20008675E+02  4.00000000E+01
    676    677    687 1  1.17153852E+02  4.00000000E+01
    678    677    687 1  1.22809610E+02  4.00000000E+01
    677    687    688 1  1.21741442E+02  4.00000000E+01
    675    676    679 1  1.11401246E+02  4.00000000E+01
    677    676    679 1  1.10996098E+02  4.00000000E+01
    676    679    680 1  1.14561410E+02  4.00000000E+01
    679    680    681 1  1.21484134E+02  4.00000000E+01
    679    680    682 1  1.20118948E+02  4.00000000E+01
    681    680    682 1  1.18396918E+02  4.00000000E+01
    680    681    683 1  1.20868242E+02  4.00000000E+01
    680    682    684 1  1.21345946E+02  4.00000000E+01
    681    683    685 1  1.19240347E+02  4.00000000E+01
    682    684    685 1  1.18830410E+02  4.00000000E+01
    683    685    684 1  1.21318078E+02  4.00000000E+01
    683    685    686 1  1.19400773E+02  4.00000000E+01
    684    685    686 1  1.19281131E+02  4.00000000E+01
    687    688    689 1  1.09783106E+02  4.00000000E+01
    688    689    690 1  1.20144629E+02  4.00000000E+01
    688    689    692 1  1.17439402E+02  4.00000000E+01
    690    689    692 1  1.22409056E+02  4.00000000E+01
    689    692    693 1  1.20677016E+02  4.00000000E+01
    687    688    691 1  1.09691273E+02  4.00000000E+01
    689    688    691 1  1.09808725E+02  4.00000000E+01
    692    693    694 1  1.10339968E+02  4.00000000E+01
    693    694    695 1  1.19984507E+02  4.00000000E+01
    693    694    697 1  1.17148292E+02  4.00000000E+01
    695    694    697 1  1.22742170E+02  4.00000000E+01
    694    697    698 1  1.21676448E+02  4.00000000E+01
    692    693    696 1  1.09704005E+02  4.00000000E+01
    694    693    696 1  1.10003543E+02  4.00000000E+01
    697    698    699 1  1.10503778E+02  4.00000000E+01
    698    699    700 1  1.19928620E+02  4.00000000E+01
    698    699    705 1  1.16606908E+02  4.00000000E+01
    700    699    705 1  1.23459104E+02  4.00000000E+01
    699    705    706 1  1.22225961E+02  4.00000000E+01
    697    698    701 1  1.11207871E+02  4.00000000E+01
    699    698    701 1  1.09168154E+02  4.00000000E+01
    698    701    702 1  1.12119686E+02  4.00000000E+01
    701    702    703 1  1.18028515E+02  4.00000000E+01
    701    702    704 1  1.17995934E+02  4.00000000E+01
    703    702    704 1  1.23975542E+02  4.00000000E+01
    705    706    707 1  1.09957369E+02  4.00000000E+01
    706    707    708 1  1.20225230E+02  4.00000000E+01
    706    707    711 1  1.17295748E+02  4.00000000E+01
    708    707    711 1  1.22205915E+02  4.00000000E+01
    707    711    712 1  1.20877984E+02  4.00000000E+01
    705    706    709 1  1.09727166E+02  4.00000000E+01
    707    706    709 1  1.09197154E+02  4.00000000E+01
    706    709    710 1  1.10214084E+02  4.00000000E+01
    711    712    713 1  1.09831923E+02  4.00000000E+01
    712    713    714 1  1.19889409E+02  4.00000000E+01
    712    713    722 1  1.17284400E+02  4.00000000E+01
    714    713    722 1  1.22764849E+02  4.00000000E+01
    713    722    723 1  1.22903106E+02  4.00000000E+01
    711    712    715 1  1.09453276E+02  4.00000000E+01
    713    712    715 1  1.11039512E+02  4.00000000E+01
    712    715    716 1  1.15082305E+02  4.00000000E+01
    715    716    717 1  1.13089727E+02  4.00000000E+01
    716    717    718 1  1.10941877E+02  4.00000000E+01
    717    718    719 1  1.22584730E+02  4.00000000E+01
    718    719    720 1  1.19076065E+02  4.00000000E+01
    718    719    721 1  1.20887897E+02  4.00000000E+01
    720    719    721 1  1.20036026E+02  4.00000000E+01
    722    723    724 1  1.09446786E+02  4.00000000E+01
    723    724    725 1  1.19867692E+02  4.00000000E+01
    723    724    730 1  1.16896872E+02  4.00000000E+01
    725    724    730 1  1.22130136E+02  4.00000000E+01
    724    730    731 1  1.22454549E+02  4.00000000E+01
    722    723    726 1  1.09700139E+02  4.00000000E+01
    724    723    726 1  1.08137826E+02  4.00000000E+01
    723    726    727 1  1.19439949E+02  4.00000000E+01
    726    727    728 1  1.08756427E+02  4.00000000E+01
    726    727    729 1  1.12651770E+02  4.00000000E+01
    728    727    729 1  1.09585573E+02  4.00000000E+01
    730    731    732 1  1.09921063E+02  4.00000000E+01
    731    732    733 1  1.20939716E+02  4.00000000E+01
    731    732    738 1  1.15256644E+02  4.00000000E+01
    733    732    738 1  1.23759763E+02  4.00000000E+01
    732    738    739 1  1.23382905E+02  4.00000000E+01
    730    731    734 1  1.11876900E+02  4.00000000E+01
    732    731    734 1  1.09203716E+02  4.00000000E+01
    731    734    735 1  1.11307627E+02  4.00000000E+01
    734    735    737 1  1.13076984E+02  4.00000000E+01
    731    734    736 1  1.11392370E+02  4.00000000E+01
    735    734    736 1  1.12165357E+02  4.00000000E+01
    738    739    740 1  1.09307897E+02  4.00000000E+01
    739    740    741 1  1.19810646E+02  4.00000000E+01
    739    740    743 1  1.17565004E+02  4.00000000E+01
    741    740    743 1  1.22539434E+02  4.00000000E+01
    740    743    744 1  1.21158986E+02  4.00000000E+01
    738    739    742 1  1.09651043E+02  4.00000000E+01
    740    739    742 1  1.09813345E+02  4.00000000E+01
    743    744    745 1  1.12014284E+02  4.00000000E+01
    744    745    746 1  1.20358854E+02  4.00000000E+01
    744    745    748 1  1.16207511E+02  4.00000000E+01
    746    745    748 1  1.23417102E+02  4.00000000E+01
    745    748    749 1  1.21963454E+02  4.00000000E+01
    743    744    747 1  1.10465661E+02  4.00000000E+01
    745    744    747 1  1.09755757E+02  4.00000000E+01
    748    749    750 1  1.09763437E+02  4.00000000E+01
    749    750    751 1  1.20241992E+02  4.00000000E+01
    749    750    757 1  1.17548083E+02  4.00000000E+01
    751    750    757 1  1.22209888E+02  4.00000000E+01
    750    757    758 1  1.20232538E+02  4.00000000E+01
    748    749    752 1  1.09597265E+02  4.00000000E+01
    750    749    752 1  1.08867204E+02  4.00000000E+01
    749    752    753 1  1.13349506E+02  4.00000000E+01
    752    753    754 1  1.10113798E+02  4.00000000E+01
    753    754    755 1  1.10200485E+02  4.00000000E+01
    754    755    756 1  1.11982041E+02  4.00000000E+01
    757    758    759 1  1.13908524E+02  4.00000000E+01
    758    759    760 1  1.19840915E+02  4.00000000E+01
    758    759    761 1  1.17210865E+02  4.00000000E+01
    760    759    761 1  1.22896438E+02  4.00000000E+01
    759    761    762 1  1.20831718E+02  4.00000000E+01
    761    762    763 1  1.11749030E+02  4.00000000E+01
    762    763    764 1  1.21486207E+02  4.00000000E+01
    762    763    767 1  1.16829347E+02  4.00000000E+01
    764    763    767 1  1.21436378E+02  4.00000000E+01
    763    767    768 1  1.22062062E+02  4.00000000E+01
    761    762    765 1  1.10911669E+02  4.00000000E+01
    763    762    765 1  1.09129751E+02  4.00000000E+01
    762    765    766 1  1.10121760E+02  4.00000000E+01
    767    768    769 1  1.13209876E+02  4.00000000E+01
    768    769    770 1  1.19980415E+02  4.00000000E+01
    768    769    774 1  1.17281127E+02  4.00000000E+01
    770    769    774 1  1.22655137E+02  4.00000000E+01
    769    774    775 1  1.22574841E+02  4.00000000E+01
    767    768    771 1  1.02554249E+02  4.00000000E+01
    769    768    771 1  1.09234502E+02  4.00000000E+01
    768    771    772 1  1.03588429E+02  4.00000000E+01
    771    772    773 1  1.04538267E+02  4.00000000E+01
    772    773    767 1  1.02321753E+02  4.00000000E+01
    773    767    768 1  1.11200164E+02  4.00000000E+01
    773    767    763 1  1.26631506E+02  4.00000000E+01
    774    775    776 1  1.13149904E+02  4.00000000E+01
    775    776    777 1  1.21713602E+02  4.00000000E+01
    775    776    782 1  1.14401202E+02  4.00000000E+01
    777    776    782 1  1.22269426E+02  4.00000000E+01
    776    782    783 1  1.23768278E+02  4.00000000E+01
    774    775    778 1  1.09993524E+02  4.00000000E+01
    776    775    778 1  1.12084726E+02  4.00000000E+01
    775    778    779 1  1.09244437E+02  4.00000000E+01
    778    779    781 1  1.14862626E+02  4.00000000E+01
    775    778    780 1  1.11348671E+02  4.00000000E+01
    779    778    780 1  1.12118374E+02  4.00000000E+01
    782    783    784 1  1.08399538E+02  4.00000000E+01
    783    784    785 1  1.19709471E+02  4.00000000E+01
    783    784    791 1  1.18981221E+02  4.00000000E+01
    785    784    791 1  1.21247018E+02  4.00000000E+01
    784    791    792 1  1.20046619E+02  4.00000000E+01
    782    783    786 1  1.08847765E+02  4.00000000E+01
    784    783    786 1  1.08488082E+02  4.00000000E+01
    783    786    787 1  1.14185634E+02  4.00000000E+01
    786    787    788 1  1.11584901E+02  4.00000000E+01
    787    788    789 1  1.20233727E+02  4.00000000E+01
    787    788    790 1  1.17119051E+02  4.00000000E+01
    789    788    790 1  1.22647142E+02  4.00000000E+01
    791    792    793 1  1.12150638E+02  4.00000000E+01
    792    793    794 1  1.20033167E+02  4.00000000E+01
    792    793    798 1  1.17984257E+02  4.00000000E+01
    794    793    798 1  1.21903771E+02  4.00000000E+01
    793    798    799 1  1.20385275E+02  4.00000000E+01
    791    792    795 1  1.03057655E+02  4.00000000E+01
    793    792    795 1  1.11054465E+02  4.00000000E+01
    792    795    796 1  1.03519803E+02  4.00000000E+01
    795    796    797 1  1.05208912E+02  4.00000000E+01
    796    797    791 1  1.02397860E+02  4.00000000E+01
    797    791    792 1  1.12772958E+02  4.00000000E+01
    797    791    784 1  1.27180118E+02  4.00000000E+01
    798    799    800 1  1.09913804E+02  4.00000000E+01
    799    800    801 1  1.20779027E+02  4.00000000E+01
    799    800    805 1  1.15312971E+02  4.00000000E+01
    801    800    805 1  1.23678085E+02  4.00000000E+01
    800    805    806 1  1.22259978E+02  4.00000000E+01
    798    799    802 1  1.11568355E+02  4.00000000E+01
    800    799    802 1  1.09201565E+02  4.00000000E+01
    799    802    803 1  1.10044866E+02  4.00000000E+01
    799    802    804 1  1.11324976E+02  4.00000000E+01
    803    802    804 1  1.10357959E+02  4.00000000E+01
    805    806    807 1  1.09356754E+02  4.00000000E+01
    806    807    808 1  1.21368389E+02  4.00000000E+01
    806    807    813 1  1.14338308E+02  4.00000000E+01
    808    807    813 1  1.23778734E+02  4.00000000E+01
    807    813    814 1  1.22547709E+02  4.00000000E+01
    805    806    809 1  1.09076342E+02  4.00000000E+01
    807    806    809 1  1.09938552E+02  4.00000000E+01
    806    809    810 1  1.18189086E+02  4.00000000E+01
    809    810    811 1  1.09724472E+02  4.00000000E+01
    809    810    812 1  1.09219756E+02  4.00000000E+01
    811    810    812 1  1.11237910E+02  4.00000000E+01
    813    814    815 1  1.12107470E+02  4.00000000E+01
    814    815    816 1  1.21621475E+02  4.00000000E+01
    814    815    822 1  1.15209563E+02  4.00000000E+01
    816    815    822 1  1.22912089E+02  4.00000000E+01
    815    822    823 1  1.22941057E+02  4.00000000E+01
    813    814    817 1  1.11351734E+02  4.00000000E+01
    815    814    817 1  1.11038042E+02  4.00000000E+01
    814    817    818 1  1.15931157E+02  4.00000000E+01
    817    818    819 1  1.14087734E+02  4.00000000E+01
    818    819    820 1  1.19662181E+02  4.00000000E+01
    818    819    821 1  1.17938022E+02  4.00000000E+01
    820    819    821 1  1.22399796E+02  4.00000000E+01
    822    823    824 1  1.10168360E+02  4.00000000E+01
    823    824    825 1  1.21709789E+02  4.00000000E+01
    823    824    828 1  1.15387998E+02  4.00000000E+01
    825    824    828 1  1.22902154E+02  4.00000000E+01
    824    828    829 1  1.21621569E+02  4.00000000E+01
    822    823    826 1  1.08699239E+02  4.00000000E+01
    824    823    826 1  1.10760682E+02  4.00000000E+01
    823    826    827 1  1.12143442E+02  4.00000000E+01
    828    829    830 1  1.13120267E+02  4.00000000E+01
    829    830    831 1  1.19627536E+02  4.00000000E+01
    829    830    836 1  1.18002615E+02  4.00000000E+01
    831    830    836 1  1.21918826E+02  4.00000000E+01
    830    836    837 1  1.19998971E+02  4.00000000E+01
    828    829    832 1  1.11122312E+02  4.00000000E+01
    830    829    832 1  1.09522896E+02  4.00000000E+01
    829    832    833 1  1.17519371E+02  4.00000000E+01
    832    833    834 1  1.09531832E+02  4.00000000E+01
    832    833    835 1  1.09275703E+02  4.00000000E+01
    834    833    835 1  1.11880277E+02  4.00000000E+01
    836    837    838 1  1.09787523E+02  4.00000000E+01
    837    838    839 1  1.20025246E+02  4.00000000E+01
    837    838    845 1  1.16479941E+02  4.00000000E+01
    839    838    845 1  1.22180672E+02  4.00000000E+01
    838    845    846 1  1.21852618E+02  4.00000000E+01
    836    837    840 1  1.11359159E+02  4.00000000E+01
    838    837    840 1  1.11061972E+02  4.00000000E+01
    837    840    841 1  1.13986271E+02  4.00000000E+01
    840    841    842 1  1.12226747E+02  4.00000000E+01
    841    842    843 1  1.12410815E+02  4.00000000E+01
    842    843    844 1  1.10654022E+02  4.00000000E+01
    845    846    847 1  1.14560351E+02  4.00000000E+01
    846    847    848 1  1.19836638E+02  4.00000000E+01
    846    847    849 1  1.18084438E+02  4.00000000E+01
    848    847    849 1  1.22072416E+02  4.00000000E+01
    847    849    850 1  1.20331801E+02  4.00000000E+01
    849    850    851 1  1.09796359E+02  4.00000000E+01
    850    851    852 1  1.20313932E+02  4.00000000E+01
    850    851    858 1  1.17392396E+02  4.00000000E+01
    852    851    858 1  1.22266900E+02  4.00000000E+01
    851    858    859 1  1.20858999E+02  4.00000000E+01
    849    850    853 1  1.11357487E+02  4.00000000E+01
    851    850    853 1  1.09284402E+02  4.00000000E+01
    850    853    854 1  1.14894083E+02  4.00000000E+01
    853    854    855 1  1.10245890E+02  4.00000000E+01
    854    855    856 1  1.10417020E+02  4.00000000E+01
    855    856    857 1  1.10337550E+02  4.00000000E+01
    858    859    860 1  1.09268876E+02  4.00000000E+01
    859    860    861 1  1.19774687E+02  4.00000000E+01
    859    860    868 1  1.15255181E+02  4.00000000E+01
    861    860    868 1  1.24011924E+02  4.00000000E+01
    860    868    869 1  1.22743280E+02  4.00000000E+01
    858    859    862 1  1.11336430E+02  4.00000000E+01
    860    859    862 1  1.08775795E+02  4.00000000E+01
    859    862    863 1  1.13050029E+02  4.00000000E+01
    862    863    864 1  1.22310995E+02  4.00000000E+01
    862    863    865 1  1.29714661E+02  4.00000000E+01
    864    863    865 1  1.07973981E+02  4.00000000E+01
    863    864    866 1  1.06338017E+02  4.00000000E+01
    863    865    867 1  1.07123556E+02  4.00000000E+01
    865    867    866 1  1.06956362E+02  4.00000000E+01
    864    866    867 1  1.11607978E+02  4.00000000E+01
    868    869    870 1  1.09761422E+02  4.00000000E+01
    869    870    871 1  1.20520465E+02  4.00000000E+01
    869    870    875 1  1.17208645E+02  4.00000000E+01
    871    870    875 1  1.22211557E+02  4.00000000E+01
    870    875    876 1  1.21519192E+02  4.00000000E+01
    868    869    872 1  1.09616319E+02  4.00000000E+01
    870    869    872 1  1.09283144E+02  4.00000000E+01
    869    872    873 1  1.10976505E+02  4.00000000E+01
    869    872    874 1  1.10595681E+02  4.00000000E+01
    873    872    874 1  1.11910969E+02  4.00000000E+01
    875    876    877 1  1.12335752E+02  4.00000000E+01
    876    877    878 1  1.20463321E+02  4.00000000E+01
    876    877    879 1  1.15529106E+02  4.00000000E+01
    878    877    879 1  1.23877756E+02  4.00000000E+01
    877    879    880 1  1.23135780E+02  4.00000000E+01
    879    880    881 1  1.09300409E+02  4.00000000E+01
    880    881    882 1  1.21225767E+02  4.00000000E+01
    880    881    886 1  1.16108000E+02  4.00000000E+01
    882    881    886 1  1.22666210E+02  4.00000000E+01
    881    886    887 1  1.22702989E+02  4.00000000E+01
    879    880    883 1  1.11408339E+02  4.00000000E+01
    881    880    883 1  1.09069682E+02  4.00000000E+01
    880    883    884 1  1.11535410E+02  4.00000000E+01
    880    883    885 1  1.11352422E+02  4.00000000E+01
    884    883    885 1  1.11844458E+02  4.00000000E+01
    886    887    888 1  1.10606151E+02  4.00000000E+01
    887    888    889 1  1.21688499E+02  4.00000000E+01
    887    888    894 1  1.14231742E+02  4.00000000E+01
    889    888    894 1  1.24018361E+02  4.00000000E+01
    888    894    895 1  1.23894069E+02  4.00000000E+01
    886    887    890 1  1.08819672E+02  4.00000000E+01
    888    887    890 1  1.11044062E+02  4.00000000E+01
    887    890    891 1  1.18319860E+02  4.00000000E+01
    890    891    892 1  1.12202659E+02  4.00000000E+01
    890    891    893 1  1.09125366E+02  4.00000000E+01
    892    891    893 1  1.09707395E+02  4.00000000E+01
    894    895    896 1  1.10316513E+02  4.00000000E+01
    895    896    897 1  1.20879347E+02  4.00000000E+01
    895    896    903 1  1.17213316E+02  4.00000000E+01
    897    896    903 1  1.21817744E+02  4.00000000E+01
    896    903    904 1  1.22024061E+02  4.00000000E+01
    894    895    898 1  1.07702030E+02  4.00000000E+01
    896    895    898 1  1.10377680E+02  4.00000000E+01
    895    898    899 1  1.16426302E+02  4.00000000E+01
    898    899    900 1  1.10656135E+02  4.00000000E+01
    899    900    901 1  1.21105066E+02  4.00000000E+01
    899    900    902 1  1.16759802E+02  4.00000000E+01
    901    900    902 1  1.22134354E+02  4.00000000E+01
    903    904    905 1  1.13561520E+02  4.00000000E+01
    904    905    906 1  1.19887604E+02  4.00000000E+01
    904    905    907 1  1.17239165E+02  4.00000000E+01
    906    905    907 1  1.22792206E+02  4.00000000E+01
    905    907    908 1  1.22010027E+02  4.00000000E+01
    907    908    909 1  1.12541301E+02  4.00000000E+01
    908    909    910 1  1.21681868E+02  4.00000000E+01
    908    909    913 1  1.15722257E+02  4.00000000E+01
    910    909    913 1  1.22455425E+02  4.00000000E+01
    909    913    914 1  1.21689088E+02  4.00000000E+01
    907    908    911 1  1.10781952E+02  4.00000000E+01
    909    908    911 1  1.09344230E+02  4.00000000E+01
    908    911    912 1  1.10560381E+02  4.00000000E+01
    913    914    915 1  1.09938217E+02  4.00000000E+01
    914    915    916 1  1.20480037E+02  4.00000000E+01
    914    915    920 1  1.17253664E+02  4.00000000E+01
    916    915    920 1  1.22256123E+02  4.00000000E+01
    915    920    921 1  1.22484267E+02  4.00000000E+01
    913    914    917 1  1.09665042E+02  4.00000000E+01
    915    914    917 1  1.09160884E+02  4.00000000E+01
    914    917    918 1  1.08858948E+02  4.00000000E+01
    914    917    919 1  1.11367929E+02  4.00000000E+01
    918    917    919 1  1.09392498E+02  4.00000000E+01
    920    921    922 1  1.12564718E+02  4.00000000E+01
    921    922    923 1  1.19980328E+02  4.00000000E+01
    921    922    929 1  1.16695449E+02  4.00000000E+01
    923    922    929 1  1.23301903E+02  4.00000000E+01
    922    929    930 1  1.20848621E+02  4.00000000E+01
    920    921    924 1  1.11062787E+02  4.00000000E+01
    922    921    924 1  1.09187534E+02  4.00000000E+01
    921    924    925 1  1.15069455E+02  4.00000000E+01
    924    925    926 1  1.13487618E+02  4.00000000E+01
    925    926    927 1  1.21764004E+02  4.00000000E+01
    925    926    928 1  1.15791189E+02  4.00000000E+01
    927    926    928 1  1.22444799E+02  4.00000000E+01
    929    930    931 1  1.10027422E+02  4.00000000E+01
    930    931    932 1  1.20060900E+02  4.00000000E+01
    930    931    938 1  1.17160980E+02  4.00000000E+01
    932    931    938 1  1.22627964E+02  4.00000000E+01
    931    938    939 1  1.21238302E+02  4.00000000E+01
    929    930    933 1  1.11860264E+02  4.00000000E+01
    931    930    933 1  1.09212566E+02  4.00000000E+01
    930    933    934 1  1.12300086E+02  4.00000000E+01
    933    934    935 1  1.13572532E+02  4.00000000E+01
    934    935    936 1  1.19539088E+02  4.00000000E+01
    934    935    937 1  1.17375948E+02  4.00000000E+01
    936    935    937 1  1.23084879E+02  4.00000000E+01
    938    939    940 1  1.12317295E+02  4.00000000E+01
    939    940    941 1  1.21594771E+02  4.00000000E+01
    939    940    943 1  1.15218859E+02  4.00000000E+01
    941    940    943 1  1.23186315E+02  4.00000000E+01
    940    943    944 1  1.22521574E+02  4.00000000E+01
    938    939    942 1  1.10676853E+02  4.00000000E+01
    940    939    942 1  1.09749652E+02  4.00000000E+01
    943    944    945 1  1.11361283E+02  4.00000000E+01
    944    945    946 1  1.19985746E+02  4.00000000E+01
    944    945    955 1  1.16174139E+02  4.00000000E+01
    946    945    955 1  1.23801242E+02  4.00000000E+01
    945    955    956 1  1.22535099E+02  4.00000000E+01
    943    944    947 1  1.09992262E+02  4.00000000E+01
    945    944    947 1  1.09585379E+02  4.00000000E+01
    944    947    948 1  1.12274447E+02  4.00000000E+01
    947    948    949 1  1.20090850E+02  4.00000000E+01
    947    948    950 1  1.21107137E+02  4.00000000E+01
    949    948    950 1  1.18801824E+02  4.00000000E+01
    948    949    951 1  1.21401659E+02  4.00000000E+01
    948    950    952 1  1.20824887E+02  4.00000000E+01
    949    951    953 1  1.18846673E+02  4.00000000E+01
    950    952    953 1  1.18848410E+02  4.00000000E+01
    951    953    952 1  1.21276445E+02  4.00000000E+01
    951    953    954 1  1.19181876E+02  4.00000000E+01
    952    953    954 1  1.19541667E+02  4.00000000E+01
    955    956    957 1  1.11856570E+02  4.00000000E+01
    956    957    958 1  1.20455123E+02  4.00000000E+01
    956    957    960 1  1.17265885E+02  4.00000000E+01
    958    957    960 1  1.22208655E+02  4.00000000E+01
    957    960    961 1  1.20655809E+02  4.00000000E+01
    955    956    959 1  1.10741025E+02  4.00000000E+01
    957    956    959 1  1.09997729E+02  4.00000000E+01
    960    961    962 1  1.09797693E+02  4.00000000E+01
    961    962    963 1  1.20322441E+02  4.00000000E+01
    961    962    968 1  1.17230490E+02  4.00000000E+01
    963    962    968 1  1.22367378E+02  4.00000000E+01
    962    968    969 1  1.20812592E+02  4.00000000E+01
    960    961    964 1  1.11351101E+02  4.00000000E+01
    962    961    964 1  1.09228373E+02  4.00000000E+01
    961    964    965 1  1.13530185E+02  4.00000000E+01
    964    965    966 1  1.19875655E+02  4.00000000E+01
    964    965    967 1  1.17558073E+02  4.00000000E+01
    966    965    967 1  1.22566272E+02  4.00000000E+01
    968    969    970 1  1.12146129E+02  4.00000000E+01
    969    970    971 1  1.20692903E+02  4.00000000E+01
    969    970    976 1  1.16893874E+02  4.00000000E+01
    971    970    976 1  1.22266936E+02  4.00000000E+01
    970    976    977 1  1.21194096E+02  4.00000000E+01
    968    969    972 1  1.11332826E+02  4.00000000E+01
    970    969    972 1  1.09101321E+02  4.00000000E+01
    969    972    973 1  1.13155316E+02  4.00000000E+01
    972    973    974 1  1.19550810E+02  4.00000000E+01
    972    973    975 1  1.17296760E+02  4.00000000E+01
    974    973    975 1  1.23152418E+02  4.00000000E+01
    976    977    978 1  1.13061315E+02  4.00000000E+01
    977    978    979 1  1.19935320E+02  4.00000000E+01
    977    978    984 1  1.16444133E+02  4.00000000E+01
    979    978    984 1  1.23103843E+02  4.00000000E+01
    978    984    985 1  1.20805783E+02  4.00000000E+01
    976    977    980 1  1.09651617E+02  4.00000000E+01
    978    977    980 1  1.10889512E+02  4.00000000E+01
    977    980    981 1  1.11943592E+02  4.00000000E+01
    980    981    982 1  1.19811565E+02  4.00000000E+01
    980    981    983 1  1.17150637E+02  4.00000000E+01
    982    981    983 1  1.23037788E+02  4.00000000E+01
    984    985    986 1  1.11947719E+02  4.00000000E+01
    985    986    987 1  1.20154586E+02  4.00000000E+01
    985    986    998 1  1.17299525E+02  4.00000000E+01
    987    986    998 1  1.22545641E+02  4.00000000E+01
    986    998    999 1  1.20758200E+02  4.00000000E+01
    984    985    988 1  1.11295015E+02  4.00000000E+01
    986    985    988 1  1.10218757E+02  4.00000000E+01
    985    988    989 1  1.14511675E+02  4.00000000E+01
    988    989    990 1  1.26195702E+02  4.00000000E+01
    988    989    991 1  1.27455935E+02  4.00000000E+01
    990    989    991 1  1.06348303E+02  4.00000000E+01
    989    991    993 1  1.06657712E+02  4.00000000E+01
    991    993    992 1  1.07679091E+02  4.00000000E+01
    993    992    990 1  1.09032091E+02  4.00000000E+01
    992    990    989 1  1.10282751E+02  4.00000000E+01
    991    994    996 1  1.17914686E+02  4.00000000E+01
    994    996    997 1  1.21192272E+02  4.00000000E+01
    996    997    995 1  1.22004686E+02  4.00000000E+01
    997    995    993 1  1.16984661E+02  4.00000000E+01
    995    993    991 1  1.22880341E+02  4.00000000E+01
    993    991    994 1  1.19023326E+02  4.00000000E+01
    989    991    994 1  1.34318962E+02  4.00000000E+01
    992    993    995 1  1.29440539E+02  4.00000000E+01
    998    999   1000 1  1.12010723E+02  4.00000000E+01
    999   1000   1001 1  1.19910699E+02  4.00000000E+01
    999   1000   1009 1  1.17192511E+02  4.00000000E+01
   1001   1000   1009 1  1.22618119E+02  4.00000000E+01
   1000   1009   1010 1  1.21981439E+02  4.00000000E+01
    998    999   1002 1  1.11310145E+02  4.00000000E+01
   1000    999   1002 1  1.10463360E+02  4.00000000E+01
    999   1002   1003 1  1.15076378E+02  4.00000000E+01
   1002   1003   1004 1  1.13164514E+02  4.00000000E+01
   1003   1004   1005 1  1.09903533E+02  4.00000000E+01
   1004   1005   1006 1  1.22419259E+02  4.00000000E+01
   1005   1006   1007 1  1.20450973E+02  4.00000000E+01
   1005   1006   1008 1  1.20716533E+02  4.00000000E+01
   1007   1006   1008 1  1.18832462E+02  4.00000000E+01
   1009   1010   1011 1  1.09867228E+02  4.00000000E+01
   1010   1011   1012 1  1.20551656E+02  4.00000000E+01
   1010   1011   1016 1  1.17133031E+02  4.00000000E+01
   1012   1011   1016 1  1.22299288E+02  4.00000000E+01
   1011   1016   1017 1  1.22564109E+02  4.00000000E+01
   1009   1010   1013 1  1.10091550E+02  4.00000000E+01
   1011   1010   1013 1  1.09146142E+02  4.00000000E+01
   1010   1013   1014 1  1.08899662E+02  4.00000000E+01
   1010   1013   1015 1  1.11380017E+02  4.00000000E+01
   1014   1013   1015 1  1.09520708E+02  4.00000000E+01
   1016   1017   1018 1  1.12619375E+02  4.00000000E+01
   1017   1018   1019 1  1.19934147E+02  4.00000000E+01
   1017   1018   1025 1  1.17317130E+02  4.00000000E+01
   1019   1018   1025 1  1.22222332E+02  4.00000000E+01
   1018   1025   1026 1  1.20784790E+02  4.00000000E+01
   1016   1017   1020 1  1.09999653E+02  4.00000000E+01
   1018   1017   1020 1  1.09042269E+02  4.00000000E+01
   1017   1020   1021 1  1.15149697E+02  4.00000000E+01
   1020   1021   1022 1  1.11658224E+02  4.00000000E+01
   1021   1022   1023 1  1.10138029E+02  4.00000000E+01
   1022   1023   1024 1  1.10487176E+02  4.00000000E+01
   1025   1026   1027 1  1.14467580E+02  4.00000000E+01
   1026   1027   1028 1  1.19821180E+02  4.00000000E+01
   1026   1027   1029 1  1.18205001E+02  4.00000000E+01
   1028   1027   1029 1  1.21963466E+02  4.00000000E+01
   1027   1029   1030 1  1.19945004E+02  4.00000000E+01
   1029   1030   1031 1  1.09297284E+02  4.00000000E+01
   1030   1031   1032 1  1.19254206E+02  4.00000000E+01
   1030   1031   1036 1  1.18088918E+02  4.00000000E+01
   1032   1031   1036 1  1.22152299E+02  4.00000000E+01
   1031   1036   1037 1  1.20210633E+02  4.00000000E+01
   1029   1030   1033 1  1.10860251E+02  4.00000000E+01
   1031   1030   1033 1  1.09169528E+02  4.00000000E+01
   1030   1033   1034 1  1.11299126E+02  4.00000000E+01
   1030   1033   1035 1  1.10529532E+02  4.00000000E+01
   1034   1033   1035 1  1.11879527E+02  4.00000000E+01
   1036   1037   1038 1  1.10074154E+02  4.00000000E+01
   1037   1038   1039 1  1.20532523E+02  4.00000000E+01
   1037   1038   1044 1  1.17233306E+02  4.00000000E+01
   1039   1038   1044 1  1.22233053E+02  4.00000000E+01
   1038   1044   1045 1  1.22357169E+02  4.00000000E+01
   1036   1037   1040 1  1.11178123E+02  4.00000000E+01
   1038   1037   1040 1  1.11134646E+02  4.00000000E+01
   1037   1040   1041 1  1.13093855E+02  4.00000000E+01
   1040   1041   1042 1  1.19505123E+02  4.00000000E+01
   1040   1041   1043 1  1.18598632E+02  4.00000000E+01
   1042   1041   1043 1  1.21896240E+02  4.00000000E+01
   1044   1045   1046 1  1.09764479E+02  4.00000000E+01
   1045   1046   1047 1  1.20023552E+02  4.00000000E+01
   1045   1046   1051 1  1.16613933E+02  4.00000000E+01
   1047   1046   1051 1  1.23265821E+02  4.00000000E+01
   1046   1051   1052 1  1.22673495E+02  4.00000000E+01
   1044   1045   1048 1  1.11253699E+02  4.00000000E+01
   1046   1045   1048 1  1.09628991E+02  4.00000000E+01
   1045   1048   1049 1  1.11268363E+02  4.00000000E+01
   1045   1048   1050 1  1.11345070E+02  4.00000000E+01
   1049   1048   1050 1  1.09710913E+02  4.00000000E+01
   1051   1052   1053 1  1.09617971E+02  4.00000000E+01
   1052   1053   1054 1  1.19903427E+02  4.00000000E+01
   1052   1053   1058 1  1.17749603E+02  4.00000000E+01
   1054   1053   1058 1  1.22343375E+02  4.00000000E+01
   1053   1058   1059 1  1.22420233E+02  4.00000000E+01
   1051   1052   1055 1  1.09489960E+02  4.00000000E+01
   1053   1052   1055 1  1.09058629E+02  4.00000000E+01
   1052   1055   1056 1  1.10448622E+02  4.00000000E+01
   1052   1055   1057 1  1.11316447E+02  4.00000000E+01
   1056   1055   1057 1  1.11867654E+02  4.00000000E+01
   1058   1059   1060 1  1.10188555E+02  4.00000000E+01
   1059   1060   1061 1  1.19995201E+02  4.00000000E+01
   1059   1060   1063 1  1.17185029E+02  4.00000000E+01
   1061   1060   1063 1  1.22809222E+02  4.00000000E+01
   1060   1063   1064 1  1.22238765E+02  4.00000000E+01
   1058   1059   1062 1  1.11072382E+02  4.00000000E+01
   1060   1059   1062 1  1.09761394E+02  4.00000000E+01
   1063   1064   1065 1  1.11568755E+02  4.00000000E+01
   1064   1065   1066 1  1.19950131E+02  4.00000000E+01
   1064   1065   1075 1  1.16989979E+02  4.00000000E+01
   1066   1065   1075 1  1.22765349E+02  4.00000000E+01
   1065   1075   1076 1  1.22546120E+02  4.00000000E+01
   1063   1064   1067 1  1.11232975E+02  4.00000000E+01
   1065   1064   1067 1  1.09174184E+02  4.00000000E+01
   1064   1067   1068 1  1.14126614E+02  4.00000000E+01
   1067   1068   1069 1  1.20825962E+02  4.00000000E+01
   1067   1068   1070 1  1.20297317E+02  4.00000000E+01
   1069   1068   1070 1  1.18876713E+02  4.00000000E+01
   1068   1069   1071 1  1.20489867E+02  4.00000000E+01
   1068   1070   1072 1  1.21285976E+02  4.00000000E+01
   1069   1071   1073 1  1.19657554E+02  4.00000000E+01
   1070   1072   1073 1  1.19201544E+02  4.00000000E+01
   1071   1073   1072 1  1.20488321E+02  4.00000000E+01
   1071   1073   1074 1  1.20883869E+02  4.00000000E+01
   1072   1073   1074 1  1.18627807E+02  4.00000000E+01
   1075   1076   1077 1  1.12528346E+02  4.00000000E+01
   1076   1077   1078 1  1.20056175E+02  4.00000000E+01
   1076   1077   1080 1  1.17220935E+02  4.00000000E+01
   1078   1077   1080 1  1.22620411E+02  4.00000000E+01
   1077   1080   1081 1  1.20868776E+02  4.00000000E+01
   1075   1076   1079 1  1.11104070E+02  4.00000000E+01
   1077   1076   1079 1  1.09773244E+02  4.00000000E+01
   1080   1081   1082 1  1.09874181E+02  4.00000000E+01
   1081   1082   1083 1  1.20015304E+02  4.00000000E+01
   1081   1082   1088 1  1.17050343E+02  4.00000000E+01
   1083   1082   1088 1  1.22911853E+02  4.00000000E+01
   1082   1088   1089 1  1.22572538E+02  4.00000000E+01
   1080   1081   1084 1  1.11317661E+02  4.00000000E+01
   1082   1081   1084 1  1.11040737E+02  4.00000000E+01
   1081   1084   1085 1  1.13051288E+02  4.00000000E+01
   1084   1085   1086 1  1.21574617E+02  4.00000000E+01
   1084   1085   1087 1  1.16270437E+02  4.00000000E+01
   1086   1085   1087 1  1.22154830E+02  4.00000000E+01
   1088   1089   1090 1  1.13051717E+02  4.00000000E+01
   1089   1090   1091 1  1.20128596E+02  4.00000000E+01
   1089   1090   1097 1  1.17840243E+02  4.00000000E+01
   1091   1090   1097 1  1.22007649E+02  4.00000000E+01
   1090   1097   1098 1  1.19981688E+02  4.00000000E+01
   1088   1089   1092 1  1.09583362E+02  4.00000000E+01
   1090   1089   1092 1  1.11073893E+02  4.00000000E+01
   1089   1092   1093 1  1.15306104E+02  4.00000000E+01
   1092   1093   1094 1  1.13748333E+02  4.00000000E+01
   1093   1094   1095 1  1.19832173E+02  4.00000000E+01
   1093   1094   1096 1  1.17176612E+02  4.00000000E+01
   1095   1094   1096 1  1.22991193E+02  4.00000000E+01
   1097   1098   1099 1  1.11770136E+02  4.00000000E+01
   1098   1099   1100 1  1.19980526E+02  4.00000000E+01
   1098   1099   1105 1  1.17170484E+02  4.00000000E+01
   1100   1099   1105 1  1.22832853E+02  4.00000000E+01
   1099   1105   1106 1  1.22330419E+02  4.00000000E+01
   1097   1098   1101 1  1.11484998E+02  4.00000000E+01
   1099   1098   1101 1  1.09221049E+02  4.00000000E+01
   1098   1101   1102 1  1.13055042E+02  4.00000000E+01
   1101   1102   1103 1  1.19578334E+02  4.00000000E+01
   1101   1102   1104 1  1.17265375E+02  4.00000000E+01
   1103   1102   1104 1  1.23156287E+02  4.00000000E+01
   1105   1106   1107 1  1.10179887E+02  4.00000000E+01
   1106   1107   1108 1  1.19867979E+02  4.00000000E+01
   1106   1107   1113 1  1.17136627E+02  4.00000000E+01
   1108   1107   1113 1  1.22928439E+02  4.00000000E+01
   1107   1113   1114 1  1.21211286E+02  4.00000000E+01
   1105   1106   1109 1  1.11392785E+02  4.00000000E+01
   1107   1106   1109 1  1.08938488E+02  4.00000000E+01
   1106   1109   1110 1  1.18050541E+02  4.00000000E+01
   1109   1110   1111 1  1.09231690E+02  4.00000000E+01
   1109   1110   1112 1  1.10235024E+02  4.00000000E+01
   1111   1110   1112 1  1.11660916E+02  4.00000000E+01
   1113   1114   1115 1  1.11396551E+02  4.00000000E+01
   1114   1115   1116 1  1.21157839E+02  4.00000000E+01
   1114   1115   1121 1  1.16590120E+02  4.00000000E+01
   1116   1115   1121 1  1.22250916E+02  4.00000000E+01
   1115   1121   1122 1  1.20797007E+02  4.00000000E+01
   1113   1114   1117 1  1.10872693E+02  4.00000000E+01
   1115   1114   1117 1  1.10030747E+02  4.00000000E+01
   1114   1117   1118 1  1.09568269E+02  4.00000000E+01
   1117   1118   1120 1  1.14817996E+02  4.00000000E+01
   1114   1117   1119 1  1.10458937E+02  4.00000000E+01
   1118   1117   1119 1  1.12154133E+02  4.00000000E+01
   1121   1122   1123 1  1.11944707E+02  4.00000000E+01
   1122   1123   1124 1  1.20738672E+02  4.00000000E+01
   1122   1123   1133 1  1.17234379E+02  4.00000000E+01
   1124   1123   1133 1  1.22026942E+02  4.00000000E+01
   1123   1133   1134 1  1.20529281E+02  4.00000000E+01
   1121   1122   1125 1  1.10466304E+02  4.00000000E+01
   1123   1122   1125 1  1.09163416E+02  4.00000000E+01
   1122   1125   1126 1  1.15642013E+02  4.00000000E+01
   1125   1126   1127 1  1.21741781E+02  4.00000000E+01
   1125   1126   1128 1  1.19987273E+02  4.00000000E+01
   1127   1126   1128 1  1.18270730E+02  4.00000000E+01
   1126   1127   1129 1  1.20453363E+02  4.00000000E+01
   1126   1128   1130 1  1.21898176E+02  4.00000000E+01
   1127   1129   1131 1  1.18763315E+02  4.00000000E+01
   1128   1130   1131 1  1.19647387E+02  4.00000000E+01
   1129   1131   1130 1  1.20966890E+02  4.00000000E+01
   1129   1131   1132 1  1.20614338E+02  4.00000000E+01
   1130   1131   1132 1  1.18418724E+02  4.00000000E+01
   1133   1134   1135 1  1.12278246E+02  4.00000000E+01
   1134   1135   1136 1  1.20648715E+02  4.00000000E+01
   1134   1135   1139 1  1.17208769E+02  4.00000000E+01
   1136   1135   1139 1  1.22133723E+02  4.00000000E+01
   1135   1139   1140 1  1.20291019E+02  4.00000000E+01
   1133   1134   1137 1  1.11279322E+02  4.00000000E+01
   1135   1134   1137 1  1.09196683E+02  4.00000000E+01
   1134   1137   1138 1  1.10125513E+02  4.00000000E+01
   1139   1140   1141 1  1.12486405E+02  4.00000000E+01
   1140   1141   1142 1  1.19887200E+02  4.00000000E+01
   1140   1141   1147 1  1.16433177E+02  4.00000000E+01
   1142   1141   1147 1  1.23601152E+02  4.00000000E+01
   1141   1147   1148 1  1.20844886E+02  4.00000000E+01
   1139   1140   1143 1  1.10097434E+02  4.00000000E+01
   1141   1140   1143 1  1.11077090E+02  4.00000000E+01
   1140   1143   1144 1  1.12054207E+02  4.00000000E+01
   1143   1144   1145 1  1.19347016E+02  4.00000000E+01
   1143   1144   1146 1  1.17292710E+02  4.00000000E+01
   1145   1144   1146 1  1.23360261E+02  4.00000000E+01
   1147   1148   1149 1  1.09855024E+02  4.00000000E+01
   1148   1149   1150 1  1.20036310E+02  4.00000000E+01
   1148   1149   1155 1  1.17194596E+02  4.00000000E+01
   1150   1149   1155 1  1.22186288E+02  4.00000000E+01
   1149   1155   1156 1  1.20721417E+02  4.00000000E+01
   1147   1148   1151 1  1.11381253E+02  4.00000000E+01
   1149   1148   1151 1  1.11064092E+02  4.00000000E+01
   1148   1151   1152 1  1.18002962E+02  4.00000000E+01
   1151   1152   1153 1  1.11461107E+02  4.00000000E+01
   1151   1152   1154 1  1.09256663E+02  4.00000000E+01
   1153   1152   1154 1  1.09754208E+02  4.00000000E+01
   1155   1156   1157 1  1.12143847E+02  4.00000000E+01
   1156   1157   1158 1  1.20892576E+02  4.00000000E+01
   1156   1157   1162 1  1.16848393E+02  4.00000000E+01
   1158   1157   1162 1  1.22249494E+02  4.00000000E+01
   1157   1162   1163 1  1.22006890E+02  4.00000000E+01
   1155   1156   1159 1  1.09740276E+02  4.00000000E+01
   1157   1156   1159 1  1.11073431E+02  4.00000000E+01
   1156   1159   1160 1  1.08886831E+02  4.00000000E+01
   1156   1159   1161 1  1.11072632E+02  4.00000000E+01
   1160   1159   1161 1  1.08730919E+02  4.00000000E+01
   1162   1163   1164 1  1.12558535E+02  4.00000000E+01
   1163   1164   1165 1  1.20005966E+02  4.00000000E+01
   1163   1164   1167 1  1.17330512E+02  4.00000000E+01
   1165   1164   1167 1  1.22286454E+02  4.00000000E+01
   1164   1167   1168 1  1.20574578E+02  4.00000000E+01
   1162   1163   1166 1  1.11155858E+02  4.00000000E+01
   1164   1163   1166 1  1.09771693E+02  4.00000000E+01
   1167   1168   1169 1  1.14013569E+02  4.00000000E+01
   1168   1169   1170 1  1.19825893E+02  4.00000000E+01
   1168   1169   1171 1  1.17840424E+02  4.00000000E+01
   1170   1169   1171 1  1.22154657E+02  4.00000000E+01
   1169   1171   1172 1  1.20216997E+02  4.00000000E+01
   1171   1172   1173 1  1.12672571E+02  4.00000000E+01
   1172   1173   1174 1  1.20035220E+02  4.00000000E+01
   1172   1173   1182 1  1.17179053E+02  4.00000000E+01
   1174   1173   1182 1  1.22364946E+02  4.00000000E+01
   1173   1182   1183 1  1.20876034E+02  4.00000000E+01
   1171   1172   1175 1  1.11266639E+02  4.00000000E+01
   1173   1172   1175 1  1.09176870E+02  4.00000000E+01
   1172   1175   1176 1  1.12929005E+02  4.00000000E+01
   1175   1176   1177 1  1.13221319E+02  4.00000000E+01
   1176   1177   1178 1  1.08889889E+02  4.00000000E+01
   1177   1178   1179 1  1.22483702E+02  4.00000000E+01
   1178   1179   1180 1  1.18981087E+02  4.00000000E+01
   1178   1179   1181 1  1.20741845E+02  4.00000000E+01
   1180   1179   1181 1  1.20277011E+02  4.00000000E+01
   1182   1183   1184 1  1.09285826E+02  4.00000000E+01
   1183   1184   1185 1  1.19925193E+02  4.00000000E+01
   1183   1184   1190 1  1.16385231E+02  4.00000000E+01
   1185   1184   1190 1  1.23685378E+02  4.00000000E+01
   1184   1190   1191 1  1.22744710E+02  4.00000000E+01
   1182   1183   1186 1  1.11281486E+02  4.00000000E+01
   1184   1183   1186 1  1.08725137E+02  4.00000000E+01
   1183   1186   1187 1  1.18273084E+02  4.00000000E+01
   1186   1187   1188 1  1.09238267E+02  4.00000000E+01
   1186   1187   1189 1  1.11441943E+02  4.00000000E+01
   1188   1187   1189 1  1.09709424E+02  4.00000000E+01
   1190   1191   1192 1  1.10477253E+02  4.00000000E+01
   1191   1192   1193 1  1.20044158E+02  4.00000000E+01
   1191   1192   1198 1  1.16888490E+02  4.00000000E+01
   1193   1192   1198 1  1.22876381E+02  4.00000000E+01
   1192   1198   1199 1  1.20889228E+02  4.00000000E+01
   1190   1191   1194 1  1.10832640E+02  4.00000000E+01
   1192   1191   1194 1  1.09134138E+02  4.00000000E+01
   1191   1194   1195 1  1.12170911E+02  4.00000000E+01
   1194   1195   1196 1  1.18582572E+02  4.00000000E+01
   1194   1195   1197 1  1.17359273E+02  4.00000000E+01
   1196   1195   1197 1  1.24058155E+02  4.00000000E+01
   1198   1199   1200 1  1.09893960E+02  4.00000000E+01
   1199   1200   1201 1  1.20029330E+02  4.00000000E+01
   1199   1200   1203 1  1.17207926E+02  4.00000000E+01
   1201   1200   1203 1  1.22748801E+02  4.00000000E+01
   1200   1203   1204 1  1.22566994E+02  4.00000000E+01
   1198   1199   1202 1  1.09587410E+02  4.00000000E+01
   1200   1199   1202 1  1.10237737E+02  4.00000000E+01
   1203   1204   1205 1  1.09809000E+02  4.00000000E+01
   1204   1205   1206 1  1.20068370E+02  4.00000000E+01
   1204   1205   1208 1  1.17081987E+02  4.00000000E+01
   1206   1205   1208 1  1.22446949E+02  4.00000000E+01
   1205   1208   1209 1  1.22594048E+02  4.00000000E+01
   1203   1204   1207 1  1.09683995E+02  4.00000000E+01
   1205   1204   1207 1  1.09887572E+02  4.00000000E+01
   1208   1209   1210 1  1.09599579E+02  4.00000000E+01
   1209   1210   1211 1  1.20008791E+02  4.00000000E+01
   1209   1210   1216 1  1.16502011E+02  4.00000000E+01
   1211   1210   1216 1  1.22998769E+02  4.00000000E+01
   1210   1216   1217 1  1.23663329E+02  4.00000000E+01
   1208   1209   1212 1  1.09699172E+02  4.00000000E+01
   1210   1209   1212 1  1.09410653E+02  4.00000000E+01
   1209   1212   1213 1  1.18100100E+02  4.00000000E+01
   1212   1213   1214 1  1.10730008E+02  4.00000000E+01
   1212   1213   1215 1  1.10062117E+02  4.00000000E+01
   1214   1213   1215 1  1.09733530E+02  4.00000000E+01
   1216   1217   1218 1  1.08825738E+02  4.00000000E+01
   1217   1218   1219 1  1.19527780E+02  4.00000000E+01
   1217   1218   1225 1  1.18036124E+02  4.00000000E+01
   1219   1218   1225 1  1.22427298E+02  4.00000000E+01
   1218   1225   1226 1  1.19766248E+02  4.00000000E+01
   1216   1217   1220 1  1.10729171E+02  4.00000000E+01
   1218   1217   1220 1  1.09388495E+02  4.00000000E+01
   1217   1220   1221 1  1.15065774E+02  4.00000000E+01
   1220   1221   1222 1  1.11846498E+02  4.00000000E+01
   1221   1222   1223 1  1.20262691E+02  4.00000000E+01
   1221   1222   1224 1  1.17103683E+02  4.00000000E+01
   1223   1222   1224 1  1.22633603E+02  4.00000000E+01
   1225   1226   1227 1  1.09890816E+02  4.00000000E+01
   1226   1227   1228 1  1.21605340E+02  4.00000000E+01
   1226   1227   1233 1  1.14771804E+02  4.00000000E+01
   1228   1227   1233 1  1.23502061E+02  4.00000000E+01
   1227   1233   1234 1  1.23638891E+02  4.00000000E+01
   1225   1226   1229 1  1.12054473E+02  4.00000000E+01
   1227   1226   1229 1  1.09210816E+02  4.00000000E+01
   1226   1229   1230 1  1.13867914E+02  4.00000000E+01
   1229   1230   1231 1  1.20036529E+02  4.00000000E+01
   1229   1230   1232 1  1.17294952E+02  4.00000000E+01
   1231   1230   1232 1  1.22668515E+02  4.00000000E+01
   1233   1234   1235 1  1.13142449E+02  4.00000000E+01
   1234   1235   1236 1  1.20259430E+02  4.00000000E+01
   1234   1235   1242 1  1.17306991E+02  4.00000000E+01
   1236   1235   1242 1  1.22383057E+02  4.00000000E+01
   1235   1242   1243 1  1.21517879E+02  4.00000000E+01
   1233   1234   1237 1  1.08784942E+02  4.00000000E+01
   1235   1234   1237 1  1.10911979E+02  4.00000000E+01
   1234   1237   1238 1  1.15192337E+02  4.00000000E+01
   1237   1238   1239 1  1.13444452E+02  4.00000000E+01
   1238   1239   1240 1  1.19481053E+02  4.00000000E+01
   1238   1239   1241 1  1.17356888E+02  4.00000000E+01
   1240   1239   1241 1  1.23162057E+02  4.00000000E+01
   1242   1243   1244 1  1.12984002E+02  4.00000000E+01
   1243   1244   1245 1  1.19957271E+02  4.00000000E+01
   1243   1244   1249 1  1.17967065E+02  4.00000000E+01
   1245   1244   1249 1  1.22075621E+02  4.00000000E+01
   1244   1249   1250 1  1.20299178E+02  4.00000000E+01
   1242   1243   1246 1  1.11875495E+02  4.00000000E+01
   1244   1243   1246 1  1.11131275E+02  4.00000000E+01
   1243   1246   1247 1  1.10934889E+02  4.00000000E+01
   1243   1246   1248 1  1.11380694E+02  4.00000000E+01
   1247   1246   1248 1  1.09695268E+02  4.00000000E+01
   1249   1250   1251 1  1.09841488E+02  4.00000000E+01
   1250   1251   1252 1  1.20498224E+02  4.00000000E+01
   1250   1251   1254 1  1.17082451E+02  4.00000000E+01
   1252   1251   1254 1  1.22215623E+02  4.00000000E+01
   1251   1254   1255 1  1.22009632E+02  4.00000000E+01
   1249   1250   1253 1  1.11174807E+02  4.00000000E+01
   1251   1250   1253 1  1.10013095E+02  4.00000000E+01
   1254   1255   1256 1  1.11826578E+02  4.00000000E+01
   1255   1256   1257 1  1.21095036E+02  4.00000000E+01
   1255   1256   1259 1  1.16165635E+02  4.00000000E+01
   1257   1256   1259 1  1.22685994E+02  4.00000000E+01
   1256   1259   1260 1  1.22204001E+02  4.00000000E+01
   1254   1255   1258 1  1.11111057E+02  4.00000000E+01
   1256   1255   1258 1  1.09748656E+02  4.00000000E+01
   1259   1260   1261 1  1.12573741E+02  4.00000000E+01
   1260   1261   1262 1  1.21027006E+02  4.00000000E+01
   1260   1261   1265 1  1.15957607E+02  4.00000000E+01
   1262   1261   1265 1  1.22724892E+02  4.00000000E+01
   1261   1265   1266 1  1.21583700E+02  4.00000000E+01
   1259   1260   1263 1  1.10342242E+02  4.00000000E+01
   1261   1260   1263 1  1.09190458E+02  4.00000000E+01
   1260   1263   1264 1  1.10093903E+02  4.00000000E+01
   1265   1266   1267 1  1.12558511E+02  4.00000000E+01
   1266   1267   1268 1  1.21564001E+02  4.00000000E+01
   1266   1267   1274 1  1.15513063E+02  4.00000000E+01
   1268   1267   1274 1  1.22895797E+02  4.00000000E+01
   1267   1274   1275 1  1.20948743E+02  4.00000000E+01
   1265   1266   1269 1  1.09824763E+02  4.00000000E+01
   1267   1266   1269 1  1.11061225E+02  4.00000000E+01
   1266   1269   1270 1  1.14353896E+02  4.00000000E+01
   1269   1270   1271 1  1.13387386E+02  4.00000000E+01
   1270   1271   1272 1  1.19560798E+02  4.00000000E+01
   1270   1271   1273 1  1.18496098E+02  4.00000000E+01
   1272   1271   1273 1  1.21943096E+02  4.00000000E+01
   1274   1275   1276 1  1.14415219E+02  4.00000000E+01
   1275   1276   1277 1  1.19716752E+02  4.00000000E+01
   1275   1276   1278 1  1.18021542E+02  4.00000000E+01
   1277   1276   1278 1  1.22195164E+02  4.00000000E+01
   1276   1278   1279 1  1.19774617E+02  4.00000000E+01
   1278   1279   1280 1  1.12647513E+02  4.00000000E+01
   1279   1280   1281 1  1.19984578E+02  4.00000000E+01
   1279   1280   1289 1  1.17264276E+02  4.00000000E+01
   1281   1280   1289 1  1.22749473E+02  4.00000000E+01
   1280   1289   1290 1  1.22549375E+02  4.00000000E+01
   1278   1279   1282 1  1.11080608E+02  4.00000000E+01
   1280   1279   1282 1  1.11230806E+02  4.00000000E+01
   1279   1282   1283 1  1.15445919E+02  4.00000000E+01
   1282   1283   1284 1  1.21540913E+02  4.00000000E+01
   1282   1283   1285 1  1.19811348E+02  4.00000000E+01
   1284   1283   1285 1  1.18646977E+02  4.00000000E+01
   1283   1284   1286 1  1.20496044E+02  4.00000000E+01
   1283   1285   1287 1  1.21437593E+02  4.00000000E+01
   1284   1286   1288 1  1.20383601E+02  4.00000000E+01
   1285   1287   1288 1  1.19877457E+02  4.00000000E+01
   1286   1288   1287 1  1.19158080E+02  4.00000000E+01
   1289   1290   1291 1  1.11772677E+02  4.00000000E+01
   1290   1291   1292 1  1.19965996E+02  4.00000000E+01
   1290   1291   1297 1  1.17136905E+02  4.00000000E+01
   1292   1291   1297 1  1.22543496E+02  4.00000000E+01
   1291   1297   1298 1  1.21747101E+02  4.00000000E+01
   1289   1290   1293 1  1.11012927E+02  4.00000000E+01
   1291   1290   1293 1  1.09482091E+02  4.00000000E+01
   1290   1293   1294 1  1.14590793E+02  4.00000000E+01
   1293   1294   1295 1  1.11152571E+02  4.00000000E+01
   1293   1294   1296 1  1.09177854E+02  4.00000000E+01
   1295   1294   1296 1  1.10418754E+02  4.00000000E+01
   1297   1298   1299 1  1.12772422E+02  4.00000000E+01
   1298   1299   1300 1  1.21114179E+02  4.00000000E+01
   1298   1299   1306 1  1.16459840E+02  4.00000000E+01
   1300   1299   1306 1  1.22231059E+02  4.00000000E+01
   1299   1306   1307 1  1.21814024E+02  4.00000000E+01
   1297   1298   1301 1  1.09678485E+02  4.00000000E+01
   1299   1298   1301 1  1.11323421E+02  4.00000000E+01
   1298   1301   1302 1  1.12275424E+02  4.00000000E+01
   1301   1302   1303 1  1.12512346E+02  4.00000000E+01
   1302   1303   1304 1  1.10154897E+02  4.00000000E+01
   1303   1304   1305 1  1.10392020E+02  4.00000000E+01
   1306   1307   1308 1  1.09503731E+02  4.00000000E+01
   1307   1308   1309 1  1.19953444E+02  4.00000000E+01
   1307   1308   1315 1  1.18051664E+02  4.00000000E+01
   1309   1308   1315 1  1.21994891E+02  4.00000000E+01
   1308   1315   1316 1  1.24587653E+02  4.00000000E+01
   1306   1307   1310 1  1.09588074E+02  4.00000000E+01
   1308   1307   1310 1  1.09966359E+02  4.00000000E+01
   1307   1310   1311 1  1.14369622E+02  4.00000000E+01
   1310   1311   1312 1  1.11943543E+02  4.00000000E+01
   1311   1312   1313 1  1.20465322E+02  4.00000000E+01
   1311   1312   1314 1  1.17151206E+02  4.00000000E+01
   1313   1312   1314 1  1.22383471E+02  4.00000000E+01
   1315   1316   1317 1  1.13774668E+02  4.00000000E+01
   1316   1317   1318 1  1.20270342E+02  4.00000000E+01
   1316   1317   1322 1  1.15270709E+02  4.00000000E+01
   1318   1317   1322 1  1.23767566E+02  4.00000000E+01
   1317   1322   1323 1  1.22759567E+02  4.00000000E+01
   1315   1316   1319 1  1.01755207E+02  4.00000000E+01
   1317   1316   1319 1  1.11446264E+02  4.00000000E+01
   1316   1319   1320 1  1.02786170E+02  4.00000000E+01
   1319   1320   1321 1  1.05292500E+02  4.00000000E+01
   1320   1321   1315 1  1.03516605E+02  4.00000000E+01
   1321   1315   1316 1  1.10316777E+02  4.00000000E+01
   1321   1315   1308 1  1.24845451E+02  4.00000000E+01
   1322   1323   1324 1  1.13341476E+02  4.00000000E+01
   1323   1324   1325 1  1.19860466E+02  4.00000000E+01
   1323   1324   1327 1  1.17988415E+02  4.00000000E+01
   1325   1324   1327 1  1.22003065E+02  4.00000000E+01
   1324   1327   1328 1  1.20578714E+02  4.00000000E+01
   1322   1323   1326 1  1.10768194E+02  4.00000000E+01
   1324   1323   1326 1  1.11146788E+02  4.00000000E+01
   1327   1328   1329 1  1.14417503E+02  4.00000000E+01
   1328   1329   1330 1  1.20542413E+02  4.00000000E+01
   1328   1329   1331 1  1.17101869E+02  4.00000000E+01
   1330   1329   1331 1  1.22250388E+02  4.00000000E+01
   1329   1331   1332 1  1.22902402E+02  4.00000000E+01
   1331   1332   1333 1  1.12904227E+02  4.00000000E+01
   1332   1333   1334 1  1.20546068E+02  4.00000000E+01
   1332   1333   1340 1  1.17146465E+02  4.00000000E+01
   1334   1333   1340 1  1.22292082E+02  4.00000000E+01
   1333   1340   1341 1  1.22589550E+02  4.00000000E+01
   1331   1332   1335 1  1.09610792E+02  4.00000000E+01
   1333   1332   1335 1  1.10157385E+02  4.00000000E+01
   1332   1335   1336 1  1.15087508E+02  4.00000000E+01
   1335   1336   1337 1  1.11351078E+02  4.00000000E+01
   1336   1337   1338 1  1.12408739E+02  4.00000000E+01
   1337   1338   1339 1  1.10730436E+02  4.00000000E+01
   1340   1341   1342 1  1.12328216E+02  4.00000000E+01
   1341   1342   1343 1  1.20828773E+02  4.00000000E+01
   1341   1342   1349 1  1.16914835E+02  4.00000000E+01
   1343   1342   1349 1  1.22253089E+02  4.00000000E+01
   1342   1349   1350 1  1.22550904E+02  4.00000000E+01
   1340   1341   1344 1  1.09521309E+02  4.00000000E+01
   1342   1341   1344 1  1.11574122E+02  4.00000000E+01
   1341   1344   1345 1  1.16134045E+02  4.00000000E+01
   1344   1345   1346 1  1.14093486E+02  4.00000000E+01
   1345   1346   1347 1  1.19560249E+02  4.00000000E+01
   1345   1346   1348 1  1.17321401E+02  4.00000000E+01
   1347   1346   1348 1  1.23118318E+02  4.00000000E+01
   1349   1350   1351 1  1.10442159E+02  4.00000000E+01
   1350   1351   1352 1  1.19892964E+02  4.00000000E+01
   1350   1351   1361 1  1.15184733E+02  4.00000000E+01
   1352   1351   1361 1  1.24310228E+02  4.00000000E+01
   1351   1361   1362 1  1.21631369E+02  4.00000000E+01
   1349   1350   1353 1  1.10071914E+02  4.00000000E+01
   1351   1350   1353 1  1.11345847E+02  4.00000000E+01
   1350   1353   1354 1  1.10322856E+02  4.00000000E+01
   1353   1354   1355 1  1.19954651E+02  4.00000000E+01
   1353   1354   1356 1  1.20069429E+02  4.00000000E+01
   1355   1354   1356 1  1.19964580E+02  4.00000000E+01
   1354   1355   1357 1  1.20475005E+02  4.00000000E+01
   1354   1356   1358 1  1.20565653E+02  4.00000000E+01
   1355   1357   1359 1  1.18808663E+02  4.00000000E+01
   1356   1358   1359 1  1.18788477E+02  4.00000000E+01
   1357   1359   1358 1  1.21394279E+02  4.00000000E+01
   1357   1359   1360 1  1.19919032E+02  4.00000000E+01
   1358   1359   1360 1  1.18686684E+02  4.00000000E+01
   1361   1362   1363 1  1.09555891E+02  4.00000000E+01
   1362   1363   1364 1  1.21210431E+02  4.00000000E+01
   1362   1363   1366 1  1.15286265E+02  4.00000000E+01
   1364   1363   1366 1  1.23489625E+02  4.00000000E+01
   1363   1366   1367 1  1.20889367E+02  4.00000000E+01
   1361   1362   1365 1  1.09636578E+02  4.00000000E+01
   1363   1362   1365 1  1.09843401E+02  4.00000000E+01
   1366   1367   1368 1  1.09923826E+02  4.00000000E+01
   1367   1368   1369 1  1.21648523E+02  4.00000000E+01
   1367   1368   1377 1  1.15161446E+02  4.00000000E+01
   1369   1368   1377 1  1.23131834E+02  4.00000000E+01
   1368   1377   1378 1  1.20853476E+02  4.00000000E+01
   1366   1367   1370 1  1.09732099E+02  4.00000000E+01
   1368   1367   1370 1  1.09268520E+02  4.00000000E+01
   1367   1370   1371 1  1.14222818E+02  4.00000000E+01
   1370   1371   1372 1  1.20915747E+02  4.00000000E+01
   1370   1371   1373 1  1.19912100E+02  4.00000000E+01
   1372   1371   1373 1  1.19172136E+02  4.00000000E+01
   1371   1372   1374 1  1.20189446E+02  4.00000000E+01
   1371   1373   1375 1  1.20192119E+02  4.00000000E+01
   1372   1374   1376 1  1.20391674E+02  4.00000000E+01
   1373   1375   1376 1  1.20381862E+02  4.00000000E+01
   1374   1376   1375 1  1.19672754E+02  4.00000000E+01
   1377   1378   1379 1  1.09673832E+02  4.00000000E+01
   1378   1379   1380 1  1.20015672E+02  4.00000000E+01
   1378   1379   1382 1  1.17122962E+02  4.00000000E+01
   1380   1379   1382 1  1.22559321E+02  4.00000000E+01
   1379   1382   1383 1  1.22006225E+02  4.00000000E+01
   1377   1378   1381 1  1.09668828E+02  4.00000000E+01
   1379   1378   1381 1  1.11262910E+02  4.00000000E+01
   1382   1383   1384 1  1.11128982E+02  4.00000000E+01
   1383   1384   1385 1  1.20483029E+02  4.00000000E+01
   1383   1384   1386 1  1.17810404E+02  4.00000000E+01
   1385   1384   1386 1  1.21666437E+02  4.00000000E+01
   1384   1386   1387 1  1.23358663E+02  4.00000000E+01
   1386   1387   1388 1  1.11740804E+02  4.00000000E+01
   1387   1388   1389 1  1.20104480E+02  4.00000000E+01
   1387   1388   1393 1  1.17621627E+02  4.00000000E+01
   1389   1388   1393 1  1.22234873E+02  4.00000000E+01
   1388   1393   1394 1  1.22509546E+02  4.00000000E+01
   1386   1387   1390 1  1.02236134E+02  4.00000000E+01
   1388   1387   1390 1  1.11003021E+02  4.00000000E+01
   1387   1390   1391 1  1.03572502E+02  4.00000000E+01
   1390   1391   1392 1  1.05214975E+02  4.00000000E+01
   1391   1392   1386 1  1.03346663E+02  4.00000000E+01
   1392   1386   1387 1  1.11213158E+02  4.00000000E+01
   1392   1386   1384 1  1.25407089E+02  4.00000000E+01
   1393   1394   1395 1  1.09887490E+02  4.00000000E+01
   1394   1395   1396 1  1.19933013E+02  4.00000000E+01
   1394   1395   1399 1  1.16393271E+02  4.00000000E+01
   1396   1395   1399 1  1.23619930E+02  4.00000000E+01
   1395   1399   1400 1  1.22256370E+02  4.00000000E+01
   1393   1394   1397 1  1.11359688E+02  4.00000000E+01
   1395   1394   1397 1  1.09115768E+02  4.00000000E+01
   1394   1397   1398 1  1.10201071E+02  4.00000000E+01
   1399   1400   1401 1  1.09446640E+02  4.00000000E+01
   1400   1401   1402 1  1.19985207E+02  4.00000000E+01
   1400   1401   1406 1  1.17223778E+02  4.00000000E+01
   1402   1401   1406 1  1.22169016E+02  4.00000000E+01
   1401   1406   1407 1  1.20251646E+02  4.00000000E+01
   1399   1400   1403 1  1.10986337E+02  4.00000000E+01
   1401   1400   1403 1  1.09098047E+02  4.00000000E+01
   1400   1403   1404 1  1.10586293E+02  4.00000000E+01
   1400   1403   1405 1  1.11277943E+02  4.00000000E+01
   1404   1403   1405 1  1.11155696E+02  4.00000000E+01
   1406   1407   1408 1  1.09834732E+02  4.00000000E+01
   1407   1408   1409 1  1.21064637E+02  4.00000000E+01
   1407   1408   1415 1  1.15295440E+02  4.00000000E+01
   1409   1408   1415 1  1.23344348E+02  4.00000000E+01
   1408   1415   1416 1  1.22659600E+02  4.00000000E+01
   1406   1407   1410 1  1.11270427E+02  4.00000000E+01
   1408   1407   1410 1  1.10728227E+02  4.00000000E+01
   1407   1410   1411 1  1.14674779E+02  4.00000000E+01
   1410   1411   1412 1  1.12468341E+02  4.00000000E+01
   1411   1412   1413 1  1.12186011E+02  4.00000000E+01
   1412   1413   1414 1  1.13463198E+02  4.00000000E+01
   1415   1416   1417 1  1.09343455E+02  4.00000000E+01
   1416   1417   1418 1  1.19863695E+02  4.00000000E+01
   1416   1417   1423 1  1.16899877E+02  4.00000000E+01
   1418   1417   1423 1  1.23233437E+02  4.00000000E+01
   1417   1423   1424 1  1.22009250E+02  4.00000000E+01
   1415   1416   1419 1  1.10779554E+02  4.00000000E+01
   1417   1416   1419 1  1.09041232E+02  4.00000000E+01
   1416   1419   1420 1  1.12114025E+02  4.00000000E+01
   1419   1420   1421 1  1.19340260E+02  4.00000000E+01
   1419   1420   1422 1  1.17252384E+02  4.00000000E+01
   1421   1420   1422 1  1.23407282E+02  4.00000000E+01
   1423   1424   1425 1  1.12575092E+02  4.00000000E+01
   1424   1425   1426 1  1.20418677E+02  4.00000000E+01
   1424   1425   1432 1  1.15774985E+02  4.00000000E+01
   1426   1425   1432 1  1.23746850E+02  4.00000000E+01
   1425   1432   1433 1  1.22559879E+02  4.00000000E+01
   1423   1424   1427 1  1.10587310E+02  4.00000000E+01
   1425   1424   1427 1  1.09236598E+02  4.00000000E+01
   1424   1427   1428 1  1.14519999E+02  4.00000000E+01
   1427   1428   1429 1  1.11406594E+02  4.00000000E+01
   1428   1429   1430 1  1.12425124E+02  4.00000000E+01
   1429   1430   1431 1  1.10661650E+02  4.00000000E+01
   1432   1433   1434 1  1.12658170E+02  4.00000000E+01
   1433   1434   1435 1  1.20452561E+02  4.00000000E+01
   1433   1434   1441 1  1.17292205E+02  4.00000000E+01
   1435   1434   1441 1  1.21817949E+02  4.00000000E+01
   1434   1441   1442 1  1.19926773E+02  4.00000000E+01
   1432   1433   1436 1  1.10671585E+02  4.00000000E+01
   1434   1433   1436 1  1.09198158E+02  4.00000000E+01
   1433   1436   1437 1  1.13294310E+02  4.00000000E+01
   1436   1437   1438 1  1.11331233E+02  4.00000000E+01
   1437   1438   1439 1  1.12299514E+02  4.00000000E+01
   1438   1439   1440 1  1.10683506E+02  4.00000000E+01
   1441   1442   1443 1  1.12815700E+02  4.00000000E+01
   1442   1443   1444 1  1.20504386E+02  4.00000000E+01
   1442   1443   1453 1  1.16694451E+02  4.00000000E+01
   1444   1443   1453 1  1.22421094E+02  4.00000000E+01
   1443   1453   1454 1  1.19679083E+02  4.00000000E+01
   1441   1442   1445 1  1.11434788E+02  4.00000000E+01
   1443   1442   1445 1  1.10379693E+02  4.00000000E+01
   1442   1445   1446 1  1.11599621E+02  4.00000000E+01
   1445   1446   1447 1  1.20119375E+02  4.00000000E+01
   1445   1446   1448 1  1.20286171E+02  4.00000000E+01
   1447   1446   1448 1  1.19593270E+02  4.00000000E+01
   1446   1447   1449 1  1.20548429E+02  4.00000000E+01
   1446   1448   1450 1  1.20587210E+02  4.00000000E+01
   1447   1449   1451 1  1.18854029E+02  4.00000000E+01
   1448   1450   1451 1  1.19086104E+02  4.00000000E+01
   1449   1451   1450 1  1.21330498E+02  4.00000000E+01
   1449   1451   1452 1  1.20208232E+02  4.00000000E+01
   1450   1451   1452 1  1.18461266E+02  4.00000000E+01
   1453   1454   1455 1  1.12546474E+02  4.00000000E+01
   1454   1455   1456 1  1.19874392E+02  4.00000000E+01
   1454   1455   1464 1  1.17250879E+02  4.00000000E+01
   1456   1455   1464 1  1.22227470E+02  4.00000000E+01
   1455   1464   1465 1  1.21224802E+02  4.00000000E+01
   1453   1454   1457 1  1.10236798E+02  4.00000000E+01
   1455   1454   1457 1  1.11973517E+02  4.00000000E+01
   1454   1457   1458 1  1.12626426E+02  4.00000000E+01
   1457   1458   1459 1  1.19868988E+02  4.00000000E+01
   1457   1458   1460 1  1.21111404E+02  4.00000000E+01
   1459   1458   1460 1  1.19019337E+02  4.00000000E+01
   1458   1459   1461 1  1.20769495E+02  4.00000000E+01
   1458   1460   1462 1  1.20672204E+02  4.00000000E+01
   1459   1461   1463 1  1.20217057E+02  4.00000000E+01
   1460   1462   1463 1  1.20178372E+02  4.00000000E+01
   1461   1463   1462 1  1.19143384E+02  4.00000000E+01
   1464   1465   1466 1  1.14007740E+02  4.00000000E+01
   1465   1466   1467 1  1.20532328E+02  4.00000000E+01
   1465   1466   1468 1  1.17202528E+02  4.00000000E+01
   1467   1466   1468 1  1.22230783E+02  4.00000000E+01
   1466   1468   1469 1  1.21448871E+02  4.00000000E+01
   1468   1469   1470 1  1.12220595E+02  4.00000000E+01
   1469   1470   1471 1  1.19994903E+02  4.00000000E+01
   1469   1470   1476 1  1.17731216E+02  4.00000000E+01
   1471   1470   1476 1  1.22128934E+02  4.00000000E+01
   1470   1476   1477 1  1.20731386E+02  4.00000000E+01
   1468   1469   1472 1  1.09288734E+02  4.00000000E+01
   1470   1469   1472 1  1.09164286E+02  4.00000000E+01
   1469   1472   1473 1  1.13601783E+02  4.00000000E+01
   1472   1473   1474 1  1.19652218E+02  4.00000000E+01
   1472   1473   1475 1  1.17260239E+02  4.00000000E+01
   1474   1473   1475 1  1.23087528E+02  4.00000000E+01
   1476   1477   1478 1  1.11017276E+02  4.00000000E+01
   1477   1478   1479 1  1.19852114E+02  4.00000000E+01
   1477   1478   1480 1  1.16292689E+02  4.00000000E+01
   1479   1478   1480 1  1.23630741E+02  4.00000000E+01
   1478   1480   1481 1  1.22595464E+02  4.00000000E+01
   1480   1481   1482 1  1.09795578E+02  4.00000000E+01
   1481   1482   1483 1  1.19947780E+02  4.00000000E+01
   1481   1482   1487 1  1.17612782E+02  4.00000000E+01
   1483   1482   1487 1  1.22386536E+02  4.00000000E+01
   1482   1487   1488 1  1.20793715E+02  4.00000000E+01
   1480   1481   1484 1  1.09742629E+02  4.00000000E+01
   1482   1481   1484 1  1.09124514E+02  4.00000000E+01
   1481   1484   1485 1  1.10338852E+02  4.00000000E+01
   1481   1484   1486 1  1.10978326E+02  4.00000000E+01
   1485   1484   1486 1  1.10086192E+02  4.00000000E+01
   1487   1488   1489 1  1.11149794E+02  4.00000000E+01
   1488   1489   1490 1  1.19698986E+02  4.00000000E+01
   1488   1489   1491 1  1.17223746E+02  4.00000000E+01
   1490   1489   1491 1  1.22500735E+02  4.00000000E+01
   1489   1491   1492 1  1.21276442E+02  4.00000000E+01
   1491   1492   1493 1  1.09683868E+02  4.00000000E+01
   1492   1493   1494 1  1.19946374E+02  4.00000000E+01
   1492   1493   1498 1  1.17236396E+02  4.00000000E+01
   1494   1493   1498 1  1.22772188E+02  4.00000000E+01
   1493   1498   1499 1  1.20879202E+02  4.00000000E+01
   1491   1492   1495 1  1.11711513E+02  4.00000000E+01
   1493   1492   1495 1  1.08870036E+02  4.00000000E+01
   1492   1495   1496 1  1.09727125E+02  4.00000000E+01
   1492   1495   1497 1  1.11783981E+02  4.00000000E+01
   1496   1495   1497 1  1.09756401E+02  4.00000000E+01
   1498   1499   1500 1  1.11172812E+02  4.00000000E+01
   1499   1500   1501 1  1.19997835E+02  4.00000000E+01
   1499   1500   1502 1  1.16965230E+02  4.00000000E+01
   1501   1500   1502 1  1.23014307E+02  4.00000000E+01
   1500   1502   1503 1  1.22701978E+02  4.00000000E+01
   1502   1503   1504 1  1.09416788E+02  4.00000000E+01
   1503   1504   1505 1  1.19940582E+02  4.00000000E+01
   1503   1504   1510 1  1.17561674E+02  4.00000000E+01
   1505   1504   1510 1  1.22490177E+02  4.00000000E+01
   1504   1510   1511 1  1.20748930E+02  4.00000000E+01
   1502   1503   1506 1  1.09727977E+02  4.00000000E+01
   1504   1503   1506 1  1.09113328E+02  4.00000000E+01
   1503   1506   1507 1  1.14875299E+02  4.00000000E+01
   1506   1507   1508 1  1.09352152E+02  4.00000000E+01
   1506   1507   1509 1  1.09481213E+02  4.00000000E+01
   1508   1507   1509 1  1.11868885E+02  4.00000000E+01
   1510   1511   1512 1  1.09808435E+02  4.00000000E+01
   1511   1512   1513 1  1.20259359E+02  4.00000000E+01
   1511   1512   1521 1  1.17512575E+02  4.00000000E+01
   1513   1512   1521 1  1.22218201E+02  4.00000000E+01
   1512   1521   1522 1  1.22491678E+02  4.00000000E+01
   1510   1511   1514 1  1.09829523E+02  4.00000000E+01
   1512   1511   1514 1  1.09109040E+02  4.00000000E+01
   1511   1514   1515 1  1.15139749E+02  4.00000000E+01
   1514   1515   1516 1  1.13091852E+02  4.00000000E+01
   1515   1516   1517 1  1.10480554E+02  4.00000000E+01
   1516   1517   1518 1  1.22437644E+02  4.00000000E+01
   1517   1518   1519 1  1.19247250E+02  4.00000000E+01
   1517   1518   1520 1  1.20936745E+02  4.00000000E+01
   1519   1518   1520 1  1.19815988E+02  4.00000000E+01
   1521   1522   1523 1  1.13187373E+02  4.00000000E+01
   1522   1523   1524 1  1.20064857E+02  4.00000000E+01
   1522   1523   1530 1  1.17046565E+02  4.00000000E+01
   1524   1523   1530 1  1.22162195E+02  4.00000000E+01
   1523   1530   1531 1  1.20768595E+02  4.00000000E+01
   1521   1522   1525 1  1.09582727E+02  4.00000000E+01
   1523   1522   1525 1  1.08852751E+02  4.00000000E+01
   1522   1525   1526 1  1.12949425E+02  4.00000000E+01
   1525   1526   1527 1  1.09384902E+02  4.00000000E+01
   1526   1527   1528 1  1.10376328E+02  4.00000000E+01
   1527   1528   1529 1  1.10102707E+02  4.00000000E+01
   1530   1531   1532 1  1.13225488E+02  4.00000000E+01
   1531   1532   1533 1  1.19749540E+02  4.00000000E+01
   1531   1532   1538 1  1.17936218E+02  4.00000000E+01
   1533   1532   1538 1  1.22302602E+02  4.00000000E+01
   1532   1538   1539 1  1.20613305E+02  4.00000000E+01
   1530   1531   1534 1  1.10460183E+02  4.00000000E+01
   1532   1531   1534 1  1.10997103E+02  4.00000000E+01
   1531   1534   1535 1  1.12844030E+02  4.00000000E+01
   1534   1535   1536 1  1.19545488E+02  4.00000000E+01
   1534   1535   1537 1  1.18039484E+02  4.00000000E+01
   1536   1535   1537 1  1.22415004E+02  4.00000000E+01
   1538   1539   1540 1  1.11251850E+02  4.00000000E+01
   1539   1540   1541 1  1.22069420E+02  4.00000000E+01
   1539   1540   1546 1  1.15117178E+02  4.00000000E+01
   1541   1540   1546 1  1.22576766E+02  4.00000000E+01
   1540   1546   1547 1  1.22123436E+02  4.00000000E+01
   1538   1539   1542 1  1.11875332E+02  4.00000000E+01
   1540   1539   1542 1  1.10072500E+02  4.00000000E+01
   1539   1542   1543 1  1.13131145E+02  4.00000000E+01
   1542   1543   1544 1  1.19618592E+02  4.00000000E+01
   1542   1543   1545 1  1.18694515E+02  4.00000000E+01
   1544   1543   1545 1  1.21686891E+02  4.00000000E+01
   1546   1547   1548 1  1.09904715E+02  4.00000000E+01
   1547   1548   1549 1  1.19995096E+02  4.00000000E+01
   1547   1548   1553 1  1.16885716E+02  4.00000000E+01
   1549   1548   1553 1  1.22161242E+02  4.00000000E+01
   1548   1553   1554 1  1.20962564E+02  4.00000000E+01
   1546   1547   1550 1  1.08673015E+02  4.00000000E+01
   1548   1547   1550 1  1.11811950E+02  4.00000000E+01
   1547   1550   1551 1  1.08765359E+02  4.00000000E+01
   1547   1550   1552 1  1.09640868E+02  4.00000000E+01
   1551   1550   1552 1  1.08192742E+02  4.00000000E+01
   1553   1554   1555 1  1.09926107E+02  4.00000000E+01
   1554   1555   1556 1  1.21272578E+02  4.00000000E+01
   1554   1555   1562 1  1.16479650E+02  4.00000000E+01
   1556   1555   1562 1  1.22174695E+02  4.00000000E+01
   1555   1562   1563 1  1.20837940E+02  4.00000000E+01
   1553   1554   1557 1  1.11371947E+02  4.00000000E+01
   1555   1554   1557 1  1.09530496E+02  4.00000000E+01
   1554   1557   1558 1  1.12770808E+02  4.00000000E+01
   1557   1558   1559 1  1.14148801E+02  4.00000000E+01
   1558   1559   1560 1  1.19514087E+02  4.00000000E+01
   1558   1559   1561 1  1.17720099E+02  4.00000000E+01
   1560   1559   1561 1  1.22765758E+02  4.00000000E+01
   1562   1563   1564 1  1.12152969E+02  4.00000000E+01
   1563   1564   1565 1  1.20265249E+02  4.00000000E+01
   1563   1564   1570 1  1.17164162E+02  4.00000000E+01
   1565   1564   1570 1  1.22326459E+02  4.00000000E+01
   1564   1570   1571 1  1.20691343E+02  4.00000000E+01
   1562   1563   1566 1  1.10097403E+02  4.00000000E+01
   1564   1563   1566 1  1.11040112E+02  4.00000000E+01
   1563   1566   1567 1  1.18058634E+02  4.00000000E+01
   1566   1567   1568 1  1.11911811E+02  4.00000000E+01
   1566   1567   1569 1  1.09235230E+02  4.00000000E+01
   1568   1567   1569 1  1.10039603E+02  4.00000000E+01
   1570   1571   1572 1  1.11124717E+02  4.00000000E+01
   1571   1572   1573 1  1.20314116E+02  4.00000000E+01
   1571   1572   1579 1  1.17220360E+02  4.00000000E+01
   1573   1572   1579 1  1.22440522E+02  4.00000000E+01
   1572   1579   1580 1  1.22072973E+02  4.00000000E+01
   1570   1571   1574 1  1.11338138E+02  4.00000000E+01
   1572   1571   1574 1  1.09272080E+02  4.00000000E+01
   1571   1574   1575 1  1.13248341E+02  4.00000000E+01
   1574   1575   1576 1  1.12184088E+02  4.00000000E+01
   1575   1576   1577 1  1.11061643E+02  4.00000000E+01
   1576   1577   1578 1  1.13459192E+02  4.00000000E+01
   1579   1580   1581 1  1.12165724E+02  4.00000000E+01
   1580   1581   1582 1  1.19978338E+02  4.00000000E+01
   1580   1581   1584 1  1.17192843E+02  4.00000000E+01
   1582   1581   1584 1  1.22791321E+02  4.00000000E+01
   1581   1584   1585 1  1.22560660E+02  4.00000000E+01
   1579   1580   1583 1  1.09680433E+02  4.00000000E+01
   1581   1580   1583 1  1.10256703E+02  4.00000000E+01
   1584   1585   1586 1  1.12557470E+02  4.00000000E+01
   1585   1586   1587 1  1.20045221E+02  4.00000000E+01
   1585   1586   1589 1  1.17126545E+02  4.00000000E+01
   1587   1586   1589 1  1.22764175E+02  4.00000000E+01
   1586   1589   1590 1  1.20972194E+02  4.00000000E+01
   1584   1585   1588 1  1.09686552E+02  4.00000000E+01
   1586   1585   1588 1  1.10436664E+02  4.00000000E+01
   1589   1590   1591 1  1.10468867E+02  4.00000000E+01
   1590   1591   1592 1  1.20224656E+02  4.00000000E+01
   1590   1591   1600 1  1.17474193E+02  4.00000000E+01
   1592   1591   1600 1  1.22298578E+02  4.00000000E+01
   1591   1600   1601 1  1.20853657E+02  4.00000000E+01
   1589   1590   1593 1  1.11522293E+02  4.00000000E+01
   1591   1590   1593 1  1.09239199E+02  4.00000000E+01
   1590   1593   1594 1  1.14340576E+02  4.00000000E+01
   1593   1594   1595 1  1.21053525E+02  4.00000000E+01
   1593   1594   1596 1  1.19784218E+02  4.00000000E+01
   1595   1594   1596 1  1.19162201E+02  4.00000000E+01
   1594   1595   1597 1  1.20648014E+02  4.00000000E+01
   1594   1596   1598 1  1.20418959E+02  4.00000000E+01
   1595   1597   1599 1  1.20185143E+02  4.00000000E+01
   1596   1598   1599 1  1.20458150E+02  4.00000000E+01
   1597   1599   1598 1  1.19127498E+02  4.00000000E+01
   1600   1601   1602 1  1.12694182E+02  4.00000000E+01
   1601   1602   1603 1  1.20825806E+02  4.00000000E+01
   1601   1602   1608 1  1.16558578E+02  4.00000000E+01
   1603   1602   1608 1  1.22610699E+02  4.00000000E+01
   1602   1608   1609 1  1.22609811E+02  4.00000000E+01
   1600   1601   1604 1  1.10836003E+02  4.00000000E+01
   1602   1601   1604 1  1.09337305E+02  4.00000000E+01
   1601   1604   1605 1  1.12161507E+02  4.00000000E+01
   1604   1605   1606 1  1.18988607E+02  4.00000000E+01
[truncated: 384,180 more chars]
