# Supplementary material for: Rapid interpretation of small-angle X-ray scattering data
Source: PLoS Comput Biol. 2019 Mar 22;15(3):e1006900. doi: 10.1371/journal.pcbi.1006900 (PMC6447237; doi:10.1371/journal.pcbi.1006900)
Supplement: S1 Archive — (ZIP) [file pcbi.1006900.s019.zip › S1_Archive/sims/Lao/holoApo/saxs.itp]

; Include this file straight after the [ atoms ] section
; since it adds additional atoms to the topology.

    1834    MW     239   ALA    MW     1834  0
    1835    MW     240   LEU    MW     1835  0
    1836    MW     241   PRO    MW     1836  0
    1837    MW     242   GLN    MW     1837  0
    1838    MW     243   THR    MW     1838  0
    1839    MW     244   VAL    MW     1839  0
    1840    MW     245   ARG    MW     1840  0
    1841    MW     246   ILE    MW     1841  0
    1842    MW     247   GLY    MW     1842  0
    1843    MW     248   THR    MW     1843  0
    1844    MW     249   ASP    MW     1844  0
    1845    MW     250   THR    MW     1845  0
    1846    MW     251   THR    MW     1846  0
    1847    MW     252   TYR    MW     1847  0
    1848    MW     253   ALA    MW     1848  0
    1849    MW     254   PRO    MW     1849  0
    1850    MW     255   PHE    MW     1850  0
    1851    MW     256   SER    MW     1851  0
    1852    MW     257   SER    MW     1852  0
    1853    MW     258   LYS    MW     1853  0
    1854    MW     259   ASP    MW     1854  0
    1855    MW     260   ALA    MW     1855  0
    1856    MW     261   LYS    MW     1856  0
    1857    MW     262   GLY    MW     1857  0
    1858    MW     263   GLU    MW     1858  0
    1859    MW     264   PHE    MW     1859  0
    1860    MW     265   ILE    MW     1860  0
    1861    MW     266   GLY    MW     1861  0
    1862    MW     267   PHE    MW     1862  0
    1863    MW     268   ASP    MW     1863  0
    1864    MW     269   ILE    MW     1864  0
    1865    MW     270   ASP    MW     1865  0
    1866    MW     271   LEU    MW     1866  0
    1867    MW     272   GLY    MW     1867  0
    1868    MW     273   ASN    MW     1868  0
    1869    MW     274   GLU    MW     1869  0
    1870    MW     275   MET    MW     1870  0
    1871    MW     276   CYS    MW     1871  0
    1872    MW     277   LYS    MW     1872  0
    1873    MW     278   ARG    MW     1873  0
    1874    MW     279   MET    MW     1874  0
    1875    MW     280   GLN    MW     1875  0
    1876    MW     281   VAL    MW     1876  0
    1877    MW     282   LYS    MW     1877  0
    1878    MW     283   CYS    MW     1878  0
    1879    MW     284   THR    MW     1879  0
    1880    MW     285   TRP    MW     1880  0
    1881    MW     286   VAL    MW     1881  0
    1882    MW     287   ALA    MW     1882  0
    1883    MW     288   SER    MW     1883  0
    1884    MW     289   ASP    MW     1884  0
    1885    MW     290   PHE    MW     1885  0
    1886    MW     291   ASP    MW     1886  0
    1887    MW     292   ALA    MW     1887  0
    1888    MW     293   LEU    MW     1888  0
    1889    MW     294   ILE    MW     1889  0
    1890    MW     295   PRO    MW     1890  0
    1891    MW     296   SER    MW     1891  0
    1892    MW     297   LEU    MW     1892  0
    1893    MW     298   LYS    MW     1893  0
    1894    MW     299   ALA    MW     1894  0
    1895    MW     300   LYS    MW     1895  0
    1896    MW     301   LYS    MW     1896  0
    1897    MW     302   ILE    MW     1897  0
    1898    MW     303   ASP    MW     1898  0
    1899    MW     304   ALA    MW     1899  0
    1900    MW     305   ILE    MW     1900  0
    1901    MW     306   ILE    MW     1901  0
    1902    MW     307   SER    MW     1902  0
    1903    MW     308   SER    MW     1903  0
    1904    MW     309   LEU    MW     1904  0
    1905    MW     310   SER    MW     1905  0
    1906    MW     311   ILE    MW     1906  0
    1907    MW     312   THR    MW     1907  0
    1908    MW     313   ASP    MW     1908  0
    1909    MW     314   LYS    MW     1909  0
    1910    MW     315   ARG    MW     1910  0
    1911    MW     316   GLN    MW     1911  0
    1912    MW     317   GLN    MW     1912  0
    1913    MW     318   GLU    MW     1913  0
    1914    MW     319   ILE    MW     1914  0
    1915    MW     320   ALA    MW     1915  0
    1916    MW     321   PHE    MW     1916  0
    1917    MW     322   SER    MW     1917  0
    1918    MW     323   ASP    MW     1918  0
    1919    MW     324   LYS    MW     1919  0
    1920    MW     325   LEU    MW     1920  0
    1921    MW     326   TYR    MW     1921  0
    1922    MW     327   ALA    MW     1922  0
    1923    MW     328   ALA    MW     1923  0
    1924    MW     329   ASP    MW     1924  0
    1925    MW     330   SER    MW     1925  0
    1926    MW     331   ARG    MW     1926  0
    1927    MW     332   LEU    MW     1927  0
    1928    MW     333   ILE    MW     1928  0
    1929    MW     334   ALA    MW     1929  0
    1930    MW     335   ALA    MW     1930  0
    1931    MW     336   LYS    MW     1931  0
    1932    MW     337   GLY    MW     1932  0
    1933    MW     338   SER    MW     1933  0
    1934    MW     339   PRO    MW     1934  0
    1935    MW     340   ILE    MW     1935  0
    1936    MW     341   GLN    MW     1936  0
    1937    MW     342   PRO    MW     1937  0
    1938    MW     343   THR    MW     1938  0
    1939    MW     344   LEU    MW     1939  0
    1940    MW     345   GLU    MW     1940  0
    1941    MW     346   SER    MW     1941  0
    1942    MW     347   LEU    MW     1942  0
    1943    MW     348   LYS    MW     1943  0
    1944    MW     349   GLY    MW     1944  0
    1945    MW     350   LYS    MW     1945  0
    1946    MW     351   HIS    MW     1946  0
    1947    MW     352   VAL    MW     1947  0
    1948    MW     353   GLY    MW     1948  0
    1949    MW     354   VAL    MW     1949  0
    1950    MW     355   LEU    MW     1950  0
    1951    MW     356   GLN    MW     1951  0
    1952    MW     357   GLY    MW     1952  0
    1953    MW     358   SER    MW     1953  0
    1954    MW     359   THR    MW     1954  0
    1955    MW     360   GLN    MW     1955  0
    1956    MW     361   GLU    MW     1956  0
    1957    MW     362   ALA    MW     1957  0
    1958    MW     363   TYR    MW     1958  0
    1959    MW     364   ALA    MW     1959  0
    1960    MW     365   ASN    MW     1960  0
    1961    MW     366   ASP    MW     1961  0
    1962    MW     367   ASN    MW     1962  0
    1963    MW     368   TRP    MW     1963  0
    1964    MW     369   ARG    MW     1964  0
    1965    MW     370   THR    MW     1965  0
    1966    MW     371   LYS    MW     1966  0
    1967    MW     372   GLY    MW     1967  0
    1968    MW     373   VAL    MW     1968  0
    1969    MW     374   ASP    MW     1969  0
    1970    MW     375   VAL    MW     1970  0
    1971    MW     376   VAL    MW     1971  0
    1972    MW     377   ALA    MW     1972  0
    1973    MW     378   TYR    MW     1973  0
    1974    MW     379   ALA    MW     1974  0
    1975    MW     380   ASN    MW     1975  0
    1976    MW     381   GLN    MW     1976  0
    1977    MW     382   ASP    MW     1977  0
    1978    MW     383   LEU    MW     1978  0
    1979    MW     384   ILE    MW     1979  0
    1980    MW     385   TYR    MW     1980  0
    1981    MW     386   SER    MW     1981  0
    1982    MW     387   ASP    MW     1982  0
    1983    MW     388   LEU    MW     1983  0
    1984    MW     389   THR    MW     1984  0
    1985    MW     390   ALA    MW     1985  0
    1986    MW     391   GLY    MW     1986  0
    1987    MW     392   ARG    MW     1987  0
    1988    MW     393   LEU    MW     1988  0
    1989    MW     394   ASP    MW     1989  0
    1990    MW     395   ALA    MW     1990  0
    1991    MW     396   ALA    MW     1991  0
    1992    MW     397   LEU    MW     1992  0
    1993    MW     398   GLN    MW     1993  0
    1994    MW     399   ASP    MW     1994  0
    1995    MW     400   GLU    MW     1995  0
    1996    MW     401   VAL    MW     1996  0
    1997    MW     402   ALA    MW     1997  0
    1998    MW     403   ALA    MW     1998  0
    1999    MW     404   SER    MW     1999  0
    2000    MW     405   GLU    MW     2000  0
    2001    MW     406   GLY    MW     2001  0
    2002    MW     407   PHE    MW     2002  0
    2003    MW     408   LEU    MW     2003  0
    2004    MW     409   LYS    MW     2004  0
    2005    MW     410   GLN    MW     2005  0
    2006    MW     411   PRO    MW     2006  0
    2007    MW     412   ALA    MW     2007  0
    2008    MW     413   GLY    MW     2008  0
    2009    MW     414   LYS    MW     2009  0
    2010    MW     415   GLU    MW     2010  0
    2011    MW     416   TYR    MW     2011  0
    2012    MW     417   ALA    MW     2012  0
    2013    MW     418   PHE    MW     2013  0
    2014    MW     419   ALA    MW     2014  0
    2015    MW     420   GLY    MW     2015  0
    2016    MW     421   PRO    MW     2016  0
    2017    MW     422   SER    MW     2017  0
    2018    MW     423   VAL    MW     2018  0
    2019    MW     424   LYS    MW     2019  0
    2020    MW     425   ASP    MW     2020  0
    2021    MW     426   LYS    MW     2021  0
    2022    MW     427   LYS    MW     2022  0
    2023    MW     428   TYR    MW     2023  0
    2024    MW     429   PHE    MW     2024  0
    2025    MW     430   GLY    MW     2025  0
    2026    MW     431   ASP    MW     2026  0
    2027    MW     432   GLY    MW     2027  0
    2028    MW     433   THR    MW     2028  0
    2029    MW     434   GLY    MW     2029  0
    2030    MW     435   VAL    MW     2030  0
    2031    MW     436   GLY    MW     2031  0
    2032    MW     437   LEU    MW     2032  0
    2033    MW     438   ARG    MW     2033  0
    2034    MW     439   LYS    MW     2034  0
    2035    MW     440   ASP    MW     2035  0
    2036    MW     441   ASP    MW     2036  0
    2037    MW     442   THR    MW     2037  0
    2038    MW     443   GLU    MW     2038  0
    2039    MW     444   LEU    MW     2039  0
    2040    MW     445   LYS    MW     2040  0
    2041    MW     446   ALA    MW     2041  0
    2042    MW     447   ALA    MW     2042  0
    2043    MW     448   PHE    MW     2043  0
    2044    MW     449   ASP    MW     2044  0
    2045    MW     450   LYS    MW     2045  0
    2046    MW     451   ALA    MW     2046  0
    2047    MW     452   LEU    MW     2047  0
    2048    MW     453   THR    MW     2048  0
    2049    MW     454   GLU    MW     2049  0
    2050    MW     455   LEU    MW     2050  0
    2051    MW     456   ARG    MW     2051  0
    2052    MW     457   GLN    MW     2052  0
    2053    MW     458   ASP    MW     2053  0
    2054    MW     459   GLY    MW     2054  0
    2055    MW     460   THR    MW     2055  0
    2056    MW     461   TYR    MW     2056  0
    2057    MW     462   ASP    MW     2057  0
    2058    MW     463   LYS    MW     2058  0
    2059    MW     464   MET    MW     2059  0
    2060    MW     465   ALA    MW     2060  0
    2061    MW     466   LYS    MW     2061  0
    2062    MW     467   LYS    MW     2062  0
    2063    MW     468   TYR    MW     2063  0
    2064    MW     469   PHE    MW     2064  0
    2065    MW     470   ASP    MW     2065  0
    2066    MW     471   PHE    MW     2066  0
    2067    MW     472   ASN    MW     2067  0
    2068    MW     473   VAL    MW     2068  0
    2069    MW     474   TYR    MW     2069  0
    2070    MW     475   GLY    MW     2070  0
    2071    MW     476   ASP    MW     2071  0

[ virtual_sitesn ]
 1834  1  1  2  3  4  5
 1835  1  6  7  8  9  10  11  12  13
 1836  1  14  15  16  17  18  19  20
 1837  1  21  22  23  24  25  26  27  28  29
 1838  1  30  31  32  33  34  35  36
 1839  1  37  38  39  40  41  42  43
 1840  1  44  45  46  47  48  49  50  51  52  53  54
 1841  1  55  56  57  58  59  60  61  62
 1842  1  63  64  65  66
 1843  1  67  68  69  70  71  72  73
 1844  1  74  75  76  77  78  79  80  81
 1845  1  82  83  84  85  86  87  88
 1846  1  89  90  91  92  93  94  95
 1847  1  96  97  98  99  100  101  102  103  104  105  106  107
 1848  1  108  109  110  111  112
 1849  1  113  114  115  116  117  118  119
 1850  1  120  121  122  123  124  125  126  127  128  129  130
 1851  1  131  132  133  134  135  136
 1852  1  137  138  139  140  141  142
 1853  1  143  144  145  146  147  148  149  150  151
 1854  1  152  153  154  155  156  157  158  159
 1855  1  160  161  162  163  164
 1856  1  165  166  167  168  169  170  171  172  173
 1857  1  174  175  176  177
 1858  1  178  179  180  181  182  183  184  185  186
 1859  1  187  188  189  190  191  192  193  194  195  196  197
 1860  1  198  199  200  201  202  203  204  205
 1861  1  206  207  208  209
 1862  1  210  211  212  213  214  215  216  217  218  219  220
 1863  1  221  222  223  224  225  226  227  228
 1864  1  229  230  231  232  233  234  235  236
 1865  1  237  238  239  240  241  242  243  244
 1866  1  245  246  247  248  249  250  251  252
 1867  1  253  254  255  256
 1868  1  257  258  259  260  261  262  263  264
 1869  1  265  266  267  268  269  270  271  272  273
 1870  1  274  275  276  277  278  279  280  281
 1871  1  282  283  284  285  286  287
 1872  1  288  289  290  291  292  293  294  295  296
 1873  1  297  298  299  300  301  302  303  304  305  306  307
 1874  1  308  309  310  311  312  313  314  315
 1875  1  316  317  318  319  320  321  322  323  324
 1876  1  325  326  327  328  329  330  331
 1877  1  332  333  334  335  336  337  338  339  340
 1878  1  341  342  343  344  345  346
 1879  1  347  348  349  350  351  352  353
 1880  1  354  355  356  357  358  359  360  361  362  363  364  365  366  367
 1881  1  368  369  370  371  372  373  374
 1882  1  375  376  377  378  379
 1883  1  380  381  382  383  384  385
 1884  1  386  387  388  389  390  391  392  393
 1885  1  394  395  396  397  398  399  400  401  402  403  404
 1886  1  405  406  407  408  409  410  411  412
 1887  1  413  414  415  416  417
 1888  1  418  419  420  421  422  423  424  425
 1889  1  426  427  428  429  430  431  432  433
 1890  1  434  435  436  437  438  439  440
 1891  1  441  442  443  444  445  446
 1892  1  447  448  449  450  451  452  453  454
 1893  1  455  456  457  458  459  460  461  462  463
 1894  1  464  465  466  467  468
 1895  1  469  470  471  472  473  474  475  476  477
 1896  1  478  479  480  481  482  483  484  485  486
 1897  1  487  488  489  490  491  492  493  494
 1898  1  495  496  497  498  499  500  501  502
 1899  1  503  504  505  506  507
 1900  1  508  509  510  511  512  513  514  515
 1901  1  516  517  518  519  520  521  522  523
 1902  1  524  525  526  527  528  529
 1903  1  530  531  532  533  534  535
 1904  1  536  537  538  539  540  541  542  543
 1905  1  544  545  546  547  548  549
 1906  1  550  551  552  553  554  555  556  557
 1907  1  558  559  560  561  562  563  564
 1908  1  565  566  567  568  569  570  571  572
 1909  1  573  574  575  576  577  578  579  580  581
 1910  1  582  583  584  585  586  587  588  589  590  591  592
 1911  1  593  594  595  596  597  598  599  600  601
 1912  1  602  603  604  605  606  607  608  609  610
 1913  1  611  612  613  614  615  616  617  618  619
 1914  1  620  621  622  623  624  625  626  627
 1915  1  628  629  630  631  632
 1916  1  633  634  635  636  637  638  639  640  641  642  643
 1917  1  644  645  646  647  648  649
 1918  1  650  651  652  653  654  655  656  657
 1919  1  658  659  660  661  662  663  664  665  666
 1920  1  667  668  669  670  671  672  673  674
 1921  1  675  676  677  678  679  680  681  682  683  684  685  686
 1922  1  687  688  689  690  691
 1923  1  692  693  694  695  696
 1924  1  697  698  699  700  701  702  703  704
 1925  1  705  706  707  708  709  710
 1926  1  711  712  713  714  715  716  717  718  719  720  721
 1927  1  722  723  724  725  726  727  728  729
 1928  1  730  731  732  733  734  735  736  737
 1929  1  738  739  740  741  742
 1930  1  743  744  745  746  747
 1931  1  748  749  750  751  752  753  754  755  756
 1932  1  757  758  759  760
 1933  1  761  762  763  764  765  766
 1934  1  767  768  769  770  771  772  773
 1935  1  774  775  776  777  778  779  780  781
 1936  1  782  783  784  785  786  787  788  789  790
 1937  1  791  792  793  794  795  796  797
 1938  1  798  799  800  801  802  803  804
 1939  1  805  806  807  808  809  810  811  812
 1940  1  813  814  815  816  817  818  819  820  821
 1941  1  822  823  824  825  826  827
 1942  1  828  829  830  831  832  833  834  835
 1943  1  836  837  838  839  840  841  842  843  844
 1944  1  845  846  847  848
 1945  1  849  850  851  852  853  854  855  856  857
 1946  1  858  859  860  861  862  863  864  865  866  867
 1947  1  868  869  870  871  872  873  874
 1948  1  875  876  877  878
 1949  1  879  880  881  882  883  884  885
 1950  1  886  887  888  889  890  891  892  893
 1951  1  894  895  896  897  898  899  900  901  902
 1952  1  903  904  905  906
 1953  1  907  908  909  910  911  912
 1954  1  913  914  915  916  917  918  919
 1955  1  920  921  922  923  924  925  926  927  928
 1956  1  929  930  931  932  933  934  935  936  937
 1957  1  938  939  940  941  942
 1958  1  943  944  945  946  947  948  949  950  951  952  953  954
 1959  1  955  956  957  958  959
 1960  1  960  961  962  963  964  965  966  967
 1961  1  968  969  970  971  972  973  974  975
 1962  1  976  977  978  979  980  981  982  983
 1963  1  984  985  986  987  988  989  990  991  992  993  994  995  996  997
 1964  1  998  999  1000  1001  1002  1003  1004  1005  1006  1007  1008
 1965  1  1009  1010  1011  1012  1013  1014  1015
 1966  1  1016  1017  1018  1019  1020  1021  1022  1023  1024
 1967  1  1025  1026  1027  1028
 1968  1  1029  1030  1031  1032  1033  1034  1035
 1969  1  1036  1037  1038  1039  1040  1041  1042  1043
 1970  1  1044  1045  1046  1047  1048  1049  1050
 1971  1  1051  1052  1053  1054  1055  1056  1057
 1972  1  1058  1059  1060  1061  1062
 1973  1  1063  1064  1065  1066  1067  1068  1069  1070  1071  1072  1073  1074
 1974  1  1075  1076  1077  1078  1079
 1975  1  1080  1081  1082  1083  1084  1085  1086  1087
 1976  1  1088  1089  1090  1091  1092  1093  1094  1095  1096
 1977  1  1097  1098  1099  1100  1101  1102  1103  1104
 1978  1  1105  1106  1107  1108  1109  1110  1111  1112
 1979  1  1113  1114  1115  1116  1117  1118  1119  1120
 1980  1  1121  1122  1123  1124  1125  1126  1127  1128  1129  1130  1131  1132
 1981  1  1133  1134  1135  1136  1137  1138
 1982  1  1139  1140  1141  1142  1143  1144  1145  1146
 1983  1  1147  1148  1149  1150  1151  1152  1153  1154
 1984  1  1155  1156  1157  1158  1159  1160  1161
 1985  1  1162  1163  1164  1165  1166
 1986  1  1167  1168  1169  1170
 1987  1  1171  1172  1173  1174  1175  1176  1177  1178  1179  1180  1181
 1988  1  1182  1183  1184  1185  1186  1187  1188  1189
 1989  1  1190  1191  1192  1193  1194  1195  1196  1197
 1990  1  1198  1199  1200  1201  1202
 1991  1  1203  1204  1205  1206  1207
 1992  1  1208  1209  1210  1211  1212  1213  1214  1215
 1993  1  1216  1217  1218  1219  1220  1221  1222  1223  1224
 1994  1  1225  1226  1227  1228  1229  1230  1231  1232
 1995  1  1233  1234  1235  1236  1237  1238  1239  1240  1241
 1996  1  1242  1243  1244  1245  1246  1247  1248
 1997  1  1249  1250  1251  1252  1253
 1998  1  1254  1255  1256  1257  1258
 1999  1  1259  1260  1261  1262  1263  1264
 2000  1  1265  1266  1267  1268  1269  1270  1271  1272  1273
 2001  1  1274  1275  1276  1277
 2002  1  1278  1279  1280  1281  1282  1283  1284  1285  1286  1287  1288
 2003  1  1289  1290  1291  1292  1293  1294  1295  1296
 2004  1  1297  1298  1299  1300  1301  1302  1303  1304  1305
 2005  1  1306  1307  1308  1309  1310  1311  1312  1313  1314
 2006  1  1315  1316  1317  1318  1319  1320  1321
 2007  1  1322  1323  1324  1325  1326
 2008  1  1327  1328  1329  1330
 2009  1  1331  1332  1333  1334  1335  1336  1337  1338  1339
 2010  1  1340  1341  1342  1343  1344  1345  1346  1347  1348
 2011  1  1349  1350  1351  1352  1353  1354  1355  1356  1357  1358  1359  1360
 2012  1  1361  1362  1363  1364  1365
 2013  1  1366  1367  1368  1369  1370  1371  1372  1373  1374  1375  1376
 2014  1  1377  1378  1379  1380  1381
 2015  1  1382  1383  1384  1385
 2016  1  1386  1387  1388  1389  1390  1391  1392
 2017  1  1393  1394  1395  1396  1397  1398
 2018  1  1399  1400  1401  1402  1403  1404  1405
 2019  1  1406  1407  1408  1409  1410  1411  1412  1413  1414
 2020  1  1415  1416  1417  1418  1419  1420  1421  1422
 2021  1  1423  1424  1425  1426  1427  1428  1429  1430  1431
 2022  1  1432  1433  1434  1435  1436  1437  1438  1439  1440
 2023  1  1441  1442  1443  1444  1445  1446  1447  1448  1449  1450  1451  1452
 2024  1  1453  1454  1455  1456  1457  1458  1459  1460  1461  1462  1463
 2025  1  1464  1465  1466  1467
 2026  1  1468  1469  1470  1471  1472  1473  1474  1475
 2027  1  1476  1477  1478  1479
 2028  1  1480  1481  1482  1483  1484  1485  1486
 2029  1  1487  1488  1489  1490
 2030  1  1491  1492  1493  1494  1495  1496  1497
 2031  1  1498  1499  1500  1501
 2032  1  1502  1503  1504  1505  1506  1507  1508  1509
 2033  1  1510  1511  1512  1513  1514  1515  1516  1517  1518  1519  1520
 2034  1  1521  1522  1523  1524  1525  1526  1527  1528  1529
 2035  1  1530  1531  1532  1533  1534  1535  1536  1537
 2036  1  1538  1539  1540  1541  1542  1543  1544  1545
 2037  1  1546  1547  1548  1549  1550  1551  1552
 2038  1  1553  1554  1555  1556  1557  1558  1559  1560  1561
 2039  1  1562  1563  1564  1565  1566  1567  1568  1569
 2040  1  1570  1571  1572  1573  1574  1575  1576  1577  1578
 2041  1  1579  1580  1581  1582  1583
 2042  1  1584  1585  1586  1587  1588
 2043  1  1589  1590  1591  1592  1593  1594  1595  1596  1597  1598  1599
 2044  1  1600  1601  1602  1603  1604  1605  1606  1607
 2045  1  1608  1609  1610  1611  1612  1613  1614  1615  1616
 2046  1  1617  1618  1619  1620  1621
 2047  1  1622  1623  1624  1625  1626  1627  1628  1629
 2048  1  1630  1631  1632  1633  1634  1635  1636
 2049  1  1637  1638  1639  1640  1641  1642  1643  1644  1645
 2050  1  1646  1647  1648  1649  1650  1651  1652  1653
 2051  1  1654  1655  1656  1657  1658  1659  1660  1661  1662  1663  1664
 2052  1  1665  1666  1667  1668  1669  1670  1671  1672  1673
 2053  1  1674  1675  1676  1677  1678  1679  1680  1681
 2054  1  1682  1683  1684  1685
 2055  1  1686  1687  1688  1689  1690  1691  1692
 2056  1  1693  1694  1695  1696  1697  1698  1699  1700  1701  1702  1703  1704
 2057  1  1705  1706  1707  1708  1709  1710  1711  1712
 2058  1  1713  1714  1715  1716  1717  1718  1719  1720  1721
 2059  1  1722  1723  1724  1725  1726  1727  1728  1729
 2060  1  1730  1731  1732  1733  1734
 2061  1  1735  1736  1737  1738  1739  1740  1741  1742  1743
 2062  1  1744  1745  1746  1747  1748  1749  1750  1751  1752
 2063  1  1753  1754  1755  1756  1757  1758  1759  1760  1761  1762  1763  1764
 2064  1  1765  1766  1767  1768  1769  1770  1771  1772  1773  1774  1775
 2065  1  1776  1777  1778  1779  1780  1781  1782  1783
 2066  1  1784  1785  1786  1787  1788  1789  1790  1791  1792  1793  1794
 2067  1  1795  1796  1797  1798  1799  1800  1801  1802
 2068  1  1803  1804  1805  1806  1807  1808  1809
 2069  1  1810  1811  1812  1813  1814  1815  1816  1817  1818  1819  1820  1821
 2070  1  1822  1823  1824  1825
 2071  1  1826  1827  1828  1829  1830  1831  1832  1833

; Macros to translate the types used in the pair section to something interpretable for poor old grompp.
#define SF_ALA_MW 1
#define SF_ARG_MW 2
#define SF_ASN_MW 3
#define SF_ASP_MW 4
#define SF_CYS_MW 5
#define SF_GLN_MW 6
#define SF_GLU_MW 7
#define SF_GLY_MW 8
#define SF_HIS_MW 9
#define SF_ILE_MW 10
#define SF_LEU_MW 11
#define SF_LYS_MW 12
#define SF_MET_MW 13
#define SF_PHE_MW 14
#define SF_PRO_MW 15
#define SF_SER_MW 16
#define SF_THR_MW 17
#define SF_TRP_MW 18
#define SF_TYR_MW 19
#define SF_VAL_MW 20
#define SF_CAL_MW 21


[ pairs ]
 1834   1834  3  SF_ALA_MW  SF_ALA_MW
 1834   1835  3  SF_ALA_MW  SF_LEU_MW
 1834   1836  3  SF_ALA_MW  SF_PRO_MW
 1834   1837  3  SF_ALA_MW  SF_GLN_MW
 1834   1838  3  SF_ALA_MW  SF_THR_MW
 1834   1839  3  SF_ALA_MW  SF_VAL_MW
 1834   1840  3  SF_ALA_MW  SF_ARG_MW
 1834   1841  3  SF_ALA_MW  SF_ILE_MW
 1834   1842  3  SF_ALA_MW  SF_GLY_MW
 1834   1843  3  SF_ALA_MW  SF_THR_MW
 1834   1844  3  SF_ALA_MW  SF_ASP_MW
 1834   1845  3  SF_ALA_MW  SF_THR_MW
 1834   1846  3  SF_ALA_MW  SF_THR_MW
 1834   1847  3  SF_ALA_MW  SF_TYR_MW
 1834   1848  3  SF_ALA_MW  SF_ALA_MW
 1834   1849  3  SF_ALA_MW  SF_PRO_MW
 1834   1850  3  SF_ALA_MW  SF_PHE_MW
 1834   1851  3  SF_ALA_MW  SF_SER_MW
 1834   1852  3  SF_ALA_MW  SF_SER_MW
 1834   1853  3  SF_ALA_MW  SF_LYS_MW
 1834   1854  3  SF_ALA_MW  SF_ASP_MW
 1834   1855  3  SF_ALA_MW  SF_ALA_MW
 1834   1856  3  SF_ALA_MW  SF_LYS_MW
 1834   1857  3  SF_ALA_MW  SF_GLY_MW
 1834   1858  3  SF_ALA_MW  SF_GLU_MW
 1834   1859  3  SF_ALA_MW  SF_PHE_MW
 1834   1860  3  SF_ALA_MW  SF_ILE_MW
 1834   1861  3  SF_ALA_MW  SF_GLY_MW
 1834   1862  3  SF_ALA_MW  SF_PHE_MW
 1834   1863  3  SF_ALA_MW  SF_ASP_MW
 1834   1864  3  SF_ALA_MW  SF_ILE_MW
 1834   1865  3  SF_ALA_MW  SF_ASP_MW
 1834   1866  3  SF_ALA_MW  SF_LEU_MW
 1834   1867  3  SF_ALA_MW  SF_GLY_MW
 1834   1868  3  SF_ALA_MW  SF_ASN_MW
 1834   1869  3  SF_ALA_MW  SF_GLU_MW
 1834   1870  3  SF_ALA_MW  SF_MET_MW
 1834   1871  3  SF_ALA_MW  SF_CYS_MW
 1834   1872  3  SF_ALA_MW  SF_LYS_MW
 1834   1873  3  SF_ALA_MW  SF_ARG_MW
 1834   1874  3  SF_ALA_MW  SF_MET_MW
 1834   1875  3  SF_ALA_MW  SF_GLN_MW
 1834   1876  3  SF_ALA_MW  SF_VAL_MW
 1834   1877  3  SF_ALA_MW  SF_LYS_MW
 1834   1878  3  SF_ALA_MW  SF_CYS_MW
 1834   1879  3  SF_ALA_MW  SF_THR_MW
 1834   1880  3  SF_ALA_MW  SF_TRP_MW
 1834   1881  3  SF_ALA_MW  SF_VAL_MW
 1834   1882  3  SF_ALA_MW  SF_ALA_MW
 1834   1883  3  SF_ALA_MW  SF_SER_MW
 1834   1884  3  SF_ALA_MW  SF_ASP_MW
 1834   1885  3  SF_ALA_MW  SF_PHE_MW
 1834   1886  3  SF_ALA_MW  SF_ASP_MW
 1834   1887  3  SF_ALA_MW  SF_ALA_MW
 1834   1888  3  SF_ALA_MW  SF_LEU_MW
 1834   1889  3  SF_ALA_MW  SF_ILE_MW
 1834   1890  3  SF_ALA_MW  SF_PRO_MW
 1834   1891  3  SF_ALA_MW  SF_SER_MW
 1834   1892  3  SF_ALA_MW  SF_LEU_MW
 1834   1893  3  SF_ALA_MW  SF_LYS_MW
 1834   1894  3  SF_ALA_MW  SF_ALA_MW
 1834   1895  3  SF_ALA_MW  SF_LYS_MW
 1834   1896  3  SF_ALA_MW  SF_LYS_MW
 1834   1897  3  SF_ALA_MW  SF_ILE_MW
 1834   1898  3  SF_ALA_MW  SF_ASP_MW
 1834   1899  3  SF_ALA_MW  SF_ALA_MW
 1834   1900  3  SF_ALA_MW  SF_ILE_MW
 1834   1901  3  SF_ALA_MW  SF_ILE_MW
 1834   1902  3  SF_ALA_MW  SF_SER_MW
 1834   1903  3  SF_ALA_MW  SF_SER_MW
 1834   1904  3  SF_ALA_MW  SF_LEU_MW
 1834   1905  3  SF_ALA_MW  SF_SER_MW
 1834   1906  3  SF_ALA_MW  SF_ILE_MW
 1834   1907  3  SF_ALA_MW  SF_THR_MW
 1834   1908  3  SF_ALA_MW  SF_ASP_MW
 1834   1909  3  SF_ALA_MW  SF_LYS_MW
 1834   1910  3  SF_ALA_MW  SF_ARG_MW
 1834   1911  3  SF_ALA_MW  SF_GLN_MW
 1834   1912  3  SF_ALA_MW  SF_GLN_MW
 1834   1913  3  SF_ALA_MW  SF_GLU_MW
 1834   1914  3  SF_ALA_MW  SF_ILE_MW
 1834   1915  3  SF_ALA_MW  SF_ALA_MW
 1834   1916  3  SF_ALA_MW  SF_PHE_MW
 1834   1917  3  SF_ALA_MW  SF_SER_MW
 1834   1918  3  SF_ALA_MW  SF_ASP_MW
 1834   1919  3  SF_ALA_MW  SF_LYS_MW
 1834   1920  3  SF_ALA_MW  SF_LEU_MW
 1834   1921  3  SF_ALA_MW  SF_TYR_MW
 1834   1922  3  SF_ALA_MW  SF_ALA_MW
 1834   1923  3  SF_ALA_MW  SF_ALA_MW
 1834   1924  3  SF_ALA_MW  SF_ASP_MW
 1834   1925  3  SF_ALA_MW  SF_SER_MW
 1834   1926  3  SF_ALA_MW  SF_ARG_MW
 1834   1927  3  SF_ALA_MW  SF_LEU_MW
 1834   1928  3  SF_ALA_MW  SF_ILE_MW
 1834   1929  3  SF_ALA_MW  SF_ALA_MW
 1834   1930  3  SF_ALA_MW  SF_ALA_MW
 1834   1931  3  SF_ALA_MW  SF_LYS_MW
 1834   1932  3  SF_ALA_MW  SF_GLY_MW
 1834   1933  3  SF_ALA_MW  SF_SER_MW
 1834   1934  3  SF_ALA_MW  SF_PRO_MW
 1834   1935  3  SF_ALA_MW  SF_ILE_MW
 1834   1936  3  SF_ALA_MW  SF_GLN_MW
 1834   1937  3  SF_ALA_MW  SF_PRO_MW
 1834   1938  3  SF_ALA_MW  SF_THR_MW
 1834   1939  3  SF_ALA_MW  SF_LEU_MW
 1834   1940  3  SF_ALA_MW  SF_GLU_MW
 1834   1941  3  SF_ALA_MW  SF_SER_MW
 1834   1942  3  SF_ALA_MW  SF_LEU_MW
 1834   1943  3  SF_ALA_MW  SF_LYS_MW
 1834   1944  3  SF_ALA_MW  SF_GLY_MW
 1834   1945  3  SF_ALA_MW  SF_LYS_MW
 1834   1946  3  SF_ALA_MW  SF_HIS_MW
 1834   1947  3  SF_ALA_MW  SF_VAL_MW
 1834   1948  3  SF_ALA_MW  SF_GLY_MW
 1834   1949  3  SF_ALA_MW  SF_VAL_MW
 1834   1950  3  SF_ALA_MW  SF_LEU_MW
 1834   1951  3  SF_ALA_MW  SF_GLN_MW
 1834   1952  3  SF_ALA_MW  SF_GLY_MW
 1834   1953  3  SF_ALA_MW  SF_SER_MW
 1834   1954  3  SF_ALA_MW  SF_THR_MW
 1834   1955  3  SF_ALA_MW  SF_GLN_MW
 1834   1956  3  SF_ALA_MW  SF_GLU_MW
 1834   1957  3  SF_ALA_MW  SF_ALA_MW
 1834   1958  3  SF_ALA_MW  SF_TYR_MW
 1834   1959  3  SF_ALA_MW  SF_ALA_MW
 1834   1960  3  SF_ALA_MW  SF_ASN_MW
 1834   1961  3  SF_ALA_MW  SF_ASP_MW
 1834   1962  3  SF_ALA_MW  SF_ASN_MW
 1834   1963  3  SF_ALA_MW  SF_TRP_MW
 1834   1964  3  SF_ALA_MW  SF_ARG_MW
 1834   1965  3  SF_ALA_MW  SF_THR_MW
 1834   1966  3  SF_ALA_MW  SF_LYS_MW
 1834   1967  3  SF_ALA_MW  SF_GLY_MW
 1834   1968  3  SF_ALA_MW  SF_VAL_MW
 1834   1969  3  SF_ALA_MW  SF_ASP_MW
 1834   1970  3  SF_ALA_MW  SF_VAL_MW
 1834   1971  3  SF_ALA_MW  SF_VAL_MW
 1834   1972  3  SF_ALA_MW  SF_ALA_MW
 1834   1973  3  SF_ALA_MW  SF_TYR_MW
 1834   1974  3  SF_ALA_MW  SF_ALA_MW
 1834   1975  3  SF_ALA_MW  SF_ASN_MW
 1834   1976  3  SF_ALA_MW  SF_GLN_MW
 1834   1977  3  SF_ALA_MW  SF_ASP_MW
 1834   1978  3  SF_ALA_MW  SF_LEU_MW
 1834   1979  3  SF_ALA_MW  SF_ILE_MW
 1834   1980  3  SF_ALA_MW  SF_TYR_MW
 1834   1981  3  SF_ALA_MW  SF_SER_MW
 1834   1982  3  SF_ALA_MW  SF_ASP_MW
 1834   1983  3  SF_ALA_MW  SF_LEU_MW
 1834   1984  3  SF_ALA_MW  SF_THR_MW
 1834   1985  3  SF_ALA_MW  SF_ALA_MW
 1834   1986  3  SF_ALA_MW  SF_GLY_MW
 1834   1987  3  SF_ALA_MW  SF_ARG_MW
 1834   1988  3  SF_ALA_MW  SF_LEU_MW
 1834   1989  3  SF_ALA_MW  SF_ASP_MW
 1834   1990  3  SF_ALA_MW  SF_ALA_MW
 1834   1991  3  SF_ALA_MW  SF_ALA_MW
 1834   1992  3  SF_ALA_MW  SF_LEU_MW
 1834   1993  3  SF_ALA_MW  SF_GLN_MW
 1834   1994  3  SF_ALA_MW  SF_ASP_MW
 1834   1995  3  SF_ALA_MW  SF_GLU_MW
 1834   1996  3  SF_ALA_MW  SF_VAL_MW
 1834   1997  3  SF_ALA_MW  SF_ALA_MW
 1834   1998  3  SF_ALA_MW  SF_ALA_MW
 1834   1999  3  SF_ALA_MW  SF_SER_MW
 1834   2000  3  SF_ALA_MW  SF_GLU_MW
 1834   2001  3  SF_ALA_MW  SF_GLY_MW
 1834   2002  3  SF_ALA_MW  SF_PHE_MW
 1834   2003  3  SF_ALA_MW  SF_LEU_MW
 1834   2004  3  SF_ALA_MW  SF_LYS_MW
 1834   2005  3  SF_ALA_MW  SF_GLN_MW
 1834   2006  3  SF_ALA_MW  SF_PRO_MW
 1834   2007  3  SF_ALA_MW  SF_ALA_MW
 1834   2008  3  SF_ALA_MW  SF_GLY_MW
 1834   2009  3  SF_ALA_MW  SF_LYS_MW
 1834   2010  3  SF_ALA_MW  SF_GLU_MW
 1834   2011  3  SF_ALA_MW  SF_TYR_MW
 1834   2012  3  SF_ALA_MW  SF_ALA_MW
 1834   2013  3  SF_ALA_MW  SF_PHE_MW
 1834   2014  3  SF_ALA_MW  SF_ALA_MW
 1834   2015  3  SF_ALA_MW  SF_GLY_MW
 1834   2016  3  SF_ALA_MW  SF_PRO_MW
 1834   2017  3  SF_ALA_MW  SF_SER_MW
 1834   2018  3  SF_ALA_MW  SF_VAL_MW
 1834   2019  3  SF_ALA_MW  SF_LYS_MW
 1834   2020  3  SF_ALA_MW  SF_ASP_MW
 1834   2021  3  SF_ALA_MW  SF_LYS_MW
 1834   2022  3  SF_ALA_MW  SF_LYS_MW
 1834   2023  3  SF_ALA_MW  SF_TYR_MW
 1834   2024  3  SF_ALA_MW  SF_PHE_MW
 1834   2025  3  SF_ALA_MW  SF_GLY_MW
 1834   2026  3  SF_ALA_MW  SF_ASP_MW
 1834   2027  3  SF_ALA_MW  SF_GLY_MW
 1834   2028  3  SF_ALA_MW  SF_THR_MW
 1834   2029  3  SF_ALA_MW  SF_GLY_MW
 1834   2030  3  SF_ALA_MW  SF_VAL_MW
 1834   2031  3  SF_ALA_MW  SF_GLY_MW
 1834   2032  3  SF_ALA_MW  SF_LEU_MW
 1834   2033  3  SF_ALA_MW  SF_ARG_MW
 1834   2034  3  SF_ALA_MW  SF_LYS_MW
 1834   2035  3  SF_ALA_MW  SF_ASP_MW
 1834   2036  3  SF_ALA_MW  SF_ASP_MW
 1834   2037  3  SF_ALA_MW  SF_THR_MW
 1834   2038  3  SF_ALA_MW  SF_GLU_MW
 1834   2039  3  SF_ALA_MW  SF_LEU_MW
 1834   2040  3  SF_ALA_MW  SF_LYS_MW
 1834   2041  3  SF_ALA_MW  SF_ALA_MW
 1834   2042  3  SF_ALA_MW  SF_ALA_MW
 1834   2043  3  SF_ALA_MW  SF_PHE_MW
 1834   2044  3  SF_ALA_MW  SF_ASP_MW
 1834   2045  3  SF_ALA_MW  SF_LYS_MW
 1834   2046  3  SF_ALA_MW  SF_ALA_MW
 1834   2047  3  SF_ALA_MW  SF_LEU_MW
 1834   2048  3  SF_ALA_MW  SF_THR_MW
 1834   2049  3  SF_ALA_MW  SF_GLU_MW
 1834   2050  3  SF_ALA_MW  SF_LEU_MW
 1834   2051  3  SF_ALA_MW  SF_ARG_MW
 1834   2052  3  SF_ALA_MW  SF_GLN_MW
 1834   2053  3  SF_ALA_MW  SF_ASP_MW
 1834   2054  3  SF_ALA_MW  SF_GLY_MW
 1834   2055  3  SF_ALA_MW  SF_THR_MW
 1834   2056  3  SF_ALA_MW  SF_TYR_MW
 1834   2057  3  SF_ALA_MW  SF_ASP_MW
 1834   2058  3  SF_ALA_MW  SF_LYS_MW
 1834   2059  3  SF_ALA_MW  SF_MET_MW
 1834   2060  3  SF_ALA_MW  SF_ALA_MW
 1834   2061  3  SF_ALA_MW  SF_LYS_MW
 1834   2062  3  SF_ALA_MW  SF_LYS_MW
 1834   2063  3  SF_ALA_MW  SF_TYR_MW
 1834   2064  3  SF_ALA_MW  SF_PHE_MW
 1834   2065  3  SF_ALA_MW  SF_ASP_MW
 1834   2066  3  SF_ALA_MW  SF_PHE_MW
 1834   2067  3  SF_ALA_MW  SF_ASN_MW
 1834   2068  3  SF_ALA_MW  SF_VAL_MW
 1834   2069  3  SF_ALA_MW  SF_TYR_MW
 1834   2070  3  SF_ALA_MW  SF_GLY_MW
 1834   2071  3  SF_ALA_MW  SF_ASP_MW
 1835   1835  3  SF_LEU_MW  SF_LEU_MW
 1835   1836  3  SF_LEU_MW  SF_PRO_MW
 1835   1837  3  SF_LEU_MW  SF_GLN_MW
 1835   1838  3  SF_LEU_MW  SF_THR_MW
 1835   1839  3  SF_LEU_MW  SF_VAL_MW
 1835   1840  3  SF_LEU_MW  SF_ARG_MW
 1835   1841  3  SF_LEU_MW  SF_ILE_MW
 1835   1842  3  SF_LEU_MW  SF_GLY_MW
 1835   1843  3  SF_LEU_MW  SF_THR_MW
 1835   1844  3  SF_LEU_MW  SF_ASP_MW
 1835   1845  3  SF_LEU_MW  SF_THR_MW
 1835   1846  3  SF_LEU_MW  SF_THR_MW
 1835   1847  3  SF_LEU_MW  SF_TYR_MW
 1835   1848  3  SF_LEU_MW  SF_ALA_MW
 1835   1849  3  SF_LEU_MW  SF_PRO_MW
 1835   1850  3  SF_LEU_MW  SF_PHE_MW
 1835   1851  3  SF_LEU_MW  SF_SER_MW
 1835   1852  3  SF_LEU_MW  SF_SER_MW
 1835   1853  3  SF_LEU_MW  SF_LYS_MW
 1835   1854  3  SF_LEU_MW  SF_ASP_MW
 1835   1855  3  SF_LEU_MW  SF_ALA_MW
 1835   1856  3  SF_LEU_MW  SF_LYS_MW
 1835   1857  3  SF_LEU_MW  SF_GLY_MW
 1835   1858  3  SF_LEU_MW  SF_GLU_MW
 1835   1859  3  SF_LEU_MW  SF_PHE_MW
 1835   1860  3  SF_LEU_MW  SF_ILE_MW
 1835   1861  3  SF_LEU_MW  SF_GLY_MW
 1835   1862  3  SF_LEU_MW  SF_PHE_MW
 1835   1863  3  SF_LEU_MW  SF_ASP_MW
 1835   1864  3  SF_LEU_MW  SF_ILE_MW
 1835   1865  3  SF_LEU_MW  SF_ASP_MW
 1835   1866  3  SF_LEU_MW  SF_LEU_MW
 1835   1867  3  SF_LEU_MW  SF_GLY_MW
 1835   1868  3  SF_LEU_MW  SF_ASN_MW
 1835   1869  3  SF_LEU_MW  SF_GLU_MW
 1835   1870  3  SF_LEU_MW  SF_MET_MW
 1835   1871  3  SF_LEU_MW  SF_CYS_MW
 1835   1872  3  SF_LEU_MW  SF_LYS_MW
 1835   1873  3  SF_LEU_MW  SF_ARG_MW
 1835   1874  3  SF_LEU_MW  SF_MET_MW
 1835   1875  3  SF_LEU_MW  SF_GLN_MW
 1835   1876  3  SF_LEU_MW  SF_VAL_MW
 1835   1877  3  SF_LEU_MW  SF_LYS_MW
 1835   1878  3  SF_LEU_MW  SF_CYS_MW
 1835   1879  3  SF_LEU_MW  SF_THR_MW
 1835   1880  3  SF_LEU_MW  SF_TRP_MW
 1835   1881  3  SF_LEU_MW  SF_VAL_MW
 1835   1882  3  SF_LEU_MW  SF_ALA_MW
 1835   1883  3  SF_LEU_MW  SF_SER_MW
 1835   1884  3  SF_LEU_MW  SF_ASP_MW
 1835   1885  3  SF_LEU_MW  SF_PHE_MW
 1835   1886  3  SF_LEU_MW  SF_ASP_MW
 1835   1887  3  SF_LEU_MW  SF_ALA_MW
 1835   1888  3  SF_LEU_MW  SF_LEU_MW
 1835   1889  3  SF_LEU_MW  SF_ILE_MW
 1835   1890  3  SF_LEU_MW  SF_PRO_MW
 1835   1891  3  SF_LEU_MW  SF_SER_MW
 1835   1892  3  SF_LEU_MW  SF_LEU_MW
 1835   1893  3  SF_LEU_MW  SF_LYS_MW
 1835   1894  3  SF_LEU_MW  SF_ALA_MW
 1835   1895  3  SF_LEU_MW  SF_LYS_MW
 1835   1896  3  SF_LEU_MW  SF_LYS_MW
 1835   1897  3  SF_LEU_MW  SF_ILE_MW
 1835   1898  3  SF_LEU_MW  SF_ASP_MW
 1835   1899  3  SF_LEU_MW  SF_ALA_MW
 1835   1900  3  SF_LEU_MW  SF_ILE_MW
 1835   1901  3  SF_LEU_MW  SF_ILE_MW
 1835   1902  3  SF_LEU_MW  SF_SER_MW
 1835   1903  3  SF_LEU_MW  SF_SER_MW
 1835   1904  3  SF_LEU_MW  SF_LEU_MW
 1835   1905  3  SF_LEU_MW  SF_SER_MW
 1835   1906  3  SF_LEU_MW  SF_ILE_MW
 1835   1907  3  SF_LEU_MW  SF_THR_MW
 1835   1908  3  SF_LEU_MW  SF_ASP_MW
 1835   1909  3  SF_LEU_MW  SF_LYS_MW
 1835   1910  3  SF_LEU_MW  SF_ARG_MW
 1835   1911  3  SF_LEU_MW  SF_GLN_MW
 1835   1912  3  SF_LEU_MW  SF_GLN_MW
 1835   1913  3  SF_LEU_MW  SF_GLU_MW
 1835   1914  3  SF_LEU_MW  SF_ILE_MW
 1835   1915  3  SF_LEU_MW  SF_ALA_MW
 1835   1916  3  SF_LEU_MW  SF_PHE_MW
 1835   1917  3  SF_LEU_MW  SF_SER_MW
 1835   1918  3  SF_LEU_MW  SF_ASP_MW
 1835   1919  3  SF_LEU_MW  SF_LYS_MW
 1835   1920  3  SF_LEU_MW  SF_LEU_MW
 1835   1921  3  SF_LEU_MW  SF_TYR_MW
 1835   1922  3  SF_LEU_MW  SF_ALA_MW
 1835   1923  3  SF_LEU_MW  SF_ALA_MW
 1835   1924  3  SF_LEU_MW  SF_ASP_MW
 1835   1925  3  SF_LEU_MW  SF_SER_MW
 1835   1926  3  SF_LEU_MW  SF_ARG_MW
 1835   1927  3  SF_LEU_MW  SF_LEU_MW
 1835   1928  3  SF_LEU_MW  SF_ILE_MW
 1835   1929  3  SF_LEU_MW  SF_ALA_MW
 1835   1930  3  SF_LEU_MW  SF_ALA_MW
 1835   1931  3  SF_LEU_MW  SF_LYS_MW
 1835   1932  3  SF_LEU_MW  SF_GLY_MW
 1835   1933  3  SF_LEU_MW  SF_SER_MW
 1835   1934  3  SF_LEU_MW  SF_PRO_MW
 1835   1935  3  SF_LEU_MW  SF_ILE_MW
 1835   1936  3  SF_LEU_MW  SF_GLN_MW
 1835   1937  3  SF_LEU_MW  SF_PRO_MW
 1835   1938  3  SF_LEU_MW  SF_THR_MW
 1835   1939  3  SF_LEU_MW  SF_LEU_MW
 1835   1940  3  SF_LEU_MW  SF_GLU_MW
 1835   1941  3  SF_LEU_MW  SF_SER_MW
 1835   1942  3  SF_LEU_MW  SF_LEU_MW
 1835   1943  3  SF_LEU_MW  SF_LYS_MW
 1835   1944  3  SF_LEU_MW  SF_GLY_MW
 1835   1945  3  SF_LEU_MW  SF_LYS_MW
 1835   1946  3  SF_LEU_MW  SF_HIS_MW
 1835   1947  3  SF_LEU_MW  SF_VAL_MW
 1835   1948  3  SF_LEU_MW  SF_GLY_MW
 1835   1949  3  SF_LEU_MW  SF_VAL_MW
 1835   1950  3  SF_LEU_MW  SF_LEU_MW
 1835   1951  3  SF_LEU_MW  SF_GLN_MW
 1835   1952  3  SF_LEU_MW  SF_GLY_MW
 1835   1953  3  SF_LEU_MW  SF_SER_MW
 1835   1954  3  SF_LEU_MW  SF_THR_MW
 1835   1955  3  SF_LEU_MW  SF_GLN_MW
 1835   1956  3  SF_LEU_MW  SF_GLU_MW
 1835   1957  3  SF_LEU_MW  SF_ALA_MW
 1835   1958  3  SF_LEU_MW  SF_TYR_MW
 1835   1959  3  SF_LEU_MW  SF_ALA_MW
 1835   1960  3  SF_LEU_MW  SF_ASN_MW
 1835   1961  3  SF_LEU_MW  SF_ASP_MW
 1835   1962  3  SF_LEU_MW  SF_ASN_MW
 1835   1963  3  SF_LEU_MW  SF_TRP_MW
 1835   1964  3  SF_LEU_MW  SF_ARG_MW
 1835   1965  3  SF_LEU_MW  SF_THR_MW
 1835   1966  3  SF_LEU_MW  SF_LYS_MW
 1835   1967  3  SF_LEU_MW  SF_GLY_MW
 1835   1968  3  SF_LEU_MW  SF_VAL_MW
 1835   1969  3  SF_LEU_MW  SF_ASP_MW
 1835   1970  3  SF_LEU_MW  SF_VAL_MW
 1835   1971  3  SF_LEU_MW  SF_VAL_MW
 1835   1972  3  SF_LEU_MW  SF_ALA_MW
 1835   1973  3  SF_LEU_MW  SF_TYR_MW
 1835   1974  3  SF_LEU_MW  SF_ALA_MW
 1835   1975  3  SF_LEU_MW  SF_ASN_MW
 1835   1976  3  SF_LEU_MW  SF_GLN_MW
 1835   1977  3  SF_LEU_MW  SF_ASP_MW
 1835   1978  3  SF_LEU_MW  SF_LEU_MW
 1835   1979  3  SF_LEU_MW  SF_ILE_MW
 1835   1980  3  SF_LEU_MW  SF_TYR_MW
 1835   1981  3  SF_LEU_MW  SF_SER_MW
 1835   1982  3  SF_LEU_MW  SF_ASP_MW
 1835   1983  3  SF_LEU_MW  SF_LEU_MW
 1835   1984  3  SF_LEU_MW  SF_THR_MW
 1835   1985  3  SF_LEU_MW  SF_ALA_MW
 1835   1986  3  SF_LEU_MW  SF_GLY_MW
 1835   1987  3  SF_LEU_MW  SF_ARG_MW
 1835   1988  3  SF_LEU_MW  SF_LEU_MW
 1835   1989  3  SF_LEU_MW  SF_ASP_MW
 1835   1990  3  SF_LEU_MW  SF_ALA_MW
 1835   1991  3  SF_LEU_MW  SF_ALA_MW
 1835   1992  3  SF_LEU_MW  SF_LEU_MW
 1835   1993  3  SF_LEU_MW  SF_GLN_MW
 1835   1994  3  SF_LEU_MW  SF_ASP_MW
 1835   1995  3  SF_LEU_MW  SF_GLU_MW
 1835   1996  3  SF_LEU_MW  SF_VAL_MW
 1835   1997  3  SF_LEU_MW  SF_ALA_MW
 1835   1998  3  SF_LEU_MW  SF_ALA_MW
 1835   1999  3  SF_LEU_MW  SF_SER_MW
 1835   2000  3  SF_LEU_MW  SF_GLU_MW
 1835   2001  3  SF_LEU_MW  SF_GLY_MW
 1835   2002  3  SF_LEU_MW  SF_PHE_MW
 1835   2003  3  SF_LEU_MW  SF_LEU_MW
 1835   2004  3  SF_LEU_MW  SF_LYS_MW
 1835   2005  3  SF_LEU_MW  SF_GLN_MW
 1835   2006  3  SF_LEU_MW  SF_PRO_MW
 1835   2007  3  SF_LEU_MW  SF_ALA_MW
 1835   2008  3  SF_LEU_MW  SF_GLY_MW
 1835   2009  3  SF_LEU_MW  SF_LYS_MW
 1835   2010  3  SF_LEU_MW  SF_GLU_MW
 1835   2011  3  SF_LEU_MW  SF_TYR_MW
 1835   2012  3  SF_LEU_MW  SF_ALA_MW
 1835   2013  3  SF_LEU_MW  SF_PHE_MW
 1835   2014  3  SF_LEU_MW  SF_ALA_MW
 1835   2015  3  SF_LEU_MW  SF_GLY_MW
 1835   2016  3  SF_LEU_MW  SF_PRO_MW
 1835   2017  3  SF_LEU_MW  SF_SER_MW
 1835   2018  3  SF_LEU_MW  SF_VAL_MW
 1835   2019  3  SF_LEU_MW  SF_LYS_MW
 1835   2020  3  SF_LEU_MW  SF_ASP_MW
 1835   2021  3  SF_LEU_MW  SF_LYS_MW
 1835   2022  3  SF_LEU_MW  SF_LYS_MW
 1835   2023  3  SF_LEU_MW  SF_TYR_MW
 1835   2024  3  SF_LEU_MW  SF_PHE_MW
 1835   2025  3  SF_LEU_MW  SF_GLY_MW
 1835   2026  3  SF_LEU_MW  SF_ASP_MW
 1835   2027  3  SF_LEU_MW  SF_GLY_MW
 1835   2028  3  SF_LEU_MW  SF_THR_MW
 1835   2029  3  SF_LEU_MW  SF_GLY_MW
 1835   2030  3  SF_LEU_MW  SF_VAL_MW
 1835   2031  3  SF_LEU_MW  SF_GLY_MW
 1835   2032  3  SF_LEU_MW  SF_LEU_MW
 1835   2033  3  SF_LEU_MW  SF_ARG_MW
 1835   2034  3  SF_LEU_MW  SF_LYS_MW
 1835   2035  3  SF_LEU_MW  SF_ASP_MW
 1835   2036  3  SF_LEU_MW  SF_ASP_MW
 1835   2037  3  SF_LEU_MW  SF_THR_MW
 1835   2038  3  SF_LEU_MW  SF_GLU_MW
 1835   2039  3  SF_LEU_MW  SF_LEU_MW
 1835   2040  3  SF_LEU_MW  SF_LYS_MW
 1835   2041  3  SF_LEU_MW  SF_ALA_MW
 1835   2042  3  SF_LEU_MW  SF_ALA_MW
 1835   2043  3  SF_LEU_MW  SF_PHE_MW
 1835   2044  3  SF_LEU_MW  SF_ASP_MW
 1835   2045  3  SF_LEU_MW  SF_LYS_MW
 1835   2046  3  SF_LEU_MW  SF_ALA_MW
 1835   2047  3  SF_LEU_MW  SF_LEU_MW
 1835   2048  3  SF_LEU_MW  SF_THR_MW
 1835   2049  3  SF_LEU_MW  SF_GLU_MW
 1835   2050  3  SF_LEU_MW  SF_LEU_MW
 1835   2051  3  SF_LEU_MW  SF_ARG_MW
 1835   2052  3  SF_LEU_MW  SF_GLN_MW
 1835   2053  3  SF_LEU_MW  SF_ASP_MW
 1835   2054  3  SF_LEU_MW  SF_GLY_MW
 1835   2055  3  SF_LEU_MW  SF_THR_MW
 1835   2056  3  SF_LEU_MW  SF_TYR_MW
 1835   2057  3  SF_LEU_MW  SF_ASP_MW
 1835   2058  3  SF_LEU_MW  SF_LYS_MW
 1835   2059  3  SF_LEU_MW  SF_MET_MW
 1835   2060  3  SF_LEU_MW  SF_ALA_MW
 1835   2061  3  SF_LEU_MW  SF_LYS_MW
 1835   2062  3  SF_LEU_MW  SF_LYS_MW
 1835   2063  3  SF_LEU_MW  SF_TYR_MW
 1835   2064  3  SF_LEU_MW  SF_PHE_MW
 1835   2065  3  SF_LEU_MW  SF_ASP_MW
 1835   2066  3  SF_LEU_MW  SF_PHE_MW
 1835   2067  3  SF_LEU_MW  SF_ASN_MW
 1835   2068  3  SF_LEU_MW  SF_VAL_MW
 1835   2069  3  SF_LEU_MW  SF_TYR_MW
 1835   2070  3  SF_LEU_MW  SF_GLY_MW
 1835   2071  3  SF_LEU_MW  SF_ASP_MW
 1836   1836  3  SF_PRO_MW  SF_PRO_MW
 1836   1837  3  SF_PRO_MW  SF_GLN_MW
 1836   1838  3  SF_PRO_MW  SF_THR_MW
 1836   1839  3  SF_PRO_MW  SF_VAL_MW
 1836   1840  3  SF_PRO_MW  SF_ARG_MW
 1836   1841  3  SF_PRO_MW  SF_ILE_MW
 1836   1842  3  SF_PRO_MW  SF_GLY_MW
 1836   1843  3  SF_PRO_MW  SF_THR_MW
 1836   1844  3  SF_PRO_MW  SF_ASP_MW
 1836   1845  3  SF_PRO_MW  SF_THR_MW
 1836   1846  3  SF_PRO_MW  SF_THR_MW
 1836   1847  3  SF_PRO_MW  SF_TYR_MW
 1836   1848  3  SF_PRO_MW  SF_ALA_MW
 1836   1849  3  SF_PRO_MW  SF_PRO_MW
 1836   1850  3  SF_PRO_MW  SF_PHE_MW
 1836   1851  3  SF_PRO_MW  SF_SER_MW
 1836   1852  3  SF_PRO_MW  SF_SER_MW
 1836   1853  3  SF_PRO_MW  SF_LYS_MW
 1836   1854  3  SF_PRO_MW  SF_ASP_MW
 1836   1855  3  SF_PRO_MW  SF_ALA_MW
 1836   1856  3  SF_PRO_MW  SF_LYS_MW
 1836   1857  3  SF_PRO_MW  SF_GLY_MW
 1836   1858  3  SF_PRO_MW  SF_GLU_MW
 1836   1859  3  SF_PRO_MW  SF_PHE_MW
 1836   1860  3  SF_PRO_MW  SF_ILE_MW
 1836   1861  3  SF_PRO_MW  SF_GLY_MW
 1836   1862  3  SF_PRO_MW  SF_PHE_MW
 1836   1863  3  SF_PRO_MW  SF_ASP_MW
 1836   1864  3  SF_PRO_MW  SF_ILE_MW
 1836   1865  3  SF_PRO_MW  SF_ASP_MW
 1836   1866  3  SF_PRO_MW  SF_LEU_MW
 1836   1867  3  SF_PRO_MW  SF_GLY_MW
 1836   1868  3  SF_PRO_MW  SF_ASN_MW
 1836   1869  3  SF_PRO_MW  SF_GLU_MW
 1836   1870  3  SF_PRO_MW  SF_MET_MW
 1836   1871  3  SF_PRO_MW  SF_CYS_MW
 1836   1872  3  SF_PRO_MW  SF_LYS_MW
 1836   1873  3  SF_PRO_MW  SF_ARG_MW
 1836   1874  3  SF_PRO_MW  SF_MET_MW
 1836   1875  3  SF_PRO_MW  SF_GLN_MW
 1836   1876  3  SF_PRO_MW  SF_VAL_MW
 1836   1877  3  SF_PRO_MW  SF_LYS_MW
 1836   1878  3  SF_PRO_MW  SF_CYS_MW
 1836   1879  3  SF_PRO_MW  SF_THR_MW
 1836   1880  3  SF_PRO_MW  SF_TRP_MW
 1836   1881  3  SF_PRO_MW  SF_VAL_MW
 1836   1882  3  SF_PRO_MW  SF_ALA_MW
 1836   1883  3  SF_PRO_MW  SF_SER_MW
 1836   1884  3  SF_PRO_MW  SF_ASP_MW
 1836   1885  3  SF_PRO_MW  SF_PHE_MW
 1836   1886  3  SF_PRO_MW  SF_ASP_MW
 1836   1887  3  SF_PRO_MW  SF_ALA_MW
 1836   1888  3  SF_PRO_MW  SF_LEU_MW
 1836   1889  3  SF_PRO_MW  SF_ILE_MW
 1836   1890  3  SF_PRO_MW  SF_PRO_MW
 1836   1891  3  SF_PRO_MW  SF_SER_MW
 1836   1892  3  SF_PRO_MW  SF_LEU_MW
 1836   1893  3  SF_PRO_MW  SF_LYS_MW
 1836   1894  3  SF_PRO_MW  SF_ALA_MW
 1836   1895  3  SF_PRO_MW  SF_LYS_MW
 1836   1896  3  SF_PRO_MW  SF_LYS_MW
 1836   1897  3  SF_PRO_MW  SF_ILE_MW
 1836   1898  3  SF_PRO_MW  SF_ASP_MW
 1836   1899  3  SF_PRO_MW  SF_ALA_MW
 1836   1900  3  SF_PRO_MW  SF_ILE_MW
 1836   1901  3  SF_PRO_MW  SF_ILE_MW
 1836   1902  3  SF_PRO_MW  SF_SER_MW
 1836   1903  3  SF_PRO_MW  SF_SER_MW
 1836   1904  3  SF_PRO_MW  SF_LEU_MW
 1836   1905  3  SF_PRO_MW  SF_SER_MW
 1836   1906  3  SF_PRO_MW  SF_ILE_MW
 1836   1907  3  SF_PRO_MW  SF_THR_MW
 1836   1908  3  SF_PRO_MW  SF_ASP_MW
 1836   1909  3  SF_PRO_MW  SF_LYS_MW
 1836   1910  3  SF_PRO_MW  SF_ARG_MW
 1836   1911  3  SF_PRO_MW  SF_GLN_MW
 1836   1912  3  SF_PRO_MW  SF_GLN_MW
 1836   1913  3  SF_PRO_MW  SF_GLU_MW
 1836   1914  3  SF_PRO_MW  SF_ILE_MW
 1836   1915  3  SF_PRO_MW  SF_ALA_MW
 1836   1916  3  SF_PRO_MW  SF_PHE_MW
 1836   1917  3  SF_PRO_MW  SF_SER_MW
 1836   1918  3  SF_PRO_MW  SF_ASP_MW
 1836   1919  3  SF_PRO_MW  SF_LYS_MW
 1836   1920  3  SF_PRO_MW  SF_LEU_MW
 1836   1921  3  SF_PRO_MW  SF_TYR_MW
 1836   1922  3  SF_PRO_MW  SF_ALA_MW
 1836   1923  3  SF_PRO_MW  SF_ALA_MW
 1836   1924  3  SF_PRO_MW  SF_ASP_MW
 1836   1925  3  SF_PRO_MW  SF_SER_MW
 1836   1926  3  SF_PRO_MW  SF_ARG_MW
 1836   1927  3  SF_PRO_MW  SF_LEU_MW
 1836   1928  3  SF_PRO_MW  SF_ILE_MW
 1836   1929  3  SF_PRO_MW  SF_ALA_MW
 1836   1930  3  SF_PRO_MW  SF_ALA_MW
 1836   1931  3  SF_PRO_MW  SF_LYS_MW
 1836   1932  3  SF_PRO_MW  SF_GLY_MW
 1836   1933  3  SF_PRO_MW  SF_SER_MW
 1836   1934  3  SF_PRO_MW  SF_PRO_MW
 1836   1935  3  SF_PRO_MW  SF_ILE_MW
 1836   1936  3  SF_PRO_MW  SF_GLN_MW
 1836   1937  3  SF_PRO_MW  SF_PRO_MW
 1836   1938  3  SF_PRO_MW  SF_THR_MW
 1836   1939  3  SF_PRO_MW  SF_LEU_MW
 1836   1940  3  SF_PRO_MW  SF_GLU_MW
 1836   1941  3  SF_PRO_MW  SF_SER_MW
 1836   1942  3  SF_PRO_MW  SF_LEU_MW
 1836   1943  3  SF_PRO_MW  SF_LYS_MW
 1836   1944  3  SF_PRO_MW  SF_GLY_MW
 1836   1945  3  SF_PRO_MW  SF_LYS_MW
 1836   1946  3  SF_PRO_MW  SF_HIS_MW
 1836   1947  3  SF_PRO_MW  SF_VAL_MW
 1836   1948  3  SF_PRO_MW  SF_GLY_MW
 1836   1949  3  SF_PRO_MW  SF_VAL_MW
 1836   1950  3  SF_PRO_MW  SF_LEU_MW
 1836   1951  3  SF_PRO_MW  SF_GLN_MW
 1836   1952  3  SF_PRO_MW  SF_GLY_MW
 1836   1953  3  SF_PRO_MW  SF_SER_MW
 1836   1954  3  SF_PRO_MW  SF_THR_MW
 1836   1955  3  SF_PRO_MW  SF_GLN_MW
 1836   1956  3  SF_PRO_MW  SF_GLU_MW
 1836   1957  3  SF_PRO_MW  SF_ALA_MW
 1836   1958  3  SF_PRO_MW  SF_TYR_MW
 1836   1959  3  SF_PRO_MW  SF_ALA_MW
 1836   1960  3  SF_PRO_MW  SF_ASN_MW
 1836   1961  3  SF_PRO_MW  SF_ASP_MW
 1836   1962  3  SF_PRO_MW  SF_ASN_MW
 1836   1963  3  SF_PRO_MW  SF_TRP_MW
 1836   1964  3  SF_PRO_MW  SF_ARG_MW
 1836   1965  3  SF_PRO_MW  SF_THR_MW
 1836   1966  3  SF_PRO_MW  SF_LYS_MW
 1836   1967  3  SF_PRO_MW  SF_GLY_MW
 1836   1968  3  SF_PRO_MW  SF_VAL_MW
 1836   1969  3  SF_PRO_MW  SF_ASP_MW
 1836   1970  3  SF_PRO_MW  SF_VAL_MW
 1836   1971  3  SF_PRO_MW  SF_VAL_MW
 1836   1972  3  SF_PRO_MW  SF_ALA_MW
 1836   1973  3  SF_PRO_MW  SF_TYR_MW
 1836   1974  3  SF_PRO_MW  SF_ALA_MW
 1836   1975  3  SF_PRO_MW  SF_ASN_MW
 1836   1976  3  SF_PRO_MW  SF_GLN_MW
 1836   1977  3  SF_PRO_MW  SF_ASP_MW
 1836   1978  3  SF_PRO_MW  SF_LEU_MW
 1836   1979  3  SF_PRO_MW  SF_ILE_MW
 1836   1980  3  SF_PRO_MW  SF_TYR_MW
 1836   1981  3  SF_PRO_MW  SF_SER_MW
 1836   1982  3  SF_PRO_MW  SF_ASP_MW
 1836   1983  3  SF_PRO_MW  SF_LEU_MW
 1836   1984  3  SF_PRO_MW  SF_THR_MW
 1836   1985  3  SF_PRO_MW  SF_ALA_MW
 1836   1986  3  SF_PRO_MW  SF_GLY_MW
 1836   1987  3  SF_PRO_MW  SF_ARG_MW
 1836   1988  3  SF_PRO_MW  SF_LEU_MW
 1836   1989  3  SF_PRO_MW  SF_ASP_MW
 1836   1990  3  SF_PRO_MW  SF_ALA_MW
 1836   1991  3  SF_PRO_MW  SF_ALA_MW
 1836   1992  3  SF_PRO_MW  SF_LEU_MW
 1836   1993  3  SF_PRO_MW  SF_GLN_MW
 1836   1994  3  SF_PRO_MW  SF_ASP_MW
 1836   1995  3  SF_PRO_MW  SF_GLU_MW
 1836   1996  3  SF_PRO_MW  SF_VAL_MW
 1836   1997  3  SF_PRO_MW  SF_ALA_MW
 1836   1998  3  SF_PRO_MW  SF_ALA_MW
 1836   1999  3  SF_PRO_MW  SF_SER_MW
 1836   2000  3  SF_PRO_MW  SF_GLU_MW
 1836   2001  3  SF_PRO_MW  SF_GLY_MW
 1836   2002  3  SF_PRO_MW  SF_PHE_MW
 1836   2003  3  SF_PRO_MW  SF_LEU_MW
 1836   2004  3  SF_PRO_MW  SF_LYS_MW
 1836   2005  3  SF_PRO_MW  SF_GLN_MW
 1836   2006  3  SF_PRO_MW  SF_PRO_MW
 1836   2007  3  SF_PRO_MW  SF_ALA_MW
 1836   2008  3  SF_PRO_MW  SF_GLY_MW
 1836   2009  3  SF_PRO_MW  SF_LYS_MW
 1836   2010  3  SF_PRO_MW  SF_GLU_MW
 1836   2011  3  SF_PRO_MW  SF_TYR_MW
 1836   2012  3  SF_PRO_MW  SF_ALA_MW
 1836   2013  3  SF_PRO_MW  SF_PHE_MW
 1836   2014  3  SF_PRO_MW  SF_ALA_MW
 1836   2015  3  SF_PRO_MW  SF_GLY_MW
 1836   2016  3  SF_PRO_MW  SF_PRO_MW
 1836   2017  3  SF_PRO_MW  SF_SER_MW
 1836   2018  3  SF_PRO_MW  SF_VAL_MW
 1836   2019  3  SF_PRO_MW  SF_LYS_MW
 1836   2020  3  SF_PRO_MW  SF_ASP_MW
 1836   2021  3  SF_PRO_MW  SF_LYS_MW
 1836   2022  3  SF_PRO_MW  SF_LYS_MW
 1836   2023  3  SF_PRO_MW  SF_TYR_MW
 1836   2024  3  SF_PRO_MW  SF_PHE_MW
 1836   2025  3  SF_PRO_MW  SF_GLY_MW
 1836   2026  3  SF_PRO_MW  SF_ASP_MW
 1836   2027  3  SF_PRO_MW  SF_GLY_MW
 1836   2028  3  SF_PRO_MW  SF_THR_MW
 1836   2029  3  SF_PRO_MW  SF_GLY_MW
 1836   2030  3  SF_PRO_MW  SF_VAL_MW
 1836   2031  3  SF_PRO_MW  SF_GLY_MW
 1836   2032  3  SF_PRO_MW  SF_LEU_MW
 1836   2033  3  SF_PRO_MW  SF_ARG_MW
 1836   2034  3  SF_PRO_MW  SF_LYS_MW
 1836   2035  3  SF_PRO_MW  SF_ASP_MW
 1836   2036  3  SF_PRO_MW  SF_ASP_MW
 1836   2037  3  SF_PRO_MW  SF_THR_MW
 1836   2038  3  SF_PRO_MW  SF_GLU_MW
 1836   2039  3  SF_PRO_MW  SF_LEU_MW
 1836   2040  3  SF_PRO_MW  SF_LYS_MW
 1836   2041  3  SF_PRO_MW  SF_ALA_MW
 1836   2042  3  SF_PRO_MW  SF_ALA_MW
 1836   2043  3  SF_PRO_MW  SF_PHE_MW
 1836   2044  3  SF_PRO_MW  SF_ASP_MW
 1836   2045  3  SF_PRO_MW  SF_LYS_MW
 1836   2046  3  SF_PRO_MW  SF_ALA_MW
 1836   2047  3  SF_PRO_MW  SF_LEU_MW
 1836   2048  3  SF_PRO_MW  SF_THR_MW
 1836   2049  3  SF_PRO_MW  SF_GLU_MW
 1836   2050  3  SF_PRO_MW  SF_LEU_MW
 1836   2051  3  SF_PRO_MW  SF_ARG_MW
 1836   2052  3  SF_PRO_MW  SF_GLN_MW
 1836   2053  3  SF_PRO_MW  SF_ASP_MW
 1836   2054  3  SF_PRO_MW  SF_GLY_MW
 1836   2055  3  SF_PRO_MW  SF_THR_MW
 1836   2056  3  SF_PRO_MW  SF_TYR_MW
 1836   2057  3  SF_PRO_MW  SF_ASP_MW
 1836   2058  3  SF_PRO_MW  SF_LYS_MW
 1836   2059  3  SF_PRO_MW  SF_MET_MW
 1836   2060  3  SF_PRO_MW  SF_ALA_MW
 1836   2061  3  SF_PRO_MW  SF_LYS_MW
 1836   2062  3  SF_PRO_MW  SF_LYS_MW
 1836   2063  3  SF_PRO_MW  SF_TYR_MW
 1836   2064  3  SF_PRO_MW  SF_PHE_MW
 1836   2065  3  SF_PRO_MW  SF_ASP_MW
 1836   2066  3  SF_PRO_MW  SF_PHE_MW
 1836   2067  3  SF_PRO_MW  SF_ASN_MW
 1836   2068  3  SF_PRO_MW  SF_VAL_MW
 1836   2069  3  SF_PRO_MW  SF_TYR_MW
 1836   2070  3  SF_PRO_MW  SF_GLY_MW
 1836   2071  3  SF_PRO_MW  SF_ASP_MW
 1837   1837  3  SF_GLN_MW  SF_GLN_MW
 1837   1838  3  SF_GLN_MW  SF_THR_MW
 1837   1839  3  SF_GLN_MW  SF_VAL_MW
 1837   1840  3  SF_GLN_MW  SF_ARG_MW
 1837   1841  3  SF_GLN_MW  SF_ILE_MW
 1837   1842  3  SF_GLN_MW  SF_GLY_MW
 1837   1843  3  SF_GLN_MW  SF_THR_MW
 1837   1844  3  SF_GLN_MW  SF_ASP_MW
 1837   1845  3  SF_GLN_MW  SF_THR_MW
 1837   1846  3  SF_GLN_MW  SF_THR_MW
 1837   1847  3  SF_GLN_MW  SF_TYR_MW
 1837   1848  3  SF_GLN_MW  SF_ALA_MW
 1837   1849  3  SF_GLN_MW  SF_PRO_MW
 1837   1850  3  SF_GLN_MW  SF_PHE_MW
 1837   1851  3  SF_GLN_MW  SF_SER_MW
 1837   1852  3  SF_GLN_MW  SF_SER_MW
 1837   1853  3  SF_GLN_MW  SF_LYS_MW
 1837   1854  3  SF_GLN_MW  SF_ASP_MW
 1837   1855  3  SF_GLN_MW  SF_ALA_MW
 1837   1856  3  SF_GLN_MW  SF_LYS_MW
 1837   1857  3  SF_GLN_MW  SF_GLY_MW
 1837   1858  3  SF_GLN_MW  SF_GLU_MW
 1837   1859  3  SF_GLN_MW  SF_PHE_MW
 1837   1860  3  SF_GLN_MW  SF_ILE_MW
 1837   1861  3  SF_GLN_MW  SF_GLY_MW
 1837   1862  3  SF_GLN_MW  SF_PHE_MW
 1837   1863  3  SF_GLN_MW  SF_ASP_MW
 1837   1864  3  SF_GLN_MW  SF_ILE_MW
 1837   1865  3  SF_GLN_MW  SF_ASP_MW
 1837   1866  3  SF_GLN_MW  SF_LEU_MW
 1837   1867  3  SF_GLN_MW  SF_GLY_MW
 1837   1868  3  SF_GLN_MW  SF_ASN_MW
 1837   1869  3  SF_GLN_MW  SF_GLU_MW
 1837   1870  3  SF_GLN_MW  SF_MET_MW
 1837   1871  3  SF_GLN_MW  SF_CYS_MW
 1837   1872  3  SF_GLN_MW  SF_LYS_MW
 1837   1873  3  SF_GLN_MW  SF_ARG_MW
 1837   1874  3  SF_GLN_MW  SF_MET_MW
 1837   1875  3  SF_GLN_MW  SF_GLN_MW
 1837   1876  3  SF_GLN_MW  SF_VAL_MW
 1837   1877  3  SF_GLN_MW  SF_LYS_MW
 1837   1878  3  SF_GLN_MW  SF_CYS_MW
 1837   1879  3  SF_GLN_MW  SF_THR_MW
 1837   1880  3  SF_GLN_MW  SF_TRP_MW
 1837   1881  3  SF_GLN_MW  SF_VAL_MW
 1837   1882  3  SF_GLN_MW  SF_ALA_MW
 1837   1883  3  SF_GLN_MW  SF_SER_MW
 1837   1884  3  SF_GLN_MW  SF_ASP_MW
 1837   1885  3  SF_GLN_MW  SF_PHE_MW
 1837   1886  3  SF_GLN_MW  SF_ASP_MW
 1837   1887  3  SF_GLN_MW  SF_ALA_MW
 1837   1888  3  SF_GLN_MW  SF_LEU_MW
 1837   1889  3  SF_GLN_MW  SF_ILE_MW
 1837   1890  3  SF_GLN_MW  SF_PRO_MW
 1837   1891  3  SF_GLN_MW  SF_SER_MW
 1837   1892  3  SF_GLN_MW  SF_LEU_MW
 1837   1893  3  SF_GLN_MW  SF_LYS_MW
 1837   1894  3  SF_GLN_MW  SF_ALA_MW
 1837   1895  3  SF_GLN_MW  SF_LYS_MW
 1837   1896  3  SF_GLN_MW  SF_LYS_MW
 1837   1897  3  SF_GLN_MW  SF_ILE_MW
 1837   1898  3  SF_GLN_MW  SF_ASP_MW
 1837   1899  3  SF_GLN_MW  SF_ALA_MW
 1837   1900  3  SF_GLN_MW  SF_ILE_MW
 1837   1901  3  SF_GLN_MW  SF_ILE_MW
 1837   1902  3  SF_GLN_MW  SF_SER_MW
 1837   1903  3  SF_GLN_MW  SF_SER_MW
 1837   1904  3  SF_GLN_MW  SF_LEU_MW
 1837   1905  3  SF_GLN_MW  SF_SER_MW
 1837   1906  3  SF_GLN_MW  SF_ILE_MW
 1837   1907  3  SF_GLN_MW  SF_THR_MW
 1837   1908  3  SF_GLN_MW  SF_ASP_MW
 1837   1909  3  SF_GLN_MW  SF_LYS_MW
 1837   1910  3  SF_GLN_MW  SF_ARG_MW
 1837   1911  3  SF_GLN_MW  SF_GLN_MW
 1837   1912  3  SF_GLN_MW  SF_GLN_MW
 1837   1913  3  SF_GLN_MW  SF_GLU_MW
 1837   1914  3  SF_GLN_MW  SF_ILE_MW
 1837   1915  3  SF_GLN_MW  SF_ALA_MW
 1837   1916  3  SF_GLN_MW  SF_PHE_MW
 1837   1917  3  SF_GLN_MW  SF_SER_MW
 1837   1918  3  SF_GLN_MW  SF_ASP_MW
 1837   1919  3  SF_GLN_MW  SF_LYS_MW
 1837   1920  3  SF_GLN_MW  SF_LEU_MW
 1837   1921  3  SF_GLN_MW  SF_TYR_MW
 1837   1922  3  SF_GLN_MW  SF_ALA_MW
 1837   1923  3  SF_GLN_MW  SF_ALA_MW
 1837   1924  3  SF_GLN_MW  SF_ASP_MW
 1837   1925  3  SF_GLN_MW  SF_SER_MW
 1837   1926  3  SF_GLN_MW  SF_ARG_MW
 1837   1927  3  SF_GLN_MW  SF_LEU_MW
 1837   1928  3  SF_GLN_MW  SF_ILE_MW
 1837   1929  3  SF_GLN_MW  SF_ALA_MW
 1837   1930  3  SF_GLN_MW  SF_ALA_MW
 1837   1931  3  SF_GLN_MW  SF_LYS_MW
 1837   1932  3  SF_GLN_MW  SF_GLY_MW
 1837   1933  3  SF_GLN_MW  SF_SER_MW
 1837   1934  3  SF_GLN_MW  SF_PRO_MW
 1837   1935  3  SF_GLN_MW  SF_ILE_MW
 1837   1936  3  SF_GLN_MW  SF_GLN_MW
 1837   1937  3  SF_GLN_MW  SF_PRO_MW
 1837   1938  3  SF_GLN_MW  SF_THR_MW
 1837   1939  3  SF_GLN_MW  SF_LEU_MW
 1837   1940  3  SF_GLN_MW  SF_GLU_MW
 1837   1941  3  SF_GLN_MW  SF_SER_MW
 1837   1942  3  SF_GLN_MW  SF_LEU_MW
 1837   1943  3  SF_GLN_MW  SF_LYS_MW
 1837   1944  3  SF_GLN_MW  SF_GLY_MW
 1837   1945  3  SF_GLN_MW  SF_LYS_MW
 1837   1946  3  SF_GLN_MW  SF_HIS_MW
 1837   1947  3  SF_GLN_MW  SF_VAL_MW
 1837   1948  3  SF_GLN_MW  SF_GLY_MW
 1837   1949  3  SF_GLN_MW  SF_VAL_MW
 1837   1950  3  SF_GLN_MW  SF_LEU_MW
 1837   1951  3  SF_GLN_MW  SF_GLN_MW
 1837   1952  3  SF_GLN_MW  SF_GLY_MW
 1837   1953  3  SF_GLN_MW  SF_SER_MW
 1837   1954  3  SF_GLN_MW  SF_THR_MW
 1837   1955  3  SF_GLN_MW  SF_GLN_MW
 1837   1956  3  SF_GLN_MW  SF_GLU_MW
 1837   1957  3  SF_GLN_MW  SF_ALA_MW
 1837   1958  3  SF_GLN_MW  SF_TYR_MW
 1837   1959  3  SF_GLN_MW  SF_ALA_MW
 1837   1960  3  SF_GLN_MW  SF_ASN_MW
 1837   1961  3  SF_GLN_MW  SF_ASP_MW
 1837   1962  3  SF_GLN_MW  SF_ASN_MW
 1837   1963  3  SF_GLN_MW  SF_TRP_MW
 1837   1964  3  SF_GLN_MW  SF_ARG_MW
 1837   1965  3  SF_GLN_MW  SF_THR_MW
 1837   1966  3  SF_GLN_MW  SF_LYS_MW
 1837   1967  3  SF_GLN_MW  SF_GLY_MW
 1837   1968  3  SF_GLN_MW  SF_VAL_MW
 1837   1969  3  SF_GLN_MW  SF_ASP_MW
 1837   1970  3  SF_GLN_MW  SF_VAL_MW
 1837   1971  3  SF_GLN_MW  SF_VAL_MW
 1837   1972  3  SF_GLN_MW  SF_ALA_MW
 1837   1973  3  SF_GLN_MW  SF_TYR_MW
 1837   1974  3  SF_GLN_MW  SF_ALA_MW
 1837   1975  3  SF_GLN_MW  SF_ASN_MW
 1837   1976  3  SF_GLN_MW  SF_GLN_MW
 1837   1977  3  SF_GLN_MW  SF_ASP_MW
 1837   1978  3  SF_GLN_MW  SF_LEU_MW
 1837   1979  3  SF_GLN_MW  SF_ILE_MW
 1837   1980  3  SF_GLN_MW  SF_TYR_MW
 1837   1981  3  SF_GLN_MW  SF_SER_MW
 1837   1982  3  SF_GLN_MW  SF_ASP_MW
 1837   1983  3  SF_GLN_MW  SF_LEU_MW
 1837   1984  3  SF_GLN_MW  SF_THR_MW
 1837   1985  3  SF_GLN_MW  SF_ALA_MW
 1837   1986  3  SF_GLN_MW  SF_GLY_MW
 1837   1987  3  SF_GLN_MW  SF_ARG_MW
 1837   1988  3  SF_GLN_MW  SF_LEU_MW
 1837   1989  3  SF_GLN_MW  SF_ASP_MW
 1837   1990  3  SF_GLN_MW  SF_ALA_MW
 1837   1991  3  SF_GLN_MW  SF_ALA_MW
 1837   1992  3  SF_GLN_MW  SF_LEU_MW
 1837   1993  3  SF_GLN_MW  SF_GLN_MW
 1837   1994  3  SF_GLN_MW  SF_ASP_MW
 1837   1995  3  SF_GLN_MW  SF_GLU_MW
 1837   1996  3  SF_GLN_MW  SF_VAL_MW
 1837   1997  3  SF_GLN_MW  SF_ALA_MW
 1837   1998  3  SF_GLN_MW  SF_ALA_MW
 1837   1999  3  SF_GLN_MW  SF_SER_MW
 1837   2000  3  SF_GLN_MW  SF_GLU_MW
 1837   2001  3  SF_GLN_MW  SF_GLY_MW
 1837   2002  3  SF_GLN_MW  SF_PHE_MW
 1837   2003  3  SF_GLN_MW  SF_LEU_MW
 1837   2004  3  SF_GLN_MW  SF_LYS_MW
 1837   2005  3  SF_GLN_MW  SF_GLN_MW
 1837   2006  3  SF_GLN_MW  SF_PRO_MW
 1837   2007  3  SF_GLN_MW  SF_ALA_MW
 1837   2008  3  SF_GLN_MW  SF_GLY_MW
 1837   2009  3  SF_GLN_MW  SF_LYS_MW
 1837   2010  3  SF_GLN_MW  SF_GLU_MW
 1837   2011  3  SF_GLN_MW  SF_TYR_MW
 1837   2012  3  SF_GLN_MW  SF_ALA_MW
 1837   2013  3  SF_GLN_MW  SF_PHE_MW
 1837   2014  3  SF_GLN_MW  SF_ALA_MW
 1837   2015  3  SF_GLN_MW  SF_GLY_MW
 1837   2016  3  SF_GLN_MW  SF_PRO_MW
 1837   2017  3  SF_GLN_MW  SF_SER_MW
 1837   2018  3  SF_GLN_MW  SF_VAL_MW
 1837   2019  3  SF_GLN_MW  SF_LYS_MW
 1837   2020  3  SF_GLN_MW  SF_ASP_MW
 1837   2021  3  SF_GLN_MW  SF_LYS_MW
 1837   2022  3  SF_GLN_MW  SF_LYS_MW
 1837   2023  3  SF_GLN_MW  SF_TYR_MW
 1837   2024  3  SF_GLN_MW  SF_PHE_MW
 1837   2025  3  SF_GLN_MW  SF_GLY_MW
 1837   2026  3  SF_GLN_MW  SF_ASP_MW
 1837   2027  3  SF_GLN_MW  SF_GLY_MW
 1837   2028  3  SF_GLN_MW  SF_THR_MW
 1837   2029  3  SF_GLN_MW  SF_GLY_MW
 1837   2030  3  SF_GLN_MW  SF_VAL_MW
 1837   2031  3  SF_GLN_MW  SF_GLY_MW
 1837   2032  3  SF_GLN_MW  SF_LEU_MW
 1837   2033  3  SF_GLN_MW  SF_ARG_MW
 1837   2034  3  SF_GLN_MW  SF_LYS_MW
 1837   2035  3  SF_GLN_MW  SF_ASP_MW
 1837   2036  3  SF_GLN_MW  SF_ASP_MW
 1837   2037  3  SF_GLN_MW  SF_THR_MW
 1837   2038  3  SF_GLN_MW  SF_GLU_MW
 1837   2039  3  SF_GLN_MW  SF_LEU_MW
 1837   2040  3  SF_GLN_MW  SF_LYS_MW
 1837   2041  3  SF_GLN_MW  SF_ALA_MW
 1837   2042  3  SF_GLN_MW  SF_ALA_MW
 1837   2043  3  SF_GLN_MW  SF_PHE_MW
 1837   2044  3  SF_GLN_MW  SF_ASP_MW
 1837   2045  3  SF_GLN_MW  SF_LYS_MW
 1837   2046  3  SF_GLN_MW  SF_ALA_MW
 1837   2047  3  SF_GLN_MW  SF_LEU_MW
 1837   2048  3  SF_GLN_MW  SF_THR_MW
 1837   2049  3  SF_GLN_MW  SF_GLU_MW
 1837   2050  3  SF_GLN_MW  SF_LEU_MW
 1837   2051  3  SF_GLN_MW  SF_ARG_MW
 1837   2052  3  SF_GLN_MW  SF_GLN_MW
 1837   2053  3  SF_GLN_MW  SF_ASP_MW
 1837   2054  3  SF_GLN_MW  SF_GLY_MW
 1837   2055  3  SF_GLN_MW  SF_THR_MW
 1837   2056  3  SF_GLN_MW  SF_TYR_MW
 1837   2057  3  SF_GLN_MW  SF_ASP_MW
 1837   2058  3  SF_GLN_MW  SF_LYS_MW
 1837   2059  3  SF_GLN_MW  SF_MET_MW
 1837   2060  3  SF_GLN_MW  SF_ALA_MW
 1837   2061  3  SF_GLN_MW  SF_LYS_MW
 1837   2062  3  SF_GLN_MW  SF_LYS_MW
 1837   2063  3  SF_GLN_MW  SF_TYR_MW
 1837   2064  3  SF_GLN_MW  SF_PHE_MW
 1837   2065  3  SF_GLN_MW  SF_ASP_MW
 1837   2066  3  SF_GLN_MW  SF_PHE_MW
 1837   2067  3  SF_GLN_MW  SF_ASN_MW
 1837   2068  3  SF_GLN_MW  SF_VAL_MW
 1837   2069  3  SF_GLN_MW  SF_TYR_MW
 1837   2070  3  SF_GLN_MW  SF_GLY_MW
 1837   2071  3  SF_GLN_MW  SF_ASP_MW
 1838   1838  3  SF_THR_MW  SF_THR_MW
 1838   1839  3  SF_THR_MW  SF_VAL_MW
 1838   1840  3  SF_THR_MW  SF_ARG_MW
 1838   1841  3  SF_THR_MW  SF_ILE_MW
 1838   1842  3  SF_THR_MW  SF_GLY_MW
 1838   1843  3  SF_THR_MW  SF_THR_MW
 1838   1844  3  SF_THR_MW  SF_ASP_MW
 1838   1845  3  SF_THR_MW  SF_THR_MW
 1838   1846  3  SF_THR_MW  SF_THR_MW
 1838   1847  3  SF_THR_MW  SF_TYR_MW
 1838   1848  3  SF_THR_MW  SF_ALA_MW
 1838   1849  3  SF_THR_MW  SF_PRO_MW
 1838   1850  3  SF_THR_MW  SF_PHE_MW
 1838   1851  3  SF_THR_MW  SF_SER_MW
 1838   1852  3  SF_THR_MW  SF_SER_MW
 1838   1853  3  SF_THR_MW  SF_LYS_MW
 1838   1854  3  SF_THR_MW  SF_ASP_MW
 1838   1855  3  SF_THR_MW  SF_ALA_MW
 1838   1856  3  SF_THR_MW  SF_LYS_MW
 1838   1857  3  SF_THR_MW  SF_GLY_MW
 1838   1858  3  SF_THR_MW  SF_GLU_MW
 1838   1859  3  SF_THR_MW  SF_PHE_MW
 1838   1860  3  SF_THR_MW  SF_ILE_MW
 1838   1861  3  SF_THR_MW  SF_GLY_MW
 1838   1862  3  SF_THR_MW  SF_PHE_MW
 1838   1863  3  SF_THR_MW  SF_ASP_MW
 1838   1864  3  SF_THR_MW  SF_ILE_MW
 1838   1865  3  SF_THR_MW  SF_ASP_MW
 1838   1866  3  SF_THR_MW  SF_LEU_MW
 1838   1867  3  SF_THR_MW  SF_GLY_MW
 1838   1868  3  SF_THR_MW  SF_ASN_MW
 1838   1869  3  SF_THR_MW  SF_GLU_MW
 1838   1870  3  SF_THR_MW  SF_MET_MW
 1838   1871  3  SF_THR_MW  SF_CYS_MW
 1838   1872  3  SF_THR_MW  SF_LYS_MW
 1838   1873  3  SF_THR_MW  SF_ARG_MW
 1838   1874  3  SF_THR_MW  SF_MET_MW
 1838   1875  3  SF_THR_MW  SF_GLN_MW
 1838   1876  3  SF_THR_MW  SF_VAL_MW
 1838   1877  3  SF_THR_MW  SF_LYS_MW
 1838   1878  3  SF_THR_MW  SF_CYS_MW
 1838   1879  3  SF_THR_MW  SF_THR_MW
 1838   1880  3  SF_THR_MW  SF_TRP_MW
 1838   1881  3  SF_THR_MW  SF_VAL_MW
 1838   1882  3  SF_THR_MW  SF_ALA_MW
 1838   1883  3  SF_THR_MW  SF_SER_MW
 1838   1884  3  SF_THR_MW  SF_ASP_MW
 1838   1885  3  SF_THR_MW  SF_PHE_MW
 1838   1886  3  SF_THR_MW  SF_ASP_MW
 1838   1887  3  SF_THR_MW  SF_ALA_MW
 1838   1888  3  SF_THR_MW  SF_LEU_MW
 1838   1889  3  SF_THR_MW  SF_ILE_MW
 1838   1890  3  SF_THR_MW  SF_PRO_MW
 1838   1891  3  SF_THR_MW  SF_SER_MW
 1838   1892  3  SF_THR_MW  SF_LEU_MW
 1838   1893  3  SF_THR_MW  SF_LYS_MW
 1838   1894  3  SF_THR_MW  SF_ALA_MW
 1838   1895  3  SF_THR_MW  SF_LYS_MW
 1838   1896  3  SF_THR_MW  SF_LYS_MW
 1838   1897  3  SF_THR_MW  SF_ILE_MW
 1838   1898  3  SF_THR_MW  SF_ASP_MW
 1838   1899  3  SF_THR_MW  SF_ALA_MW
 1838   1900  3  SF_THR_MW  SF_ILE_MW
 1838   1901  3  SF_THR_MW  SF_ILE_MW
 1838   1902  3  SF_THR_MW  SF_SER_MW
 1838   1903  3  SF_THR_MW  SF_SER_MW
 1838   1904  3  SF_THR_MW  SF_LEU_MW
 1838   1905  3  SF_THR_MW  SF_SER_MW
 1838   1906  3  SF_THR_MW  SF_ILE_MW
 1838   1907  3  SF_THR_MW  SF_THR_MW
 1838   1908  3  SF_THR_MW  SF_ASP_MW
 1838   1909  3  SF_THR_MW  SF_LYS_MW
 1838   1910  3  SF_THR_MW  SF_ARG_MW
 1838   1911  3  SF_THR_MW  SF_GLN_MW
 1838   1912  3  SF_THR_MW  SF_GLN_MW
 1838   1913  3  SF_THR_MW  SF_GLU_MW
 1838   1914  3  SF_THR_MW  SF_ILE_MW
 1838   1915  3  SF_THR_MW  SF_ALA_MW
 1838   1916  3  SF_THR_MW  SF_PHE_MW
 1838   1917  3  SF_THR_MW  SF_SER_MW
 1838   1918  3  SF_THR_MW  SF_ASP_MW
 1838   1919  3  SF_THR_MW  SF_LYS_MW
 1838   1920  3  SF_THR_MW  SF_LEU_MW
 1838   1921  3  SF_THR_MW  SF_TYR_MW
 1838   1922  3  SF_THR_MW  SF_ALA_MW
 1838   1923  3  SF_THR_MW  SF_ALA_MW
 1838   1924  3  SF_THR_MW  SF_ASP_MW
 1838   1925  3  SF_THR_MW  SF_SER_MW
 1838   1926  3  SF_THR_MW  SF_ARG_MW
 1838   1927  3  SF_THR_MW  SF_LEU_MW
 1838   1928  3  SF_THR_MW  SF_ILE_MW
 1838   1929  3  SF_THR_MW  SF_ALA_MW
 1838   1930  3  SF_THR_MW  SF_ALA_MW
 1838   1931  3  SF_THR_MW  SF_LYS_MW
 1838   1932  3  SF_THR_MW  SF_GLY_MW
 1838   1933  3  SF_THR_MW  SF_SER_MW
 1838   1934  3  SF_THR_MW  SF_PRO_MW
 1838   1935  3  SF_THR_MW  SF_ILE_MW
 1838   1936  3  SF_THR_MW  SF_GLN_MW
 1838   1937  3  SF_THR_MW  SF_PRO_MW
 1838   1938  3  SF_THR_MW  SF_THR_MW
 1838   1939  3  SF_THR_MW  SF_LEU_MW
 1838   1940  3  SF_THR_MW  SF_GLU_MW
 1838   1941  3  SF_THR_MW  SF_SER_MW
 1838   1942  3  SF_THR_MW  SF_LEU_MW
 1838   1943  3  SF_THR_MW  SF_LYS_MW
 1838   1944  3  SF_THR_MW  SF_GLY_MW
 1838   1945  3  SF_THR_MW  SF_LYS_MW
 1838   1946  3  SF_THR_MW  SF_HIS_MW
 1838   1947  3  SF_THR_MW  SF_VAL_MW
 1838   1948  3  SF_THR_MW  SF_GLY_MW
 1838   1949  3  SF_THR_MW  SF_VAL_MW
 1838   1950  3  SF_THR_MW  SF_LEU_MW
 1838   1951  3  SF_THR_MW  SF_GLN_MW
 1838   1952  3  SF_THR_MW  SF_GLY_MW
 1838   1953  3  SF_THR_MW  SF_SER_MW
 1838   1954  3  SF_THR_MW  SF_THR_MW
 1838   1955  3  SF_THR_MW  SF_GLN_MW
 1838   1956  3  SF_THR_MW  SF_GLU_MW
 1838   1957  3  SF_THR_MW  SF_ALA_MW
 1838   1958  3  SF_THR_MW  SF_TYR_MW
 1838   1959  3  SF_THR_MW  SF_ALA_MW
 1838   1960  3  SF_THR_MW  SF_ASN_MW
 1838   1961  3  SF_THR_MW  SF_ASP_MW
 1838   1962  3  SF_THR_MW  SF_ASN_MW
 1838   1963  3  SF_THR_MW  SF_TRP_MW
 1838   1964  3  SF_THR_MW  SF_ARG_MW
 1838   1965  3  SF_THR_MW  SF_THR_MW
 1838   1966  3  SF_THR_MW  SF_LYS_MW
 1838   1967  3  SF_THR_MW  SF_GLY_MW
 1838   1968  3  SF_THR_MW  SF_VAL_MW
 1838   1969  3  SF_THR_MW  SF_ASP_MW
 1838   1970  3  SF_THR_MW  SF_VAL_MW
 1838   1971  3  SF_THR_MW  SF_VAL_MW
 1838   1972  3  SF_THR_MW  SF_ALA_MW
 1838   1973  3  SF_THR_MW  SF_TYR_MW
 1838   1974  3  SF_THR_MW  SF_ALA_MW
 1838   1975  3  SF_THR_MW  SF_ASN_MW
 1838   1976  3  SF_THR_MW  SF_GLN_MW
 1838   1977  3  SF_THR_MW  SF_ASP_MW
 1838   1978  3  SF_THR_MW  SF_LEU_MW
 1838   1979  3  SF_THR_MW  SF_ILE_MW
 1838   1980  3  SF_THR_MW  SF_TYR_MW
 1838   1981  3  SF_THR_MW  SF_SER_MW
 1838   1982  3  SF_THR_MW  SF_ASP_MW
 1838   1983  3  SF_THR_MW  SF_LEU_MW
 1838   1984  3  SF_THR_MW  SF_THR_MW
 1838   1985  3  SF_THR_MW  SF_ALA_MW
 1838   1986  3  SF_THR_MW  SF_GLY_MW
 1838   1987  3  SF_THR_MW  SF_ARG_MW
 1838   1988  3  SF_THR_MW  SF_LEU_MW
 1838   1989  3  SF_THR_MW  SF_ASP_MW
 1838   1990  3  SF_THR_MW  SF_ALA_MW
 1838   1991  3  SF_THR_MW  SF_ALA_MW
 1838   1992  3  SF_THR_MW  SF_LEU_MW
 1838   1993  3  SF_THR_MW  SF_GLN_MW
 1838   1994  3  SF_THR_MW  SF_ASP_MW
 1838   1995  3  SF_THR_MW  SF_GLU_MW
 1838   1996  3  SF_THR_MW  SF_VAL_MW
 1838   1997  3  SF_THR_MW  SF_ALA_MW
 1838   1998  3  SF_THR_MW  SF_ALA_MW
 1838   1999  3  SF_THR_MW  SF_SER_MW
 1838   2000  3  SF_THR_MW  SF_GLU_MW
 1838   2001  3  SF_THR_MW  SF_GLY_MW
 1838   2002  3  SF_THR_MW  SF_PHE_MW
 1838   2003  3  SF_THR_MW  SF_LEU_MW
 1838   2004  3  SF_THR_MW  SF_LYS_MW
 1838   2005  3  SF_THR_MW  SF_GLN_MW
 1838   2006  3  SF_THR_MW  SF_PRO_MW
 1838   2007  3  SF_THR_MW  SF_ALA_MW
 1838   2008  3  SF_THR_MW  SF_GLY_MW
 1838   2009  3  SF_THR_MW  SF_LYS_MW
 1838   2010  3  SF_THR_MW  SF_GLU_MW
 1838   2011  3  SF_THR_MW  SF_TYR_MW
 1838   2012  3  SF_THR_MW  SF_ALA_MW
 1838   2013  3  SF_THR_MW  SF_PHE_MW
 1838   2014  3  SF_THR_MW  SF_ALA_MW
 1838   2015  3  SF_THR_MW  SF_GLY_MW
 1838   2016  3  SF_THR_MW  SF_PRO_MW
 1838   2017  3  SF_THR_MW  SF_SER_MW
 1838   2018  3  SF_THR_MW  SF_VAL_MW
 1838   2019  3  SF_THR_MW  SF_LYS_MW
 1838   2020  3  SF_THR_MW  SF_ASP_MW
 1838   2021  3  SF_THR_MW  SF_LYS_MW
 1838   2022  3  SF_THR_MW  SF_LYS_MW
 1838   2023  3  SF_THR_MW  SF_TYR_MW
 1838   2024  3  SF_THR_MW  SF_PHE_MW
 1838   2025  3  SF_THR_MW  SF_GLY_MW
 1838   2026  3  SF_THR_MW  SF_ASP_MW
 1838   2027  3  SF_THR_MW  SF_GLY_MW
 1838   2028  3  SF_THR_MW  SF_THR_MW
 1838   2029  3  SF_THR_MW  SF_GLY_MW
 1838   2030  3  SF_THR_MW  SF_VAL_MW
 1838   2031  3  SF_THR_MW  SF_GLY_MW
 1838   2032  3  SF_THR_MW  SF_LEU_MW
 1838   2033  3  SF_THR_MW  SF_ARG_MW
 1838   2034  3  SF_THR_MW  SF_LYS_MW
 1838   2035  3  SF_THR_MW  SF_ASP_MW
 1838   2036  3  SF_THR_MW  SF_ASP_MW
 1838   2037  3  SF_THR_MW  SF_THR_MW
 1838   2038  3  SF_THR_MW  SF_GLU_MW
 1838   2039  3  SF_THR_MW  SF_LEU_MW
 1838   2040  3  SF_THR_MW  SF_LYS_MW
 1838   2041  3  SF_THR_MW  SF_ALA_MW
 1838   2042  3  SF_THR_MW  SF_ALA_MW
 1838   2043  3  SF_THR_MW  SF_PHE_MW
 1838   2044  3  SF_THR_MW  SF_ASP_MW
 1838   2045  3  SF_THR_MW  SF_LYS_MW
 1838   2046  3  SF_THR_MW  SF_ALA_MW
 1838   2047  3  SF_THR_MW  SF_LEU_MW
 1838   2048  3  SF_THR_MW  SF_THR_MW
 1838   2049  3  SF_THR_MW  SF_GLU_MW
 1838   2050  3  SF_THR_MW  SF_LEU_MW
 1838   2051  3  SF_THR_MW  SF_ARG_MW
 1838   2052  3  SF_THR_MW  SF_GLN_MW
 1838   2053  3  SF_THR_MW  SF_ASP_MW
 1838   2054  3  SF_THR_MW  SF_GLY_MW
 1838   2055  3  SF_THR_MW  SF_THR_MW
 1838   2056  3  SF_THR_MW  SF_TYR_MW
 1838   2057  3  SF_THR_MW  SF_ASP_MW
 1838   2058  3  SF_THR_MW  SF_LYS_MW
 1838   2059  3  SF_THR_MW  SF_MET_MW
 1838   2060  3  SF_THR_MW  SF_ALA_MW
 1838   2061  3  SF_THR_MW  SF_LYS_MW
 1838   2062  3  SF_THR_MW  SF_LYS_MW
 1838   2063  3  SF_THR_MW  SF_TYR_MW
 1838   2064  3  SF_THR_MW  SF_PHE_MW
 1838   2065  3  SF_THR_MW  SF_ASP_MW
 1838   2066  3  SF_THR_MW  SF_PHE_MW
 1838   2067  3  SF_THR_MW  SF_ASN_MW
 1838   2068  3  SF_THR_MW  SF_VAL_MW
 1838   2069  3  SF_THR_MW  SF_TYR_MW
 1838   2070  3  SF_THR_MW  SF_GLY_MW
 1838   2071  3  SF_THR_MW  SF_ASP_MW
 1839   1839  3  SF_VAL_MW  SF_VAL_MW
 1839   1840  3  SF_VAL_MW  SF_ARG_MW
 1839   1841  3  SF_VAL_MW  SF_ILE_MW
 1839   1842  3  SF_VAL_MW  SF_GLY_MW
 1839   1843  3  SF_VAL_MW  SF_THR_MW
 1839   1844  3  SF_VAL_MW  SF_ASP_MW
 1839   1845  3  SF_VAL_MW  SF_THR_MW
 1839   1846  3  SF_VAL_MW  SF_THR_MW
 1839   1847  3  SF_VAL_MW  SF_TYR_MW
 1839   1848  3  SF_VAL_MW  SF_ALA_MW
 1839   1849  3  SF_VAL_MW  SF_PRO_MW
 1839   1850  3  SF_VAL_MW  SF_PHE_MW
 1839   1851  3  SF_VAL_MW  SF_SER_MW
 1839   1852  3  SF_VAL_MW  SF_SER_MW
 1839   1853  3  SF_VAL_MW  SF_LYS_MW
 1839   1854  3  SF_VAL_MW  SF_ASP_MW
 1839   1855  3  SF_VAL_MW  SF_ALA_MW
 1839   1856  3  SF_VAL_MW  SF_LYS_MW
 1839   1857  3  SF_VAL_MW  SF_GLY_MW
 1839   1858  3  SF_VAL_MW  SF_GLU_MW
 1839   1859  3  SF_VAL_MW  SF_PHE_MW
 1839   1860  3  SF_VAL_MW  SF_ILE_MW
 1839   1861  3  SF_VAL_MW  SF_GLY_MW
 1839   1862  3  SF_VAL_MW  SF_PHE_MW
 1839   1863  3  SF_VAL_MW  SF_ASP_MW
 1839   1864  3  SF_VAL_MW  SF_ILE_MW
 1839   1865  3  SF_VAL_MW  SF_ASP_MW
 1839   1866  3  SF_VAL_MW  SF_LEU_MW
 1839   1867  3  SF_VAL_MW  SF_GLY_MW
 1839   1868  3  SF_VAL_MW  SF_ASN_MW
 1839   1869  3  SF_VAL_MW  SF_GLU_MW
 1839   1870  3  SF_VAL_MW  SF_MET_MW
 1839   1871  3  SF_VAL_MW  SF_CYS_MW
 1839   1872  3  SF_VAL_MW  SF_LYS_MW
 1839   1873  3  SF_VAL_MW  SF_ARG_MW
 1839   1874  3  SF_VAL_MW  SF_MET_MW
 1839   1875  3  SF_VAL_MW  SF_GLN_MW
 1839   1876  3  SF_VAL_MW  SF_VAL_MW
 1839   1877  3  SF_VAL_MW  SF_LYS_MW
 1839   1878  3  SF_VAL_MW  SF_CYS_MW
 1839   1879  3  SF_VAL_MW  SF_THR_MW
 1839   1880  3  SF_VAL_MW  SF_TRP_MW
 1839   1881  3  SF_VAL_MW  SF_VAL_MW
 1839   1882  3  SF_VAL_MW  SF_ALA_MW
 1839   1883  3  SF_VAL_MW  SF_SER_MW
 1839   1884  3  SF_VAL_MW  SF_ASP_MW
 1839   1885  3  SF_VAL_MW  SF_PHE_MW
 1839   1886  3  SF_VAL_MW  SF_ASP_MW
 1839   1887  3  SF_VAL_MW  SF_ALA_MW
 1839   1888  3  SF_VAL_MW  SF_LEU_MW
 1839   1889  3  SF_VAL_MW  SF_ILE_MW
 1839   1890  3  SF_VAL_MW  SF_PRO_MW
 1839   1891  3  SF_VAL_MW  SF_SER_MW
 1839   1892  3  SF_VAL_MW  SF_LEU_MW
 1839   1893  3  SF_VAL_MW  SF_LYS_MW
 1839   1894  3  SF_VAL_MW  SF_ALA_MW
 1839   1895  3  SF_VAL_MW  SF_LYS_MW
 1839   1896  3  SF_VAL_MW  SF_LYS_MW
 1839   1897  3  SF_VAL_MW  SF_ILE_MW
 1839   1898  3  SF_VAL_MW  SF_ASP_MW
 1839   1899  3  SF_VAL_MW  SF_ALA_MW
 1839   1900  3  SF_VAL_MW  SF_ILE_MW
 1839   1901  3  SF_VAL_MW  SF_ILE_MW
 1839   1902  3  SF_VAL_MW  SF_SER_MW
 1839   1903  3  SF_VAL_MW  SF_SER_MW
 1839   1904  3  SF_VAL_MW  SF_LEU_MW
 1839   1905  3  SF_VAL_MW  SF_SER_MW
 1839   1906  3  SF_VAL_MW  SF_ILE_MW
 1839   1907  3  SF_VAL_MW  SF_THR_MW
 1839   1908  3  SF_VAL_MW  SF_ASP_MW
 1839   1909  3  SF_VAL_MW  SF_LYS_MW
 1839   1910  3  SF_VAL_MW  SF_ARG_MW
 1839   1911  3  SF_VAL_MW  SF_GLN_MW
 1839   1912  3  SF_VAL_MW  SF_GLN_MW
 1839   1913  3  SF_VAL_MW  SF_GLU_MW
 1839   1914  3  SF_VAL_MW  SF_ILE_MW
 1839   1915  3  SF_VAL_MW  SF_ALA_MW
 1839   1916  3  SF_VAL_MW  SF_PHE_MW
 1839   1917  3  SF_VAL_MW  SF_SER_MW
 1839   1918  3  SF_VAL_MW  SF_ASP_MW
 1839   1919  3  SF_VAL_MW  SF_LYS_MW
 1839   1920  3  SF_VAL_MW  SF_LEU_MW
 1839   1921  3  SF_VAL_MW  SF_TYR_MW
 1839   1922  3  SF_VAL_MW  SF_ALA_MW
 1839   1923  3  SF_VAL_MW  SF_ALA_MW
 1839   1924  3  SF_VAL_MW  SF_ASP_MW
 1839   1925  3  SF_VAL_MW  SF_SER_MW
 1839   1926  3  SF_VAL_MW  SF_ARG_MW
 1839   1927  3  SF_VAL_MW  SF_LEU_MW
 1839   1928  3  SF_VAL_MW  SF_ILE_MW
 1839   1929  3  SF_VAL_MW  SF_ALA_MW
 1839   1930  3  SF_VAL_MW  SF_ALA_MW
 1839   1931  3  SF_VAL_MW  SF_LYS_MW
 1839   1932  3  SF_VAL_MW  SF_GLY_MW
 1839   1933  3  SF_VAL_MW  SF_SER_MW
 1839   1934  3  SF_VAL_MW  SF_PRO_MW
 1839   1935  3  SF_VAL_MW  SF_ILE_MW
 1839   1936  3  SF_VAL_MW  SF_GLN_MW
 1839   1937  3  SF_VAL_MW  SF_PRO_MW
 1839   1938  3  SF_VAL_MW  SF_THR_MW
 1839   1939  3  SF_VAL_MW  SF_LEU_MW
 1839   1940  3  SF_VAL_MW  SF_GLU_MW
 1839   1941  3  SF_VAL_MW  SF_SER_MW
 1839   1942  3  SF_VAL_MW  SF_LEU_MW
 1839   1943  3  SF_VAL_MW  SF_LYS_MW
 1839   1944  3  SF_VAL_MW  SF_GLY_MW
 1839   1945  3  SF_VAL_MW  SF_LYS_MW
 1839   1946  3  SF_VAL_MW  SF_HIS_MW
 1839   1947  3  SF_VAL_MW  SF_VAL_MW
 1839   1948  3  SF_VAL_MW  SF_GLY_MW
 1839   1949  3  SF_VAL_MW  SF_VAL_MW
 1839   1950  3  SF_VAL_MW  SF_LEU_MW
 1839   1951  3  SF_VAL_MW  SF_GLN_MW
 1839   1952  3  SF_VAL_MW  SF_GLY_MW
 1839   1953  3  SF_VAL_MW  SF_SER_MW
 1839   1954  3  SF_VAL_MW  SF_THR_MW
 1839   1955  3  SF_VAL_MW  SF_GLN_MW
 1839   1956  3  SF_VAL_MW  SF_GLU_MW
 1839   1957  3  SF_VAL_MW  SF_ALA_MW
 1839   1958  3  SF_VAL_MW  SF_TYR_MW
 1839   1959  3  SF_VAL_MW  SF_ALA_MW
 1839   1960  3  SF_VAL_MW  SF_ASN_MW
 1839   1961  3  SF_VAL_MW  SF_ASP_MW
 1839   1962  3  SF_VAL_MW  SF_ASN_MW
 1839   1963  3  SF_VAL_MW  SF_TRP_MW
 1839   1964  3  SF_VAL_MW  SF_ARG_MW
 1839   1965  3  SF_VAL_MW  SF_THR_MW
 1839   1966  3  SF_VAL_MW  SF_LYS_MW
 1839   1967  3  SF_VAL_MW  SF_GLY_MW
 1839   1968  3  SF_VAL_MW  SF_VAL_MW
 1839   1969  3  SF_VAL_MW  SF_ASP_MW
 1839   1970  3  SF_VAL_MW  SF_VAL_MW
 1839   1971  3  SF_VAL_MW  SF_VAL_MW
 1839   1972  3  SF_VAL_MW  SF_ALA_MW
 1839   1973  3  SF_VAL_MW  SF_TYR_MW
 1839   1974  3  SF_VAL_MW  SF_ALA_MW
 1839   1975  3  SF_VAL_MW  SF_ASN_MW
 1839   1976  3  SF_VAL_MW  SF_GLN_MW
 1839   1977  3  SF_VAL_MW  SF_ASP_MW
 1839   1978  3  SF_VAL_MW  SF_LEU_MW
 1839   1979  3  SF_VAL_MW  SF_ILE_MW
 1839   1980  3  SF_VAL_MW  SF_TYR_MW
 1839   1981  3  SF_VAL_MW  SF_SER_MW
 1839   1982  3  SF_VAL_MW  SF_ASP_MW
 1839   1983  3  SF_VAL_MW  SF_LEU_MW
 1839   1984  3  SF_VAL_MW  SF_THR_MW
 1839   1985  3  SF_VAL_MW  SF_ALA_MW
 1839   1986  3  SF_VAL_MW  SF_GLY_MW
 1839   1987  3  SF_VAL_MW  SF_ARG_MW
 1839   1988  3  SF_VAL_MW  SF_LEU_MW
 1839   1989  3  SF_VAL_MW  SF_ASP_MW
 1839   1990  3  SF_VAL_MW  SF_ALA_MW
 1839   1991  3  SF_VAL_MW  SF_ALA_MW
 1839   1992  3  SF_VAL_MW  SF_LEU_MW
 1839   1993  3  SF_VAL_MW  SF_GLN_MW
 1839   1994  3  SF_VAL_MW  SF_ASP_MW
 1839   1995  3  SF_VAL_MW  SF_GLU_MW
 1839   1996  3  SF_VAL_MW  SF_VAL_MW
 1839   1997  3  SF_VAL_MW  SF_ALA_MW
 1839   1998  3  SF_VAL_MW  SF_ALA_MW
 1839   1999  3  SF_VAL_MW  SF_SER_MW
 1839   2000  3  SF_VAL_MW  SF_GLU_MW
 1839   2001  3  SF_VAL_MW  SF_GLY_MW
 1839   2002  3  SF_VAL_MW  SF_PHE_MW
 1839   2003  3  SF_VAL_MW  SF_LEU_MW
 1839   2004  3  SF_VAL_MW  SF_LYS_MW
 1839   2005  3  SF_VAL_MW  SF_GLN_MW
 1839   2006  3  SF_VAL_MW  SF_PRO_MW
 1839   2007  3  SF_VAL_MW  SF_ALA_MW
 1839   2008  3  SF_VAL_MW  SF_GLY_MW
 1839   2009  3  SF_VAL_MW  SF_LYS_MW
 1839   2010  3  SF_VAL_MW  SF_GLU_MW
 1839   2011  3  SF_VAL_MW  SF_TYR_MW
 1839   2012  3  SF_VAL_MW  SF_ALA_MW
 1839   2013  3  SF_VAL_MW  SF_PHE_MW
 1839   2014  3  SF_VAL_MW  SF_ALA_MW
 1839   2015  3  SF_VAL_MW  SF_GLY_MW
 1839   2016  3  SF_VAL_MW  SF_PRO_MW
 1839   2017  3  SF_VAL_MW  SF_SER_MW
 1839   2018  3  SF_VAL_MW  SF_VAL_MW
 1839   2019  3  SF_VAL_MW  SF_LYS_MW
 1839   2020  3  SF_VAL_MW  SF_ASP_MW
 1839   2021  3  SF_VAL_MW  SF_LYS_MW
 1839   2022  3  SF_VAL_MW  SF_LYS_MW
 1839   2023  3  SF_VAL_MW  SF_TYR_MW
 1839   2024  3  SF_VAL_MW  SF_PHE_MW
 1839   2025  3  SF_VAL_MW  SF_GLY_MW
 1839   2026  3  SF_VAL_MW  SF_ASP_MW
 1839   2027  3  SF_VAL_MW  SF_GLY_MW
 1839   2028  3  SF_VAL_MW  SF_THR_MW
 1839   2029  3  SF_VAL_MW  SF_GLY_MW
 1839   2030  3  SF_VAL_MW  SF_VAL_MW
 1839   2031  3  SF_VAL_MW  SF_GLY_MW
 1839   2032  3  SF_VAL_MW  SF_LEU_MW
 1839   2033  3  SF_VAL_MW  SF_ARG_MW
 1839   2034  3  SF_VAL_MW  SF_LYS_MW
 1839   2035  3  SF_VAL_MW  SF_ASP_MW
 1839   2036  3  SF_VAL_MW  SF_ASP_MW
 1839   2037  3  SF_VAL_MW  SF_THR_MW
 1839   2038  3  SF_VAL_MW  SF_GLU_MW
 1839   2039  3  SF_VAL_MW  SF_LEU_MW
 1839   2040  3  SF_VAL_MW  SF_LYS_MW
 1839   2041  3  SF_VAL_MW  SF_ALA_MW
 1839   2042  3  SF_VAL_MW  SF_ALA_MW
 1839   2043  3  SF_VAL_MW  SF_PHE_MW
 1839   2044  3  SF_VAL_MW  SF_ASP_MW
 1839   2045  3  SF_VAL_MW  SF_LYS_MW
 1839   2046  3  SF_VAL_MW  SF_ALA_MW
 1839   2047  3  SF_VAL_MW  SF_LEU_MW
 1839   2048  3  SF_VAL_MW  SF_THR_MW
 1839   2049  3  SF_VAL_MW  SF_GLU_MW
 1839   2050  3  SF_VAL_MW  SF_LEU_MW
 1839   2051  3  SF_VAL_MW  SF_ARG_MW
 1839   2052  3  SF_VAL_MW  SF_GLN_MW
 1839   2053  3  SF_VAL_MW  SF_ASP_MW
 1839   2054  3  SF_VAL_MW  SF_GLY_MW
 1839   2055  3  SF_VAL_MW  SF_THR_MW
 1839   2056  3  SF_VAL_MW  SF_TYR_MW
 1839   2057  3  SF_VAL_MW  SF_ASP_MW
 1839   2058  3  SF_VAL_MW  SF_LYS_MW
 1839   2059  3  SF_VAL_MW  SF_MET_MW
 1839   2060  3  SF_VAL_MW  SF_ALA_MW
 1839   2061  3  SF_VAL_MW  SF_LYS_MW
 1839   2062  3  SF_VAL_MW  SF_LYS_MW
 1839   2063  3  SF_VAL_MW  SF_TYR_MW
 1839   2064  3  SF_VAL_MW  SF_PHE_MW
 1839   2065  3  SF_VAL_MW  SF_ASP_MW
 1839   2066  3  SF_VAL_MW  SF_PHE_MW
 1839   2067  3  SF_VAL_MW  SF_ASN_MW
 1839   2068  3  SF_VAL_MW  SF_VAL_MW
 1839   2069  3  SF_VAL_MW  SF_TYR_MW
 1839   2070  3  SF_VAL_MW  SF_GLY_MW
 1839   2071  3  SF_VAL_MW  SF_ASP_MW
 1840   1840  3  SF_ARG_MW  SF_ARG_MW
 1840   1841  3  SF_ARG_MW  SF_ILE_MW
 1840   1842  3  SF_ARG_MW  SF_GLY_MW
 1840   1843  3  SF_ARG_MW  SF_THR_MW
 1840   1844  3  SF_ARG_MW  SF_ASP_MW
 1840   1845  3  SF_ARG_MW  SF_THR_MW
 1840   1846  3  SF_ARG_MW  SF_THR_MW
 1840   1847  3  SF_ARG_MW  SF_TYR_MW
 1840   1848  3  SF_ARG_MW  SF_ALA_MW
 1840   1849  3  SF_ARG_MW  SF_PRO_MW
 1840   1850  3  SF_ARG_MW  SF_PHE_MW
 1840   1851  3  SF_ARG_MW  SF_SER_MW
 1840   1852  3  SF_ARG_MW  SF_SER_MW
 1840   1853  3  SF_ARG_MW  SF_LYS_MW
 1840   1854  3  SF_ARG_MW  SF_ASP_MW
 1840   1855  3  SF_ARG_MW  SF_ALA_MW
 1840   1856  3  SF_ARG_MW  SF_LYS_MW
 1840   1857  3  SF_ARG_MW  SF_GLY_MW
 1840   1858  3  SF_ARG_MW  SF_GLU_MW
 1840   1859  3  SF_ARG_MW  SF_PHE_MW
 1840   1860  3  SF_ARG_MW  SF_ILE_MW
 1840   1861  3  SF_ARG_MW  SF_GLY_MW
 1840   1862  3  SF_ARG_MW  SF_PHE_MW
 1840   1863  3  SF_ARG_MW  SF_ASP_MW
 1840   1864  3  SF_ARG_MW  SF_ILE_MW
 1840   1865  3  SF_ARG_MW  SF_ASP_MW
 1840   1866  3  SF_ARG_MW  SF_LEU_MW
 1840   1867  3  SF_ARG_MW  SF_GLY_MW
 1840   1868  3  SF_ARG_MW  SF_ASN_MW
 1840   1869  3  SF_ARG_MW  SF_GLU_MW
 1840   1870  3  SF_ARG_MW  SF_MET_MW
 1840   1871  3  SF_ARG_MW  SF_CYS_MW
 1840   1872  3  SF_ARG_MW  SF_LYS_MW
 1840   1873  3  SF_ARG_MW  SF_ARG_MW
 1840   1874  3  SF_ARG_MW  SF_MET_MW
 1840   1875  3  SF_ARG_MW  SF_GLN_MW
 1840   1876  3  SF_ARG_MW  SF_VAL_MW
 1840   1877  3  SF_ARG_MW  SF_LYS_MW
 1840   1878  3  SF_ARG_MW  SF_CYS_MW
 1840   1879  3  SF_ARG_MW  SF_THR_MW
 1840   1880  3  SF_ARG_MW  SF_TRP_MW
 1840   1881  3  SF_ARG_MW  SF_VAL_MW
 1840   1882  3  SF_ARG_MW  SF_ALA_MW
 1840   1883  3  SF_ARG_MW  SF_SER_MW
 1840   1884  3  SF_ARG_MW  SF_ASP_MW
 1840   1885  3  SF_ARG_MW  SF_PHE_MW
 1840   1886  3  SF_ARG_MW  SF_ASP_MW
 1840   1887  3  SF_ARG_MW  SF_ALA_MW
 1840   1888  3  SF_ARG_MW  SF_LEU_MW
 1840   1889  3  SF_ARG_MW  SF_ILE_MW
 1840   1890  3  SF_ARG_MW  SF_PRO_MW
 1840   1891  3  SF_ARG_MW  SF_SER_MW
 1840   1892  3  SF_ARG_MW  SF_LEU_MW
 1840   1893  3  SF_ARG_MW  SF_LYS_MW
 1840   1894  3  SF_ARG_MW  SF_ALA_MW
 1840   1895  3  SF_ARG_MW  SF_LYS_MW
 1840   1896  3  SF_ARG_MW  SF_LYS_MW
 1840   1897  3  SF_ARG_MW  SF_ILE_MW
 1840   1898  3  SF_ARG_MW  SF_ASP_MW
 1840   1899  3  SF_ARG_MW  SF_ALA_MW
 1840   1900  3  SF_ARG_MW  SF_ILE_MW
 1840   1901  3  SF_ARG_MW  SF_ILE_MW
 1840   1902  3  SF_ARG_MW  SF_SER_MW
 1840   1903  3  SF_ARG_MW  SF_SER_MW
 1840   1904  3  SF_ARG_MW  SF_LEU_MW
 1840   1905  3  SF_ARG_MW  SF_SER_MW
 1840   1906  3  SF_ARG_MW  SF_ILE_MW
 1840   1907  3  SF_ARG_MW  SF_THR_MW
 1840   1908  3  SF_ARG_MW  SF_ASP_MW
 1840   1909  3  SF_ARG_MW  SF_LYS_MW
 1840   1910  3  SF_ARG_MW  SF_ARG_MW
 1840   1911  3  SF_ARG_MW  SF_GLN_MW
 1840   1912  3  SF_ARG_MW  SF_GLN_MW
 1840   1913  3  SF_ARG_MW  SF_GLU_MW
 1840   1914  3  SF_ARG_MW  SF_ILE_MW
 1840   1915  3  SF_ARG_MW  SF_ALA_MW
 1840   1916  3  SF_ARG_MW  SF_PHE_MW
 1840   1917  3  SF_ARG_MW  SF_SER_MW
 1840   1918  3  SF_ARG_MW  SF_ASP_MW
 1840   1919  3  SF_ARG_MW  SF_LYS_MW
 1840   1920  3  SF_ARG_MW  SF_LEU_MW
 1840   1921  3  SF_ARG_MW  SF_TYR_MW
 1840   1922  3  SF_ARG_MW  SF_ALA_MW
 1840   1923  3  SF_ARG_MW  SF_ALA_MW
 1840   1924  3  SF_ARG_MW  SF_ASP_MW
 1840   1925  3  SF_ARG_MW  SF_SER_MW
 1840   1926  3  SF_ARG_MW  SF_ARG_MW
 1840   1927  3  SF_ARG_MW  SF_LEU_MW
 1840   1928  3  SF_ARG_MW  SF_ILE_MW
 1840   1929  3  SF_ARG_MW  SF_ALA_MW
 1840   1930  3  SF_ARG_MW  SF_ALA_MW
 1840   1931  3  SF_ARG_MW  SF_LYS_MW
 1840   1932  3  SF_ARG_MW  SF_GLY_MW
 1840   1933  3  SF_ARG_MW  SF_SER_MW
 1840   1934  3  SF_ARG_MW  SF_PRO_MW
 1840   1935  3  SF_ARG_MW  SF_ILE_MW
 1840   1936  3  SF_ARG_MW  SF_GLN_MW
 1840   1937  3  SF_ARG_MW  SF_PRO_MW
 1840   1938  3  SF_ARG_MW  SF_THR_MW
 1840   1939  3  SF_ARG_MW  SF_LEU_MW
 1840   1940  3  SF_ARG_MW  SF_GLU_MW
 1840   1941  3  SF_ARG_MW  SF_SER_MW
 1840   1942  3  SF_ARG_MW  SF_LEU_MW
 1840   1943  3  SF_ARG_MW  SF_LYS_MW
 1840   1944  3  SF_ARG_MW  SF_GLY_MW
 1840   1945  3  SF_ARG_MW  SF_LYS_MW
 1840   1946  3  SF_ARG_MW  SF_HIS_MW
 1840   1947  3  SF_ARG_MW  SF_VAL_MW
 1840   1948  3  SF_ARG_MW  SF_GLY_MW
 1840   1949  3  SF_ARG_MW  SF_VAL_MW
 1840   1950  3  SF_ARG_MW  SF_LEU_MW
 1840   1951  3  SF_ARG_MW  SF_GLN_MW
 1840   1952  3  SF_ARG_MW  SF_GLY_MW
 1840   1953  3  SF_ARG_MW  SF_SER_MW
 1840   1954  3  SF_ARG_MW  SF_THR_MW
 1840   1955  3  SF_ARG_MW  SF_GLN_MW
 1840   1956  3  SF_ARG_MW  SF_GLU_MW
 1840   1957  3  SF_ARG_MW  SF_ALA_MW
 1840   1958  3  SF_ARG_MW  SF_TYR_MW
 1840   1959  3  SF_ARG_MW  SF_ALA_MW
 1840   1960  3  SF_ARG_MW  SF_ASN_MW
 1840   1961  3  SF_ARG_MW  SF_ASP_MW
 1840   1962  3  SF_ARG_MW  SF_ASN_MW
 1840   1963  3  SF_ARG_MW  SF_TRP_MW
 1840   1964  3  SF_ARG_MW  SF_ARG_MW
 1840   1965  3  SF_ARG_MW  SF_THR_MW
 1840   1966  3  SF_ARG_MW  SF_LYS_MW
 1840   1967  3  SF_ARG_MW  SF_GLY_MW
 1840   1968  3  SF_ARG_MW  SF_VAL_MW
 1840   1969  3  SF_ARG_MW  SF_ASP_MW
 1840   1970  3  SF_ARG_MW  SF_VAL_MW
 1840   1971  3  SF_ARG_MW  SF_VAL_MW
 1840   1972  3  SF_ARG_MW  SF_ALA_MW
 1840   1973  3  SF_ARG_MW  SF_TYR_MW
 1840   1974  3  SF_ARG_MW  SF_ALA_MW
 1840   1975  3  SF_ARG_MW  SF_ASN_MW
 1840   1976  3  SF_ARG_MW  SF_GLN_MW
 1840   1977  3  SF_ARG_MW  SF_ASP_MW
 1840   1978  3  SF_ARG_MW  SF_LEU_MW
 1840   1979  3  SF_ARG_MW  SF_ILE_MW
 1840   1980  3  SF_ARG_MW  SF_TYR_MW
 1840   1981  3  SF_ARG_MW  SF_SER_MW
 1840   1982  3  SF_ARG_MW  SF_ASP_MW
 1840   1983  3  SF_ARG_MW  SF_LEU_MW
 1840   1984  3  SF_ARG_MW  SF_THR_MW
 1840   1985  3  SF_ARG_MW  SF_ALA_MW
 1840   1986  3  SF_ARG_MW  SF_GLY_MW
 1840   1987  3  SF_ARG_MW  SF_ARG_MW
 1840   1988  3  SF_ARG_MW  SF_LEU_MW
 1840   1989  3  SF_ARG_MW  SF_ASP_MW
 1840   1990  3  SF_ARG_MW  SF_ALA_MW
 1840   1991  3  SF_ARG_MW  SF_ALA_MW
 1840   1992  3  SF_ARG_MW  SF_LEU_MW
 1840   1993  3  SF_ARG_MW  SF_GLN_MW
 1840   1994  3  SF_ARG_MW  SF_ASP_MW
 1840   1995  3  SF_ARG_MW  SF_GLU_MW
 1840   1996  3  SF_ARG_MW  SF_VAL_MW
 1840   1997  3  SF_ARG_MW  SF_ALA_MW
 1840   1998  3  SF_ARG_MW  SF_ALA_MW
 1840   1999  3  SF_ARG_MW  SF_SER_MW
 1840   2000  3  SF_ARG_MW  SF_GLU_MW
 1840   2001  3  SF_ARG_MW  SF_GLY_MW
 1840   2002  3  SF_ARG_MW  SF_PHE_MW
 1840   2003  3  SF_ARG_MW  SF_LEU_MW
 1840   2004  3  SF_ARG_MW  SF_LYS_MW
 1840   2005  3  SF_ARG_MW  SF_GLN_MW
 1840   2006  3  SF_ARG_MW  SF_PRO_MW
 1840   2007  3  SF_ARG_MW  SF_ALA_MW
 1840   2008  3  SF_ARG_MW  SF_GLY_MW
 1840   2009  3  SF_ARG_MW  SF_LYS_MW
 1840   2010  3  SF_ARG_MW  SF_GLU_MW
 1840   2011  3  SF_ARG_MW  SF_TYR_MW
 1840   2012  3  SF_ARG_MW  SF_ALA_MW
 1840   2013  3  SF_ARG_MW  SF_PHE_MW
 1840   2014  3  SF_ARG_MW  SF_ALA_MW
 1840   2015  3  SF_ARG_MW  SF_GLY_MW
 1840   2016  3  SF_ARG_MW  SF_PRO_MW
 1840   2017  3  SF_ARG_MW  SF_SER_MW
 1840   2018  3  SF_ARG_MW  SF_VAL_MW
 1840   2019  3  SF_ARG_MW  SF_LYS_MW
 1840   2020  3  SF_ARG_MW  SF_ASP_MW
 1840   2021  3  SF_ARG_MW  SF_LYS_MW
 1840   2022  3  SF_ARG_MW  SF_LYS_MW
 1840   2023  3  SF_ARG_MW  SF_TYR_MW
 1840   2024  3  SF_ARG_MW  SF_PHE_MW
 1840   2025  3  SF_ARG_MW  SF_GLY_MW
 1840   2026  3  SF_ARG_MW  SF_ASP_MW
 1840   2027  3  SF_ARG_MW  SF_GLY_MW
 1840   2028  3  SF_ARG_MW  SF_THR_MW
 1840   2029  3  SF_ARG_MW  SF_GLY_MW
 1840   2030  3  SF_ARG_MW  SF_VAL_MW
 1840   2031  3  SF_ARG_MW  SF_GLY_MW
 1840   2032  3  SF_ARG_MW  SF_LEU_MW
 1840   2033  3  SF_ARG_MW  SF_ARG_MW
 1840   2034  3  SF_ARG_MW  SF_LYS_MW
 1840   2035  3  SF_ARG_MW  SF_ASP_MW
 1840   2036  3  SF_ARG_MW  SF_ASP_MW
 1840   2037  3  SF_ARG_MW  SF_THR_MW
 1840   2038  3  SF_ARG_MW  SF_GLU_MW
 1840   2039  3  SF_ARG_MW  SF_LEU_MW
 1840   2040  3  SF_ARG_MW  SF_LYS_MW
 1840   2041  3  SF_ARG_MW  SF_ALA_MW
 1840   2042  3  SF_ARG_MW  SF_ALA_MW
 1840   2043  3  SF_ARG_MW  SF_PHE_MW
 1840   2044  3  SF_ARG_MW  SF_ASP_MW
 1840   2045  3  SF_ARG_MW  SF_LYS_MW
 1840   2046  3  SF_ARG_MW  SF_ALA_MW
 1840   2047  3  SF_ARG_MW  SF_LEU_MW
 1840   2048  3  SF_ARG_MW  SF_THR_MW
 1840   2049  3  SF_ARG_MW  SF_GLU_MW
 1840   2050  3  SF_ARG_MW  SF_LEU_MW
 1840   2051  3  SF_ARG_MW  SF_ARG_MW
 1840   2052  3  SF_ARG_MW  SF_GLN_MW
 1840   2053  3  SF_ARG_MW  SF_ASP_MW
 1840   2054  3  SF_ARG_MW  SF_GLY_MW
 1840   2055  3  SF_ARG_MW  SF_THR_MW
 1840   2056  3  SF_ARG_MW  SF_TYR_MW
 1840   2057  3  SF_ARG_MW  SF_ASP_MW
 1840   2058  3  SF_ARG_MW  SF_LYS_MW
 1840   2059  3  SF_ARG_MW  SF_MET_MW
 1840   2060  3  SF_ARG_MW  SF_ALA_MW
 1840   2061  3  SF_ARG_MW  SF_LYS_MW
 1840   2062  3  SF_ARG_MW  SF_LYS_MW
 1840   2063  3  SF_ARG_MW  SF_TYR_MW
 1840   2064  3  SF_ARG_MW  SF_PHE_MW
 1840   2065  3  SF_ARG_MW  SF_ASP_MW
 1840   2066  3  SF_ARG_MW  SF_PHE_MW
 1840   2067  3  SF_ARG_MW  SF_ASN_MW
 1840   2068  3  SF_ARG_MW  SF_VAL_MW
 1840   2069  3  SF_ARG_MW  SF_TYR_MW
 1840   2070  3  SF_ARG_MW  SF_GLY_MW
 1840   2071  3  SF_ARG_MW  SF_ASP_MW
 1841   1841  3  SF_ILE_MW  SF_ILE_MW
 1841   1842  3  SF_ILE_MW  SF_GLY_MW
 1841   1843  3  SF_ILE_MW  SF_THR_MW
 1841   1844  3  SF_ILE_MW  SF_ASP_MW
 1841   1845  3  SF_ILE_MW  SF_THR_MW
 1841   1846  3  SF_ILE_MW  SF_THR_MW
 1841   1847  3  SF_ILE_MW  SF_TYR_MW
 1841   1848  3  SF_ILE_MW  SF_ALA_MW
 1841   1849  3  SF_ILE_MW  SF_PRO_MW
 1841   1850  3  SF_ILE_MW  SF_PHE_MW
 1841   1851  3  SF_ILE_MW  SF_SER_MW
 1841   1852  3  SF_ILE_MW  SF_SER_MW
 1841   1853  3  SF_ILE_MW  SF_LYS_MW
 1841   1854  3  SF_ILE_MW  SF_ASP_MW
 1841   1855  3  SF_ILE_MW  SF_ALA_MW
 1841   1856  3  SF_ILE_MW  SF_LYS_MW
 1841   1857  3  SF_ILE_MW  SF_GLY_MW
 1841   1858  3  SF_ILE_MW  SF_GLU_MW
 1841   1859  3  SF_ILE_MW  SF_PHE_MW
 1841   1860  3  SF_ILE_MW  SF_ILE_MW
 1841   1861  3  SF_ILE_MW  SF_GLY_MW
 1841   1862  3  SF_ILE_MW  SF_PHE_MW
 1841   1863  3  SF_ILE_MW  SF_ASP_MW
 1841   1864  3  SF_ILE_MW  SF_ILE_MW
 1841   1865  3  SF_ILE_MW  SF_ASP_MW
 1841   1866  3  SF_ILE_MW  SF_LEU_MW
 1841   1867  3  SF_ILE_MW  SF_GLY_MW
 1841   1868  3  SF_ILE_MW  SF_ASN_MW
 1841   1869  3  SF_ILE_MW  SF_GLU_MW
 1841   1870  3  SF_ILE_MW  SF_MET_MW
 1841   1871  3  SF_ILE_MW  SF_CYS_MW
 1841   1872  3  SF_ILE_MW  SF_LYS_MW
 1841   1873  3  SF_ILE_MW  SF_ARG_MW
 1841   1874  3  SF_ILE_MW  SF_MET_MW
 1841   1875  3  SF_ILE_MW  SF_GLN_MW
 1841   1876  3  SF_ILE_MW  SF_VAL_MW
 1841   1877  3  SF_ILE_MW  SF_LYS_MW
 1841   1878  3  SF_ILE_MW  SF_CYS_MW
 1841   1879  3  SF_ILE_MW  SF_THR_MW
 1841   1880  3  SF_ILE_MW  SF_TRP_MW
 1841   1881  3  SF_ILE_MW  SF_VAL_MW
 1841   1882  3  SF_ILE_MW  SF_ALA_MW
 1841   1883  3  SF_ILE_MW  SF_SER_MW
 1841   1884  3  SF_ILE_MW  SF_ASP_MW
 1841   1885  3  SF_ILE_MW  SF_PHE_MW
 1841   1886  3  SF_ILE_MW  SF_ASP_MW
 1841   1887  3  SF_ILE_MW  SF_ALA_MW
 1841   1888  3  SF_ILE_MW  SF_LEU_MW
 1841   1889  3  SF_ILE_MW  SF_ILE_MW
 1841   1890  3  SF_ILE_MW  SF_PRO_MW
 1841   1891  3  SF_ILE_MW  SF_SER_MW
 1841   1892  3  SF_ILE_MW  SF_LEU_MW
 1841   1893  3  SF_ILE_MW  SF_LYS_MW
 1841   1894  3  SF_ILE_MW  SF_ALA_MW
 1841   1895  3  SF_ILE_MW  SF_LYS_MW
 1841   1896  3  SF_ILE_MW  SF_LYS_MW
 1841   1897  3  SF_ILE_MW  SF_ILE_MW
 1841   1898  3  SF_ILE_MW  SF_ASP_MW
 1841   1899  3  SF_ILE_MW  SF_ALA_MW
 1841   1900  3  SF_ILE_MW  SF_ILE_MW
 1841   1901  3  SF_ILE_MW  SF_ILE_MW
 1841   1902  3  SF_ILE_MW  SF_SER_MW
 1841   1903  3  SF_ILE_MW  SF_SER_MW
 1841   1904  3  SF_ILE_MW  SF_LEU_MW
 1841   1905  3  SF_ILE_MW  SF_SER_MW
 1841   1906  3  SF_ILE_MW  SF_ILE_MW
 1841   1907  3  SF_ILE_MW  SF_THR_MW
 1841   1908  3  SF_ILE_MW  SF_ASP_MW
 1841   1909  3  SF_ILE_MW  SF_LYS_MW
 1841   1910  3  SF_ILE_MW  SF_ARG_MW
 1841   1911  3  SF_ILE_MW  SF_GLN_MW
 1841   1912  3  SF_ILE_MW  SF_GLN_MW
 1841   1913  3  SF_ILE_MW  SF_GLU_MW
 1841   1914  3  SF_ILE_MW  SF_ILE_MW
 1841   1915  3  SF_ILE_MW  SF_ALA_MW
 1841   1916  3  SF_ILE_MW  SF_PHE_MW
 1841   1917  3  SF_ILE_MW  SF_SER_MW
 1841   1918  3  SF_ILE_MW  SF_ASP_MW
 1841   1919  3  SF_ILE_MW  SF_LYS_MW
 1841   1920  3  SF_ILE_MW  SF_LEU_MW
 1841   1921  3  SF_ILE_MW  SF_TYR_MW
 1841   1922  3  SF_ILE_MW  SF_ALA_MW
 1841   1923  3  SF_ILE_MW  SF_ALA_MW
 1841   1924  3  SF_ILE_MW  SF_ASP_MW
 1841   1925  3  SF_ILE_MW  SF_SER_MW
 1841   1926  3  SF_ILE_MW  SF_ARG_MW
 1841   1927  3  SF_ILE_MW  SF_LEU_MW
 1841   1928  3  SF_ILE_MW  SF_ILE_MW
 1841   1929  3  SF_ILE_MW  SF_ALA_MW
 1841   1930  3  SF_ILE_MW  SF_ALA_MW
 1841   1931  3  SF_ILE_MW  SF_LYS_MW
 1841   1932  3  SF_ILE_MW  SF_GLY_MW
 1841   1933  3  SF_ILE_MW  SF_SER_MW
 1841   1934  3  SF_ILE_MW  SF_PRO_MW
 1841   1935  3  SF_ILE_MW  SF_ILE_MW
 1841   1936  3  SF_ILE_MW  SF_GLN_MW
 1841   1937  3  SF_ILE_MW  SF_PRO_MW
 1841   1938  3  SF_ILE_MW  SF_THR_MW
 1841   1939  3  SF_ILE_MW  SF_LEU_MW
 1841   1940  3  SF_ILE_MW  SF_GLU_MW
 1841   1941  3  SF_ILE_MW  SF_SER_MW
 1841   1942  3  SF_ILE_MW  SF_LEU_MW
 1841   1943  3  SF_ILE_MW  SF_LYS_MW
 1841   1944  3  SF_ILE_MW  SF_GLY_MW
 1841   1945  3  SF_ILE_MW  SF_LYS_MW
 1841   1946  3  SF_ILE_MW  SF_HIS_MW
 1841   1947  3  SF_ILE_MW  SF_VAL_MW
 1841   1948  3  SF_ILE_MW  SF_GLY_MW
 1841   1949  3  SF_ILE_MW  SF_VAL_MW
 1841   1950  3  SF_ILE_MW  SF_LEU_MW
 1841   1951  3  SF_ILE_MW  SF_GLN_MW
 1841   1952  3  SF_ILE_MW  SF_GLY_MW
 1841   1953  3  SF_ILE_MW  SF_SER_MW
 1841   1954  3  SF_ILE_MW  SF_THR_MW
 1841   1955  3  SF_ILE_MW  SF_GLN_MW
 1841   1956  3  SF_ILE_MW  SF_GLU_MW
 1841   1957  3  SF_ILE_MW  SF_ALA_MW
 1841   1958  3  SF_ILE_MW  SF_TYR_MW
 1841   1959  3  SF_ILE_MW  SF_ALA_MW
 1841   1960  3  SF_ILE_MW  SF_ASN_MW
 1841   1961  3  SF_ILE_MW  SF_ASP_MW
 1841   1962  3  SF_ILE_MW  SF_ASN_MW
 1841   1963  3  SF_ILE_MW  SF_TRP_MW
 1841   1964  3  SF_ILE_MW  SF_ARG_MW
 1841   1965  3  SF_ILE_MW  SF_THR_MW
 1841   1966  3  SF_ILE_MW  SF_LYS_MW
 1841   1967  3  SF_ILE_MW  SF_GLY_MW
 1841   1968  3  SF_ILE_MW  SF_VAL_MW
 1841   1969  3  SF_ILE_MW  SF_ASP_MW
 1841   1970  3  SF_ILE_MW  SF_VAL_MW
 1841   1971  3  SF_ILE_MW  SF_VAL_MW
 1841   1972  3  SF_ILE_MW  SF_ALA_MW
 1841   1973  3  SF_ILE_MW  SF_TYR_MW
 1841   1974  3  SF_ILE_MW  SF_ALA_MW
 1841   1975  3  SF_ILE_MW  SF_ASN_MW
 1841   1976  3  SF_ILE_MW  SF_GLN_MW
 1841   1977  3  SF_ILE_MW  SF_ASP_MW
 1841   1978  3  SF_ILE_MW  SF_LEU_MW
 1841   1979  3  SF_ILE_MW  SF_ILE_MW
 1841   1980  3  SF_ILE_MW  SF_TYR_MW
 1841   1981  3  SF_ILE_MW  SF_SER_MW
 1841   1982  3  SF_ILE_MW  SF_ASP_MW
 1841   1983  3  SF_ILE_MW  SF_LEU_MW
 1841   1984  3  SF_ILE_MW  SF_THR_MW
 1841   1985  3  SF_ILE_MW  SF_ALA_MW
 1841   1986  3  SF_ILE_MW  SF_GLY_MW
 1841   1987  3  SF_ILE_MW  SF_ARG_MW
 1841   1988  3  SF_ILE_MW  SF_LEU_MW
 1841   1989  3  SF_ILE_MW  SF_ASP_MW
 1841   1990  3  SF_ILE_MW  SF_ALA_MW
 1841   1991  3  SF_ILE_MW  SF_ALA_MW
 1841   1992  3  SF_ILE_MW  SF_LEU_MW
 1841   1993  3  SF_ILE_MW  SF_GLN_MW
 1841   1994  3  SF_ILE_MW  SF_ASP_MW
 1841   1995  3  SF_ILE_MW  SF_GLU_MW
 1841   1996  3  SF_ILE_MW  SF_VAL_MW
 1841   1997  3  SF_ILE_MW  SF_ALA_MW
 1841   1998  3  SF_ILE_MW  SF_ALA_MW
 1841   1999  3  SF_ILE_MW  SF_SER_MW
 1841   2000  3  SF_ILE_MW  SF_GLU_MW
 1841   2001  3  SF_ILE_MW  SF_GLY_MW
 1841   2002  3  SF_ILE_MW  SF_PHE_MW
 1841   2003  3  SF_ILE_MW  SF_LEU_MW
 1841   2004  3  SF_ILE_MW  SF_LYS_MW
 1841   2005  3  SF_ILE_MW  SF_GLN_MW
 1841   2006  3  SF_ILE_MW  SF_PRO_MW
 1841   2007  3  SF_ILE_MW  SF_ALA_MW
 1841   2008  3  SF_ILE_MW  SF_GLY_MW
 1841   2009  3  SF_ILE_MW  SF_LYS_MW
 1841   2010  3  SF_ILE_MW  SF_GLU_MW
 1841   2011  3  SF_ILE_MW  SF_TYR_MW
 1841   2012  3  SF_ILE_MW  SF_ALA_MW
 1841   2013  3  SF_ILE_MW  SF_PHE_MW
 1841   2014  3  SF_ILE_MW  SF_ALA_MW
 1841   2015  3  SF_ILE_MW  SF_GLY_MW
 1841   2016  3  SF_ILE_MW  SF_PRO_MW
 1841   2017  3  SF_ILE_MW  SF_SER_MW
 1841   2018  3  SF_ILE_MW  SF_VAL_MW
 1841   2019  3  SF_ILE_MW  SF_LYS_MW
 1841   2020  3  SF_ILE_MW  SF_ASP_MW
 1841   2021  3  SF_ILE_MW  SF_LYS_MW
 1841   2022  3  SF_ILE_MW  SF_LYS_MW
 1841   2023  3  SF_ILE_MW  SF_TYR_MW
 1841   2024  3  SF_ILE_MW  SF_PHE_MW
 1841   2025  3  SF_ILE_MW  SF_GLY_MW
 1841   2026  3  SF_ILE_MW  SF_ASP_MW
 1841   2027  3  SF_ILE_MW  SF_GLY_MW
 1841   2028  3  SF_ILE_MW  SF_THR_MW
 1841   2029  3  SF_ILE_MW  SF_GLY_MW
 1841   2030  3  SF_ILE_MW  SF_VAL_MW
 1841   2031  3  SF_ILE_MW  SF_GLY_MW
 1841   2032  3  SF_ILE_MW  SF_LEU_MW
 1841   2033  3  SF_ILE_MW  SF_ARG_MW
 1841   2034  3  SF_ILE_MW  SF_LYS_MW
 1841   2035  3  SF_ILE_MW  SF_ASP_MW
 1841   2036  3  SF_ILE_MW  SF_ASP_MW
 1841   2037  3  SF_ILE_MW  SF_THR_MW
 1841   2038  3  SF_ILE_MW  SF_GLU_MW
 1841   2039  3  SF_ILE_MW  SF_LEU_MW
 1841   2040  3  SF_ILE_MW  SF_LYS_MW
 1841   2041  3  SF_ILE_MW  SF_ALA_MW
 1841   2042  3  SF_ILE_MW  SF_ALA_MW
 1841   2043  3  SF_ILE_MW  SF_PHE_MW
 1841   2044  3  SF_ILE_MW  SF_ASP_MW
 1841   2045  3  SF_ILE_MW  SF_LYS_MW
 1841   2046  3  SF_ILE_MW  SF_ALA_MW
 1841   2047  3  SF_ILE_MW  SF_LEU_MW
 1841   2048  3  SF_ILE_MW  SF_THR_MW
 1841   2049  3  SF_ILE_MW  SF_GLU_MW
 1841   2050  3  SF_ILE_MW  SF_LEU_MW
 1841   2051  3  SF_ILE_MW  SF_ARG_MW
 1841   2052  3  SF_ILE_MW  SF_GLN_MW
 1841   2053  3  SF_ILE_MW  SF_ASP_MW
 1841   2054  3  SF_ILE_MW  SF_GLY_MW
 1841   2055  3  SF_ILE_MW  SF_THR_MW
 1841   2056  3  SF_ILE_MW  SF_TYR_MW
 1841   2057  3  SF_ILE_MW  SF_ASP_MW
 1841   2058  3  SF_ILE_MW  SF_LYS_MW
 1841   2059  3  SF_ILE_MW  SF_MET_MW
 1841   2060  3  SF_ILE_MW  SF_ALA_MW
 1841   2061  3  SF_ILE_MW  SF_LYS_MW
 1841   2062  3  SF_ILE_MW  SF_LYS_MW
 1841   2063  3  SF_ILE_MW  SF_TYR_MW
 1841   2064  3  SF_ILE_MW  SF_PHE_MW
 1841   2065  3  SF_ILE_MW  SF_ASP_MW
 1841   2066  3  SF_ILE_MW  SF_PHE_MW
 1841   2067  3  SF_ILE_MW  SF_ASN_MW
 1841   2068  3  SF_ILE_MW  SF_VAL_MW
 1841   2069  3  SF_ILE_MW  SF_TYR_MW
 1841   2070  3  SF_ILE_MW  SF_GLY_MW
 1841   2071  3  SF_ILE_MW  SF_ASP_MW
 1842   1842  3  SF_GLY_MW  SF_GLY_MW
 1842   1843  3  SF_GLY_MW  SF_THR_MW
 1842   1844  3  SF_GLY_MW  SF_ASP_MW
 1842   1845  3  SF_GLY_MW  SF_THR_MW
 1842   1846  3  SF_GLY_MW  SF_THR_MW
 1842   1847  3  SF_GLY_MW  SF_TYR_MW
 1842   1848  3  SF_GLY_MW  SF_ALA_MW
 1842   1849  3  SF_GLY_MW  SF_PRO_MW
 1842   1850  3  SF_GLY_MW  SF_PHE_MW
 1842   1851  3  SF_GLY_MW  SF_SER_MW
 1842   1852  3  SF_GLY_MW  SF_SER_MW
 1842   1853  3  SF_GLY_MW  SF_LYS_MW
 1842   1854  3  SF_GLY_MW  SF_ASP_MW
 1842   1855  3  SF_GLY_MW  SF_ALA_MW
 1842   1856  3  SF_GLY_MW  SF_LYS_MW
 1842   1857  3  SF_GLY_MW  SF_GLY_MW
 1842   1858  3  SF_GLY_MW  SF_GLU_MW
 1842   1859  3  SF_GLY_MW  SF_PHE_MW
 1842   1860  3  SF_GLY_MW  SF_ILE_MW
 1842   1861  3  SF_GLY_MW  SF_GLY_MW
 1842   1862  3  SF_GLY_MW  SF_PHE_MW
 1842   1863  3  SF_GLY_MW  SF_ASP_MW
 1842   1864  3  SF_GLY_MW  SF_ILE_MW
 1842   1865  3  SF_GLY_MW  SF_ASP_MW
 1842   1866  3  SF_GLY_MW  SF_LEU_MW
 1842   1867  3  SF_GLY_MW  SF_GLY_MW
 1842   1868  3  SF_GLY_MW  SF_ASN_MW
 1842   1869  3  SF_GLY_MW  SF_GLU_MW
 1842   1870  3  SF_GLY_MW  SF_MET_MW
 1842   1871  3  SF_GLY_MW  SF_CYS_MW
 1842   1872  3  SF_GLY_MW  SF_LYS_MW
 1842   1873  3  SF_GLY_MW  SF_ARG_MW
 1842   1874  3  SF_GLY_MW  SF_MET_MW
 1842   1875  3  SF_GLY_MW  SF_GLN_MW
 1842   1876  3  SF_GLY_MW  SF_VAL_MW
 1842   1877  3  SF_GLY_MW  SF_LYS_MW
 1842   1878  3  SF_GLY_MW  SF_CYS_MW
 1842   1879  3  SF_GLY_MW  SF_THR_MW
 1842   1880  3  SF_GLY_MW  SF_TRP_MW
 1842   1881  3  SF_GLY_MW  SF_VAL_MW
 1842   1882  3  SF_GLY_MW  SF_ALA_MW
 1842   1883  3  SF_GLY_MW  SF_SER_MW
 1842   1884  3  SF_GLY_MW  SF_ASP_MW
 1842   1885  3  SF_GLY_MW  SF_PHE_MW
 1842   1886  3  SF_GLY_MW  SF_ASP_MW
 1842   1887  3  SF_GLY_MW  SF_ALA_MW
 1842   1888  3  SF_GLY_MW  SF_LEU_MW
 1842   1889  3  SF_GLY_MW  SF_ILE_MW
 1842   1890  3  SF_GLY_MW  SF_PRO_MW
 1842   1891  3  SF_GLY_MW  SF_SER_MW
 1842   1892  3  SF_GLY_MW  SF_LEU_MW
 1842   1893  3  SF_GLY_MW  SF_LYS_MW
 1842   1894  3  SF_GLY_MW  SF_ALA_MW
 1842   1895  3  SF_GLY_MW  SF_LYS_MW
 1842   1896  3  SF_GLY_MW  SF_LYS_MW
 1842   1897  3  SF_GLY_MW  SF_ILE_MW
 1842   1898  3  SF_GLY_MW  SF_ASP_MW
 1842   1899  3  SF_GLY_MW  SF_ALA_MW
 1842   1900  3  SF_GLY_MW  SF_ILE_MW
 1842   1901  3  SF_GLY_MW  SF_ILE_MW
 1842   1902  3  SF_GLY_MW  SF_SER_MW
 1842   1903  3  SF_GLY_MW  SF_SER_MW
 1842   1904  3  SF_GLY_MW  SF_LEU_MW
 1842   1905  3  SF_GLY_MW  SF_SER_MW
 1842   1906  3  SF_GLY_MW  SF_ILE_MW
 1842   1907  3  SF_GLY_MW  SF_THR_MW
 1842   1908  3  SF_GLY_MW  SF_ASP_MW
 1842   1909  3  SF_GLY_MW  SF_LYS_MW
 1842   1910  3  SF_GLY_MW  SF_ARG_MW
 1842   1911  3  SF_GLY_MW  SF_GLN_MW
 1842   1912  3  SF_GLY_MW  SF_GLN_MW
 1842   1913  3  SF_GLY_MW  SF_GLU_MW
 1842   1914  3  SF_GLY_MW  SF_ILE_MW
 1842   1915  3  SF_GLY_MW  SF_ALA_MW
 1842   1916  3  SF_GLY_MW  SF_PHE_MW
 1842   1917  3  SF_GLY_MW  SF_SER_MW
 1842   1918  3  SF_GLY_MW  SF_ASP_MW
 1842   1919  3  SF_GLY_MW  SF_LYS_MW
 1842   1920  3  SF_GLY_MW  SF_LEU_MW
 1842   1921  3  SF_GLY_MW  SF_TYR_MW
 1842   1922  3  SF_GLY_MW  SF_ALA_MW
 1842   1923  3  SF_GLY_MW  SF_ALA_MW
 1842   1924  3  SF_GLY_MW  SF_ASP_MW
 1842   1925  3  SF_GLY_MW  SF_SER_MW
 1842   1926  3  SF_GLY_MW  SF_ARG_MW
 1842   1927  3  SF_GLY_MW  SF_LEU_MW
 1842   1928  3  SF_GLY_MW  SF_ILE_MW
 1842   1929  3  SF_GLY_MW  SF_ALA_MW
 1842   1930  3  SF_GLY_MW  SF_ALA_MW
 1842   1931  3  SF_GLY_MW  SF_LYS_MW
 1842   1932  3  SF_GLY_MW  SF_GLY_MW
 1842   1933  3  SF_GLY_MW  SF_SER_MW
 1842   1934  3  SF_GLY_MW  SF_PRO_MW
 1842   1935  3  SF_GLY_MW  SF_ILE_MW
 1842   1936  3  SF_GLY_MW  SF_GLN_MW
 1842   1937  3  SF_GLY_MW  SF_PRO_MW
 1842   1938  3  SF_GLY_MW  SF_THR_MW
 1842   1939  3  SF_GLY_MW  SF_LEU_MW
 1842   1940  3  SF_GLY_MW  SF_GLU_MW
 1842   1941  3  SF_GLY_MW  SF_SER_MW
 1842   1942  3  SF_GLY_MW  SF_LEU_MW
 1842   1943  3  SF_GLY_MW  SF_LYS_MW
 1842   1944  3  SF_GLY_MW  SF_GLY_MW
 1842   1945  3  SF_GLY_MW  SF_LYS_MW
 1842   1946  3  SF_GLY_MW  SF_HIS_MW
 1842   1947  3  SF_GLY_MW  SF_VAL_MW
 1842   1948  3  SF_GLY_MW  SF_GLY_MW
 1842   1949  3  SF_GLY_MW  SF_VAL_MW
 1842   1950  3  SF_GLY_MW  SF_LEU_MW
 1842   1951  3  SF_GLY_MW  SF_GLN_MW
 1842   1952  3  SF_GLY_MW  SF_GLY_MW
 1842   1953  3  SF_GLY_MW  SF_SER_MW
 1842   1954  3  SF_GLY_MW  SF_THR_MW
 1842   1955  3  SF_GLY_MW  SF_GLN_MW
 1842   1956  3  SF_GLY_MW  SF_GLU_MW
 1842   1957  3  SF_GLY_MW  SF_ALA_MW
 1842   1958  3  SF_GLY_MW  SF_TYR_MW
 1842   1959  3  SF_GLY_MW  SF_ALA_MW
 1842   1960  3  SF_GLY_MW  SF_ASN_MW
 1842   1961  3  SF_GLY_MW  SF_ASP_MW
 1842   1962  3  SF_GLY_MW  SF_ASN_MW
 1842   1963  3  SF_GLY_MW  SF_TRP_MW
 1842   1964  3  SF_GLY_MW  SF_ARG_MW
 1842   1965  3  SF_GLY_MW  SF_THR_MW
 1842   1966  3  SF_GLY_MW  SF_LYS_MW
 1842   1967  3  SF_GLY_MW  SF_GLY_MW
 1842   1968  3  SF_GLY_MW  SF_VAL_MW
 1842   1969  3  SF_GLY_MW  SF_ASP_MW
 1842   1970  3  SF_GLY_MW  SF_VAL_MW
 1842   1971  3  SF_GLY_MW  SF_VAL_MW
 1842   1972  3  SF_GLY_MW  SF_ALA_MW
 1842   1973  3  SF_GLY_MW  SF_TYR_MW
 1842   1974  3  SF_GLY_MW  SF_ALA_MW
 1842   1975  3  SF_GLY_MW  SF_ASN_MW
 1842   1976  3  SF_GLY_MW  SF_GLN_MW
 1842   1977  3  SF_GLY_MW  SF_ASP_MW
 1842   1978  3  SF_GLY_MW  SF_LEU_MW
 1842   1979  3  SF_GLY_MW  SF_ILE_MW
 1842   1980  3  SF_GLY_MW  SF_TYR_MW
 1842   1981  3  SF_GLY_MW  SF_SER_MW
 1842   1982  3  SF_GLY_MW  SF_ASP_MW
 1842   1983  3  SF_GLY_MW  SF_LEU_MW
 1842   1984  3  SF_GLY_MW  SF_THR_MW
 1842   1985  3  SF_GLY_MW  SF_ALA_MW
 1842   1986  3  SF_GLY_MW  SF_GLY_MW
 1842   1987  3  SF_GLY_MW  SF_ARG_MW
 1842   1988  3  SF_GLY_MW  SF_LEU_MW
 1842   1989  3  SF_GLY_MW  SF_ASP_MW
 1842   1990  3  SF_GLY_MW  SF_ALA_MW
 1842   1991  3  SF_GLY_MW  SF_ALA_MW
 1842   1992  3  SF_GLY_MW  SF_LEU_MW
 1842   1993  3  SF_GLY_MW  SF_GLN_MW
 1842   1994  3  SF_GLY_MW  SF_ASP_MW
 1842   1995  3  SF_GLY_MW  SF_GLU_MW
 1842   1996  3  SF_GLY_MW  SF_VAL_MW
 1842   1997  3  SF_GLY_MW  SF_ALA_MW
 1842   1998  3  SF_GLY_MW  SF_ALA_MW
 1842   1999  3  SF_GLY_MW  SF_SER_MW
 1842   2000  3  SF_GLY_MW  SF_GLU_MW
 1842   2001  3  SF_GLY_MW  SF_GLY_MW
 1842   2002  3  SF_GLY_MW  SF_PHE_MW
 1842   2003  3  SF_GLY_MW  SF_LEU_MW
 1842   2004  3  SF_GLY_MW  SF_LYS_MW
 1842   2005  3  SF_GLY_MW  SF_GLN_MW
 1842   2006  3  SF_GLY_MW  SF_PRO_MW
 1842   2007  3  SF_GLY_MW  SF_ALA_MW
 1842   2008  3  SF_GLY_MW  SF_GLY_MW
 1842   2009  3  SF_GLY_MW  SF_LYS_MW
 1842   2010  3  SF_GLY_MW  SF_GLU_MW
 1842   2011  3  SF_GLY_MW  SF_TYR_MW
 1842   2012  3  SF_GLY_MW  SF_ALA_MW
 1842   2013  3  SF_GLY_MW  SF_PHE_MW
 1842   2014  3  SF_GLY_MW  SF_ALA_MW
 1842   2015  3  SF_GLY_MW  SF_GLY_MW
 1842   2016  3  SF_GLY_MW  SF_PRO_MW
 1842   2017  3  SF_GLY_MW  SF_SER_MW
 1842   2018  3  SF_GLY_MW  SF_VAL_MW
 1842   2019  3  SF_GLY_MW  SF_LYS_MW
 1842   2020  3  SF_GLY_MW  SF_ASP_MW
 1842   2021  3  SF_GLY_MW  SF_LYS_MW
 1842   2022  3  SF_GLY_MW  SF_LYS_MW
 1842   2023  3  SF_GLY_MW  SF_TYR_MW
 1842   2024  3  SF_GLY_MW  SF_PHE_MW
 1842   2025  3  SF_GLY_MW  SF_GLY_MW
 1842   2026  3  SF_GLY_MW  SF_ASP_MW
 1842   2027  3  SF_GLY_MW  SF_GLY_MW
 1842   2028  3  SF_GLY_MW  SF_THR_MW
 1842   2029  3  SF_GLY_MW  SF_GLY_MW
 1842   2030  3  SF_GLY_MW  SF_VAL_MW
 1842   2031  3  SF_GLY_MW  SF_GLY_MW
 1842   2032  3  SF_GLY_MW  SF_LEU_MW
 1842   2033  3  SF_GLY_MW  SF_ARG_MW
 1842   2034  3  SF_GLY_MW  SF_LYS_MW
 1842   2035  3  SF_GLY_MW  SF_ASP_MW
 1842   2036  3  SF_GLY_MW  SF_ASP_MW
 1842   2037  3  SF_GLY_MW  SF_THR_MW
 1842   2038  3  SF_GLY_MW  SF_GLU_MW
 1842   2039  3  SF_GLY_MW  SF_LEU_MW
 1842   2040  3  SF_GLY_MW  SF_LYS_MW
 1842   2041  3  SF_GLY_MW  SF_ALA_MW
 1842   2042  3  SF_GLY_MW  SF_ALA_MW
 1842   2043  3  SF_GLY_MW  SF_PHE_MW
 1842   2044  3  SF_GLY_MW  SF_ASP_MW
 1842   2045  3  SF_GLY_MW  SF_LYS_MW
 1842   2046  3  SF_GLY_MW  SF_ALA_MW
 1842   2047  3  SF_GLY_MW  SF_LEU_MW
 1842   2048  3  SF_GLY_MW  SF_THR_MW
 1842   2049  3  SF_GLY_MW  SF_GLU_MW
 1842   2050  3  SF_GLY_MW  SF_LEU_MW
 1842   2051  3  SF_GLY_MW  SF_ARG_MW
 1842   2052  3  SF_GLY_MW  SF_GLN_MW
 1842   2053  3  SF_GLY_MW  SF_ASP_MW
 1842   2054  3  SF_GLY_MW  SF_GLY_MW
 1842   2055  3  SF_GLY_MW  SF_THR_MW
 1842   2056  3  SF_GLY_MW  SF_TYR_MW
 1842   2057  3  SF_GLY_MW  SF_ASP_MW
 1842   2058  3  SF_GLY_MW  SF_LYS_MW
 1842   2059  3  SF_GLY_MW  SF_MET_MW
 1842   2060  3  SF_GLY_MW  SF_ALA_MW
 1842   2061  3  SF_GLY_MW  SF_LYS_MW
 1842   2062  3  SF_GLY_MW  SF_LYS_MW
 1842   2063  3  SF_GLY_MW  SF_TYR_MW
 1842   2064  3  SF_GLY_MW  SF_PHE_MW
 1842   2065  3  SF_GLY_MW  SF_ASP_MW
 1842   2066  3  SF_GLY_MW  SF_PHE_MW
 1842   2067  3  SF_GLY_MW  SF_ASN_MW
 1842   2068  3  SF_GLY_MW  SF_VAL_MW
 1842   2069  3  SF_GLY_MW  SF_TYR_MW
 1842   2070  3  SF_GLY_MW  SF_GLY_MW
 1842   2071  3  SF_GLY_MW  SF_ASP_MW
 1843   1843  3  SF_THR_MW  SF_THR_MW
 1843   1844  3  SF_THR_MW  SF_ASP_MW
 1843   1845  3  SF_THR_MW  SF_THR_MW
 1843   1846  3  SF_THR_MW  SF_THR_MW
 1843   1847  3  SF_THR_MW  SF_TYR_MW
 1843   1848  3  SF_THR_MW  SF_ALA_MW
 1843   1849  3  SF_THR_MW  SF_PRO_MW
 1843   1850  3  SF_THR_MW  SF_PHE_MW
 1843   1851  3  SF_THR_MW  SF_SER_MW
 1843   1852  3  SF_THR_MW  SF_SER_MW
 1843   1853  3  SF_THR_MW  SF_LYS_MW
 1843   1854  3  SF_THR_MW  SF_ASP_MW
 1843   1855  3  SF_THR_MW  SF_ALA_MW
 1843   1856  3  SF_THR_MW  SF_LYS_MW
 1843   1857  3  SF_THR_MW  SF_GLY_MW
 1843   1858  3  SF_THR_MW  SF_GLU_MW
 1843   1859  3  SF_THR_MW  SF_PHE_MW
 1843   1860  3  SF_THR_MW  SF_ILE_MW
 1843   1861  3  SF_THR_MW  SF_GLY_MW
 1843   1862  3  SF_THR_MW  SF_PHE_MW
 1843   1863  3  SF_THR_MW  SF_ASP_MW
 1843   1864  3  SF_THR_MW  SF_ILE_MW
 1843   1865  3  SF_THR_MW  SF_ASP_MW
 1843   1866  3  SF_THR_MW  SF_LEU_MW
 1843   1867  3  SF_THR_MW  SF_GLY_MW
 1843   1868  3  SF_THR_MW  SF_ASN_MW
 1843   1869  3  SF_THR_MW  SF_GLU_MW
 1843   1870  3  SF_THR_MW  SF_MET_MW
 1843   1871  3  SF_THR_MW  SF_CYS_MW
 1843   1872  3  SF_THR_MW  SF_LYS_MW
 1843   1873  3  SF_THR_MW  SF_ARG_MW
 1843   1874  3  SF_THR_MW  SF_MET_MW
 1843   1875  3  SF_THR_MW  SF_GLN_MW
 1843   1876  3  SF_THR_MW  SF_VAL_MW
 1843   1877  3  SF_THR_MW  SF_LYS_MW
 1843   1878  3  SF_THR_MW  SF_CYS_MW
 1843   1879  3  SF_THR_MW  SF_THR_MW
 1843   1880  3  SF_THR_MW  SF_TRP_MW
 1843   1881  3  SF_THR_MW  SF_VAL_MW
 1843   1882  3  SF_THR_MW  SF_ALA_MW
 1843   1883  3  SF_THR_MW  SF_SER_MW
 1843   1884  3  SF_THR_MW  SF_ASP_MW
 1843   1885  3  SF_THR_MW  SF_PHE_MW
 1843   1886  3  SF_THR_MW  SF_ASP_MW
 1843   1887  3  SF_THR_MW  SF_ALA_MW
 1843   1888  3  SF_THR_MW  SF_LEU_MW
 1843   1889  3  SF_THR_MW  SF_ILE_MW
 1843   1890  3  SF_THR_MW  SF_PRO_MW
 1843   1891  3  SF_THR_MW  SF_SER_MW
 1843   1892  3  SF_THR_MW  SF_LEU_MW
 1843   1893  3  SF_THR_MW  SF_LYS_MW
 1843   1894  3  SF_THR_MW  SF_ALA_MW
 1843   1895  3  SF_THR_MW  SF_LYS_MW
 1843   1896  3  SF_THR_MW  SF_LYS_MW
 1843   1897  3  SF_THR_MW  SF_ILE_MW
 1843   1898  3  SF_THR_MW  SF_ASP_MW
 1843   1899  3  SF_THR_MW  SF_ALA_MW
 1843   1900  3  SF_THR_MW  SF_ILE_MW
 1843   1901  3  SF_THR_MW  SF_ILE_MW
 1843   1902  3  SF_THR_MW  SF_SER_MW
 1843   1903  3  SF_THR_MW  SF_SER_MW
 1843   1904  3  SF_THR_MW  SF_LEU_MW
 1843   1905  3  SF_THR_MW  SF_SER_MW
 1843   1906  3  SF_THR_MW  SF_ILE_MW
 1843   1907  3  SF_THR_MW  SF_THR_MW
 1843   1908  3  SF_THR_MW  SF_ASP_MW
 1843   1909  3  SF_THR_MW  SF_LYS_MW
 1843   1910  3  SF_THR_MW  SF_ARG_MW
 1843   1911  3  SF_THR_MW  SF_GLN_MW
 1843   1912  3  SF_THR_MW  SF_GLN_MW
 1843   1913  3  SF_THR_MW  SF_GLU_MW
 1843   1914  3  SF_THR_MW  SF_ILE_MW
 1843   1915  3  SF_THR_MW  SF_ALA_MW
 1843   1916  3  SF_THR_MW  SF_PHE_MW
 1843   1917  3  SF_THR_MW  SF_SER_MW
 1843   1918  3  SF_THR_MW  SF_ASP_MW
 1843   1919  3  SF_THR_MW  SF_LYS_MW
 1843   1920  3  SF_THR_MW  SF_LEU_MW
 1843   1921  3  SF_THR_MW  SF_TYR_MW
 1843   1922  3  SF_THR_MW  SF_ALA_MW
 1843   1923  3  SF_THR_MW  SF_ALA_MW
 1843   1924  3  SF_THR_MW  SF_ASP_MW
 1843   1925  3  SF_THR_MW  SF_SER_MW
 1843   1926  3  SF_THR_MW  SF_ARG_MW
 1843   1927  3  SF_THR_MW  SF_LEU_MW
 1843   1928  3  SF_THR_MW  SF_ILE_MW
 1843   1929  3  SF_THR_MW  SF_ALA_MW
 1843   1930  3  SF_THR_MW  SF_ALA_MW
 1843   1931  3  SF_THR_MW  SF_LYS_MW
 1843   1932  3  SF_THR_MW  SF_GLY_MW
 1843   1933  3  SF_THR_MW  SF_SER_MW
 1843   1934  3  SF_THR_MW  SF_PRO_MW
 1843   1935  3  SF_THR_MW  SF_ILE_MW
 1843   1936  3  SF_THR_MW  SF_GLN_MW
 1843   1937  3  SF_THR_MW  SF_PRO_MW
 1843   1938  3  SF_THR_MW  SF_THR_MW
 1843   1939  3  SF_THR_MW  SF_LEU_MW
 1843   1940  3  SF_THR_MW  SF_GLU_MW
 1843   1941  3  SF_THR_MW  SF_SER_MW
 1843   1942  3  SF_THR_MW  SF_LEU_MW
 1843   1943  3  SF_THR_MW  SF_LYS_MW
 1843   1944  3  SF_THR_MW  SF_GLY_MW
 1843   1945  3  SF_THR_MW  SF_LYS_MW
 1843   1946  3  SF_THR_MW  SF_HIS_MW
 1843   1947  3  SF_THR_MW  SF_VAL_MW
 1843   1948  3  SF_THR_MW  SF_GLY_MW
 1843   1949  3  SF_THR_MW  SF_VAL_MW
 1843   1950  3  SF_THR_MW  SF_LEU_MW
 1843   1951  3  SF_THR_MW  SF_GLN_MW
 1843   1952  3  SF_THR_MW  SF_GLY_MW
 1843   1953  3  SF_THR_MW  SF_SER_MW
 1843   1954  3  SF_THR_MW  SF_THR_MW
 1843   1955  3  SF_THR_MW  SF_GLN_MW
 1843   1956  3  SF_THR_MW  SF_GLU_MW
 1843   1957  3  SF_THR_MW  SF_ALA_MW
 1843   1958  3  SF_THR_MW  SF_TYR_MW
 1843   1959  3  SF_THR_MW  SF_ALA_MW
 1843   1960  3  SF_THR_MW  SF_ASN_MW
 1843   1961  3  SF_THR_MW  SF_ASP_MW
 1843   1962  3  SF_THR_MW  SF_ASN_MW
 1843   1963  3  SF_THR_MW  SF_TRP_MW
 1843   1964  3  SF_THR_MW  SF_ARG_MW
 1843   1965  3  SF_THR_MW  SF_THR_MW
 1843   1966  3  SF_THR_MW  SF_LYS_MW
 1843   1967  3  SF_THR_MW  SF_GLY_MW
 1843   1968  3  SF_THR_MW  SF_VAL_MW
 1843   1969  3  SF_THR_MW  SF_ASP_MW
 1843   1970  3  SF_THR_MW  SF_VAL_MW
 1843   1971  3  SF_THR_MW  SF_VAL_MW
 1843   1972  3  SF_THR_MW  SF_ALA_MW
 1843   1973  3  SF_THR_MW  SF_TYR_MW
 1843   1974  3  SF_THR_MW  SF_ALA_MW
 1843   1975  3  SF_THR_MW  SF_ASN_MW
 1843   1976  3  SF_THR_MW  SF_GLN_MW
 1843   1977  3  SF_THR_MW  SF_ASP_MW
 1843   1978  3  SF_THR_MW  SF_LEU_MW
 1843   1979  3  SF_THR_MW  SF_ILE_MW
 1843   1980  3  SF_THR_MW  SF_TYR_MW
 1843   1981  3  SF_THR_MW  SF_SER_MW
 1843   1982  3  SF_THR_MW  SF_ASP_MW
 1843   1983  3  SF_THR_MW  SF_LEU_MW
 1843   1984  3  SF_THR_MW  SF_THR_MW
 1843   1985  3  SF_THR_MW  SF_ALA_MW
 1843   1986  3  SF_THR_MW  SF_GLY_MW
 1843   1987  3  SF_THR_MW  SF_ARG_MW
 1843   1988  3  SF_THR_MW  SF_LEU_MW
 1843   1989  3  SF_THR_MW  SF_ASP_MW
 1843   1990  3  SF_THR_MW  SF_ALA_MW
 1843   1991  3  SF_THR_MW  SF_ALA_MW
 1843   1992  3  SF_THR_MW  SF_LEU_MW
 1843   1993  3  SF_THR_MW  SF_GLN_MW
 1843   1994  3  SF_THR_MW  SF_ASP_MW
 1843   1995  3  SF_THR_MW  SF_GLU_MW
 1843   1996  3  SF_THR_MW  SF_VAL_MW
 1843   1997  3  SF_THR_MW  SF_ALA_MW
 1843   1998  3  SF_THR_MW  SF_ALA_MW
 1843   1999  3  SF_THR_MW  SF_SER_MW
 1843   2000  3  SF_THR_MW  SF_GLU_MW
 1843   2001  3  SF_THR_MW  SF_GLY_MW
 1843   2002  3  SF_THR_MW  SF_PHE_MW
 1843   2003  3  SF_THR_MW  SF_LEU_MW
 1843   2004  3  SF_THR_MW  SF_LYS_MW
 1843   2005  3  SF_THR_MW  SF_GLN_MW
 1843   2006  3  SF_THR_MW  SF_PRO_MW
 1843   2007  3  SF_THR_MW  SF_ALA_MW
 1843   2008  3  SF_THR_MW  SF_GLY_MW
 1843   2009  3  SF_THR_MW  SF_LYS_MW
 1843   2010  3  SF_THR_MW  SF_GLU_MW
 1843   2011  3  SF_THR_MW  SF_TYR_MW
 1843   2012  3  SF_THR_MW  SF_ALA_MW
 1843   2013  3  SF_THR_MW  SF_PHE_MW
 1843   2014  3  SF_THR_MW  SF_ALA_MW
 1843   2015  3  SF_THR_MW  SF_GLY_MW
 1843   2016  3  SF_THR_MW  SF_PRO_MW
 1843   2017  3  SF_THR_MW  SF_SER_MW
 1843   2018  3  SF_THR_MW  SF_VAL_MW
 1843   2019  3  SF_THR_MW  SF_LYS_MW
 1843   2020  3  SF_THR_MW  SF_ASP_MW
 1843   2021  3  SF_THR_MW  SF_LYS_MW
 1843   2022  3  SF_THR_MW  SF_LYS_MW
 1843   2023  3  SF_THR_MW  SF_TYR_MW
 1843   2024  3  SF_THR_MW  SF_PHE_MW
 1843   2025  3  SF_THR_MW  SF_GLY_MW
 1843   2026  3  SF_THR_MW  SF_ASP_MW
 1843   2027  3  SF_THR_MW  SF_GLY_MW
 1843   2028  3  SF_THR_MW  SF_THR_MW
 1843   2029  3  SF_THR_MW  SF_GLY_MW
 1843   2030  3  SF_THR_MW  SF_VAL_MW
 1843   2031  3  SF_THR_MW  SF_GLY_MW
 1843   2032  3  SF_THR_MW  SF_LEU_MW
 1843   2033  3  SF_THR_MW  SF_ARG_MW
 1843   2034  3  SF_THR_MW  SF_LYS_MW
 1843   2035  3  SF_THR_MW  SF_ASP_MW
 1843   2036  3  SF_THR_MW  SF_ASP_MW
 1843   2037  3  SF_THR_MW  SF_THR_MW
 1843   2038  3  SF_THR_MW  SF_GLU_MW
 1843   2039  3  SF_THR_MW  SF_LEU_MW
 1843   2040  3  SF_THR_MW  SF_LYS_MW
 1843   2041  3  SF_THR_MW  SF_ALA_MW
 1843   2042  3  SF_THR_MW  SF_ALA_MW
 1843   2043  3  SF_THR_MW  SF_PHE_MW
 1843   2044  3  SF_THR_MW  SF_ASP_MW
 1843   2045  3  SF_THR_MW  SF_LYS_MW
 1843   2046  3  SF_THR_MW  SF_ALA_MW
 1843   2047  3  SF_THR_MW  SF_LEU_MW
 1843   2048  3  SF_THR_MW  SF_THR_MW
 1843   2049  3  SF_THR_MW  SF_GLU_MW
 1843   2050  3  SF_THR_MW  SF_LEU_MW
 1843   2051  3  SF_THR_MW  SF_ARG_MW
 1843   2052  3  SF_THR_MW  SF_GLN_MW
 1843   2053  3  SF_THR_MW  SF_ASP_MW
 1843   2054  3  SF_THR_MW  SF_GLY_MW
 1843   2055  3  SF_THR_MW  SF_THR_MW
 1843   2056  3  SF_THR_MW  SF_TYR_MW
 1843   2057  3  SF_THR_MW  SF_ASP_MW
 1843   2058  3  SF_THR_MW  SF_LYS_MW
 1843   2059  3  SF_THR_MW  SF_MET_MW
 1843   2060  3  SF_THR_MW  SF_ALA_MW
 1843   2061  3  SF_THR_MW  SF_LYS_MW
 1843   2062  3  SF_THR_MW  SF_LYS_MW
 1843   2063  3  SF_THR_MW  SF_TYR_MW
 1843   2064  3  SF_THR_MW  SF_PHE_MW
 1843   2065  3  SF_THR_MW  SF_ASP_MW
 1843   2066  3  SF_THR_MW  SF_PHE_MW
 1843   2067  3  SF_THR_MW  SF_ASN_MW
 1843   2068  3  SF_THR_MW  SF_VAL_MW
 1843   2069  3  SF_THR_MW  SF_TYR_MW
 1843   2070  3  SF_THR_MW  SF_GLY_MW
 1843   2071  3  SF_THR_MW  SF_ASP_MW
 1844   1844  3  SF_ASP_MW  SF_ASP_MW
 1844   1845  3  SF_ASP_MW  SF_THR_MW
 1844   1846  3  SF_ASP_MW  SF_THR_MW
 1844   1847  3  SF_ASP_MW  SF_TYR_MW
 1844   1848  3  SF_ASP_MW  SF_ALA_MW
 1844   1849  3  SF_ASP_MW  SF_PRO_MW
 1844   1850  3  SF_ASP_MW  SF_PHE_MW
 1844   1851  3  SF_ASP_MW  SF_SER_MW
 1844   1852  3  SF_ASP_MW  SF_SER_MW
 1844   1853  3  SF_ASP_MW  SF_LYS_MW
 1844   1854  3  SF_ASP_MW  SF_ASP_MW
 1844   1855  3  SF_ASP_MW  SF_ALA_MW
 1844   1856  3  SF_ASP_MW  SF_LYS_MW
 1844   1857  3  SF_ASP_MW  SF_GLY_MW
 1844   1858  3  SF_ASP_MW  SF_GLU_MW
 1844   1859  3  SF_ASP_MW  SF_PHE_MW
 1844   1860  3  SF_ASP_MW  SF_ILE_MW
 1844   1861  3  SF_ASP_MW  SF_GLY_MW
 1844   1862  3  SF_ASP_MW  SF_PHE_MW
 1844   1863  3  SF_ASP_MW  SF_ASP_MW
 1844   1864  3  SF_ASP_MW  SF_ILE_MW
 1844   1865  3  SF_ASP_MW  SF_ASP_MW
 1844   1866  3  SF_ASP_MW  SF_LEU_MW
 1844   1867  3  SF_ASP_MW  SF_GLY_MW
 1844   1868  3  SF_ASP_MW  SF_ASN_MW
 1844   1869  3  SF_ASP_MW  SF_GLU_MW
 1844   1870  3  SF_ASP_MW  SF_MET_MW
 1844   1871  3  SF_ASP_MW  SF_CYS_MW
 1844   1872  3  SF_ASP_MW  SF_LYS_MW
 1844   1873  3  SF_ASP_MW  SF_ARG_MW
 1844   1874  3  SF_ASP_MW  SF_MET_MW
 1844   1875  3  SF_ASP_MW  SF_GLN_MW
 1844   1876  3  SF_ASP_MW  SF_VAL_MW
 1844   1877  3  SF_ASP_MW  SF_LYS_MW
 1844   1878  3  SF_ASP_MW  SF_CYS_MW
 1844   1879  3  SF_ASP_MW  SF_THR_MW
 1844   1880  3  SF_ASP_MW  SF_TRP_MW
 1844   1881  3  SF_ASP_MW  SF_VAL_MW
 1844   1882  3  SF_ASP_MW  SF_ALA_MW
 1844   1883  3  SF_ASP_MW  SF_SER_MW
 1844   1884  3  SF_ASP_MW  SF_ASP_MW
 1844   1885  3  SF_ASP_MW  SF_PHE_MW
 1844   1886  3  SF_ASP_MW  SF_ASP_MW
 1844   1887  3  SF_ASP_MW  SF_ALA_MW
 1844   1888  3  SF_ASP_MW  SF_LEU_MW
 1844   1889  3  SF_ASP_MW  SF_ILE_MW
 1844   1890  3  SF_ASP_MW  SF_PRO_MW
 1844   1891  3  SF_ASP_MW  SF_SER_MW
 1844   1892  3  SF_ASP_MW  SF_LEU_MW
 1844   1893  3  SF_ASP_MW  SF_LYS_MW
 1844   1894  3  SF_ASP_MW  SF_ALA_MW
 1844   1895  3  SF_ASP_MW  SF_LYS_MW
 1844   1896  3  SF_ASP_MW  SF_LYS_MW
 1844   1897  3  SF_ASP_MW  SF_ILE_MW
 1844   1898  3  SF_ASP_MW  SF_ASP_MW
 1844   1899  3  SF_ASP_MW  SF_ALA_MW
 1844   1900  3  SF_ASP_MW  SF_ILE_MW
 1844   1901  3  SF_ASP_MW  SF_ILE_MW
 1844   1902  3  SF_ASP_MW  SF_SER_MW
 1844   1903  3  SF_ASP_MW  SF_SER_MW
 1844   1904  3  SF_ASP_MW  SF_LEU_MW
 1844   1905  3  SF_ASP_MW  SF_SER_MW
 1844   1906  3  SF_ASP_MW  SF_ILE_MW
 1844   1907  3  SF_ASP_MW  SF_THR_MW
 1844   1908  3  SF_ASP_MW  SF_ASP_MW
 1844   1909  3  SF_ASP_MW  SF_LYS_MW
 1844   1910  3  SF_ASP_MW  SF_ARG_MW
 1844   1911  3  SF_ASP_MW  SF_GLN_MW
 1844   1912  3  SF_ASP_MW  SF_GLN_MW
 1844   1913  3  SF_ASP_MW  SF_GLU_MW
 1844   1914  3  SF_ASP_MW  SF_ILE_MW
 1844   1915  3  SF_ASP_MW  SF_ALA_MW
 1844   1916  3  SF_ASP_MW  SF_PHE_MW
 1844   1917  3  SF_ASP_MW  SF_SER_MW
 1844   1918  3  SF_ASP_MW  SF_ASP_MW
 1844   1919  3  SF_ASP_MW  SF_LYS_MW
 1844   1920  3  SF_ASP_MW  SF_LEU_MW
 1844   1921  3  SF_ASP_MW  SF_TYR_MW
 1844   1922  3  SF_ASP_MW  SF_ALA_MW
 1844   1923  3  SF_ASP_MW  SF_ALA_MW
 1844   1924  3  SF_ASP_MW  SF_ASP_MW
 1844   1925  3  SF_ASP_MW  SF_SER_MW
 1844   1926  3  SF_ASP_MW  SF_ARG_MW
 1844   1927  3  SF_ASP_MW  SF_LEU_MW
 1844   1928  3  SF_ASP_MW  SF_ILE_MW
 1844   1929  3  SF_ASP_MW  SF_ALA_MW
 1844   1930  3  SF_ASP_MW  SF_ALA_MW
 1844   1931  3  SF_ASP_MW  SF_LYS_MW
 1844   1932  3  SF_ASP_MW  SF_GLY_MW
 1844   1933  3  SF_ASP_MW  SF_SER_MW
 1844   1934  3  SF_ASP_MW  SF_PRO_MW
 1844   1935  3  SF_ASP_MW  SF_ILE_MW
 1844   1936  3  SF_ASP_MW  SF_GLN_MW
 1844   1937  3  SF_ASP_MW  SF_PRO_MW
 1844   1938  3  SF_ASP_MW  SF_THR_MW
 1844   1939  3  SF_ASP_MW  SF_LEU_MW
 1844   1940  3  SF_ASP_MW  SF_GLU_MW
 1844   1941  3  SF_ASP_MW  SF_SER_MW
 1844   1942  3  SF_ASP_MW  SF_LEU_MW
 1844   1943  3  SF_ASP_MW  SF_LYS_MW
 1844   1944  3  SF_ASP_MW  SF_GLY_MW
 1844   1945  3  SF_ASP_MW  SF_LYS_MW
 1844   1946  3  SF_ASP_MW  SF_HIS_MW
 1844   1947  3  SF_ASP_MW  SF_VAL_MW
 1844   1948  3  SF_ASP_MW  SF_GLY_MW
 1844   1949  3  SF_ASP_MW  SF_VAL_MW
 1844   1950  3  SF_ASP_MW  SF_LEU_MW
 1844   1951  3  SF_ASP_MW  SF_GLN_MW
 1844   1952  3  SF_ASP_MW  SF_GLY_MW
 1844   1953  3  SF_ASP_MW  SF_SER_MW
 1844   1954  3  SF_ASP_MW  SF_THR_MW
 1844   1955  3  SF_ASP_MW  SF_GLN_MW
 1844   1956  3  SF_ASP_MW  SF_GLU_MW
 1844   1957  3  SF_ASP_MW  SF_ALA_MW
 1844   1958  3  SF_ASP_MW  SF_TYR_MW
 1844   1959  3  SF_ASP_MW  SF_ALA_MW
 1844   1960  3  SF_ASP_MW  SF_ASN_MW
 1844   1961  3  SF_ASP_MW  SF_ASP_MW
 1844   1962  3  SF_ASP_MW  SF_ASN_MW
 1844   1963  3  SF_ASP_MW  SF_TRP_MW
 1844   1964  3  SF_ASP_MW  SF_ARG_MW
 1844   1965  3  SF_ASP_MW  SF_THR_MW
 1844   1966  3  SF_ASP_MW  SF_LYS_MW
 1844   1967  3  SF_ASP_MW  SF_GLY_MW
 1844   1968  3  SF_ASP_MW  SF_VAL_MW
 1844   1969  3  SF_ASP_MW  SF_ASP_MW
 1844   1970  3  SF_ASP_MW  SF_VAL_MW
 1844   1971  3  SF_ASP_MW  SF_VAL_MW
 1844   1972  3  SF_ASP_MW  SF_ALA_MW
 1844   1973  3  SF_ASP_MW  SF_TYR_MW
 1844   1974  3  SF_ASP_MW  SF_ALA_MW
 1844   1975  3  SF_ASP_MW  SF_ASN_MW
 1844   1976  3  SF_ASP_MW  SF_GLN_MW
 1844   1977  3  SF_ASP_MW  SF_ASP_MW
 1844   1978  3  SF_ASP_MW  SF_LEU_MW
 1844   1979  3  SF_ASP_MW  SF_ILE_MW
 1844   1980  3  SF_ASP_MW  SF_TYR_MW
 1844   1981  3  SF_ASP_MW  SF_SER_MW
 1844   1982  3  SF_ASP_MW  SF_ASP_MW
 1844   1983  3  SF_ASP_MW  SF_LEU_MW
 1844   1984  3  SF_ASP_MW  SF_THR_MW
 1844   1985  3  SF_ASP_MW  SF_ALA_MW
 1844   1986  3  SF_ASP_MW  SF_GLY_MW
 1844   1987  3  SF_ASP_MW  SF_ARG_MW
 1844   1988  3  SF_ASP_MW  SF_LEU_MW
 1844   1989  3  SF_ASP_MW  SF_ASP_MW
 1844   1990  3  SF_ASP_MW  SF_ALA_MW
 1844   1991  3  SF_ASP_MW  SF_ALA_MW
 1844   1992  3  SF_ASP_MW  SF_LEU_MW
 1844   1993  3  SF_ASP_MW  SF_GLN_MW
 1844   1994  3  SF_ASP_MW  SF_ASP_MW
 1844   1995  3  SF_ASP_MW  SF_GLU_MW
 1844   1996  3  SF_ASP_MW  SF_VAL_MW
 1844   1997  3  SF_ASP_MW  SF_ALA_MW
 1844   1998  3  SF_ASP_MW  SF_ALA_MW
 1844   1999  3  SF_ASP_MW  SF_SER_MW
 1844   2000  3  SF_ASP_MW  SF_GLU_MW
 1844   2001  3  SF_ASP_MW  SF_GLY_MW
 1844   2002  3  SF_ASP_MW  SF_PHE_MW
 1844   2003  3  SF_ASP_MW  SF_LEU_MW
 1844   2004  3  SF_ASP_MW  SF_LYS_MW
 1844   2005  3  SF_ASP_MW  SF_GLN_MW
 1844   2006  3  SF_ASP_MW  SF_PRO_MW
 1844   2007  3  SF_ASP_MW  SF_ALA_MW
 1844   2008  3  SF_ASP_MW  SF_GLY_MW
 1844   2009  3  SF_ASP_MW  SF_LYS_MW
 1844   2010  3  SF_ASP_MW  SF_GLU_MW
 1844   2011  3  SF_ASP_MW  SF_TYR_MW
 1844   2012  3  SF_ASP_MW  SF_ALA_MW
 1844   2013  3  SF_ASP_MW  SF_PHE_MW
 1844   2014  3  SF_ASP_MW  SF_ALA_MW
 1844   2015  3  SF_ASP_MW  SF_GLY_MW
 1844   2016  3  SF_ASP_MW  SF_PRO_MW
 1844   2017  3  SF_ASP_MW  SF_SER_MW
 1844   2018  3  SF_ASP_MW  SF_VAL_MW
 1844   2019  3  SF_ASP_MW  SF_LYS_MW
 1844   2020  3  SF_ASP_MW  SF_ASP_MW
 1844   2021  3  SF_ASP_MW  SF_LYS_MW
 1844   2022  3  SF_ASP_MW  SF_LYS_MW
 1844   2023  3  SF_ASP_MW  SF_TYR_MW
 1844   2024  3  SF_ASP_MW  SF_PHE_MW
 1844   2025  3  SF_ASP_MW  SF_GLY_MW
 1844   2026  3  SF_ASP_MW  SF_ASP_MW
 1844   2027  3  SF_ASP_MW  SF_GLY_MW
 1844   2028  3  SF_ASP_MW  SF_THR_MW
 1844   2029  3  SF_ASP_MW  SF_GLY_MW
 1844   2030  3  SF_ASP_MW  SF_VAL_MW
 1844   2031  3  SF_ASP_MW  SF_GLY_MW
 1844   2032  3  SF_ASP_MW  SF_LEU_MW
 1844   2033  3  SF_ASP_MW  SF_ARG_MW
 1844   2034  3  SF_ASP_MW  SF_LYS_MW
 1844   2035  3  SF_ASP_MW  SF_ASP_MW
 1844   2036  3  SF_ASP_MW  SF_ASP_MW
 1844   2037  3  SF_ASP_MW  SF_THR_MW
 1844   2038  3  SF_ASP_MW  SF_GLU_MW
 1844   2039  3  SF_ASP_MW  SF_LEU_MW
 1844   2040  3  SF_ASP_MW  SF_LYS_MW
 1844   2041  3  SF_ASP_MW  SF_ALA_MW
 1844   2042  3  SF_ASP_MW  SF_ALA_MW
 1844   2043  3  SF_ASP_MW  SF_PHE_MW
 1844   2044  3  SF_ASP_MW  SF_ASP_MW
 1844   2045  3  SF_ASP_MW  SF_LYS_MW
 1844   2046  3  SF_ASP_MW  SF_ALA_MW
 1844   2047  3  SF_ASP_MW  SF_LEU_MW
 1844   2048  3  SF_ASP_MW  SF_THR_MW
 1844   2049  3  SF_ASP_MW  SF_GLU_MW
 1844   2050  3  SF_ASP_MW  SF_LEU_MW
 1844   2051  3  SF_ASP_MW  SF_ARG_MW
 1844   2052  3  SF_ASP_MW  SF_GLN_MW
 1844   2053  3  SF_ASP_MW  SF_ASP_MW
 1844   2054  3  SF_ASP_MW  SF_GLY_MW
 1844   2055  3  SF_ASP_MW  SF_THR_MW
 1844   2056  3  SF_ASP_MW  SF_TYR_MW
 1844   2057  3  SF_ASP_MW  SF_ASP_MW
 1844   2058  3  SF_ASP_MW  SF_LYS_MW
 1844   2059  3  SF_ASP_MW  SF_MET_MW
 1844   2060  3  SF_ASP_MW  SF_ALA_MW
 1844   2061  3  SF_ASP_MW  SF_LYS_MW
 1844   2062  3  SF_ASP_MW  SF_LYS_MW
 1844   2063  3  SF_ASP_MW  SF_TYR_MW
 1844   2064  3  SF_ASP_MW  SF_PHE_MW
 1844   2065  3  SF_ASP_MW  SF_ASP_MW
 1844   2066  3  SF_ASP_MW  SF_PHE_MW
 1844   2067  3  SF_ASP_MW  SF_ASN_MW
 1844   2068  3  SF_ASP_MW  SF_VAL_MW
 1844   2069  3  SF_ASP_MW  SF_TYR_MW
 1844   2070  3  SF_ASP_MW  SF_GLY_MW
 1844   2071  3  SF_ASP_MW  SF_ASP_MW
 1845   1845  3  SF_THR_MW  SF_THR_MW
 1845   1846  3  SF_THR_MW  SF_THR_MW
 1845   1847  3  SF_THR_MW  SF_TYR_MW
 1845   1848  3  SF_THR_MW  SF_ALA_MW
 1845   1849  3  SF_THR_MW  SF_PRO_MW
 1845   1850  3  SF_THR_MW  SF_PHE_MW
 1845   1851  3  SF_THR_MW  SF_SER_MW
 1845   1852  3  SF_THR_MW  SF_SER_MW
 1845   1853  3  SF_THR_MW  SF_LYS_MW
 1845   1854  3  SF_THR_MW  SF_ASP_MW
 1845   1855  3  SF_THR_MW  SF_ALA_MW
 1845   1856  3  SF_THR_MW  SF_LYS_MW
 1845   1857  3  SF_THR_MW  SF_GLY_MW
 1845   1858  3  SF_THR_MW  SF_GLU_MW
 1845   1859  3  SF_THR_MW  SF_PHE_MW
 1845   1860  3  SF_THR_MW  SF_ILE_MW
 1845   1861  3  SF_THR_MW  SF_GLY_MW
 1845   1862  3  SF_THR_MW  SF_PHE_MW
 1845   1863  3  SF_THR_MW  SF_ASP_MW
 1845   1864  3  SF_THR_MW  SF_ILE_MW
 1845   1865  3  SF_THR_MW  SF_ASP_MW
 1845   1866  3  SF_THR_MW  SF_LEU_MW
 1845   1867  3  SF_THR_MW  SF_GLY_MW
 1845   1868  3  SF_THR_MW  SF_ASN_MW
 1845   1869  3  SF_THR_MW  SF_GLU_MW
 1845   1870  3  SF_THR_MW  SF_MET_MW
 1845   1871  3  SF_THR_MW  SF_CYS_MW
 1845   1872  3  SF_THR_MW  SF_LYS_MW
 1845   1873  3  SF_THR_MW  SF_ARG_MW
 1845   1874  3  SF_THR_MW  SF_MET_MW
 1845   1875  3  SF_THR_MW  SF_GLN_MW
 1845   1876  3  SF_THR_MW  SF_VAL_MW
 1845   1877  3  SF_THR_MW  SF_LYS_MW
 1845   1878  3  SF_THR_MW  SF_CYS_MW
 1845   1879  3  SF_THR_MW  SF_THR_MW
 1845   1880  3  SF_THR_MW  SF_TRP_MW
 1845   1881  3  SF_THR_MW  SF_VAL_MW
 1845   1882  3  SF_THR_MW  SF_ALA_MW
 1845   1883  3  SF_THR_MW  SF_SER_MW
 1845   1884  3  SF_THR_MW  SF_ASP_MW
 1845   1885  3  SF_THR_MW  SF_PHE_MW
 1845   1886  3  SF_THR_MW  SF_ASP_MW
 1845   1887  3  SF_THR_MW  SF_ALA_MW
 1845   1888  3  SF_THR_MW  SF_LEU_MW
 1845   1889  3  SF_THR_MW  SF_ILE_MW
 1845   1890  3  SF_THR_MW  SF_PRO_MW
 1845   1891  3  SF_THR_MW  SF_SER_MW
 1845   1892  3  SF_THR_MW  SF_LEU_MW
 1845   1893  3  SF_THR_MW  SF_LYS_MW
 1845   1894  3  SF_THR_MW  SF_ALA_MW
 1845   1895  3  SF_THR_MW  SF_LYS_MW
 1845   1896  3  SF_THR_MW  SF_LYS_MW
 1845   1897  3  SF_THR_MW  SF_ILE_MW
 1845   1898  3  SF_THR_MW  SF_ASP_MW
 1845   1899  3  SF_THR_MW  SF_ALA_MW
 1845   1900  3  SF_THR_MW  SF_ILE_MW
 1845   1901  3  SF_THR_MW  SF_ILE_MW
 1845   1902  3  SF_THR_MW  SF_SER_MW
 1845   1903  3  SF_THR_MW  SF_SER_MW
 1845   1904  3  SF_THR_MW  SF_LEU_MW
 1845   1905  3  SF_THR_MW  SF_SER_MW
 1845   1906  3  SF_THR_MW  SF_ILE_MW
 1845   1907  3  SF_THR_MW  SF_THR_MW
 1845   1908  3  SF_THR_MW  SF_ASP_MW
 1845   1909  3  SF_THR_MW  SF_LYS_MW
 1845   1910  3  SF_THR_MW  SF_ARG_MW
 1845   1911  3  SF_THR_MW  SF_GLN_MW
 1845   1912  3  SF_THR_MW  SF_GLN_MW
 1845   1913  3  SF_THR_MW  SF_GLU_MW
 1845   1914  3  SF_THR_MW  SF_ILE_MW
 1845   1915  3  SF_THR_MW  SF_ALA_MW
 1845   1916  3  SF_THR_MW  SF_PHE_MW
 1845   1917  3  SF_THR_MW  SF_SER_MW
 1845   1918  3  SF_THR_MW  SF_ASP_MW
 1845   1919  3  SF_THR_MW  SF_LYS_MW
 1845   1920  3  SF_THR_MW  SF_LEU_MW
 1845   1921  3  SF_THR_MW  SF_TYR_MW
 1845   1922  3  SF_THR_MW  SF_ALA_MW
 1845   1923  3  SF_THR_MW  SF_ALA_MW
 1845   1924  3  SF_THR_MW  SF_ASP_MW
 1845   1925  3  SF_THR_MW  SF_SER_MW
 1845   1926  3  SF_THR_MW  SF_ARG_MW
 1845   1927  3  SF_THR_MW  SF_LEU_MW
 1845   1928  3  SF_THR_MW  SF_ILE_MW
 1845   1929  3  SF_THR_MW  SF_ALA_MW
 1845   1930  3  SF_THR_MW  SF_ALA_MW
 1845   1931  3  SF_THR_MW  SF_LYS_MW
 1845   1932  3  SF_THR_MW  SF_GLY_MW
 1845   1933  3  SF_THR_MW  SF_SER_MW
 1845   1934  3  SF_THR_MW  SF_PRO_MW
 1845   1935  3  SF_THR_MW  SF_ILE_MW
 1845   1936  3  SF_THR_MW  SF_GLN_MW
 1845   1937  3  SF_THR_MW  SF_PRO_MW
 1845   1938  3  SF_THR_MW  SF_THR_MW
 1845   1939  3  SF_THR_MW  SF_LEU_MW
 1845   1940  3  SF_THR_MW  SF_GLU_MW
 1845   1941  3  SF_THR_MW  SF_SER_MW
 1845   1942  3  SF_THR_MW  SF_LEU_MW
 1845   1943  3  SF_THR_MW  SF_LYS_MW
 1845   1944  3  SF_THR_MW  SF_GLY_MW
 1845   1945  3  SF_THR_MW  SF_LYS_MW
 1845   1946  3  SF_THR_MW  SF_HIS_MW
 1845   1947  3  SF_THR_MW  SF_VAL_MW
 1845   1948  3  SF_THR_MW  SF_GLY_MW
 1845   1949  3  SF_THR_MW  SF_VAL_MW
 1845   1950  3  SF_THR_MW  SF_LEU_MW
 1845   1951  3  SF_THR_MW  SF_GLN_MW
 1845   1952  3  SF_THR_MW  SF_GLY_MW
 1845   1953  3  SF_THR_MW  SF_SER_MW
 1845   1954  3  SF_THR_MW  SF_THR_MW
 1845   1955  3  SF_THR_MW  SF_GLN_MW
 1845   1956  3  SF_THR_MW  SF_GLU_MW
 1845   1957  3  SF_THR_MW  SF_ALA_MW
 1845   1958  3  SF_THR_MW  SF_TYR_MW
 1845   1959  3  SF_THR_MW  SF_ALA_MW
 1845   1960  3  SF_THR_MW  SF_ASN_MW
 1845   1961  3  SF_THR_MW  SF_ASP_MW
 1845   1962  3  SF_THR_MW  SF_ASN_MW
 1845   1963  3  SF_THR_MW  SF_TRP_MW
 1845   1964  3  SF_THR_MW  SF_ARG_MW
 1845   1965  3  SF_THR_MW  SF_THR_MW
 1845   1966  3  SF_THR_MW  SF_LYS_MW
 1845   1967  3  SF_THR_MW  SF_GLY_MW
 1845   1968  3  SF_THR_MW  SF_VAL_MW
 1845   1969  3  SF_THR_MW  SF_ASP_MW
 1845   1970  3  SF_THR_MW  SF_VAL_MW
 1845   1971  3  SF_THR_MW  SF_VAL_MW
 1845   1972  3  SF_THR_MW  SF_ALA_MW
 1845   1973  3  SF_THR_MW  SF_TYR_MW
 1845   1974  3  SF_THR_MW  SF_ALA_MW
 1845   1975  3  SF_THR_MW  SF_ASN_MW
 1845   1976  3  SF_THR_MW  SF_GLN_MW
 1845   1977  3  SF_THR_MW  SF_ASP_MW
 1845   1978  3  SF_THR_MW  SF_LEU_MW
 1845   1979  3  SF_THR_MW  SF_ILE_MW
 1845   1980  3  SF_THR_MW  SF_TYR_MW
 1845   1981  3  SF_THR_MW  SF_SER_MW
 1845   1982  3  SF_THR_MW  SF_ASP_MW
 1845   1983  3  SF_THR_MW  SF_LEU_MW
 1845   1984  3  SF_THR_MW  SF_THR_MW
 1845   1985  3  SF_THR_MW  SF_ALA_MW
 1845   1986  3  SF_THR_MW  SF_GLY_MW
 1845   1987  3  SF_THR_MW  SF_ARG_MW
 1845   1988  3  SF_THR_MW  SF_LEU_MW
 1845   1989  3  SF_THR_MW  SF_ASP_MW
 1845   1990  3  SF_THR_MW  SF_ALA_MW
 1845   1991  3  SF_THR_MW  SF_ALA_MW
 1845   1992  3  SF_THR_MW  SF_LEU_MW
 1845   1993  3  SF_THR_MW  SF_GLN_MW
 1845   1994  3  SF_THR_MW  SF_ASP_MW
 1845   1995  3  SF_THR_MW  SF_GLU_MW
 1845   1996  3  SF_THR_MW  SF_VAL_MW
 1845   1997  3  SF_THR_MW  SF_ALA_MW
 1845   1998  3  SF_THR_MW  SF_ALA_MW
 1845   1999  3  SF_THR_MW  SF_SER_MW
 1845   2000  3  SF_THR_MW  SF_GLU_MW
 1845   2001  3  SF_THR_MW  SF_GLY_MW
 1845   2002  3  SF_THR_MW  SF_PHE_MW
 1845   2003  3  SF_THR_MW  SF_LEU_MW
 1845   2004  3  SF_THR_MW  SF_LYS_MW
 1845   2005  3  SF_THR_MW  SF_GLN_MW
 1845   2006  3  SF_THR_MW  SF_PRO_MW
 1845   2007  3  SF_THR_MW  SF_ALA_MW
 1845   2008  3  SF_THR_MW  SF_GLY_MW
 1845   2009  3  SF_THR_MW  SF_LYS_MW
 1845   2010  3  SF_THR_MW  SF_GLU_MW
 1845   2011  3  SF_THR_MW  SF_TYR_MW
 1845   2012  3  SF_THR_MW  SF_ALA_MW
 1845   2013  3  SF_THR_MW  SF_PHE_MW
 1845   2014  3  SF_THR_MW  SF_ALA_MW
 1845   2015  3  SF_THR_MW  SF_GLY_MW
 1845   2016  3  SF_THR_MW  SF_PRO_MW
 1845   2017  3  SF_THR_MW  SF_SER_MW
 1845   2018  3  SF_THR_MW  SF_VAL_MW
 1845   2019  3  SF_THR_MW  SF_LYS_MW
 1845   2020  3  SF_THR_MW  SF_ASP_MW
 1845   2021  3  SF_THR_MW  SF_LYS_MW
 1845   2022  3  SF_THR_MW  SF_LYS_MW
 1845   2023  3  SF_THR_MW  SF_TYR_MW
 1845   2024  3  SF_THR_MW  SF_PHE_MW
 1845   2025  3  SF_THR_MW  SF_GLY_MW
 1845   2026  3  SF_THR_MW  SF_ASP_MW
 1845   2027  3  SF_THR_MW  SF_GLY_MW
 1845   2028  3  SF_THR_MW  SF_THR_MW
 1845   2029  3  SF_THR_MW  SF_GLY_MW
 1845   2030  3  SF_THR_MW  SF_VAL_MW
 1845   2031  3  SF_THR_MW  SF_GLY_MW
 1845   2032  3  SF_THR_MW  SF_LEU_MW
 1845   2033  3  SF_THR_MW  SF_ARG_MW
 1845   2034  3  SF_THR_MW  SF_LYS_MW
 1845   2035  3  SF_THR_MW  SF_ASP_MW
 1845   2036  3  SF_THR_MW  SF_ASP_MW
 1845   2037  3  SF_THR_MW  SF_THR_MW
 1845   2038  3  SF_THR_MW  SF_GLU_MW
 1845   2039  3  SF_THR_MW  SF_LEU_MW
 1845   2040  3  SF_THR_MW  SF_LYS_MW
 1845   2041  3  SF_THR_MW  SF_ALA_MW
 1845   2042  3  SF_THR_MW  SF_ALA_MW
 1845   2043  3  SF_THR_MW  SF_PHE_MW
 1845   2044  3  SF_THR_MW  SF_ASP_MW
 1845   2045  3  SF_THR_MW  SF_LYS_MW
 1845   2046  3  SF_THR_MW  SF_ALA_MW
 1845   2047  3  SF_THR_MW  SF_LEU_MW
 1845   2048  3  SF_THR_MW  SF_THR_MW
 1845   2049  3  SF_THR_MW  SF_GLU_MW
 1845   2050  3  SF_THR_MW  SF_LEU_MW
 1845   2051  3  SF_THR_MW  SF_ARG_MW
 1845   2052  3  SF_THR_MW  SF_GLN_MW
 1845   2053  3  SF_THR_MW  SF_ASP_MW
 1845   2054  3  SF_THR_MW  SF_GLY_MW
 1845   2055  3  SF_THR_MW  SF_THR_MW
 1845   2056  3  SF_THR_MW  SF_TYR_MW
 1845   2057  3  SF_THR_MW  SF_ASP_MW
 1845   2058  3  SF_THR_MW  SF_LYS_MW
 1845   2059  3  SF_THR_MW  SF_MET_MW
 1845   2060  3  SF_THR_MW  SF_ALA_MW
 1845   2061  3  SF_THR_MW  SF_LYS_MW
 1845   2062  3  SF_THR_MW  SF_LYS_MW
 1845   2063  3  SF_THR_MW  SF_TYR_MW
 1845   2064  3  SF_THR_MW  SF_PHE_MW
 1845   2065  3  SF_THR_MW  SF_ASP_MW
 1845   2066  3  SF_THR_MW  SF_PHE_MW
 1845   2067  3  SF_THR_MW  SF_ASN_MW
 1845   2068  3  SF_THR_MW  SF_VAL_MW
 1845   2069  3  SF_THR_MW  SF_TYR_MW
 1845   2070  3  SF_THR_MW  SF_GLY_MW
 1845   2071  3  SF_THR_MW  SF_ASP_MW
 1846   1846  3  SF_THR_MW  SF_THR_MW
 1846   1847  3  SF_THR_MW  SF_TYR_MW
 1846   1848  3  SF_THR_MW  SF_ALA_MW
 1846   1849  3  SF_THR_MW  SF_PRO_MW
 1846   1850  3  SF_THR_MW  SF_PHE_MW
 1846   1851  3  SF_THR_MW  SF_SER_MW
 1846   1852  3  SF_THR_MW  SF_SER_MW
 1846   1853  3  SF_THR_MW  SF_LYS_MW
 1846   1854  3  SF_THR_MW  SF_ASP_MW
 1846   1855  3  SF_THR_MW  SF_ALA_MW
 1846   1856  3  SF_THR_MW  SF_LYS_MW
 1846   1857  3  SF_THR_MW  SF_GLY_MW
 1846   1858  3  SF_THR_MW  SF_GLU_MW
 1846   1859  3  SF_THR_MW  SF_PHE_MW
 1846   1860  3  SF_THR_MW  SF_ILE_MW
 1846   1861  3  SF_THR_MW  SF_GLY_MW
 1846   1862  3  SF_THR_MW  SF_PHE_MW
 1846   1863  3  SF_THR_MW  SF_ASP_MW
 1846   1864  3  SF_THR_MW  SF_ILE_MW
 1846   1865  3  SF_THR_MW  SF_ASP_MW
 1846   1866  3  SF_THR_MW  SF_LEU_MW
 1846   1867  3  SF_THR_MW  SF_GLY_MW
 1846   1868  3  SF_THR_MW  SF_ASN_MW
 1846   1869  3  SF_THR_MW  SF_GLU_MW
 1846   1870  3  SF_THR_MW  SF_MET_MW
 1846   1871  3  SF_THR_MW  SF_CYS_MW
 1846   1872  3  SF_THR_MW  SF_LYS_MW
 1846   1873  3  SF_THR_MW  SF_ARG_MW
 1846   1874  3  SF_THR_MW  SF_MET_MW
 1846   1875  3  SF_THR_MW  SF_GLN_MW
 1846   1876  3  SF_THR_MW  SF_VAL_MW
 1846   1877  3  SF_THR_MW  SF_LYS_MW
 1846   1878  3  SF_THR_MW  SF_CYS_MW
 1846   1879  3  SF_THR_MW  SF_THR_MW
 1846   1880  3  SF_THR_MW  SF_TRP_MW
 1846   1881  3  SF_THR_MW  SF_VAL_MW
 1846   1882  3  SF_THR_MW  SF_ALA_MW
 1846   1883  3  SF_THR_MW  SF_SER_MW
 1846   1884  3  SF_THR_MW  SF_ASP_MW
 1846   1885  3  SF_THR_MW  SF_PHE_MW
 1846   1886  3  SF_THR_MW  SF_ASP_MW
 1846   1887  3  SF_THR_MW  SF_ALA_MW
 1846   1888  3  SF_THR_MW  SF_LEU_MW
 1846   1889  3  SF_THR_MW  SF_ILE_MW
 1846   1890  3  SF_THR_MW  SF_PRO_MW
 1846   1891  3  SF_THR_MW  SF_SER_MW
 1846   1892  3  SF_THR_MW  SF_LEU_MW
 1846   1893  3  SF_THR_MW  SF_LYS_MW
 1846   1894  3  SF_THR_MW  SF_ALA_MW
 1846   1895  3  SF_THR_MW  SF_LYS_MW
 1846   1896  3  SF_THR_MW  SF_LYS_MW
 1846   1897  3  SF_THR_MW  SF_ILE_MW
 1846   1898  3  SF_THR_MW  SF_ASP_MW
 1846   1899  3  SF_THR_MW  SF_ALA_MW
 1846   1900  3  SF_THR_MW  SF_ILE_MW
 1846   1901  3  SF_THR_MW  SF_ILE_MW
 1846   1902  3  SF_THR_MW  SF_SER_MW
 1846   1903  3  SF_THR_MW  SF_SER_MW
 1846   1904  3  SF_THR_MW  SF_LEU_MW
 1846   1905  3  SF_THR_MW  SF_SER_MW
 1846   1906  3  SF_THR_MW  SF_ILE_MW
 1846   1907  3  SF_THR_MW  SF_THR_MW
 1846   1908  3  SF_THR_MW  SF_ASP_MW
 1846   1909  3  SF_THR_MW  SF_LYS_MW
 1846   1910  3  SF_THR_MW  SF_ARG_MW
 1846   1911  3  SF_THR_MW  SF_GLN_MW
 1846   1912  3  SF_THR_MW  SF_GLN_MW
 1846   1913  3  SF_THR_MW  SF_GLU_MW
 1846   1914  3  SF_THR_MW  SF_ILE_MW
 1846   1915  3  SF_THR_MW  SF_ALA_MW
 1846   1916  3  SF_THR_MW  SF_PHE_MW
 1846   1917  3  SF_THR_MW  SF_SER_MW
 1846   1918  3  SF_THR_MW  SF_ASP_MW
 1846   1919  3  SF_THR_MW  SF_LYS_MW
 1846   1920  3  SF_THR_MW  SF_LEU_MW
 1846   1921  3  SF_THR_MW  SF_TYR_MW
 1846   1922  3  SF_THR_MW  SF_ALA_MW
 1846   1923  3  SF_THR_MW  SF_ALA_MW
 1846   1924  3  SF_THR_MW  SF_ASP_MW
 1846   1925  3  SF_THR_MW  SF_SER_MW
 1846   1926  3  SF_THR_MW  SF_ARG_MW
 1846   1927  3  SF_THR_MW  SF_LEU_MW
 1846   1928  3  SF_THR_MW  SF_ILE_MW
 1846   1929  3  SF_THR_MW  SF_ALA_MW
 1846   1930  3  SF_THR_MW  SF_ALA_MW
 1846   1931  3  SF_THR_MW  SF_LYS_MW
 1846   1932  3  SF_THR_MW  SF_GLY_MW
 1846   1933  3  SF_THR_MW  SF_SER_MW
 1846   1934  3  SF_THR_MW  SF_PRO_MW
 1846   1935  3  SF_THR_MW  SF_ILE_MW
 1846   1936  3  SF_THR_MW  SF_GLN_MW
 1846   1937  3  SF_THR_MW  SF_PRO_MW
 1846   1938  3  SF_THR_MW  SF_THR_MW
 1846   1939  3  SF_THR_MW  SF_LEU_MW
 1846   1940  3  SF_THR_MW  SF_GLU_MW
 1846   1941  3  SF_THR_MW  SF_SER_MW
 1846   1942  3  SF_THR_MW  SF_LEU_MW
 1846   1943  3  SF_THR_MW  SF_LYS_MW
 1846   1944  3  SF_THR_MW  SF_GLY_MW
 1846   1945  3  SF_THR_MW  SF_LYS_MW
 1846   1946  3  SF_THR_MW  SF_HIS_MW
 1846   1947  3  SF_THR_MW  SF_VAL_MW
 1846   1948  3  SF_THR_MW  SF_GLY_MW
 1846   1949  3  SF_THR_MW  SF_VAL_MW
 1846   1950  3  SF_THR_MW  SF_LEU_MW
 1846   1951  3  SF_THR_MW  SF_GLN_MW
 1846   1952  3  SF_THR_MW  SF_GLY_MW
 1846   1953  3  SF_THR_MW  SF_SER_MW
 1846   1954  3  SF_THR_MW  SF_THR_MW
 1846   1955  3  SF_THR_MW  SF_GLN_MW
 1846   1956  3  SF_THR_MW  SF_GLU_MW
 1846   1957  3  SF_THR_MW  SF_ALA_MW
 1846   1958  3  SF_THR_MW  SF_TYR_MW
 1846   1959  3  SF_THR_MW  SF_ALA_MW
 1846   1960  3  SF_THR_MW  SF_ASN_MW
 1846   1961  3  SF_THR_MW  SF_ASP_MW
 1846   1962  3  SF_THR_MW  SF_ASN_MW
 1846   1963  3  SF_THR_MW  SF_TRP_MW
 1846   1964  3  SF_THR_MW  SF_ARG_MW
 1846   1965  3  SF_THR_MW  SF_THR_MW
 1846   1966  3  SF_THR_MW  SF_LYS_MW
 1846   1967  3  SF_THR_MW  SF_GLY_MW
 1846   1968  3  SF_THR_MW  SF_VAL_MW
 1846   1969  3  SF_THR_MW  SF_ASP_MW
 1846   1970  3  SF_THR_MW  SF_VAL_MW
 1846   1971  3  SF_THR_MW  SF_VAL_MW
 1846   1972  3  SF_THR_MW  SF_ALA_MW
 1846   1973  3  SF_THR_MW  SF_TYR_MW
 1846   1974  3  SF_THR_MW  SF_ALA_MW
 1846   1975  3  SF_THR_MW  SF_ASN_MW
 1846   1976  3  SF_THR_MW  SF_GLN_MW
 1846   1977  3  SF_THR_MW  SF_ASP_MW
 1846   1978  3  SF_THR_MW  SF_LEU_MW
 1846   1979  3  SF_THR_MW  SF_ILE_MW
 1846   1980  3  SF_THR_MW  SF_TYR_MW
 1846   1981  3  SF_THR_MW  SF_SER_MW
 1846   1982  3  SF_THR_MW  SF_ASP_MW
 1846   1983  3  SF_THR_MW  SF_LEU_MW
 1846   1984  3  SF_THR_MW  SF_THR_MW
 1846   1985  3  SF_THR_MW  SF_ALA_MW
 1846   1986  3  SF_THR_MW  SF_GLY_MW
 1846   1987  3  SF_THR_MW  SF_ARG_MW
 1846   1988  3  SF_THR_MW  SF_LEU_MW
 1846   1989  3  SF_THR_MW  SF_ASP_MW
 1846   1990  3  SF_THR_MW  SF_ALA_MW
 1846   1991  3  SF_THR_MW  SF_ALA_MW
 1846   1992  3  SF_THR_MW  SF_LEU_MW
 1846   1993  3  SF_THR_MW  SF_GLN_MW
 1846   1994  3  SF_THR_MW  SF_ASP_MW
 1846   1995  3  SF_THR_MW  SF_GLU_MW
 1846   1996  3  SF_THR_MW  SF_VAL_MW
 1846   1997  3  SF_THR_MW  SF_ALA_MW
 1846   1998  3  SF_THR_MW  SF_ALA_MW
 1846   1999  3  SF_THR_MW  SF_SER_MW
 1846   2000  3  SF_THR_MW  SF_GLU_MW
 1846   2001  3  SF_THR_MW  SF_GLY_MW
 1846   2002  3  SF_THR_MW  SF_PHE_MW
 1846   2003  3  SF_THR_MW  SF_LEU_MW
 1846   2004  3  SF_THR_MW  SF_LYS_MW
 1846   2005  3  SF_THR_MW  SF_GLN_MW
 1846   2006  3  SF_THR_MW  SF_PRO_MW
 1846   2007  3  SF_THR_MW  SF_ALA_MW
 1846   2008  3  SF_THR_MW  SF_GLY_MW
 1846   2009  3  SF_THR_MW  SF_LYS_MW
 1846   2010  3  SF_THR_MW  SF_GLU_MW
 1846   2011  3  SF_THR_MW  SF_TYR_MW
 1846   2012  3  SF_THR_MW  SF_ALA_MW
 1846   2013  3  SF_THR_MW  SF_PHE_MW
 1846   2014  3  SF_THR_MW  SF_ALA_MW
 1846   2015  3  SF_THR_MW  SF_GLY_MW
 1846   2016  3  SF_THR_MW  SF_PRO_MW
 1846   2017  3  SF_THR_MW  SF_SER_MW
 1846   2018  3  SF_THR_MW  SF_VAL_MW
 1846   2019  3  SF_THR_MW  SF_LYS_MW
 1846   2020  3  SF_THR_MW  SF_ASP_MW
 1846   2021  3  SF_THR_MW  SF_LYS_MW
 1846   2022  3  SF_THR_MW  SF_LYS_MW
 1846   2023  3  SF_THR_MW  SF_TYR_MW
 1846   2024  3  SF_THR_MW  SF_PHE_MW
 1846   2025  3  SF_THR_MW  SF_GLY_MW
 1846   2026  3  SF_THR_MW  SF_ASP_MW
 1846   2027  3  SF_THR_MW  SF_GLY_MW
 1846   2028  3  SF_THR_MW  SF_THR_MW
 1846   2029  3  SF_THR_MW  SF_GLY_MW
 1846   2030  3  SF_THR_MW  SF_VAL_MW
 1846   2031  3  SF_THR_MW  SF_GLY_MW
 1846   2032  3  SF_THR_MW  SF_LEU_MW
 1846   2033  3  SF_THR_MW  SF_ARG_MW
 1846   2034  3  SF_THR_MW  SF_LYS_MW
 1846   2035  3  SF_THR_MW  SF_ASP_MW
 1846   2036  3  SF_THR_MW  SF_ASP_MW
 1846   2037  3  SF_THR_MW  SF_THR_MW
 1846   2038  3  SF_THR_MW  SF_GLU_MW
 1846   2039  3  SF_THR_MW  SF_LEU_MW
 1846   2040  3  SF_THR_MW  SF_LYS_MW
 1846   2041  3  SF_THR_MW  SF_ALA_MW
 1846   2042  3  SF_THR_MW  SF_ALA_MW
 1846   2043  3  SF_THR_MW  SF_PHE_MW
 1846   2044  3  SF_THR_MW  SF_ASP_MW
 1846   2045  3  SF_THR_MW  SF_LYS_MW
 1846   2046  3  SF_THR_MW  SF_ALA_MW
 1846   2047  3  SF_THR_MW  SF_LEU_MW
 1846   2048  3  SF_THR_MW  SF_THR_MW
 1846   2049  3  SF_THR_MW  SF_GLU_MW
 1846   2050  3  SF_THR_MW  SF_LEU_MW
 1846   2051  3  SF_THR_MW  SF_ARG_MW
 1846   2052  3  SF_THR_MW  SF_GLN_MW
 1846   2053  3  SF_THR_MW  SF_ASP_MW
 1846   2054  3  SF_THR_MW  SF_GLY_MW
 1846   2055  3  SF_THR_MW  SF_THR_MW
 1846   2056  3  SF_THR_MW  SF_TYR_MW
 1846   2057  3  SF_THR_MW  SF_ASP_MW
 1846   2058  3  SF_THR_MW  SF_LYS_MW
 1846   2059  3  SF_THR_MW  SF_MET_MW
 1846   2060  3  SF_THR_MW  SF_ALA_MW
 1846   2061  3  SF_THR_MW  SF_LYS_MW
 1846   2062  3  SF_THR_MW  SF_LYS_MW
 1846   2063  3  SF_THR_MW  SF_TYR_MW
 1846   2064  3  SF_THR_MW  SF_PHE_MW
 1846   2065  3  SF_THR_MW  SF_ASP_MW
 1846   2066  3  SF_THR_MW  SF_PHE_MW
 1846   2067  3  SF_THR_MW  SF_ASN_MW
 1846   2068  3  SF_THR_MW  SF_VAL_MW
 1846   2069  3  SF_THR_MW  SF_TYR_MW
 1846   2070  3  SF_THR_MW  SF_GLY_MW
 1846   2071  3  SF_THR_MW  SF_ASP_MW
 1847   1847  3  SF_TYR_MW  SF_TYR_MW
 1847   1848  3  SF_TYR_MW  SF_ALA_MW
 1847   1849  3  SF_TYR_MW  SF_PRO_MW
 1847   1850  3  SF_TYR_MW  SF_PHE_MW
 1847   1851  3  SF_TYR_MW  SF_SER_MW
 1847   1852  3  SF_TYR_MW  SF_SER_MW
 1847   1853  3  SF_TYR_MW  SF_LYS_MW
 1847   1854  3  SF_TYR_MW  SF_ASP_MW
 1847   1855  3  SF_TYR_MW  SF_ALA_MW
 1847   1856  3  SF_TYR_MW  SF_LYS_MW
 1847   1857  3  SF_TYR_MW  SF_GLY_MW
 1847   1858  3  SF_TYR_MW  SF_GLU_MW
 1847   1859  3  SF_TYR_MW  SF_PHE_MW
 1847   1860  3  SF_TYR_MW  SF_ILE_MW
 1847   1861  3  SF_TYR_MW  SF_GLY_MW
 1847   1862  3  SF_TYR_MW  SF_PHE_MW
 1847   1863  3  SF_TYR_MW  SF_ASP_MW
 1847   1864  3  SF_TYR_MW  SF_ILE_MW
 1847   1865  3  SF_TYR_MW  SF_ASP_MW
 1847   1866  3  SF_TYR_MW  SF_LEU_MW
 1847   1867  3  SF_TYR_MW  SF_GLY_MW
 1847   1868  3  SF_TYR_MW  SF_ASN_MW
 1847   1869  3  SF_TYR_MW  SF_GLU_MW
 1847   1870  3  SF_TYR_MW  SF_MET_MW
 1847   1871  3  SF_TYR_MW  SF_CYS_MW
 1847   1872  3  SF_TYR_MW  SF_LYS_MW
 1847   1873  3  SF_TYR_MW  SF_ARG_MW
 1847   1874  3  SF_TYR_MW  SF_MET_MW
 1847   1875  3  SF_TYR_MW  SF_GLN_MW
 1847   1876  3  SF_TYR_MW  SF_VAL_MW
 1847   1877  3  SF_TYR_MW  SF_LYS_MW
 1847   1878  3  SF_TYR_MW  SF_CYS_MW
 1847   1879  3  SF_TYR_MW  SF_THR_MW
 1847   1880  3  SF_TYR_MW  SF_TRP_MW
 1847   1881  3  SF_TYR_MW  SF_VAL_MW
 1847   1882  3  SF_TYR_MW  SF_ALA_MW
 1847   1883  3  SF_TYR_MW  SF_SER_MW
 1847   1884  3  SF_TYR_MW  SF_ASP_MW
 1847   1885  3  SF_TYR_MW  SF_PHE_MW
 1847   1886  3  SF_TYR_MW  SF_ASP_MW
 1847   1887  3  SF_TYR_MW  SF_ALA_MW
 1847   1888  3  SF_TYR_MW  SF_LEU_MW
 1847   1889  3  SF_TYR_MW  SF_ILE_MW
 1847   1890  3  SF_TYR_MW  SF_PRO_MW
 1847   1891  3  SF_TYR_MW  SF_SER_MW
 1847   1892  3  SF_TYR_MW  SF_LEU_MW
 1847   1893  3  SF_TYR_MW  SF_LYS_MW
 1847   1894  3  SF_TYR_MW  SF_ALA_MW
 1847   1895  3  SF_TYR_MW  SF_LYS_MW
 1847   1896  3  SF_TYR_MW  SF_LYS_MW
 1847   1897  3  SF_TYR_MW  SF_ILE_MW
 1847   1898  3  SF_TYR_MW  SF_ASP_MW
 1847   1899  3  SF_TYR_MW  SF_ALA_MW
 1847   1900  3  SF_TYR_MW  SF_ILE_MW
 1847   1901  3  SF_TYR_MW  SF_ILE_MW
 1847   1902  3  SF_TYR_MW  SF_SER_MW
 1847   1903  3  SF_TYR_MW  SF_SER_MW
 1847   1904  3  SF_TYR_MW  SF_LEU_MW
 1847   1905  3  SF_TYR_MW  SF_SER_MW
 1847   1906  3  SF_TYR_MW  SF_ILE_MW
 1847   1907  3  SF_TYR_MW  SF_THR_MW
 1847   1908  3  SF_TYR_MW  SF_ASP_MW
 1847   1909  3  SF_TYR_MW  SF_LYS_MW
 1847   1910  3  SF_TYR_MW  SF_ARG_MW
 1847   1911  3  SF_TYR_MW  SF_GLN_MW
 1847   1912  3  SF_TYR_MW  SF_GLN_MW
 1847   1913  3  SF_TYR_MW  SF_GLU_MW
 1847   1914  3  SF_TYR_MW  SF_ILE_MW
 1847   1915  3  SF_TYR_MW  SF_ALA_MW
 1847   1916  3  SF_TYR_MW  SF_PHE_MW
 1847   1917  3  SF_TYR_MW  SF_SER_MW
 1847   1918  3  SF_TYR_MW  SF_ASP_MW
 1847   1919  3  SF_TYR_MW  SF_LYS_MW
 1847   1920  3  SF_TYR_MW  SF_LEU_MW
 1847   1921  3  SF_TYR_MW  SF_TYR_MW
 1847   1922  3  SF_TYR_MW  SF_ALA_MW
 1847   1923  3  SF_TYR_MW  SF_ALA_MW
 1847   1924  3  SF_TYR_MW  SF_ASP_MW
 1847   1925  3  SF_TYR_MW  SF_SER_MW
 1847   1926  3  SF_TYR_MW  SF_ARG_MW
 1847   1927  3  SF_TYR_MW  SF_LEU_MW
 1847   1928  3  SF_TYR_MW  SF_ILE_MW
 1847   1929  3  SF_TYR_MW  SF_ALA_MW
 1847   1930  3  SF_TYR_MW  SF_ALA_MW
 1847   1931  3  SF_TYR_MW  SF_LYS_MW
 1847   1932  3  SF_TYR_MW  SF_GLY_MW
 1847   1933  3  SF_TYR_MW  SF_SER_MW
 1847   1934  3  SF_TYR_MW  SF_PRO_MW
 1847   1935  3  SF_TYR_MW  SF_ILE_MW
 1847   1936  3  SF_TYR_MW  SF_GLN_MW
 1847   1937  3  SF_TYR_MW  SF_PRO_MW
 1847   1938  3  SF_TYR_MW  SF_THR_MW
 1847   1939  3  SF_TYR_MW  SF_LEU_MW
 1847   1940  3  SF_TYR_MW  SF_GLU_MW
 1847   1941  3  SF_TYR_MW  SF_SER_MW
 1847   1942  3  SF_TYR_MW  SF_LEU_MW
 1847   1943  3  SF_TYR_MW  SF_LYS_MW
 1847   1944  3  SF_TYR_MW  SF_GLY_MW
 1847   1945  3  SF_TYR_MW  SF_LYS_MW
 1847   1946  3  SF_TYR_MW  SF_HIS_MW
 1847   1947  3  SF_TYR_MW  SF_VAL_MW
 1847   1948  3  SF_TYR_MW  SF_GLY_MW
 1847   1949  3  SF_TYR_MW  SF_VAL_MW
 1847   1950  3  SF_TYR_MW  SF_LEU_MW
 1847   1951  3  SF_TYR_MW  SF_GLN_MW
 1847   1952  3  SF_TYR_MW  SF_GLY_MW
 1847   1953  3  SF_TYR_MW  SF_SER_MW
 1847   1954  3  SF_TYR_MW  SF_THR_MW
 1847   1955  3  SF_TYR_MW  SF_GLN_MW
 1847   1956  3  SF_TYR_MW  SF_GLU_MW
 1847   1957  3  SF_TYR_MW  SF_ALA_MW
 1847   1958  3  SF_TYR_MW  SF_TYR_MW
 1847   1959  3  SF_TYR_MW  SF_ALA_MW
 1847   1960  3  SF_TYR_MW  SF_ASN_MW
 1847   1961  3  SF_TYR_MW  SF_ASP_MW
 1847   1962  3  SF_TYR_MW  SF_ASN_MW
 1847   1963  3  SF_TYR_MW  SF_TRP_MW
 1847   1964  3  SF_TYR_MW  SF_ARG_MW
 1847   1965  3  SF_TYR_MW  SF_THR_MW
 1847   1966  3  SF_TYR_MW  SF_LYS_MW
 1847   1967  3  SF_TYR_MW  SF_GLY_MW
 1847   1968  3  SF_TYR_MW  SF_VAL_MW
 1847   1969  3  SF_TYR_MW  SF_ASP_MW
 1847   1970  3  SF_TYR_MW  SF_VAL_MW
 1847   1971  3  SF_TYR_MW  SF_VAL_MW
 1847   1972  3  SF_TYR_MW  SF_ALA_MW
 1847   1973  3  SF_TYR_MW  SF_TYR_MW
 1847   1974  3  SF_TYR_MW  SF_ALA_MW
 1847   1975  3  SF_TYR_MW  SF_ASN_MW
 1847   1976  3  SF_TYR_MW  SF_GLN_MW
 1847   1977  3  SF_TYR_MW  SF_ASP_MW
 1847   1978  3  SF_TYR_MW  SF_LEU_MW
 1847   1979  3  SF_TYR_MW  SF_ILE_MW
 1847   1980  3  SF_TYR_MW  SF_TYR_MW
 1847   1981  3  SF_TYR_MW  SF_SER_MW
 1847   1982  3  SF_TYR_MW  SF_ASP_MW
 1847   1983  3  SF_TYR_MW  SF_LEU_MW
 1847   1984  3  SF_TYR_MW  SF_THR_MW
 1847   1985  3  SF_TYR_MW  SF_ALA_MW
 1847   1986  3  SF_TYR_MW  SF_GLY_MW
 1847   1987  3  SF_TYR_MW  SF_ARG_MW
 1847   1988  3  SF_TYR_MW  SF_LEU_MW
 1847   1989  3  SF_TYR_MW  SF_ASP_MW
 1847   1990  3  SF_TYR_MW  SF_ALA_MW
 1847   1991  3  SF_TYR_MW  SF_ALA_MW
 1847   1992  3  SF_TYR_MW  SF_LEU_MW
 1847   1993  3  SF_TYR_MW  SF_GLN_MW
 1847   1994  3  SF_TYR_MW  SF_ASP_MW
 1847   1995  3  SF_TYR_MW  SF_GLU_MW
 1847   1996  3  SF_TYR_MW  SF_VAL_MW
 1847   1997  3  SF_TYR_MW  SF_ALA_MW
 1847   1998  3  SF_TYR_MW  SF_ALA_MW
 1847   1999  3  SF_TYR_MW  SF_SER_MW
 1847   2000  3  SF_TYR_MW  SF_GLU_MW
 1847   2001  3  SF_TYR_MW  SF_GLY_MW
 1847   2002  3  SF_TYR_MW  SF_PHE_MW
 1847   2003  3  SF_TYR_MW  SF_LEU_MW
 1847   2004  3  SF_TYR_MW  SF_LYS_MW
 1847   2005  3  SF_TYR_MW  SF_GLN_MW
 1847   2006  3  SF_TYR_MW  SF_PRO_MW
 1847   2007  3  SF_TYR_MW  SF_ALA_MW
 1847   2008  3  SF_TYR_MW  SF_GLY_MW
 1847   2009  3  SF_TYR_MW  SF_LYS_MW
 1847   2010  3  SF_TYR_MW  SF_GLU_MW
 1847   2011  3  SF_TYR_MW  SF_TYR_MW
 1847   2012  3  SF_TYR_MW  SF_ALA_MW
 1847   2013  3  SF_TYR_MW  SF_PHE_MW
 1847   2014  3  SF_TYR_MW  SF_ALA_MW
 1847   2015  3  SF_TYR_MW  SF_GLY_MW
 1847   2016  3  SF_TYR_MW  SF_PRO_MW
 1847   2017  3  SF_TYR_MW  SF_SER_MW
 1847   2018  3  SF_TYR_MW  SF_VAL_MW
 1847   2019  3  SF_TYR_MW  SF_LYS_MW
 1847   2020  3  SF_TYR_MW  SF_ASP_MW
 1847   2021  3  SF_TYR_MW  SF_LYS_MW
 1847   2022  3  SF_TYR_MW  SF_LYS_MW
 1847   2023  3  SF_TYR_MW  SF_TYR_MW
 1847   2024  3  SF_TYR_MW  SF_PHE_MW
 1847   2025  3  SF_TYR_MW  SF_GLY_MW
 1847   2026  3  SF_TYR_MW  SF_ASP_MW
 1847   2027  3  SF_TYR_MW  SF_GLY_MW
 1847   2028  3  SF_TYR_MW  SF_THR_MW
 1847   2029  3  SF_TYR_MW  SF_GLY_MW
 1847   2030  3  SF_TYR_MW  SF_VAL_MW
 1847   2031  3  SF_TYR_MW  SF_GLY_MW
 1847   2032  3  SF_TYR_MW  SF_LEU_MW
 1847   2033  3  SF_TYR_MW  SF_ARG_MW
 1847   2034  3  SF_TYR_MW  SF_LYS_MW
 1847   2035  3  SF_TYR_MW  SF_ASP_MW
 1847   2036  3  SF_TYR_MW  SF_ASP_MW
 1847   2037  3  SF_TYR_MW  SF_THR_MW
 1847   2038  3  SF_TYR_MW  SF_GLU_MW
 1847   2039  3  SF_TYR_MW  SF_LEU_MW
 1847   2040  3  SF_TYR_MW  SF_LYS_MW
 1847   2041  3  SF_TYR_MW  SF_ALA_MW
 1847   2042  3  SF_TYR_MW  SF_ALA_MW
 1847   2043  3  SF_TYR_MW  SF_PHE_MW
 1847   2044  3  SF_TYR_MW  SF_ASP_MW
 1847   2045  3  SF_TYR_MW  SF_LYS_MW
 1847   2046  3  SF_TYR_MW  SF_ALA_MW
 1847   2047  3  SF_TYR_MW  SF_LEU_MW
 1847   2048  3  SF_TYR_MW  SF_THR_MW
 1847   2049  3  SF_TYR_MW  SF_GLU_MW
 1847   2050  3  SF_TYR_MW  SF_LEU_MW
 1847   2051  3  SF_TYR_MW  SF_ARG_MW
 1847   2052  3  SF_TYR_MW  SF_GLN_MW
 1847   2053  3  SF_TYR_MW  SF_ASP_MW
 1847   2054  3  SF_TYR_MW  SF_GLY_MW
 1847   2055  3  SF_TYR_MW  SF_THR_MW
 1847   2056  3  SF_TYR_MW  SF_TYR_MW
 1847   2057  3  SF_TYR_MW  SF_ASP_MW
 1847   2058  3  SF_TYR_MW  SF_LYS_MW
 1847   2059  3  SF_TYR_MW  SF_MET_MW
 1847   2060  3  SF_TYR_MW  SF_ALA_MW
 1847   2061  3  SF_TYR_MW  SF_LYS_MW
 1847   2062  3  SF_TYR_MW  SF_LYS_MW
 1847   2063  3  SF_TYR_MW  SF_TYR_MW
 1847   2064  3  SF_TYR_MW  SF_PHE_MW
 1847   2065  3  SF_TYR_MW  SF_ASP_MW
 1847   2066  3  SF_TYR_MW  SF_PHE_MW
 1847   2067  3  SF_TYR_MW  SF_ASN_MW
 1847   2068  3  SF_TYR_MW  SF_VAL_MW
 1847   2069  3  SF_TYR_MW  SF_TYR_MW
 1847   2070  3  SF_TYR_MW  SF_GLY_MW
 1847   2071  3  SF_TYR_MW  SF_ASP_MW
 1848   1848  3  SF_ALA_MW  SF_ALA_MW
 1848   1849  3  SF_ALA_MW  SF_PRO_MW
 1848   1850  3  SF_ALA_MW  SF_PHE_MW
 1848   1851  3  SF_ALA_MW  SF_SER_MW
 1848   1852  3  SF_ALA_MW  SF_SER_MW
 1848   1853  3  SF_ALA_MW  SF_LYS_MW
 1848   1854  3  SF_ALA_MW  SF_ASP_MW
 1848   1855  3  SF_ALA_MW  SF_ALA_MW
 1848   1856  3  SF_ALA_MW  SF_LYS_MW
 1848   1857  3  SF_ALA_MW  SF_GLY_MW
 1848   1858  3  SF_ALA_MW  SF_GLU_MW
 1848   1859  3  SF_ALA_MW  SF_PHE_MW
 1848   1860  3  SF_ALA_MW  SF_ILE_MW
 1848   1861  3  SF_ALA_MW  SF_GLY_MW
 1848   1862  3  SF_ALA_MW  SF_PHE_MW
 1848   1863  3  SF_ALA_MW  SF_ASP_MW
 1848   1864  3  SF_ALA_MW  SF_ILE_MW
 1848   1865  3  SF_ALA_MW  SF_ASP_MW
 1848   1866  3  SF_ALA_MW  SF_LEU_MW
 1848   1867  3  SF_ALA_MW  SF_GLY_MW
 1848   1868  3  SF_ALA_MW  SF_ASN_MW
 1848   1869  3  SF_ALA_MW  SF_GLU_MW
 1848   1870  3  SF_ALA_MW  SF_MET_MW
 1848   1871  3  SF_ALA_MW  SF_CYS_MW
 1848   1872  3  SF_ALA_MW  SF_LYS_MW
 1848   1873  3  SF_ALA_MW  SF_ARG_MW
 1848   1874  3  SF_ALA_MW  SF_MET_MW
 1848   1875  3  SF_ALA_MW  SF_GLN_MW
 1848   1876  3  SF_ALA_MW  SF_VAL_MW
 1848   1877  3  SF_ALA_MW  SF_LYS_MW
 1848   1878  3  SF_ALA_MW  SF_CYS_MW
 1848   1879  3  SF_ALA_MW  SF_THR_MW
 1848   1880  3  SF_ALA_MW  SF_TRP_MW
 1848   1881  3  SF_ALA_MW  SF_VAL_MW
 1848   1882  3  SF_ALA_MW  SF_ALA_MW
 1848   1883  3  SF_ALA_MW  SF_SER_MW
 1848   1884  3  SF_ALA_MW  SF_ASP_MW
 1848   1885  3  SF_ALA_MW  SF_PHE_MW
 1848   1886  3  SF_ALA_MW  SF_ASP_MW
 1848   1887  3  SF_ALA_MW  SF_ALA_MW
 1848   1888  3  SF_ALA_MW  SF_LEU_MW
 1848   1889  3  SF_ALA_MW  SF_ILE_MW
 1848   1890  3  SF_ALA_MW  SF_PRO_MW
 1848   1891  3  SF_ALA_MW  SF_SER_MW
 1848   1892  3  SF_ALA_MW  SF_LEU_MW
 1848   1893  3  SF_ALA_MW  SF_LYS_MW
 1848   1894  3  SF_ALA_MW  SF_ALA_MW
 1848   1895  3  SF_ALA_MW  SF_LYS_MW
 1848   1896  3  SF_ALA_MW  SF_LYS_MW
 1848   1897  3  SF_ALA_MW  SF_ILE_MW
 1848   1898  3  SF_ALA_MW  SF_ASP_MW
 1848   1899  3  SF_ALA_MW  SF_ALA_MW
 1848   1900  3  SF_ALA_MW  SF_ILE_MW
 1848   1901  3  SF_ALA_MW  SF_ILE_MW
 1848   1902  3  SF_ALA_MW  SF_SER_MW
 1848   1903  3  SF_ALA_MW  SF_SER_MW
 1848   1904  3  SF_ALA_MW  SF_LEU_MW
 1848   1905  3  SF_ALA_MW  SF_SER_MW
 1848   1906  3  SF_ALA_MW  SF_ILE_MW
 1848   1907  3  SF_ALA_MW  SF_THR_MW
 1848   1908  3  SF_ALA_MW  SF_ASP_MW
 1848   1909  3  SF_ALA_MW  SF_LYS_MW
 1848   1910  3  SF_ALA_MW  SF_ARG_MW
 1848   1911  3  SF_ALA_MW  SF_GLN_MW
 1848   1912  3  SF_ALA_MW  SF_GLN_MW
 1848   1913  3  SF_ALA_MW  SF_GLU_MW
 1848   1914  3  SF_ALA_MW  SF_ILE_MW
 1848   1915  3  SF_ALA_MW  SF_ALA_MW
 1848   1916  3  SF_ALA_MW  SF_PHE_MW
 1848   1917  3  SF_ALA_MW  SF_SER_MW
 1848   1918  3  SF_ALA_MW  SF_ASP_MW
 1848   1919  3  SF_ALA_MW  SF_LYS_MW
 1848   1920  3  SF_ALA_MW  SF_LEU_MW
 1848   1921  3  SF_ALA_MW  SF_TYR_MW
 1848   1922  3  SF_ALA_MW  SF_ALA_MW
 1848   1923  3  SF_ALA_MW  SF_ALA_MW
 1848   1924  3  SF_ALA_MW  SF_ASP_MW
 1848   1925  3  SF_ALA_MW  SF_SER_MW
 1848   1926  3  SF_ALA_MW  SF_ARG_MW
 1848   1927  3  SF_ALA_MW  SF_LEU_MW
 1848   1928  3  SF_ALA_MW  SF_ILE_MW
 1848   1929  3  SF_ALA_MW  SF_ALA_MW
 1848   1930  3  SF_ALA_MW  SF_ALA_MW
 1848   1931  3  SF_ALA_MW  SF_LYS_MW
 1848   1932  3  SF_ALA_MW  SF_GLY_MW
 1848   1933  3  SF_ALA_MW  SF_SER_MW
 1848   1934  3  SF_ALA_MW  SF_PRO_MW
 1848   1935  3  SF_ALA_MW  SF_ILE_MW
 1848   1936  3  SF_ALA_MW  SF_GLN_MW
 1848   1937  3  SF_ALA_MW  SF_PRO_MW
 1848   1938  3  SF_ALA_MW  SF_THR_MW
 1848   1939  3  SF_ALA_MW  SF_LEU_MW
 1848   1940  3  SF_ALA_MW  SF_GLU_MW
 1848   1941  3  SF_ALA_MW  SF_SER_MW
 1848   1942  3  SF_ALA_MW  SF_LEU_MW
 1848   1943  3  SF_ALA_MW  SF_LYS_MW
 1848   1944  3  SF_ALA_MW  SF_GLY_MW
 1848   1945  3  SF_ALA_MW  SF_LYS_MW
 1848   1946  3  SF_ALA_MW  SF_HIS_MW
 1848   1947  3  SF_ALA_MW  SF_VAL_MW
 1848   1948  3  SF_ALA_MW  SF_GLY_MW
 1848   1949  3  SF_ALA_MW  SF_VAL_MW
 1848   1950  3  SF_ALA_MW  SF_LEU_MW
 1848   1951  3  SF_ALA_MW  SF_GLN_MW
 1848   1952  3  SF_ALA_MW  SF_GLY_MW
 1848   1953  3  SF_ALA_MW  SF_SER_MW
 1848   1954  3  SF_ALA_MW  SF_THR_MW
 1848   1955  3  SF_ALA_MW  SF_GLN_MW
 1848   1956  3  SF_ALA_MW  SF_GLU_MW
 1848   1957  3  SF_ALA_MW  SF_ALA_MW
 1848   1958  3  SF_ALA_MW  SF_TYR_MW
 1848   1959  3  SF_ALA_MW  SF_ALA_MW
 1848   1960  3  SF_ALA_MW  SF_ASN_MW
 1848   1961  3  SF_ALA_MW  SF_ASP_MW
 1848   1962  3  SF_ALA_MW  SF_ASN_MW
 1848   1963  3  SF_ALA_MW  SF_TRP_MW
 1848   1964  3  SF_ALA_MW  SF_ARG_MW
 1848   1965  3  SF_ALA_MW  SF_THR_MW
 1848   1966  3  SF_ALA_MW  SF_LYS_MW
 1848   1967  3  SF_ALA_MW  SF_GLY_MW
 1848   1968  3  SF_ALA_MW  SF_VAL_MW
 1848   1969  3  SF_ALA_MW  SF_ASP_MW
 1848   1970  3  SF_ALA_MW  SF_VAL_MW
 1848   1971  3  SF_ALA_MW  SF_VAL_MW
 1848   1972  3  SF_ALA_MW  SF_ALA_MW
 1848   1973  3  SF_ALA_MW  SF_TYR_MW
 1848   1974  3  SF_ALA_MW  SF_ALA_MW
 1848   1975  3  SF_ALA_MW  SF_ASN_MW
 1848   1976  3  SF_ALA_MW  SF_GLN_MW
 1848   1977  3  SF_ALA_MW  SF_ASP_MW
 1848   1978  3  SF_ALA_MW  SF_LEU_MW
 1848   1979  3  SF_ALA_MW  SF_ILE_MW
 1848   1980  3  SF_ALA_MW  SF_TYR_MW
 1848   1981  3  SF_ALA_MW  SF_SER_MW
 1848   1982  3  SF_ALA_MW  SF_ASP_MW
 1848   1983  3  SF_ALA_MW  SF_LEU_MW
 1848   1984  3  SF_ALA_MW  SF_THR_MW
 1848   1985  3  SF_ALA_MW  SF_ALA_MW
 1848   1986  3  SF_ALA_MW  SF_GLY_MW
 1848   1987  3  SF_ALA_MW  SF_ARG_MW
 1848   1988  3  SF_ALA_MW  SF_LEU_MW
 1848   1989  3  SF_ALA_MW  SF_ASP_MW
 1848   1990  3  SF_ALA_MW  SF_ALA_MW
 1848   1991  3  SF_ALA_MW  SF_ALA_MW
 1848   1992  3  SF_ALA_MW  SF_LEU_MW
 1848   1993  3  SF_ALA_MW  SF_GLN_MW
 1848   1994  3  SF_ALA_MW  SF_ASP_MW
 1848   1995  3  SF_ALA_MW  SF_GLU_MW
 1848   1996  3  SF_ALA_MW  SF_VAL_MW
 1848   1997  3  SF_ALA_MW  SF_ALA_MW
 1848   1998  3  SF_ALA_MW  SF_ALA_MW
 1848   1999  3  SF_ALA_MW  SF_SER_MW
 1848   2000  3  SF_ALA_MW  SF_GLU_MW
 1848   2001  3  SF_ALA_MW  SF_GLY_MW
 1848   2002  3  SF_ALA_MW  SF_PHE_MW
 1848   2003  3  SF_ALA_MW  SF_LEU_MW
 1848   2004  3  SF_ALA_MW  SF_LYS_MW
 1848   2005  3  SF_ALA_MW  SF_GLN_MW
 1848   2006  3  SF_ALA_MW  SF_PRO_MW
 1848   2007  3  SF_ALA_MW  SF_ALA_MW
 1848   2008  3  SF_ALA_MW  SF_GLY_MW
 1848   2009  3  SF_ALA_MW  SF_LYS_MW
 1848   2010  3  SF_ALA_MW  SF_GLU_MW
 1848   2011  3  SF_ALA_MW  SF_TYR_MW
 1848   2012  3  SF_ALA_MW  SF_ALA_MW
 1848   2013  3  SF_ALA_MW  SF_PHE_MW
 1848   2014  3  SF_ALA_MW  SF_ALA_MW
 1848   2015  3  SF_ALA_MW  SF_GLY_MW
 1848   2016  3  SF_ALA_MW  SF_PRO_MW
 1848   2017  3  SF_ALA_MW  SF_SER_MW
 1848   2018  3  SF_ALA_MW  SF_VAL_MW
 1848   2019  3  SF_ALA_MW  SF_LYS_MW
 1848   2020  3  SF_ALA_MW  SF_ASP_MW
 1848   2021  3  SF_ALA_MW  SF_LYS_MW
 1848   2022  3  SF_ALA_MW  SF_LYS_MW
 1848   2023  3  SF_ALA_MW  SF_TYR_MW
 1848   2024  3  SF_ALA_MW  SF_PHE_MW
 1848   2025  3  SF_ALA_MW  SF_GLY_MW
 1848   2026  3  SF_ALA_MW  SF_ASP_MW
 1848   2027  3  SF_ALA_MW  SF_GLY_MW
 1848   2028  3  SF_ALA_MW  SF_THR_MW
 1848   2029  3  SF_ALA_MW  SF_GLY_MW
 1848   2030  3  SF_ALA_MW  SF_VAL_MW
 1848   2031  3  SF_ALA_MW  SF_GLY_MW
 1848   2032  3  SF_ALA_MW  SF_LEU_MW
 1848   2033  3  SF_ALA_MW  SF_ARG_MW
 1848   2034  3  SF_ALA_MW  SF_LYS_MW
 1848   2035  3  SF_ALA_MW  SF_ASP_MW
 1848   2036  3  SF_ALA_MW  SF_ASP_MW
 1848   2037  3  SF_ALA_MW  SF_THR_MW
 1848   2038  3  SF_ALA_MW  SF_GLU_MW
 1848   2039  3  SF_ALA_MW  SF_LEU_MW
 1848   2040  3  SF_ALA_MW  SF_LYS_MW
 1848   2041  3  SF_ALA_MW  SF_ALA_MW
 1848   2042  3  SF_ALA_MW  SF_ALA_MW
 1848   2043  3  SF_ALA_MW  SF_PHE_MW
 1848   2044  3  SF_ALA_MW  SF_ASP_MW
 1848   2045  3  SF_ALA_MW  SF_LYS_MW
 1848   2046  3  SF_ALA_MW  SF_ALA_MW
 1848   2047  3  SF_ALA_MW  SF_LEU_MW
 1848   2048  3  SF_ALA_MW  SF_THR_MW
 1848   2049  3  SF_ALA_MW  SF_GLU_MW
 1848   2050  3  SF_ALA_MW  SF_LEU_MW
 1848   2051  3  SF_ALA_MW  SF_ARG_MW
 1848   2052  3  SF_ALA_MW  SF_GLN_MW
 1848   2053  3  SF_ALA_MW  SF_ASP_MW
 1848   2054  3  SF_ALA_MW  SF_GLY_MW
 1848   2055  3  SF_ALA_MW  SF_THR_MW
 1848   2056  3  SF_ALA_MW  SF_TYR_MW
 1848   2057  3  SF_ALA_MW  SF_ASP_MW
 1848   2058  3  SF_ALA_MW  SF_LYS_MW
 1848   2059  3  SF_ALA_MW  SF_MET_MW
 1848   2060  3  SF_ALA_MW  SF_ALA_MW
 1848   2061  3  SF_ALA_MW  SF_LYS_MW
 1848   2062  3  SF_ALA_MW  SF_LYS_MW
 1848   2063  3  SF_ALA_MW  SF_TYR_MW
 1848   2064  3  SF_ALA_MW  SF_PHE_MW
 1848   2065  3  SF_ALA_MW  SF_ASP_MW
 1848   2066  3  SF_ALA_MW  SF_PHE_MW
 1848   2067  3  SF_ALA_MW  SF_ASN_MW
 1848   2068  3  SF_ALA_MW  SF_VAL_MW
 1848   2069  3  SF_ALA_MW  SF_TYR_MW
 1848   2070  3  SF_ALA_MW  SF_GLY_MW
 1848   2071  3  SF_ALA_MW  SF_ASP_MW
 1849   1849  3  SF_PRO_MW  SF_PRO_MW
 1849   1850  3  SF_PRO_MW  SF_PHE_MW
 1849   1851  3  SF_PRO_MW  SF_SER_MW
 1849   1852  3  SF_PRO_MW  SF_SER_MW
 1849   1853  3  SF_PRO_MW  SF_LYS_MW
 1849   1854  3  SF_PRO_MW  SF_ASP_MW
 1849   1855  3  SF_PRO_MW  SF_ALA_MW
 1849   1856  3  SF_PRO_MW  SF_LYS_MW
 1849   1857  3  SF_PRO_MW  SF_GLY_MW
 1849   1858  3  SF_PRO_MW  SF_GLU_MW
 1849   1859  3  SF_PRO_MW  SF_PHE_MW
 1849   1860  3  SF_PRO_MW  SF_ILE_MW
 1849   1861  3  SF_PRO_MW  SF_GLY_MW
 1849   1862  3  SF_PRO_MW  SF_PHE_MW
 1849   1863  3  SF_PRO_MW  SF_ASP_MW
 1849   1864  3  SF_PRO_MW  SF_ILE_MW
 1849   1865  3  SF_PRO_MW  SF_ASP_MW
 1849   1866  3  SF_PRO_MW  SF_LEU_MW
 1849   1867  3  SF_PRO_MW  SF_GLY_MW
 1849   1868  3  SF_PRO_MW  SF_ASN_MW
 1849   1869  3  SF_PRO_MW  SF_GLU_MW
 1849   1870  3  SF_PRO_MW  SF_MET_MW
 1849   1871  3  SF_PRO_MW  SF_CYS_MW
 1849   1872  3  SF_PRO_MW  SF_LYS_MW
 1849   1873  3  SF_PRO_MW  SF_ARG_MW
 1849   1874  3  SF_PRO_MW  SF_MET_MW
 1849   1875  3  SF_PRO_MW  SF_GLN_MW
 1849   1876  3  SF_PRO_MW  SF_VAL_MW
 1849   1877  3  SF_PRO_MW  SF_LYS_MW
 1849   1878  3  SF_PRO_MW  SF_CYS_MW
 1849   1879  3  SF_PRO_MW  SF_THR_MW
 1849   1880  3  SF_PRO_MW  SF_TRP_MW
 1849   1881  3  SF_PRO_MW  SF_VAL_MW
 1849   1882  3  SF_PRO_MW  SF_ALA_MW
 1849   1883  3  SF_PRO_MW  SF_SER_MW
 1849   1884  3  SF_PRO_MW  SF_ASP_MW
 1849   1885  3  SF_PRO_MW  SF_PHE_MW
 1849   1886  3  SF_PRO_MW  SF_ASP_MW
 1849   1887  3  SF_PRO_MW  SF_ALA_MW
 1849   1888  3  SF_PRO_MW  SF_LEU_MW
 1849   1889  3  SF_PRO_MW  SF_ILE_MW
 1849   1890  3  SF_PRO_MW  SF_PRO_MW
 1849   1891  3  SF_PRO_MW  SF_SER_MW
 1849   1892  3  SF_PRO_MW  SF_LEU_MW
 1849   1893  3  SF_PRO_MW  SF_LYS_MW
 1849   1894  3  SF_PRO_MW  SF_ALA_MW
 1849   1895  3  SF_PRO_MW  SF_LYS_MW
 1849   1896  3  SF_PRO_MW  SF_LYS_MW
 1849   1897  3  SF_PRO_MW  SF_ILE_MW
 1849   1898  3  SF_PRO_MW  SF_ASP_MW
 1849   1899  3  SF_PRO_MW  SF_ALA_MW
 1849   1900  3  SF_PRO_MW  SF_ILE_MW
 1849   1901  3  SF_PRO_MW  SF_ILE_MW
 1849   1902  3  SF_PRO_MW  SF_SER_MW
 1849   1903  3  SF_PRO_MW  SF_SER_MW
 1849   1904  3  SF_PRO_MW  SF_LEU_MW
 1849   1905  3  SF_PRO_MW  SF_SER_MW
 1849   1906  3  SF_PRO_MW  SF_ILE_MW
 1849   1907  3  SF_PRO_MW  SF_THR_MW
 1849   1908  3  SF_PRO_MW  SF_ASP_MW
 1849   1909  3  SF_PRO_MW  SF_LYS_MW
 1849   1910  3  SF_PRO_MW  SF_ARG_MW
 1849   1911  3  SF_PRO_MW  SF_GLN_MW
 1849   1912  3  SF_PRO_MW  SF_GLN_MW
 1849   1913  3  SF_PRO_MW  SF_GLU_MW
 1849   1914  3  SF_PRO_MW  SF_ILE_MW
 1849   1915  3  SF_PRO_MW  SF_ALA_MW
 1849   1916  3  SF_PRO_MW  SF_PHE_MW
 1849   1917  3  SF_PRO_MW  SF_SER_MW
 1849   1918  3  SF_PRO_MW  SF_ASP_MW
 1849   1919  3  SF_PRO_MW  SF_LYS_MW
 1849   1920  3  SF_PRO_MW  SF_LEU_MW
 1849   1921  3  SF_PRO_MW  SF_TYR_MW
 1849   1922  3  SF_PRO_MW  SF_ALA_MW
 1849   1923  3  SF_PRO_MW  SF_ALA_MW
 1849   1924  3  SF_PRO_MW  SF_ASP_MW
 1849   1925  3  SF_PRO_MW  SF_SER_MW
 1849   1926  3  SF_PRO_MW  SF_ARG_MW
 1849   1927  3  SF_PRO_MW  SF_LEU_MW
 1849   1928  3  SF_PRO_MW  SF_ILE_MW
 1849   1929  3  SF_PRO_MW  SF_ALA_MW
 1849   1930  3  SF_PRO_MW  SF_ALA_MW
 1849   1931  3  SF_PRO_MW  SF_LYS_MW
 1849   1932  3  SF_PRO_MW  SF_GLY_MW
 1849   1933  3  SF_PRO_MW  SF_SER_MW
 1849   1934  3  SF_PRO_MW  SF_PRO_MW
 1849   1935  3  SF_PRO_MW  SF_ILE_MW
 1849   1936  3  SF_PRO_MW  SF_GLN_MW
 1849   1937  3  SF_PRO_MW  SF_PRO_MW
 1849   1938  3  SF_PRO_MW  SF_THR_MW
 1849   1939  3  SF_PRO_MW  SF_LEU_MW
 1849   1940  3  SF_PRO_MW  SF_GLU_MW
 1849   1941  3  SF_PRO_MW  SF_SER_MW
 1849   1942  3  SF_PRO_MW  SF_LEU_MW
 1849   1943  3  SF_PRO_MW  SF_LYS_MW
 1849   1944  3  SF_PRO_MW  SF_GLY_MW
 1849   1945  3  SF_PRO_MW  SF_LYS_MW
 1849   1946  3  SF_PRO_MW  SF_HIS_MW
 1849   1947  3  SF_PRO_MW  SF_VAL_MW
 1849   1948  3  SF_PRO_MW  SF_GLY_MW
 1849   1949  3  SF_PRO_MW  SF_VAL_MW
 1849   1950  3  SF_PRO_MW  SF_LEU_MW
 1849   1951  3  SF_PRO_MW  SF_GLN_MW
 1849   1952  3  SF_PRO_MW  SF_GLY_MW
 1849   1953  3  SF_PRO_MW  SF_SER_MW
 1849   1954  3  SF_PRO_MW  SF_THR_MW
 1849   1955  3  SF_PRO_MW  SF_GLN_MW
 1849   1956  3  SF_PRO_MW  SF_GLU_MW
 1849   1957  3  SF_PRO_MW  SF_ALA_MW
 1849   1958  3  SF_PRO_MW  SF_TYR_MW
 1849   1959  3  SF_PRO_MW  SF_ALA_MW
 1849   1960  3  SF_PRO_MW  SF_ASN_MW
 1849   1961  3  SF_PRO_MW  SF_ASP_MW
 1849   1962  3  SF_PRO_MW  SF_ASN_MW
 1849   1963  3  SF_PRO_MW  SF_TRP_MW
 1849   1964  3  SF_PRO_MW  SF_ARG_MW
 1849   1965  3  SF_PRO_MW  SF_THR_MW
 1849   1966  3  SF_PRO_MW  SF_LYS_MW
 1849   1967  3  SF_PRO_MW  SF_GLY_MW
 1849   1968  3  SF_PRO_MW  SF_VAL_MW
 1849   1969  3  SF_PRO_MW  SF_ASP_MW
 1849   1970  3  SF_PRO_MW  SF_VAL_MW
 1849   1971  3  SF_PRO_MW  SF_VAL_MW
 1849   1972  3  SF_PRO_MW  SF_ALA_MW
 1849   1973  3  SF_PRO_MW  SF_TYR_MW
 1849   1974  3  SF_PRO_MW  SF_ALA_MW
 1849   1975  3  SF_PRO_MW  SF_ASN_MW
 1849   1976  3  SF_PRO_MW  SF_GLN_MW
 1849   1977  3  SF_PRO_MW  SF_ASP_MW
 1849   1978  3  SF_PRO_MW  SF_LEU_MW
 1849   1979  3  SF_PRO_MW  SF_ILE_MW
 1849   1980  3  SF_PRO_MW  SF_TYR_MW
 1849   1981  3  SF_PRO_MW  SF_SER_MW
 1849   1982  3  SF_PRO_MW  SF_ASP_MW
 1849   1983  3  SF_PRO_MW  SF_LEU_MW
 1849   1984  3  SF_PRO_MW  SF_THR_MW
 1849   1985  3  SF_PRO_MW  SF_ALA_MW
 1849   1986  3  SF_PRO_MW  SF_GLY_MW
 1849   1987  3  SF_PRO_MW  SF_ARG_MW
 1849   1988  3  SF_PRO_MW  SF_LEU_MW
 1849   1989  3  SF_PRO_MW  SF_ASP_MW
 1849   1990  3  SF_PRO_MW  SF_ALA_MW
 1849   1991  3  SF_PRO_MW  SF_ALA_MW
 1849   1992  3  SF_PRO_MW  SF_LEU_MW
 1849   1993  3  SF_PRO_MW  SF_GLN_MW
 1849   1994  3  SF_PRO_MW  SF_ASP_MW
 1849   1995  3  SF_PRO_MW  SF_GLU_MW
 1849   1996  3  SF_PRO_MW  SF_VAL_MW
 1849   1997  3  SF_PRO_MW  SF_ALA_MW
 1849   1998  3  SF_PRO_MW  SF_ALA_MW
 1849   1999  3  SF_PRO_MW  SF_SER_MW
 1849   2000  3  SF_PRO_MW  SF_GLU_MW
 1849   2001  3  SF_PRO_MW  SF_GLY_MW
 1849   2002  3  SF_PRO_MW  SF_PHE_MW
 1849   2003  3  SF_PRO_MW  SF_LEU_MW
 1849   2004  3  SF_PRO_MW  SF_LYS_MW
 1849   2005  3  SF_PRO_MW  SF_GLN_MW
 1849   2006  3  SF_PRO_MW  SF_PRO_MW
 1849   2007  3  SF_PRO_MW  SF_ALA_MW
 1849   2008  3  SF_PRO_MW  SF_GLY_MW
 1849   2009  3  SF_PRO_MW  SF_LYS_MW
 1849   2010  3  SF_PRO_MW  SF_GLU_MW
 1849   2011  3  SF_PRO_MW  SF_TYR_MW
 1849   2012  3  SF_PRO_MW  SF_ALA_MW
 1849   2013  3  SF_PRO_MW  SF_PHE_MW
 1849   2014  3  SF_PRO_MW  SF_ALA_MW
 1849   2015  3  SF_PRO_MW  SF_GLY_MW
 1849   2016  3  SF_PRO_MW  SF_PRO_MW
 1849   2017  3  SF_PRO_MW  SF_SER_MW
 1849   2018  3  SF_PRO_MW  SF_VAL_MW
 1849   2019  3  SF_PRO_MW  SF_LYS_MW
 1849   2020  3  SF_PRO_MW  SF_ASP_MW
 1849   2021  3  SF_PRO_MW  SF_LYS_MW
 1849   2022  3  SF_PRO_MW  SF_LYS_MW
 1849   2023  3  SF_PRO_MW  SF_TYR_MW
 1849   2024  3  SF_PRO_MW  SF_PHE_MW
 1849   2025  3  SF_PRO_MW  SF_GLY_MW
 1849   2026  3  SF_PRO_MW  SF_ASP_MW
 1849   2027  3  SF_PRO_MW  SF_GLY_MW
 1849   2028  3  SF_PRO_MW  SF_THR_MW
 1849   2029  3  SF_PRO_MW  SF_GLY_MW
 1849   2030  3  SF_PRO_MW  SF_VAL_MW
 1849   2031  3  SF_PRO_MW  SF_GLY_MW
 1849   2032  3  SF_PRO_MW  SF_LEU_MW
 1849   2033  3  SF_PRO_MW  SF_ARG_MW
 1849   2034  3  SF_PRO_MW  SF_LYS_MW
 1849   2035  3  SF_PRO_MW  SF_ASP_MW
 1849   2036  3  SF_PRO_MW  SF_ASP_MW
 1849   2037  3  SF_PRO_MW  SF_THR_MW
 1849   2038  3  SF_PRO_MW  SF_GLU_MW
 1849   2039  3  SF_PRO_MW  SF_LEU_MW
 1849   2040  3  SF_PRO_MW  SF_LYS_MW
 1849   2041  3  SF_PRO_MW  SF_ALA_MW
 1849   2042  3  SF_PRO_MW  SF_ALA_MW
 1849   2043  3  SF_PRO_MW  SF_PHE_MW
 1849   2044  3  SF_PRO_MW  SF_ASP_MW
 1849   2045  3  SF_PRO_MW  SF_LYS_MW
 1849   2046  3  SF_PRO_MW  SF_ALA_MW
 1849   2047  3  SF_PRO_MW  SF_LEU_MW
 1849   2048  3  SF_PRO_MW  SF_THR_MW
 1849   2049  3  SF_PRO_MW  SF_GLU_MW
 1849   2050  3  SF_PRO_MW  SF_LEU_MW
 1849   2051  3  SF_PRO_MW  SF_ARG_MW
 1849   2052  3  SF_PRO_MW  SF_GLN_MW
 1849   2053  3  SF_PRO_MW  SF_ASP_MW
 1849   2054  3  SF_PRO_MW  SF_GLY_MW
 1849   2055  3  SF_PRO_MW  SF_THR_MW
 1849   2056  3  SF_PRO_MW  SF_TYR_MW
 1849   2057  3  SF_PRO_MW  SF_ASP_MW
 1849   2058  3  SF_PRO_MW  SF_LYS_MW
 1849   2059  3  SF_PRO_MW  SF_MET_MW
 1849   2060  3  SF_PRO_MW  SF_ALA_MW
 1849   2061  3  SF_PRO_MW  SF_LYS_MW
 1849   2062  3  SF_PRO_MW  SF_LYS_MW
 1849   2063  3  SF_PRO_MW  SF_TYR_MW
 1849   2064  3  SF_PRO_MW  SF_PHE_MW
 1849   2065  3  SF_PRO_MW  SF_ASP_MW
 1849   2066  3  SF_PRO_MW  SF_PHE_MW
 1849   2067  3  SF_PRO_MW  SF_ASN_MW
 1849   2068  3  SF_PRO_MW  SF_VAL_MW
 1849   2069  3  SF_PRO_MW  SF_TYR_MW
 1849   2070  3  SF_PRO_MW  SF_GLY_MW
 1849   2071  3  SF_PRO_MW  SF_ASP_MW
 1850   1850  3  SF_PHE_MW  SF_PHE_MW
 1850   1851  3  SF_PHE_MW  SF_SER_MW
 1850   1852  3  SF_PHE_MW  SF_SER_MW
 1850   1853  3  SF_PHE_MW  SF_LYS_MW
 1850   1854  3  SF_PHE_MW  SF_ASP_MW
 1850   1855  3  SF_PHE_MW  SF_ALA_MW
 1850   1856  3  SF_PHE_MW  SF_LYS_MW
 1850   1857  3  SF_PHE_MW  SF_GLY_MW
 1850   1858  3  SF_PHE_MW  SF_GLU_MW
 1850   1859  3  SF_PHE_MW  SF_PHE_MW
 1850   1860  3  SF_PHE_MW  SF_ILE_MW
 1850   1861  3  SF_PHE_MW  SF_GLY_MW
 1850   1862  3  SF_PHE_MW  SF_PHE_MW
 1850   1863  3  SF_PHE_MW  SF_ASP_MW
 1850   1864  3  SF_PHE_MW  SF_ILE_MW
 1850   1865  3  SF_PHE_MW  SF_ASP_MW
 1850   1866  3  SF_PHE_MW  SF_LEU_MW
 1850   1867  3  SF_PHE_MW  SF_GLY_MW
 1850   1868  3  SF_PHE_MW  SF_ASN_MW
 1850   1869  3  SF_PHE_MW  SF_GLU_MW
 1850   1870  3  SF_PHE_MW  SF_MET_MW
 1850   1871  3  SF_PHE_MW  SF_CYS_MW
 1850   1872  3  SF_PHE_MW  SF_LYS_MW
 1850   1873  3  SF_PHE_MW  SF_ARG_MW
 1850   1874  3  SF_PHE_MW  SF_MET_MW
 1850   1875  3  SF_PHE_MW  SF_GLN_MW
 1850   1876  3  SF_PHE_MW  SF_VAL_MW
 1850   1877  3  SF_PHE_MW  SF_LYS_MW
 1850   1878  3  SF_PHE_MW  SF_CYS_MW
 1850   1879  3  SF_PHE_MW  SF_THR_MW
 1850   1880  3  SF_PHE_MW  SF_TRP_MW
 1850   1881  3  SF_PHE_MW  SF_VAL_MW
 1850   1882  3  SF_PHE_MW  SF_ALA_MW
 1850   1883  3  SF_PHE_MW  SF_SER_MW
 1850   1884  3  SF_PHE_MW  SF_ASP_MW
 1850   1885  3  SF_PHE_MW  SF_PHE_MW
 1850   1886  3  SF_PHE_MW  SF_ASP_MW
 1850   1887  3  SF_PHE_MW  SF_ALA_MW
 1850   1888  3  SF_PHE_MW  SF_LEU_MW
 1850   1889  3  SF_PHE_MW  SF_ILE_MW
 1850   1890  3  SF_PHE_MW  SF_PRO_MW
 1850   1891  3  SF_PHE_MW  SF_SER_MW
 1850   1892  3  SF_PHE_MW  SF_LEU_MW
 1850   1893  3  SF_PHE_MW  SF_LYS_MW
 1850   1894  3  SF_PHE_MW  SF_ALA_MW
 1850   1895  3  SF_PHE_MW  SF_LYS_MW
 1850   1896  3  SF_PHE_MW  SF_LYS_MW
 1850   1897  3  SF_PHE_MW  SF_ILE_MW
 1850   1898  3  SF_PHE_MW  SF_ASP_MW
 1850   1899  3  SF_PHE_MW  SF_ALA_MW
 1850   1900  3  SF_PHE_MW  SF_ILE_MW
 1850   1901  3  SF_PHE_MW  SF_ILE_MW
 1850   1902  3  SF_PHE_MW  SF_SER_MW
 1850   1903  3  SF_PHE_MW  SF_SER_MW
 1850   1904  3  SF_PHE_MW  SF_LEU_MW
 1850   1905  3  SF_PHE_MW  SF_SER_MW
 1850   1906  3  SF_PHE_MW  SF_ILE_MW
 1850   1907  3  SF_PHE_MW  SF_THR_MW
 1850   1908  3  SF_PHE_MW  SF_ASP_MW
 1850   1909  3  SF_PHE_MW  SF_LYS_MW
 1850   1910  3  SF_PHE_MW  SF_ARG_MW
 1850   1911  3  SF_PHE_MW  SF_GLN_MW
 1850   1912  3  SF_PHE_MW  SF_GLN_MW
 1850   1913  3  SF_PHE_MW  SF_GLU_MW
 1850   1914  3  SF_PHE_MW  SF_ILE_MW
 1850   1915  3  SF_PHE_MW  SF_ALA_MW
 1850   1916  3  SF_PHE_MW  SF_PHE_MW
 1850   1917  3  SF_PHE_MW  SF_SER_MW
 1850   1918  3  SF_PHE_MW  SF_ASP_MW
 1850   1919  3  SF_PHE_MW  SF_LYS_MW
 1850   1920  3  SF_PHE_MW  SF_LEU_MW
 1850   1921  3  SF_PHE_MW  SF_TYR_MW
 1850   1922  3  SF_PHE_MW  SF_ALA_MW
 1850   1923  3  SF_PHE_MW  SF_ALA_MW
 1850   1924  3  SF_PHE_MW  SF_ASP_MW
 1850   1925  3  SF_PHE_MW  SF_SER_MW
 1850   1926  3  SF_PHE_MW  SF_ARG_MW
 1850   1927  3  SF_PHE_MW  SF_LEU_MW
 1850   1928  3  SF_PHE_MW  SF_ILE_MW
 1850   1929  3  SF_PHE_MW  SF_ALA_MW
 1850   1930  3  SF_PHE_MW  SF_ALA_MW
 1850   1931  3  SF_PHE_MW  SF_LYS_MW
 1850   1932  3  SF_PHE_MW  SF_GLY_MW
 1850   1933  3  SF_PHE_MW  SF_SER_MW
 1850   1934  3  SF_PHE_MW  SF_PRO_MW
 1850   1935  3  SF_PHE_MW  SF_ILE_MW
 1850   1936  3  SF_PHE_MW  SF_GLN_MW
 1850   1937  3  SF_PHE_MW  SF_PRO_MW
 1850   1938  3  SF_PHE_MW  SF_THR_MW
 1850   1939  3  SF_PHE_MW  SF_LEU_MW
 1850   1940  3  SF_PHE_MW  SF_GLU_MW
 1850   1941  3  SF_PHE_MW  SF_SER_MW
 1850   1942  3  SF_PHE_MW  SF_LEU_MW
 1850   1943  3  SF_PHE_MW  SF_LYS_MW
 1850   1944  3  SF_PHE_MW  SF_GLY_MW
 1850   1945  3  SF_PHE_MW  SF_LYS_MW
 1850   1946  3  SF_PHE_MW  SF_HIS_MW
 1850   1947  3  SF_PHE_MW  SF_VAL_MW
 1850   1948  3  SF_PHE_MW  SF_GLY_MW
 1850   1949  3  SF_PHE_MW  SF_VAL_MW
 1850   1950  3  SF_PHE_MW  SF_LEU_MW
 1850   1951  3  SF_PHE_MW  SF_GLN_MW
 1850   1952  3  SF_PHE_MW  SF_GLY_MW
 1850   1953  3  SF_PHE_MW  SF_SER_MW
 1850   1954  3  SF_PHE_MW  SF_THR_MW
 1850   1955  3  SF_PHE_MW  SF_GLN_MW
 1850   1956  3  SF_PHE_MW  SF_GLU_MW
 1850   1957  3  SF_PHE_MW  SF_ALA_MW
 1850   1958  3  SF_PHE_MW  SF_TYR_MW
 1850   1959  3  SF_PHE_MW  SF_ALA_MW
 1850   1960  3  SF_PHE_MW  SF_ASN_MW
 1850   1961  3  SF_PHE_MW  SF_ASP_MW
 1850   1962  3  SF_PHE_MW  SF_ASN_MW
 1850   1963  3  SF_PHE_MW  SF_TRP_MW
 1850   1964  3  SF_PHE_MW  SF_ARG_MW
 1850   1965  3  SF_PHE_MW  SF_THR_MW
 1850   1966  3  SF_PHE_MW  SF_LYS_MW
 1850   1967  3  SF_PHE_MW  SF_GLY_MW
 1850   1968  3  SF_PHE_MW  SF_VAL_MW
 1850   1969  3  SF_PHE_MW  SF_ASP_MW
 1850   1970  3  SF_PHE_MW  SF_VAL_MW
 1850   1971  3  SF_PHE_MW  SF_VAL_MW
 1850   1972  3  SF_PHE_MW  SF_ALA_MW
 1850   1973  3  SF_PHE_MW  SF_TYR_MW
 1850   1974  3  SF_PHE_MW  SF_ALA_MW
 1850   1975  3  SF_PHE_MW  SF_ASN_MW
 1850   1976  3  SF_PHE_MW  SF_GLN_MW
 1850   1977  3  SF_PHE_MW  SF_ASP_MW
 1850   1978  3  SF_PHE_MW  SF_LEU_MW
 1850   1979  3  SF_PHE_MW  SF_ILE_MW
 1850   1980  3  SF_PHE_MW  SF_TYR_MW
 1850   1981  3  SF_PHE_MW  SF_SER_MW
 1850   1982  3  SF_PHE_MW  SF_ASP_MW
 1850   1983  3  SF_PHE_MW  SF_LEU_MW
 1850   1984  3  SF_PHE_MW  SF_THR_MW
 1850   1985  3  SF_PHE_MW  SF_ALA_MW
 1850   1986  3  SF_PHE_MW  SF_GLY_MW
 1850   1987  3  SF_PHE_MW  SF_ARG_MW
 1850   1988  3  SF_PHE_MW  SF_LEU_MW
 1850   1989  3  SF_PHE_MW  SF_ASP_MW
 1850   1990  3  SF_PHE_MW  SF_ALA_MW
 1850   1991  3  SF_PHE_MW  SF_ALA_MW
 1850   1992  3  SF_PHE_MW  SF_LEU_MW
 1850   1993  3  SF_PHE_MW  SF_GLN_MW
 1850   1994  3  SF_PHE_MW  SF_ASP_MW
 1850   1995  3  SF_PHE_MW  SF_GLU_MW
 1850   1996  3  SF_PHE_MW  SF_VAL_MW
 1850   1997  3  SF_PHE_MW  SF_ALA_MW
 1850   1998  3  SF_PHE_MW  SF_ALA_MW
 1850   1999  3  SF_PHE_MW  SF_SER_MW
 1850   2000  3  SF_PHE_MW  SF_GLU_MW
 1850   2001  3  SF_PHE_MW  SF_GLY_MW
 1850   2002  3  SF_PHE_MW  SF_PHE_MW
 1850   2003  3  SF_PHE_MW  SF_LEU_MW
 1850   2004  3  SF_PHE_MW  SF_LYS_MW
 1850   2005  3  SF_PHE_MW  SF_GLN_MW
 1850   2006  3  SF_PHE_MW  SF_PRO_MW
 1850   2007  3  SF_PHE_MW  SF_ALA_MW
 1850   2008  3  SF_PHE_MW  SF_GLY_MW
 1850   2009  3  SF_PHE_MW  SF_LYS_MW
 1850   2010  3  SF_PHE_MW  SF_GLU_MW
 1850   2011  3  SF_PHE_MW  SF_TYR_MW
 1850   2012  3  SF_PHE_MW  SF_ALA_MW
 1850   2013  3  SF_PHE_MW  SF_PHE_MW
 1850   2014  3  SF_PHE_MW  SF_ALA_MW
 1850   2015  3  SF_PHE_MW  SF_GLY_MW
 1850   2016  3  SF_PHE_MW  SF_PRO_MW
 1850   2017  3  SF_PHE_MW  SF_SER_MW
 1850   2018  3  SF_PHE_MW  SF_VAL_MW
 1850   2019  3  SF_PHE_MW  SF_LYS_MW
 1850   2020  3  SF_PHE_MW  SF_ASP_MW
 1850   2021  3  SF_PHE_MW  SF_LYS_MW
 1850   2022  3  SF_PHE_MW  SF_LYS_MW
 1850   2023  3  SF_PHE_MW  SF_TYR_MW
 1850   2024  3  SF_PHE_MW  SF_PHE_MW
 1850   2025  3  SF_PHE_MW  SF_GLY_MW
 1850   2026  3  SF_PHE_MW  SF_ASP_MW
 1850   2027  3  SF_PHE_MW  SF_GLY_MW
 1850   2028  3  SF_PHE_MW  SF_THR_MW
 1850   2029  3  SF_PHE_MW  SF_GLY_MW
 1850   2030  3  SF_PHE_MW  SF_VAL_MW
 1850   2031  3  SF_PHE_MW  SF_GLY_MW
 1850   2032  3  SF_PHE_MW  SF_LEU_MW
 1850   2033  3  SF_PHE_MW  SF_ARG_MW
 1850   2034  3  SF_PHE_MW  SF_LYS_MW
 1850   2035  3  SF_PHE_MW  SF_ASP_MW
 1850   2036  3  SF_PHE_MW  SF_ASP_MW
 1850   2037  3  SF_PHE_MW  SF_THR_MW
 1850   2038  3  SF_PHE_MW  SF_GLU_MW
 1850   2039  3  SF_PHE_MW  SF_LEU_MW
 1850   2040  3  SF_PHE_MW  SF_LYS_MW
 1850   2041  3  SF_PHE_MW  SF_ALA_MW
 1850   2042  3  SF_PHE_MW  SF_ALA_MW
 1850   2043  3  SF_PHE_MW  SF_PHE_MW
 1850   2044  3  SF_PHE_MW  SF_ASP_MW
 1850   2045  3  SF_PHE_MW  SF_LYS_MW
 1850   2046  3  SF_PHE_MW  SF_ALA_MW
 1850   2047  3  SF_PHE_MW  SF_LEU_MW
 1850   2048  3  SF_PHE_MW  SF_THR_MW
 1850   2049  3  SF_PHE_MW  SF_GLU_MW
 1850   2050  3  SF_PHE_MW  SF_LEU_MW
 1850   2051  3  SF_PHE_MW  SF_ARG_MW
 1850   2052  3  SF_PHE_MW  SF_GLN_MW
 1850   2053  3  SF_PHE_MW  SF_ASP_MW
 1850   2054  3  SF_PHE_MW  SF_GLY_MW
 1850   2055  3  SF_PHE_MW  SF_THR_MW
 1850   2056  3  SF_PHE_MW  SF_TYR_MW
 1850   2057  3  SF_PHE_MW  SF_ASP_MW
 1850   2058  3  SF_PHE_MW  SF_LYS_MW
 1850   2059  3  SF_PHE_MW  SF_MET_MW
 1850   2060  3  SF_PHE_MW  SF_ALA_MW
 1850   2061  3  SF_PHE_MW  SF_LYS_MW
 1850   2062  3  SF_PHE_MW  SF_LYS_MW
 1850   2063  3  SF_PHE_MW  SF_TYR_MW
 1850   2064  3  SF_PHE_MW  SF_PHE_MW
 1850   2065  3  SF_PHE_MW  SF_ASP_MW
 1850   2066  3  SF_PHE_MW  SF_PHE_MW
 1850   2067  3  SF_PHE_MW  SF_ASN_MW
 1850   2068  3  SF_PHE_MW  SF_VAL_MW
 1850   2069  3  SF_PHE_MW  SF_TYR_MW
 1850   2070  3  SF_PHE_MW  SF_GLY_MW
 1850   2071  3  SF_PHE_MW  SF_ASP_MW
 1851   1851  3  SF_SER_MW  SF_SER_MW
 1851   1852  3  SF_SER_MW  SF_SER_MW
 1851   1853  3  SF_SER_MW  SF_LYS_MW
 1851   1854  3  SF_SER_MW  SF_ASP_MW
 1851   1855  3  SF_SER_MW  SF_ALA_MW
 1851   1856  3  SF_SER_MW  SF_LYS_MW
 1851   1857  3  SF_SER_MW  SF_GLY_MW
 1851   1858  3  SF_SER_MW  SF_GLU_MW
 1851   1859  3  SF_SER_MW  SF_PHE_MW
 1851   1860  3  SF_SER_MW  SF_ILE_MW
 1851   1861  3  SF_SER_MW  SF_GLY_MW
 1851   1862  3  SF_SER_MW  SF_PHE_MW
 1851   1863  3  SF_SER_MW  SF_ASP_MW
 1851   1864  3  SF_SER_MW  SF_ILE_MW
 1851   1865  3  SF_SER_MW  SF_ASP_MW
 1851   1866  3  SF_SER_MW  SF_LEU_MW
 1851   1867  3  SF_SER_MW  SF_GLY_MW
 1851   1868  3  SF_SER_MW  SF_ASN_MW
 1851   1869  3  SF_SER_MW  SF_GLU_MW
 1851   1870  3  SF_SER_MW  SF_MET_MW
 1851   1871  3  SF_SER_MW  SF_CYS_MW
 1851   1872  3  SF_SER_MW  SF_LYS_MW
 1851   1873  3  SF_SER_MW  SF_ARG_MW
 1851   1874  3  SF_SER_MW  SF_MET_MW
 1851   1875  3  SF_SER_MW  SF_GLN_MW
 1851   1876  3  SF_SER_MW  SF_VAL_MW
 1851   1877  3  SF_SER_MW  SF_LYS_MW
 1851   1878  3  SF_SER_MW  SF_CYS_MW
 1851   1879  3  SF_SER_MW  SF_THR_MW
 1851   1880  3  SF_SER_MW  SF_TRP_MW
 1851   1881  3  SF_SER_MW  SF_VAL_MW
 1851   1882  3  SF_SER_MW  SF_ALA_MW
 1851   1883  3  SF_SER_MW  SF_SER_MW
 1851   1884  3  SF_SER_MW  SF_ASP_MW
 1851   1885  3  SF_SER_MW  SF_PHE_MW
 1851   1886  3  SF_SER_MW  SF_ASP_MW
 1851   1887  3  SF_SER_MW  SF_ALA_MW
 1851   1888  3  SF_SER_MW  SF_LEU_MW
 1851   1889  3  SF_SER_MW  SF_ILE_MW
 1851   1890  3  SF_SER_MW  SF_PRO_MW
 1851   1891  3  SF_SER_MW  SF_SER_MW
 1851   1892  3  SF_SER_MW  SF_LEU_MW
 1851   1893  3  SF_SER_MW  SF_LYS_MW
 1851   1894  3  SF_SER_MW  SF_ALA_MW
 1851   1895  3  SF_SER_MW  SF_LYS_MW
 1851   1896  3  SF_SER_MW  SF_LYS_MW
 1851   1897  3  SF_SER_MW  SF_ILE_MW
 1851   1898  3  SF_SER_MW  SF_ASP_MW
 1851   1899  3  SF_SER_MW  SF_ALA_MW
 1851   1900  3  SF_SER_MW  SF_ILE_MW
 1851   1901  3  SF_SER_MW  SF_ILE_MW
 1851   1902  3  SF_SER_MW  SF_SER_MW
 1851   1903  3  SF_SER_MW  SF_SER_MW
 1851   1904  3  SF_SER_MW  SF_LEU_MW
 1851   1905  3  SF_SER_MW  SF_SER_MW
 1851   1906  3  SF_SER_MW  SF_ILE_MW
 1851   1907  3  SF_SER_MW  SF_THR_MW
 1851   1908  3  SF_SER_MW  SF_ASP_MW
 1851   1909  3  SF_SER_MW  SF_LYS_MW
 1851   1910  3  SF_SER_MW  SF_ARG_MW
 1851   1911  3  SF_SER_MW  SF_GLN_MW
 1851   1912  3  SF_SER_MW  SF_GLN_MW
 1851   1913  3  SF_SER_MW  SF_GLU_MW
 1851   1914  3  SF_SER_MW  SF_ILE_MW
 1851   1915  3  SF_SER_MW  SF_ALA_MW
 1851   1916  3  SF_SER_MW  SF_PHE_MW
 1851   1917  3  SF_SER_MW  SF_SER_MW
 1851   1918  3  SF_SER_MW  SF_ASP_MW
 1851   1919  3  SF_SER_MW  SF_LYS_MW
 1851   1920  3  SF_SER_MW  SF_LEU_MW
 1851   1921  3  SF_SER_MW  SF_TYR_MW
 1851   1922  3  SF_SER_MW  SF_ALA_MW
 1851   1923  3  SF_SER_MW  SF_ALA_MW
 1851   1924  3  SF_SER_MW  SF_ASP_MW
 1851   1925  3  SF_SER_MW  SF_SER_MW
 1851   1926  3  SF_SER_MW  SF_ARG_MW
 1851   1927  3  SF_SER_MW  SF_LEU_MW
 1851   1928  3  SF_SER_MW  SF_ILE_MW
 1851   1929  3  SF_SER_MW  SF_ALA_MW
 1851   1930  3  SF_SER_MW  SF_ALA_MW
 1851   1931  3  SF_SER_MW  SF_LYS_MW
 1851   1932  3  SF_SER_MW  SF_GLY_MW
 1851   1933  3  SF_SER_MW  SF_SER_MW
 1851   1934  3  SF_SER_MW  SF_PRO_MW
 1851   1935  3  SF_SER_MW  SF_ILE_MW
 1851   1936  3  SF_SER_MW  SF_GLN_MW
 1851   1937  3  SF_SER_MW  SF_PRO_MW
 1851   1938  3  SF_SER_MW  SF_THR_MW
 1851   1939  3  SF_SER_MW  SF_LEU_MW
 1851   1940  3  SF_SER_MW  SF_GLU_MW
 1851   1941  3  SF_SER_MW  SF_SER_MW
 1851   1942  3  SF_SER_MW  SF_LEU_MW
 1851   1943  3  SF_SER_MW  SF_LYS_MW
 1851   1944  3  SF_SER_MW  SF_GLY_MW
 1851   1945  3  SF_SER_MW  SF_LYS_MW
 1851   1946  3  SF_SER_MW  SF_HIS_MW
 1851   1947  3  SF_SER_MW  SF_VAL_MW
 1851   1948  3  SF_SER_MW  SF_GLY_MW
 1851   1949  3  SF_SER_MW  SF_VAL_MW
 1851   1950  3  SF_SER_MW  SF_LEU_MW
 1851   1951  3  SF_SER_MW  SF_GLN_MW
 1851   1952  3  SF_SER_MW  SF_GLY_MW
 1851   1953  3  SF_SER_MW  SF_SER_MW
 1851   1954  3  SF_SER_MW  SF_THR_MW
 1851   1955  3  SF_SER_MW  SF_GLN_MW
 1851   1956  3  SF_SER_MW  SF_GLU_MW
 1851   1957  3  SF_SER_MW  SF_ALA_MW
 1851   1958  3  SF_SER_MW  SF_TYR_MW
 1851   1959  3  SF_SER_MW  SF_ALA_MW
 1851   1960  3  SF_SER_MW  SF_ASN_MW
 1851   1961  3  SF_SER_MW  SF_ASP_MW
 1851   1962  3  SF_SER_MW  SF_ASN_MW
 1851   1963  3  SF_SER_MW  SF_TRP_MW
 1851   1964  3  SF_SER_MW  SF_ARG_MW
 1851   1965  3  SF_SER_MW  SF_THR_MW
 1851   1966  3  SF_SER_MW  SF_LYS_MW
 1851   1967  3  SF_SER_MW  SF_GLY_MW
 1851   1968  3  SF_SER_MW  SF_VAL_MW
 1851   1969  3  SF_SER_MW  SF_ASP_MW
 1851   1970  3  SF_SER_MW  SF_VAL_MW
 1851   1971  3  SF_SER_MW  SF_VAL_MW
 1851   1972  3  SF_SER_MW  SF_ALA_MW
 1851   1973  3  SF_SER_MW  SF_TYR_MW
 1851   1974  3  SF_SER_MW  SF_ALA_MW
 1851   1975  3  SF_SER_MW  SF_ASN_MW
 1851   1976  3  SF_SER_MW  SF_GLN_MW
 1851   1977  3  SF_SER_MW  SF_ASP_MW
 1851   1978  3  SF_SER_MW  SF_LEU_MW
 1851   1979  3  SF_SER_MW  SF_ILE_MW
 1851   1980  3  SF_SER_MW  SF_TYR_MW
 1851   1981  3  SF_SER_MW  SF_SER_MW
 1851   1982  3  SF_SER_MW  SF_ASP_MW
 1851   1983  3  SF_SER_MW  SF_LEU_MW
 1851   1984  3  SF_SER_MW  SF_THR_MW
 1851   1985  3  SF_SER_MW  SF_ALA_MW
 1851   1986  3  SF_SER_MW  SF_GLY_MW
 1851   1987  3  SF_SER_MW  SF_ARG_MW
 1851   1988  3  SF_SER_MW  SF_LEU_MW
 1851   1989  3  SF_SER_MW  SF_ASP_MW
 1851   1990  3  SF_SER_MW  SF_ALA_MW
 1851   1991  3  SF_SER_MW  SF_ALA_MW
 1851   1992  3  SF_SER_MW  SF_LEU_MW
 1851   1993  3  SF_SER_MW  SF_GLN_MW
 1851   1994  3  SF_SER_MW  SF_ASP_MW
 1851   1995  3  SF_SER_MW  SF_GLU_MW
 1851   1996  3  SF_SER_MW  SF_VAL_MW
 1851   1997  3  SF_SER_MW  SF_ALA_MW
 1851   1998  3  SF_SER_MW  SF_ALA_MW
 1851   1999  3  SF_SER_MW  SF_SER_MW
 1851   2000  3  SF_SER_MW  SF_GLU_MW
 1851   2001  3  SF_SER_MW  SF_GLY_MW
 1851   2002  3  SF_SER_MW  SF_PHE_MW
 1851   2003  3  SF_SER_MW  SF_LEU_MW
 1851   2004  3  SF_SER_MW  SF_LYS_MW
 1851   2005  3  SF_SER_MW  SF_GLN_MW
 1851   2006  3  SF_SER_MW  SF_PRO_MW
 1851   2007  3  SF_SER_MW  SF_ALA_MW
 1851   2008  3  SF_SER_MW  SF_GLY_MW
 1851   2009  3  SF_SER_MW  SF_LYS_MW
 1851   2010  3  SF_SER_MW  SF_GLU_MW
 1851   2011  3  SF_SER_MW  SF_TYR_MW
 1851   2012  3  SF_SER_MW  SF_ALA_MW
 1851   2013  3  SF_SER_MW  SF_PHE_MW
 1851   2014  3  SF_SER_MW  SF_ALA_MW
 1851   2015  3  SF_SER_MW  SF_GLY_MW
 1851   2016  3  SF_SER_MW  SF_PRO_MW
 1851   2017  3  SF_SER_MW  SF_SER_MW
 1851   2018  3  SF_SER_MW  SF_VAL_MW
 1851   2019  3  SF_SER_MW  SF_LYS_MW
 1851   2020  3  SF_SER_MW  SF_ASP_MW
 1851   2021  3  SF_SER_MW  SF_LYS_MW
 1851   2022  3  SF_SER_MW  SF_LYS_MW
 1851   2023  3  SF_SER_MW  SF_TYR_MW
 1851   2024  3  SF_SER_MW  SF_PHE_MW
 1851   2025  3  SF_SER_MW  SF_GLY_MW
 1851   2026  3  SF_SER_MW  SF_ASP_MW
 1851   2027  3  SF_SER_MW  SF_GLY_MW
 1851   2028  3  SF_SER_MW  SF_THR_MW
 1851   2029  3  SF_SER_MW  SF_GLY_MW
 1851   2030  3  SF_SER_MW  SF_VAL_MW
 1851   2031  3  SF_SER_MW  SF_GLY_MW
 1851   2032  3  SF_SER_MW  SF_LEU_MW
 1851   2033  3  SF_SER_MW  SF_ARG_MW
 1851   2034  3  SF_SER_MW  SF_LYS_MW
 1851   2035  3  SF_SER_MW  SF_ASP_MW
 1851   2036  3  SF_SER_MW  SF_ASP_MW
 1851   2037  3  SF_SER_MW  SF_THR_MW
 1851   2038  3  SF_SER_MW  SF_GLU_MW
 1851   2039  3  SF_SER_MW  SF_LEU_MW
 1851   2040  3  SF_SER_MW  SF_LYS_MW
 1851   2041  3  SF_SER_MW  SF_ALA_MW
 1851   2042  3  SF_SER_MW  SF_ALA_MW
 1851   2043  3  SF_SER_MW  SF_PHE_MW
 1851   2044  3  SF_SER_MW  SF_ASP_MW
 1851   2045  3  SF_SER_MW  SF_LYS_MW
 1851   2046  3  SF_SER_MW  SF_ALA_MW
 1851   2047  3  SF_SER_MW  SF_LEU_MW
 1851   2048  3  SF_SER_MW  SF_THR_MW
 1851   2049  3  SF_SER_MW  SF_GLU_MW
 1851   2050  3  SF_SER_MW  SF_LEU_MW
 1851   2051  3  SF_SER_MW  SF_ARG_MW
 1851   2052  3  SF_SER_MW  SF_GLN_MW
 1851   2053  3  SF_SER_MW  SF_ASP_MW
 1851   2054  3  SF_SER_MW  SF_GLY_MW
 1851   2055  3  SF_SER_MW  SF_THR_MW
 1851   2056  3  SF_SER_MW  SF_TYR_MW
 1851   2057  3  SF_SER_MW  SF_ASP_MW
 1851   2058  3  SF_SER_MW  SF_LYS_MW
 1851   2059  3  SF_SER_MW  SF_MET_MW
 1851   2060  3  SF_SER_MW  SF_ALA_MW
 1851   2061  3  SF_SER_MW  SF_LYS_MW
 1851   2062  3  SF_SER_MW  SF_LYS_MW
 1851   2063  3  SF_SER_MW  SF_TYR_MW
 1851   2064  3  SF_SER_MW  SF_PHE_MW
 1851   2065  3  SF_SER_MW  SF_ASP_MW
 1851   2066  3  SF_SER_MW  SF_PHE_MW
 1851   2067  3  SF_SER_MW  SF_ASN_MW
 1851   2068  3  SF_SER_MW  SF_VAL_MW
 1851   2069  3  SF_SER_MW  SF_TYR_MW
 1851   2070  3  SF_SER_MW  SF_GLY_MW
 1851   2071  3  SF_SER_MW  SF_ASP_MW
 1852   1852  3  SF_SER_MW  SF_SER_MW
 1852   1853  3  SF_SER_MW  SF_LYS_MW
 1852   1854  3  SF_SER_MW  SF_ASP_MW
 1852   1855  3  SF_SER_MW  SF_ALA_MW
 1852   1856  3  SF_SER_MW  SF_LYS_MW
 1852   1857  3  SF_SER_MW  SF_GLY_MW
 1852   1858  3  SF_SER_MW  SF_GLU_MW
 1852   1859  3  SF_SER_MW  SF_PHE_MW
 1852   1860  3  SF_SER_MW  SF_ILE_MW
 1852   1861  3  SF_SER_MW  SF_GLY_MW
 1852   1862  3  SF_SER_MW  SF_PHE_MW
 1852   1863  3  SF_SER_MW  SF_ASP_MW
 1852   1864  3  SF_SER_MW  SF_ILE_MW
 1852   1865  3  SF_SER_MW  SF_ASP_MW
 1852   1866  3  SF_SER_MW  SF_LEU_MW
 1852   1867  3  SF_SER_MW  SF_GLY_MW
 1852   1868  3  SF_SER_MW  SF_ASN_MW
 1852   1869  3  SF_SER_MW  SF_GLU_MW
 1852   1870  3  SF_SER_MW  SF_MET_MW
 1852   1871  3  SF_SER_MW  SF_CYS_MW
 1852   1872  3  SF_SER_MW  SF_LYS_MW
 1852   1873  3  SF_SER_MW  SF_ARG_MW
 1852   1874  3  SF_SER_MW  SF_MET_MW
 1852   1875  3  SF_SER_MW  SF_GLN_MW
 1852   1876  3  SF_SER_MW  SF_VAL_MW
 1852   1877  3  SF_SER_MW  SF_LYS_MW
 1852   1878  3  SF_SER_MW  SF_CYS_MW
 1852   1879  3  SF_SER_MW  SF_THR_MW
 1852   1880  3  SF_SER_MW  SF_TRP_MW
 1852   1881  3  SF_SER_MW  SF_VAL_MW
 1852   1882  3  SF_SER_MW  SF_ALA_MW
 1852   1883  3  SF_SER_MW  SF_SER_MW
 1852   1884  3  SF_SER_MW  SF_ASP_MW
 1852   1885  3  SF_SER_MW  SF_PHE_MW
 1852   1886  3  SF_SER_MW  SF_ASP_MW
 1852   1887  3  SF_SER_MW  SF_ALA_MW
 1852   1888  3  SF_SER_MW  SF_LEU_MW
 1852   1889  3  SF_SER_MW  SF_ILE_MW
 1852   1890  3  SF_SER_MW  SF_PRO_MW
 1852   1891  3  SF_SER_MW  SF_SER_MW
 1852   1892  3  SF_SER_MW  SF_LEU_MW
 1852   1893  3  SF_SER_MW  SF_LYS_MW
 1852   1894  3  SF_SER_MW  SF_ALA_MW
 1852   1895  3  SF_SER_MW  SF_LYS_MW
 1852   1896  3  SF_SER_MW  SF_LYS_MW
 1852   1897  3  SF_SER_MW  SF_ILE_MW
 1852   1898  3  SF_SER_MW  SF_ASP_MW
 1852   1899  3  SF_SER_MW  SF_ALA_MW
 1852   1900  3  SF_SER_MW  SF_ILE_MW
 1852   1901  3  SF_SER_MW  SF_ILE_MW
 1852   1902  3  SF_SER_MW  SF_SER_MW
 1852   1903  3  SF_SER_MW  SF_SER_MW
 1852   1904  3  SF_SER_MW  SF_LEU_MW
 1852   1905  3  SF_SER_MW  SF_SER_MW
 1852   1906  3  SF_SER_MW  SF_ILE_MW
 1852   1907  3  SF_SER_MW  SF_THR_MW
 1852   1908  3  SF_SER_MW  SF_ASP_MW
 1852   1909  3  SF_SER_MW  SF_LYS_MW
 1852   1910  3  SF_SER_MW  SF_ARG_MW
 1852   1911  3  SF_SER_MW  SF_GLN_MW
 1852   1912  3  SF_SER_MW  SF_GLN_MW
 1852   1913  3  SF_SER_MW  SF_GLU_MW
 1852   1914  3  SF_SER_MW  SF_ILE_MW
 1852   1915  3  SF_SER_MW  SF_ALA_MW
 1852   1916  3  SF_SER_MW  SF_PHE_MW
 1852   1917  3  SF_SER_MW  SF_SER_MW
 1852   1918  3  SF_SER_MW  SF_ASP_MW
 1852   1919  3  SF_SER_MW  SF_LYS_MW
 1852   1920  3  SF_SER_MW  SF_LEU_MW
 1852   1921  3  SF_SER_MW  SF_TYR_MW
 1852   1922  3  SF_SER_MW  SF_ALA_MW
 1852   1923  3  SF_SER_MW  SF_ALA_MW
 1852   1924  3  SF_SER_MW  SF_ASP_MW
 1852   1925  3  SF_SER_MW  SF_SER_MW
 1852   1926  3  SF_SER_MW  SF_ARG_MW
 1852   1927  3  SF_SER_MW  SF_LEU_MW
 1852   1928  3  SF_SER_MW  SF_ILE_MW
 1852   1929  3  SF_SER_MW  SF_ALA_MW
 1852   1930  3  SF_SER_MW  SF_ALA_MW
 1852   1931  3  SF_SER_MW  SF_LYS_MW
 1852   1932  3  SF_SER_MW  SF_GLY_MW
 1852   1933  3  SF_SER_MW  SF_SER_MW
 1852   1934  3  SF_SER_MW  SF_PRO_MW
 1852   1935  3  SF_SER_MW  SF_ILE_MW
 1852   1936  3  SF_SER_MW  SF_GLN_MW
 1852   1937  3  SF_SER_MW  SF_PRO_MW
 1852   1938  3  SF_SER_MW  SF_THR_MW
 1852   1939  3  SF_SER_MW  SF_LEU_MW
 1852   1940  3  SF_SER_MW  SF_GLU_MW
 1852   1941  3  SF_SER_MW  SF_SER_MW
 1852   1942  3  SF_SER_MW  SF_LEU_MW
 1852   1943  3  SF_SER_MW  SF_LYS_MW
 1852   1944  3  SF_SER_MW  SF_GLY_MW
 1852   1945  3  SF_SER_MW  SF_LYS_MW
 1852   1946  3  SF_SER_MW  SF_HIS_MW
 1852   1947  3  SF_SER_MW  SF_VAL_MW
 1852   1948  3  SF_SER_MW  SF_GLY_MW
 1852   1949  3  SF_SER_MW  SF_VAL_MW
 1852   1950  3  SF_SER_MW  SF_LEU_MW
 1852   1951  3  SF_SER_MW  SF_GLN_MW
 1852   1952  3  SF_SER_MW  SF_GLY_MW
 1852   1953  3  SF_SER_MW  SF_SER_MW
 1852   1954  3  SF_SER_MW  SF_THR_MW
 1852   1955  3  SF_SER_MW  SF_GLN_MW
 1852   1956  3  SF_SER_MW  SF_GLU_MW
 1852   1957  3  SF_SER_MW  SF_ALA_MW
 1852   1958  3  SF_SER_MW  SF_TYR_MW
 1852   1959  3  SF_SER_MW  SF_ALA_MW
 1852   1960  3  SF_SER_MW  SF_ASN_MW
 1852   1961  3  SF_SER_MW  SF_ASP_MW
 1852   1962  3  SF_SER_MW  SF_ASN_MW
 1852   1963  3  SF_SER_MW  SF_TRP_MW
 1852   1964  3  SF_SER_MW  SF_ARG_MW
 1852   1965  3  SF_SER_MW  SF_THR_MW
 1852   1966  3  SF_SER_MW  SF_LYS_MW
 1852   1967  3  SF_SER_MW  SF_GLY_MW
 1852   1968  3  SF_SER_MW  SF_VAL_MW
 1852   1969  3  SF_SER_MW  SF_ASP_MW
 1852   1970  3  SF_SER_MW  SF_VAL_MW
 1852   1971  3  SF_SER_MW  SF_VAL_MW
 1852   1972  3  SF_SER_MW  SF_ALA_MW
 1852   1973  3  SF_SER_MW  SF_TYR_MW
 1852   1974  3  SF_SER_MW  SF_ALA_MW
 1852   1975  3  SF_SER_MW  SF_ASN_MW
 1852   1976  3  SF_SER_MW  SF_GLN_MW
 1852   1977  3  SF_SER_MW  SF_ASP_MW
 1852   1978  3  SF_SER_MW  SF_LEU_MW
 1852   1979  3  SF_SER_MW  SF_ILE_MW
 1852   1980  3  SF_SER_MW  SF_TYR_MW
 1852   1981  3  SF_SER_MW  SF_SER_MW
 1852   1982  3  SF_SER_MW  SF_ASP_MW
 1852   1983  3  SF_SER_MW  SF_LEU_MW
 1852   1984  3  SF_SER_MW  SF_THR_MW
 1852   1985  3  SF_SER_MW  SF_ALA_MW
 1852   1986  3  SF_SER_MW  SF_GLY_MW
 1852   1987  3  SF_SER_MW  SF_ARG_MW
 1852   1988  3  SF_SER_MW  SF_LEU_MW
 1852   1989  3  SF_SER_MW  SF_ASP_MW
 1852   1990  3  SF_SER_MW  SF_ALA_MW
 1852   1991  3  SF_SER_MW  SF_ALA_MW
 1852   1992  3  SF_SER_MW  SF_LEU_MW
 1852   1993  3  SF_SER_MW  SF_GLN_MW
 1852   1994  3  SF_SER_MW  SF_ASP_MW
 1852   1995  3  SF_SER_MW  SF_GLU_MW
 1852   1996  3  SF_SER_MW  SF_VAL_MW
 1852   1997  3  SF_SER_MW  SF_ALA_MW
 1852   1998  3  SF_SER_MW  SF_ALA_MW
 1852   1999  3  SF_SER_MW  SF_SER_MW
 1852   2000  3  SF_SER_MW  SF_GLU_MW
 1852   2001  3  SF_SER_MW  SF_GLY_MW
 1852   2002  3  SF_SER_MW  SF_PHE_MW
 1852   2003  3  SF_SER_MW  SF_LEU_MW
 1852   2004  3  SF_SER_MW  SF_LYS_MW
 1852   2005  3  SF_SER_MW  SF_GLN_MW
 1852   2006  3  SF_SER_MW  SF_PRO_MW
 1852   2007  3  SF_SER_MW  SF_ALA_MW
 1852   2008  3  SF_SER_MW  SF_GLY_MW
 1852   2009  3  SF_SER_MW  SF_LYS_MW
 1852   2010  3  SF_SER_MW  SF_GLU_MW
 1852   2011  3  SF_SER_MW  SF_TYR_MW
 1852   2012  3  SF_SER_MW  SF_ALA_MW
 1852   2013  3  SF_SER_MW  SF_PHE_MW
 1852   2014  3  SF_SER_MW  SF_ALA_MW
 1852   2015  3  SF_SER_MW  SF_GLY_MW
 1852   2016  3  SF_SER_MW  SF_PRO_MW
 1852   2017  3  SF_SER_MW  SF_SER_MW
 1852   2018  3  SF_SER_MW  SF_VAL_MW
 1852   2019  3  SF_SER_MW  SF_LYS_MW
 1852   2020  3  SF_SER_MW  SF_ASP_MW
 1852   2021  3  SF_SER_MW  SF_LYS_MW
 1852   2022  3  SF_SER_MW  SF_LYS_MW
 1852   2023  3  SF_SER_MW  SF_TYR_MW
 1852   2024  3  SF_SER_MW  SF_PHE_MW
 1852   2025  3  SF_SER_MW  SF_GLY_MW
 1852   2026  3  SF_SER_MW  SF_ASP_MW
 1852   2027  3  SF_SER_MW  SF_GLY_MW
 1852   2028  3  SF_SER_MW  SF_THR_MW
 1852   2029  3  SF_SER_MW  SF_GLY_MW
 1852   2030  3  SF_SER_MW  SF_VAL_MW
 1852   2031  3  SF_SER_MW  SF_GLY_MW
 1852   2032  3  SF_SER_MW  SF_LEU_MW
 1852   2033  3  SF_SER_MW  SF_ARG_MW
 1852   2034  3  SF_SER_MW  SF_LYS_MW
 1852   2035  3  SF_SER_MW  SF_ASP_MW
 1852   2036  3  SF_SER_MW  SF_ASP_MW
 1852   2037  3  SF_SER_MW  SF_THR_MW
 1852   2038  3  SF_SER_MW  SF_GLU_MW
 1852   2039  3  SF_SER_MW  SF_LEU_MW
 1852   2040  3  SF_SER_MW  SF_LYS_MW
 1852   2041  3  SF_SER_MW  SF_ALA_MW
 1852   2042  3  SF_SER_MW  SF_ALA_MW
 1852   2043  3  SF_SER_MW  SF_PHE_MW
 1852   2044  3  SF_SER_MW  SF_ASP_MW
 1852   2045  3  SF_SER_MW  SF_LYS_MW
 1852   2046  3  SF_SER_MW  SF_ALA_MW
 1852   2047  3  SF_SER_MW  SF_LEU_MW
 1852   2048  3  SF_SER_MW  SF_THR_MW
 1852   2049  3  SF_SER_MW  SF_GLU_MW
 1852   2050  3  SF_SER_MW  SF_LEU_MW
 1852   2051  3  SF_SER_MW  SF_ARG_MW
 1852   2052  3  SF_SER_MW  SF_GLN_MW
 1852   2053  3  SF_SER_MW  SF_ASP_MW
 1852   2054  3  SF_SER_MW  SF_GLY_MW
 1852   2055  3  SF_SER_MW  SF_THR_MW
 1852   2056  3  SF_SER_MW  SF_TYR_MW
 1852   2057  3  SF_SER_MW  SF_ASP_MW
 1852   2058  3  SF_SER_MW  SF_LYS_MW
 1852   2059  3  SF_SER_MW  SF_MET_MW
 1852   2060  3  SF_SER_MW  SF_ALA_MW
 1852   2061  3  SF_SER_MW  SF_LYS_MW
 1852   2062  3  SF_SER_MW  SF_LYS_MW
 1852   2063  3  SF_SER_MW  SF_TYR_MW
 1852   2064  3  SF_SER_MW  SF_PHE_MW
 1852   2065  3  SF_SER_MW  SF_ASP_MW
 1852   2066  3  SF_SER_MW  SF_PHE_MW
 1852   2067  3  SF_SER_MW  SF_ASN_MW
 1852   2068  3  SF_SER_MW  SF_VAL_MW
 1852   2069  3  SF_SER_MW  SF_TYR_MW
 1852   2070  3  SF_SER_MW  SF_GLY_MW
 1852   2071  3  SF_SER_MW  SF_ASP_MW
 1853   1853  3  SF_LYS_MW  SF_LYS_MW
 1853   1854  3  SF_LYS_MW  SF_ASP_MW
 1853   1855  3  SF_LYS_MW  SF_ALA_MW
 1853   1856  3  SF_LYS_MW  SF_LYS_MW
 1853   1857  3  SF_LYS_MW  SF_GLY_MW
 1853   1858  3  SF_LYS_MW  SF_GLU_MW
 1853   1859  3  SF_LYS_MW  SF_PHE_MW
 1853   1860  3  SF_LYS_MW  SF_ILE_MW
 1853   1861  3  SF_LYS_MW  SF_GLY_MW
 1853   1862  3  SF_LYS_MW  SF_PHE_MW
 1853   1863  3  SF_LYS_MW  SF_ASP_MW
 1853   1864  3  SF_LYS_MW  SF_ILE_MW
 1853   1865  3  SF_LYS_MW  SF_ASP_MW
 1853   1866  3  SF_LYS_MW  SF_LEU_MW
 1853   1867  3  SF_LYS_MW  SF_GLY_MW
 1853   1868  3  SF_LYS_MW  SF_ASN_MW
 1853   1869  3  SF_LYS_MW  SF_GLU_MW
 1853   1870  3  SF_LYS_MW  SF_MET_MW
 1853   1871  3  SF_LYS_MW  SF_CYS_MW
 1853   1872  3  SF_LYS_MW  SF_LYS_MW
 1853   1873  3  SF_LYS_MW  SF_ARG_MW
 1853   1874  3  SF_LYS_MW  SF_MET_MW
 1853   1875  3  SF_LYS_MW  SF_GLN_MW
 1853   1876  3  SF_LYS_MW  SF_VAL_MW
 1853   1877  3  SF_LYS_MW  SF_LYS_MW
 1853   1878  3  SF_LYS_MW  SF_CYS_MW
 1853   1879  3  SF_LYS_MW  SF_THR_MW
 1853   1880  3  SF_LYS_MW  SF_TRP_MW
 1853   1881  3  SF_LYS_MW  SF_VAL_MW
 1853   1882  3  SF_LYS_MW  SF_ALA_MW
 1853   1883  3  SF_LYS_MW  SF_SER_MW
 1853   1884  3  SF_LYS_MW  SF_ASP_MW
 1853   1885  3  SF_LYS_MW  SF_PHE_MW
 1853   1886  3  SF_LYS_MW  SF_ASP_MW
 1853   1887  3  SF_LYS_MW  SF_ALA_MW
 1853   1888  3  SF_LYS_MW  SF_LEU_MW
 1853   1889  3  SF_LYS_MW  SF_ILE_MW
 1853   1890  3  SF_LYS_MW  SF_PRO_MW
 1853   1891  3  SF_LYS_MW  SF_SER_MW
 1853   1892  3  SF_LYS_MW  SF_LEU_MW
 1853   1893  3  SF_LYS_MW  SF_LYS_MW
 1853   1894  3  SF_LYS_MW  SF_ALA_MW
 1853   1895  3  SF_LYS_MW  SF_LYS_MW
 1853   1896  3  SF_LYS_MW  SF_LYS_MW
 1853   1897  3  SF_LYS_MW  SF_ILE_MW
 1853   1898  3  SF_LYS_MW  SF_ASP_MW
 1853   1899  3  SF_LYS_MW  SF_ALA_MW
 1853   1900  3  SF_LYS_MW  SF_ILE_MW
 1853   1901  3  SF_LYS_MW  SF_ILE_MW
 1853   1902  3  SF_LYS_MW  SF_SER_MW
 1853   1903  3  SF_LYS_MW  SF_SER_MW
 1853   1904  3  SF_LYS_MW  SF_LEU_MW
 1853   1905  3  SF_LYS_MW  SF_SER_MW
 1853   1906  3  SF_LYS_MW  SF_ILE_MW
 1853   1907  3  SF_LYS_MW  SF_THR_MW
 1853   1908  3  SF_LYS_MW  SF_ASP_MW
 1853   1909  3  SF_LYS_MW  SF_LYS_MW
 1853   1910  3  SF_LYS_MW  SF_ARG_MW
 1853   1911  3  SF_LYS_MW  SF_GLN_MW
 1853   1912  3  SF_LYS_MW  SF_GLN_MW
 1853   1913  3  SF_LYS_MW  SF_GLU_MW
 1853   1914  3  SF_LYS_MW  SF_ILE_MW
 1853   1915  3  SF_LYS_MW  SF_ALA_MW
 1853   1916  3  SF_LYS_MW  SF_PHE_MW
 1853   1917  3  SF_LYS_MW  SF_SER_MW
 1853   1918  3  SF_LYS_MW  SF_ASP_MW
 1853   1919  3  SF_LYS_MW  SF_LYS_MW
 1853   1920  3  SF_LYS_MW  SF_LEU_MW
 1853   1921  3  SF_LYS_MW  SF_TYR_MW
 1853   1922  3  SF_LYS_MW  SF_ALA_MW
 1853   1923  3  SF_LYS_MW  SF_ALA_MW
 1853   1924  3  SF_LYS_MW  SF_ASP_MW
 1853   1925  3  SF_LYS_MW  SF_SER_MW
 1853   1926  3  SF_LYS_MW  SF_ARG_MW
 1853   1927  3  SF_LYS_MW  SF_LEU_MW
 1853   1928  3  SF_LYS_MW  SF_ILE_MW
 1853   1929  3  SF_LYS_MW  SF_ALA_MW
 1853   1930  3  SF_LYS_MW  SF_ALA_MW
 1853   1931  3  SF_LYS_MW  SF_LYS_MW
 1853   1932  3  SF_LYS_MW  SF_GLY_MW
 1853   1933  3  SF_LYS_MW  SF_SER_MW
 1853   1934  3  SF_LYS_MW  SF_PRO_MW
 1853   1935  3  SF_LYS_MW  SF_ILE_MW
 1853   1936  3  SF_LYS_MW  SF_GLN_MW
 1853   1937  3  SF_LYS_MW  SF_PRO_MW
 1853   1938  3  SF_LYS_MW  SF_THR_MW
 1853   1939  3  SF_LYS_MW  SF_LEU_MW
 1853   1940  3  SF_LYS_MW  SF_GLU_MW
 1853   1941  3  SF_LYS_MW  SF_SER_MW
 1853   1942  3  SF_LYS_MW  SF_LEU_MW
 1853   1943  3  SF_LYS_MW  SF_LYS_MW
 1853   1944  3  SF_LYS_MW  SF_GLY_MW
 1853   1945  3  SF_LYS_MW  SF_LYS_MW
 1853   1946  3  SF_LYS_MW  SF_HIS_MW
 1853   1947  3  SF_LYS_MW  SF_VAL_MW
 1853   1948  3  SF_LYS_MW  SF_GLY_MW
 1853   1949  3  SF_LYS_MW  SF_VAL_MW
 1853   1950  3  SF_LYS_MW  SF_LEU_MW
 1853   1951  3  SF_LYS_MW  SF_GLN_MW
 1853   1952  3  SF_LYS_MW  SF_GLY_MW
 1853   1953  3  SF_LYS_MW  SF_SER_MW
 1853   1954  3  SF_LYS_MW  SF_THR_MW
 1853   1955  3  SF_LYS_MW  SF_GLN_MW
 1853   1956  3  SF_LYS_MW  SF_GLU_MW
 1853   1957  3  SF_LYS_MW  SF_ALA_MW
 1853   1958  3  SF_LYS_MW  SF_TYR_MW
 1853   1959  3  SF_LYS_MW  SF_ALA_MW
 1853   1960  3  SF_LYS_MW  SF_ASN_MW
 1853   1961  3  SF_LYS_MW  SF_ASP_MW
 1853   1962  3  SF_LYS_MW  SF_ASN_MW
 1853   1963  3  SF_LYS_MW  SF_TRP_MW
 1853   1964  3  SF_LYS_MW  SF_ARG_MW
 1853   1965  3  SF_LYS_MW  SF_THR_MW
 1853   1966  3  SF_LYS_MW  SF_LYS_MW
 1853   1967  3  SF_LYS_MW  SF_GLY_MW
 1853   1968  3  SF_LYS_MW  SF_VAL_MW
 1853   1969  3  SF_LYS_MW  SF_ASP_MW
 1853   1970  3  SF_LYS_MW  SF_VAL_MW
 1853   1971  3  SF_LYS_MW  SF_VAL_MW
 1853   1972  3  SF_LYS_MW  SF_ALA_MW
 1853   1973  3  SF_LYS_MW  SF_TYR_MW
 1853   1974  3  SF_LYS_MW  SF_ALA_MW
 1853   1975  3  SF_LYS_MW  SF_ASN_MW
 1853   1976  3  SF_LYS_MW  SF_GLN_MW
 1853   1977  3  SF_LYS_MW  SF_ASP_MW
 1853   1978  3  SF_LYS_MW  SF_LEU_MW
 1853   1979  3  SF_LYS_MW  SF_ILE_MW
 1853   1980  3  SF_LYS_MW  SF_TYR_MW
 1853   1981  3  SF_LYS_MW  SF_SER_MW
 1853   1982  3  SF_LYS_MW  SF_ASP_MW
 1853   1983  3  SF_LYS_MW  SF_LEU_MW
 1853   1984  3  SF_LYS_MW  SF_THR_MW
 1853   1985  3  SF_LYS_MW  SF_ALA_MW
 1853   1986  3  SF_LYS_MW  SF_GLY_MW
 1853   1987  3  SF_LYS_MW  SF_ARG_MW
 1853   1988  3  SF_LYS_MW  SF_LEU_MW
 1853   1989  3  SF_LYS_MW  SF_ASP_MW
 1853   1990  3  SF_LYS_MW  SF_ALA_MW
 1853   1991  3  SF_LYS_MW  SF_ALA_MW
 1853   1992  3  SF_LYS_MW  SF_LEU_MW
 1853   1993  3  SF_LYS_MW  SF_GLN_MW
 1853   1994  3  SF_LYS_MW  SF_ASP_MW
 1853   1995  3  SF_LYS_MW  SF_GLU_MW
 1853   1996  3  SF_LYS_MW  SF_VAL_MW
 1853   1997  3  SF_LYS_MW  SF_ALA_MW
 1853   1998  3  SF_LYS_MW  SF_ALA_MW
 1853   1999  3  SF_LYS_MW  SF_SER_MW
 1853   2000  3  SF_LYS_MW  SF_GLU_MW
 1853   2001  3  SF_LYS_MW  SF_GLY_MW
 1853   2002  3  SF_LYS_MW  SF_PHE_MW
 1853   2003  3  SF_LYS_MW  SF_LEU_MW
 1853   2004  3  SF_LYS_MW  SF_LYS_MW
 1853   2005  3  SF_LYS_MW  SF_GLN_MW
 1853   2006  3  SF_LYS_MW  SF_PRO_MW
 1853   2007  3  SF_LYS_MW  SF_ALA_MW
 1853   2008  3  SF_LYS_MW  SF_GLY_MW
 1853   2009  3  SF_LYS_MW  SF_LYS_MW
 1853   2010  3  SF_LYS_MW  SF_GLU_MW
 1853   2011  3  SF_LYS_MW  SF_TYR_MW
 1853   2012  3  SF_LYS_MW  SF_ALA_MW
 1853   2013  3  SF_LYS_MW  SF_PHE_MW
 1853   2014  3  SF_LYS_MW  SF_ALA_MW
 1853   2015  3  SF_LYS_MW  SF_GLY_MW
 1853   2016  3  SF_LYS_MW  SF_PRO_MW
 1853   2017  3  SF_LYS_MW  SF_SER_MW
 1853   2018  3  SF_LYS_MW  SF_VAL_MW
 1853   2019  3  SF_LYS_MW  SF_LYS_MW
 1853   2020  3  SF_LYS_MW  SF_ASP_MW
 1853   2021  3  SF_LYS_MW  SF_LYS_MW
 1853   2022  3  SF_LYS_MW  SF_LYS_MW
 1853   2023  3  SF_LYS_MW  SF_TYR_MW
 1853   2024  3  SF_LYS_MW  SF_PHE_MW
 1853   2025  3  SF_LYS_MW  SF_GLY_MW
 1853   2026  3  SF_LYS_MW  SF_ASP_MW
 1853   2027  3  SF_LYS_MW  SF_GLY_MW
 1853   2028  3  SF_LYS_MW  SF_THR_MW
 1853   2029  3  SF_LYS_MW  SF_GLY_MW
 1853   2030  3  SF_LYS_MW  SF_VAL_MW
 1853   2031  3  SF_LYS_MW  SF_GLY_MW
 1853   2032  3  SF_LYS_MW  SF_LEU_MW
 1853   2033  3  SF_LYS_MW  SF_ARG_MW
 1853   2034  3  SF_LYS_MW  SF_LYS_MW
 1853   2035  3  SF_LYS_MW  SF_ASP_MW
 1853   2036  3  SF_LYS_MW  SF_ASP_MW
 1853   2037  3  SF_LYS_MW  SF_THR_MW
 1853   2038  3  SF_LYS_MW  SF_GLU_MW
 1853   2039  3  SF_LYS_MW  SF_LEU_MW
 1853   2040  3  SF_LYS_MW  SF_LYS_MW
 1853   2041  3  SF_LYS_MW  SF_ALA_MW
 1853   2042  3  SF_LYS_MW  SF_ALA_MW
 1853   2043  3  SF_LYS_MW  SF_PHE_MW
 1853   2044  3  SF_LYS_MW  SF_ASP_MW
 1853   2045  3  SF_LYS_MW  SF_LYS_MW
 1853   2046  3  SF_LYS_MW  SF_ALA_MW
 1853   2047  3  SF_LYS_MW  SF_LEU_MW
 1853   2048  3  SF_LYS_MW  SF_THR_MW
 1853   2049  3  SF_LYS_MW  SF_GLU_MW
 1853   2050  3  SF_LYS_MW  SF_LEU_MW
 1853   2051  3  SF_LYS_MW  SF_ARG_MW
 1853   2052  3  SF_LYS_MW  SF_GLN_MW
 1853   2053  3  SF_LYS_MW  SF_ASP_MW
 1853   2054  3  SF_LYS_MW  SF_GLY_MW
 1853   2055  3  SF_LYS_MW  SF_THR_MW
 1853   2056  3  SF_LYS_MW  SF_TYR_MW
 1853   2057  3  SF_LYS_MW  SF_ASP_MW
 1853   2058  3  SF_LYS_MW  SF_LYS_MW
 1853   2059  3  SF_LYS_MW  SF_MET_MW
 1853   2060  3  SF_LYS_MW  SF_ALA_MW
 1853   2061  3  SF_LYS_MW  SF_LYS_MW
 1853   2062  3  SF_LYS_MW  SF_LYS_MW
 1853   2063  3  SF_LYS_MW  SF_TYR_MW
 1853   2064  3  SF_LYS_MW  SF_PHE_MW
 1853   2065  3  SF_LYS_MW  SF_ASP_MW
 1853   2066  3  SF_LYS_MW  SF_PHE_MW
 1853   2067  3  SF_LYS_MW  SF_ASN_MW
 1853   2068  3  SF_LYS_MW  SF_VAL_MW
 1853   2069  3  SF_LYS_MW  SF_TYR_MW
 1853   2070  3  SF_LYS_MW  SF_GLY_MW
 1853   2071  3  SF_LYS_MW  SF_ASP_MW
 1854   1854  3  SF_ASP_MW  SF_ASP_MW
 1854   1855  3  SF_ASP_MW  SF_ALA_MW
 1854   1856  3  SF_ASP_MW  SF_LYS_MW
 1854   1857  3  SF_ASP_MW  SF_GLY_MW
 1854   1858  3  SF_ASP_MW  SF_GLU_MW
 1854   1859  3  SF_ASP_MW  SF_PHE_MW
 1854   1860  3  SF_ASP_MW  SF_ILE_MW
 1854   1861  3  SF_ASP_MW  SF_GLY_MW
 1854   1862  3  SF_ASP_MW  SF_PHE_MW
 1854   1863  3  SF_ASP_MW  SF_ASP_MW
 1854   1864  3  SF_ASP_MW  SF_ILE_MW
 1854   1865  3  SF_ASP_MW  SF_ASP_MW
 1854   1866  3  SF_ASP_MW  SF_LEU_MW
 1854   1867  3  SF_ASP_MW  SF_GLY_MW
 1854   1868  3  SF_ASP_MW  SF_ASN_MW
 1854   1869  3  SF_ASP_MW  SF_GLU_MW
 1854   1870  3  SF_ASP_MW  SF_MET_MW
 1854   1871  3  SF_ASP_MW  SF_CYS_MW
 1854   1872  3  SF_ASP_MW  SF_LYS_MW
 1854   1873  3  SF_ASP_MW  SF_ARG_MW
 1854   1874  3  SF_ASP_MW  SF_MET_MW
 1854   1875  3  SF_ASP_MW  SF_GLN_MW
 1854   1876  3  SF_ASP_MW  SF_VAL_MW
 1854   1877  3  SF_ASP_MW  SF_LYS_MW
 1854   1878  3  SF_ASP_MW  SF_CYS_MW
 1854   1879  3  SF_ASP_MW  SF_THR_MW
 1854   1880  3  SF_ASP_MW  SF_TRP_MW
 1854   1881  3  SF_ASP_MW  SF_VAL_MW
 1854   1882  3  SF_ASP_MW  SF_ALA_MW
 1854   1883  3  SF_ASP_MW  SF_SER_MW
 1854   1884  3  SF_ASP_MW  SF_ASP_MW
 1854   1885  3  SF_ASP_MW  SF_PHE_MW
 1854   1886  3  SF_ASP_MW  SF_ASP_MW
 1854   1887  3  SF_ASP_MW  SF_ALA_MW
 1854   1888  3  SF_ASP_MW  SF_LEU_MW
 1854   1889  3  SF_ASP_MW  SF_ILE_MW
 1854   1890  3  SF_ASP_MW  SF_PRO_MW
 1854   1891  3  SF_ASP_MW  SF_SER_MW
 1854   1892  3  SF_ASP_MW  SF_LEU_MW
 1854   1893  3  SF_ASP_MW  SF_LYS_MW
 1854   1894  3  SF_ASP_MW  SF_ALA_MW
 1854   1895  3  SF_ASP_MW  SF_LYS_MW
 1854   1896  3  SF_ASP_MW  SF_LYS_MW
 1854   1897  3  SF_ASP_MW  SF_ILE_MW
 1854   1898  3  SF_ASP_MW  SF_ASP_MW
 1854   1899  3  SF_ASP_MW  SF_ALA_MW
 1854   1900  3  SF_ASP_MW  SF_ILE_MW
 1854   1901  3  SF_ASP_MW  SF_ILE_MW
 1854   1902  3  SF_ASP_MW  SF_SER_MW
 1854   1903  3  SF_ASP_MW  SF_SER_MW
 1854   1904  3  SF_ASP_MW  SF_LEU_MW
 1854   1905  3  SF_ASP_MW  SF_SER_MW
 1854   1906  3  SF_ASP_MW  SF_ILE_MW
 1854   1907  3  SF_ASP_MW  SF_THR_MW
 1854   1908  3  SF_ASP_MW  SF_ASP_MW
 1854   1909  3  SF_ASP_MW  SF_LYS_MW
 1854   1910  3  SF_ASP_MW  SF_ARG_MW
 1854   1911  3  SF_ASP_MW  SF_GLN_MW
 1854   1912  3  SF_ASP_MW  SF_GLN_MW
 1854   1913  3  SF_ASP_MW  SF_GLU_MW
 1854   1914  3  SF_ASP_MW  SF_ILE_MW
 1854   1915  3  SF_ASP_MW  SF_ALA_MW
 1854   1916  3  SF_ASP_MW  SF_PHE_MW
 1854   1917  3  SF_ASP_MW  SF_SER_MW
 1854   1918  3  SF_ASP_MW  SF_ASP_MW
 1854   1919  3  SF_ASP_MW  SF_LYS_MW
 1854   1920  3  SF_ASP_MW  SF_LEU_MW
 1854   1921  3  SF_ASP_MW  SF_TYR_MW
 1854   1922  3  SF_ASP_MW  SF_ALA_MW
 1854   1923  3  SF_ASP_MW  SF_ALA_MW
 1854   1924  3  SF_ASP_MW  SF_ASP_MW
 1854   1925  3  SF_ASP_MW  SF_SER_MW
 1854   1926  3  SF_ASP_MW  SF_ARG_MW
 1854   1927  3  SF_ASP_MW  SF_LEU_MW
 1854   1928  3  SF_ASP_MW  SF_ILE_MW
 1854   1929  3  SF_ASP_MW  SF_ALA_MW
 1854   1930  3  SF_ASP_MW  SF_ALA_MW
 1854   1931  3  SF_ASP_MW  SF_LYS_MW
 1854   1932  3  SF_ASP_MW  SF_GLY_MW
 1854   1933  3  SF_ASP_MW  SF_SER_MW
 1854   1934  3  SF_ASP_MW  SF_PRO_MW
 1854   1935  3  SF_ASP_MW  SF_ILE_MW
 1854   1936  3  SF_ASP_MW  SF_GLN_MW
 1854   1937  3  SF_ASP_MW  SF_PRO_MW
 1854   1938  3  SF_ASP_MW  SF_THR_MW
 1854   1939  3  SF_ASP_MW  SF_LEU_MW
 1854   1940  3  SF_ASP_MW  SF_GLU_MW
 1854   1941  3  SF_ASP_MW  SF_SER_MW
 1854   1942  3  SF_ASP_MW  SF_LEU_MW
 1854   1943  3  SF_ASP_MW  SF_LYS_MW
 1854   1944  3  SF_ASP_MW  SF_GLY_MW
 1854   1945  3  SF_ASP_MW  SF_LYS_MW
 1854   1946  3  SF_ASP_MW  SF_HIS_MW
 1854   1947  3  SF_ASP_MW  SF_VAL_MW
 1854   1948  3  SF_ASP_MW  SF_GLY_MW
 1854   1949  3  SF_ASP_MW  SF_VAL_MW
 1854   1950  3  SF_ASP_MW  SF_LEU_MW
 1854   1951  3  SF_ASP_MW  SF_GLN_MW
 1854   1952  3  SF_ASP_MW  SF_GLY_MW
 1854   1953  3  SF_ASP_MW  SF_SER_MW
 1854   1954  3  SF_ASP_MW  SF_THR_MW
 1854   1955  3  SF_ASP_MW  SF_GLN_MW
 1854   1956  3  SF_ASP_MW  SF_GLU_MW
 1854   1957  3  SF_ASP_MW  SF_ALA_MW
 1854   1958  3  SF_ASP_MW  SF_TYR_MW
 1854   1959  3  SF_ASP_MW  SF_ALA_MW
 1854   1960  3  SF_ASP_MW  SF_ASN_MW
 1854   1961  3  SF_ASP_MW  SF_ASP_MW
 1854   1962  3  SF_ASP_MW  SF_ASN_MW
 1854   1963  3  SF_ASP_MW  SF_TRP_MW
 1854   1964  3  SF_ASP_MW  SF_ARG_MW
 1854   1965  3  SF_ASP_MW  SF_THR_MW
 1854   1966  3  SF_ASP_MW  SF_LYS_MW
 1854   1967  3  SF_ASP_MW  SF_GLY_MW
 1854   1968  3  SF_ASP_MW  SF_VAL_MW
 1854   1969  3  SF_ASP_MW  SF_ASP_MW
 1854   1970  3  SF_ASP_MW  SF_VAL_MW
 1854   1971  3  SF_ASP_MW  SF_VAL_MW
 1854   1972  3  SF_ASP_MW  SF_ALA_MW
 1854   1973  3  SF_ASP_MW  SF_TYR_MW
 1854   1974  3  SF_ASP_MW  SF_ALA_MW
 1854   1975  3  SF_ASP_MW  SF_ASN_MW
 1854   1976  3  SF_ASP_MW  SF_GLN_MW
 1854   1977  3  SF_ASP_MW  SF_ASP_MW
 1854   1978  3  SF_ASP_MW  SF_LEU_MW
 1854   1979  3  SF_ASP_MW  SF_ILE_MW
 1854   1980  3  SF_ASP_MW  SF_TYR_MW
 1854   1981  3  SF_ASP_MW  SF_SER_MW
 1854   1982  3  SF_ASP_MW  SF_ASP_MW
 1854   1983  3  SF_ASP_MW  SF_LEU_MW
 1854   1984  3  SF_ASP_MW  SF_THR_MW
 1854   1985  3  SF_ASP_MW  SF_ALA_MW
 1854   1986  3  SF_ASP_MW  SF_GLY_MW
 1854   1987  3  SF_ASP_MW  SF_ARG_MW
 1854   1988  3  SF_ASP_MW  SF_LEU_MW
 1854   1989  3  SF_ASP_MW  SF_ASP_MW
 1854   1990  3  SF_ASP_MW  SF_ALA_MW
 1854   1991  3  SF_ASP_MW  SF_ALA_MW
 1854   1992  3  SF_ASP_MW  SF_LEU_MW
 1854   1993  3  SF_ASP_MW  SF_GLN_MW
 1854   1994  3  SF_ASP_MW  SF_ASP_MW
 1854   1995  3  SF_ASP_MW  SF_GLU_MW
 1854   1996  3  SF_ASP_MW  SF_VAL_MW
 1854   1997  3  SF_ASP_MW  SF_ALA_MW
 1854   1998  3  SF_ASP_MW  SF_ALA_MW
 1854   1999  3  SF_ASP_MW  SF_SER_MW
 1854   2000  3  SF_ASP_MW  SF_GLU_MW
 1854   2001  3  SF_ASP_MW  SF_GLY_MW
 1854   2002  3  SF_ASP_MW  SF_PHE_MW
 1854   2003  3  SF_ASP_MW  SF_LEU_MW
 1854   2004  3  SF_ASP_MW  SF_LYS_MW
 1854   2005  3  SF_ASP_MW  SF_GLN_MW
 1854   2006  3  SF_ASP_MW  SF_PRO_MW
 1854   2007  3  SF_ASP_MW  SF_ALA_MW
 1854   2008  3  SF_ASP_MW  SF_GLY_MW
 1854   2009  3  SF_ASP_MW  SF_LYS_MW
 1854   2010  3  SF_ASP_MW  SF_GLU_MW
 1854   2011  3  SF_ASP_MW  SF_TYR_MW
 1854   2012  3  SF_ASP_MW  SF_ALA_MW
 1854   2013  3  SF_ASP_MW  SF_PHE_MW
 1854   2014  3  SF_ASP_MW  SF_ALA_MW
 1854   2015  3  SF_ASP_MW  SF_GLY_MW
 1854   2016  3  SF_ASP_MW  SF_PRO_MW
 1854   2017  3  SF_ASP_MW  SF_SER_MW
 1854   2018  3  SF_ASP_MW  SF_VAL_MW
 1854   2019  3  SF_ASP_MW  SF_LYS_MW
 1854   2020  3  SF_ASP_MW  SF_ASP_MW
 1854   2021  3  SF_ASP_MW  SF_LYS_MW
 1854   2022  3  SF_ASP_MW  SF_LYS_MW
 1854   2023  3  SF_ASP_MW  SF_TYR_MW
 1854   2024  3  SF_ASP_MW  SF_PHE_MW
 1854   2025  3  SF_ASP_MW  SF_GLY_MW
 1854   2026  3  SF_ASP_MW  SF_ASP_MW
 1854   2027  3  SF_ASP_MW  SF_GLY_MW
 1854   2028  3  SF_ASP_MW  SF_THR_MW
 1854   2029  3  SF_ASP_MW  SF_GLY_MW
 1854   2030  3  SF_ASP_MW  SF_VAL_MW
 1854   2031  3  SF_ASP_MW  SF_GLY_MW
 1854   2032  3  SF_ASP_MW  SF_LEU_MW
 1854   2033  3  SF_ASP_MW  SF_ARG_MW
 1854   2034  3  SF_ASP_MW  SF_LYS_MW
 1854   2035  3  SF_ASP_MW  SF_ASP_MW
 1854   2036  3  SF_ASP_MW  SF_ASP_MW
 1854   2037  3  SF_ASP_MW  SF_THR_MW
 1854   2038  3  SF_ASP_MW  SF_GLU_MW
 1854   2039  3  SF_ASP_MW  SF_LEU_MW
 1854   2040  3  SF_ASP_MW  SF_LYS_MW
 1854   2041  3  SF_ASP_MW  SF_ALA_MW
 1854   2042  3  SF_ASP_MW  SF_ALA_MW
 1854   2043  3  SF_ASP_MW  SF_PHE_MW
 1854   2044  3  SF_ASP_MW  SF_ASP_MW
 1854   2045  3  SF_ASP_MW  SF_LYS_MW
 1854   2046  3  SF_ASP_MW  SF_ALA_MW
 1854   2047  3  SF_ASP_MW  SF_LEU_MW
 1854   2048  3  SF_ASP_MW  SF_THR_MW
 1854   2049  3  SF_ASP_MW  SF_GLU_MW
 1854   2050  3  SF_ASP_MW  SF_LEU_MW
 1854   2051  3  SF_ASP_MW  SF_ARG_MW
 1854   2052  3  SF_ASP_MW  SF_GLN_MW
 1854   2053  3  SF_ASP_MW  SF_ASP_MW
 1854   2054  3  SF_ASP_MW  SF_GLY_MW
 1854   2055  3  SF_ASP_MW  SF_THR_MW
 1854   2056  3  SF_ASP_MW  SF_TYR_MW
 1854   2057  3  SF_ASP_MW  SF_ASP_MW
 1854   2058  3  SF_ASP_MW  SF_LYS_MW
 1854   2059  3  SF_ASP_MW  SF_MET_MW
 1854   2060  3  SF_ASP_MW  SF_ALA_MW
 1854   2061  3  SF_ASP_MW  SF_LYS_MW
 1854   2062  3  SF_ASP_MW  SF_LYS_MW
 1854   2063  3  SF_ASP_MW  SF_TYR_MW
 1854   2064  3  SF_ASP_MW  SF_PHE_MW
 1854   2065  3  SF_ASP_MW  SF_ASP_MW
 1854   2066  3  SF_ASP_MW  SF_PHE_MW
 1854   2067  3  SF_ASP_MW  SF_ASN_MW
 1854   2068  3  SF_ASP_MW  SF_VAL_MW
 1854   2069  3  SF_ASP_MW  SF_TYR_MW
 1854   2070  3  SF_ASP_MW  SF_GLY_MW
 1854   2071  3  SF_ASP_MW  SF_ASP_MW
 1855   1855  3  SF_ALA_MW  SF_ALA_MW
 1855   1856  3  SF_ALA_MW  SF_LYS_MW
 1855   1857  3  SF_ALA_MW  SF_GLY_MW
 1855   1858  3  SF_ALA_MW  SF_GLU_MW
 1855   1859  3  SF_ALA_MW  SF_PHE_MW
 1855   1860  3  SF_ALA_MW  SF_ILE_MW
 1855   1861  3  SF_ALA_MW  SF_GLY_MW
 1855   1862  3  SF_ALA_MW  SF_PHE_MW
 1855   1863  3  SF_ALA_MW  SF_ASP_MW
 1855   1864  3  SF_ALA_MW  SF_ILE_MW
 1855   1865  3  SF_ALA_MW  SF_ASP_MW
 1855   1866  3  SF_ALA_MW  SF_LEU_MW
 1855   1867  3  SF_ALA_MW  SF_GLY_MW
 1855   1868  3  SF_ALA_MW  SF_ASN_MW
 1855   1869  3  SF_ALA_MW  SF_GLU_MW
 1855   1870  3  SF_ALA_MW  SF_MET_MW
 1855   1871  3  SF_ALA_MW  SF_CYS_MW
 1855   1872  3  SF_ALA_MW  SF_LYS_MW
 1855   1873  3  SF_ALA_MW  SF_ARG_MW
 1855   1874  3  SF_ALA_MW  SF_MET_MW
 1855   1875  3  SF_ALA_MW  SF_GLN_MW
 1855   1876  3  SF_ALA_MW  SF_VAL_MW
 1855   1877  3  SF_ALA_MW  SF_LYS_MW
 1855   1878  3  SF_ALA_MW  SF_CYS_MW
 1855   1879  3  SF_ALA_MW  SF_THR_MW
 1855   1880  3  SF_ALA_MW  SF_TRP_MW
 1855   1881  3  SF_ALA_MW  SF_VAL_MW
 1855   1882  3  SF_ALA_MW  SF_ALA_MW
 1855   1883  3  SF_ALA_MW  SF_SER_MW
 1855   1884  3  SF_ALA_MW  SF_ASP_MW
 1855   1885  3  SF_ALA_MW  SF_PHE_MW
 1855   1886  3  SF_ALA_MW  SF_ASP_MW
 1855   1887  3  SF_ALA_MW  SF_ALA_MW
 1855   1888  3  SF_ALA_MW  SF_LEU_MW
 1855   1889  3  SF_ALA_MW  SF_ILE_MW
 1855   1890  3  SF_ALA_MW  SF_PRO_MW
 1855   1891  3  SF_ALA_MW  SF_SER_MW
 1855   1892  3  SF_ALA_MW  SF_LEU_MW
 1855   1893  3  SF_ALA_MW  SF_LYS_MW
 1855   1894  3  SF_ALA_MW  SF_ALA_MW
 1855   1895  3  SF_ALA_MW  SF_LYS_MW
 1855   1896  3  SF_ALA_MW  SF_LYS_MW
 1855   1897  3  SF_ALA_MW  SF_ILE_MW
 1855   1898  3  SF_ALA_MW  SF_ASP_MW
 1855   1899  3  SF_ALA_MW  SF_ALA_MW
 1855   1900  3  SF_ALA_MW  SF_ILE_MW
 1855   1901  3  SF_ALA_MW  SF_ILE_MW
 1855   1902  3  SF_ALA_MW  SF_SER_MW
 1855   1903  3  SF_ALA_MW  SF_SER_MW
 1855   1904  3  SF_ALA_MW  SF_LEU_MW
 1855   1905  3  SF_ALA_MW  SF_SER_MW
 1855   1906  3  SF_ALA_MW  SF_ILE_MW
 1855   1907  3  SF_ALA_MW  SF_THR_MW
 1855   1908  3  SF_ALA_MW  SF_ASP_MW
 1855   1909  3  SF_ALA_MW  SF_LYS_MW
 1855   1910  3  SF_ALA_MW  SF_ARG_MW
 1855   1911  3  SF_ALA_MW  SF_GLN_MW
 1855   1912  3  SF_ALA_MW  SF_GLN_MW
 1855   1913  3  SF_ALA_MW  SF_GLU_MW
 1855   1914  3  SF_ALA_MW  SF_ILE_MW
 1855   1915  3  SF_ALA_MW  SF_ALA_MW
 1855   1916  3  SF_ALA_MW  SF_PHE_MW
 1855   1917  3  SF_ALA_MW  SF_SER_MW
 1855   1918  3  SF_ALA_MW  SF_ASP_MW
 1855   1919  3  SF_ALA_MW  SF_LYS_MW
 1855   1920  3  SF_ALA_MW  SF_LEU_MW
 1855   1921  3  SF_ALA_MW  SF_TYR_MW
 1855   1922  3  SF_ALA_MW  SF_ALA_MW
 1855   1923  3  SF_ALA_MW  SF_ALA_MW
 1855   1924  3  SF_ALA_MW  SF_ASP_MW
 1855   1925  3  SF_ALA_MW  SF_SER_MW
 1855   1926  3  SF_ALA_MW  SF_ARG_MW
 1855   1927  3  SF_ALA_MW  SF_LEU_MW
 1855   1928  3  SF_ALA_MW  SF_ILE_MW
 1855   1929  3  SF_ALA_MW  SF_ALA_MW
 1855   1930  3  SF_ALA_MW  SF_ALA_MW
 1855   1931  3  SF_ALA_MW  SF_LYS_MW
 1855   1932  3  SF_ALA_MW  SF_GLY_MW
 1855   1933  3  SF_ALA_MW  SF_SER_MW
 1855   1934  3  SF_ALA_MW  SF_PRO_MW
 1855   1935  3  SF_ALA_MW  SF_ILE_MW
 1855   1936  3  SF_ALA_MW  SF_GLN_MW
 1855   1937  3  SF_ALA_MW  SF_PRO_MW
 1855   1938  3  SF_ALA_MW  SF_THR_MW
 1855   1939  3  SF_ALA_MW  SF_LEU_MW
 1855   1940  3  SF_ALA_MW  SF_GLU_MW
 1855   1941  3  SF_ALA_MW  SF_SER_MW
 1855   1942  3  SF_ALA_MW  SF_LEU_MW
 1855   1943  3  SF_ALA_MW  SF_LYS_MW
 1855   1944  3  SF_ALA_MW  SF_GLY_MW
 1855   1945  3  SF_ALA_MW  SF_LYS_MW
 1855   1946  3  SF_ALA_MW  SF_HIS_MW
 1855   1947  3  SF_ALA_MW  SF_VAL_MW
 1855   1948  3  SF_ALA_MW  SF_GLY_MW
 1855   1949  3  SF_ALA_MW  SF_VAL_MW
 1855   1950  3  SF_ALA_MW  SF_LEU_MW
 1855   1951  3  SF_ALA_MW  SF_GLN_MW
 1855   1952  3  SF_ALA_MW  SF_GLY_MW
 1855   1953  3  SF_ALA_MW  SF_SER_MW
 1855   1954  3  SF_ALA_MW  SF_THR_MW
 1855   1955  3  SF_ALA_MW  SF_GLN_MW
 1855   1956  3  SF_ALA_MW  SF_GLU_MW
 1855   1957  3  SF_ALA_MW  SF_ALA_MW
 1855   1958  3  SF_ALA_MW  SF_TYR_MW
 1855   1959  3  SF_ALA_MW  SF_ALA_MW
 1855   1960  3  SF_ALA_MW  SF_ASN_MW
 1855   1961  3  SF_ALA_MW  SF_ASP_MW
 1855   1962  3  SF_ALA_MW  SF_ASN_MW
 1855   1963  3  SF_ALA_MW  SF_TRP_MW
 1855   1964  3  SF_ALA_MW  SF_ARG_MW
 1855   1965  3  SF_ALA_MW  SF_THR_MW
 1855   1966  3  SF_ALA_MW  SF_LYS_MW
 1855   1967  3  SF_ALA_MW  SF_GLY_MW
 1855   1968  3  SF_ALA_MW  SF_VAL_MW
 1855   1969  3  SF_ALA_MW  SF_ASP_MW
 1855   1970  3  SF_ALA_MW  SF_VAL_MW
 1855   1971  3  SF_ALA_MW  SF_VAL_MW
 1855   1972  3  SF_ALA_MW  SF_ALA_MW
 1855   1973  3  SF_ALA_MW  SF_TYR_MW
 1855   1974  3  SF_ALA_MW  SF_ALA_MW
 1855   1975  3  SF_ALA_MW  SF_ASN_MW
 1855   1976  3  SF_ALA_MW  SF_GLN_MW
 1855   1977  3  SF_ALA_MW  SF_ASP_MW
 1855   1978  3  SF_ALA_MW  SF_LEU_MW
 1855   1979  3  SF_ALA_MW  SF_ILE_MW
 1855   1980  3  SF_ALA_MW  SF_TYR_MW
 1855   1981  3  SF_ALA_MW  SF_SER_MW
 1855   1982  3  SF_ALA_MW  SF_ASP_MW
 1855   1983  3  SF_ALA_MW  SF_LEU_MW
 1855   1984  3  SF_ALA_MW  SF_THR_MW
 1855   1985  3  SF_ALA_MW  SF_ALA_MW
 1855   1986  3  SF_ALA_MW  SF_GLY_MW
 1855   1987  3  SF_ALA_MW  SF_ARG_MW
 1855   1988  3  SF_ALA_MW  SF_LEU_MW
 1855   1989  3  SF_ALA_MW  SF_ASP_MW
 1855   1990  3  SF_ALA_MW  SF_ALA_MW
 1855   1991  3  SF_ALA_MW  SF_ALA_MW
 1855   1992  3  SF_ALA_MW  SF_LEU_MW
 1855   1993  3  SF_ALA_MW  SF_GLN_MW
 1855   1994  3  SF_ALA_MW  SF_ASP_MW
 1855   1995  3  SF_ALA_MW  SF_GLU_MW
 1855   1996  3  SF_ALA_MW  SF_VAL_MW
 1855   1997  3  SF_ALA_MW  SF_ALA_MW
 1855   1998  3  SF_ALA_MW  SF_ALA_MW
 1855   1999  3  SF_ALA_MW  SF_SER_MW
 1855   2000  3  SF_ALA_MW  SF_GLU_MW
 1855   2001  3  SF_ALA_MW  SF_GLY_MW
 1855   2002  3  SF_ALA_MW  SF_PHE_MW
 1855   2003  3  SF_ALA_MW  SF_LEU_MW
 1855   2004  3  SF_ALA_MW  SF_LYS_MW
 1855   2005  3  SF_ALA_MW  SF_GLN_MW
 1855   2006  3  SF_ALA_MW  SF_PRO_MW
 1855   2007  3  SF_ALA_MW  SF_ALA_MW
 1855   2008  3  SF_ALA_MW  SF_GLY_MW
 1855   2009  3  SF_ALA_MW  SF_LYS_MW
 1855   2010  3  SF_ALA_MW  SF_GLU_MW
 1855   2011  3  SF_ALA_MW  SF_TYR_MW
 1855   2012  3  SF_ALA_MW  SF_ALA_MW
 1855   2013  3  SF_ALA_MW  SF_PHE_MW
 1855   2014  3  SF_ALA_MW  SF_ALA_MW
 1855   2015  3  SF_ALA_MW  SF_GLY_MW
 1855   2016  3  SF_ALA_MW  SF_PRO_MW
 1855   2017  3  SF_ALA_MW  SF_SER_MW
 1855   2018  3  SF_ALA_MW  SF_VAL_MW
 1855   2019  3  SF_ALA_MW  SF_LYS_MW
 1855   2020  3  SF_ALA_MW  SF_ASP_MW
 1855   2021  3  SF_ALA_MW  SF_LYS_MW
 1855   2022  3  SF_ALA_MW  SF_LYS_MW
 1855   2023  3  SF_ALA_MW  SF_TYR_MW
 1855   2024  3  SF_ALA_MW  SF_PHE_MW
 1855   2025  3  SF_ALA_MW  SF_GLY_MW
 1855   2026  3  SF_ALA_MW  SF_ASP_MW
 1855   2027  3  SF_ALA_MW  SF_GLY_MW
 1855   2028  3  SF_ALA_MW  SF_THR_MW
 1855   2029  3  SF_ALA_MW  SF_GLY_MW
 1855   2030  3  SF_ALA_MW  SF_VAL_MW
 1855   2031  3  SF_ALA_MW  SF_GLY_MW
 1855   2032  3  SF_ALA_MW  SF_LEU_MW
 1855   2033  3  SF_ALA_MW  SF_ARG_MW
 1855   2034  3  SF_ALA_MW  SF_LYS_MW
 1855   2035  3  SF_ALA_MW  SF_ASP_MW
 1855   2036  3  SF_ALA_MW  SF_ASP_MW
 1855   2037  3  SF_ALA_MW  SF_THR_MW
 1855   2038  3  SF_ALA_MW  SF_GLU_MW
 1855   2039  3  SF_ALA_MW  SF_LEU_MW
 1855   2040  3  SF_ALA_MW  SF_LYS_MW
 1855   2041  3  SF_ALA_MW  SF_ALA_MW
 1855   2042  3  SF_ALA_MW  SF_ALA_MW
 1855   2043  3  SF_ALA_MW  SF_PHE_MW
 1855   2044  3  SF_ALA_MW  SF_ASP_MW
 1855   2045  3  SF_ALA_MW  SF_LYS_MW
 1855   2046  3  SF_ALA_MW  SF_ALA_MW
 1855   2047  3  SF_ALA_MW  SF_LEU_MW
 1855   2048  3  SF_ALA_MW  SF_THR_MW
 1855   2049  3  SF_ALA_MW  SF_GLU_MW
 1855   2050  3  SF_ALA_MW  SF_LEU_MW
 1855   2051  3  SF_ALA_MW  SF_ARG_MW
 1855   2052  3  SF_ALA_MW  SF_GLN_MW
 1855   2053  3  SF_ALA_MW  SF_ASP_MW
 1855   2054  3  SF_ALA_MW  SF_GLY_MW
 1855   2055  3  SF_ALA_MW  SF_THR_MW
 1855   2056  3  SF_ALA_MW  SF_TYR_MW
 1855   2057  3  SF_ALA_MW  SF_ASP_MW
 1855   2058  3  SF_ALA_MW  SF_LYS_MW
 1855   2059  3  SF_ALA_MW  SF_MET_MW
 1855   2060  3  SF_ALA_MW  SF_ALA_MW
 1855   2061  3  SF_ALA_MW  SF_LYS_MW
 1855   2062  3  SF_ALA_MW  SF_LYS_MW
 1855   2063  3  SF_ALA_MW  SF_TYR_MW
 1855   2064  3  SF_ALA_MW  SF_PHE_MW
 1855   2065  3  SF_ALA_MW  SF_ASP_MW
 1855   2066  3  SF_ALA_MW  SF_PHE_MW
 1855   2067  3  SF_ALA_MW  SF_ASN_MW
 1855   2068  3  SF_ALA_MW  SF_VAL_MW
 1855   2069  3  SF_ALA_MW  SF_TYR_MW
 1855   2070  3  SF_ALA_MW  SF_GLY_MW
 1855   2071  3  SF_ALA_MW  SF_ASP_MW
 1856   1856  3  SF_LYS_MW  SF_LYS_MW
 1856   1857  3  SF_LYS_MW  SF_GLY_MW
 1856   1858  3  SF_LYS_MW  SF_GLU_MW
 1856   1859  3  SF_LYS_MW  SF_PHE_MW
 1856   1860  3  SF_LYS_MW  SF_ILE_MW
 1856   1861  3  SF_LYS_MW  SF_GLY_MW
 1856   1862  3  SF_LYS_MW  SF_PHE_MW
 1856   1863  3  SF_LYS_MW  SF_ASP_MW
 1856   1864  3  SF_LYS_MW  SF_ILE_MW
 1856   1865  3  SF_LYS_MW  SF_ASP_MW
 1856   1866  3  SF_LYS_MW  SF_LEU_MW
 1856   1867  3  SF_LYS_MW  SF_GLY_MW
 1856   1868  3  SF_LYS_MW  SF_ASN_MW
 1856   1869  3  SF_LYS_MW  SF_GLU_MW
 1856   1870  3  SF_LYS_MW  SF_MET_MW
 1856   1871  3  SF_LYS_MW  SF_CYS_MW
 1856   1872  3  SF_LYS_MW  SF_LYS_MW
 1856   1873  3  SF_LYS_MW  SF_ARG_MW
 1856   1874  3  SF_LYS_MW  SF_MET_MW
 1856   1875  3  SF_LYS_MW  SF_GLN_MW
 1856   1876  3  SF_LYS_MW  SF_VAL_MW
 1856   1877  3  SF_LYS_MW  SF_LYS_MW
 1856   1878  3  SF_LYS_MW  SF_CYS_MW
 1856   1879  3  SF_LYS_MW  SF_THR_MW
 1856   1880  3  SF_LYS_MW  SF_TRP_MW
 1856   1881  3  SF_LYS_MW  SF_VAL_MW
 1856   1882  3  SF_LYS_MW  SF_ALA_MW
 1856   1883  3  SF_LYS_MW  SF_SER_MW
 1856   1884  3  SF_LYS_MW  SF_ASP_MW
 1856   1885  3  SF_LYS_MW  SF_PHE_MW
 1856   1886  3  SF_LYS_MW  SF_ASP_MW
 1856   1887  3  SF_LYS_MW  SF_ALA_MW
 1856   1888  3  SF_LYS_MW  SF_LEU_MW
 1856   1889  3  SF_LYS_MW  SF_ILE_MW
 1856   1890  3  SF_LYS_MW  SF_PRO_MW
 1856   1891  3  SF_LYS_MW  SF_SER_MW
 1856   1892  3  SF_LYS_MW  SF_LEU_MW
 1856   1893  3  SF_LYS_MW  SF_LYS_MW
 1856   1894  3  SF_LYS_MW  SF_ALA_MW
 1856   1895  3  SF_LYS_MW  SF_LYS_MW
 1856   1896  3  SF_LYS_MW  SF_LYS_MW
 1856   1897  3  SF_LYS_MW  SF_ILE_MW
 1856   1898  3  SF_LYS_MW  SF_ASP_MW
 1856   1899  3  SF_LYS_MW  SF_ALA_MW
 1856   1900  3  SF_LYS_MW  SF_ILE_MW
 1856   1901  3  SF_LYS_MW  SF_ILE_MW
 1856   1902  3  SF_LYS_MW  SF_SER_MW
 1856   1903  3  SF_LYS_MW  SF_SER_MW
 1856   1904  3  SF_LYS_MW  SF_LEU_MW
 1856   1905  3  SF_LYS_MW  SF_SER_MW
 1856   1906  3  SF_LYS_MW  SF_ILE_MW
 1856   1907  3  SF_LYS_MW  SF_THR_MW
 1856   1908  3  SF_LYS_MW  SF_ASP_MW
 1856   1909  3  SF_LYS_MW  SF_LYS_MW
 1856   1910  3  SF_LYS_MW  SF_ARG_MW
 1856   1911  3  SF_LYS_MW  SF_GLN_MW
 1856   1912  3  SF_LYS_MW  SF_GLN_MW
 1856   1913  3  SF_LYS_MW  SF_GLU_MW
 1856   1914  3  SF_LYS_MW  SF_ILE_MW
 1856   1915  3  SF_LYS_MW  SF_ALA_MW
 1856   1916  3  SF_LYS_MW  SF_PHE_MW
 1856   1917  3  SF_LYS_MW  SF_SER_MW
 1856   1918  3  SF_LYS_MW  SF_ASP_MW
 1856   1919  3  SF_LYS_MW  SF_LYS_MW
 1856   1920  3  SF_LYS_MW  SF_LEU_MW
 1856   1921  3  SF_LYS_MW  SF_TYR_MW
 1856   1922  3  SF_LYS_MW  SF_ALA_MW
 1856   1923  3  SF_LYS_MW  SF_ALA_MW
 1856   1924  3  SF_LYS_MW  SF_ASP_MW
 1856   1925  3  SF_LYS_MW  SF_SER_MW
 1856   1926  3  SF_LYS_MW  SF_ARG_MW
 1856   1927  3  SF_LYS_MW  SF_LEU_MW
 1856   1928  3  SF_LYS_MW  SF_ILE_MW
 1856   1929  3  SF_LYS_MW  SF_ALA_MW
 1856   1930  3  SF_LYS_MW  SF_ALA_MW
 1856   1931  3  SF_LYS_MW  SF_LYS_MW
 1856   1932  3  SF_LYS_MW  SF_GLY_MW
 1856   1933  3  SF_LYS_MW  SF_SER_MW
 1856   1934  3  SF_LYS_MW  SF_PRO_MW
 1856   1935  3  SF_LYS_MW  SF_ILE_MW
 1856   1936  3  SF_LYS_MW  SF_GLN_MW
 1856   1937  3  SF_LYS_MW  SF_PRO_MW
 1856   1938  3  SF_LYS_MW  SF_THR_MW
 1856   1939  3  SF_LYS_MW  SF_LEU_MW
 1856   1940  3  SF_LYS_MW  SF_GLU_MW
 1856   1941  3  SF_LYS_MW  SF_SER_MW
 1856   1942  3  SF_LYS_MW  SF_LEU_MW
 1856   1943  3  SF_LYS_MW  SF_LYS_MW
 1856   1944  3  SF_LYS_MW  SF_GLY_MW
 1856   1945  3  SF_LYS_MW  SF_LYS_MW
 1856   1946  3  SF_LYS_MW  SF_HIS_MW
 1856   1947  3  SF_LYS_MW  SF_VAL_MW
 1856   1948  3  SF_LYS_MW  SF_GLY_MW
 1856   1949  3  SF_LYS_MW  SF_VAL_MW
 1856   1950  3  SF_LYS_MW  SF_LEU_MW
 1856   1951  3  SF_LYS_MW  SF_GLN_MW
 1856   1952  3  SF_LYS_MW  SF_GLY_MW
 1856   1953  3  SF_LYS_MW  SF_SER_MW
 1856   1954  3  SF_LYS_MW  SF_THR_MW
 1856   1955  3  SF_LYS_MW  SF_GLN_MW
 1856   1956  3  SF_LYS_MW  SF_GLU_MW
 1856   1957  3  SF_LYS_MW  SF_ALA_MW
 1856   1958  3  SF_LYS_MW  SF_TYR_MW
 1856   1959  3  SF_LYS_MW  SF_ALA_MW
 1856   1960  3  SF_LYS_MW  SF_ASN_MW
 1856   1961  3  SF_LYS_MW  SF_ASP_MW
 1856   1962  3  SF_LYS_MW  SF_ASN_MW
 1856   1963  3  SF_LYS_MW  SF_TRP_MW
 1856   1964  3  SF_LYS_MW  SF_ARG_MW
 1856   1965  3  SF_LYS_MW  SF_THR_MW
 1856   1966  3  SF_LYS_MW  SF_LYS_MW
 1856   1967  3  SF_LYS_MW  SF_GLY_MW
 1856   1968  3  SF_LYS_MW  SF_VAL_MW
 1856   1969  3  SF_LYS_MW  SF_ASP_MW
 1856   1970  3  SF_LYS_MW  SF_VAL_MW
 1856   1971  3  SF_LYS_MW  SF_VAL_MW
 1856   1972  3  SF_LYS_MW  SF_ALA_MW
 1856   1973  3  SF_LYS_MW  SF_TYR_MW
 1856   1974  3  SF_LYS_MW  SF_ALA_MW
 1856   1975  3  SF_LYS_MW  SF_ASN_MW
 1856   1976  3  SF_LYS_MW  SF_GLN_MW
 1856   1977  3  SF_LYS_MW  SF_ASP_MW
 1856   1978  3  SF_LYS_MW  SF_LEU_MW
 1856   1979  3  SF_LYS_MW  SF_ILE_MW
 1856   1980  3  SF_LYS_MW  SF_TYR_MW
 1856   1981  3  SF_LYS_MW  SF_SER_MW
 1856   1982  3  SF_LYS_MW  SF_ASP_MW
 1856   1983  3  SF_LYS_MW  SF_LEU_MW
 1856   1984  3  SF_LYS_MW  SF_THR_MW
 1856   1985  3  SF_LYS_MW  SF_ALA_MW
 1856   1986  3  SF_LYS_MW  SF_GLY_MW
 1856   1987  3  SF_LYS_MW  SF_ARG_MW
 1856   1988  3  SF_LYS_MW  SF_LEU_MW
 1856   1989  3  SF_LYS_MW  SF_ASP_MW
 1856   1990  3  SF_LYS_MW  SF_ALA_MW
 1856   1991  3  SF_LYS_MW  SF_ALA_MW
 1856   1992  3  SF_LYS_MW  SF_LEU_MW
 1856   1993  3  SF_LYS_MW  SF_GLN_MW
 1856   1994  3  SF_LYS_MW  SF_ASP_MW
 1856   1995  3  SF_LYS_MW  SF_GLU_MW
 1856   1996  3  SF_LYS_MW  SF_VAL_MW
 1856   1997  3  SF_LYS_MW  SF_ALA_MW
 1856   1998  3  SF_LYS_MW  SF_ALA_MW
 1856   1999  3  SF_LYS_MW  SF_SER_MW
 1856   2000  3  SF_LYS_MW  SF_GLU_MW
 1856   2001  3  SF_LYS_MW  SF_GLY_MW
 1856   2002  3  SF_LYS_MW  SF_PHE_MW
 1856   2003  3  SF_LYS_MW  SF_LEU_MW
 1856   2004  3  SF_LYS_MW  SF_LYS_MW
 1856   2005  3  SF_LYS_MW  SF_GLN_MW
 1856   2006  3  SF_LYS_MW  SF_PRO_MW
 1856   2007  3  SF_LYS_MW  SF_ALA_MW
 1856   2008  3  SF_LYS_MW  SF_GLY_MW
 1856   2009  3  SF_LYS_MW  SF_LYS_MW
 1856   2010  3  SF_LYS_MW  SF_GLU_MW
 1856   2011  3  SF_LYS_MW  SF_TYR_MW
 1856   2012  3  SF_LYS_MW  SF_ALA_MW
 1856   2013  3  SF_LYS_MW  SF_PHE_MW
 1856   2014  3  SF_LYS_MW  SF_ALA_MW
 1856   2015  3  SF_LYS_MW  SF_GLY_MW
 1856   2016  3  SF_LYS_MW  SF_PRO_MW
 1856   2017  3  SF_LYS_MW  SF_SER_MW
 1856   2018  3  SF_LYS_MW  SF_VAL_MW
 1856   2019  3  SF_LYS_MW  SF_LYS_MW
 1856   2020  3  SF_LYS_MW  SF_ASP_MW
 1856   2021  3  SF_LYS_MW  SF_LYS_MW
 1856   2022  3  SF_LYS_MW  SF_LYS_MW
 1856   2023  3  SF_LYS_MW  SF_TYR_MW
 1856   2024  3  SF_LYS_MW  SF_PHE_MW
 1856   2025  3  SF_LYS_MW  SF_GLY_MW
 1856   2026  3  SF_LYS_MW  SF_ASP_MW
 1856   2027  3  SF_LYS_MW  SF_GLY_MW
 1856   2028  3  SF_LYS_MW  SF_THR_MW
 1856   2029  3  SF_LYS_MW  SF_GLY_MW
 1856   2030  3  SF_LYS_MW  SF_VAL_MW
 1856   2031  3  SF_LYS_MW  SF_GLY_MW
 1856   2032  3  SF_LYS_MW  SF_LEU_MW
 1856   2033  3  SF_LYS_MW  SF_ARG_MW
 1856   2034  3  SF_LYS_MW  SF_LYS_MW
 1856   2035  3  SF_LYS_MW  SF_ASP_MW
 1856   2036  3  SF_LYS_MW  SF_ASP_MW
 1856   2037  3  SF_LYS_MW  SF_THR_MW
 1856   2038  3  SF_LYS_MW  SF_GLU_MW
 1856   2039  3  SF_LYS_MW  SF_LEU_MW
 1856   2040  3  SF_LYS_MW  SF_LYS_MW
 1856   2041  3  SF_LYS_MW  SF_ALA_MW
 1856   2042  3  SF_LYS_MW  SF_ALA_MW
 1856   2043  3  SF_LYS_MW  SF_PHE_MW
 1856   2044  3  SF_LYS_MW  SF_ASP_MW
 1856   2045  3  SF_LYS_MW  SF_LYS_MW
 1856   2046  3  SF_LYS_MW  SF_ALA_MW
 1856   2047  3  SF_LYS_MW  SF_LEU_MW
 1856   2048  3  SF_LYS_MW  SF_THR_MW
 1856   2049  3  SF_LYS_MW  SF_GLU_MW
 1856   2050  3  SF_LYS_MW  SF_LEU_MW
 1856   2051  3  SF_LYS_MW  SF_ARG_MW
 1856   2052  3  SF_LYS_MW  SF_GLN_MW
 1856   2053  3  SF_LYS_MW  SF_ASP_MW
 1856   2054  3  SF_LYS_MW  SF_GLY_MW
 1856   2055  3  SF_LYS_MW  SF_THR_MW
 1856   2056  3  SF_LYS_MW  SF_TYR_MW
 1856   2057  3  SF_LYS_MW  SF_ASP_MW
 1856   2058  3  SF_LYS_MW  SF_LYS_MW
 1856   2059  3  SF_LYS_MW  SF_MET_MW
 1856   2060  3  SF_LYS_MW  SF_ALA_MW
 1856   2061  3  SF_LYS_MW  SF_LYS_MW
 1856   2062  3  SF_LYS_MW  SF_LYS_MW
 1856   2063  3  SF_LYS_MW  SF_TYR_MW
 1856   2064  3  SF_LYS_MW  SF_PHE_MW
 1856   2065  3  SF_LYS_MW  SF_ASP_MW
 1856   2066  3  SF_LYS_MW  SF_PHE_MW
 1856   2067  3  SF_LYS_MW  SF_ASN_MW
 1856   2068  3  SF_LYS_MW  SF_VAL_MW
 1856   2069  3  SF_LYS_MW  SF_TYR_MW
 1856   2070  3  SF_LYS_MW  SF_GLY_MW
 1856   2071  3  SF_LYS_MW  SF_ASP_MW
 1857   1857  3  SF_GLY_MW  SF_GLY_MW
 1857   1858  3  SF_GLY_MW  SF_GLU_MW
 1857   1859  3  SF_GLY_MW  SF_PHE_MW
 1857   1860  3  SF_GLY_MW  SF_ILE_MW
 1857   1861  3  SF_GLY_MW  SF_GLY_MW
 1857   1862  3  SF_GLY_MW  SF_PHE_MW
 1857   1863  3  SF_GLY_MW  SF_ASP_MW
 1857   1864  3  SF_GLY_MW  SF_ILE_MW
 1857   1865  3  SF_GLY_MW  SF_ASP_MW
 1857   1866  3  SF_GLY_MW  SF_LEU_MW
 1857   1867  3  SF_GLY_MW  SF_GLY_MW
 1857   1868  3  SF_GLY_MW  SF_ASN_MW
 1857   1869  3  SF_GLY_MW  SF_GLU_MW
 1857   1870  3  SF_GLY_MW  SF_MET_MW
 1857   1871  3  SF_GLY_MW  SF_CYS_MW
 1857   1872  3  SF_GLY_MW  SF_LYS_MW
 1857   1873  3  SF_GLY_MW  SF_ARG_MW
 1857   1874  3  SF_GLY_MW  SF_MET_MW
 1857   1875  3  SF_GLY_MW  SF_GLN_MW
 1857   1876  3  SF_GLY_MW  SF_VAL_MW
 1857   1877  3  SF_GLY_MW  SF_LYS_MW
 1857   1878  3  SF_GLY_MW  SF_CYS_MW
 1857   1879  3  SF_GLY_MW  SF_THR_MW
 1857   1880  3  SF_GLY_MW  SF_TRP_MW
 1857   1881  3  SF_GLY_MW  SF_VAL_MW
 1857   1882  3  SF_GLY_MW  SF_ALA_MW
 1857   1883  3  SF_GLY_MW  SF_SER_MW
 1857   1884  3  SF_GLY_MW  SF_ASP_MW
 1857   1885  3  SF_GLY_MW  SF_PHE_MW
 1857   1886  3  SF_GLY_MW  SF_ASP_MW
 1857   1887  3  SF_GLY_MW  SF_ALA_MW
 1857   1888  3  SF_GLY_MW  SF_LEU_MW
 1857   1889  3  SF_GLY_MW  SF_ILE_MW
 1857   1890  3  SF_GLY_MW  SF_PRO_MW
 1857   1891  3  SF_GLY_MW  SF_SER_MW
 1857   1892  3  SF_GLY_MW  SF_LEU_MW
 1857   1893  3  SF_GLY_MW  SF_LYS_MW
 1857   1894  3  SF_GLY_MW  SF_ALA_MW
 1857   1895  3  SF_GLY_MW  SF_LYS_MW
 1857   1896  3  SF_GLY_MW  SF_LYS_MW
 1857   1897  3  SF_GLY_MW  SF_ILE_MW
 1857   1898  3  SF_GLY_MW  SF_ASP_MW
 1857   1899  3  SF_GLY_MW  SF_ALA_MW
 1857   1900  3  SF_GLY_MW  SF_ILE_MW
 1857   1901  3  SF_GLY_MW  SF_ILE_MW
 1857   1902  3  SF_GLY_MW  SF_SER_MW
 1857   1903  3  SF_GLY_MW  SF_SER_MW
 1857   1904  3  SF_GLY_MW  SF_LEU_MW
 1857   1905  3  SF_GLY_MW  SF_SER_MW
 1857   1906  3  SF_GLY_MW  SF_ILE_MW
 1857   1907  3  SF_GLY_MW  SF_THR_MW
 1857   1908  3  SF_GLY_MW  SF_ASP_MW
 1857   1909  3  SF_GLY_MW  SF_LYS_MW
 1857   1910  3  SF_GLY_MW  SF_ARG_MW
 1857   1911  3  SF_GLY_MW  SF_GLN_MW
 1857   1912  3  SF_GLY_MW  SF_GLN_MW
 1857   1913  3  SF_GLY_MW  SF_GLU_MW
 1857   1914  3  SF_GLY_MW  SF_ILE_MW
 1857   1915  3  SF_GLY_MW  SF_ALA_MW
 1857   1916  3  SF_GLY_MW  SF_PHE_MW
 1857   1917  3  SF_GLY_MW  SF_SER_MW
 1857   1918  3  SF_GLY_MW  SF_ASP_MW
 1857   1919  3  SF_GLY_MW  SF_LYS_MW
 1857   1920  3  SF_GLY_MW  SF_LEU_MW
 1857   1921  3  SF_GLY_MW  SF_TYR_MW
 1857   1922  3  SF_GLY_MW  SF_ALA_MW
 1857   1923  3  SF_GLY_MW  SF_ALA_MW
 1857   1924  3  SF_GLY_MW  SF_ASP_MW
 1857   1925  3  SF_GLY_MW  SF_SER_MW
 1857   1926  3  SF_GLY_MW  SF_ARG_MW
 1857   1927  3  SF_GLY_MW  SF_LEU_MW
 1857   1928  3  SF_GLY_MW  SF_ILE_MW
 1857   1929  3  SF_GLY_MW  SF_ALA_MW
 1857   1930  3  SF_GLY_MW  SF_ALA_MW
 1857   1931  3  SF_GLY_MW  SF_LYS_MW
 1857   1932  3  SF_GLY_MW  SF_GLY_MW
 1857   1933  3  SF_GLY_MW  SF_SER_MW
 1857   1934  3  SF_GLY_MW  SF_PRO_MW
 1857   1935  3  SF_GLY_MW  SF_ILE_MW
 1857   1936  3  SF_GLY_MW  SF_GLN_MW
 1857   1937  3  SF_GLY_MW  SF_PRO_MW
 1857   1938  3  SF_GLY_MW  SF_THR_MW
 1857   1939  3  SF_GLY_MW  SF_LEU_MW
 1857   1940  3  SF_GLY_MW  SF_GLU_MW
 1857   1941  3  SF_GLY_MW  SF_SER_MW
 1857   1942  3  SF_GLY_MW  SF_LEU_MW
 1857   1943  3  SF_GLY_MW  SF_LYS_MW
 1857   1944  3  SF_GLY_MW  SF_GLY_MW
 1857   1945  3  SF_GLY_MW  SF_LYS_MW
 1857   1946  3  SF_GLY_MW  SF_HIS_MW
 1857   1947  3  SF_GLY_MW  SF_VAL_MW
 1857   1948  3  SF_GLY_MW  SF_GLY_MW
 1857   1949  3  SF_GLY_MW  SF_VAL_MW
 1857   1950  3  SF_GLY_MW  SF_LEU_MW
 1857   1951  3  SF_GLY_MW  SF_GLN_MW
 1857   1952  3  SF_GLY_MW  SF_GLY_MW
 1857   1953  3  SF_GLY_MW  SF_SER_MW
 1857   1954  3  SF_GLY_MW  SF_THR_MW
 1857   1955  3  SF_GLY_MW  SF_GLN_MW
 1857   1956  3  SF_GLY_MW  SF_GLU_MW
 1857   1957  3  SF_GLY_MW  SF_ALA_MW
 1857   1958  3  SF_GLY_MW  SF_TYR_MW
 1857   1959  3  SF_GLY_MW  SF_ALA_MW
 1857   1960  3  SF_GLY_MW  SF_ASN_MW
 1857   1961  3  SF_GLY_MW  SF_ASP_MW
 1857   1962  3  SF_GLY_MW  SF_ASN_MW
 1857   1963  3  SF_GLY_MW  SF_TRP_MW
 1857   1964  3  SF_GLY_MW  SF_ARG_MW
 1857   1965  3  SF_GLY_MW  SF_THR_MW
 1857   1966  3  SF_GLY_MW  SF_LYS_MW
 1857   1967  3  SF_GLY_MW  SF_GLY_MW
 1857   1968  3  SF_GLY_MW  SF_VAL_MW
 1857   1969  3  SF_GLY_MW  SF_ASP_MW
 1857   1970  3  SF_GLY_MW  SF_VAL_MW
 1857   1971  3  SF_GLY_MW  SF_VAL_MW
 1857   1972  3  SF_GLY_MW  SF_ALA_MW
 1857   1973  3  SF_GLY_MW  SF_TYR_MW
 1857   1974  3  SF_GLY_MW  SF_ALA_MW
 1857   1975  3  SF_GLY_MW  SF_ASN_MW
 1857   1976  3  SF_GLY_MW  SF_GLN_MW
 1857   1977  3  SF_GLY_MW  SF_ASP_MW
 1857   1978  3  SF_GLY_MW  SF_LEU_MW
 1857   1979  3  SF_GLY_MW  SF_ILE_MW
 1857   1980  3  SF_GLY_MW  SF_TYR_MW
 1857   1981  3  SF_GLY_MW  SF_SER_MW
 1857   1982  3  SF_GLY_MW  SF_ASP_MW
 1857   1983  3  SF_GLY_MW  SF_LEU_MW
 1857   1984  3  SF_GLY_MW  SF_THR_MW
 1857   1985  3  SF_GLY_MW  SF_ALA_MW
 1857   1986  3  SF_GLY_MW  SF_GLY_MW
 1857   1987  3  SF_GLY_MW  SF_ARG_MW
 1857   1988  3  SF_GLY_MW  SF_LEU_MW
 1857   1989  3  SF_GLY_MW  SF_ASP_MW
 1857   1990  3  SF_GLY_MW  SF_ALA_MW
 1857   1991  3  SF_GLY_MW  SF_ALA_MW
 1857   1992  3  SF_GLY_MW  SF_LEU_MW
 1857   1993  3  SF_GLY_MW  SF_GLN_MW
 1857   1994  3  SF_GLY_MW  SF_ASP_MW
 1857   1995  3  SF_GLY_MW  SF_GLU_MW
 1857   1996  3  SF_GLY_MW  SF_VAL_MW
 1857   1997  3  SF_GLY_MW  SF_ALA_MW
 1857   1998  3  SF_GLY_MW  SF_ALA_MW
 1857   1999  3  SF_GLY_MW  SF_SER_MW
 1857   2000  3  SF_GLY_MW  SF_GLU_MW
 1857   2001  3  SF_GLY_MW  SF_GLY_MW
 1857   2002  3  SF_GLY_MW  SF_PHE_MW
 1857   2003  3  SF_GLY_MW  SF_LEU_MW
 1857   2004  3  SF_GLY_MW  SF_LYS_MW
 1857   2005  3  SF_GLY_MW  SF_GLN_MW
 1857   2006  3  SF_GLY_MW  SF_PRO_MW
 1857   2007  3  SF_GLY_MW  SF_ALA_MW
 1857   2008  3  SF_GLY_MW  SF_GLY_MW
 1857   2009  3  SF_GLY_MW  SF_LYS_MW
 1857   2010  3  SF_GLY_MW  SF_GLU_MW
 1857   2011  3  SF_GLY_MW  SF_TYR_MW
 1857   2012  3  SF_GLY_MW  SF_ALA_MW
 1857   2013  3  SF_GLY_MW  SF_PHE_MW
 1857   2014  3  SF_GLY_MW  SF_ALA_MW
 1857   2015  3  SF_GLY_MW  SF_GLY_MW
 1857   2016  3  SF_GLY_MW  SF_PRO_MW
 1857   2017  3  SF_GLY_MW  SF_SER_MW
 1857   2018  3  SF_GLY_MW  SF_VAL_MW
 1857   2019  3  SF_GLY_MW  SF_LYS_MW
 1857   2020  3  SF_GLY_MW  SF_ASP_MW
 1857   2021  3  SF_GLY_MW  SF_LYS_MW
 1857   2022  3  SF_GLY_MW  SF_LYS_MW
 1857   2023  3  SF_GLY_MW  SF_TYR_MW
 1857   2024  3  SF_GLY_MW  SF_PHE_MW
 1857   2025  3  SF_GLY_MW  SF_GLY_MW
 1857   2026  3  SF_GLY_MW  SF_ASP_MW
 1857   2027  3  SF_GLY_MW  SF_GLY_MW
 1857   2028  3  SF_GLY_MW  SF_THR_MW
 1857   2029  3  SF_GLY_MW  SF_GLY_MW
 1857   2030  3  SF_GLY_MW  SF_VAL_MW
 1857   2031  3  SF_GLY_MW  SF_GLY_MW
 1857   2032  3  SF_GLY_MW  SF_LEU_MW
 1857   2033  3  SF_GLY_MW  SF_ARG_MW
 1857   2034  3  SF_GLY_MW  SF_LYS_MW
 1857   2035  3  SF_GLY_MW  SF_ASP_MW
 1857   2036  3  SF_GLY_MW  SF_ASP_MW
 1857   2037  3  SF_GLY_MW  SF_THR_MW
 1857   2038  3  SF_GLY_MW  SF_GLU_MW
 1857   2039  3  SF_GLY_MW  SF_LEU_MW
 1857   2040  3  SF_GLY_MW  SF_LYS_MW
 1857   2041  3  SF_GLY_MW  SF_ALA_MW
 1857   2042  3  SF_GLY_MW  SF_ALA_MW
 1857   2043  3  SF_GLY_MW  SF_PHE_MW
 1857   2044  3  SF_GLY_MW  SF_ASP_MW
 1857   2045  3  SF_GLY_MW  SF_LYS_MW
 1857   2046  3  SF_GLY_MW  SF_ALA_MW
 1857   2047  3  SF_GLY_MW  SF_LEU_MW
 1857   2048  3  SF_GLY_MW  SF_THR_MW
 1857   2049  3  SF_GLY_MW  SF_GLU_MW
 1857   2050  3  SF_GLY_MW  SF_LEU_MW
 1857   2051  3  SF_GLY_MW  SF_ARG_MW
 1857   2052  3  SF_GLY_MW  SF_GLN_MW
 1857   2053  3  SF_GLY_MW  SF_ASP_MW
 1857   2054  3  SF_GLY_MW  SF_GLY_MW
 1857   2055  3  SF_GLY_MW  SF_THR_MW
 1857   2056  3  SF_GLY_MW  SF_TYR_MW
 1857   2057  3  SF_GLY_MW  SF_ASP_MW
 1857   2058  3  SF_GLY_MW  SF_LYS_MW
 1857   2059  3  SF_GLY_MW  SF_MET_MW
 1857   2060  3  SF_GLY_MW  SF_ALA_MW
 1857   2061  3  SF_GLY_MW  SF_LYS_MW
 1857   2062  3  SF_GLY_MW  SF_LYS_MW
 1857   2063  3  SF_GLY_MW  SF_TYR_MW
 1857   2064  3  SF_GLY_MW  SF_PHE_MW
 1857   2065  3  SF_GLY_MW  SF_ASP_MW
 1857   2066  3  SF_GLY_MW  SF_PHE_MW
 1857   2067  3  SF_GLY_MW  SF_ASN_MW
 1857   2068  3  SF_GLY_MW  SF_VAL_MW
 1857   2069  3  SF_GLY_MW  SF_TYR_MW
 1857   2070  3  SF_GLY_MW  SF_GLY_MW
 1857   2071  3  SF_GLY_MW  SF_ASP_MW
 1858   1858  3  SF_GLU_MW  SF_GLU_MW
 1858   1859  3  SF_GLU_MW  SF_PHE_MW
 1858   1860  3  SF_GLU_MW  SF_ILE_MW
 1858   1861  3  SF_GLU_MW  SF_GLY_MW
 1858   1862  3  SF_GLU_MW  SF_PHE_MW
 1858   1863  3  SF_GLU_MW  SF_ASP_MW
 1858   1864  3  SF_GLU_MW  SF_ILE_MW
 1858   1865  3  SF_GLU_MW  SF_ASP_MW
 1858   1866  3  SF_GLU_MW  SF_LEU_MW
 1858   1867  3  SF_GLU_MW  SF_GLY_MW
 1858   1868  3  SF_GLU_MW  SF_ASN_MW
 1858   1869  3  SF_GLU_MW  SF_GLU_MW
 1858   1870  3  SF_GLU_MW  SF_MET_MW
 1858   1871  3  SF_GLU_MW  SF_CYS_MW
 1858   1872  3  SF_GLU_MW  SF_LYS_MW
 1858   1873  3  SF_GLU_MW  SF_ARG_MW
 1858   1874  3  SF_GLU_MW  SF_MET_MW
 1858   1875  3  SF_GLU_MW  SF_GLN_MW
 1858   1876  3  SF_GLU_MW  SF_VAL_MW
 1858   1877  3  SF_GLU_MW  SF_LYS_MW
 1858   1878  3  SF_GLU_MW  SF_CYS_MW
 1858   1879  3  SF_GLU_MW  SF_THR_MW
 1858   1880  3  SF_GLU_MW  SF_TRP_MW
 1858   1881  3  SF_GLU_MW  SF_VAL_MW
 1858   1882  3  SF_GLU_MW  SF_ALA_MW
 1858   1883  3  SF_GLU_MW  SF_SER_MW
 1858   1884  3  SF_GLU_MW  SF_ASP_MW
 1858   1885  3  SF_GLU_MW  SF_PHE_MW
 1858   1886  3  SF_GLU_MW  SF_ASP_MW
 1858   1887  3  SF_GLU_MW  SF_ALA_MW
 1858   1888  3  SF_GLU_MW  SF_LEU_MW
 1858   1889  3  SF_GLU_MW  SF_ILE_MW
 1858   1890  3  SF_GLU_MW  SF_PRO_MW
 1858   1891  3  SF_GLU_MW  SF_SER_MW
 1858   1892  3  SF_GLU_MW  SF_LEU_MW
 1858   1893  3  SF_GLU_MW  SF_LYS_MW
 1858   1894  3  SF_GLU_MW  SF_ALA_MW
 1858   1895  3  SF_GLU_MW  SF_LYS_MW
 1858   1896  3  SF_GLU_MW  SF_LYS_MW
 1858   1897  3  SF_GLU_MW  SF_ILE_MW
 1858   1898  3  SF_GLU_MW  SF_ASP_MW
 1858   1899  3  SF_GLU_MW  SF_ALA_MW
 1858   1900  3  SF_GLU_MW  SF_ILE_MW
 1858   1901  3  SF_GLU_MW  SF_ILE_MW
 1858   1902  3  SF_GLU_MW  SF_SER_MW
 1858   1903  3  SF_GLU_MW  SF_SER_MW
 1858   1904  3  SF_GLU_MW  SF_LEU_MW
 1858   1905  3  SF_GLU_MW  SF_SER_MW
 1858   1906  3  SF_GLU_MW  SF_ILE_MW
 1858   1907  3  SF_GLU_MW  SF_THR_MW
 1858   1908  3  SF_GLU_MW  SF_ASP_MW
 1858   1909  3  SF_GLU_MW  SF_LYS_MW
 1858   1910  3  SF_GLU_MW  SF_ARG_MW
 1858   1911  3  SF_GLU_MW  SF_GLN_MW
 1858   1912  3  SF_GLU_MW  SF_GLN_MW
 1858   1913  3  SF_GLU_MW  SF_GLU_MW
 1858   1914  3  SF_GLU_MW  SF_ILE_MW
 1858   1915  3  SF_GLU_MW  SF_ALA_MW
 1858   1916  3  SF_GLU_MW  SF_PHE_MW
 1858   1917  3  SF_GLU_MW  SF_SER_MW
 1858   1918  3  SF_GLU_MW  SF_ASP_MW
 1858   1919  3  SF_GLU_MW  SF_LYS_MW
 1858   1920  3  SF_GLU_MW  SF_LEU_MW
 1858   1921  3  SF_GLU_MW  SF_TYR_MW
 1858   1922  3  SF_GLU_MW  SF_ALA_MW
 1858   1923  3  SF_GLU_MW  SF_ALA_MW
 1858   1924  3  SF_GLU_MW  SF_ASP_MW
 1858   1925  3  SF_GLU_MW  SF_SER_MW
 1858   1926  3  SF_GLU_MW  SF_ARG_MW
 1858   1927  3  SF_GLU_MW  SF_LEU_MW
 1858   1928  3  SF_GLU_MW  SF_ILE_MW
 1858   1929  3  SF_GLU_MW  SF_ALA_MW
 1858   1930  3  SF_GLU_MW  SF_ALA_MW
 1858   1931  3  SF_GLU_MW  SF_LYS_MW
 1858   1932  3  SF_GLU_MW  SF_GLY_MW
 1858   1933  3  SF_GLU_MW  SF_SER_MW
 1858   1934  3  SF_GLU_MW  SF_PRO_MW
 1858   1935  3  SF_GLU_MW  SF_ILE_MW
 1858   1936  3  SF_GLU_MW  SF_GLN_MW
 1858   1937  3  SF_GLU_MW  SF_PRO_MW
 1858   1938  3  SF_GLU_MW  SF_THR_MW
 1858   1939  3  SF_GLU_MW  SF_LEU_MW
 1858   1940  3  SF_GLU_MW  SF_GLU_MW
 1858   1941  3  SF_GLU_MW  SF_SER_MW
 1858   1942  3  SF_GLU_MW  SF_LEU_MW
 1858   1943  3  SF_GLU_MW  SF_LYS_MW
 1858   1944  3  SF_GLU_MW  SF_GLY_MW
 1858   1945  3  SF_GLU_MW  SF_LYS_MW
 1858   1946  3  SF_GLU_MW  SF_HIS_MW
 1858   1947  3  SF_GLU_MW  SF_VAL_MW
 1858   1948  3  SF_GLU_MW  SF_GLY_MW
 1858   1949  3  SF_GLU_MW  SF_VAL_MW
 1858   1950  3  SF_GLU_MW  SF_LEU_MW
 1858   1951  3  SF_GLU_MW  SF_GLN_MW
 1858   1952  3  SF_GLU_MW  SF_GLY_MW
 1858   1953  3  SF_GLU_MW  SF_SER_MW
 1858   1954  3  SF_GLU_MW  SF_THR_MW
 1858   1955  3  SF_GLU_MW  SF_GLN_MW
 1858   1956  3  SF_GLU_MW  SF_GLU_MW
 1858   1957  3  SF_GLU_MW  SF_ALA_MW
 1858   1958  3  SF_GLU_MW  SF_TYR_MW
 1858   1959  3  SF_GLU_MW  SF_ALA_MW
 1858   1960  3  SF_GLU_MW  SF_ASN_MW
 1858   1961  3  SF_GLU_MW  SF_ASP_MW
 1858   1962  3  SF_GLU_MW  SF_ASN_MW
 1858   1963  3  SF_GLU_MW  SF_TRP_MW
 1858   1964  3  SF_GLU_MW  SF_ARG_MW
 1858   1965  3  SF_GLU_MW  SF_THR_MW
 1858   1966  3  SF_GLU_MW  SF_LYS_MW
 1858   1967  3  SF_GLU_MW  SF_GLY_MW
 1858   1968  3  SF_GLU_MW  SF_VAL_MW
 1858   1969  3  SF_GLU_MW  SF_ASP_MW
 1858   1970  3  SF_GLU_MW  SF_VAL_MW
 1858   1971  3  SF_GLU_MW  SF_VAL_MW
 1858   1972  3  SF_GLU_MW  SF_ALA_MW
 1858   1973  3  SF_GLU_MW  SF_TYR_MW
 1858   1974  3  SF_GLU_MW  SF_ALA_MW
 1858   1975  3  SF_GLU_MW  SF_ASN_MW
 1858   1976  3  SF_GLU_MW  SF_GLN_MW
 1858   1977  3  SF_GLU_MW  SF_ASP_MW
 1858   1978  3  SF_GLU_MW  SF_LEU_MW
 1858   1979  3  SF_GLU_MW  SF_ILE_MW
 1858   1980  3  SF_GLU_MW  SF_TYR_MW
 1858   1981  3  SF_GLU_MW  SF_SER_MW
 1858   1982  3  SF_GLU_MW  SF_ASP_MW
 1858   1983  3  SF_GLU_MW  SF_LEU_MW
 1858   1984  3  SF_GLU_MW  SF_THR_MW
 1858   1985  3  SF_GLU_MW  SF_ALA_MW
 1858   1986  3  SF_GLU_MW  SF_GLY_MW
 1858   1987  3  SF_GLU_MW  SF_ARG_MW
 1858   1988  3  SF_GLU_MW  SF_LEU_MW
 1858   1989  3  SF_GLU_MW  SF_ASP_MW
 1858   1990  3  SF_GLU_MW  SF_ALA_MW
 1858   1991  3  SF_GLU_MW  SF_ALA_MW
 1858   1992  3  SF_GLU_MW  SF_LEU_MW
 1858   1993  3  SF_GLU_MW  SF_GLN_MW
 1858   1994  3  SF_GLU_MW  SF_ASP_MW
 1858   1995  3  SF_GLU_MW  SF_GLU_MW
 1858   1996  3  SF_GLU_MW  SF_VAL_MW
 1858   1997  3  SF_GLU_MW  SF_ALA_MW
 1858   1998  3  SF_GLU_MW  SF_ALA_MW
 1858   1999  3  SF_GLU_MW  SF_SER_MW
 1858   2000  3  SF_GLU_MW  SF_GLU_MW
 1858   2001  3  SF_GLU_MW  SF_GLY_MW
 1858   2002  3  SF_GLU_MW  SF_PHE_MW
 1858   2003  3  SF_GLU_MW  SF_LEU_MW
 1858   2004  3  SF_GLU_MW  SF_LYS_MW
 1858   2005  3  SF_GLU_MW  SF_GLN_MW
 1858   2006  3  SF_GLU_MW  SF_PRO_MW
 1858   2007  3  SF_GLU_MW  SF_ALA_MW
 1858   2008  3  SF_GLU_MW  SF_GLY_MW
 1858   2009  3  SF_GLU_MW  SF_LYS_MW
 1858   2010  3  SF_GLU_MW  SF_GLU_MW
 1858   2011  3  SF_GLU_MW  SF_TYR_MW
 1858   2012  3  SF_GLU_MW  SF_ALA_MW
 1858   2013  3  SF_GLU_MW  SF_PHE_MW
 1858   2014  3  SF_GLU_MW  SF_ALA_MW
 1858   2015  3  SF_GLU_MW  SF_GLY_MW
 1858   2016  3  SF_GLU_MW  SF_PRO_MW
 1858   2017  3  SF_GLU_MW  SF_SER_MW
 1858   2018  3  SF_GLU_MW  SF_VAL_MW
 1858   2019  3  SF_GLU_MW  SF_LYS_MW
 1858   2020  3  SF_GLU_MW  SF_ASP_MW
 1858   2021  3  SF_GLU_MW  SF_LYS_MW
 1858   2022  3  SF_GLU_MW  SF_LYS_MW
 1858   2023  3  SF_GLU_MW  SF_TYR_MW
 1858   2024  3  SF_GLU_MW  SF_PHE_MW
 1858   2025  3  SF_GLU_MW  SF_GLY_MW
 1858   2026  3  SF_GLU_MW  SF_ASP_MW
 1858   2027  3  SF_GLU_MW  SF_GLY_MW
 1858   2028  3  SF_GLU_MW  SF_THR_MW
 1858   2029  3  SF_GLU_MW  SF_GLY_MW
 1858   2030  3  SF_GLU_MW  SF_VAL_MW
 1858   2031  3  SF_GLU_MW  SF_GLY_MW
 1858   2032  3  SF_GLU_MW  SF_LEU_MW
 1858   2033  3  SF_GLU_MW  SF_ARG_MW
 1858   2034  3  SF_GLU_MW  SF_LYS_MW
 1858   2035  3  SF_GLU_MW  SF_ASP_MW
 1858   2036  3  SF_GLU_MW  SF_ASP_MW
 1858   2037  3  SF_GLU_MW  SF_THR_MW
 1858   2038  3  SF_GLU_MW  SF_GLU_MW
 1858   2039  3  SF_GLU_MW  SF_LEU_MW
 1858   2040  3  SF_GLU_MW  SF_LYS_MW
 1858   2041  3  SF_GLU_MW  SF_ALA_MW
 1858   2042  3  SF_GLU_MW  SF_ALA_MW
 1858   2043  3  SF_GLU_MW  SF_PHE_MW
 1858   2044  3  SF_GLU_MW  SF_ASP_MW
 1858   2045  3  SF_GLU_MW  SF_LYS_MW
 1858   2046  3  SF_GLU_MW  SF_ALA_MW
 1858   2047  3  SF_GLU_MW  SF_LEU_MW
 1858   2048  3  SF_GLU_MW  SF_THR_MW
 1858   2049  3  SF_GLU_MW  SF_GLU_MW
 1858   2050  3  SF_GLU_MW  SF_LEU_MW
 1858   2051  3  SF_GLU_MW  SF_ARG_MW
 1858   2052  3  SF_GLU_MW  SF_GLN_MW
 1858   2053  3  SF_GLU_MW  SF_ASP_MW
 1858   2054  3  SF_GLU_MW  SF_GLY_MW
 1858   2055  3  SF_GLU_MW  SF_THR_MW
 1858   2056  3  SF_GLU_MW  SF_TYR_MW
 1858   2057  3  SF_GLU_MW  SF_ASP_MW
 1858   2058  3  SF_GLU_MW  SF_LYS_MW
 1858   2059  3  SF_GLU_MW  SF_MET_MW
 1858   2060  3  SF_GLU_MW  SF_ALA_MW
 1858   2061  3  SF_GLU_MW  SF_LYS_MW
 1858   2062  3  SF_GLU_MW  SF_LYS_MW
 1858   2063  3  SF_GLU_MW  SF_TYR_MW
 1858   2064  3  SF_GLU_MW  SF_PHE_MW
 1858   2065  3  SF_GLU_MW  SF_ASP_MW
 1858   2066  3  SF_GLU_MW  SF_PHE_MW
 1858   2067  3  SF_GLU_MW  SF_ASN_MW
 1858   2068  3  SF_GLU_MW  SF_VAL_MW
 1858   2069  3  SF_GLU_MW  SF_TYR_MW
 1858   2070  3  SF_GLU_MW  SF_GLY_MW
 1858   2071  3  SF_GLU_MW  SF_ASP_MW
 1859   1859  3  SF_PHE_MW  SF_PHE_MW
 1859   1860  3  SF_PHE_MW  SF_ILE_MW
 1859   1861  3  SF_PHE_MW  SF_GLY_MW
 1859   1862  3  SF_PHE_MW  SF_PHE_MW
 1859   1863  3  SF_PHE_MW  SF_ASP_MW
 1859   1864  3  SF_PHE_MW  SF_ILE_MW
 1859   1865  3  SF_PHE_MW  SF_ASP_MW
 1859   1866  3  SF_PHE_MW  SF_LEU_MW
 1859   1867  3  SF_PHE_MW  SF_GLY_MW
 1859   1868  3  SF_PHE_MW  SF_ASN_MW
 1859   1869  3  SF_PHE_MW  SF_GLU_MW
 1859   1870  3  SF_PHE_MW  SF_MET_MW
 1859   1871  3  SF_PHE_MW  SF_CYS_MW
 1859   1872  3  SF_PHE_MW  SF_LYS_MW
 1859   1873  3  SF_PHE_MW  SF_ARG_MW
 1859   1874  3  SF_PHE_MW  SF_MET_MW
 1859   1875  3  SF_PHE_MW  SF_GLN_MW
 1859   1876  3  SF_PHE_MW  SF_VAL_MW
 1859   1877  3  SF_PHE_MW  SF_LYS_MW
 1859   1878  3  SF_PHE_MW  SF_CYS_MW
 1859   1879  3  SF_PHE_MW  SF_THR_MW
 1859   1880  3  SF_PHE_MW  SF_TRP_MW
 1859   1881  3  SF_PHE_MW  SF_VAL_MW
 1859   1882  3  SF_PHE_MW  SF_ALA_MW
 1859   1883  3  SF_PHE_MW  SF_SER_MW
 1859   1884  3  SF_PHE_MW  SF_ASP_MW
 1859   1885  3  SF_PHE_MW  SF_PHE_MW
 1859   1886  3  SF_PHE_MW  SF_ASP_MW
 1859   1887  3  SF_PHE_MW  SF_ALA_MW
 1859   1888  3  SF_PHE_MW  SF_LEU_MW
 1859   1889  3  SF_PHE_MW  SF_ILE_MW
 1859   1890  3  SF_PHE_MW  SF_PRO_MW
 1859   1891  3  SF_PHE_MW  SF_SER_MW
 1859   1892  3  SF_PHE_MW  SF_LEU_MW
 1859   1893  3  SF_PHE_MW  SF_LYS_MW
 1859   1894  3  SF_PHE_MW  SF_ALA_MW
 1859   1895  3  SF_PHE_MW  SF_LYS_MW
 1859   1896  3  SF_PHE_MW  SF_LYS_MW
 1859   1897  3  SF_PHE_MW  SF_ILE_MW
 1859   1898  3  SF_PHE_MW  SF_ASP_MW
 1859   1899  3  SF_PHE_MW  SF_ALA_MW
 1859   1900  3  SF_PHE_MW  SF_ILE_MW
 1859   1901  3  SF_PHE_MW  SF_ILE_MW
 1859   1902  3  SF_PHE_MW  SF_SER_MW
 1859   1903  3  SF_PHE_MW  SF_SER_MW
 1859   1904  3  SF_PHE_MW  SF_LEU_MW
 1859   1905  3  SF_PHE_MW  SF_SER_MW
 1859   1906  3  SF_PHE_MW  SF_ILE_MW
 1859   1907  3  SF_PHE_MW  SF_THR_MW
 1859   1908  3  SF_PHE_MW  SF_ASP_MW
 1859   1909  3  SF_PHE_MW  SF_LYS_MW
 1859   1910  3  SF_PHE_MW  SF_ARG_MW
 1859   1911  3  SF_PHE_MW  SF_GLN_MW
 1859   1912  3  SF_PHE_MW  SF_GLN_MW
 1859   1913  3  SF_PHE_MW  SF_GLU_MW
 1859   1914  3  SF_PHE_MW  SF_ILE_MW
 1859   1915  3  SF_PHE_MW  SF_ALA_MW
 1859   1916  3  SF_PHE_MW  SF_PHE_MW
 1859   1917  3  SF_PHE_MW  SF_SER_MW
 1859   1918  3  SF_PHE_MW  SF_ASP_MW
 1859   1919  3  SF_PHE_MW  SF_LYS_MW
 1859   1920  3  SF_PHE_MW  SF_LEU_MW
 1859   1921  3  SF_PHE_MW  SF_TYR_MW
 1859   1922  3  SF_PHE_MW  SF_ALA_MW
 1859   1923  3  SF_PHE_MW  SF_ALA_MW
 1859   1924  3  SF_PHE_MW  SF_ASP_MW
 1859   1925  3  SF_PHE_MW  SF_SER_MW
 1859   1926  3  SF_PHE_MW  SF_ARG_MW
 1859   1927  3  SF_PHE_MW  SF_LEU_MW
 1859   1928  3  SF_PHE_MW  SF_ILE_MW
 1859   1929  3  SF_PHE_MW  SF_ALA_MW
 1859   1930  3  SF_PHE_MW  SF_ALA_MW
 1859   1931  3  SF_PHE_MW  SF_LYS_MW
 1859   1932  3  SF_PHE_MW  SF_GLY_MW
 1859   1933  3  SF_PHE_MW  SF_SER_MW
 1859   1934  3  SF_PHE_MW  SF_PRO_MW
 1859   1935  3  SF_PHE_MW  SF_ILE_MW
 1859   1936  3  SF_PHE_MW  SF_GLN_MW
 1859   1937  3  SF_PHE_MW  SF_PRO_MW
 1859   1938  3  SF_PHE_MW  SF_THR_MW
 1859   1939  3  SF_PHE_MW  SF_LEU_MW
 1859   1940  3  SF_PHE_MW  SF_GLU_MW
 1859   1941  3  SF_PHE_MW  SF_SER_MW
 1859   1942  3  SF_PHE_MW  SF_LEU_MW
 1859   1943  3  SF_PHE_MW  SF_LYS_MW
 1859   1944  3  SF_PHE_MW  SF_GLY_MW
 1859   1945  3  SF_PHE_MW  SF_LYS_MW
 1859   1946  3  SF_PHE_MW  SF_HIS_MW
 1859   1947  3  SF_PHE_MW  SF_VAL_MW
 1859   1948  3  SF_PHE_MW  SF_GLY_MW
 1859   1949  3  SF_PHE_MW  SF_VAL_MW
 1859   1950  3  SF_PHE_MW  SF_LEU_MW
 1859   1951  3  SF_PHE_MW  SF_GLN_MW
 1859   1952  3  SF_PHE_MW  SF_GLY_MW
 1859   1953  3  SF_PHE_MW  SF_SER_MW
 1859   1954  3  SF_PHE_MW  SF_THR_MW
 1859   1955  3  SF_PHE_MW  SF_GLN_MW
 1859   1956  3  SF_PHE_MW  SF_GLU_MW
 1859   1957  3  SF_PHE_MW  SF_ALA_MW
 1859   1958  3  SF_PHE_MW  SF_TYR_MW
 1859   1959  3  SF_PHE_MW  SF_ALA_MW
 1859   1960  3  SF_PHE_MW  SF_ASN_MW
 1859   1961  3  SF_PHE_MW  SF_ASP_MW
 1859   1962  3  SF_PHE_MW  SF_ASN_MW
 1859   1963  3  SF_PHE_MW  SF_TRP_MW
 1859   1964  3  SF_PHE_MW  SF_ARG_MW
 1859   1965  3  SF_PHE_MW  SF_THR_MW
 1859   1966  3  SF_PHE_MW  SF_LYS_MW
 1859   1967  3  SF_PHE_MW  SF_GLY_MW
 1859   1968  3  SF_PHE_MW  SF_VAL_MW
 1859   1969  3  SF_PHE_MW  SF_ASP_MW
 1859   1970  3  SF_PHE_MW  SF_VAL_MW
 1859   1971  3  SF_PHE_MW  SF_VAL_MW
 1859   1972  3  SF_PHE_MW  SF_ALA_MW
 1859   1973  3  SF_PHE_MW  SF_TYR_MW
 1859   1974  3  SF_PHE_MW  SF_ALA_MW
 1859   1975  3  SF_PHE_MW  SF_ASN_MW
 1859   1976  3  SF_PHE_MW  SF_GLN_MW
 1859   1977  3  SF_PHE_MW  SF_ASP_MW
 1859   1978  3  SF_PHE_MW  SF_LEU_MW
 1859   1979  3  SF_PHE_MW  SF_ILE_MW
 1859   1980  3  SF_PHE_MW  SF_TYR_MW
 1859   1981  3  SF_PHE_MW  SF_SER_MW
 1859   1982  3  SF_PHE_MW  SF_ASP_MW
 1859   1983  3  SF_PHE_MW  SF_LEU_MW
 1859   1984  3  SF_PHE_MW  SF_THR_MW
 1859   1985  3  SF_PHE_MW  SF_ALA_MW
 1859   1986  3  SF_PHE_MW  SF_GLY_MW
 1859   1987  3  SF_PHE_MW  SF_ARG_MW
 1859   1988  3  SF_PHE_MW  SF_LEU_MW
 1859   1989  3  SF_PHE_MW  SF_ASP_MW
 1859   1990  3  SF_PHE_MW  SF_ALA_MW
 1859   1991  3  SF_PHE_MW  SF_ALA_MW
 1859   1992  3  SF_PHE_MW  SF_LEU_MW
 1859   1993  3  SF_PHE_MW  SF_GLN_MW
 1859   1994  3  SF_PHE_MW  SF_ASP_MW
 1859   1995  3  SF_PHE_MW  SF_GLU_MW
 1859   1996  3  SF_PHE_MW  SF_VAL_MW
 1859   1997  3  SF_PHE_MW  SF_ALA_MW
 1859   1998  3  SF_PHE_MW  SF_ALA_MW
 1859   1999  3  SF_PHE_MW  SF_SER_MW
 1859   2000  3  SF_PHE_MW  SF_GLU_MW
 1859   2001  3  SF_PHE_MW  SF_GLY_MW
 1859   2002  3  SF_PHE_MW  SF_PHE_MW
 1859   2003  3  SF_PHE_MW  SF_LEU_MW
 1859   2004  3  SF_PHE_MW  SF_LYS_MW
 1859   2005  3  SF_PHE_MW  SF_GLN_MW
 1859   2006  3  SF_PHE_MW  SF_PRO_MW
 1859   2007  3  SF_PHE_MW  SF_ALA_MW
 1859   2008  3  SF_PHE_MW  SF_GLY_MW
 1859   2009  3  SF_PHE_MW  SF_LYS_MW
 1859   2010  3  SF_PHE_MW  SF_GLU_MW
 1859   2011  3  SF_PHE_MW  SF_TYR_MW
 1859   2012  3  SF_PHE_MW  SF_ALA_MW
 1859   2013  3  SF_PHE_MW  SF_PHE_MW
 1859   2014  3  SF_PHE_MW  SF_ALA_MW
 1859   2015  3  SF_PHE_MW  SF_GLY_MW
 1859   2016  3  SF_PHE_MW  SF_PRO_MW
 1859   2017  3  SF_PHE_MW  SF_SER_MW
 1859   2018  3  SF_PHE_MW  SF_VAL_MW
 1859   2019  3  SF_PHE_MW  SF_LYS_MW
 1859   2020  3  SF_PHE_MW  SF_ASP_MW
 1859   2021  3  SF_PHE_MW  SF_LYS_MW
 1859   2022  3  SF_PHE_MW  SF_LYS_MW
 1859   2023  3  SF_PHE_MW  SF_TYR_MW
 1859   2024  3  SF_PHE_MW  SF_PHE_MW
 1859   2025  3  SF_PHE_MW  SF_GLY_MW
 1859   2026  3  SF_PHE_MW  SF_ASP_MW
 1859   2027  3  SF_PHE_MW  SF_GLY_MW
 1859   2028  3  SF_PHE_MW  SF_THR_MW
 1859   2029  3  SF_PHE_MW  SF_GLY_MW
 1859   2030  3  SF_PHE_MW  SF_VAL_MW
 1859   2031  3  SF_PHE_MW  SF_GLY_MW
 1859   2032  3  SF_PHE_MW  SF_LEU_MW
 1859   2033  3  SF_PHE_MW  SF_ARG_MW
 1859   2034  3  SF_PHE_MW  SF_LYS_MW
 1859   2035  3  SF_PHE_MW  SF_ASP_MW
 1859   2036  3  SF_PHE_MW  SF_ASP_MW
 1859   2037  3  SF_PHE_MW  SF_THR_MW
 1859   2038  3  SF_PHE_MW  SF_GLU_MW
 1859   2039  3  SF_PHE_MW  SF_LEU_MW
 1859   2040  3  SF_PHE_MW  SF_LYS_MW
 1859   2041  3  SF_PHE_MW  SF_ALA_MW
 1859   2042  3  SF_PHE_MW  SF_ALA_MW
 1859   2043  3  SF_PHE_MW  SF_PHE_MW
 1859   2044  3  SF_PHE_MW  SF_ASP_MW
 1859   2045  3  SF_PHE_MW  SF_LYS_MW
 1859   2046  3  SF_PHE_MW  SF_ALA_MW
 1859   2047  3  SF_PHE_MW  SF_LEU_MW
 1859   2048  3  SF_PHE_MW  SF_THR_MW
 1859   2049  3  SF_PHE_MW  SF_GLU_MW
 1859   2050  3  SF_PHE_MW  SF_LEU_MW
 1859   2051  3  SF_PHE_MW  SF_ARG_MW
 1859   2052  3  SF_PHE_MW  SF_GLN_MW
 1859   2053  3  SF_PHE_MW  SF_ASP_MW
 1859   2054  3  SF_PHE_MW  SF_GLY_MW
 1859   2055  3  SF_PHE_MW  SF_THR_MW
 1859   2056  3  SF_PHE_MW  SF_TYR_MW
 1859   2057  3  SF_PHE_MW  SF_ASP_MW
 1859   2058  3  SF_PHE_MW  SF_LYS_MW
 1859   2059  3  SF_PHE_MW  SF_MET_MW
 1859   2060  3  SF_PHE_MW  SF_ALA_MW
 1859   2061  3  SF_PHE_MW  SF_LYS_MW
 1859   2062  3  SF_PHE_MW  SF_LYS_MW
 1859   2063  3  SF_PHE_MW  SF_TYR_MW
 1859   2064  3  SF_PHE_MW  SF_PHE_MW
 1859   2065  3  SF_PHE_MW  SF_ASP_MW
 1859   2066  3  SF_PHE_MW  SF_PHE_MW
 1859   2067  3  SF_PHE_MW  SF_ASN_MW
 1859   2068  3  SF_PHE_MW  SF_VAL_MW
 1859   2069  3  SF_PHE_MW  SF_TYR_MW
 1859   2070  3  SF_PHE_MW  SF_GLY_MW
 1859   2071  3  SF_PHE_MW  SF_ASP_MW
 1860   1860  3  SF_ILE_MW  SF_ILE_MW
 1860   1861  3  SF_ILE_MW  SF_GLY_MW
 1860   1862  3  SF_ILE_MW  SF_PHE_MW
 1860   1863  3  SF_ILE_MW  SF_ASP_MW
 1860   1864  3  SF_ILE_MW  SF_ILE_MW
 1860   1865  3  SF_ILE_MW  SF_ASP_MW
 1860   1866  3  SF_ILE_MW  SF_LEU_MW
 1860   1867  3  SF_ILE_MW  SF_GLY_MW
 1860   1868  3  SF_ILE_MW  SF_ASN_MW
 1860   1869  3  SF_ILE_MW  SF_GLU_MW
 1860   1870  3  SF_ILE_MW  SF_MET_MW
 1860   1871  3  SF_ILE_MW  SF_CYS_MW
 1860   1872  3  SF_ILE_MW  SF_LYS_MW
 1860   1873  3  SF_ILE_MW  SF_ARG_MW
 1860   1874  3  SF_ILE_MW  SF_MET_MW
 1860   1875  3  SF_ILE_MW  SF_GLN_MW
 1860   1876  3  SF_ILE_MW  SF_VAL_MW
 1860   1877  3  SF_ILE_MW  SF_LYS_MW
 1860   1878  3  SF_ILE_MW  SF_CYS_MW
 1860   1879  3  SF_ILE_MW  SF_THR_MW
 1860   1880  3  SF_ILE_MW  SF_TRP_MW
 1860   1881  3  SF_ILE_MW  SF_VAL_MW
 1860   1882  3  SF_ILE_MW  SF_ALA_MW
 1860   1883  3  SF_ILE_MW  SF_SER_MW
 1860   1884  3  SF_ILE_MW  SF_ASP_MW
 1860   1885  3  SF_ILE_MW  SF_PHE_MW
 1860   1886  3  SF_ILE_MW  SF_ASP_MW
 1860   1887  3  SF_ILE_MW  SF_ALA_MW
 1860   1888  3  SF_ILE_MW  SF_LEU_MW
 1860   1889  3  SF_ILE_MW  SF_ILE_MW
 1860   1890  3  SF_ILE_MW  SF_PRO_MW
 1860   1891  3  SF_ILE_MW  SF_SER_MW
 1860   1892  3  SF_ILE_MW  SF_LEU_MW
 1860   1893  3  SF_ILE_MW  SF_LYS_MW
 1860   1894  3  SF_ILE_MW  SF_ALA_MW
 1860   1895  3  SF_ILE_MW  SF_LYS_MW
 1860   1896  3  SF_ILE_MW  SF_LYS_MW
 1860   1897  3  SF_ILE_MW  SF_ILE_MW
 1860   1898  3  SF_ILE_MW  SF_ASP_MW
 1860   1899  3  SF_ILE_MW  SF_ALA_MW
 1860   1900  3  SF_ILE_MW  SF_ILE_MW
 1860   1901  3  SF_ILE_MW  SF_ILE_MW
 1860   1902  3  SF_ILE_MW  SF_SER_MW
 1860   1903  3  SF_ILE_MW  SF_SER_MW
 1860   1904  3  SF_ILE_MW  SF_LEU_MW
 1860   1905  3  SF_ILE_MW  SF_SER_MW
 1860   1906  3  SF_ILE_MW  SF_ILE_MW
 1860   1907  3  SF_ILE_MW  SF_THR_MW
 1860   1908  3  SF_ILE_MW  SF_ASP_MW
 1860   1909  3  SF_ILE_MW  SF_LYS_MW
 1860   1910  3  SF_ILE_MW  SF_ARG_MW
 1860   1911  3  SF_ILE_MW  SF_GLN_MW
 1860   1912  3  SF_ILE_MW  SF_GLN_MW
 1860   1913  3  SF_ILE_MW  SF_GLU_MW
 1860   1914  3  SF_ILE_MW  SF_ILE_MW
 1860   1915  3  SF_ILE_MW  SF_ALA_MW
 1860   1916  3  SF_ILE_MW  SF_PHE_MW
 1860   1917  3  SF_ILE_MW  SF_SER_MW
 1860   1918  3  SF_ILE_MW  SF_ASP_MW
 1860   1919  3  SF_ILE_MW  SF_LYS_MW
 1860   1920  3  SF_ILE_MW  SF_LEU_MW
 1860   1921  3  SF_ILE_MW  SF_TYR_MW
 1860   1922  3  SF_ILE_MW  SF_ALA_MW
 1860   1923  3  SF_ILE_MW  SF_ALA_MW
 1860   1924  3  SF_ILE_MW  SF_ASP_MW
 1860   1925  3  SF_ILE_MW  SF_SER_MW
 1860   1926  3  SF_ILE_MW  SF_ARG_MW
 1860   1927  3  SF_ILE_MW  SF_LEU_MW
 1860   1928  3  SF_ILE_MW  SF_ILE_MW
 1860   1929  3  SF_ILE_MW  SF_ALA_MW
 1860   1930  3  SF_ILE_MW  SF_ALA_MW
 1860   1931  3  SF_ILE_MW  SF_LYS_MW
 1860   1932  3  SF_ILE_MW  SF_GLY_MW
 1860   1933  3  SF_ILE_MW  SF_SER_MW
 1860   1934  3  SF_ILE_MW  SF_PRO_MW
 1860   1935  3  SF_ILE_MW  SF_ILE_MW
 1860   1936  3  SF_ILE_MW  SF_GLN_MW
 1860   1937  3  SF_ILE_MW  SF_PRO_MW
 1860   1938  3  SF_ILE_MW  SF_THR_MW
 1860   1939  3  SF_ILE_MW  SF_LEU_MW
 1860   1940  3  SF_ILE_MW  SF_GLU_MW
 1860   1941  3  SF_ILE_MW  SF_SER_MW
 1860   1942  3  SF_ILE_MW  SF_LEU_MW
 1860   1943  3  SF_ILE_MW  SF_LYS_MW
 1860   1944  3  SF_ILE_MW  SF_GLY_MW
 1860   1945  3  SF_ILE_MW  SF_LYS_MW
 1860   1946  3  SF_ILE_MW  SF_HIS_MW
 1860   1947  3  SF_ILE_MW  SF_VAL_MW
 1860   1948  3  SF_ILE_MW  SF_GLY_MW
 1860   1949  3  SF_ILE_MW  SF_VAL_MW
 1860   1950  3  SF_ILE_MW  SF_LEU_MW
 1860   1951  3  SF_ILE_MW  SF_GLN_MW
 1860   1952  3  SF_ILE_MW  SF_GLY_MW
 1860   1953  3  SF_ILE_MW  SF_SER_MW
 1860   1954  3  SF_ILE_MW  SF_THR_MW
 1860   1955  3  SF_ILE_MW  SF_GLN_MW
 1860   1956  3  SF_ILE_MW  SF_GLU_MW
 1860   1957  3  SF_ILE_MW  SF_ALA_MW
 1860   1958  3  SF_ILE_MW  SF_TYR_MW
 1860   1959  3  SF_ILE_MW  SF_ALA_MW
 1860   1960  3  SF_ILE_MW  SF_ASN_MW
 1860   1961  3  SF_ILE_MW  SF_ASP_MW
 1860   1962  3  SF_ILE_MW  SF_ASN_MW
 1860   1963  3  SF_ILE_MW  SF_TRP_MW
 1860   1964  3  SF_ILE_MW  SF_ARG_MW
 1860   1965  3  SF_ILE_MW  SF_THR_MW
 1860   1966  3  SF_ILE_MW  SF_LYS_MW
 1860   1967  3  SF_ILE_MW  SF_GLY_MW
 1860   1968  3  SF_ILE_MW  SF_VAL_MW
 1860   1969  3  SF_ILE_MW  SF_ASP_MW
 1860   1970  3  SF_ILE_MW  SF_VAL_MW
 1860   1971  3  SF_ILE_MW  SF_VAL_MW
 1860   1972  3  SF_ILE_MW  SF_ALA_MW
 1860   1973  3  SF_ILE_MW  SF_TYR_MW
 1860   1974  3  SF_ILE_MW  SF_ALA_MW
 1860   1975  3  SF_ILE_MW  SF_ASN_MW
 1860   1976  3  SF_ILE_MW  SF_GLN_MW
 1860   1977  3  SF_ILE_MW  SF_ASP_MW
 1860   1978  3  SF_ILE_MW  SF_LEU_MW
 1860   1979  3  SF_ILE_MW  SF_ILE_MW
 1860   1980  3  SF_ILE_MW  SF_TYR_MW
 1860   1981  3  SF_ILE_MW  SF_SER_MW
 1860   1982  3  SF_ILE_MW  SF_ASP_MW
 1860   1983  3  SF_ILE_MW  SF_LEU_MW
 1860   1984  3  SF_ILE_MW  SF_THR_MW
 1860   1985  3  SF_ILE_MW  SF_ALA_MW
 1860   1986  3  SF_ILE_MW  SF_GLY_MW
 1860   1987  3  SF_ILE_MW  SF_ARG_MW
 1860   1988  3  SF_ILE_MW  SF_LEU_MW
 1860   1989  3  SF_ILE_MW  SF_ASP_MW
 1860   1990  3  SF_ILE_MW  SF_ALA_MW
 1860   1991  3  SF_ILE_MW  SF_ALA_MW
 1860   1992  3  SF_ILE_MW  SF_LEU_MW
 1860   1993  3  SF_ILE_MW  SF_GLN_MW
 1860   1994  3  SF_ILE_MW  SF_ASP_MW
 1860   1995  3  SF_ILE_MW  SF_GLU_MW
 1860   1996  3  SF_ILE_MW  SF_VAL_MW
 1860   1997  3  SF_ILE_MW  SF_ALA_MW
 1860   1998  3  SF_ILE_MW  SF_ALA_MW
 1860   1999  3  SF_ILE_MW  SF_SER_MW
 1860   2000  3  SF_ILE_MW  SF_GLU_MW
 1860   2001  3  SF_ILE_MW  SF_GLY_MW
 1860   2002  3  SF_ILE_MW  SF_PHE_MW
 1860   2003  3  SF_ILE_MW  SF_LEU_MW
 1860   2004  3  SF_ILE_MW  SF_LYS_MW
 1860   2005  3  SF_ILE_MW  SF_GLN_MW
 1860   2006  3  SF_ILE_MW  SF_PRO_MW
 1860   2007  3  SF_ILE_MW  SF_ALA_MW
 1860   2008  3  SF_ILE_MW  SF_GLY_MW
 1860   2009  3  SF_ILE_MW  SF_LYS_MW
 1860   2010  3  SF_ILE_MW  SF_GLU_MW
 1860   2011  3  SF_ILE_MW  SF_TYR_MW
 1860   2012  3  SF_ILE_MW  SF_ALA_MW
 1860   2013  3  SF_ILE_MW  SF_PHE_MW
 1860   2014  3  SF_ILE_MW  SF_ALA_MW
 1860   2015  3  SF_ILE_MW  SF_GLY_MW
 1860   2016  3  SF_ILE_MW  SF_PRO_MW
 1860   2017  3  SF_ILE_MW  SF_SER_MW
 1860   2018  3  SF_ILE_MW  SF_VAL_MW
 1860   2019  3  SF_ILE_MW  SF_LYS_MW
 1860   2020  3  SF_ILE_MW  SF_ASP_MW
 1860   2021  3  SF_ILE_MW  SF_LYS_MW
 1860   2022  3  SF_ILE_MW  SF_LYS_MW
 1860   2023  3  SF_ILE_MW  SF_TYR_MW
 1860   2024  3  SF_ILE_MW  SF_PHE_MW
 1860   2025  3  SF_ILE_MW  SF_GLY_MW
 1860   2026  3  SF_ILE_MW  SF_ASP_MW
 1860   2027  3  SF_ILE_MW  SF_GLY_MW
 1860   2028  3  SF_ILE_MW  SF_THR_MW
 1860   2029  3  SF_ILE_MW  SF_GLY_MW
 1860   2030  3  SF_ILE_MW  SF_VAL_MW
 1860   2031  3  SF_ILE_MW  SF_GLY_MW
 1860   2032  3  SF_ILE_MW  SF_LEU_MW
 1860   2033  3  SF_ILE_MW  SF_ARG_MW
 1860   2034  3  SF_ILE_MW  SF_LYS_MW
 1860   2035  3  SF_ILE_MW  SF_ASP_MW
 1860   2036  3  SF_ILE_MW  SF_ASP_MW
 1860   2037  3  SF_ILE_MW  SF_THR_MW
 1860   2038  3  SF_ILE_MW  SF_GLU_MW
 1860   2039  3  SF_ILE_MW  SF_LEU_MW
 1860   2040  3  SF_ILE_MW  SF_LYS_MW
 1860   2041  3  SF_ILE_MW  SF_ALA_MW
 1860   2042  3  SF_ILE_MW  SF_ALA_MW
 1860   2043  3  SF_ILE_MW  SF_PHE_MW
 1860   2044  3  SF_ILE_MW  SF_ASP_MW
 1860   2045  3  SF_ILE_MW  SF_LYS_MW
 1860   2046  3  SF_ILE_MW  SF_ALA_MW
 1860   2047  3  SF_ILE_MW  SF_LEU_MW
 1860   2048  3  SF_ILE_MW  SF_THR_MW
 1860   2049  3  SF_ILE_MW  SF_GLU_MW
 1860   2050  3  SF_ILE_MW  SF_LEU_MW
 1860   2051  3  SF_ILE_MW  SF_ARG_MW
 1860   2052  3  SF_ILE_MW  SF_GLN_MW
 1860   2053  3  SF_ILE_MW  SF_ASP_MW
 1860   2054  3  SF_ILE_MW  SF_GLY_MW
 1860   2055  3  SF_ILE_MW  SF_THR_MW
 1860   2056  3  SF_ILE_MW  SF_TYR_MW
 1860   2057  3  SF_ILE_MW  SF_ASP_MW
 1860   2058  3  SF_ILE_MW  SF_LYS_MW
 1860   2059  3  SF_ILE_MW  SF_MET_MW
 1860   2060  3  SF_ILE_MW  SF_ALA_MW
 1860   2061  3  SF_ILE_MW  SF_LYS_MW
 1860   2062  3  SF_ILE_MW  SF_LYS_MW
 1860   2063  3  SF_ILE_MW  SF_TYR_MW
 1860   2064  3  SF_ILE_MW  SF_PHE_MW
 1860   2065  3  SF_ILE_MW  SF_ASP_MW
 1860   2066  3  SF_ILE_MW  SF_PHE_MW
 1860   2067  3  SF_ILE_MW  SF_ASN_MW
 1860   2068  3  SF_ILE_MW  SF_VAL_MW
 1860   2069  3  SF_ILE_MW  SF_TYR_MW
 1860   2070  3  SF_ILE_MW  SF_GLY_MW
 1860   2071  3  SF_ILE_MW  SF_ASP_MW
 1861   1861  3  SF_GLY_MW  SF_GLY_MW
 1861   1862  3  SF_GLY_MW  SF_PHE_MW
 1861   1863  3  SF_GLY_MW  SF_ASP_MW
 1861   1864  3  SF_GLY_MW  SF_ILE_MW
 1861   1865  3  SF_GLY_MW  SF_ASP_MW
 1861   1866  3  SF_GLY_MW  SF_LEU_MW
 1861   1867  3  SF_GLY_MW  SF_GLY_MW
 1861   1868  3  SF_GLY_MW  SF_ASN_MW
 1861   1869  3  SF_GLY_MW  SF_GLU_MW
 1861   1870  3  SF_GLY_MW  SF_MET_MW
 1861   1871  3  SF_GLY_MW  SF_CYS_MW
 1861   1872  3  SF_GLY_MW  SF_LYS_MW
 1861   1873  3  SF_GLY_MW  SF_ARG_MW
 1861   1874  3  SF_GLY_MW  SF_MET_MW
 1861   1875  3  SF_GLY_MW  SF_GLN_MW
 1861   1876  3  SF_GLY_MW  SF_VAL_MW
 1861   1877  3  SF_GLY_MW  SF_LYS_MW
 1861   1878  3  SF_GLY_MW  SF_CYS_MW
 1861   1879  3  SF_GLY_MW  SF_THR_MW
 1861   1880  3  SF_GLY_MW  SF_TRP_MW
 1861   1881  3  SF_GLY_MW  SF_VAL_MW
 1861   1882  3  SF_GLY_MW  SF_ALA_MW
 1861   1883  3  SF_GLY_MW  SF_SER_MW
 1861   1884  3  SF_GLY_MW  SF_ASP_MW
 1861   1885  3  SF_GLY_MW  SF_PHE_MW
 1861   1886  3  SF_GLY_MW  SF_ASP_MW
 1861   1887  3  SF_GLY_MW  SF_ALA_MW
 1861   1888  3  SF_GLY_MW  SF_LEU_MW
 1861   1889  3  SF_GLY_MW  SF_ILE_MW
 1861   1890  3  SF_GLY_MW  SF_PRO_MW
 1861   1891  3  SF_GLY_MW  SF_SER_MW
 1861   1892  3  SF_GLY_MW  SF_LEU_MW
 1861   1893  3  SF_GLY_MW  SF_LYS_MW
 1861   1894  3  SF_GLY_MW  SF_ALA_MW
 1861   1895  3  SF_GLY_MW  SF_LYS_MW
 1861   1896  3  SF_GLY_MW  SF_LYS_MW
 1861   1897  3  SF_GLY_MW  SF_ILE_MW
 1861   1898  3  SF_GLY_MW  SF_ASP_MW
 1861   1899  3  SF_GLY_MW  SF_ALA_MW
 1861   1900  3  SF_GLY_MW  SF_ILE_MW
 1861   1901  3  SF_GLY_MW  SF_ILE_MW
 1861   1902  3  SF_GLY_MW  SF_SER_MW
 1861   1903  3  SF_GLY_MW  SF_SER_MW
 1861   1904  3  SF_GLY_MW  SF_LEU_MW
 1861   1905  3  SF_GLY_MW  SF_SER_MW
 1861   1906  3  SF_GLY_MW  SF_ILE_MW
 1861   1907  3  SF_GLY_MW  SF_THR_MW
 1861   1908  3  SF_GLY_MW  SF_ASP_MW
 1861   1909  3  SF_GLY_MW  SF_LYS_MW
 1861   1910  3  SF_GLY_MW  SF_ARG_MW
 1861   1911  3  SF_GLY_MW  SF_GLN_MW
 1861   1912  3  SF_GLY_MW  SF_GLN_MW
 1861   1913  3  SF_GLY_MW  SF_GLU_MW
 1861   1914  3  SF_GLY_MW  SF_ILE_MW
 1861   1915  3  SF_GLY_MW  SF_ALA_MW
 1861   1916  3  SF_GLY_MW  SF_PHE_MW
 1861   1917  3  SF_GLY_MW  SF_SER_MW
 1861   1918  3  SF_GLY_MW  SF_ASP_MW
 1861   1919  3  SF_GLY_MW  SF_LYS_MW
 1861   1920  3  SF_GLY_MW  SF_LEU_MW
 1861   1921  3  SF_GLY_MW  SF_TYR_MW
 1861   1922  3  SF_GLY_MW  SF_ALA_MW
 1861   1923  3  SF_GLY_MW  SF_ALA_MW
 1861   1924  3  SF_GLY_MW  SF_ASP_MW
 1861   1925  3  SF_GLY_MW  SF_SER_MW
 1861   1926  3  SF_GLY_MW  SF_ARG_MW
 1861   1927  3  SF_GLY_MW  SF_LEU_MW
 1861   1928  3  SF_GLY_MW  SF_ILE_MW
 1861   1929  3  SF_GLY_MW  SF_ALA_MW
 1861   1930  3  SF_GLY_MW  SF_ALA_MW
 1861   1931  3  SF_GLY_MW  SF_LYS_MW
 1861   1932  3  SF_GLY_MW  SF_GLY_MW
 1861   1933  3  SF_GLY_MW  SF_SER_MW
 1861   1934  3  SF_GLY_MW  SF_PRO_MW
 1861   1935  3  SF_GLY_MW  SF_ILE_MW
 1861   1936  3  SF_GLY_MW  SF_GLN_MW
 1861   1937  3  SF_GLY_MW  SF_PRO_MW
 1861   1938  3  SF_GLY_MW  SF_THR_MW
 1861   1939  3  SF_GLY_MW  SF_LEU_MW
 1861   1940  3  SF_GLY_MW  SF_GLU_MW
 1861   1941  3  SF_GLY_MW  SF_SER_MW
 1861   1942  3  SF_GLY_MW  SF_LEU_MW
 1861   1943  3  SF_GLY_MW  SF_LYS_MW
 1861   1944  3  SF_GLY_MW  SF_GLY_MW
 1861   1945  3  SF_GLY_MW  SF_LYS_MW
 1861   1946  3  SF_GLY_MW  SF_HIS_MW
 1861   1947  3  SF_GLY_MW  SF_VAL_MW
 1861   1948  3  SF_GLY_MW  SF_GLY_MW
 1861   1949  3  SF_GLY_MW  SF_VAL_MW
 1861   1950  3  SF_GLY_MW  SF_LEU_MW
 1861   1951  3  SF_GLY_MW  SF_GLN_MW
 1861   1952  3  SF_GLY_MW  SF_GLY_MW
 1861   1953  3  SF_GLY_MW  SF_SER_MW
 1861   1954  3  SF_GLY_MW  SF_THR_MW
 1861   1955  3  SF_GLY_MW  SF_GLN_MW
 1861   1956  3  SF_GLY_MW  SF_GLU_MW
 1861   1957  3  SF_GLY_MW  SF_ALA_MW
 1861   1958  3  SF_GLY_MW  SF_TYR_MW
 1861   1959  3  SF_GLY_MW  SF_ALA_MW
 1861   1960  3  SF_GLY_MW  SF_ASN_MW
 1861   1961  3  SF_GLY_MW  SF_ASP_MW
 1861   1962  3  SF_GLY_MW  SF_ASN_MW
 1861   1963  3  SF_GLY_MW  SF_TRP_MW
 1861   1964  3  SF_GLY_MW  SF_ARG_MW
 1861   1965  3  SF_GLY_MW  SF_THR_MW
 1861   1966  3  SF_GLY_MW  SF_LYS_MW
 1861   1967  3  SF_GLY_MW  SF_GLY_MW
 1861   1968  3  SF_GLY_MW  SF_VAL_MW
 1861   1969  3  SF_GLY_MW  SF_ASP_MW
 1861   1970  3  SF_GLY_MW  SF_VAL_MW
 1861   1971  3  SF_GLY_MW  SF_VAL_MW
 1861   1972  3  SF_GLY_MW  SF_ALA_MW
 1861   1973  3  SF_GLY_MW  SF_TYR_MW
 1861   1974  3  SF_GLY_MW  SF_ALA_MW
 1861   1975  3  SF_GLY_MW  SF_ASN_MW
 1861   1976  3  SF_GLY_MW  SF_GLN_MW
 1861   1977  3  SF_GLY_MW  SF_ASP_MW
 1861   1978  3  SF_GLY_MW  SF_LEU_MW
 1861   1979  3  SF_GLY_MW  SF_ILE_MW
 1861   1980  3  SF_GLY_MW  SF_TYR_MW
 1861   1981  3  SF_GLY_MW  SF_SER_MW
 1861   1982  3  SF_GLY_MW  SF_ASP_MW
 1861   1983  3  SF_GLY_MW  SF_LEU_MW
 1861   1984  3  SF_GLY_MW  SF_THR_MW
 1861   1985  3  SF_GLY_MW  SF_ALA_MW
 1861   1986  3  SF_GLY_MW  SF_GLY_MW
 1861   1987  3  SF_GLY_MW  SF_ARG_MW
 1861   1988  3  SF_GLY_MW  SF_LEU_MW
 1861   1989  3  SF_GLY_MW  SF_ASP_MW
 1861   1990  3  SF_GLY_MW  SF_ALA_MW
 1861   1991  3  SF_GLY_MW  SF_ALA_MW
 1861   1992  3  SF_GLY_MW  SF_LEU_MW
 1861   1993  3  SF_GLY_MW  SF_GLN_MW
 1861   1994  3  SF_GLY_MW  SF_ASP_MW
 1861   1995  3  SF_GLY_MW  SF_GLU_MW
 1861   1996  3  SF_GLY_MW  SF_VAL_MW
 1861   1997  3  SF_GLY_MW  SF_ALA_MW
 1861   1998  3  SF_GLY_MW  SF_ALA_MW
 1861   1999  3  SF_GLY_MW  SF_SER_MW
 1861   2000  3  SF_GLY_MW  SF_GLU_MW
 1861   2001  3  SF_GLY_MW  SF_GLY_MW
 1861   2002  3  SF_GLY_MW  SF_PHE_MW
 1861   2003  3  SF_GLY_MW  SF_LEU_MW
 1861   2004  3  SF_GLY_MW  SF_LYS_MW
 1861   2005  3  SF_GLY_MW  SF_GLN_MW
 1861   2006  3  SF_GLY_MW  SF_PRO_MW
 1861   2007  3  SF_GLY_MW  SF_ALA_MW
 1861   2008  3  SF_GLY_MW  SF_GLY_MW
 1861   2009  3  SF_GLY_MW  SF_LYS_MW
 1861   2010  3  SF_GLY_MW  SF_GLU_MW
 1861   2011  3  SF_GLY_MW  SF_TYR_MW
 1861   2012  3  SF_GLY_MW  SF_ALA_MW
 1861   2013  3  SF_GLY_MW  SF_PHE_MW
 1861   2014  3  SF_GLY_MW  SF_ALA_MW
 1861   2015  3  SF_GLY_MW  SF_GLY_MW
 1861   2016  3  SF_GLY_MW  SF_PRO_MW
 1861   2017  3  SF_GLY_MW  SF_SER_MW
 1861   2018  3  SF_GLY_MW  SF_VAL_MW
 1861   2019  3  SF_GLY_MW  SF_LYS_MW
 1861   2020  3  SF_GLY_MW  SF_ASP_MW
 1861   2021  3  SF_GLY_MW  SF_LYS_MW
 1861   2022  3  SF_GLY_MW  SF_LYS_MW
 1861   2023  3  SF_GLY_MW  SF_TYR_MW
 1861   2024  3  SF_GLY_MW  SF_PHE_MW
 1861   2025  3  SF_GLY_MW  SF_GLY_MW
 1861   2026  3  SF_GLY_MW  SF_ASP_MW
 1861   2027  3  SF_GLY_MW  SF_GLY_MW
 1861   2028  3  SF_GLY_MW  SF_THR_MW
 1861   2029  3  SF_GLY_MW  SF_GLY_MW
 1861   2030  3  SF_GLY_MW  SF_VAL_MW
 1861   2031  3  SF_GLY_MW  SF_GLY_MW
 1861   2032  3  SF_GLY_MW  SF_LEU_MW
 1861   2033  3  SF_GLY_MW  SF_ARG_MW
 1861   2034  3  SF_GLY_MW  SF_LYS_MW
 1861   2035  3  SF_GLY_MW  SF_ASP_MW
 1861   2036  3  SF_GLY_MW  SF_ASP_MW
 1861   2037  3  SF_GLY_MW  SF_THR_MW
 1861   2038  3  SF_GLY_MW  SF_GLU_MW
 1861   2039  3  SF_GLY_MW  SF_LEU_MW
 1861   2040  3  SF_GLY_MW  SF_LYS_MW
 1861   2041  3  SF_GLY_MW  SF_ALA_MW
 1861   2042  3  SF_GLY_MW  SF_ALA_MW
 1861   2043  3  SF_GLY_MW  SF_PHE_MW
 1861   2044  3  SF_GLY_MW  SF_ASP_MW
 1861   2045  3  SF_GLY_MW  SF_LYS_MW
 1861   2046  3  SF_GLY_MW  SF_ALA_MW
 1861   2047  3  SF_GLY_MW  SF_LEU_MW
 1861   2048  3  SF_GLY_MW  SF_THR_MW
 1861   2049  3  SF_GLY_MW  SF_GLU_MW
 1861   2050  3  SF_GLY_MW  SF_LEU_MW
 1861   2051  3  SF_GLY_MW  SF_ARG_MW
 1861   2052  3  SF_GLY_MW  SF_GLN_MW
 1861   2053  3  SF_GLY_MW  SF_ASP_MW
 1861   2054  3  SF_GLY_MW  SF_GLY_MW
 1861   2055  3  SF_GLY_MW  SF_THR_MW
 1861   2056  3  SF_GLY_MW  SF_TYR_MW
 1861   2057  3  SF_GLY_MW  SF_ASP_MW
 1861   2058  3  SF_GLY_MW  SF_LYS_MW
 1861   2059  3  SF_GLY_MW  SF_MET_MW
 1861   2060  3  SF_GLY_MW  SF_ALA_MW
 1861   2061  3  SF_GLY_MW  SF_LYS_MW
 1861   2062  3  SF_GLY_MW  SF_LYS_MW
 1861   2063  3  SF_GLY_MW  SF_TYR_MW
 1861   2064  3  SF_GLY_MW  SF_PHE_MW
 1861   2065  3  SF_GLY_MW  SF_ASP_MW
 1861   2066  3  SF_GLY_MW  SF_PHE_MW
 1861   2067  3  SF_GLY_MW  SF_ASN_MW
 1861   2068  3  SF_GLY_MW  SF_VAL_MW
 1861   2069  3  SF_GLY_MW  SF_TYR_MW
 1861   2070  3  SF_GLY_MW  SF_GLY_MW
 1861   2071  3  SF_GLY_MW  SF_ASP_MW
 1862   1862  3  SF_PHE_MW  SF_PHE_MW
 1862   1863  3  SF_PHE_MW  SF_ASP_MW
 1862   1864  3  SF_PHE_MW  SF_ILE_MW
 1862   1865  3  SF_PHE_MW  SF_ASP_MW
 1862   1866  3  SF_PHE_MW  SF_LEU_MW
 1862   1867  3  SF_PHE_MW  SF_GLY_MW
 1862   1868  3  SF_PHE_MW  SF_ASN_MW
 1862   1869  3  SF_PHE_MW  SF_GLU_MW
 1862   1870  3  SF_PHE_MW  SF_MET_MW
 1862   1871  3  SF_PHE_MW  SF_CYS_MW
 1862   1872  3  SF_PHE_MW  SF_LYS_MW
 1862   1873  3  SF_PHE_MW  SF_ARG_MW
 1862   1874  3  SF_PHE_MW  SF_MET_MW
 1862   1875  3  SF_PHE_MW  SF_GLN_MW
 1862   1876  3  SF_PHE_MW  SF_VAL_MW
 1862   1877  3  SF_PHE_MW  SF_LYS_MW
 1862   1878  3  SF_PHE_MW  SF_CYS_MW
 1862   1879  3  SF_PHE_MW  SF_THR_MW
 1862   1880  3  SF_PHE_MW  SF_TRP_MW
 1862   1881  3  SF_PHE_MW  SF_VAL_MW
 1862   1882  3  SF_PHE_MW  SF_ALA_MW
 1862   1883  3  SF_PHE_MW  SF_SER_MW
 1862   1884  3  SF_PHE_MW  SF_ASP_MW
 1862   1885  3  SF_PHE_MW  SF_PHE_MW
 1862   1886  3  SF_PHE_MW  SF_ASP_MW
 1862   1887  3  SF_PHE_MW  SF_ALA_MW
 1862   1888  3  SF_PHE_MW  SF_LEU_MW
 1862   1889  3  SF_PHE_MW  SF_ILE_MW
 1862   1890  3  SF_PHE_MW  SF_PRO_MW
 1862   1891  3  SF_PHE_MW  SF_SER_MW
 1862   1892  3  SF_PHE_MW  SF_LEU_MW
 1862   1893  3  SF_PHE_MW  SF_LYS_MW
 1862   1894  3  SF_PHE_MW  SF_ALA_MW
 1862   1895  3  SF_PHE_MW  SF_LYS_MW
 1862   1896  3  SF_PHE_MW  SF_LYS_MW
 1862   1897  3  SF_PHE_MW  SF_ILE_MW
 1862   1898  3  SF_PHE_MW  SF_ASP_MW
 1862   1899  3  SF_PHE_MW  SF_ALA_MW
 1862   1900  3  SF_PHE_MW  SF_ILE_MW
 1862   1901  3  SF_PHE_MW  SF_ILE_MW
 1862   1902  3  SF_PHE_MW  SF_SER_MW
 1862   1903  3  SF_PHE_MW  SF_SER_MW
 1862   1904  3  SF_PHE_MW  SF_LEU_MW
 1862   1905  3  SF_PHE_MW  SF_SER_MW
 1862   1906  3  SF_PHE_MW  SF_ILE_MW
 1862   1907  3  SF_PHE_MW  SF_THR_MW
 1862   1908  3  SF_PHE_MW  SF_ASP_MW
 1862   1909  3  SF_PHE_MW  SF_LYS_MW
 1862   1910  3  SF_PHE_MW  SF_ARG_MW
 1862   1911  3  SF_PHE_MW  SF_GLN_MW
 1862   1912  3  SF_PHE_MW  SF_GLN_MW
 1862   1913  3  SF_PHE_MW  SF_GLU_MW
 1862   1914  3  SF_PHE_MW  SF_ILE_MW
 1862   1915  3  SF_PHE_MW  SF_ALA_MW
 1862   1916  3  SF_PHE_MW  SF_PHE_MW
 1862   1917  3  SF_PHE_MW  SF_SER_MW
 1862   1918  3  SF_PHE_MW  SF_ASP_MW
 1862   1919  3  SF_PHE_MW  SF_LYS_MW
 1862   1920  3  SF_PHE_MW  SF_LEU_MW
 1862   1921  3  SF_PHE_MW  SF_TYR_MW
 1862   1922  3  SF_PHE_MW  SF_ALA_MW
 1862   1923  3  SF_PHE_MW  SF_ALA_MW
 1862   1924  3  SF_PHE_MW  SF_ASP_MW
 1862   1925  3  SF_PHE_MW  SF_SER_MW
 1862   1926  3  SF_PHE_MW  SF_ARG_MW
 1862   1927  3  SF_PHE_MW  SF_LEU_MW
 1862   1928  3  SF_PHE_MW  SF_ILE_MW
 1862   1929  3  SF_PHE_MW  SF_ALA_MW
 1862   1930  3  SF_PHE_MW  SF_ALA_MW
 1862   1931  3  SF_PHE_MW  SF_LYS_MW
 1862   1932  3  SF_PHE_MW  SF_GLY_MW
 1862   1933  3  SF_PHE_MW  SF_SER_MW
 1862   1934  3  SF_PHE_MW  SF_PRO_MW
 1862   1935  3  SF_PHE_MW  SF_ILE_MW
 1862   1936  3  SF_PHE_MW  SF_GLN_MW
 1862   1937  3  SF_PHE_MW  SF_PRO_MW
 1862   1938  3  SF_PHE_MW  SF_THR_MW
 1862   1939  3  SF_PHE_MW  SF_LEU_MW
 1862   1940  3  SF_PHE_MW  SF_GLU_MW
 1862   1941  3  SF_PHE_MW  SF_SER_MW
 1862   1942  3  SF_PHE_MW  SF_LEU_MW
 1862   1943  3  SF_PHE_MW  SF_LYS_MW
 1862   1944  3  SF_PHE_MW  SF_GLY_MW
 1862   1945  3  SF_PHE_MW  SF_LYS_MW
 1862   1946  3  SF_PHE_MW  SF_HIS_MW
 1862   1947  3  SF_PHE_MW  SF_VAL_MW
 1862   1948  3  SF_PHE_MW  SF_GLY_MW
 1862   1949  3  SF_PHE_MW  SF_VAL_MW
 1862   1950  3  SF_PHE_MW  SF_LEU_MW
 1862   1951  3  SF_PHE_MW  SF_GLN_MW
 1862   1952  3  SF_PHE_MW  SF_GLY_MW
 1862   1953  3  SF_PHE_MW  SF_SER_MW
 1862   1954  3  SF_PHE_MW  SF_THR_MW
 1862   1955  3  SF_PHE_MW  SF_GLN_MW
 1862   1956  3  SF_PHE_MW  SF_GLU_MW
 1862   1957  3  SF_PHE_MW  SF_ALA_MW
 1862   1958  3  SF_PHE_MW  SF_TYR_MW
 1862   1959  3  SF_PHE_MW  SF_ALA_MW
 1862   1960  3  SF_PHE_MW  SF_ASN_MW
 1862   1961  3  SF_PHE_MW  SF_ASP_MW
 1862   1962  3  SF_PHE_MW  SF_ASN_MW
 1862   1963  3  SF_PHE_MW  SF_TRP_MW
 1862   1964  3  SF_PHE_MW  SF_ARG_MW
 1862   1965  3  SF_PHE_MW  SF_THR_MW
 1862   1966  3  SF_PHE_MW  SF_LYS_MW
 1862   1967  3  SF_PHE_MW  SF_GLY_MW
 1862   1968  3  SF_PHE_MW  SF_VAL_MW
 1862   1969  3  SF_PHE_MW  SF_ASP_MW
 1862   1970  3  SF_PHE_MW  SF_VAL_MW
 1862   1971  3  SF_PHE_MW  SF_VAL_MW
 1862   1972  3  SF_PHE_MW  SF_ALA_MW
 1862   1973  3  SF_PHE_MW  SF_TYR_MW
 1862   1974  3  SF_PHE_MW  SF_ALA_MW
 1862   1975  3  SF_PHE_MW  SF_ASN_MW
 1862   1976  3  SF_PHE_MW  SF_GLN_MW
 1862   1977  3  SF_PHE_MW  SF_ASP_MW
 1862   1978  3  SF_PHE_MW  SF_LEU_MW
 1862   1979  3  SF_PHE_MW  SF_ILE_MW
 1862   1980  3  SF_PHE_MW  SF_TYR_MW
 1862   1981  3  SF_PHE_MW  SF_SER_MW
 1862   1982  3  SF_PHE_MW  SF_ASP_MW
 1862   1983  3  SF_PHE_MW  SF_LEU_MW
 1862   1984  3  SF_PHE_MW  SF_THR_MW
 1862   1985  3  SF_PHE_MW  SF_ALA_MW
 1862   1986  3  SF_PHE_MW  SF_GLY_MW
 1862   1987  3  SF_PHE_MW  SF_ARG_MW
 1862   1988  3  SF_PHE_MW  SF_LEU_MW
 1862   1989  3  SF_PHE_MW  SF_ASP_MW
 1862   1990  3  SF_PHE_MW  SF_ALA_MW
 1862   1991  3  SF_PHE_MW  SF_ALA_MW
 1862   1992  3  SF_PHE_MW  SF_LEU_MW
 1862   1993  3  SF_PHE_MW  SF_GLN_MW
 1862   1994  3  SF_PHE_MW  SF_ASP_MW
 1862   1995  3  SF_PHE_MW  SF_GLU_MW
 1862   1996  3  SF_PHE_MW  SF_VAL_MW
 1862   1997  3  SF_PHE_MW  SF_ALA_MW
 1862   1998  3  SF_PHE_MW  SF_ALA_MW
 1862   1999  3  SF_PHE_MW  SF_SER_MW
 1862   2000  3  SF_PHE_MW  SF_GLU_MW
 1862   2001  3  SF_PHE_MW  SF_GLY_MW
 1862   2002  3  SF_PHE_MW  SF_PHE_MW
 1862   2003  3  SF_PHE_MW  SF_LEU_MW
 1862   2004  3  SF_PHE_MW  SF_LYS_MW
 1862   2005  3  SF_PHE_MW  SF_GLN_MW
 1862   2006  3  SF_PHE_MW  SF_PRO_MW
 1862   2007  3  SF_PHE_MW  SF_ALA_MW
 1862   2008  3  SF_PHE_MW  SF_GLY_MW
 1862   2009  3  SF_PHE_MW  SF_LYS_MW
 1862   2010  3  SF_PHE_MW  SF_GLU_MW
 1862   2011  3  SF_PHE_MW  SF_TYR_MW
 1862   2012  3  SF_PHE_MW  SF_ALA_MW
 1862   2013  3  SF_PHE_MW  SF_PHE_MW
 1862   2014  3  SF_PHE_MW  SF_ALA_MW
 1862   2015  3  SF_PHE_MW  SF_GLY_MW
 1862   2016  3  SF_PHE_MW  SF_PRO_MW
 1862   2017  3  SF_PHE_MW  SF_SER_MW
 1862   2018  3  SF_PHE_MW  SF_VAL_MW
 1862   2019  3  SF_PHE_MW  SF_LYS_MW
 1862   2020  3  SF_PHE_MW  SF_ASP_MW
 1862   2021  3  SF_PHE_MW  SF_LYS_MW
 1862   2022  3  SF_PHE_MW  SF_LYS_MW
 1862   2023  3  SF_PHE_MW  SF_TYR_MW
 1862   2024  3  SF_PHE_MW  SF_PHE_MW
 1862   2025  3  SF_PHE_MW  SF_GLY_MW
 1862   2026  3  SF_PHE_MW  SF_ASP_MW
 1862   2027  3  SF_PHE_MW  SF_GLY_MW
 1862   2028  3  SF_PHE_MW  SF_THR_MW
 1862   2029  3  SF_PHE_MW  SF_GLY_MW
 1862   2030  3  SF_PHE_MW  SF_VAL_MW
 1862   2031  3  SF_PHE_MW  SF_GLY_MW
 1862   2032  3  SF_PHE_MW  SF_LEU_MW
 1862   2033  3  SF_PHE_MW  SF_ARG_MW
 1862   2034  3  SF_PHE_MW  SF_LYS_MW
 1862   2035  3  SF_PHE_MW  SF_ASP_MW
 1862   2036  3  SF_PHE_MW  SF_ASP_MW
 1862   2037  3  SF_PHE_MW  SF_THR_MW
 1862   2038  3  SF_PHE_MW  SF_GLU_MW
 1862   2039  3  SF_PHE_MW  SF_LEU_MW
 1862   2040  3  SF_PHE_MW  SF_LYS_MW
 1862   2041  3  SF_PHE_MW  SF_ALA_MW
 1862   2042  3  SF_PHE_MW  SF_ALA_MW
 1862   2043  3  SF_PHE_MW  SF_PHE_MW
 1862   2044  3  SF_PHE_MW  SF_ASP_MW
 1862   2045  3  SF_PHE_MW  SF_LYS_MW
 1862   2046  3  SF_PHE_MW  SF_ALA_MW
 1862   2047  3  SF_PHE_MW  SF_LEU_MW
 1862   2048  3  SF_PHE_MW  SF_THR_MW
 1862   2049  3  SF_PHE_MW  SF_GLU_MW
 1862   2050  3  SF_PHE_MW  SF_LEU_MW
 1862   2051  3  SF_PHE_MW  SF_ARG_MW
 1862   2052  3  SF_PHE_MW  SF_GLN_MW
 1862   2053  3  SF_PHE_MW  SF_ASP_MW
 1862   2054  3  SF_PHE_MW  SF_GLY_MW
 1862   2055  3  SF_PHE_MW  SF_THR_MW
 1862   2056  3  SF_PHE_MW  SF_TYR_MW
 1862   2057  3  SF_PHE_MW  SF_ASP_MW
 1862   2058  3  SF_PHE_MW  SF_LYS_MW
 1862   2059  3  SF_PHE_MW  SF_MET_MW
 1862   2060  3  SF_PHE_MW  SF_ALA_MW
 1862   2061  3  SF_PHE_MW  SF_LYS_MW
 1862   2062  3  SF_PHE_MW  SF_LYS_MW
 1862   2063  3  SF_PHE_MW  SF_TYR_MW
 1862   2064  3  SF_PHE_MW  SF_PHE_MW
 1862   2065  3  SF_PHE_MW  SF_ASP_MW
 1862   2066  3  SF_PHE_MW  SF_PHE_MW
 1862   2067  3  SF_PHE_MW  SF_ASN_MW
 1862   2068  3  SF_PHE_MW  SF_VAL_MW
 1862   2069  3  SF_PHE_MW  SF_TYR_MW
 1862   2070  3  SF_PHE_MW  SF_GLY_MW
 1862   2071  3  SF_PHE_MW  SF_ASP_MW
 1863   1863  3  SF_ASP_MW  SF_ASP_MW
 1863   1864  3  SF_ASP_MW  SF_ILE_MW
 1863   1865  3  SF_ASP_MW  SF_ASP_MW
 1863   1866  3  SF_ASP_MW  SF_LEU_MW
 1863   1867  3  SF_ASP_MW  SF_GLY_MW
 1863   1868  3  SF_ASP_MW  SF_ASN_MW
 1863   1869  3  SF_ASP_MW  SF_GLU_MW
 1863   1870  3  SF_ASP_MW  SF_MET_MW
 1863   1871  3  SF_ASP_MW  SF_CYS_MW
 1863   1872  3  SF_ASP_MW  SF_LYS_MW
 1863   1873  3  SF_ASP_MW  SF_ARG_MW
 1863   1874  3  SF_ASP_MW  SF_MET_MW
 1863   1875  3  SF_ASP_MW  SF_GLN_MW
 1863   1876  3  SF_ASP_MW  SF_VAL_MW
 1863   1877  3  SF_ASP_MW  SF_LYS_MW
 1863   1878  3  SF_ASP_MW  SF_CYS_MW
 1863   1879  3  SF_ASP_MW  SF_THR_MW
 1863   1880  3  SF_ASP_MW  SF_TRP_MW
 1863   1881  3  SF_ASP_MW  SF_VAL_MW
 1863   1882  3  SF_ASP_MW  SF_ALA_MW
 1863   1883  3  SF_ASP_MW  SF_SER_MW
 1863   1884  3  SF_ASP_MW  SF_ASP_MW
 1863   1885  3  SF_ASP_MW  SF_PHE_MW
 1863   1886  3  SF_ASP_MW  SF_ASP_MW
 1863   1887  3  SF_ASP_MW  SF_ALA_MW
 1863   1888  3  SF_ASP_MW  SF_LEU_MW
 1863   1889  3  SF_ASP_MW  SF_ILE_MW
 1863   1890  3  SF_ASP_MW  SF_PRO_MW
 1863   1891  3  SF_ASP_MW  SF_SER_MW
 1863   1892  3  SF_ASP_MW  SF_LEU_MW
 1863   1893  3  SF_ASP_MW  SF_LYS_MW
 1863   1894  3  SF_ASP_MW  SF_ALA_MW
 1863   1895  3  SF_ASP_MW  SF_LYS_MW
 1863   1896  3  SF_ASP_MW  SF_LYS_MW
 1863   1897  3  SF_ASP_MW  SF_ILE_MW
 1863   1898  3  SF_ASP_MW  SF_ASP_MW
 1863   1899  3  SF_ASP_MW  SF_ALA_MW
 1863   1900  3  SF_ASP_MW  SF_ILE_MW
 1863   1901  3  SF_ASP_MW  SF_ILE_MW
 1863   1902  3  SF_ASP_MW  SF_SER_MW
 1863   1903  3  SF_ASP_MW  SF_SER_MW
 1863   1904  3  SF_ASP_MW  SF_LEU_MW
 1863   1905  3  SF_ASP_MW  SF_SER_MW
 1863   1906  3  SF_ASP_MW  SF_ILE_MW
 1863   1907  3  SF_ASP_MW  SF_THR_MW
 1863   1908  3  SF_ASP_MW  SF_ASP_MW
 1863   1909  3  SF_ASP_MW  SF_LYS_MW
 1863   1910  3  SF_ASP_MW  SF_ARG_MW
 1863   1911  3  SF_ASP_MW  SF_GLN_MW
 1863   1912  3  SF_ASP_MW  SF_GLN_MW
 1863   1913  3  SF_ASP_MW  SF_GLU_MW
 1863   1914  3  SF_ASP_MW  SF_ILE_MW
 1863   1915  3  SF_ASP_MW  SF_ALA_MW
 1863   1916  3  SF_ASP_MW  SF_PHE_MW
 1863   1917  3  SF_ASP_MW  SF_SER_MW
 1863   1918  3  SF_ASP_MW  SF_ASP_MW
 1863   1919  3  SF_ASP_MW  SF_LYS_MW
 1863   1920  3  SF_ASP_MW  SF_LEU_MW
 1863   1921  3  SF_ASP_MW  SF_TYR_MW
 1863   1922  3  SF_ASP_MW  SF_ALA_MW
 1863   1923  3  SF_ASP_MW  SF_ALA_MW
 1863   1924  3  SF_ASP_MW  SF_ASP_MW
 1863   1925  3  SF_ASP_MW  SF_SER_MW
 1863   1926  3  SF_ASP_MW  SF_ARG_MW
 1863   1927  3  SF_ASP_MW  SF_LEU_MW
 1863   1928  3  SF_ASP_MW  SF_ILE_MW
 1863   1929  3  SF_ASP_MW  SF_ALA_MW
 1863   1930  3  SF_ASP_MW  SF_ALA_MW
 1863   1931  3  SF_ASP_MW  SF_LYS_MW
 1863   1932  3  SF_ASP_MW  SF_GLY_MW
 1863   1933  3  SF_ASP_MW  SF_SER_MW
 1863   1934  3  SF_ASP_MW  SF_PRO_MW
 1863   1935  3  SF_ASP_MW  SF_ILE_MW
 1863   1936  3  SF_ASP_MW  SF_GLN_MW
 1863   1937  3  SF_ASP_MW  SF_PRO_MW
 1863   1938  3  SF_ASP_MW  SF_THR_MW
 1863   1939  3  SF_ASP_MW  SF_LEU_MW
 1863   1940  3  SF_ASP_MW  SF_GLU_MW
 1863   1941  3  SF_ASP_MW  SF_SER_MW
 1863   1942  3  SF_ASP_MW  SF_LEU_MW
 1863   1943  3  SF_ASP_MW  SF_LYS_MW
 1863   1944  3  SF_ASP_MW  SF_GLY_MW
 1863   1945  3  SF_ASP_MW  SF_LYS_MW
 1863   1946  3  SF_ASP_MW  SF_HIS_MW
 1863   1947  3  SF_ASP_MW  SF_VAL_MW
 1863   1948  3  SF_ASP_MW  SF_GLY_MW
 1863   1949  3  SF_ASP_MW  SF_VAL_MW
 1863   1950  3  SF_ASP_MW  SF_LEU_MW
 1863   1951  3  SF_ASP_MW  SF_GLN_MW
 1863   1952  3  SF_ASP_MW  SF_GLY_MW
 1863   1953  3  SF_ASP_MW  SF_SER_MW
 1863   1954  3  SF_ASP_MW  SF_THR_MW
 1863   1955  3  SF_ASP_MW  SF_GLN_MW
 1863   1956  3  SF_ASP_MW  SF_GLU_MW
 1863   1957  3  SF_ASP_MW  SF_ALA_MW
 1863   1958  3  SF_ASP_MW  SF_TYR_MW
 1863   1959  3  SF_ASP_MW  SF_ALA_MW
 1863   1960  3  SF_ASP_MW  SF_ASN_MW
 1863   1961  3  SF_ASP_MW  SF_ASP_MW
 1863   1962  3  SF_ASP_MW  SF_ASN_MW
 1863   1963  3  SF_ASP_MW  SF_TRP_MW
 1863   1964  3  SF_ASP_MW  SF_ARG_MW
 1863   1965  3  SF_ASP_MW  SF_THR_MW
 1863   1966  3  SF_ASP_MW  SF_LYS_MW
 1863   1967  3  SF_ASP_MW  SF_GLY_MW
 1863   1968  3  SF_ASP_MW  SF_VAL_MW
 1863   1969  3  SF_ASP_MW  SF_ASP_MW
 1863   1970  3  SF_ASP_MW  SF_VAL_MW
 1863   1971  3  SF_ASP_MW  SF_VAL_MW
 1863   1972  3  SF_ASP_MW  SF_ALA_MW
 1863   1973  3  SF_ASP_MW  SF_TYR_MW
 1863   1974  3  SF_ASP_MW  SF_ALA_MW
 1863   1975  3  SF_ASP_MW  SF_ASN_MW
 1863   1976  3  SF_ASP_MW  SF_GLN_MW
 1863   1977  3  SF_ASP_MW  SF_ASP_MW
 1863   1978  3  SF_ASP_MW  SF_LEU_MW
 1863   1979  3  SF_ASP_MW  SF_ILE_MW
 1863   1980  3  SF_ASP_MW  SF_TYR_MW
 1863   1981  3  SF_ASP_MW  SF_SER_MW
 1863   1982  3  SF_ASP_MW  SF_ASP_MW
 1863   1983  3  SF_ASP_MW  SF_LEU_MW
 1863   1984  3  SF_ASP_MW  SF_THR_MW
 1863   1985  3  SF_ASP_MW  SF_ALA_MW
 1863   1986  3  SF_ASP_MW  SF_GLY_MW
 1863   1987  3  SF_ASP_MW  SF_ARG_MW
 1863   1988  3  SF_ASP_MW  SF_LEU_MW
 1863   1989  3  SF_ASP_MW  SF_ASP_MW
 1863   1990  3  SF_ASP_MW  SF_ALA_MW
 1863   1991  3  SF_ASP_MW  SF_ALA_MW
 1863   1992  3  SF_ASP_MW  SF_LEU_MW
 1863   1993  3  SF_ASP_MW  SF_GLN_MW
 1863   1994  3  SF_ASP_MW  SF_ASP_MW
 1863   1995  3  SF_ASP_MW  SF_GLU_MW
 1863   1996  3  SF_ASP_MW  SF_VAL_MW
 1863   1997  3  SF_ASP_MW  SF_ALA_MW
 1863   1998  3  SF_ASP_MW  SF_ALA_MW
 1863   1999  3  SF_ASP_MW  SF_SER_MW
 1863   2000  3  SF_ASP_MW  SF_GLU_MW
 1863   2001  3  SF_ASP_MW  SF_GLY_MW
 1863   2002  3  SF_ASP_MW  SF_PHE_MW
 1863   2003  3  SF_ASP_MW  SF_LEU_MW
 1863   2004  3  SF_ASP_MW  SF_LYS_MW
 1863   2005  3  SF_ASP_MW  SF_GLN_MW
 1863   2006  3  SF_ASP_MW  SF_PRO_MW
 1863   2007  3  SF_ASP_MW  SF_ALA_MW
 1863   2008  3  SF_ASP_MW  SF_GLY_MW
 1863   2009  3  SF_ASP_MW  SF_LYS_MW
 1863   2010  3  SF_ASP_MW  SF_GLU_MW
 1863   2011  3  SF_ASP_MW  SF_TYR_MW
 1863   2012  3  SF_ASP_MW  SF_ALA_MW
 1863   2013  3  SF_ASP_MW  SF_PHE_MW
 1863   2014  3  SF_ASP_MW  SF_ALA_MW
 1863   2015  3  SF_ASP_MW  SF_GLY_MW
 1863   2016  3  SF_ASP_MW  SF_PRO_MW
 1863   2017  3  SF_ASP_MW  SF_SER_MW
 1863   2018  3  SF_ASP_MW  SF_VAL_MW
 1863   2019  3  SF_ASP_MW  SF_LYS_MW
 1863   2020  3  SF_ASP_MW  SF_ASP_MW
 1863   2021  3  SF_ASP_MW  SF_LYS_MW
 1863   2022  3  SF_ASP_MW  SF_LYS_MW
 1863   2023  3  SF_ASP_MW  SF_TYR_MW
 1863   2024  3  SF_ASP_MW  SF_PHE_MW
 1863   2025  3  SF_ASP_MW  SF_GLY_MW
 1863   2026  3  SF_ASP_MW  SF_ASP_MW
 1863   2027  3  SF_ASP_MW  SF_GLY_MW
 1863   2028  3  SF_ASP_MW  SF_THR_MW
 1863   2029  3  SF_ASP_MW  SF_GLY_MW
 1863   2030  3  SF_ASP_MW  SF_VAL_MW
 1863   2031  3  SF_ASP_MW  SF_GLY_MW
 1863   2032  3  SF_ASP_MW  SF_LEU_MW
 1863   2033  3  SF_ASP_MW  SF_ARG_MW
 1863   2034  3  SF_ASP_MW  SF_LYS_MW
 1863   2035  3  SF_ASP_MW  SF_ASP_MW
 1863   2036  3  SF_ASP_MW  SF_ASP_MW
 1863   2037  3  SF_ASP_MW  SF_THR_MW
 1863   2038  3  SF_ASP_MW  SF_GLU_MW
 1863   2039  3  SF_ASP_MW  SF_LEU_MW
 1863   2040  3  SF_ASP_MW  SF_LYS_MW
 1863   2041  3  SF_ASP_MW  SF_ALA_MW
 1863   2042  3  SF_ASP_MW  SF_ALA_MW
 1863   2043  3  SF_ASP_MW  SF_PHE_MW
 1863   2044  3  SF_ASP_MW  SF_ASP_MW
 1863   2045  3  SF_ASP_MW  SF_LYS_MW
 1863   2046  3  SF_ASP_MW  SF_ALA_MW
 1863   2047  3  SF_ASP_MW  SF_LEU_MW
 1863   2048  3  SF_ASP_MW  SF_THR_MW
 1863   2049  3  SF_ASP_MW  SF_GLU_MW
 1863   2050  3  SF_ASP_MW  SF_LEU_MW
 1863   2051  3  SF_ASP_MW  SF_ARG_MW
 1863   2052  3  SF_ASP_MW  SF_GLN_MW
 1863   2053  3  SF_ASP_MW  SF_ASP_MW
 1863   2054  3  SF_ASP_MW  SF_GLY_MW
 1863   2055  3  SF_ASP_MW  SF_THR_MW
 1863   2056  3  SF_ASP_MW  SF_TYR_MW
 1863   2057  3  SF_ASP_MW  SF_ASP_MW
 1863   2058  3  SF_ASP_MW  SF_LYS_MW
 1863   2059  3  SF_ASP_MW  SF_MET_MW
 1863   2060  3  SF_ASP_MW  SF_ALA_MW
 1863   2061  3  SF_ASP_MW  SF_LYS_MW
 1863   2062  3  SF_ASP_MW  SF_LYS_MW
 1863   2063  3  SF_ASP_MW  SF_TYR_MW
 1863   2064  3  SF_ASP_MW  SF_PHE_MW
 1863   2065  3  SF_ASP_MW  SF_ASP_MW
 1863   2066  3  SF_ASP_MW  SF_PHE_MW
 1863   2067  3  SF_ASP_MW  SF_ASN_MW
 1863   2068  3  SF_ASP_MW  SF_VAL_MW
 1863   2069  3  SF_ASP_MW  SF_TYR_MW
 1863   2070  3  SF_ASP_MW  SF_GLY_MW
 1863   2071  3  SF_ASP_MW  SF_ASP_MW
 1864   1864  3  SF_ILE_MW  SF_ILE_MW
 1864   1865  3  SF_ILE_MW  SF_ASP_MW
 1864   1866  3  SF_ILE_MW  SF_LEU_MW
 1864   1867  3  SF_ILE_MW  SF_GLY_MW
 1864   1868  3  SF_ILE_MW  SF_ASN_MW
 1864   1869  3  SF_ILE_MW  SF_GLU_MW
 1864   1870  3  SF_ILE_MW  SF_MET_MW
 1864   1871  3  SF_ILE_MW  SF_CYS_MW
 1864   1872  3  SF_ILE_MW  SF_LYS_MW
 1864   1873  3  SF_ILE_MW  SF_ARG_MW
 1864   1874  3  SF_ILE_MW  SF_MET_MW
 1864   1875  3  SF_ILE_MW  SF_GLN_MW
 1864   1876  3  SF_ILE_MW  SF_VAL_MW
 1864   1877  3  SF_ILE_MW  SF_LYS_MW
 1864   1878  3  SF_ILE_MW  SF_CYS_MW
 1864   1879  3  SF_ILE_MW  SF_THR_MW
 1864   1880  3  SF_ILE_MW  SF_TRP_MW
 1864   1881  3  SF_ILE_MW  SF_VAL_MW
 1864   1882  3  SF_ILE_MW  SF_ALA_MW
 1864   1883  3  SF_ILE_MW  SF_SER_MW
 1864   1884  3  SF_ILE_MW  SF_ASP_MW
 1864   1885  3  SF_ILE_MW  SF_PHE_MW
 1864   1886  3  SF_ILE_MW  SF_ASP_MW
 1864   1887  3  SF_ILE_MW  SF_ALA_MW
 1864   1888  3  SF_ILE_MW  SF_LEU_MW
 1864   1889  3  SF_ILE_MW  SF_ILE_MW
 1864   1890  3  SF_ILE_MW  SF_PRO_MW
 1864   1891  3  SF_ILE_MW  SF_SER_MW
 1864   1892  3  SF_ILE_MW  SF_LEU_MW
 1864   1893  3  SF_ILE_MW  SF_LYS_MW
 1864   1894  3  SF_ILE_MW  SF_ALA_MW
 1864   1895  3  SF_ILE_MW  SF_LYS_MW
 1864   1896  3  SF_ILE_MW  SF_LYS_MW
 1864   1897  3  SF_ILE_MW  SF_ILE_MW
 1864   1898  3  SF_ILE_MW  SF_ASP_MW
 1864   1899  3  SF_ILE_MW  SF_ALA_MW
 1864   1900  3  SF_ILE_MW  SF_ILE_MW
 1864   1901  3  SF_ILE_MW  SF_ILE_MW
 1864   1902  3  SF_ILE_MW  SF_SER_MW
 1864   1903  3  SF_ILE_MW  SF_SER_MW
 1864   1904  3  SF_ILE_MW  SF_LEU_MW
 1864   1905  3  SF_ILE_MW  SF_SER_MW
 1864   1906  3  SF_ILE_MW  SF_ILE_MW
 1864   1907  3  SF_ILE_MW  SF_THR_MW
 1864   1908  3  SF_ILE_MW  SF_ASP_MW
 1864   1909  3  SF_ILE_MW  SF_LYS_MW
 1864   1910  3  SF_ILE_MW  SF_ARG_MW
 1864   1911  3  SF_ILE_MW  SF_GLN_MW
 1864   1912  3  SF_ILE_MW  SF_GLN_MW
 1864   1913  3  SF_ILE_MW  SF_GLU_MW
 1864   1914  3  SF_ILE_MW  SF_ILE_MW
 1864   1915  3  SF_ILE_MW  SF_ALA_MW
 1864   1916  3  SF_ILE_MW  SF_PHE_MW
 1864   1917  3  SF_ILE_MW  SF_SER_MW
 1864   1918  3  SF_ILE_MW  SF_ASP_MW
 1864   1919  3  SF_ILE_MW  SF_LYS_MW
 1864   1920  3  SF_ILE_MW  SF_LEU_MW
 1864   1921  3  SF_ILE_MW  SF_TYR_MW
 1864   1922  3  SF_ILE_MW  SF_ALA_MW
 1864   1923  3  SF_ILE_MW  SF_ALA_MW
 1864   1924  3  SF_ILE_MW  SF_ASP_MW
 1864   1925  3  SF_ILE_MW  SF_SER_MW
 1864   1926  3  SF_ILE_MW  SF_ARG_MW
 1864   1927  3  SF_ILE_MW  SF_LEU_MW
 1864   1928  3  SF_ILE_MW  SF_ILE_MW
 1864   1929  3  SF_ILE_MW  SF_ALA_MW
 1864   1930  3  SF_ILE_MW  SF_ALA_MW
 1864   1931  3  SF_ILE_MW  SF_LYS_MW
 1864   1932  3  SF_ILE_MW  SF_GLY_MW
 1864   1933  3  SF_ILE_MW  SF_SER_MW
 1864   1934  3  SF_ILE_MW  SF_PRO_MW
 1864   1935  3  SF_ILE_MW  SF_ILE_MW
 1864   1936  3  SF_ILE_MW  SF_GLN_MW
 1864   1937  3  SF_ILE_MW  SF_PRO_MW
 1864   1938  3  SF_ILE_MW  SF_THR_MW
 1864   1939  3  SF_ILE_MW  SF_LEU_MW
 1864   1940  3  SF_ILE_MW  SF_GLU_MW
 1864   1941  3  SF_ILE_MW  SF_SER_MW
 1864   1942  3  SF_ILE_MW  SF_LEU_MW
 1864   1943  3  SF_ILE_MW  SF_LYS_MW
 1864   1944  3  SF_ILE_MW  SF_GLY_MW
 1864   1945  3  SF_ILE_MW  SF_LYS_MW
 1864   1946  3  SF_ILE_MW  SF_HIS_MW
 1864   1947  3  SF_ILE_MW  SF_VAL_MW
 1864   1948  3  SF_ILE_MW  SF_GLY_MW
 1864   1949  3  SF_ILE_MW  SF_VAL_MW
 1864   1950  3  SF_ILE_MW  SF_LEU_MW
 1864   1951  3  SF_ILE_MW  SF_GLN_MW
 1864   1952  3  SF_ILE_MW  SF_GLY_MW
 1864   1953  3  SF_ILE_MW  SF_SER_MW
 1864   1954  3  SF_ILE_MW  SF_THR_MW
 1864   1955  3  SF_ILE_MW  SF_GLN_MW
 1864   1956  3  SF_ILE_MW  SF_GLU_MW
 1864   1957  3  SF_ILE_MW  SF_ALA_MW
 1864   1958  3  SF_ILE_MW  SF_TYR_MW
 1864   1959  3  SF_ILE_MW  SF_ALA_MW
 1864   1960  3  SF_ILE_MW  SF_ASN_MW
 1864   1961  3  SF_ILE_MW  SF_ASP_MW
 1864   1962  3  SF_ILE_MW  SF_ASN_MW
 1864   1963  3  SF_ILE_MW  SF_TRP_MW
 1864   1964  3  SF_ILE_MW  SF_ARG_MW
 1864   1965  3  SF_ILE_MW  SF_THR_MW
 1864   1966  3  SF_ILE_MW  SF_LYS_MW
 1864   1967  3  SF_ILE_MW  SF_GLY_MW
 1864   1968  3  SF_ILE_MW  SF_VAL_MW
 1864   1969  3  SF_ILE_MW  SF_ASP_MW
 1864   1970  3  SF_ILE_MW  SF_VAL_MW
 1864   1971  3  SF_ILE_MW  SF_VAL_MW
 1864   1972  3  SF_ILE_MW  SF_ALA_MW
 1864   1973  3  SF_ILE_MW  SF_TYR_MW
 1864   1974  3  SF_ILE_MW  SF_ALA_MW
 1864   1975  3  SF_ILE_MW  SF_ASN_MW
 1864   1976  3  SF_ILE_MW  SF_GLN_MW
 1864   1977  3  SF_ILE_MW  SF_ASP_MW
 1864   1978  3  SF_ILE_MW  SF_LEU_MW
 1864   1979  3  SF_ILE_MW  SF_ILE_MW
 1864   1980  3  SF_ILE_MW  SF_TYR_MW
 1864   1981  3  SF_ILE_MW  SF_SER_MW
 1864   1982  3  SF_ILE_MW  SF_ASP_MW
 1864   1983  3  SF_ILE_MW  SF_LEU_MW
 1864   1984  3  SF_ILE_MW  SF_THR_MW
 1864   1985  3  SF_ILE_MW  SF_ALA_MW
 1864   1986  3  SF_ILE_MW  SF_GLY_MW
 1864   1987  3  SF_ILE_MW  SF_ARG_MW
 1864   1988  3  SF_ILE_MW  SF_LEU_MW
 1864   1989  3  SF_ILE_MW  SF_ASP_MW
 1864   1990  3  SF_ILE_MW  SF_ALA_MW
 1864   1991  3  SF_ILE_MW  SF_ALA_MW
 1864   1992  3  SF_ILE_MW  SF_LEU_MW
 1864   1993  3  SF_ILE_MW  SF_GLN_MW
 1864   1994  3  SF_ILE_MW  SF_ASP_MW
 1864   1995  3  SF_ILE_MW  SF_GLU_MW
 1864   1996  3  SF_ILE_MW  SF_VAL_MW
 1864   1997  3  SF_ILE_MW  SF_ALA_MW
 1864   1998  3  SF_ILE_MW  SF_ALA_MW
 1864   1999  3  SF_ILE_MW  SF_SER_MW
 1864   2000  3  SF_ILE_MW  SF_GLU_MW
 1864   2001  3  SF_ILE_MW  SF_GLY_MW
 1864   2002  3  SF_ILE_MW  SF_PHE_MW
 1864   2003  3  SF_ILE_MW  SF_LEU_MW
 1864   2004  3  SF_ILE_MW  SF_LYS_MW
 1864   2005  3  SF_ILE_MW  SF_GLN_MW
 1864   2006  3  SF_ILE_MW  SF_PRO_MW
 1864   2007  3  SF_ILE_MW  SF_ALA_MW
 1864   2008  3  SF_ILE_MW  SF_GLY_MW
 1864   2009  3  SF_ILE_MW  SF_LYS_MW
 1864   2010  3  SF_ILE_MW  SF_GLU_MW
 1864   2011  3  SF_ILE_MW  SF_TYR_MW
 1864   2012  3  SF_ILE_MW  SF_ALA_MW
 1864   2013  3  SF_ILE_MW  SF_PHE_MW
 1864   2014  3  SF_ILE_MW  SF_ALA_MW
 1864   2015  3  SF_ILE_MW  SF_GLY_MW
 1864   2016  3  SF_ILE_MW  SF_PRO_MW
 1864   2017  3  SF_ILE_MW  SF_SER_MW
 1864   2018  3  SF_ILE_MW  SF_VAL_MW
 1864   2019  3  SF_ILE_MW  SF_LYS_MW
 1864   2020  3  SF_ILE_MW  SF_ASP_MW
 1864   2021  3  SF_ILE_MW  SF_LYS_MW
 1864   2022  3  SF_ILE_MW  SF_LYS_MW
 1864   2023  3  SF_ILE_MW  SF_TYR_MW
 1864   2024  3  SF_ILE_MW  SF_PHE_MW
 1864   2025  3  SF_ILE_MW  SF_GLY_MW
 1864   2026  3  SF_ILE_MW  SF_ASP_MW
 1864   2027  3  SF_ILE_MW  SF_GLY_MW
 1864   2028  3  SF_ILE_MW  SF_THR_MW
 1864   2029  3  SF_ILE_MW  SF_GLY_MW
 1864   2030  3  SF_ILE_MW  SF_VAL_MW
 1864   2031  3  SF_ILE_MW  SF_GLY_MW
 1864   2032  3  SF_ILE_MW  SF_LEU_MW
 1864   2033  3  SF_ILE_MW  SF_ARG_MW
 1864   2034  3  SF_ILE_MW  SF_LYS_MW
 1864   2035  3  SF_ILE_MW  SF_ASP_MW
 1864   2036  3  SF_ILE_MW  SF_ASP_MW
 1864   2037  3  SF_ILE_MW  SF_THR_MW
 1864   2038  3  SF_ILE_MW  SF_GLU_MW
 1864   2039  3  SF_ILE_MW  SF_LEU_MW
 1864   2040  3  SF_ILE_MW  SF_LYS_MW
 1864   2041  3  SF_ILE_MW  SF_ALA_MW
 1864   2042  3  SF_ILE_MW  SF_ALA_MW
 1864   2043  3  SF_ILE_MW  SF_PHE_MW
 1864   2044  3  SF_ILE_MW  SF_ASP_MW
 1864   2045  3  SF_ILE_MW  SF_LYS_MW
 1864   2046  3  SF_ILE_MW  SF_ALA_MW
 1864   2047  3  SF_ILE_MW  SF_LEU_MW
 1864   2048  3  SF_ILE_MW  SF_THR_MW
 1864   2049  3  SF_ILE_MW  SF_GLU_MW
 1864   2050  3  SF_ILE_MW  SF_LEU_MW
 1864   2051  3  SF_ILE_MW  SF_ARG_MW
 1864   2052  3  SF_ILE_MW  SF_GLN_MW
 1864   2053  3  SF_ILE_MW  SF_ASP_MW
 1864   2054  3  SF_ILE_MW  SF_GLY_MW
 1864   2055  3  SF_ILE_MW  SF_THR_MW
 1864   2056  3  SF_ILE_MW  SF_TYR_MW
 1864   2057  3  SF_ILE_MW  SF_ASP_MW
 1864   2058  3  SF_ILE_MW  SF_LYS_MW
 1864   2059  3  SF_ILE_MW  SF_MET_MW
 1864   2060  3  SF_ILE_MW  SF_ALA_MW
 1864   2061  3  SF_ILE_MW  SF_LYS_MW
 1864   2062  3  SF_ILE_MW  SF_LYS_MW
 1864   2063  3  SF_ILE_MW  SF_TYR_MW
 1864   2064  3  SF_ILE_MW  SF_PHE_MW
 1864   2065  3  SF_ILE_MW  SF_ASP_MW
 1864   2066  3  SF_ILE_MW  SF_PHE_MW
 1864   2067  3  SF_ILE_MW  SF_ASN_MW
 1864   2068  3  SF_ILE_MW  SF_VAL_MW
 1864   2069  3  SF_ILE_MW  SF_TYR_MW
 1864   2070  3  SF_ILE_MW  SF_GLY_MW
 1864   2071  3  SF_ILE_MW  SF_ASP_MW
 1865   1865  3  SF_ASP_MW  SF_ASP_MW
 1865   1866  3  SF_ASP_MW  SF_LEU_MW
 1865   1867  3  SF_ASP_MW  SF_GLY_MW
 1865   1868  3  SF_ASP_MW  SF_ASN_MW
 1865   1869  3  SF_ASP_MW  SF_GLU_MW
 1865   1870  3  SF_ASP_MW  SF_MET_MW
 1865   1871  3  SF_ASP_MW  SF_CYS_MW
 1865   1872  3  SF_ASP_MW  SF_LYS_MW
 1865   1873  3  SF_ASP_MW  SF_ARG_MW
 1865   1874  3  SF_ASP_MW  SF_MET_MW
 1865   1875  3  SF_ASP_MW  SF_GLN_MW
 1865   1876  3  SF_ASP_MW  SF_VAL_MW
 1865   1877  3  SF_ASP_MW  SF_LYS_MW
 1865   1878  3  SF_ASP_MW  SF_CYS_MW
 1865   1879  3  SF_ASP_MW  SF_THR_MW
 1865   1880  3  SF_ASP_MW  SF_TRP_MW
 1865   1881  3  SF_ASP_MW  SF_VAL_MW
 1865   1882  3  SF_ASP_MW  SF_ALA_MW
 1865   1883  3  SF_ASP_MW  SF_SER_MW
 1865   1884  3  SF_ASP_MW  SF_ASP_MW
 1865   1885  3  SF_ASP_MW  SF_PHE_MW
 1865   1886  3  SF_ASP_MW  SF_ASP_MW
 1865   1887  3  SF_ASP_MW  SF_ALA_MW
 1865   1888  3  SF_ASP_MW  SF_LEU_MW
 1865   1889  3  SF_ASP_MW  SF_ILE_MW
 1865   1890  3  SF_ASP_MW  SF_PRO_MW
 1865   1891  3  SF_ASP_MW  SF_SER_MW
 1865   1892  3  SF_ASP_MW  SF_LEU_MW
 1865   1893  3  SF_ASP_MW  SF_LYS_MW
 1865   1894  3  SF_ASP_MW  SF_ALA_MW
 1865   1895  3  SF_ASP_MW  SF_LYS_MW
 1865   1896  3  SF_ASP_MW  SF_LYS_MW
 1865   1897  3  SF_ASP_MW  SF_ILE_MW
 1865   1898  3  SF_ASP_MW  SF_ASP_MW
 1865   1899  3  SF_ASP_MW  SF_ALA_MW
 1865   1900  3  SF_ASP_MW  SF_ILE_MW
 1865   1901  3  SF_ASP_MW  SF_ILE_MW
 1865   1902  3  SF_ASP_MW  SF_SER_MW
 1865   1903  3  SF_ASP_MW  SF_SER_MW
 1865   1904  3  SF_ASP_MW  SF_LEU_MW
 1865   1905  3  SF_ASP_MW  SF_SER_MW
 1865   1906  3  SF_ASP_MW  SF_ILE_MW
 1865   1907  3  SF_ASP_MW  SF_THR_MW
 1865   1908  3  SF_ASP_MW  SF_ASP_MW
 1865   1909  3  SF_ASP_MW  SF_LYS_MW
 1865   1910  3  SF_ASP_MW  SF_ARG_MW
 1865   1911  3  SF_ASP_MW  SF_GLN_MW
 1865   1912  3  SF_ASP_MW  SF_GLN_MW
 1865   1913  3  SF_ASP_MW  SF_GLU_MW
 1865   1914  3  SF_ASP_MW  SF_ILE_MW
 1865   1915  3  SF_ASP_MW  SF_ALA_MW
 1865   1916  3  SF_ASP_MW  SF_PHE_MW
 1865   1917  3  SF_ASP_MW  SF_SER_MW
 1865   1918  3  SF_ASP_MW  SF_ASP_MW
 1865   1919  3  SF_ASP_MW  SF_LYS_MW
 1865   1920  3  SF_ASP_MW  SF_LEU_MW
 1865   1921  3  SF_ASP_MW  SF_TYR_MW
 1865   1922  3  SF_ASP_MW  SF_ALA_MW
 1865   1923  3  SF_ASP_MW  SF_ALA_MW
 1865   1924  3  SF_ASP_MW  SF_ASP_MW
 1865   1925  3  SF_ASP_MW  SF_SER_MW
 1865   1926  3  SF_ASP_MW  SF_ARG_MW
 1865   1927  3  SF_ASP_MW  SF_LEU_MW
 1865   1928  3  SF_ASP_MW  SF_ILE_MW
 1865   1929  3  SF_ASP_MW  SF_ALA_MW
 1865   1930  3  SF_ASP_MW  SF_ALA_MW
 1865   1931  3  SF_ASP_MW  SF_LYS_MW
 1865   1932  3  SF_ASP_MW  SF_GLY_MW
 1865   1933  3  SF_ASP_MW  SF_SER_MW
 1865   1934  3  SF_ASP_MW  SF_PRO_MW
 1865   1935  3  SF_ASP_MW  SF_ILE_MW
 1865   1936  3  SF_ASP_MW  SF_GLN_MW
 1865   1937  3  SF_ASP_MW  SF_PRO_MW
 1865   1938  3  SF_ASP_MW  SF_THR_MW
 1865   1939  3  SF_ASP_MW  SF_LEU_MW
 1865   1940  3  SF_ASP_MW  SF_GLU_MW
 1865   1941  3  SF_ASP_MW  SF_SER_MW
 1865   1942  3  SF_ASP_MW  SF_LEU_MW
 1865   1943  3  SF_ASP_MW  SF_LYS_MW
 1865   1944  3  SF_ASP_MW  SF_GLY_MW
 1865   1945  3  SF_ASP_MW  SF_LYS_MW
 1865   1946  3  SF_ASP_MW  SF_HIS_MW
 1865   1947  3  SF_ASP_MW  SF_VAL_MW
 1865   1948  3  SF_ASP_MW  SF_GLY_MW
 1865   1949  3  SF_ASP_MW  SF_VAL_MW
 1865   1950  3  SF_ASP_MW  SF_LEU_MW
 1865   1951  3  SF_ASP_MW  SF_GLN_MW
 1865   1952  3  SF_ASP_MW  SF_GLY_MW
 1865   1953  3  SF_ASP_MW  SF_SER_MW
 1865   1954  3  SF_ASP_MW  SF_THR_MW
 1865   1955  3  SF_ASP_MW  SF_GLN_MW
 1865   1956  3  SF_ASP_MW  SF_GLU_MW
 1865   1957  3  SF_ASP_MW  SF_ALA_MW
 1865   1958  3  SF_ASP_MW  SF_TYR_MW
 1865   1959  3  SF_ASP_MW  SF_ALA_MW
 1865   1960  3  SF_ASP_MW  SF_ASN_MW
 1865   1961  3  SF_ASP_MW  SF_ASP_MW
 1865   1962  3  SF_ASP_MW  SF_ASN_MW
 1865   1963  3  SF_ASP_MW  SF_TRP_MW
 1865   1964  3  SF_ASP_MW  SF_ARG_MW
 1865   1965  3  SF_ASP_MW  SF_THR_MW
 1865   1966  3  SF_ASP_MW  SF_LYS_MW
 1865   1967  3  SF_ASP_MW  SF_GLY_MW
 1865   1968  3  SF_ASP_MW  SF_VAL_MW
 1865   1969  3  SF_ASP_MW  SF_ASP_MW
 1865   1970  3  SF_ASP_MW  SF_VAL_MW
 1865   1971  3  SF_ASP_MW  SF_VAL_MW
 1865   1972  3  SF_ASP_MW  SF_ALA_MW
 1865   1973  3  SF_ASP_MW  SF_TYR_MW
 1865   1974  3  SF_ASP_MW  SF_ALA_MW
 1865   1975  3  SF_ASP_MW  SF_ASN_MW
 1865   1976  3  SF_ASP_MW  SF_GLN_MW
 1865   1977  3  SF_ASP_MW  SF_ASP_MW
 1865   1978  3  SF_ASP_MW  SF_LEU_MW
 1865   1979  3  SF_ASP_MW  SF_ILE_MW
 1865   1980  3  SF_ASP_MW  SF_TYR_MW
 1865   1981  3  SF_ASP_MW  SF_SER_MW
 1865   1982  3  SF_ASP_MW  SF_ASP_MW
 1865   1983  3  SF_ASP_MW  SF_LEU_MW
 1865   1984  3  SF_ASP_MW  SF_THR_MW
 1865   1985  3  SF_ASP_MW  SF_ALA_MW
 1865   1986  3  SF_ASP_MW  SF_GLY_MW
 1865   1987  3  SF_ASP_MW  SF_ARG_MW
 1865   1988  3  SF_ASP_MW  SF_LEU_MW
 1865   1989  3  SF_ASP_MW  SF_ASP_MW
 1865   1990  3  SF_ASP_MW  SF_ALA_MW
 1865   1991  3  SF_ASP_MW  SF_ALA_MW
 1865   1992  3  SF_ASP_MW  SF_LEU_MW
 1865   1993  3  SF_ASP_MW  SF_GLN_MW
 1865   1994  3  SF_ASP_MW  SF_ASP_MW
 1865   1995  3  SF_ASP_MW  SF_GLU_MW
 1865   1996  3  SF_ASP_MW  SF_VAL_MW
 1865   1997  3  SF_ASP_MW  SF_ALA_MW
 1865   1998  3  SF_ASP_MW  SF_ALA_MW
 1865   1999  3  SF_ASP_MW  SF_SER_MW
 1865   2000  3  SF_ASP_MW  SF_GLU_MW
 1865   2001  3  SF_ASP_MW  SF_GLY_MW
 1865   2002  3  SF_ASP_MW  SF_PHE_MW
 1865   2003  3  SF_ASP_MW  SF_LEU_MW
 1865   2004  3  SF_ASP_MW  SF_LYS_MW
 1865   2005  3  SF_ASP_MW  SF_GLN_MW
 1865   2006  3  SF_ASP_MW  SF_PRO_MW
 1865   2007  3  SF_ASP_MW  SF_ALA_MW
 1865   2008  3  SF_ASP_MW  SF_GLY_MW
 1865   2009  3  SF_ASP_MW  SF_LYS_MW
 1865   2010  3  SF_ASP_MW  SF_GLU_MW
 1865   2011  3  SF_ASP_MW  SF_TYR_MW
 1865   2012  3  SF_ASP_MW  SF_ALA_MW
 1865   2013  3  SF_ASP_MW  SF_PHE_MW
 1865   2014  3  SF_ASP_MW  SF_ALA_MW
 1865   2015  3  SF_ASP_MW  SF_GLY_MW
 1865   2016  3  SF_ASP_MW  SF_PRO_MW
 1865   2017  3  SF_ASP_MW  SF_SER_MW
 1865   2018  3  SF_ASP_MW  SF_VAL_MW
 1865   2019  3  SF_ASP_MW  SF_LYS_MW
 1865   2020  3  SF_ASP_MW  SF_ASP_MW
 1865   2021  3  SF_ASP_MW  SF_LYS_MW
 1865   2022  3  SF_ASP_MW  SF_LYS_MW
 1865   2023  3  SF_ASP_MW  SF_TYR_MW
 1865   2024  3  SF_ASP_MW  SF_PHE_MW
 1865   2025  3  SF_ASP_MW  SF_GLY_MW
 1865   2026  3  SF_ASP_MW  SF_ASP_MW
 1865   2027  3  SF_ASP_MW  SF_GLY_MW
 1865   2028  3  SF_ASP_MW  SF_THR_MW
 1865   2029  3  SF_ASP_MW  SF_GLY_MW
 1865   2030  3  SF_ASP_MW  SF_VAL_MW
 1865   2031  3  SF_ASP_MW  SF_GLY_MW
 1865   2032  3  SF_ASP_MW  SF_LEU_MW
 1865   2033  3  SF_ASP_MW  SF_ARG_MW
 1865   2034  3  SF_ASP_MW  SF_LYS_MW
 1865   2035  3  SF_ASP_MW  SF_ASP_MW
 1865   2036  3  SF_ASP_MW  SF_ASP_MW
 1865   2037  3  SF_ASP_MW  SF_THR_MW
 1865   2038  3  SF_ASP_MW  SF_GLU_MW
 1865   2039  3  SF_ASP_MW  SF_LEU_MW
 1865   2040  3  SF_ASP_MW  SF_LYS_MW
 1865   2041  3  SF_ASP_MW  SF_ALA_MW
 1865   2042  3  SF_ASP_MW  SF_ALA_MW
 1865   2043  3  SF_ASP_MW  SF_PHE_MW
 1865   2044  3  SF_ASP_MW  SF_ASP_MW
 1865   2045  3  SF_ASP_MW  SF_LYS_MW
 1865   2046  3  SF_ASP_MW  SF_ALA_MW
 1865   2047  3  SF_ASP_MW  SF_LEU_MW
 1865   2048  3  SF_ASP_MW  SF_THR_MW
 1865   2049  3  SF_ASP_MW  SF_GLU_MW
 1865   2050  3  SF_ASP_MW  SF_LEU_MW
 1865   2051  3  SF_ASP_MW  SF_ARG_MW
 1865   2052  3  SF_ASP_MW  SF_GLN_MW
 1865   2053  3  SF_ASP_MW  SF_ASP_MW
 1865   2054  3  SF_ASP_MW  SF_GLY_MW
 1865   2055  3  SF_ASP_MW  SF_THR_MW
 1865   2056  3  SF_ASP_MW  SF_TYR_MW
 1865   2057  3  SF_ASP_MW  SF_ASP_MW
 1865   2058  3  SF_ASP_MW  SF_LYS_MW
 1865   2059  3  SF_ASP_MW  SF_MET_MW
 1865   2060  3  SF_ASP_MW  SF_ALA_MW
 1865   2061  3  SF_ASP_MW  SF_LYS_MW
 1865   2062  3  SF_ASP_MW  SF_LYS_MW
 1865   2063  3  SF_ASP_MW  SF_TYR_MW
 1865   2064  3  SF_ASP_MW  SF_PHE_MW
 1865   2065  3  SF_ASP_MW  SF_ASP_MW
 1865   2066  3  SF_ASP_MW  SF_PHE_MW
 1865   2067  3  SF_ASP_MW  SF_ASN_MW
 1865   2068  3  SF_ASP_MW  SF_VAL_MW
 1865   2069  3  SF_ASP_MW  SF_TYR_MW
 1865   2070  3  SF_ASP_MW  SF_GLY_MW
 1865   2071  3  SF_ASP_MW  SF_ASP_MW
 1866   1866  3  SF_LEU_MW  SF_LEU_MW
 1866   1867  3  SF_LEU_MW  SF_GLY_MW
 1866   1868  3  SF_LEU_MW  SF_ASN_MW
 1866   1869  3  SF_LEU_MW  SF_GLU_MW
 1866   1870  3  SF_LEU_MW  SF_MET_MW
 1866   1871  3  SF_LEU_MW  SF_CYS_MW
 1866   1872  3  SF_LEU_MW  SF_LYS_MW
 1866   1873  3  SF_LEU_MW  SF_ARG_MW
 1866   1874  3  SF_LEU_MW  SF_MET_MW
 1866   1875  3  SF_LEU_MW  SF_GLN_MW
 1866   1876  3  SF_LEU_MW  SF_VAL_MW
 1866   1877  3  SF_LEU_MW  SF_LYS_MW
 1866   1878  3  SF_LEU_MW  SF_CYS_MW
 1866   1879  3  SF_LEU_MW  SF_THR_MW
 1866   1880  3  SF_LEU_MW  SF_TRP_MW
 1866   1881  3  SF_LEU_MW  SF_VAL_MW
 1866   1882  3  SF_LEU_MW  SF_ALA_MW
 1866   1883  3  SF_LEU_MW  SF_SER_MW
 1866   1884  3  SF_LEU_MW  SF_ASP_MW
 1866   1885  3  SF_LEU_MW  SF_PHE_MW
 1866   1886  3  SF_LEU_MW  SF_ASP_MW
 1866   1887  3  SF_LEU_MW  SF_ALA_MW
 1866   1888  3  SF_LEU_MW  SF_LEU_MW
 1866   1889  3  SF_LEU_MW  SF_ILE_MW
 1866   1890  3  SF_LEU_MW  SF_PRO_MW
 1866   1891  3  SF_LEU_MW  SF_SER_MW
 1866   1892  3  SF_LEU_MW  SF_LEU_MW
 1866   1893  3  SF_LEU_MW  SF_LYS_MW
 1866   1894  3  SF_LEU_MW  SF_ALA_MW
 1866   1895  3  SF_LEU_MW  SF_LYS_MW
 1866   1896  3  SF_LEU_MW  SF_LYS_MW
 1866   1897  3  SF_LEU_MW  SF_ILE_MW
 1866   1898  3  SF_LEU_MW  SF_ASP_MW
 1866   1899  3  SF_LEU_MW  SF_ALA_MW
 1866   1900  3  SF_LEU_MW  SF_ILE_MW
 1866   1901  3  SF_LEU_MW  SF_ILE_MW
 1866   1902  3  SF_LEU_MW  SF_SER_MW
 1866   1903  3  SF_LEU_MW  SF_SER_MW
 1866   1904  3  SF_LEU_MW  SF_LEU_MW
 1866   1905  3  SF_LEU_MW  SF_SER_MW
 1866   1906  3  SF_LEU_MW  SF_ILE_MW
 1866   1907  3  SF_LEU_MW  SF_THR_MW
 1866   1908  3  SF_LEU_MW  SF_ASP_MW
 1866   1909  3  SF_LEU_MW  SF_LYS_MW
 1866   1910  3  SF_LEU_MW  SF_ARG_MW
 1866   1911  3  SF_LEU_MW  SF_GLN_MW
 1866   1912  3  SF_LEU_MW  SF_GLN_MW
 1866   1913  3  SF_LEU_MW  SF_GLU_MW
 1866   1914  3  SF_LEU_MW  SF_ILE_MW
 1866   1915  3  SF_LEU_MW  SF_ALA_MW
 1866   1916  3  SF_LEU_MW  SF_PHE_MW
 1866   1917  3  SF_LEU_MW  SF_SER_MW
 1866   1918  3  SF_LEU_MW  SF_ASP_MW
 1866   1919  3  SF_LEU_MW  SF_LYS_MW
 1866   1920  3  SF_LEU_MW  SF_LEU_MW
 1866   1921  3  SF_LEU_MW  SF_TYR_MW
 1866   1922  3  SF_LEU_MW  SF_ALA_MW
 1866   1923  3  SF_LEU_MW  SF_ALA_MW
 1866   1924  3  SF_LEU_MW  SF_ASP_MW
 1866   1925  3  SF_LEU_MW  SF_SER_MW
 1866   1926  3  SF_LEU_MW  SF_ARG_MW
 1866   1927  3  SF_LEU_MW  SF_LEU_MW
 1866   1928  3  SF_LEU_MW  SF_ILE_MW
 1866   1929  3  SF_LEU_MW  SF_ALA_MW
 1866   1930  3  SF_LEU_MW  SF_ALA_MW
 1866   1931  3  SF_LEU_MW  SF_LYS_MW
 1866   1932  3  SF_LEU_MW  SF_GLY_MW
 1866   1933  3  SF_LEU_MW  SF_SER_MW
 1866   1934  3  SF_LEU_MW  SF_PRO_MW
 1866   1935  3  SF_LEU_MW  SF_ILE_MW
 1866   1936  3  SF_LEU_MW  SF_GLN_MW
 1866   1937  3  SF_LEU_MW  SF_PRO_MW
 1866   1938  3  SF_LEU_MW  SF_THR_MW
 1866   1939  3  SF_LEU_MW  SF_LEU_MW
 1866   1940  3  SF_LEU_MW  SF_GLU_MW
 1866   1941  3  SF_LEU_MW  SF_SER_MW
 1866   1942  3  SF_LEU_MW  SF_LEU_MW
 1866   1943  3  SF_LEU_MW  SF_LYS_MW
 1866   1944  3  SF_LEU_MW  SF_GLY_MW
 1866   1945  3  SF_LEU_MW  SF_LYS_MW
 1866   1946  3  SF_LEU_MW  SF_HIS_MW
 1866   1947  3  SF_LEU_MW  SF_VAL_MW
 1866   1948  3  SF_LEU_MW  SF_GLY_MW
 1866   1949  3  SF_LEU_MW  SF_VAL_MW
 1866   1950  3  SF_LEU_MW  SF_LEU_MW
 1866   1951  3  SF_LEU_MW  SF_GLN_MW
 1866   1952  3  SF_LEU_MW  SF_GLY_MW
 1866   1953  3  SF_LEU_MW  SF_SER_MW
 1866   1954  3  SF_LEU_MW  SF_THR_MW
 1866   1955  3  SF_LEU_MW  SF_GLN_MW
 1866   1956  3  SF_LEU_MW  SF_GLU_MW
 1866   1957  3  SF_LEU_MW  SF_ALA_MW
 1866   1958  3  SF_LEU_MW  SF_TYR_MW
 1866   1959  3  SF_LEU_MW  SF_ALA_MW
 1866   1960  3  SF_LEU_MW  SF_ASN_MW
 1866   1961  3  SF_LEU_MW  SF_ASP_MW
 1866   1962  3  SF_LEU_MW  SF_ASN_MW
 1866   1963  3  SF_LEU_MW  SF_TRP_MW
 1866   1964  3  SF_LEU_MW  SF_ARG_MW
 1866   1965  3  SF_LEU_MW  SF_THR_MW
 1866   1966  3  SF_LEU_MW  SF_LYS_MW
 1866   1967  3  SF_LEU_MW  SF_GLY_MW
 1866   1968  3  SF_LEU_MW  SF_VAL_MW
 1866   1969  3  SF_LEU_MW  SF_ASP_MW
 1866   1970  3  SF_LEU_MW  SF_VAL_MW
 1866   1971  3  SF_LEU_MW  SF_VAL_MW
 1866   1972  3  SF_LEU_MW  SF_ALA_MW
 1866   1973  3  SF_LEU_MW  SF_TYR_MW
 1866   1974  3  SF_LEU_MW  SF_ALA_MW
 1866   1975  3  SF_LEU_MW  SF_ASN_MW
 1866   1976  3  SF_LEU_MW  SF_GLN_MW
 1866   1977  3  SF_LEU_MW  SF_ASP_MW
 1866   1978  3  SF_LEU_MW  SF_LEU_MW
 1866   1979  3  SF_LEU_MW  SF_ILE_MW
 1866   1980  3  SF_LEU_MW  SF_TYR_MW
 1866   1981  3  SF_LEU_MW  SF_SER_MW
 1866   1982  3  SF_LEU_MW  SF_ASP_MW
 1866   1983  3  SF_LEU_MW  SF_LEU_MW
 1866   1984  3  SF_LEU_MW  SF_THR_MW
 1866   1985  3  SF_LEU_MW  SF_ALA_MW
 1866   1986  3  SF_LEU_MW  SF_GLY_MW
 1866   1987  3  SF_LEU_MW  SF_ARG_MW
 1866   1988  3  SF_LEU_MW  SF_LEU_MW
 1866   1989  3  SF_LEU_MW  SF_ASP_MW
 1866   1990  3  SF_LEU_MW  SF_ALA_MW
 1866   1991  3  SF_LEU_MW  SF_ALA_MW
 1866   1992  3  SF_LEU_MW  SF_LEU_MW
 1866   1993  3  SF_LEU_MW  SF_GLN_MW
 1866   1994  3  SF_LEU_MW  SF_ASP_MW
 1866   1995  3  SF_LEU_MW  SF_GLU_MW
 1866   1996  3  SF_LEU_MW  SF_VAL_MW
 1866   1997  3  SF_LEU_MW  SF_ALA_MW
 1866   1998  3  SF_LEU_MW  SF_ALA_MW
 1866   1999  3  SF_LEU_MW  SF_SER_MW
 1866   2000  3  SF_LEU_MW  SF_GLU_MW
 1866   2001  3  SF_LEU_MW  SF_GLY_MW
 1866   2002  3  SF_LEU_MW  SF_PHE_MW
 1866   2003  3  SF_LEU_MW  SF_LEU_MW
 1866   2004  3  SF_LEU_MW  SF_LYS_MW
 1866   2005  3  SF_LEU_MW  SF_GLN_MW
 1866   2006  3  SF_LEU_MW  SF_PRO_MW
 1866   2007  3  SF_LEU_MW  SF_ALA_MW
 1866   2008  3  SF_LEU_MW  SF_GLY_MW
 1866   2009  3  SF_LEU_MW  SF_LYS_MW
 1866   2010  3  SF_LEU_MW  SF_GLU_MW
 1866   2011  3  SF_LEU_MW  SF_TYR_MW
 1866   2012  3  SF_LEU_MW  SF_ALA_MW
 1866   2013  3  SF_LEU_MW  SF_PHE_MW
 1866   2014  3  SF_LEU_MW  SF_ALA_MW
 1866   2015  3  SF_LEU_MW  SF_GLY_MW
 1866   2016  3  SF_LEU_MW  SF_PRO_MW
 1866   2017  3  SF_LEU_MW  SF_SER_MW
 1866   2018  3  SF_LEU_MW  SF_VAL_MW
 1866   2019  3  SF_LEU_MW  SF_LYS_MW
 1866   2020  3  SF_LEU_MW  SF_ASP_MW
 1866   2021  3  SF_LEU_MW  SF_LYS_MW
 1866   2022  3  SF_LEU_MW  SF_LYS_MW
 1866   2023  3  SF_LEU_MW  SF_TYR_MW
 1866   2024  3  SF_LEU_MW  SF_PHE_MW
 1866   2025  3  SF_LEU_MW  SF_GLY_MW
 1866   2026  3  SF_LEU_MW  SF_ASP_MW
 1866   2027  3  SF_LEU_MW  SF_GLY_MW
 1866   2028  3  SF_LEU_MW  SF_THR_MW
 1866   2029  3  SF_LEU_MW  SF_GLY_MW
 1866   2030  3  SF_LEU_MW  SF_VAL_MW
 1866   2031  3  SF_LEU_MW  SF_GLY_MW
 1866   2032  3  SF_LEU_MW  SF_LEU_MW
 1866   2033  3  SF_LEU_MW  SF_ARG_MW
 1866   2034  3  SF_LEU_MW  SF_LYS_MW
 1866   2035  3  SF_LEU_MW  SF_ASP_MW
 1866   2036  3  SF_LEU_MW  SF_ASP_MW
 1866   2037  3  SF_LEU_MW  SF_THR_MW
 1866   2038  3  SF_LEU_MW  SF_GLU_MW
 1866   2039  3  SF_LEU_MW  SF_LEU_MW
 1866   2040  3  SF_LEU_MW  SF_LYS_MW
 1866   2041  3  SF_LEU_MW  SF_ALA_MW
 1866   2042  3  SF_LEU_MW  SF_ALA_MW
 1866   2043  3  SF_LEU_MW  SF_PHE_MW
 1866   2044  3  SF_LEU_MW  SF_ASP_MW
 1866   2045  3  SF_LEU_MW  SF_LYS_MW
 1866   2046  3  SF_LEU_MW  SF_ALA_MW
 1866   2047  3  SF_LEU_MW  SF_LEU_MW
 1866   2048  3  SF_LEU_MW  SF_THR_MW
 1866   2049  3  SF_LEU_MW  SF_GLU_MW
 1866   2050  3  SF_LEU_MW  SF_LEU_MW
 1866   2051  3  SF_LEU_MW  SF_ARG_MW
 1866   2052  3  SF_LEU_MW  SF_GLN_MW
 1866   2053  3  SF_LEU_MW  SF_ASP_MW
 1866   2054  3  SF_LEU_MW  SF_GLY_MW
 1866   2055  3  SF_LEU_MW  SF_THR_MW
 1866   2056  3  SF_LEU_MW  SF_TYR_MW
 1866   2057  3  SF_LEU_MW  SF_ASP_MW
 1866   2058  3  SF_LEU_MW  SF_LYS_MW
 1866   2059  3  SF_LEU_MW  SF_MET_MW
 1866   2060  3  SF_LEU_MW  SF_ALA_MW
 1866   2061  3  SF_LEU_MW  SF_LYS_MW
 1866   2062  3  SF_LEU_MW  SF_LYS_MW
 1866   2063  3  SF_LEU_MW  SF_TYR_MW
 1866   2064  3  SF_LEU_MW  SF_PHE_MW
 1866   2065  3  SF_LEU_MW  SF_ASP_MW
 1866   2066  3  SF_LEU_MW  SF_PHE_MW
 1866   2067  3  SF_LEU_MW  SF_ASN_MW
 1866   2068  3  SF_LEU_MW  SF_VAL_MW
 1866   2069  3  SF_LEU_MW  SF_TYR_MW
 1866   2070  3  SF_LEU_MW  SF_GLY_MW
 1866   2071  3  SF_LEU_MW  SF_ASP_MW
 1867   1867  3  SF_GLY_MW  SF_GLY_MW
 1867   1868  3  SF_GLY_MW  SF_ASN_MW
 1867   1869  3  SF_GLY_MW  SF_GLU_MW
 1867   1870  3  SF_GLY_MW  SF_MET_MW
 1867   1871  3  SF_GLY_MW  SF_CYS_MW
 1867   1872  3  SF_GLY_MW  SF_LYS_MW
 1867   1873  3  SF_GLY_MW  SF_ARG_MW
 1867   1874  3  SF_GLY_MW  SF_MET_MW
 1867   1875  3  SF_GLY_MW  SF_GLN_MW
 1867   1876  3  SF_GLY_MW  SF_VAL_MW
 1867   1877  3  SF_GLY_MW  SF_LYS_MW
 1867   1878  3  SF_GLY_MW  SF_CYS_MW
 1867   1879  3  SF_GLY_MW  SF_THR_MW
 1867   1880  3  SF_GLY_MW  SF_TRP_MW
 1867   1881  3  SF_GLY_MW  SF_VAL_MW
 1867   1882  3  SF_GLY_MW  SF_ALA_MW
 1867   1883  3  SF_GLY_MW  SF_SER_MW
 1867   1884  3  SF_GLY_MW  SF_ASP_MW
 1867   1885  3  SF_GLY_MW  SF_PHE_MW
 1867   1886  3  SF_GLY_MW  SF_ASP_MW
 1867   1887  3  SF_GLY_MW  SF_ALA_MW
 1867   1888  3  SF_GLY_MW  SF_LEU_MW
 1867   1889  3  SF_GLY_MW  SF_ILE_MW
 1867   1890  3  SF_GLY_MW  SF_PRO_MW
 1867   1891  3  SF_GLY_MW  SF_SER_MW
 1867   1892  3  SF_GLY_MW  SF_LEU_MW
 1867   1893  3  SF_GLY_MW  SF_LYS_MW
 1867   1894  3  SF_GLY_MW  SF_ALA_MW
 1867   1895  3  SF_GLY_MW  SF_LYS_MW
 1867   1896  3  SF_GLY_MW  SF_LYS_MW
 1867   1897  3  SF_GLY_MW  SF_ILE_MW
 1867   1898  3  SF_GLY_MW  SF_ASP_MW
 1867   1899  3  SF_GLY_MW  SF_ALA_MW
 1867   1900  3  SF_GLY_MW  SF_ILE_MW
 1867   1901  3  SF_GLY_MW  SF_ILE_MW
 1867   1902  3  SF_GLY_MW  SF_SER_MW
 1867   1903  3  SF_GLY_MW  SF_SER_MW
 1867   1904  3  SF_GLY_MW  SF_LEU_MW
 1867   1905  3  SF_GLY_MW  SF_SER_MW
 1867   1906  3  SF_GLY_MW  SF_ILE_MW
 1867   1907  3  SF_GLY_MW  SF_THR_MW
 1867   1908  3  SF_GLY_MW  SF_ASP_MW
 1867   1909  3  SF_GLY_MW  SF_LYS_MW
 1867   1910  3  SF_GLY_MW  SF_ARG_MW
 1867   1911  3  SF_GLY_MW  SF_GLN_MW
 1867   1912  3  SF_GLY_MW  SF_GLN_MW
 1867   1913  3  SF_GLY_MW  SF_GLU_MW
 1867   1914  3  SF_GLY_MW  SF_ILE_MW
 1867   1915  3  SF_GLY_MW  SF_ALA_MW
 1867   1916  3  SF_GLY_MW  SF_PHE_MW
 1867   1917  3  SF_GLY_MW  SF_SER_MW
 1867   1918  3  SF_GLY_MW  SF_ASP_MW
 1867   1919  3  SF_GLY_MW  SF_LYS_MW
 1867   1920  3  SF_GLY_MW  SF_LEU_MW
 1867   1921  3  SF_GLY_MW  SF_TYR_MW
 1867   1922  3  SF_GLY_MW  SF_ALA_MW
 1867   1923  3  SF_GLY_MW  SF_ALA_MW
 1867   1924  3  SF_GLY_MW  SF_ASP_MW
 1867   1925  3  SF_GLY_MW  SF_SER_MW
 1867   1926  3  SF_GLY_MW  SF_ARG_MW
 1867   1927  3  SF_GLY_MW  SF_LEU_MW
 1867   1928  3  SF_GLY_MW  SF_ILE_MW
 1867   1929  3  SF_GLY_MW  SF_ALA_MW
 1867   1930  3  SF_GLY_MW  SF_ALA_MW
 1867   1931  3  SF_GLY_MW  SF_LYS_MW
 1867   1932  3  SF_GLY_MW  SF_GLY_MW
 1867   1933  3  SF_GLY_MW  SF_SER_MW
 1867   1934  3  SF_GLY_MW  SF_PRO_MW
 1867   1935  3  SF_GLY_MW  SF_ILE_MW
 1867   1936  3  SF_GLY_MW  SF_GLN_MW
 1867   1937  3  SF_GLY_MW  SF_PRO_MW
 1867   1938  3  SF_GLY_MW  SF_THR_MW
 1867   1939  3  SF_GLY_MW  SF_LEU_MW
 1867   1940  3  SF_GLY_MW  SF_GLU_MW
 1867   1941  3  SF_GLY_MW  SF_SER_MW
 1867   1942  3  SF_GLY_MW  SF_LEU_MW
 1867   1943  3  SF_GLY_MW  SF_LYS_MW
 1867   1944  3  SF_GLY_MW  SF_GLY_MW
 1867   1945  3  SF_GLY_MW  SF_LYS_MW
 1867   1946  3  SF_GLY_MW  SF_HIS_MW
 1867   1947  3  SF_GLY_MW  SF_VAL_MW
 1867   1948  3  SF_GLY_MW  SF_GLY_MW
 1867   1949  3  SF_GLY_MW  SF_VAL_MW
 1867   1950  3  SF_GLY_MW  SF_LEU_MW
 1867   1951  3  SF_GLY_MW  SF_GLN_MW
 1867   1952  3  SF_GLY_MW  SF_GLY_MW
 1867   1953  3  SF_GLY_MW  SF_SER_MW
 1867   1954  3  SF_GLY_MW  SF_THR_MW
 1867   1955  3  SF_GLY_MW  SF_GLN_MW
 1867   1956  3  SF_GLY_MW  SF_GLU_MW
 1867   1957  3  SF_GLY_MW  SF_ALA_MW
 1867   1958  3  SF_GLY_MW  SF_TYR_MW
 1867   1959  3  SF_GLY_MW  SF_ALA_MW
 1867   1960  3  SF_GLY_MW  SF_ASN_MW
 1867   1961  3  SF_GLY_MW  SF_ASP_MW
 1867   1962  3  SF_GLY_MW  SF_ASN_MW
 1867   1963  3  SF_GLY_MW  SF_TRP_MW
 1867   1964  3  SF_GLY_MW  SF_ARG_MW
 1867   1965  3  SF_GLY_MW  SF_THR_MW
 1867   1966  3  SF_GLY_MW  SF_LYS_MW
 1867   1967  3  SF_GLY_MW  SF_GLY_MW
 1867   1968  3  SF_GLY_MW  SF_VAL_MW
 1867   1969  3  SF_GLY_MW  SF_ASP_MW
 1867   1970  3  SF_GLY_MW  SF_VAL_MW
 1867   1971  3  SF_GLY_MW  SF_VAL_MW
 1867   1972  3  SF_GLY_MW  SF_ALA_MW
 1867   1973  3  SF_GLY_MW  SF_TYR_MW
 1867   1974  3  SF_GLY_MW  SF_ALA_MW
 1867   1975  3  SF_GLY_MW  SF_ASN_MW
 1867   1976  3  SF_GLY_MW  SF_GLN_MW
 1867   1977  3  SF_GLY_MW  SF_ASP_MW
 1867   1978  3  SF_GLY_MW  SF_LEU_MW
 1867   1979  3  SF_GLY_MW  SF_ILE_MW
 1867   1980  3  SF_GLY_MW  SF_TYR_MW
 1867   1981  3  SF_GLY_MW  SF_SER_MW
 1867   1982  3  SF_GLY_MW  SF_ASP_MW
 1867   1983  3  SF_GLY_MW  SF_LEU_MW
 1867   1984  3  SF_GLY_MW  SF_THR_MW
 1867   1985  3  SF_GLY_MW  SF_ALA_MW
 1867   1986  3  SF_GLY_MW  SF_GLY_MW
 1867   1987  3  SF_GLY_MW  SF_ARG_MW
 1867   1988  3  SF_GLY_MW  SF_LEU_MW
 1867   1989  3  SF_GLY_MW  SF_ASP_MW
 1867   1990  3  SF_GLY_MW  SF_ALA_MW
 1867   1991  3  SF_GLY_MW  SF_ALA_MW
 1867   1992  3  SF_GLY_MW  SF_LEU_MW
 1867   1993  3  SF_GLY_MW  SF_GLN_MW
 1867   1994  3  SF_GLY_MW  SF_ASP_MW
 1867   1995  3  SF_GLY_MW  SF_GLU_MW
 1867   1996  3  SF_GLY_MW  SF_VAL_MW
 1867   1997  3  SF_GLY_MW  SF_ALA_MW
 1867   1998  3  SF_GLY_MW  SF_ALA_MW
 1867   1999  3  SF_GLY_MW  SF_SER_MW
 1867   2000  3  SF_GLY_MW  SF_GLU_MW
 1867   2001  3  SF_GLY_MW  SF_GLY_MW
 1867   2002  3  SF_GLY_MW  SF_PHE_MW
 1867   2003  3  SF_GLY_MW  SF_LEU_MW
 1867   2004  3  SF_GLY_MW  SF_LYS_MW
 1867   2005  3  SF_GLY_MW  SF_GLN_MW
 1867   2006  3  SF_GLY_MW  SF_PRO_MW
 1867   2007  3  SF_GLY_MW  SF_ALA_MW
 1867   2008  3  SF_GLY_MW  SF_GLY_MW
 1867   2009  3  SF_GLY_MW  SF_LYS_MW
 1867   2010  3  SF_GLY_MW  SF_GLU_MW
 1867   2011  3  SF_GLY_MW  SF_TYR_MW
 1867   2012  3  SF_GLY_MW  SF_ALA_MW
 1867   2013  3  SF_GLY_MW  SF_PHE_MW
 1867   2014  3  SF_GLY_MW  SF_ALA_MW
 1867   2015  3  SF_GLY_MW  SF_GLY_MW
 1867   2016  3  SF_GLY_MW  SF_PRO_MW
 1867   2017  3  SF_GLY_MW  SF_SER_MW
 1867   2018  3  SF_GLY_MW  SF_VAL_MW
 1867   2019  3  SF_GLY_MW  SF_LYS_MW
 1867   2020  3  SF_GLY_MW  SF_ASP_MW
 1867   2021  3  SF_GLY_MW  SF_LYS_MW
 1867   2022  3  SF_GLY_MW  SF_LYS_MW
 1867   2023  3  SF_GLY_MW  SF_TYR_MW
 1867   2024  3  SF_GLY_MW  SF_PHE_MW
 1867   2025  3  SF_GLY_MW  SF_GLY_MW
 1867   2026  3  SF_GLY_MW  SF_ASP_MW
 1867   2027  3  SF_GLY_MW  SF_GLY_MW
 1867   2028  3  SF_GLY_MW  SF_THR_MW
 1867   2029  3  SF_GLY_MW  SF_GLY_MW
 1867   2030  3  SF_GLY_MW  SF_VAL_MW
 1867   2031  3  SF_GLY_MW  SF_GLY_MW
 1867   2032  3  SF_GLY_MW  SF_LEU_MW
 1867   2033  3  SF_GLY_MW  SF_ARG_MW
 1867   2034  3  SF_GLY_MW  SF_LYS_MW
 1867   2035  3  SF_GLY_MW  SF_ASP_MW
 1867   2036  3  SF_GLY_MW  SF_ASP_MW
 1867   2037  3  SF_GLY_MW  SF_THR_MW
 1867   2038  3  SF_GLY_MW  SF_GLU_MW
 1867   2039  3  SF_GLY_MW  SF_LEU_MW
 1867   2040  3  SF_GLY_MW  SF_LYS_MW
 1867   2041  3  SF_GLY_MW  SF_ALA_MW
 1867   2042  3  SF_GLY_MW  SF_ALA_MW
 1867   2043  3  SF_GLY_MW  SF_PHE_MW
 1867   2044  3  SF_GLY_MW  SF_ASP_MW
 1867   2045  3  SF_GLY_MW  SF_LYS_MW
 1867   2046  3  SF_GLY_MW  SF_ALA_MW
 1867   2047  3  SF_GLY_MW  SF_LEU_MW
 1867   2048  3  SF_GLY_MW  SF_THR_MW
 1867   2049  3  SF_GLY_MW  SF_GLU_MW
 1867   2050  3  SF_GLY_MW  SF_LEU_MW
 1867   2051  3  SF_GLY_MW  SF_ARG_MW
 1867   2052  3  SF_GLY_MW  SF_GLN_MW
 1867   2053  3  SF_GLY_MW  SF_ASP_MW
 1867   2054  3  SF_GLY_MW  SF_GLY_MW
 1867   2055  3  SF_GLY_MW  SF_THR_MW
 1867   2056  3  SF_GLY_MW  SF_TYR_MW
 1867   2057  3  SF_GLY_MW  SF_ASP_MW
 1867   2058  3  SF_GLY_MW  SF_LYS_MW
 1867   2059  3  SF_GLY_MW  SF_MET_MW
 1867   2060  3  SF_GLY_MW  SF_ALA_MW
 1867   2061  3  SF_GLY_MW  SF_LYS_MW
 1867   2062  3  SF_GLY_MW  SF_LYS_MW
 1867   2063  3  SF_GLY_MW  SF_TYR_MW
 1867   2064  3  SF_GLY_MW  SF_PHE_MW
 1867   2065  3  SF_GLY_MW  SF_ASP_MW
 1867   2066  3  SF_GLY_MW  SF_PHE_MW
 1867   2067  3  SF_GLY_MW  SF_ASN_MW
 1867   2068  3  SF_GLY_MW  SF_VAL_MW
 1867   2069  3  SF_GLY_MW  SF_TYR_MW
 1867   2070  3  SF_GLY_MW  SF_GLY_MW
 1867   2071  3  SF_GLY_MW  SF_ASP_MW
 1868   1868  3  SF_ASN_MW  SF_ASN_MW
 1868   1869  3  SF_ASN_MW  SF_GLU_MW
 1868   1870  3  SF_ASN_MW  SF_MET_MW
 1868   1871  3  SF_ASN_MW  SF_CYS_MW
 1868   1872  3  SF_ASN_MW  SF_LYS_MW
 1868   1873  3  SF_ASN_MW  SF_ARG_MW
 1868   1874  3  SF_ASN_MW  SF_MET_MW
 1868   1875  3  SF_ASN_MW  SF_GLN_MW
 1868   1876  3  SF_ASN_MW  SF_VAL_MW
 1868   1877  3  SF_ASN_MW  SF_LYS_MW
 1868   1878  3  SF_ASN_MW  SF_CYS_MW
 1868   1879  3  SF_ASN_MW  SF_THR_MW
 1868   1880  3  SF_ASN_MW  SF_TRP_MW
 1868   1881  3  SF_ASN_MW  SF_VAL_MW
 1868   1882  3  SF_ASN_MW  SF_ALA_MW
 1868   1883  3  SF_ASN_MW  SF_SER_MW
 1868   1884  3  SF_ASN_MW  SF_ASP_MW
 1868   1885  3  SF_ASN_MW  SF_PHE_MW
 1868   1886  3  SF_ASN_MW  SF_ASP_MW
 1868   1887  3  SF_ASN_MW  SF_ALA_MW
 1868   1888  3  SF_ASN_MW  SF_LEU_MW
 1868   1889  3  SF_ASN_MW  SF_ILE_MW
 1868   1890  3  SF_ASN_MW  SF_PRO_MW
 1868   1891  3  SF_ASN_MW  SF_SER_MW
 1868   1892  3  SF_ASN_MW  SF_LEU_MW
 1868   1893  3  SF_ASN_MW  SF_LYS_MW
 1868   1894  3  SF_ASN_MW  SF_ALA_MW
 1868   1895  3  SF_ASN_MW  SF_LYS_MW
 1868   1896  3  SF_ASN_MW  SF_LYS_MW
 1868   1897  3  SF_ASN_MW  SF_ILE_MW
 1868   1898  3  SF_ASN_MW  SF_ASP_MW
 1868   1899  3  SF_ASN_MW  SF_ALA_MW
 1868   1900  3  SF_ASN_MW  SF_ILE_MW
 1868   1901  3  SF_ASN_MW  SF_ILE_MW
 1868   1902  3  SF_ASN_MW  SF_SER_MW
 1868   1903  3  SF_ASN_MW  SF_SER_MW
 1868   1904  3  SF_ASN_MW  SF_LEU_MW
 1868   1905  3  SF_ASN_MW  SF_SER_MW
 1868   1906  3  SF_ASN_MW  SF_ILE_MW
 1868   1907  3  SF_ASN_MW  SF_THR_MW
 1868   1908  3  SF_ASN_MW  SF_ASP_MW
 1868   1909  3  SF_ASN_MW  SF_LYS_MW
 1868   1910  3  SF_ASN_MW  SF_ARG_MW
 1868   1911  3  SF_ASN_MW  SF_GLN_MW
 1868   1912  3  SF_ASN_MW  SF_GLN_MW
 1868   1913  3  SF_ASN_MW  SF_GLU_MW
 1868   1914  3  SF_ASN_MW  SF_ILE_MW
 1868   1915  3  SF_ASN_MW  SF_ALA_MW
 1868   1916  3  SF_ASN_MW  SF_PHE_MW
 1868   1917  3  SF_ASN_MW  SF_SER_MW
 1868   1918  3  SF_ASN_MW  SF_ASP_MW
 1868   1919  3  SF_ASN_MW  SF_LYS_MW
 1868   1920  3  SF_ASN_MW  SF_LEU_MW
 1868   1921  3  SF_ASN_MW  SF_TYR_MW
 1868   1922  3  SF_ASN_MW  SF_ALA_MW
 1868   1923  3  SF_ASN_MW  SF_ALA_MW
 1868   1924  3  SF_ASN_MW  SF_ASP_MW
 1868   1925  3  SF_ASN_MW  SF_SER_MW
 1868   1926  3  SF_ASN_MW  SF_ARG_MW
 1868   1927  3  SF_ASN_MW  SF_LEU_MW
 1868   1928  3  SF_ASN_MW  SF_ILE_MW
 1868   1929  3  SF_ASN_MW  SF_ALA_MW
 1868   1930  3  SF_ASN_MW  SF_ALA_MW
 1868   1931  3  SF_ASN_MW  SF_LYS_MW
 1868   1932  3  SF_ASN_MW  SF_GLY_MW
 1868   1933  3  SF_ASN_MW  SF_SER_MW
 1868   1934  3  SF_ASN_MW  SF_PRO_MW
 1868   1935  3  SF_ASN_MW  SF_ILE_MW
 1868   1936  3  SF_ASN_MW  SF_GLN_MW
 1868   1937  3  SF_ASN_MW  SF_PRO_MW
 1868   1938  3  SF_ASN_MW  SF_THR_MW
 1868   1939  3  SF_ASN_MW  SF_LEU_MW
 1868   1940  3  SF_ASN_MW  SF_GLU_MW
 1868   1941  3  SF_ASN_MW  SF_SER_MW
 1868   1942  3  SF_ASN_MW  SF_LEU_MW
 1868   1943  3  SF_ASN_MW  SF_LYS_MW
 1868   1944  3  SF_ASN_MW  SF_GLY_MW
 1868   1945  3  SF_ASN_MW  SF_LYS_MW
 1868   1946  3  SF_ASN_MW  SF_HIS_MW
 1868   1947  3  SF_ASN_MW  SF_VAL_MW
 1868   1948  3  SF_ASN_MW  SF_GLY_MW
 1868   1949  3  SF_ASN_MW  SF_VAL_MW
 1868   1950  3  SF_ASN_MW  SF_LEU_MW
 1868   1951  3  SF_ASN_MW  SF_GLN_MW
 1868   1952  3  SF_ASN_MW  SF_GLY_MW
 1868   1953  3  SF_ASN_MW  SF_SER_MW
 1868   1954  3  SF_ASN_MW  SF_THR_MW
 1868   1955  3  SF_ASN_MW  SF_GLN_MW
 1868   1956  3  SF_ASN_MW  SF_GLU_MW
 1868   1957  3  SF_ASN_MW  SF_ALA_MW
 1868   1958  3  SF_ASN_MW  SF_TYR_MW
 1868   1959  3  SF_ASN_MW  SF_ALA_MW
 1868   1960  3  SF_ASN_MW  SF_ASN_MW
 1868   1961  3  SF_ASN_MW  SF_ASP_MW
 1868   1962  3  SF_ASN_MW  SF_ASN_MW
 1868   1963  3  SF_ASN_MW  SF_TRP_MW
 1868   1964  3  SF_ASN_MW  SF_ARG_MW
 1868   1965  3  SF_ASN_MW  SF_THR_MW
 1868   1966  3  SF_ASN_MW  SF_LYS_MW
 1868   1967  3  SF_ASN_MW  SF_GLY_MW
 1868   1968  3  SF_ASN_MW  SF_VAL_MW
 1868   1969  3  SF_ASN_MW  SF_ASP_MW
 1868   1970  3  SF_ASN_MW  SF_VAL_MW
 1868   1971  3  SF_ASN_MW  SF_VAL_MW
 1868   1972  3  SF_ASN_MW  SF_ALA_MW
 1868   1973  3  SF_ASN_MW  SF_TYR_MW
 1868   1974  3  SF_ASN_MW  SF_ALA_MW
 1868   1975  3  SF_ASN_MW  SF_ASN_MW
 1868   1976  3  SF_ASN_MW  SF_GLN_MW
 1868   1977  3  SF_ASN_MW  SF_ASP_MW
 1868   1978  3  SF_ASN_MW  SF_LEU_MW
 1868   1979  3  SF_ASN_MW  SF_ILE_MW
 1868   1980  3  SF_ASN_MW  SF_TYR_MW
 1868   1981  3  SF_ASN_MW  SF_SER_MW
 1868   1982  3  SF_ASN_MW  SF_ASP_MW
 1868   1983  3  SF_ASN_MW  SF_LEU_MW
 1868   1984  3  SF_ASN_MW  SF_THR_MW
 1868   1985  3  SF_ASN_MW  SF_ALA_MW
 1868   1986  3  SF_ASN_MW  SF_GLY_MW
 1868   1987  3  SF_ASN_MW  SF_ARG_MW
 1868   1988  3  SF_ASN_MW  SF_LEU_MW
 1868   1989  3  SF_ASN_MW  SF_ASP_MW
 1868   1990  3  SF_ASN_MW  SF_ALA_MW
 1868   1991  3  SF_ASN_MW  SF_ALA_MW
 1868   1992  3  SF_ASN_MW  SF_LEU_MW
 1868   1993  3  SF_ASN_MW  SF_GLN_MW
 1868   1994  3  SF_ASN_MW  SF_ASP_MW
 1868   1995  3  SF_ASN_MW  SF_GLU_MW
 1868   1996  3  SF_ASN_MW  SF_VAL_MW
 1868   1997  3  SF_ASN_MW  SF_ALA_MW
 1868   1998  3  SF_ASN_MW  SF_ALA_MW
 1868   1999  3  SF_ASN_MW  SF_SER_MW
 1868   2000  3  SF_ASN_MW  SF_GLU_MW
 1868   2001  3  SF_ASN_MW  SF_GLY_MW
 1868   2002  3  SF_ASN_MW  SF_PHE_MW
 1868   2003  3  SF_ASN_MW  SF_LEU_MW
 1868   2004  3  SF_ASN_MW  SF_LYS_MW
 1868   2005  3  SF_ASN_MW  SF_GLN_MW
 1868   2006  3  SF_ASN_MW  SF_PRO_MW
 1868   2007  3  SF_ASN_MW  SF_ALA_MW
 1868   2008  3  SF_ASN_MW  SF_GLY_MW
 1868   2009  3  SF_ASN_MW  SF_LYS_MW
 1868   2010  3  SF_ASN_MW  SF_GLU_MW
 1868   2011  3  SF_ASN_MW  SF_TYR_MW
 1868   2012  3  SF_ASN_MW  SF_ALA_MW
 1868   2013  3  SF_ASN_MW  SF_PHE_MW
 1868   2014  3  SF_ASN_MW  SF_ALA_MW
 1868   2015  3  SF_ASN_MW  SF_GLY_MW
 1868   2016  3  SF_ASN_MW  SF_PRO_MW
 1868   2017  3  SF_ASN_MW  SF_SER_MW
 1868   2018  3  SF_ASN_MW  SF_VAL_MW
 1868   2019  3  SF_ASN_MW  SF_LYS_MW
 1868   2020  3  SF_ASN_MW  SF_ASP_MW
 1868   2021  3  SF_ASN_MW  SF_LYS_MW
 1868   2022  3  SF_ASN_MW  SF_LYS_MW
 1868   2023  3  SF_ASN_MW  SF_TYR_MW
 1868   2024  3  SF_ASN_MW  SF_PHE_MW
 1868   2025  3  SF_ASN_MW  SF_GLY_MW
 1868   2026  3  SF_ASN_MW  SF_ASP_MW
 1868   2027  3  SF_ASN_MW  SF_GLY_MW
 1868   2028  3  SF_ASN_MW  SF_THR_MW
 1868   2029  3  SF_ASN_MW  SF_GLY_MW
 1868   2030  3  SF_ASN_MW  SF_VAL_MW
 1868   2031  3  SF_ASN_MW  SF_GLY_MW
 1868   2032  3  SF_ASN_MW  SF_LEU_MW
 1868   2033  3  SF_ASN_MW  SF_ARG_MW
 1868   2034  3  SF_ASN_MW  SF_LYS_MW
 1868   2035  3  SF_ASN_MW  SF_ASP_MW
 1868   2036  3  SF_ASN_MW  SF_ASP_MW
 1868   2037  3  SF_ASN_MW  SF_THR_MW
 1868   2038  3  SF_ASN_MW  SF_GLU_MW
 1868   2039  3  SF_ASN_MW  SF_LEU_MW
 1868   2040  3  SF_ASN_MW  SF_LYS_MW
 1868   2041  3  SF_ASN_MW  SF_ALA_MW
 1868   2042  3  SF_ASN_MW  SF_ALA_MW
 1868   2043  3  SF_ASN_MW  SF_PHE_MW
 1868   2044  3  SF_ASN_MW  SF_ASP_MW
 1868   2045  3  SF_ASN_MW  SF_LYS_MW
 1868   2046  3  SF_ASN_MW  SF_ALA_MW
 1868   2047  3  SF_ASN_MW  SF_LEU_MW
 1868   2048  3  SF_ASN_MW  SF_THR_MW
 1868   2049  3  SF_ASN_MW  SF_GLU_MW
 1868   2050  3  SF_ASN_MW  SF_LEU_MW
 1868   2051  3  SF_ASN_MW  SF_ARG_MW
 1868   2052  3  SF_ASN_MW  SF_GLN_MW
 1868   2053  3  SF_ASN_MW  SF_ASP_MW
 1868   2054  3  SF_ASN_MW  SF_GLY_MW
 1868   2055  3  SF_ASN_MW  SF_THR_MW
 1868   2056  3  SF_ASN_MW  SF_TYR_MW
 1868   2057  3  SF_ASN_MW  SF_ASP_MW
 1868   2058  3  SF_ASN_MW  SF_LYS_MW
 1868   2059  3  SF_ASN_MW  SF_MET_MW
 1868   2060  3  SF_ASN_MW  SF_ALA_MW
 1868   2061  3  SF_ASN_MW  SF_LYS_MW
 1868   2062  3  SF_ASN_MW  SF_LYS_MW
 1868   2063  3  SF_ASN_MW  SF_TYR_MW
 1868   2064  3  SF_ASN_MW  SF_PHE_MW
 1868   2065  3  SF_ASN_MW  SF_ASP_MW
 1868   2066  3  SF_ASN_MW  SF_PHE_MW
 1868   2067  3  SF_ASN_MW  SF_ASN_MW
 1868   2068  3  SF_ASN_MW  SF_VAL_MW
 1868   2069  3  SF_ASN_MW  SF_TYR_MW
 1868   2070  3  SF_ASN_MW  SF_GLY_MW
 1868   2071  3  SF_ASN_MW  SF_ASP_MW
 1869   1869  3  SF_GLU_MW  SF_GLU_MW
 1869   1870  3  SF_GLU_MW  SF_MET_MW
 1869   1871  3  SF_GLU_MW  SF_CYS_MW
 1869   1872  3  SF_GLU_MW  SF_LYS_MW
 1869   1873  3  SF_GLU_MW  SF_ARG_MW
 1869   1874  3  SF_GLU_MW  SF_MET_MW
 1869   1875  3  SF_GLU_MW  SF_GLN_MW
 1869   1876  3  SF_GLU_MW  SF_VAL_MW
 1869   1877  3  SF_GLU_MW  SF_LYS_MW
 1869   1878  3  SF_GLU_MW  SF_CYS_MW
 1869   1879  3  SF_GLU_MW  SF_THR_MW
 1869   1880  3  SF_GLU_MW  SF_TRP_MW
 1869   1881  3  SF_GLU_MW  SF_VAL_MW
 1869   1882  3  SF_GLU_MW  SF_ALA_MW
 1869   1883  3  SF_GLU_MW  SF_SER_MW
 1869   1884  3  SF_GLU_MW  SF_ASP_MW
 1869   1885  3  SF_GLU_MW  SF_PHE_MW
 1869   1886  3  SF_GLU_MW  SF_ASP_MW
 1869   1887  3  SF_GLU_MW  SF_ALA_MW
 1869   1888  3  SF_GLU_MW  SF_LEU_MW
 1869   1889  3  SF_GLU_MW  SF_ILE_MW
 1869   1890  3  SF_GLU_MW  SF_PRO_MW
 1869   1891  3  SF_GLU_MW  SF_SER_MW
 1869   1892  3  SF_GLU_MW  SF_LEU_MW
 1869   1893  3  SF_GLU_MW  SF_LYS_MW
 1869   1894  3  SF_GLU_MW  SF_ALA_MW
 1869   1895  3  SF_GLU_MW  SF_LYS_MW
 1869   1896  3  SF_GLU_MW  SF_LYS_MW
 1869   1897  3  SF_GLU_MW  SF_ILE_MW
 1869   1898  3  SF_GLU_MW  SF_ASP_MW
 1869   1899  3  SF_GLU_MW  SF_ALA_MW
 1869   1900  3  SF_GLU_MW  SF_ILE_MW
 1869   1901  3  SF_GLU_MW  SF_ILE_MW
 1869   1902  3  SF_GLU_MW  SF_SER_MW
 1869   1903  3  SF_GLU_MW  SF_SER_MW
 1869   1904  3  SF_GLU_MW  SF_LEU_MW
 1869   1905  3  SF_GLU_MW  SF_SER_MW
 1869   1906  3  SF_GLU_MW  SF_ILE_MW
 1869   1907  3  SF_GLU_MW  SF_THR_MW
 1869   1908  3  SF_GLU_MW  SF_ASP_MW
 1869   1909  3  SF_GLU_MW  SF_LYS_MW
 1869   1910  3  SF_GLU_MW  SF_ARG_MW
 1869   1911  3  SF_GLU_MW  SF_GLN_MW
 1869   1912  3  SF_GLU_MW  SF_GLN_MW
 1869   1913  3  SF_GLU_MW  SF_GLU_MW
 1869   1914  3  SF_GLU_MW  SF_ILE_MW
 1869   1915  3  SF_GLU_MW  SF_ALA_MW
 1869   1916  3  SF_GLU_MW  SF_PHE_MW
 1869   1917  3  SF_GLU_MW  SF_SER_MW
 1869   1918  3  SF_GLU_MW  SF_ASP_MW
 1869   1919  3  SF_GLU_MW  SF_LYS_MW
 1869   1920  3  SF_GLU_MW  SF_LEU_MW
 1869   1921  3  SF_GLU_MW  SF_TYR_MW
 1869   1922  3  SF_GLU_MW  SF_ALA_MW
 1869   1923  3  SF_GLU_MW  SF_ALA_MW
 1869   1924  3  SF_GLU_MW  SF_ASP_MW
 1869   1925  3  SF_GLU_MW  SF_SER_MW
 1869   1926  3  SF_GLU_MW  SF_ARG_MW
 1869   1927  3  SF_GLU_MW  SF_LEU_MW
 1869   1928  3  SF_GLU_MW  SF_ILE_MW
 1869   1929  3  SF_GLU_MW  SF_ALA_MW
 1869   1930  3  SF_GLU_MW  SF_ALA_MW
 1869   1931  3  SF_GLU_MW  SF_LYS_MW
 1869   1932  3  SF_GLU_MW  SF_GLY_MW
 1869   1933  3  SF_GLU_MW  SF_SER_MW
 1869   1934  3  SF_GLU_MW  SF_PRO_MW
 1869   1935  3  SF_GLU_MW  SF_ILE_MW
 1869   1936  3  SF_GLU_MW  SF_GLN_MW
 1869   1937  3  SF_GLU_MW  SF_PRO_MW
 1869   1938  3  SF_GLU_MW  SF_THR_MW
 1869   1939  3  SF_GLU_MW  SF_LEU_MW
 1869   1940  3  SF_GLU_MW  SF_GLU_MW
 1869   1941  3  SF_GLU_MW  SF_SER_MW
 1869   1942  3  SF_GLU_MW  SF_LEU_MW
 1869   1943  3  SF_GLU_MW  SF_LYS_MW
 1869   1944  3  SF_GLU_MW  SF_GLY_MW
 1869   1945  3  SF_GLU_MW  SF_LYS_MW
 1869   1946  3  SF_GLU_MW  SF_HIS_MW
 1869   1947  3  SF_GLU_MW  SF_VAL_MW
 1869   1948  3  SF_GLU_MW  SF_GLY_MW
 1869   1949  3  SF_GLU_MW  SF_VAL_MW
 1869   1950  3  SF_GLU_MW  SF_LEU_MW
 1869   1951  3  SF_GLU_MW  SF_GLN_MW
 1869   1952  3  SF_GLU_MW  SF_GLY_MW
 1869   1953  3  SF_GLU_MW  SF_SER_MW
 1869   1954  3  SF_GLU_MW  SF_THR_MW
 1869   1955  3  SF_GLU_MW  SF_GLN_MW
 1869   1956  3  SF_GLU_MW  SF_GLU_MW
 1869   1957  3  SF_GLU_MW  SF_ALA_MW
 1869   1958  3  SF_GLU_MW  SF_TYR_MW
 1869   1959  3  SF_GLU_MW  SF_ALA_MW
 1869   1960  3  SF_GLU_MW  SF_ASN_MW
 1869   1961  3  SF_GLU_MW  SF_ASP_MW
 1869   1962  3  SF_GLU_MW  SF_ASN_MW
 1869   1963  3  SF_GLU_MW  SF_TRP_MW
 1869   1964  3  SF_GLU_MW  SF_ARG_MW
 1869   1965  3  SF_GLU_MW  SF_THR_MW
 1869   1966  3  SF_GLU_MW  SF_LYS_MW
 1869   1967  3  SF_GLU_MW  SF_GLY_MW
 1869   1968  3  SF_GLU_MW  SF_VAL_MW
 1869   1969  3  SF_GLU_MW  SF_ASP_MW
 1869   1970  3  SF_GLU_MW  SF_VAL_MW
 1869   1971  3  SF_GLU_MW  SF_VAL_MW
 1869   1972  3  SF_GLU_MW  SF_ALA_MW
 1869   1973  3  SF_GLU_MW  SF_TYR_MW
 1869   1974  3  SF_GLU_MW  SF_ALA_MW
 1869   1975  3  SF_GLU_MW  SF_ASN_MW
 1869   1976  3  SF_GLU_MW  SF_GLN_MW
 1869   1977  3  SF_GLU_MW  SF_ASP_MW
 1869   1978  3  SF_GLU_MW  SF_LEU_MW
 1869   1979  3  SF_GLU_MW  SF_ILE_MW
 1869   1980  3  SF_GLU_MW  SF_TYR_MW
 1869   1981  3  SF_GLU_MW  SF_SER_MW
 1869   1982  3  SF_GLU_MW  SF_ASP_MW
 1869   1983  3  SF_GLU_MW  SF_LEU_MW
 1869   1984  3  SF_GLU_MW  SF_THR_MW
 1869   1985  3  SF_GLU_MW  SF_ALA_MW
 1869   1986  3  SF_GLU_MW  SF_GLY_MW
 1869   1987  3  SF_GLU_MW  SF_ARG_MW
 1869   1988  3  SF_GLU_MW  SF_LEU_MW
 1869   1989  3  SF_GLU_MW  SF_ASP_MW
 1869   1990  3  SF_GLU_MW  SF_ALA_MW
 1869   1991  3  SF_GLU_MW  SF_ALA_MW
 1869   1992  3  SF_GLU_MW  SF_LEU_MW
 1869   1993  3  SF_GLU_MW  SF_GLN_MW
 1869   1994  3  SF_GLU_MW  SF_ASP_MW
 1869   1995  3  SF_GLU_MW  SF_GLU_MW
 1869   1996  3  SF_GLU_MW  SF_VAL_MW
 1869   1997  3  SF_GLU_MW  SF_ALA_MW
 1869   1998  3  SF_GLU_MW  SF_ALA_MW
 1869   1999  3  SF_GLU_MW  SF_SER_MW
 1869   2000  3  SF_GLU_MW  SF_GLU_MW
 1869   2001  3  SF_GLU_MW  SF_GLY_MW
 1869   2002  3  SF_GLU_MW  SF_PHE_MW
 1869   2003  3  SF_GLU_MW  SF_LEU_MW
 1869   2004  3  SF_GLU_MW  SF_LYS_MW
 1869   2005  3  SF_GLU_MW  SF_GLN_MW
 1869   2006  3  SF_GLU_MW  SF_PRO_MW
 1869   2007  3  SF_GLU_MW  SF_ALA_MW
 1869   2008  3  SF_GLU_MW  SF_GLY_MW
 1869   2009  3  SF_GLU_MW  SF_LYS_MW
 1869   2010  3  SF_GLU_MW  SF_GLU_MW
 1869   2011  3  SF_GLU_MW  SF_TYR_MW
 1869   2012  3  SF_GLU_MW  SF_ALA_MW
 1869   2013  3  SF_GLU_MW  SF_PHE_MW
 1869   2014  3  SF_GLU_MW  SF_ALA_MW
 1869   2015  3  SF_GLU_MW  SF_GLY_MW
 1869   2016  3  SF_GLU_MW  SF_PRO_MW
 1869   2017  3  SF_GLU_MW  SF_SER_MW
 1869   2018  3  SF_GLU_MW  SF_VAL_MW
 1869   2019  3  SF_GLU_MW  SF_LYS_MW
 1869   2020  3  SF_GLU_MW  SF_ASP_MW
 1869   2021  3  SF_GLU_MW  SF_LYS_MW
 1869   2022  3  SF_GLU_MW  SF_LYS_MW
 1869   2023  3  SF_GLU_MW  SF_TYR_MW
 1869   2024  3  SF_GLU_MW  SF_PHE_MW
 1869   2025  3  SF_GLU_MW  SF_GLY_MW
 1869   2026  3  SF_GLU_MW  SF_ASP_MW
 1869   2027  3  SF_GLU_MW  SF_GLY_MW
 1869   2028  3  SF_GLU_MW  SF_THR_MW
 1869   2029  3  SF_GLU_MW  SF_GLY_MW
 1869   2030  3  SF_GLU_MW  SF_VAL_MW
 1869   2031  3  SF_GLU_MW  SF_GLY_MW
 1869   2032  3  SF_GLU_MW  SF_LEU_MW
 1869   2033  3  SF_GLU_MW  SF_ARG_MW
 1869   2034  3  SF_GLU_MW  SF_LYS_MW
 1869   2035  3  SF_GLU_MW  SF_ASP_MW
 1869   2036  3  SF_GLU_MW  SF_ASP_MW
 1869   2037  3  SF_GLU_MW  SF_THR_MW
 1869   2038  3  SF_GLU_MW  SF_GLU_MW
 1869   2039  3  SF_GLU_MW  SF_LEU_MW
 1869   2040  3  SF_GLU_MW  SF_LYS_MW
 1869   2041  3  SF_GLU_MW  SF_ALA_MW
 1869   2042  3  SF_GLU_MW  SF_ALA_MW
 1869   2043  3  SF_GLU_MW  SF_PHE_MW
 1869   2044  3  SF_GLU_MW  SF_ASP_MW
 1869   2045  3  SF_GLU_MW  SF_LYS_MW
 1869   2046  3  SF_GLU_MW  SF_ALA_MW
 1869   2047  3  SF_GLU_MW  SF_LEU_MW
 1869   2048  3  SF_GLU_MW  SF_THR_MW
 1869   2049  3  SF_GLU_MW  SF_GLU_MW
 1869   2050  3  SF_GLU_MW  SF_LEU_MW
 1869   2051  3  SF_GLU_MW  SF_ARG_MW
 1869   2052  3  SF_GLU_MW  SF_GLN_MW
 1869   2053  3  SF_GLU_MW  SF_ASP_MW
 1869   2054  3  SF_GLU_MW  SF_GLY_MW
 1869   2055  3  SF_GLU_MW  SF_THR_MW
 1869   2056  3  SF_GLU_MW  SF_TYR_MW
 1869   2057  3  SF_GLU_MW  SF_ASP_MW
 1869   2058  3  SF_GLU_MW  SF_LYS_MW
 1869   2059  3  SF_GLU_MW  SF_MET_MW
 1869   2060  3  SF_GLU_MW  SF_ALA_MW
 1869   2061  3  SF_GLU_MW  SF_LYS_MW
 1869   2062  3  SF_GLU_MW  SF_LYS_MW
 1869   2063  3  SF_GLU_MW  SF_TYR_MW
 1869   2064  3  SF_GLU_MW  SF_PHE_MW
 1869   2065  3  SF_GLU_MW  SF_ASP_MW
 1869   2066  3  SF_GLU_MW  SF_PHE_MW
 1869   2067  3  SF_GLU_MW  SF_ASN_MW
 1869   2068  3  SF_GLU_MW  SF_VAL_MW
 1869   2069  3  SF_GLU_MW  SF_TYR_MW
 1869   2070  3  SF_GLU_MW  SF_GLY_MW
 1869   2071  3  SF_GLU_MW  SF_ASP_MW
 1870   1870  3  SF_MET_MW  SF_MET_MW
 1870   1871  3  SF_MET_MW  SF_CYS_MW
 1870   1872  3  SF_MET_MW  SF_LYS_MW
 1870   1873  3  SF_MET_MW  SF_ARG_MW
 1870   1874  3  SF_MET_MW  SF_MET_MW
 1870   1875  3  SF_MET_MW  SF_GLN_MW
 1870   1876  3  SF_MET_MW  SF_VAL_MW
 1870   1877  3  SF_MET_MW  SF_LYS_MW
 1870   1878  3  SF_MET_MW  SF_CYS_MW
 1870   1879  3  SF_MET_MW  SF_THR_MW
 1870   1880  3  SF_MET_MW  SF_TRP_MW
 1870   1881  3  SF_MET_MW  SF_VAL_MW
 1870   1882  3  SF_MET_MW  SF_ALA_MW
 1870   1883  3  SF_MET_MW  SF_SER_MW
 1870   1884  3  SF_MET_MW  SF_ASP_MW
 1870   1885  3  SF_MET_MW  SF_PHE_MW
 1870   1886  3  SF_MET_MW  SF_ASP_MW
 1870   1887  3  SF_MET_MW  SF_ALA_MW
 1870   1888  3  SF_MET_MW  SF_LEU_MW
 1870   1889  3  SF_MET_MW  SF_ILE_MW
 1870   1890  3  SF_MET_MW  SF_PRO_MW
 1870   1891  3  SF_MET_MW  SF_SER_MW
 1870   1892  3  SF_MET_MW  SF_LEU_MW
 1870   1893  3  SF_MET_MW  SF_LYS_MW
 1870   1894  3  SF_MET_MW  SF_ALA_MW
 1870   1895  3  SF_MET_MW  SF_LYS_MW
 1870   1896  3  SF_MET_MW  SF_LYS_MW
 1870   1897  3  SF_MET_MW  SF_ILE_MW
 1870   1898  3  SF_MET_MW  SF_ASP_MW
 1870   1899  3  SF_MET_MW  SF_ALA_MW
 1870   1900  3  SF_MET_MW  SF_ILE_MW
 1870   1901  3  SF_MET_MW  SF_ILE_MW
 1870   1902  3  SF_MET_MW  SF_SER_MW
 1870   1903  3  SF_MET_MW  SF_SER_MW
 1870   1904  3  SF_MET_MW  SF_LEU_MW
 1870   1905  3  SF_MET_MW  SF_SER_MW
 1870   1906  3  SF_MET_MW  SF_ILE_MW
 1870   1907  3  SF_MET_MW  SF_THR_MW
 1870   1908  3  SF_MET_MW  SF_ASP_MW
 1870   1909  3  SF_MET_MW  SF_LYS_MW
 1870   1910  3  SF_MET_MW  SF_ARG_MW
 1870   1911  3  SF_MET_MW  SF_GLN_MW
 1870   1912  3  SF_MET_MW  SF_GLN_MW
 1870   1913  3  SF_MET_MW  SF_GLU_MW
 1870   1914  3  SF_MET_MW  SF_ILE_MW
 1870   1915  3  SF_MET_MW  SF_ALA_MW
 1870   1916  3  SF_MET_MW  SF_PHE_MW
 1870   1917  3  SF_MET_MW  SF_SER_MW
 1870   1918  3  SF_MET_MW  SF_ASP_MW
 1870   1919  3  SF_MET_MW  SF_LYS_MW
 1870   1920  3  SF_MET_MW  SF_LEU_MW
 1870   1921  3  SF_MET_MW  SF_TYR_MW
 1870   1922  3  SF_MET_MW  SF_ALA_MW
 1870   1923  3  SF_MET_MW  SF_ALA_MW
 1870   1924  3  SF_MET_MW  SF_ASP_MW
 1870   1925  3  SF_MET_MW  SF_SER_MW
 1870   1926  3  SF_MET_MW  SF_ARG_MW
 1870   1927  3  SF_MET_MW  SF_LEU_MW
 1870   1928  3  SF_MET_MW  SF_ILE_MW
 1870   1929  3  SF_MET_MW  SF_ALA_MW
 1870   1930  3  SF_MET_MW  SF_ALA_MW
 1870   1931  3  SF_MET_MW  SF_LYS_MW
 1870   1932  3  SF_MET_MW  SF_GLY_MW
 1870   1933  3  SF_MET_MW  SF_SER_MW
 1870   1934  3  SF_MET_MW  SF_PRO_MW
 1870   1935  3  SF_MET_MW  SF_ILE_MW
 1870   1936  3  SF_MET_MW  SF_GLN_MW
 1870   1937  3  SF_MET_MW  SF_PRO_MW
 1870   1938  3  SF_MET_MW  SF_THR_MW
 1870   1939  3  SF_MET_MW  SF_LEU_MW
 1870   1940  3  SF_MET_MW  SF_GLU_MW
 1870   1941  3  SF_MET_MW  SF_SER_MW
 1870   1942  3  SF_MET_MW  SF_LEU_MW
 1870   1943  3  SF_MET_MW  SF_LYS_MW
 1870   1944  3  SF_MET_MW  SF_GLY_MW
 1870   1945  3  SF_MET_MW  SF_LYS_MW
 1870   1946  3  SF_MET_MW  SF_HIS_MW
 1870   1947  3  SF_MET_MW  SF_VAL_MW
 1870   1948  3  SF_MET_MW  SF_GLY_MW
 1870   1949  3  SF_MET_MW  SF_VAL_MW
 1870   1950  3  SF_MET_MW  SF_LEU_MW
 1870   1951  3  SF_MET_MW  SF_GLN_MW
 1870   1952  3  SF_MET_MW  SF_GLY_MW
 1870   1953  3  SF_MET_MW  SF_SER_MW
 1870   1954  3  SF_MET_MW  SF_THR_MW
 1870   1955  3  SF_MET_MW  SF_GLN_MW
 1870   1956  3  SF_MET_MW  SF_GLU_MW
 1870   1957  3  SF_MET_MW  SF_ALA_MW
 1870   1958  3  SF_MET_MW  SF_TYR_MW
 1870   1959  3  SF_MET_MW  SF_ALA_MW
 1870   1960  3  SF_MET_MW  SF_ASN_MW
 1870   1961  3  SF_MET_MW  SF_ASP_MW
 1870   1962  3  SF_MET_MW  SF_ASN_MW
 1870   1963  3  SF_MET_MW  SF_TRP_MW
 1870   1964  3  SF_MET_MW  SF_ARG_MW
 1870   1965  3  SF_MET_MW  SF_THR_MW
 1870   1966  3  SF_MET_MW  SF_LYS_MW
 1870   1967  3  SF_MET_MW  SF_GLY_MW
 1870   1968  3  SF_MET_MW  SF_VAL_MW
 1870   1969  3  SF_MET_MW  SF_ASP_MW
 1870   1970  3  SF_MET_MW  SF_VAL_MW
 1870   1971  3  SF_MET_MW  SF_VAL_MW
 1870   1972  3  SF_MET_MW  SF_ALA_MW
 1870   1973  3  SF_MET_MW  SF_TYR_MW
 1870   1974  3  SF_MET_MW  SF_ALA_MW
 1870   1975  3  SF_MET_MW  SF_ASN_MW
 1870   1976  3  SF_MET_MW  SF_GLN_MW
 1870   1977  3  SF_MET_MW  SF_ASP_MW
 1870   1978  3  SF_MET_MW  SF_LEU_MW
 1870   1979  3  SF_MET_MW  SF_ILE_MW
 1870   1980  3  SF_MET_MW  SF_TYR_MW
 1870   1981  3  SF_MET_MW  SF_SER_MW
 1870   1982  3  SF_MET_MW  SF_ASP_MW
 1870   1983  3  SF_MET_MW  SF_LEU_MW
 1870   1984  3  SF_MET_MW  SF_THR_MW
 1870   1985  3  SF_MET_MW  SF_ALA_MW
 1870   1986  3  SF_MET_MW  SF_GLY_MW
 1870   1987  3  SF_MET_MW  SF_ARG_MW
 1870   1988  3  SF_MET_MW  SF_LEU_MW
 1870   1989  3  SF_MET_MW  SF_ASP_MW
 1870   1990  3  SF_MET_MW  SF_ALA_MW
 1870   1991  3  SF_MET_MW  SF_ALA_MW
 1870   1992  3  SF_MET_MW  SF_LEU_MW
 1870   1993  3  SF_MET_MW  SF_GLN_MW
 1870   1994  3  SF_MET_MW  SF_ASP_MW
 1870   1995  3  SF_MET_MW  SF_GLU_MW
 1870   1996  3  SF_MET_MW  SF_VAL_MW
 1870   1997  3  SF_MET_MW  SF_ALA_MW
 1870   1998  3  SF_MET_MW  SF_ALA_MW
 1870   1999  3  SF_MET_MW  SF_SER_MW
 1870   2000  3  SF_MET_MW  SF_GLU_MW
 1870   2001  3  SF_MET_MW  SF_GLY_MW
 1870   2002  3  SF_MET_MW  SF_PHE_MW
 1870   2003  3  SF_MET_MW  SF_LEU_MW
 1870   2004  3  SF_MET_MW  SF_LYS_MW
 1870   2005  3  SF_MET_MW  SF_GLN_MW
 1870   2006  3  SF_MET_MW  SF_PRO_MW
 1870   2007  3  SF_MET_MW  SF_ALA_MW
 1870   2008  3  SF_MET_MW  SF_GLY_MW
 1870   2009  3  SF_MET_MW  SF_LYS_MW
 1870   2010  3  SF_MET_MW  SF_GLU_MW
 1870   2011  3  SF_MET_MW  SF_TYR_MW
 1870   2012  3  SF_MET_MW  SF_ALA_MW
 1870   2013  3  SF_MET_MW  SF_PHE_MW
 1870   2014  3  SF_MET_MW  SF_ALA_MW
 1870   2015  3  SF_MET_MW  SF_GLY_MW
 1870   2016  3  SF_MET_MW  SF_PRO_MW
 1870   2017  3  SF_MET_MW  SF_SER_MW
 1870   2018  3  SF_MET_MW  SF_VAL_MW
 1870   2019  3  SF_MET_MW  SF_LYS_MW
 1870   2020  3  SF_MET_MW  SF_ASP_MW
 1870   2021  3  SF_MET_MW  SF_LYS_MW
 1870   2022  3  SF_MET_MW  SF_LYS_MW
 1870   2023  3  SF_MET_MW  SF_TYR_MW
 1870   2024  3  SF_MET_MW  SF_PHE_MW
 1870   2025  3  SF_MET_MW  SF_GLY_MW
 1870   2026  3  SF_MET_MW  SF_ASP_MW
 1870   2027  3  SF_MET_MW  SF_GLY_MW
 1870   2028  3  SF_MET_MW  SF_THR_MW
 1870   2029  3  SF_MET_MW  SF_GLY_MW
 1870   2030  3  SF_MET_MW  SF_VAL_MW
 1870   2031  3  SF_MET_MW  SF_GLY_MW
 1870   2032  3  SF_MET_MW  SF_LEU_MW
 1870   2033  3  SF_MET_MW  SF_ARG_MW
 1870   2034  3  SF_MET_MW  SF_LYS_MW
 1870   2035  3  SF_MET_MW  SF_ASP_MW
 1870   2036  3  SF_MET_MW  SF_ASP_MW
 1870   2037  3  SF_MET_MW  SF_THR_MW
 1870   2038  3  SF_MET_MW  SF_GLU_MW
 1870   2039  3  SF_MET_MW  SF_LEU_MW
 1870   2040  3  SF_MET_MW  SF_LYS_MW
 1870   2041  3  SF_MET_MW  SF_ALA_MW
 1870   2042  3  SF_MET_MW  SF_ALA_MW
 1870   2043  3  SF_MET_MW  SF_PHE_MW
 1870   2044  3  SF_MET_MW  SF_ASP_MW
 1870   2045  3  SF_MET_MW  SF_LYS_MW
 1870   2046  3  SF_MET_MW  SF_ALA_MW
 1870   2047  3  SF_MET_MW  SF_LEU_MW
 1870   2048  3  SF_MET_MW  SF_THR_MW
 1870   2049  3  SF_MET_MW  SF_GLU_MW
 1870   2050  3  SF_MET_MW  SF_LEU_MW
 1870   2051  3  SF_MET_MW  SF_ARG_MW
 1870   2052  3  SF_MET_MW  SF_GLN_MW
 1870   2053  3  SF_MET_MW  SF_ASP_MW
 1870   2054  3  SF_MET_MW  SF_GLY_MW
 1870   2055  3  SF_MET_MW  SF_THR_MW
 1870   2056  3  SF_MET_MW  SF_TYR_MW
 1870   2057  3  SF_MET_MW  SF_ASP_MW
 1870   2058  3  SF_MET_MW  SF_LYS_MW
 1870   2059  3  SF_MET_MW  SF_MET_MW
 1870   2060  3  SF_MET_MW  SF_ALA_MW
 1870   2061  3  SF_MET_MW  SF_LYS_MW
 1870   2062  3  SF_MET_MW  SF_LYS_MW
 1870   2063  3  SF_MET_MW  SF_TYR_MW
 1870   2064  3  SF_MET_MW  SF_PHE_MW
 1870   2065  3  SF_MET_MW  SF_ASP_MW
 1870   2066  3  SF_MET_MW  SF_PHE_MW
 1870   2067  3  SF_MET_MW  SF_ASN_MW
 1870   2068  3  SF_MET_MW  SF_VAL_MW
 1870   2069  3  SF_MET_MW  SF_TYR_MW
 1870   2070  3  SF_MET_MW  SF_GLY_MW
 1870   2071  3  SF_MET_MW  SF_ASP_MW
 1871   1871  3  SF_CYS_MW  SF_CYS_MW
 1871   1872  3  SF_CYS_MW  SF_LYS_MW
 1871   1873  3  SF_CYS_MW  SF_ARG_MW
 1871   1874  3  SF_CYS_MW  SF_MET_MW
 1871   1875  3  SF_CYS_MW  SF_GLN_MW
 1871   1876  3  SF_CYS_MW  SF_VAL_MW
 1871   1877  3  SF_CYS_MW  SF_LYS_MW
 1871   1878  3  SF_CYS_MW  SF_CYS_MW
 1871   1879  3  SF_CYS_MW  SF_THR_MW
 1871   1880  3  SF_CYS_MW  SF_TRP_MW
 1871   1881  3  SF_CYS_MW  SF_VAL_MW
 1871   1882  3  SF_CYS_MW  SF_ALA_MW
 1871   1883  3  SF_CYS_MW  SF_SER_MW
 1871   1884  3  SF_CYS_MW  SF_ASP_MW
 1871   1885  3  SF_CYS_MW  SF_PHE_MW
 1871   1886  3  SF_CYS_MW  SF_ASP_MW
 1871   1887  3  SF_CYS_MW  SF_ALA_MW
 1871   1888  3  SF_CYS_MW  SF_LEU_MW
 1871   1889  3  SF_CYS_MW  SF_ILE_MW
 1871   1890  3  SF_CYS_MW  SF_PRO_MW
 1871   1891  3  SF_CYS_MW  SF_SER_MW
 1871   1892  3  SF_CYS_MW  SF_LEU_MW
 1871   1893  3  SF_CYS_MW  SF_LYS_MW
 1871   1894  3  SF_CYS_MW  SF_ALA_MW
 1871   1895  3  SF_CYS_MW  SF_LYS_MW
 1871   1896  3  SF_CYS_MW  SF_LYS_MW
 1871   1897  3  SF_CYS_MW  SF_ILE_MW
 1871   1898  3  SF_CYS_MW  SF_ASP_MW
 1871   1899  3  SF_CYS_MW  SF_ALA_MW
 1871   1900  3  SF_CYS_MW  SF_ILE_MW
 1871   1901  3  SF_CYS_MW  SF_ILE_MW
 1871   1902  3  SF_CYS_MW  SF_SER_MW
 1871   1903  3  SF_CYS_MW  SF_SER_MW
 1871   1904  3  SF_CYS_MW  SF_LEU_MW
 1871   1905  3  SF_CYS_MW  SF_SER_MW
 1871   1906  3  SF_CYS_MW  SF_ILE_MW
 1871   1907  3  SF_CYS_MW  SF_THR_MW
 1871   1908  3  SF_CYS_MW  SF_ASP_MW
 1871   1909  3  SF_CYS_MW  SF_LYS_MW
 1871   1910  3  SF_CYS_MW  SF_ARG_MW
 1871   1911  3  SF_CYS_MW  SF_GLN_MW
 1871   1912  3  SF_CYS_MW  SF_GLN_MW
 1871   1913  3  SF_CYS_MW  SF_GLU_MW
 1871   1914  3  SF_CYS_MW  SF_ILE_MW
 1871   1915  3  SF_CYS_MW  SF_ALA_MW
 1871   1916  3  SF_CYS_MW  SF_PHE_MW
 1871   1917  3  SF_CYS_MW  SF_SER_MW
 1871   1918  3  SF_CYS_MW  SF_ASP_MW
 1871   1919  3  SF_CYS_MW  SF_LYS_MW
 1871   1920  3  SF_CYS_MW  SF_LEU_MW
 1871   1921  3  SF_CYS_MW  SF_TYR_MW
 1871   1922  3  SF_CYS_MW  SF_ALA_MW
 1871   1923  3  SF_CYS_MW  SF_ALA_MW
 1871   1924  3  SF_CYS_MW  SF_ASP_MW
 1871   1925  3  SF_CYS_MW  SF_SER_MW
 1871   1926  3  SF_CYS_MW  SF_ARG_MW
 1871   1927  3  SF_CYS_MW  SF_LEU_MW
 1871   1928  3  SF_CYS_MW  SF_ILE_MW
 1871   1929  3  SF_CYS_MW  SF_ALA_MW
 1871   1930  3  SF_CYS_MW  SF_ALA_MW
 1871   1931  3  SF_CYS_MW  SF_LYS_MW
 1871   1932  3  SF_CYS_MW  SF_GLY_MW
 1871   1933  3  SF_CYS_MW  SF_SER_MW
 1871   1934  3  SF_CYS_MW  SF_PRO_MW
 1871   1935  3  SF_CYS_MW  SF_ILE_MW
 1871   1936  3  SF_CYS_MW  SF_GLN_MW
 1871   1937  3  SF_CYS_MW  SF_PRO_MW
 1871   1938  3  SF_CYS_MW  SF_THR_MW
 1871   1939  3  SF_CYS_MW  SF_LEU_MW
 1871   1940  3  SF_CYS_MW  SF_GLU_MW
 1871   1941  3  SF_CYS_MW  SF_SER_MW
 1871   1942  3  SF_CYS_MW  SF_LEU_MW
 1871   1943  3  SF_CYS_MW  SF_LYS_MW
 1871   1944  3  SF_CYS_MW  SF_GLY_MW
 1871   1945  3  SF_CYS_MW  SF_LYS_MW
 1871   1946  3  SF_CYS_MW  SF_HIS_MW
 1871   1947  3  SF_CYS_MW  SF_VAL_MW
 1871   1948  3  SF_CYS_MW  SF_GLY_MW
 1871   1949  3  SF_CYS_MW  SF_VAL_MW
 1871   1950  3  SF_CYS_MW  SF_LEU_MW
 1871   1951  3  SF_CYS_MW  SF_GLN_MW
 1871   1952  3  SF_CYS_MW  SF_GLY_MW
 1871   1953  3  SF_CYS_MW  SF_SER_MW
 1871   1954  3  SF_CYS_MW  SF_THR_MW
 1871   1955  3  SF_CYS_MW  SF_GLN_MW
 1871   1956  3  SF_CYS_MW  SF_GLU_MW
 1871   1957  3  SF_CYS_MW  SF_ALA_MW
 1871   1958  3  SF_CYS_MW  SF_TYR_MW
 1871   1959  3  SF_CYS_MW  SF_ALA_MW
 1871   1960  3  SF_CYS_MW  SF_ASN_MW
 1871   1961  3  SF_CYS_MW  SF_ASP_MW
 1871   1962  3  SF_CYS_MW  SF_ASN_MW
 1871   1963  3  SF_CYS_MW  SF_TRP_MW
 1871   1964  3  SF_CYS_MW  SF_ARG_MW
 1871   1965  3  SF_CYS_MW  SF_THR_MW
 1871   1966  3  SF_CYS_MW  SF_LYS_MW
 1871   1967  3  SF_CYS_MW  SF_GLY_MW
 1871   1968  3  SF_CYS_MW  SF_VAL_MW
 1871   1969  3  SF_CYS_MW  SF_ASP_MW
 1871   1970  3  SF_CYS_MW  SF_VAL_MW
 1871   1971  3  SF_CYS_MW  SF_VAL_MW
 1871   1972  3  SF_CYS_MW  SF_ALA_MW
 1871   1973  3  SF_CYS_MW  SF_TYR_MW
 1871   1974  3  SF_CYS_MW  SF_ALA_MW
 1871   1975  3  SF_CYS_MW  SF_ASN_MW
 1871   1976  3  SF_CYS_MW  SF_GLN_MW
 1871   1977  3  SF_CYS_MW  SF_ASP_MW
 1871   1978  3  SF_CYS_MW  SF_LEU_MW
 1871   1979  3  SF_CYS_MW  SF_ILE_MW
 1871   1980  3  SF_CYS_MW  SF_TYR_MW
 1871   1981  3  SF_CYS_MW  SF_SER_MW
 1871   1982  3  SF_CYS_MW  SF_ASP_MW
 1871   1983  3  SF_CYS_MW  SF_LEU_MW
 1871   1984  3  SF_CYS_MW  SF_THR_MW
 1871   1985  3  SF_CYS_MW  SF_ALA_MW
 1871   1986  3  SF_CYS_MW  SF_GLY_MW
 1871   1987  3  SF_CYS_MW  SF_ARG_MW
 1871   1988  3  SF_CYS_MW  SF_LEU_MW
 1871   1989  3  SF_CYS_MW  SF_ASP_MW
 1871   1990  3  SF_CYS_MW  SF_ALA_MW
 1871   1991  3  SF_CYS_MW  SF_ALA_MW
 1871   1992  3  SF_CYS_MW  SF_LEU_MW
 1871   1993  3  SF_CYS_MW  SF_GLN_MW
 1871   1994  3  SF_CYS_MW  SF_ASP_MW
 1871   1995  3  SF_CYS_MW  SF_GLU_MW
 1871   1996  3  SF_CYS_MW  SF_VAL_MW
 1871   1997  3  SF_CYS_MW  SF_ALA_MW
 1871   1998  3  SF_CYS_MW  SF_ALA_MW
 1871   1999  3  SF_CYS_MW  SF_SER_MW
 1871   2000  3  SF_CYS_MW  SF_GLU_MW
 1871   2001  3  SF_CYS_MW  SF_GLY_MW
 1871   2002  3  SF_CYS_MW  SF_PHE_MW
 1871   2003  3  SF_CYS_MW  SF_LEU_MW
 1871   2004  3  SF_CYS_MW  SF_LYS_MW
 1871   2005  3  SF_CYS_MW  SF_GLN_MW
 1871   2006  3  SF_CYS_MW  SF_PRO_MW
 1871   2007  3  SF_CYS_MW  SF_ALA_MW
 1871   2008  3  SF_CYS_MW  SF_GLY_MW
 1871   2009  3  SF_CYS_MW  SF_LYS_MW
 1871   2010  3  SF_CYS_MW  SF_GLU_MW
 1871   2011  3  SF_CYS_MW  SF_TYR_MW
 1871   2012  3  SF_CYS_MW  SF_ALA_MW
 1871   2013  3  SF_CYS_MW  SF_PHE_MW
 1871   2014  3  SF_CYS_MW  SF_ALA_MW
 1871   2015  3  SF_CYS_MW  SF_GLY_MW
 1871   2016  3  SF_CYS_MW  SF_PRO_MW
 1871   2017  3  SF_CYS_MW  SF_SER_MW
 1871   2018  3  SF_CYS_MW  SF_VAL_MW
 1871   2019  3  SF_CYS_MW  SF_LYS_MW
 1871   2020  3  SF_CYS_MW  SF_ASP_MW
 1871   2021  3  SF_CYS_MW  SF_LYS_MW
 1871   2022  3  SF_CYS_MW  SF_LYS_MW
 1871   2023  3  SF_CYS_MW  SF_TYR_MW
 1871   2024  3  SF_CYS_MW  SF_PHE_MW
 1871   2025  3  SF_CYS_MW  SF_GLY_MW
 1871   2026  3  SF_CYS_MW  SF_ASP_MW
 1871   2027  3  SF_CYS_MW  SF_GLY_MW
 1871   2028  3  SF_CYS_MW  SF_THR_MW
 1871   2029  3  SF_CYS_MW  SF_GLY_MW
 1871   2030  3  SF_CYS_MW  SF_VAL_MW
 1871   2031  3  SF_CYS_MW  SF_GLY_MW
 1871   2032  3  SF_CYS_MW  SF_LEU_MW
 1871   2033  3  SF_CYS_MW  SF_ARG_MW
 1871   2034  3  SF_CYS_MW  SF_LYS_MW
 1871   2035  3  SF_CYS_MW  SF_ASP_MW
 1871   2036  3  SF_CYS_MW  SF_ASP_MW
 1871   2037  3  SF_CYS_MW  SF_THR_MW
 1871   2038  3  SF_CYS_MW  SF_GLU_MW
 1871   2039  3  SF_CYS_MW  SF_LEU_MW
 1871   2040  3  SF_CYS_MW  SF_LYS_MW
 1871   2041  3  SF_CYS_MW  SF_ALA_MW
 1871   2042  3  SF_CYS_MW  SF_ALA_MW
 1871   2043  3  SF_CYS_MW  SF_PHE_MW
 1871   2044  3  SF_CYS_MW  SF_ASP_MW
 1871   2045  3  SF_CYS_MW  SF_LYS_MW
 1871   2046  3  SF_CYS_MW  SF_ALA_MW
 1871   2047  3  SF_CYS_MW  SF_LEU_MW
 1871   2048  3  SF_CYS_MW  SF_THR_MW
 1871   2049  3  SF_CYS_MW  SF_GLU_MW
 1871   2050  3  SF_CYS_MW  SF_LEU_MW
 1871   2051  3  SF_CYS_MW  SF_ARG_MW
 1871   2052  3  SF_CYS_MW  SF_GLN_MW
 1871   2053  3  SF_CYS_MW  SF_ASP_MW
 1871   2054  3  SF_CYS_MW  SF_GLY_MW
 1871   2055  3  SF_CYS_MW  SF_THR_MW
 1871   2056  3  SF_CYS_MW  SF_TYR_MW
 1871   2057  3  SF_CYS_MW  SF_ASP_MW
 1871   2058  3  SF_CYS_MW  SF_LYS_MW
 1871   2059  3  SF_CYS_MW  SF_MET_MW
 1871   2060  3  SF_CYS_MW  SF_ALA_MW
 1871   2061  3  SF_CYS_MW  SF_LYS_MW
 1871   2062  3  SF_CYS_MW  SF_LYS_MW
 1871   2063  3  SF_CYS_MW  SF_TYR_MW
 1871   2064  3  SF_CYS_MW  SF_PHE_MW
 1871   2065  3  SF_CYS_MW  SF_ASP_MW
 1871   2066  3  SF_CYS_MW  SF_PHE_MW
 1871   2067  3  SF_CYS_MW  SF_ASN_MW
 1871   2068  3  SF_CYS_MW  SF_VAL_MW
 1871   2069  3  SF_CYS_MW  SF_TYR_MW
 1871   2070  3  SF_CYS_MW  SF_GLY_MW
 1871   2071  3  SF_CYS_MW  SF_ASP_MW
 1872   1872  3  SF_LYS_MW  SF_LYS_MW
 1872   1873  3  SF_LYS_MW  SF_ARG_MW
 1872   1874  3  SF_LYS_MW  SF_MET_MW
 1872   1875  3  SF_LYS_MW  SF_GLN_MW
 1872   1876  3  SF_LYS_MW  SF_VAL_MW
 1872   1877  3  SF_LYS_MW  SF_LYS_MW
 1872   1878  3  SF_LYS_MW  SF_CYS_MW
 1872   1879  3  SF_LYS_MW  SF_THR_MW
 1872   1880  3  SF_LYS_MW  SF_TRP_MW
 1872   1881  3  SF_LYS_MW  SF_VAL_MW
 1872   1882  3  SF_LYS_MW  SF_ALA_MW
 1872   1883  3  SF_LYS_MW  SF_SER_MW
 1872   1884  3  SF_LYS_MW  SF_ASP_MW
 1872   1885  3  SF_LYS_MW  SF_PHE_MW
 1872   1886  3  SF_LYS_MW  SF_ASP_MW
 1872   1887  3  SF_LYS_MW  SF_ALA_MW
 1872   1888  3  SF_LYS_MW  SF_LEU_MW
 1872   1889  3  SF_LYS_MW  SF_ILE_MW
 1872   1890  3  SF_LYS_MW  SF_PRO_MW
 1872   1891  3  SF_LYS_MW  SF_SER_MW
 1872   1892  3  SF_LYS_MW  SF_LEU_MW
 1872   1893  3  SF_LYS_MW  SF_LYS_MW
 1872   1894  3  SF_LYS_MW  SF_ALA_MW
 1872   1895  3  SF_LYS_MW  SF_LYS_MW
 1872   1896  3  SF_LYS_MW  SF_LYS_MW
 1872   1897  3  SF_LYS_MW  SF_ILE_MW
 1872   1898  3  SF_LYS_MW  SF_ASP_MW
 1872   1899  3  SF_LYS_MW  SF_ALA_MW
 1872   1900  3  SF_LYS_MW  SF_ILE_MW
 1872   1901  3  SF_LYS_MW  SF_ILE_MW
 1872   1902  3  SF_LYS_MW  SF_SER_MW
 1872   1903  3  SF_LYS_MW  SF_SER_MW
 1872   1904  3  SF_LYS_MW  SF_LEU_MW
 1872   1905  3  SF_LYS_MW  SF_SER_MW
 1872   1906  3  SF_LYS_MW  SF_ILE_MW
 1872   1907  3  SF_LYS_MW  SF_THR_MW
 1872   1908  3  SF_LYS_MW  SF_ASP_MW
 1872   1909  3  SF_LYS_MW  SF_LYS_MW
 1872   1910  3  SF_LYS_MW  SF_ARG_MW
 1872   1911  3  SF_LYS_MW  SF_GLN_MW
 1872   1912  3  SF_LYS_MW  SF_GLN_MW
 1872   1913  3  SF_LYS_MW  SF_GLU_MW
 1872   1914  3  SF_LYS_MW  SF_ILE_MW
 1872   1915  3  SF_LYS_MW  SF_ALA_MW
 1872   1916  3  SF_LYS_MW  SF_PHE_MW
 1872   1917  3  SF_LYS_MW  SF_SER_MW
 1872   1918  3  SF_LYS_MW  SF_ASP_MW
 1872   1919  3  SF_LYS_MW  SF_LYS_MW
 1872   1920  3  SF_LYS_MW  SF_LEU_MW
 1872   1921  3  SF_LYS_MW  SF_TYR_MW
 1872   1922  3  SF_LYS_MW  SF_ALA_MW
 1872   1923  3  SF_LYS_MW  SF_ALA_MW
 1872   1924  3  SF_LYS_MW  SF_ASP_MW
 1872   1925  3  SF_LYS_MW  SF_SER_MW
 1872   1926  3  SF_LYS_MW  SF_ARG_MW
 1872   1927  3  SF_LYS_MW  SF_LEU_MW
 1872   1928  3  SF_LYS_MW  SF_ILE_MW
 1872   1929  3  SF_LYS_MW  SF_ALA_MW
 1872   1930  3  SF_LYS_MW  SF_ALA_MW
 1872   1931  3  SF_LYS_MW  SF_LYS_MW
 1872   1932  3  SF_LYS_MW  SF_GLY_MW
 1872   1933  3  SF_LYS_MW  SF_SER_MW
 1872   1934  3  SF_LYS_MW  SF_PRO_MW
 1872   1935  3  SF_LYS_MW  SF_ILE_MW
 1872   1936  3  SF_LYS_MW  SF_GLN_MW
 1872   1937  3  SF_LYS_MW  SF_PRO_MW
 1872   1938  3  SF_LYS_MW  SF_THR_MW
 1872   1939  3  SF_LYS_MW  SF_LEU_MW
 1872   1940  3  SF_LYS_MW  SF_GLU_MW
 1872   1941  3  SF_LYS_MW  SF_SER_MW
 1872   1942  3  SF_LYS_MW  SF_LEU_MW
 1872   1943  3  SF_LYS_MW  SF_LYS_MW
 1872   1944  3  SF_LYS_MW  SF_GLY_MW
 1872   1945  3  SF_LYS_MW  SF_LYS_MW
 1872   1946  3  SF_LYS_MW  SF_HIS_MW
 1872   1947  3  SF_LYS_MW  SF_VAL_MW
 1872   1948  3  SF_LYS_MW  SF_GLY_MW
 1872   1949  3  SF_LYS_MW  SF_VAL_MW
 1872   1950  3  SF_LYS_MW  SF_LEU_MW
 1872   1951  3  SF_LYS_MW  SF_GLN_MW
 1872   1952  3  SF_LYS_MW  SF_GLY_MW
 1872   1953  3  SF_LYS_MW  SF_SER_MW
 1872   1954  3  SF_LYS_MW  SF_THR_MW
 1872   1955  3  SF_LYS_MW  SF_GLN_MW
 1872   1956  3  SF_LYS_MW  SF_GLU_MW
 1872   1957  3  SF_LYS_MW  SF_ALA_MW
 1872   1958  3  SF_LYS_MW  SF_TYR_MW
 1872   1959  3  SF_LYS_MW  SF_ALA_MW
 1872   1960  3  SF_LYS_MW  SF_ASN_MW
 1872   1961  3  SF_LYS_MW  SF_ASP_MW
 1872   1962  3  SF_LYS_MW  SF_ASN_MW
 1872   1963  3  SF_LYS_MW  SF_TRP_MW
 1872   1964  3  SF_LYS_MW  SF_ARG_MW
 1872   1965  3  SF_LYS_MW  SF_THR_MW
 1872   1966  3  SF_LYS_MW  SF_LYS_MW
 1872   1967  3  SF_LYS_MW  SF_GLY_MW
 1872   1968  3  SF_LYS_MW  SF_VAL_MW
 1872   1969  3  SF_LYS_MW  SF_ASP_MW
 1872   1970  3  SF_LYS_MW  SF_VAL_MW
 1872   1971  3  SF_LYS_MW  SF_VAL_MW
 1872   1972  3  SF_LYS_MW  SF_ALA_MW
 1872   1973  3  SF_LYS_MW  SF_TYR_MW
 1872   1974  3  SF_LYS_MW  SF_ALA_MW
 1872   1975  3  SF_LYS_MW  SF_ASN_MW
 1872   1976  3  SF_LYS_MW  SF_GLN_MW
 1872   1977  3  SF_LYS_MW  SF_ASP_MW
 1872   1978  3  SF_LYS_MW  SF_LEU_MW
 1872   1979  3  SF_LYS_MW  SF_ILE_MW
 1872   1980  3  SF_LYS_MW  SF_TYR_MW
 1872   1981  3  SF_LYS_MW  SF_SER_MW
 1872   1982  3  SF_LYS_MW  SF_ASP_MW
 1872   1983  3  SF_LYS_MW  SF_LEU_MW
 1872   1984  3  SF_LYS_MW  SF_THR_MW
 1872   1985  3  SF_LYS_MW  SF_ALA_MW
 1872   1986  3  SF_LYS_MW  SF_GLY_MW
 1872   1987  3  SF_LYS_MW  SF_ARG_MW
 1872   1988  3  SF_LYS_MW  SF_LEU_MW
 1872   1989  3  SF_LYS_MW  SF_ASP_MW
 1872   1990  3  SF_LYS_MW  SF_ALA_MW
 1872   1991  3  SF_LYS_MW  SF_ALA_MW
 1872   1992  3  SF_LYS_MW  SF_LEU_MW
 1872   1993  3  SF_LYS_MW  SF_GLN_MW
 1872   1994  3  SF_LYS_MW  SF_ASP_MW
 1872   1995  3  SF_LYS_MW  SF_GLU_MW
 1872   1996  3  SF_LYS_MW  SF_VAL_MW
 1872   1997  3  SF_LYS_MW  SF_ALA_MW
 1872   1998  3  SF_LYS_MW  SF_ALA_MW
 1872   1999  3  SF_LYS_MW  SF_SER_MW
 1872   2000  3  SF_LYS_MW  SF_GLU_MW
 1872   2001  3  SF_LYS_MW  SF_GLY_MW
 1872   2002  3  SF_LYS_MW  SF_PHE_MW
 1872   2003  3  SF_LYS_MW  SF_LEU_MW
 1872   2004  3  SF_LYS_MW  SF_LYS_MW
 1872   2005  3  SF_LYS_MW  SF_GLN_MW
 1872   2006  3  SF_LYS_MW  SF_PRO_MW
 1872   2007  3  SF_LYS_MW  SF_ALA_MW
 1872   2008  3  SF_LYS_MW  SF_GLY_MW
 1872   2009  3  SF_LYS_MW  SF_LYS_MW
 1872   2010  3  SF_LYS_MW  SF_GLU_MW
 1872   2011  3  SF_LYS_MW  SF_TYR_MW
 1872   2012  3  SF_LYS_MW  SF_ALA_MW
 1872   2013  3  SF_LYS_MW  SF_PHE_MW
 1872   2014  3  SF_LYS_MW  SF_ALA_MW
 1872   2015  3  SF_LYS_MW  SF_GLY_MW
 1872   2016  3  SF_LYS_MW  SF_PRO_MW
 1872   2017  3  SF_LYS_MW  SF_SER_MW
 1872   2018  3  SF_LYS_MW  SF_VAL_MW
 1872   2019  3  SF_LYS_MW  SF_LYS_MW
 1872   2020  3  SF_LYS_MW  SF_ASP_MW
 1872   2021  3  SF_LYS_MW  SF_LYS_MW
 1872   2022  3  SF_LYS_MW  SF_LYS_MW
 1872   2023  3  SF_LYS_MW  SF_TYR_MW
 1872   2024  3  SF_LYS_MW  SF_PHE_MW
 1872   2025  3  SF_LYS_MW  SF_GLY_MW
 1872   2026  3  SF_LYS_MW  SF_ASP_MW
 1872   2027  3  SF_LYS_MW  SF_GLY_MW
 1872   2028  3  SF_LYS_MW  SF_THR_MW
 1872   2029  3  SF_LYS_MW  SF_GLY_MW
 1872   2030  3  SF_LYS_MW  SF_VAL_MW
 1872   2031  3  SF_LYS_MW  SF_GLY_MW
 1872   2032  3  SF_LYS_MW  SF_LEU_MW
 1872   2033  3  SF_LYS_MW  SF_ARG_MW
 1872   2034  3  SF_LYS_MW  SF_LYS_MW
 1872   2035  3  SF_LYS_MW  SF_ASP_MW
 1872   2036  3  SF_LYS_MW  SF_ASP_MW
 1872   2037  3  SF_LYS_MW  SF_THR_MW
 1872   2038  3  SF_LYS_MW  SF_GLU_MW
 1872   2039  3  SF_LYS_MW  SF_LEU_MW
 1872   2040  3  SF_LYS_MW  SF_LYS_MW
 1872   2041  3  SF_LYS_MW  SF_ALA_MW
 1872   2042  3  SF_LYS_MW  SF_ALA_MW
 1872   2043  3  SF_LYS_MW  SF_PHE_MW
 1872   2044  3  SF_LYS_MW  SF_ASP_MW
 1872   2045  3  SF_LYS_MW  SF_LYS_MW
 1872   2046  3  SF_LYS_MW  SF_ALA_MW
 1872   2047  3  SF_LYS_MW  SF_LEU_MW
 1872   2048  3  SF_LYS_MW  SF_THR_MW
 1872   2049  3  SF_LYS_MW  SF_GLU_MW
 1872   2050  3  SF_LYS_MW  SF_LEU_MW
 1872   2051  3  SF_LYS_MW  SF_ARG_MW
 1872   2052  3  SF_LYS_MW  SF_GLN_MW
 1872   2053  3  SF_LYS_MW  SF_ASP_MW
 1872   2054  3  SF_LYS_MW  SF_GLY_MW
 1872   2055  3  SF_LYS_MW  SF_THR_MW
 1872   2056  3  SF_LYS_MW  SF_TYR_MW
 1872   2057  3  SF_LYS_MW  SF_ASP_MW
 1872   2058  3  SF_LYS_MW  SF_LYS_MW
 1872   2059  3  SF_LYS_MW  SF_MET_MW
 1872   2060  3  SF_LYS_MW  SF_ALA_MW
 1872   2061  3  SF_LYS_MW  SF_LYS_MW
 1872   2062  3  SF_LYS_MW  SF_LYS_MW
 1872   2063  3  SF_LYS_MW  SF_TYR_MW
 1872   2064  3  SF_LYS_MW  SF_PHE_MW
 1872   2065  3  SF_LYS_MW  SF_ASP_MW
 1872   2066  3  SF_LYS_MW  SF_PHE_MW
 1872   2067  3  SF_LYS_MW  SF_ASN_MW
 1872   2068  3  SF_LYS_MW  SF_VAL_MW
 1872   2069  3  SF_LYS_MW  SF_TYR_MW
 1872   2070  3  SF_LYS_MW  SF_GLY_MW
 1872   2071  3  SF_LYS_MW  SF_ASP_MW
 1873   1873  3  SF_ARG_MW  SF_ARG_MW
 1873   1874  3  SF_ARG_MW  SF_MET_MW
 1873   1875  3  SF_ARG_MW  SF_GLN_MW
 1873   1876  3  SF_ARG_MW  SF_VAL_MW
 1873   1877  3  SF_ARG_MW  SF_LYS_MW
 1873   1878  3  SF_ARG_MW  SF_CYS_MW
 1873   1879  3  SF_ARG_MW  SF_THR_MW
 1873   1880  3  SF_ARG_MW  SF_TRP_MW
 1873   1881  3  SF_ARG_MW  SF_VAL_MW
 1873   1882  3  SF_ARG_MW  SF_ALA_MW
 1873   1883  3  SF_ARG_MW  SF_SER_MW
 1873   1884  3  SF_ARG_MW  SF_ASP_MW
 1873   1885  3  SF_ARG_MW  SF_PHE_MW
 1873   1886  3  SF_ARG_MW  SF_ASP_MW
 1873   1887  3  SF_ARG_MW  SF_ALA_MW
 1873   1888  3  SF_ARG_MW  SF_LEU_MW
 1873   1889  3  SF_ARG_MW  SF_ILE_MW
 1873   1890  3  SF_ARG_MW  SF_PRO_MW
 1873   1891  3  SF_ARG_MW  SF_SER_MW
 1873   1892  3  SF_ARG_MW  SF_LEU_MW
 1873   1893  3  SF_ARG_MW  SF_LYS_MW
 1873   1894  3  SF_ARG_MW  SF_ALA_MW
 1873   1895  3  SF_ARG_MW  SF_LYS_MW
 1873   1896  3  SF_ARG_MW  SF_LYS_MW
 1873   1897  3  SF_ARG_MW  SF_ILE_MW
 1873   1898  3  SF_ARG_MW  SF_ASP_MW
 1873   1899  3  SF_ARG_MW  SF_ALA_MW
 1873   1900  3  SF_ARG_MW  SF_ILE_MW
 1873   1901  3  SF_ARG_MW  SF_ILE_MW
 1873   1902  3  SF_ARG_MW  SF_SER_MW
 1873   1903  3  SF_ARG_MW  SF_SER_MW
 1873   1904  3  SF_ARG_MW  SF_LEU_MW
 1873   1905  3  SF_ARG_MW  SF_SER_MW
 1873   1906  3  SF_ARG_MW  SF_ILE_MW
 1873   1907  3  SF_ARG_MW  SF_THR_MW
 1873   1908  3  SF_ARG_MW  SF_ASP_MW
 1873   1909  3  SF_ARG_MW  SF_LYS_MW
 1873   1910  3  SF_ARG_MW  SF_ARG_MW
 1873   1911  3  SF_ARG_MW  SF_GLN_MW
 1873   1912  3  SF_ARG_MW  SF_GLN_MW
 1873   1913  3  SF_ARG_MW  SF_GLU_MW
 1873   1914  3  SF_ARG_MW  SF_ILE_MW
 1873   1915  3  SF_ARG_MW  SF_ALA_MW
 1873   1916  3  SF_ARG_MW  SF_PHE_MW
 1873   1917  3  SF_ARG_MW  SF_SER_MW
 1873   1918  3  SF_ARG_MW  SF_ASP_MW
 1873   1919  3  SF_ARG_MW  SF_LYS_MW
 1873   1920  3  SF_ARG_MW  SF_LEU_MW
 1873   1921  3  SF_ARG_MW  SF_TYR_MW
 1873   1922  3  SF_ARG_MW  SF_ALA_MW
 1873   1923  3  SF_ARG_MW  SF_ALA_MW
 1873   1924  3  SF_ARG_MW  SF_ASP_MW
 1873   1925  3  SF_ARG_MW  SF_SER_MW
 1873   1926  3  SF_ARG_MW  SF_ARG_MW
 1873   1927  3  SF_ARG_MW  SF_LEU_MW
 1873   1928  3  SF_ARG_MW  SF_ILE_MW
 1873   1929  3  SF_ARG_MW  SF_ALA_MW
 1873   1930  3  SF_ARG_MW  SF_ALA_MW
 1873   1931  3  SF_ARG_MW  SF_LYS_MW
 1873   1932  3  SF_ARG_MW  SF_GLY_MW
 1873   1933  3  SF_ARG_MW  SF_SER_MW
 1873   1934  3  SF_ARG_MW  SF_PRO_MW
 1873   1935  3  SF_ARG_MW  SF_ILE_MW
 1873   1936  3  SF_ARG_MW  SF_GLN_MW
 1873   1937  3  SF_ARG_MW  SF_PRO_MW
 1873   1938  3  SF_ARG_MW  SF_THR_MW
 1873   1939  3  SF_ARG_MW  SF_LEU_MW
 1873   1940  3  SF_ARG_MW  SF_GLU_MW
 1873   1941  3  SF_ARG_MW  SF_SER_MW
 1873   1942  3  SF_ARG_MW  SF_LEU_MW
 1873   1943  3  SF_ARG_MW  SF_LYS_MW
 1873   1944  3  SF_ARG_MW  SF_GLY_MW
 1873   1945  3  SF_ARG_MW  SF_LYS_MW
 1873   1946  3  SF_ARG_MW  SF_HIS_MW
 1873   1947  3  SF_ARG_MW  SF_VAL_MW
 1873   1948  3  SF_ARG_MW  SF_GLY_MW
 1873   1949  3  SF_ARG_MW  SF_VAL_MW
 1873   1950  3  SF_ARG_MW  SF_LEU_MW
 1873   1951  3  SF_ARG_MW  SF_GLN_MW
 1873   1952  3  SF_ARG_MW  SF_GLY_MW
 1873   1953  3  SF_ARG_MW  SF_SER_MW
 1873   1954  3  SF_ARG_MW  SF_THR_MW
 1873   1955  3  SF_ARG_MW  SF_GLN_MW
 1873   1956  3  SF_ARG_MW  SF_GLU_MW
 1873   1957  3  SF_ARG_MW  SF_ALA_MW
 1873   1958  3  SF_ARG_MW  SF_TYR_MW
 1873   1959  3  SF_ARG_MW  SF_ALA_MW
 1873   1960  3  SF_ARG_MW  SF_ASN_MW
 1873   1961  3  SF_ARG_MW  SF_ASP_MW
 1873   1962  3  SF_ARG_MW  SF_ASN_MW
 1873   1963  3  SF_ARG_MW  SF_TRP_MW
 1873   1964  3  SF_ARG_MW  SF_ARG_MW
 1873   1965  3  SF_ARG_MW  SF_THR_MW
 1873   1966  3  SF_ARG_MW  SF_LYS_MW
 1873   1967  3  SF_ARG_MW  SF_GLY_MW
 1873   1968  3  SF_ARG_MW  SF_VAL_MW
 1873   1969  3  SF_ARG_MW  SF_ASP_MW
 1873   1970  3  SF_ARG_MW  SF_VAL_MW
 1873   1971  3  SF_ARG_MW  SF_VAL_MW
 1873   1972  3  SF_ARG_MW  SF_ALA_MW
 1873   1973  3  SF_ARG_MW  SF_TYR_MW
 1873   1974  3  SF_ARG_MW  SF_ALA_MW
 1873   1975  3  SF_ARG_MW  SF_ASN_MW
 1873   1976  3  SF_ARG_MW  SF_GLN_MW
 1873   1977  3  SF_ARG_MW  SF_ASP_MW
 1873   1978  3  SF_ARG_MW  SF_LEU_MW
 1873   1979  3  SF_ARG_MW  SF_ILE_MW
 1873   1980  3  SF_ARG_MW  SF_TYR_MW
 1873   1981  3  SF_ARG_MW  SF_SER_MW
 1873   1982  3  SF_ARG_MW  SF_ASP_MW
 1873   1983  3  SF_ARG_MW  SF_LEU_MW
 1873   1984  3  SF_ARG_MW  SF_THR_MW
 1873   1985  3  SF_ARG_MW  SF_ALA_MW
 1873   1986  3  SF_ARG_MW  SF_GLY_MW
 1873   1987  3  SF_ARG_MW  SF_ARG_MW
 1873   1988  3  SF_ARG_MW  SF_LEU_MW
 1873   1989  3  SF_ARG_MW  SF_ASP_MW
 1873   1990  3  SF_ARG_MW  SF_ALA_MW
 1873   1991  3  SF_ARG_MW  SF_ALA_MW
 1873   1992  3  SF_ARG_MW  SF_LEU_MW
 1873   1993  3  SF_ARG_MW  SF_GLN_MW
 1873   1994  3  SF_ARG_MW  SF_ASP_MW
 1873   1995  3  SF_ARG_MW  SF_GLU_MW
 1873   1996  3  SF_ARG_MW  SF_VAL_MW
 1873   1997  3  SF_ARG_MW  SF_ALA_MW
 1873   1998  3  SF_ARG_MW  SF_ALA_MW
 1873   1999  3  SF_ARG_MW  SF_SER_MW
 1873   2000  3  SF_ARG_MW  SF_GLU_MW
 1873   2001  3  SF_ARG_MW  SF_GLY_MW
 1873   2002  3  SF_ARG_MW  SF_PHE_MW
 1873   2003  3  SF_ARG_MW  SF_LEU_MW
 1873   2004  3  SF_ARG_MW  SF_LYS_MW
 1873   2005  3  SF_ARG_MW  SF_GLN_MW
 1873   2006  3  SF_ARG_MW  SF_PRO_MW
 1873   2007  3  SF_ARG_MW  SF_ALA_MW
 1873   2008  3  SF_ARG_MW  SF_GLY_MW
 1873   2009  3  SF_ARG_MW  SF_LYS_MW
 1873   2010  3  SF_ARG_MW  SF_GLU_MW
 1873   2011  3  SF_ARG_MW  SF_TYR_MW
 1873   2012  3  SF_ARG_MW  SF_ALA_MW
 1873   2013  3  SF_ARG_MW  SF_PHE_MW
 1873   2014  3  SF_ARG_MW  SF_ALA_MW
 1873   2015  3  SF_ARG_MW  SF_GLY_MW
 1873   2016  3  SF_ARG_MW  SF_PRO_MW
 1873   2017  3  SF_ARG_MW  SF_SER_MW
 1873   2018  3  SF_ARG_MW  SF_VAL_MW
 1873   2019  3  SF_ARG_MW  SF_LYS_MW
 1873   2020  3  SF_ARG_MW  SF_ASP_MW
 1873   2021  3  SF_ARG_MW  SF_LYS_MW
 1873   2022  3  SF_ARG_MW  SF_LYS_MW
 1873   2023  3  SF_ARG_MW  SF_TYR_MW
 1873   2024  3  SF_ARG_MW  SF_PHE_MW
 1873   2025  3  SF_ARG_MW  SF_GLY_MW
 1873   2026  3  SF_ARG_MW  SF_ASP_MW
 1873   2027  3  SF_ARG_MW  SF_GLY_MW
 1873   2028  3  SF_ARG_MW  SF_THR_MW
 1873   2029  3  SF_ARG_MW  SF_GLY_MW
 1873   2030  3  SF_ARG_MW  SF_VAL_MW
 1873   2031  3  SF_ARG_MW  SF_GLY_MW
 1873   2032  3  SF_ARG_MW  SF_LEU_MW
 1873   2033  3  SF_ARG_MW  SF_ARG_MW
 1873   2034  3  SF_ARG_MW  SF_LYS_MW
 1873   2035  3  SF_ARG_MW  SF_ASP_MW
 1873   2036  3  SF_ARG_MW  SF_ASP_MW
 1873   2037  3  SF_ARG_MW  SF_THR_MW
 1873   2038  3  SF_ARG_MW  SF_GLU_MW
 1873   2039  3  SF_ARG_MW  SF_LEU_MW
 1873   2040  3  SF_ARG_MW  SF_LYS_MW
 1873   2041  3  SF_ARG_MW  SF_ALA_MW
 1873   2042  3  SF_ARG_MW  SF_ALA_MW
 1873   2043  3  SF_ARG_MW  SF_PHE_MW
 1873   2044  3  SF_ARG_MW  SF_ASP_MW
 1873   2045  3  SF_ARG_MW  SF_LYS_MW
 1873   2046  3  SF_ARG_MW  SF_ALA_MW
 1873   2047  3  SF_ARG_MW  SF_LEU_MW
 1873   2048  3  SF_ARG_MW  SF_THR_MW
 1873   2049  3  SF_ARG_MW  SF_GLU_MW
 1873   2050  3  SF_ARG_MW  SF_LEU_MW
 1873   2051  3  SF_ARG_MW  SF_ARG_MW
 1873   2052  3  SF_ARG_MW  SF_GLN_MW
 1873   2053  3  SF_ARG_MW  SF_ASP_MW
 1873   2054  3  SF_ARG_MW  SF_GLY_MW
 1873   2055  3  SF_ARG_MW  SF_THR_MW
 1873   2056  3  SF_ARG_MW  SF_TYR_MW
 1873   2057  3  SF_ARG_MW  SF_ASP_MW
 1873   2058  3  SF_ARG_MW  SF_LYS_MW
 1873   2059  3  SF_ARG_MW  SF_MET_MW
 1873   2060  3  SF_ARG_MW  SF_ALA_MW
 1873   2061  3  SF_ARG_MW  SF_LYS_MW
 1873   2062  3  SF_ARG_MW  SF_LYS_MW
 1873   2063  3  SF_ARG_MW  SF_TYR_MW
 1873   2064  3  SF_ARG_MW  SF_PHE_MW
 1873   2065  3  SF_ARG_MW  SF_ASP_MW
 1873   2066  3  SF_ARG_MW  SF_PHE_MW
 1873   2067  3  SF_ARG_MW  SF_ASN_MW
 1873   2068  3  SF_ARG_MW  SF_VAL_MW
 1873   2069  3  SF_ARG_MW  SF_TYR_MW
 1873   2070  3  SF_ARG_MW  SF_GLY_MW
 1873   2071  3  SF_ARG_MW  SF_ASP_MW
 1874   1874  3  SF_MET_MW  SF_MET_MW
 1874   1875  3  SF_MET_MW  SF_GLN_MW
 1874   1876  3  SF_MET_MW  SF_VAL_MW
 1874   1877  3  SF_MET_MW  SF_LYS_MW
 1874   1878  3  SF_MET_MW  SF_CYS_MW
 1874   1879  3  SF_MET_MW  SF_THR_MW
 1874   1880  3  SF_MET_MW  SF_TRP_MW
 1874   1881  3  SF_MET_MW  SF_VAL_MW
 1874   1882  3  SF_MET_MW  SF_ALA_MW
 1874   1883  3  SF_MET_MW  SF_SER_MW
 1874   1884  3  SF_MET_MW  SF_ASP_MW
 1874   1885  3  SF_MET_MW  SF_PHE_MW
 1874   1886  3  SF_MET_MW  SF_ASP_MW
 1874   1887  3  SF_MET_MW  SF_ALA_MW
 1874   1888  3  SF_MET_MW  SF_LEU_MW
 1874   1889  3  SF_MET_MW  SF_ILE_MW
 1874   1890  3  SF_MET_MW  SF_PRO_MW
 1874   1891  3  SF_MET_MW  SF_SER_MW
 1874   1892  3  SF_MET_MW  SF_LEU_MW
 1874   1893  3  SF_MET_MW  SF_LYS_MW
 1874   1894  3  SF_MET_MW  SF_ALA_MW
 1874   1895  3  SF_MET_MW  SF_LYS_MW
 1874   1896  3  SF_MET_MW  SF_LYS_MW
 1874   1897  3  SF_MET_MW  SF_ILE_MW
 1874   1898  3  SF_MET_MW  SF_ASP_MW
 1874   1899  3  SF_MET_MW  SF_ALA_MW
 1874   1900  3  SF_MET_MW  SF_ILE_MW
 1874   1901  3  SF_MET_MW  SF_ILE_MW
 1874   1902  3  SF_MET_MW  SF_SER_MW
 1874   1903  3  SF_MET_MW  SF_SER_MW
 1874   1904  3  SF_MET_MW  SF_LEU_MW
 1874   1905  3  SF_MET_MW  SF_SER_MW
 1874   1906  3  SF_MET_MW  SF_ILE_MW
 1874   1907  3  SF_MET_MW  SF_THR_MW
 1874   1908  3  SF_MET_MW  SF_ASP_MW
 1874   1909  3  SF_MET_MW  SF_LYS_MW
 1874   1910  3  SF_MET_MW  SF_ARG_MW
 1874   1911  3  SF_MET_MW  SF_GLN_MW
 1874   1912  3  SF_MET_MW  SF_GLN_MW
 1874   1913  3  SF_MET_MW  SF_GLU_MW
 1874   1914  3  SF_MET_MW  SF_ILE_MW
 1874   1915  3  SF_MET_MW  SF_ALA_MW
 1874   1916  3  SF_MET_MW  SF_PHE_MW
 1874   1917  3  SF_MET_MW  SF_SER_MW
 1874   1918  3  SF_MET_MW  SF_ASP_MW
 1874   1919  3  SF_MET_MW  SF_LYS_MW
 1874   1920  3  SF_MET_MW  SF_LEU_MW
 1874   1921  3  SF_MET_MW  SF_TYR_MW
 1874   1922  3  SF_MET_MW  SF_ALA_MW
 1874   1923  3  SF_MET_MW  SF_ALA_MW
 1874   1924  3  SF_MET_MW  SF_ASP_MW
 1874   1925  3  SF_MET_MW  SF_SER_MW
 1874   1926  3  SF_MET_MW  SF_ARG_MW
 1874   1927  3  SF_MET_MW  SF_LEU_MW
 1874   1928  3  SF_MET_MW  SF_ILE_MW
 1874   1929  3  SF_MET_MW  SF_ALA_MW
 1874   1930  3  SF_MET_MW  SF_ALA_MW
 1874   1931  3  SF_MET_MW  SF_LYS_MW
 1874   1932  3  SF_MET_MW  SF_GLY_MW
 1874   1933  3  SF_MET_MW  SF_SER_MW
 1874   1934  3  SF_MET_MW  SF_PRO_MW
 1874   1935  3  SF_MET_MW  SF_ILE_MW
 1874   1936  3  SF_MET_MW  SF_GLN_MW
 1874   1937  3  SF_MET_MW  SF_PRO_MW
 1874   1938  3  SF_MET_MW  SF_THR_MW
 1874   1939  3  SF_MET_MW  SF_LEU_MW
 1874   1940  3  SF_MET_MW  SF_GLU_MW
 1874   1941  3  SF_MET_MW  SF_SER_MW
 1874   1942  3  SF_MET_MW  SF_LEU_MW
 1874   1943  3  SF_MET_MW  SF_LYS_MW
 1874   1944  3  SF_MET_MW  SF_GLY_MW
 1874   1945  3  SF_MET_MW  SF_LYS_MW
 1874   1946  3  SF_MET_MW  SF_HIS_MW
 1874   1947  3  SF_MET_MW  SF_VAL_MW
 1874   1948  3  SF_MET_MW  SF_GLY_MW
 1874   1949  3  SF_MET_MW  SF_VAL_MW
 1874   1950  3  SF_MET_MW  SF_LEU_MW
 1874   1951  3  SF_MET_MW  SF_GLN_MW
 1874   1952  3  SF_MET_MW  SF_GLY_MW
 1874   1953  3  SF_MET_MW  SF_SER_MW
 1874   1954  3  SF_MET_MW  SF_THR_MW
 1874   1955  3  SF_MET_MW  SF_GLN_MW
 1874   1956  3  SF_MET_MW  SF_GLU_MW
 1874   1957  3  SF_MET_MW  SF_ALA_MW
 1874   1958  3  SF_MET_MW  SF_TYR_MW
 1874   1959  3  SF_MET_MW  SF_ALA_MW
 1874   1960  3  SF_MET_MW  SF_ASN_MW
 1874   1961  3  SF_MET_MW  SF_ASP_MW
 1874   1962  3  SF_MET_MW  SF_ASN_MW
 1874   1963  3  SF_MET_MW  SF_TRP_MW
 1874   1964  3  SF_MET_MW  SF_ARG_MW
 1874   1965  3  SF_MET_MW  SF_THR_MW
 1874   1966  3  SF_MET_MW  SF_LYS_MW
 1874   1967  3  SF_MET_MW  SF_GLY_MW
 1874   1968  3  SF_MET_MW  SF_VAL_MW
 1874   1969  3  SF_MET_MW  SF_ASP_MW
 1874   1970  3  SF_MET_MW  SF_VAL_MW
 1874   1971  3  SF_MET_MW  SF_VAL_MW
 1874   1972  3  SF_MET_MW  SF_ALA_MW
 1874   1973  3  SF_MET_MW  SF_TYR_MW
 1874   1974  3  SF_MET_MW  SF_ALA_MW
 1874   1975  3  SF_MET_MW  SF_ASN_MW
 1874   1976  3  SF_MET_MW  SF_GLN_MW
 1874   1977  3  SF_MET_MW  SF_ASP_MW
 1874   1978  3  SF_MET_MW  SF_LEU_MW
 1874   1979  3  SF_MET_MW  SF_ILE_MW
 1874   1980  3  SF_MET_MW  SF_TYR_MW
 1874   1981  3  SF_MET_MW  SF_SER_MW
 1874   1982  3  SF_MET_MW  SF_ASP_MW
 1874   1983  3  SF_MET_MW  SF_LEU_MW
 1874   1984  3  SF_MET_MW  SF_THR_MW
 1874   1985  3  SF_MET_MW  SF_ALA_MW
 1874   1986  3  SF_MET_MW  SF_GLY_MW
 1874   1987  3  SF_MET_MW  SF_ARG_MW
 1874   1988  3  SF_MET_MW  SF_LEU_MW
 1874   1989  3  SF_MET_MW  SF_ASP_MW
 1874   1990  3  SF_MET_MW  SF_ALA_MW
 1874   1991  3  SF_MET_MW  SF_ALA_MW
 1874   1992  3  SF_MET_MW  SF_LEU_MW
 1874   1993  3  SF_MET_MW  SF_GLN_MW
 1874   1994  3  SF_MET_MW  SF_ASP_MW
 1874   1995  3  SF_MET_MW  SF_GLU_MW
 1874   1996  3  SF_MET_MW  SF_VAL_MW
 1874   1997  3  SF_MET_MW  SF_ALA_MW
 1874   1998  3  SF_MET_MW  SF_ALA_MW
 1874   1999  3  SF_MET_MW  SF_SER_MW
 1874   2000  3  SF_MET_MW  SF_GLU_MW
 1874   2001  3  SF_MET_MW  SF_GLY_MW
 1874   2002  3  SF_MET_MW  SF_PHE_MW
 1874   2003  3  SF_MET_MW  SF_LEU_MW
 1874   2004  3  SF_MET_MW  SF_LYS_MW
 1874   2005  3  SF_MET_MW  SF_GLN_MW
 1874   2006  3  SF_MET_MW  SF_PRO_MW
 1874   2007  3  SF_MET_MW  SF_ALA_MW
 1874   2008  3  SF_MET_MW  SF_GLY_MW
 1874   2009  3  SF_MET_MW  SF_LYS_MW
 1874   2010  3  SF_MET_MW  SF_GLU_MW
 1874   2011  3  SF_MET_MW  SF_TYR_MW
 1874   2012  3  SF_MET_MW  SF_ALA_MW
 1874   2013  3  SF_MET_MW  SF_PHE_MW
 1874   2014  3  SF_MET_MW  SF_ALA_MW
 1874   2015  3  SF_MET_MW  SF_GLY_MW
 1874   2016  3  SF_MET_MW  SF_PRO_MW
 1874   2017  3  SF_MET_MW  SF_SER_MW
 1874   2018  3  SF_MET_MW  SF_VAL_MW
 1874   2019  3  SF_MET_MW  SF_LYS_MW
 1874   2020  3  SF_MET_MW  SF_ASP_MW
 1874   2021  3  SF_MET_MW  SF_LYS_MW
 1874   2022  3  SF_MET_MW  SF_LYS_MW
 1874   2023  3  SF_MET_MW  SF_TYR_MW
 1874   2024  3  SF_MET_MW  SF_PHE_MW
 1874   2025  3  SF_MET_MW  SF_GLY_MW
 1874   2026  3  SF_MET_MW  SF_ASP_MW
 1874   2027  3  SF_MET_MW  SF_GLY_MW
 1874   2028  3  SF_MET_MW  SF_THR_MW
 1874   2029  3  SF_MET_MW  SF_GLY_MW
 1874   2030  3  SF_MET_MW  SF_VAL_MW
 1874   2031  3  SF_MET_MW  SF_GLY_MW
 1874   2032  3  SF_MET_MW  SF_LEU_MW
 1874   2033  3  SF_MET_MW  SF_ARG_MW
 1874   2034  3  SF_MET_MW  SF_LYS_MW
 1874   2035  3  SF_MET_MW  SF_ASP_MW
 1874   2036  3  SF_MET_MW  SF_ASP_MW
 1874   2037  3  SF_MET_MW  SF_THR_MW
 1874   2038  3  SF_MET_MW  SF_GLU_MW
 1874   2039  3  SF_MET_MW  SF_LEU_MW
 1874   2040  3  SF_MET_MW  SF_LYS_MW
 1874   2041  3  SF_MET_MW  SF_ALA_MW
 1874   2042  3  SF_MET_MW  SF_ALA_MW
 1874   2043  3  SF_MET_MW  SF_PHE_MW
 1874   2044  3  SF_MET_MW  SF_ASP_MW
 1874   2045  3  SF_MET_MW  SF_LYS_MW
 1874   2046  3  SF_MET_MW  SF_ALA_MW
 1874   2047  3  SF_MET_MW  SF_LEU_MW
 1874   2048  3  SF_MET_MW  SF_THR_MW
 1874   2049  3  SF_MET_MW  SF_GLU_MW
 1874   2050  3  SF_MET_MW  SF_LEU_MW
 1874   2051  3  SF_MET_MW  SF_ARG_MW
 1874   2052  3  SF_MET_MW  SF_GLN_MW
 1874   2053  3  SF_MET_MW  SF_ASP_MW
 1874   2054  3  SF_MET_MW  SF_GLY_MW
 1874   2055  3  SF_MET_MW  SF_THR_MW
 1874   2056  3  SF_MET_MW  SF_TYR_MW
 1874   2057  3  SF_MET_MW  SF_ASP_MW
 1874   2058  3  SF_MET_MW  SF_LYS_MW
 1874   2059  3  SF_MET_MW  SF_MET_MW
 1874   2060  3  SF_MET_MW  SF_ALA_MW
 1874   2061  3  SF_MET_MW  SF_LYS_MW
 1874   2062  3  SF_MET_MW  SF_LYS_MW
 1874   2063  3  SF_MET_MW  SF_TYR_MW
 1874   2064  3  SF_MET_MW  SF_PHE_MW
 1874   2065  3  SF_MET_MW  SF_ASP_MW
 1874   2066  3  SF_MET_MW  SF_PHE_MW
 1874   2067  3  SF_MET_MW  SF_ASN_MW
 1874   2068  3  SF_MET_MW  SF_VAL_MW
 1874   2069  3  SF_MET_MW  SF_TYR_MW
 1874   2070  3  SF_MET_MW  SF_GLY_MW
 1874   2071  3  SF_MET_MW  SF_ASP_MW
 1875   1875  3  SF_GLN_MW  SF_GLN_MW
 1875   1876  3  SF_GLN_MW  SF_VAL_MW
 1875   1877  3  SF_GLN_MW  SF_LYS_MW
 1875   1878  3  SF_GLN_MW  SF_CYS_MW
 1875   1879  3  SF_GLN_MW  SF_THR_MW
 1875   1880  3  SF_GLN_MW  SF_TRP_MW
 1875   1881  3  SF_GLN_MW  SF_VAL_MW
 1875   1882  3  SF_GLN_MW  SF_ALA_MW
 1875   1883  3  SF_GLN_MW  SF_SER_MW
 1875   1884  3  SF_GLN_MW  SF_ASP_MW
 1875   1885  3  SF_GLN_MW  SF_PHE_MW
 1875   1886  3  SF_GLN_MW  SF_ASP_MW
 1875   1887  3  SF_GLN_MW  SF_ALA_MW
 1875   1888  3  SF_GLN_MW  SF_LEU_MW
 1875   1889  3  SF_GLN_MW  SF_ILE_MW
 1875   1890  3  SF_GLN_MW  SF_PRO_MW
 1875   1891  3  SF_GLN_MW  SF_SER_MW
 1875   1892  3  SF_GLN_MW  SF_LEU_MW
 1875   1893  3  SF_GLN_MW  SF_LYS_MW
 1875   1894  3  SF_GLN_MW  SF_ALA_MW
 1875   1895  3  SF_GLN_MW  SF_LYS_MW
 1875   1896  3  SF_GLN_MW  SF_LYS_MW
 1875   1897  3  SF_GLN_MW  SF_ILE_MW
 1875   1898  3  SF_GLN_MW  SF_ASP_MW
 1875   1899  3  SF_GLN_MW  SF_ALA_MW
 1875   1900  3  SF_GLN_MW  SF_ILE_MW
 1875   1901  3  SF_GLN_MW  SF_ILE_MW
 1875   1902  3  SF_GLN_MW  SF_SER_MW
 1875   1903  3  SF_GLN_MW  SF_SER_MW
 1875   1904  3  SF_GLN_MW  SF_LEU_MW
 1875   1905  3  SF_GLN_MW  SF_SER_MW
 1875   1906  3  SF_GLN_MW  SF_ILE_MW
 1875   1907  3  SF_GLN_MW  SF_THR_MW
 1875   1908  3  SF_GLN_MW  SF_ASP_MW
 1875   1909  3  SF_GLN_MW  SF_LYS_MW
 1875   1910  3  SF_GLN_MW  SF_ARG_MW
 1875   1911  3  SF_GLN_MW  SF_GLN_MW
 1875   1912  3  SF_GLN_MW  SF_GLN_MW
 1875   1913  3  SF_GLN_MW  SF_GLU_MW
 1875   1914  3  SF_GLN_MW  SF_ILE_MW
 1875   1915  3  SF_GLN_MW  SF_ALA_MW
 1875   1916  3  SF_GLN_MW  SF_PHE_MW
 1875   1917  3  SF_GLN_MW  SF_SER_MW
 1875   1918  3  SF_GLN_MW  SF_ASP_MW
 1875   1919  3  SF_GLN_MW  SF_LYS_MW
 1875   1920  3  SF_GLN_MW  SF_LEU_MW
 1875   1921  3  SF_GLN_MW  SF_TYR_MW
 1875   1922  3  SF_GLN_MW  SF_ALA_MW
 1875   1923  3  SF_GLN_MW  SF_ALA_MW
 1875   1924  3  SF_GLN_MW  SF_ASP_MW
 1875   1925  3  SF_GLN_MW  SF_SER_MW
 1875   1926  3  SF_GLN_MW  SF_ARG_MW
 1875   1927  3  SF_GLN_MW  SF_LEU_MW
 1875   1928  3  SF_GLN_MW  SF_ILE_MW
 1875   1929  3  SF_GLN_MW  SF_ALA_MW
 1875   1930  3  SF_GLN_MW  SF_ALA_MW
 1875   1931  3  SF_GLN_MW  SF_LYS_MW
 1875   1932  3  SF_GLN_MW  SF_GLY_MW
 1875   1933  3  SF_GLN_MW  SF_SER_MW
 1875   1934  3  SF_GLN_MW  SF_PRO_MW
 1875   1935  3  SF_GLN_MW  SF_ILE_MW
 1875   1936  3  SF_GLN_MW  SF_GLN_MW
 1875   1937  3  SF_GLN_MW  SF_PRO_MW
 1875   1938  3  SF_GLN_MW  SF_THR_MW
 1875   1939  3  SF_GLN_MW  SF_LEU_MW
 1875   1940  3  SF_GLN_MW  SF_GLU_MW
 1875   1941  3  SF_GLN_MW  SF_SER_MW
 1875   1942  3  SF_GLN_MW  SF_LEU_MW
 1875   1943  3  SF_GLN_MW  SF_LYS_MW
 1875   1944  3  SF_GLN_MW  SF_GLY_MW
 1875   1945  3  SF_GLN_MW  SF_LYS_MW
 1875   1946  3  SF_GLN_MW  SF_HIS_MW
 1875   1947  3  SF_GLN_MW  SF_VAL_MW
 1875   1948  3  SF_GLN_MW  SF_GLY_MW
 1875   1949  3  SF_GLN_MW  SF_VAL_MW
 1875   1950  3  SF_GLN_MW  SF_LEU_MW
 1875   1951  3  SF_GLN_MW  SF_GLN_MW
 1875   1952  3  SF_GLN_MW  SF_GLY_MW
 1875   1953  3  SF_GLN_MW  SF_SER_MW
 1875   1954  3  SF_GLN_MW  SF_THR_MW
 1875   1955  3  SF_GLN_MW  SF_GLN_MW
 1875   1956  3  SF_GLN_MW  SF_GLU_MW
 1875   1957  3  SF_GLN_MW  SF_ALA_MW
 1875   1958  3  SF_GLN_MW  SF_TYR_MW
 1875   1959  3  SF_GLN_MW  SF_ALA_MW
 1875   1960  3  SF_GLN_MW  SF_ASN_MW
 1875   1961  3  SF_GLN_MW  SF_ASP_MW
 1875   1962  3  SF_GLN_MW  SF_ASN_MW
 1875   1963  3  SF_GLN_MW  SF_TRP_MW
 1875   1964  3  SF_GLN_MW  SF_ARG_MW
 1875   1965  3  SF_GLN_MW  SF_THR_MW
 1875   1966  3  SF_GLN_MW  SF_LYS_MW
 1875   1967  3  SF_GLN_MW  SF_GLY_MW
 1875   1968  3  SF_GLN_MW  SF_VAL_MW
 1875   1969  3  SF_GLN_MW  SF_ASP_MW
 1875   1970  3  SF_GLN_MW  SF_VAL_MW
 1875   1971  3  SF_GLN_MW  SF_VAL_MW
 1875   1972  3  SF_GLN_MW  SF_ALA_MW
 1875   1973  3  SF_GLN_MW  SF_TYR_MW
 1875   1974  3  SF_GLN_MW  SF_ALA_MW
 1875   1975  3  SF_GLN_MW  SF_ASN_MW
 1875   1976  3  SF_GLN_MW  SF_GLN_MW
 1875   1977  3  SF_GLN_MW  SF_ASP_MW
 1875   1978  3  SF_GLN_MW  SF_LEU_MW
 1875   1979  3  SF_GLN_MW  SF_ILE_MW
 1875   1980  3  SF_GLN_MW  SF_TYR_MW
 1875   1981  3  SF_GLN_MW  SF_SER_MW
 1875   1982  3  SF_GLN_MW  SF_ASP_MW
 1875   1983  3  SF_GLN_MW  SF_LEU_MW
 1875   1984  3  SF_GLN_MW  SF_THR_MW
 1875   1985  3  SF_GLN_MW  SF_ALA_MW
 1875   1986  3  SF_GLN_MW  SF_GLY_MW
 1875   1987  3  SF_GLN_MW  SF_ARG_MW
 1875   1988  3  SF_GLN_MW  SF_LEU_MW
 1875   1989  3  SF_GLN_MW  SF_ASP_MW
 1875   1990  3  SF_GLN_MW  SF_ALA_MW
 1875   1991  3  SF_GLN_MW  SF_ALA_MW
 1875   1992  3  SF_GLN_MW  SF_LEU_MW
 1875   1993  3  SF_GLN_MW  SF_GLN_MW
 1875   1994  3  SF_GLN_MW  SF_ASP_MW
 1875   1995  3  SF_GLN_MW  SF_GLU_MW
 1875   1996  3  SF_GLN_MW  SF_VAL_MW
 1875   1997  3  SF_GLN_MW  SF_ALA_MW
 1875   1998  3  SF_GLN_MW  SF_ALA_MW
 1875   1999  3  SF_GLN_MW  SF_SER_MW
 1875   2000  3  SF_GLN_MW  SF_GLU_MW
 1875   2001  3  SF_GLN_MW  SF_GLY_MW
 1875   2002  3  SF_GLN_MW  SF_PHE_MW
 1875   2003  3  SF_GLN_MW  SF_LEU_MW
 1875   2004  3  SF_GLN_MW  SF_LYS_MW
 1875   2005  3  SF_GLN_MW  SF_GLN_MW
 1875   2006  3  SF_GLN_MW  SF_PRO_MW
 1875   2007  3  SF_GLN_MW  SF_ALA_MW
 1875   2008  3  SF_GLN_MW  SF_GLY_MW
 1875   2009  3  SF_GLN_MW  SF_LYS_MW
 1875   2010  3  SF_GLN_MW  SF_GLU_MW
 1875   2011  3  SF_GLN_MW  SF_TYR_MW
 1875   2012  3  SF_GLN_MW  SF_ALA_MW
 1875   2013  3  SF_GLN_MW  SF_PHE_MW
 1875   2014  3  SF_GLN_MW  SF_ALA_MW
 1875   2015  3  SF_GLN_MW  SF_GLY_MW
 1875   2016  3  SF_GLN_MW  SF_PRO_MW
 1875   2017  3  SF_GLN_MW  SF_SER_MW
 1875   2018  3  SF_GLN_MW  SF_VAL_MW
 1875   2019  3  SF_GLN_MW  SF_LYS_MW
 1875   2020  3  SF_GLN_MW  SF_ASP_MW
 1875   2021  3  SF_GLN_MW  SF_LYS_MW
 1875   2022  3  SF_GLN_MW  SF_LYS_MW
 1875   2023  3  SF_GLN_MW  SF_TYR_MW
 1875   2024  3  SF_GLN_MW  SF_PHE_MW
 1875   2025  3  SF_GLN_MW  SF_GLY_MW
 1875   2026  3  SF_GLN_MW  SF_ASP_MW
 1875   2027  3  SF_GLN_MW  SF_GLY_MW
 1875   2028  3  SF_GLN_MW  SF_THR_MW
 1875   2029  3  SF_GLN_MW  SF_GLY_MW
 1875   2030  3  SF_GLN_MW  SF_VAL_MW
 1875   2031  3  SF_GLN_MW  SF_GLY_MW
 1875   2032  3  SF_GLN_MW  SF_LEU_MW
 1875   2033  3  SF_GLN_MW  SF_ARG_MW
 1875   2034  3  SF_GLN_MW  SF_LYS_MW
 1875   2035  3  SF_GLN_MW  SF_ASP_MW
 1875   2036  3  SF_GLN_MW  SF_ASP_MW
 1875   2037  3  SF_GLN_MW  SF_THR_MW
 1875   2038  3  SF_GLN_MW  SF_GLU_MW
 1875   2039  3  SF_GLN_MW  SF_LEU_MW
 1875   2040  3  SF_GLN_MW  SF_LYS_MW
 1875   2041  3  SF_GLN_MW  SF_ALA_MW
 1875   2042  3  SF_GLN_MW  SF_ALA_MW
 1875   2043  3  SF_GLN_MW  SF_PHE_MW
 1875   2044  3  SF_GLN_MW  SF_ASP_MW
 1875   2045  3  SF_GLN_MW  SF_LYS_MW
 1875   2046  3  SF_GLN_MW  SF_ALA_MW
 1875   2047  3  SF_GLN_MW  SF_LEU_MW
 1875   2048  3  SF_GLN_MW  SF_THR_MW
 1875   2049  3  SF_GLN_MW  SF_GLU_MW
 1875   2050  3  SF_GLN_MW  SF_LEU_MW
 1875   2051  3  SF_GLN_MW  SF_ARG_MW
 1875   2052  3  SF_GLN_MW  SF_GLN_MW
 1875   2053  3  SF_GLN_MW  SF_ASP_MW
 1875   2054  3  SF_GLN_MW  SF_GLY_MW
 1875   2055  3  SF_GLN_MW  SF_THR_MW
 1875   2056  3  SF_GLN_MW  SF_TYR_MW
 1875   2057  3  SF_GLN_MW  SF_ASP_MW
 1875   2058  3  SF_GLN_MW  SF_LYS_MW
 1875   2059  3  SF_GLN_MW  SF_MET_MW
 1875   2060  3  SF_GLN_MW  SF_ALA_MW
 1875   2061  3  SF_GLN_MW  SF_LYS_MW
 1875   2062  3  SF_GLN_MW  SF_LYS_MW
 1875   2063  3  SF_GLN_MW  SF_TYR_MW
 1875   2064  3  SF_GLN_MW  SF_PHE_MW
 1875   2065  3  SF_GLN_MW  SF_ASP_MW
 1875   2066  3  SF_GLN_MW  SF_PHE_MW
 1875   2067  3  SF_GLN_MW  SF_ASN_MW
 1875   2068  3  SF_GLN_MW  SF_VAL_MW
 1875   2069  3  SF_GLN_MW  SF_TYR_MW
 1875   2070  3  SF_GLN_MW  SF_GLY_MW
 1875   2071  3  SF_GLN_MW  SF_ASP_MW
 1876   1876  3  SF_VAL_MW  SF_VAL_MW
 1876   1877  3  SF_VAL_MW  SF_LYS_MW
 1876   1878  3  SF_VAL_MW  SF_CYS_MW
 1876   1879  3  SF_VAL_MW  SF_THR_MW
 1876   1880  3  SF_VAL_MW  SF_TRP_MW
 1876   1881  3  SF_VAL_MW  SF_VAL_MW
 1876   1882  3  SF_VAL_MW  SF_ALA_MW
 1876   1883  3  SF_VAL_MW  SF_SER_MW
 1876   1884  3  SF_VAL_MW  SF_ASP_MW
 1876   1885  3  SF_VAL_MW  SF_PHE_MW
 1876   1886  3  SF_VAL_MW  SF_ASP_MW
 1876   1887  3  SF_VAL_MW  SF_ALA_MW
 1876   1888  3  SF_VAL_MW  SF_LEU_MW
 1876   1889  3  SF_VAL_MW  SF_ILE_MW
 1876   1890  3  SF_VAL_MW  SF_PRO_MW
 1876   1891  3  SF_VAL_MW  SF_SER_MW
 1876   1892  3  SF_VAL_MW  SF_LEU_MW
 1876   1893  3  SF_VAL_MW  SF_LYS_MW
 1876   1894  3  SF_VAL_MW  SF_ALA_MW
 1876   1895  3  SF_VAL_MW  SF_LYS_MW
 1876   1896  3  SF_VAL_MW  SF_LYS_MW
 1876   1897  3  SF_VAL_MW  SF_ILE_MW
 1876   1898  3  SF_VAL_MW  SF_ASP_MW
 1876   1899  3  SF_VAL_MW  SF_ALA_MW
 1876   1900  3  SF_VAL_MW  SF_ILE_MW
 1876   1901  3  SF_VAL_MW  SF_ILE_MW
 1876   1902  3  SF_VAL_MW  SF_SER_MW
 1876   1903  3  SF_VAL_MW  SF_SER_MW
 1876   1904  3  SF_VAL_MW  SF_LEU_MW
 1876   1905  3  SF_VAL_MW  SF_SER_MW
 1876   1906  3  SF_VAL_MW  SF_ILE_MW
 1876   1907  3  SF_VAL_MW  SF_THR_MW
 1876   1908  3  SF_VAL_MW  SF_ASP_MW
 1876   1909  3  SF_VAL_MW  SF_LYS_MW
 1876   1910  3  SF_VAL_MW  SF_ARG_MW
 1876   1911  3  SF_VAL_MW  SF_GLN_MW
 1876   1912  3  SF_VAL_MW  SF_GLN_MW
 1876   1913  3  SF_VAL_MW  SF_GLU_MW
 1876   1914  3  SF_VAL_MW  SF_ILE_MW
 1876   1915  3  SF_VAL_MW  SF_ALA_MW
 1876   1916  3  SF_VAL_MW  SF_PHE_MW
 1876   1917  3  SF_VAL_MW  SF_SER_MW
 1876   1918  3  SF_VAL_MW  SF_ASP_MW
 1876   1919  3  SF_VAL_MW  SF_LYS_MW
 1876   1920  3  SF_VAL_MW  SF_LEU_MW
 1876   1921  3  SF_VAL_MW  SF_TYR_MW
 1876   1922  3  SF_VAL_MW  SF_ALA_MW
 1876   1923  3  SF_VAL_MW  SF_ALA_MW
 1876   1924  3  SF_VAL_MW  SF_ASP_MW
 1876   1925  3  SF_VAL_MW  SF_SER_MW
 1876   1926  3  SF_VAL_MW  SF_ARG_MW
 1876   1927  3  SF_VAL_MW  SF_LEU_MW
 1876   1928  3  SF_VAL_MW  SF_ILE_MW
 1876   1929  3  SF_VAL_MW  SF_ALA_MW
 1876   1930  3  SF_VAL_MW  SF_ALA_MW
 1876   1931  3  SF_VAL_MW  SF_LYS_MW
 1876   1932  3  SF_VAL_MW  SF_GLY_MW
 1876   1933  3  SF_VAL_MW  SF_SER_MW
 1876   1934  3  SF_VAL_MW  SF_PRO_MW
 1876   1935  3  SF_VAL_MW  SF_ILE_MW
 1876   1936  3  SF_VAL_MW  SF_GLN_MW
 1876   1937  3  SF_VAL_MW  SF_PRO_MW
 1876   1938  3  SF_VAL_MW  SF_THR_MW
 1876   1939  3  SF_VAL_MW  SF_LEU_MW
 1876   1940  3  SF_VAL_MW  SF_GLU_MW
 1876   1941  3  SF_VAL_MW  SF_SER_MW
 1876   1942  3  SF_VAL_MW  SF_LEU_MW
 1876   1943  3  SF_VAL_MW  SF_LYS_MW
 1876   1944  3  SF_VAL_MW  SF_GLY_MW
 1876   1945  3  SF_VAL_MW  SF_LYS_MW
 1876   1946  3  SF_VAL_MW  SF_HIS_MW
 1876   1947  3  SF_VAL_MW  SF_VAL_MW
 1876   1948  3  SF_VAL_MW  SF_GLY_MW
 1876   1949  3  SF_VAL_MW  SF_VAL_MW
 1876   1950  3  SF_VAL_MW  SF_LEU_MW
 1876   1951  3  SF_VAL_MW  SF_GLN_MW
 1876   1952  3  SF_VAL_MW  SF_GLY_MW
 1876   1953  3  SF_VAL_MW  SF_SER_MW
 1876   1954  3  SF_VAL_MW  SF_THR_MW
 1876   1955  3  SF_VAL_MW  SF_GLN_MW
 1876   1956  3  SF_VAL_MW  SF_GLU_MW
 1876   1957  3  SF_VAL_MW  SF_ALA_MW
 1876   1958  3  SF_VAL_MW  SF_TYR_MW
 1876   1959  3  SF_VAL_MW  SF_ALA_MW
 1876   1960  3  SF_VAL_MW  SF_ASN_MW
 1876   1961  3  SF_VAL_MW  SF_ASP_MW
 1876   1962  3  SF_VAL_MW  SF_ASN_MW
 1876   1963  3  SF_VAL_MW  SF_TRP_MW
 1876   1964  3  SF_VAL_MW  SF_ARG_MW
 1876   1965  3  SF_VAL_MW  SF_THR_MW
 1876   1966  3  SF_VAL_MW  SF_LYS_MW
 1876   1967  3  SF_VAL_MW  SF_GLY_MW
 1876   1968  3  SF_VAL_MW  SF_VAL_MW
 1876   1969  3  SF_VAL_MW  SF_ASP_MW
 1876   1970  3  SF_VAL_MW  SF_VAL_MW
 1876   1971  3  SF_VAL_MW  SF_VAL_MW
 1876   1972  3  SF_VAL_MW  SF_ALA_MW
 1876   1973  3  SF_VAL_MW  SF_TYR_MW
 1876   1974  3  SF_VAL_MW  SF_ALA_MW
 1876   1975  3  SF_VAL_MW  SF_ASN_MW
 1876   1976  3  SF_VAL_MW  SF_GLN_MW
 1876   1977  3  SF_VAL_MW  SF_ASP_MW
 1876   1978  3  SF_VAL_MW  SF_LEU_MW
 1876   1979  3  SF_VAL_MW  SF_ILE_MW
 1876   1980  3  SF_VAL_MW  SF_TYR_MW
 1876   1981  3  SF_VAL_MW  SF_SER_MW
 1876   1982  3  SF_VAL_MW  SF_ASP_MW
 1876   1983  3  SF_VAL_MW  SF_LEU_MW
 1876   1984  3  SF_VAL_MW  SF_THR_MW
 1876   1985  3  SF_VAL_MW  SF_ALA_MW
 1876   1986  3  SF_VAL_MW  SF_GLY_MW
 1876   1987  3  SF_VAL_MW  SF_ARG_MW
 1876   1988  3  SF_VAL_MW  SF_LEU_MW
 1876   1989  3  SF_VAL_MW  SF_ASP_MW
 1876   1990  3  SF_VAL_MW  SF_ALA_MW
 1876   1991  3  SF_VAL_MW  SF_ALA_MW
 1876   1992  3  SF_VAL_MW  SF_LEU_MW
 1876   1993  3  SF_VAL_MW  SF_GLN_MW
 1876   1994  3  SF_VAL_MW  SF_ASP_MW
 1876   1995  3  SF_VAL_MW  SF_GLU_MW
 1876   1996  3  SF_VAL_MW  SF_VAL_MW
 1876   1997  3  SF_VAL_MW  SF_ALA_MW
 1876   1998  3  SF_VAL_MW  SF_ALA_MW
 1876   1999  3  SF_VAL_MW  SF_SER_MW
 1876   2000  3  SF_VAL_MW  SF_GLU_MW
 1876   2001  3  SF_VAL_MW  SF_GLY_MW
 1876   2002  3  SF_VAL_MW  SF_PHE_MW
 1876   2003  3  SF_VAL_MW  SF_LEU_MW
 1876   2004  3  SF_VAL_MW  SF_LYS_MW
 1876   2005  3  SF_VAL_MW  SF_GLN_MW
 1876   2006  3  SF_VAL_MW  SF_PRO_MW
 1876   2007  3  SF_VAL_MW  SF_ALA_MW
 1876   2008  3  SF_VAL_MW  SF_GLY_MW
 1876   2009  3  SF_VAL_MW  SF_LYS_MW
 1876   2010  3  SF_VAL_MW  SF_GLU_MW
 1876   2011  3  SF_VAL_MW  SF_TYR_MW
 1876   2012  3  SF_VAL_MW  SF_ALA_MW
 1876   2013  3  SF_VAL_MW  SF_PHE_MW
 1876   2014  3  SF_VAL_MW  SF_ALA_MW
 1876   2015  3  SF_VAL_MW  SF_GLY_MW
 1876   2016  3  SF_VAL_MW  SF_PRO_MW
 1876   2017  3  SF_VAL_MW  SF_SER_MW
 1876   2018  3  SF_VAL_MW  SF_VAL_MW
 1876   2019  3  SF_VAL_MW  SF_LYS_MW
 1876   2020  3  SF_VAL_MW  SF_ASP_MW
 1876   2021  3  SF_VAL_MW  SF_LYS_MW
 1876   2022  3  SF_VAL_MW  SF_LYS_MW
 1876   2023  3  SF_VAL_MW  SF_TYR_MW
 1876   2024  3  SF_VAL_MW  SF_PHE_MW
 1876   2025  3  SF_VAL_MW  SF_GLY_MW
 1876   2026  3  SF_VAL_MW  SF_ASP_MW
 1876   2027  3  SF_VAL_MW  SF_GLY_MW
 1876   2028  3  SF_VAL_MW  SF_THR_MW
 1876   2029  3  SF_VAL_MW  SF_GLY_MW
 1876   2030  3  SF_VAL_MW  SF_VAL_MW
 1876   2031  3  SF_VAL_MW  SF_GLY_MW
 1876   2032  3  SF_VAL_MW  SF_LEU_MW
 1876   2033  3  SF_VAL_MW  SF_ARG_MW
 1876   2034  3  SF_VAL_MW  SF_LYS_MW
 1876   2035  3  SF_VAL_MW  SF_ASP_MW
 1876   2036  3  SF_VAL_MW  SF_ASP_MW
 1876   2037  3  SF_VAL_MW  SF_THR_MW
 1876   2038  3  SF_VAL_MW  SF_GLU_MW
 1876   2039  3  SF_VAL_MW  SF_LEU_MW
 1876   2040  3  SF_VAL_MW  SF_LYS_MW
 1876   2041  3  SF_VAL_MW  SF_ALA_MW
 1876   2042  3  SF_VAL_MW  SF_ALA_MW
 1876   2043  3  SF_VAL_MW  SF_PHE_MW
 1876   2044  3  SF_VAL_MW  SF_ASP_MW
 1876   2045  3  SF_VAL_MW  SF_LYS_MW
 1876   2046  3  SF_VAL_MW  SF_ALA_MW
 1876   2047  3  SF_VAL_MW  SF_LEU_MW
 1876   2048  3  SF_VAL_MW  SF_THR_MW
 1876   2049  3  SF_VAL_MW  SF_GLU_MW
 1876   2050  3  SF_VAL_MW  SF_LEU_MW
 1876   2051  3  SF_VAL_MW  SF_ARG_MW
 1876   2052  3  SF_VAL_MW  SF_GLN_MW
 1876   2053  3  SF_VAL_MW  SF_ASP_MW
 1876   2054  3  SF_VAL_MW  SF_GLY_MW
 1876   2055  3  SF_VAL_MW  SF_THR_MW
 1876   2056  3  SF_VAL_MW  SF_TYR_MW
 1876   2057  3  SF_VAL_MW  SF_ASP_MW
 1876   2058  3  SF_VAL_MW  SF_LYS_MW
 1876   2059  3  SF_VAL_MW  SF_MET_MW
 1876   2060  3  SF_VAL_MW  SF_ALA_MW
 1876   2061  3  SF_VAL_MW  SF_LYS_MW
 1876   2062  3  SF_VAL_MW  SF_LYS_MW
 1876   2063  3  SF_VAL_MW  SF_TYR_MW
 1876   2064  3  SF_VAL_MW  SF_PHE_MW
 1876   2065  3  SF_VAL_MW  SF_ASP_MW
 1876   2066  3  SF_VAL_MW  SF_PHE_MW
 1876   2067  3  SF_VAL_MW  SF_ASN_MW
 1876   2068  3  SF_VAL_MW  SF_VAL_MW
 1876   2069  3  SF_VAL_MW  SF_TYR_MW
 1876   2070  3  SF_VAL_MW  SF_GLY_MW
 1876   2071  3  SF_VAL_MW  SF_ASP_MW
 1877   1877  3  SF_LYS_MW  SF_LYS_MW
 1877   1878  3  SF_LYS_MW  SF_CYS_MW
 1877   1879  3  SF_LYS_MW  SF_THR_MW
 1877   1880  3  SF_LYS_MW  SF_TRP_MW
 1877   1881  3  SF_LYS_MW  SF_VAL_MW
 1877   1882  3  SF_LYS_MW  SF_ALA_MW
 1877   1883  3  SF_LYS_MW  SF_SER_MW
 1877   1884  3  SF_LYS_MW  SF_ASP_MW
 1877   1885  3  SF_LYS_MW  SF_PHE_MW
 1877   1886  3  SF_LYS_MW  SF_ASP_MW
 1877   1887  3  SF_LYS_MW  SF_ALA_MW
 1877   1888  3  SF_LYS_MW  SF_LEU_MW
 1877   1889  3  SF_LYS_MW  SF_ILE_MW
 1877   1890  3  SF_LYS_MW  SF_PRO_MW
 1877   1891  3  SF_LYS_MW  SF_SER_MW
 1877   1892  3  SF_LYS_MW  SF_LEU_MW
 1877   1893  3  SF_LYS_MW  SF_LYS_MW
 1877   1894  3  SF_LYS_MW  SF_ALA_MW
 1877   1895  3  SF_LYS_MW  SF_LYS_MW
 1877   1896  3  SF_LYS_MW  SF_LYS_MW
 1877   1897  3  SF_LYS_MW  SF_ILE_MW
 1877   1898  3  SF_LYS_MW  SF_ASP_MW
 1877   1899  3  SF_LYS_MW  SF_ALA_MW
 1877   1900  3  SF_LYS_MW  SF_ILE_MW
 1877   1901  3  SF_LYS_MW  SF_ILE_MW
 1877   1902  3  SF_LYS_MW  SF_SER_MW
 1877   1903  3  SF_LYS_MW  SF_SER_MW
 1877   1904  3  SF_LYS_MW  SF_LEU_MW
 1877   1905  3  SF_LYS_MW  SF_SER_MW
 1877   1906  3  SF_LYS_MW  SF_ILE_MW
 1877   1907  3  SF_LYS_MW  SF_THR_MW
 1877   1908  3  SF_LYS_MW  SF_ASP_MW
 1877   1909  3  SF_LYS_MW  SF_LYS_MW
 1877   1910  3  SF_LYS_MW  SF_ARG_MW
 1877   1911  3  SF_LYS_MW  SF_GLN_MW
 1877   1912  3  SF_LYS_MW  SF_GLN_MW
 1877   1913  3  SF_LYS_MW  SF_GLU_MW
 1877   1914  3  SF_LYS_MW  SF_ILE_MW
 1877   1915  3  SF_LYS_MW  SF_ALA_MW
 1877   1916  3  SF_LYS_MW  SF_PHE_MW
 1877   1917  3  SF_LYS_MW  SF_SER_MW
 1877   1918  3  SF_LYS_MW  SF_ASP_MW
 1877   1919  3  SF_LYS_MW  SF_LYS_MW
 1877   1920  3  SF_LYS_MW  SF_LEU_MW
 1877   1921  3  SF_LYS_MW  SF_TYR_MW
 1877   1922  3  SF_LYS_MW  SF_ALA_MW
 1877   1923  3  SF_LYS_MW  SF_ALA_MW
 1877   1924  3  SF_LYS_MW  SF_ASP_MW
 1877   1925  3  SF_LYS_MW  SF_SER_MW
 1877   1926  3  SF_LYS_MW  SF_ARG_MW
 1877   1927  3  SF_LYS_MW  SF_LEU_MW
 1877   1928  3  SF_LYS_MW  SF_ILE_MW
 1877   1929  3  SF_LYS_MW  SF_ALA_MW
 1877   1930  3  SF_LYS_MW  SF_ALA_MW
 1877   1931  3  SF_LYS_MW  SF_LYS_MW
 1877   1932  3  SF_LYS_MW  SF_GLY_MW
 1877   1933  3  SF_LYS_MW  SF_SER_MW
 1877   1934  3  SF_LYS_MW  SF_PRO_MW
 1877   1935  3  SF_LYS_MW  SF_ILE_MW
 1877   1936  3  SF_LYS_MW  SF_GLN_MW
 1877   1937  3  SF_LYS_MW  SF_PRO_MW
 1877   1938  3  SF_LYS_MW  SF_THR_MW
 1877   1939  3  SF_LYS_MW  SF_LEU_MW
 1877   1940  3  SF_LYS_MW  SF_GLU_MW
 1877   1941  3  SF_LYS_MW  SF_SER_MW
 1877   1942  3  SF_LYS_MW  SF_LEU_MW
 1877   1943  3  SF_LYS_MW  SF_LYS_MW
 1877   1944  3  SF_LYS_MW  SF_GLY_MW
 1877   1945  3  SF_LYS_MW  SF_LYS_MW
 1877   1946  3  SF_LYS_MW  SF_HIS_MW
 1877   1947  3  SF_LYS_MW  SF_VAL_MW
 1877   1948  3  SF_LYS_MW  SF_GLY_MW
 1877   1949  3  SF_LYS_MW  SF_VAL_MW
 1877   1950  3  SF_LYS_MW  SF_LEU_MW
 1877   1951  3  SF_LYS_MW  SF_GLN_MW
 1877   1952  3  SF_LYS_MW  SF_GLY_MW
 1877   1953  3  SF_LYS_MW  SF_SER_MW
 1877   1954  3  SF_LYS_MW  SF_THR_MW
 1877   1955  3  SF_LYS_MW  SF_GLN_MW
 1877   1956  3  SF_LYS_MW  SF_GLU_MW
 1877   1957  3  SF_LYS_MW  SF_ALA_MW
 1877   1958  3  SF_LYS_MW  SF_TYR_MW
 1877   1959  3  SF_LYS_MW  SF_ALA_MW
 1877   1960  3  SF_LYS_MW  SF_ASN_MW
 1877   1961  3  SF_LYS_MW  SF_ASP_MW
 1877   1962  3  SF_LYS_MW  SF_ASN_MW
 1877   1963  3  SF_LYS_MW  SF_TRP_MW
 1877   1964  3  SF_LYS_MW  SF_ARG_MW
 1877   1965  3  SF_LYS_MW  SF_THR_MW
 1877   1966  3  SF_LYS_MW  SF_LYS_MW
 1877   1967  3  SF_LYS_MW  SF_GLY_MW
 1877   1968  3  SF_LYS_MW  SF_VAL_MW
 1877   1969  3  SF_LYS_MW  SF_ASP_MW
 1877   1970  3  SF_LYS_MW  SF_VAL_MW
 1877   1971  3  SF_LYS_MW  SF_VAL_MW
 1877   1972  3  SF_LYS_MW  SF_ALA_MW
 1877   1973  3  SF_LYS_MW  SF_TYR_MW
 1877   1974  3  SF_LYS_MW  SF_ALA_MW
 1877   1975  3  SF_LYS_MW  SF_ASN_MW
 1877   1976  3  SF_LYS_MW  SF_GLN_MW
 1877   1977  3  SF_LYS_MW  SF_ASP_MW
 1877   1978  3  SF_LYS_MW  SF_LEU_MW
 1877   1979  3  SF_LYS_MW  SF_ILE_MW
 1877   1980  3  SF_LYS_MW  SF_TYR_MW
 1877   1981  3  SF_LYS_MW  SF_SER_MW
 1877   1982  3  SF_LYS_MW  SF_ASP_MW
 1877   1983  3  SF_LYS_MW  SF_LEU_MW
 1877   1984  3  SF_LYS_MW  SF_THR_MW
 1877   1985  3  SF_LYS_MW  SF_ALA_MW
 1877   1986  3  SF_LYS_MW  SF_GLY_MW
 1877   1987  3  SF_LYS_MW  SF_ARG_MW
 1877   1988  3  SF_LYS_MW  SF_LEU_MW
 1877   1989  3  SF_LYS_MW  SF_ASP_MW
 1877   1990  3  SF_LYS_MW  SF_ALA_MW
 1877   1991  3  SF_LYS_MW  SF_ALA_MW
 1877   1992  3  SF_LYS_MW  SF_LEU_MW
 1877   1993  3  SF_LYS_MW  SF_GLN_MW
 1877   1994  3  SF_LYS_MW  SF_ASP_MW
 1877   1995  3  SF_LYS_MW  SF_GLU_MW
 1877   1996  3  SF_LYS_MW  SF_VAL_MW
 1877   1997  3  SF_LYS_MW  SF_ALA_MW
 1877   1998  3  SF_LYS_MW  SF_ALA_MW
 1877   1999  3  SF_LYS_MW  SF_SER_MW
 1877   2000  3  SF_LYS_MW  SF_GLU_MW
 1877   2001  3  SF_LYS_MW  SF_GLY_MW
 1877   2002  3  SF_LYS_MW  SF_PHE_MW
 1877   2003  3  SF_LYS_MW  SF_LEU_MW
 1877   2004  3  SF_LYS_MW  SF_LYS_MW
 1877   2005  3  SF_LYS_MW  SF_GLN_MW
 1877   2006  3  SF_LYS_MW  SF_PRO_MW
 1877   2007  3  SF_LYS_MW  SF_ALA_MW
 1877   2008  3  SF_LYS_MW  SF_GLY_MW
 1877   2009  3  SF_LYS_MW  SF_LYS_MW
 1877   2010  3  SF_LYS_MW  SF_GLU_MW
 1877   2011  3  SF_LYS_MW  SF_TYR_MW
 1877   2012  3  SF_LYS_MW  SF_ALA_MW
 1877   2013  3  SF_LYS_MW  SF_PHE_MW
 1877   2014  3  SF_LYS_MW  SF_ALA_MW
 1877   2015  3  SF_LYS_MW  SF_GLY_MW
 1877   2016  3  SF_LYS_MW  SF_PRO_MW
 1877   2017  3  SF_LYS_MW  SF_SER_MW
 1877   2018  3  SF_LYS_MW  SF_VAL_MW
 1877   2019  3  SF_LYS_MW  SF_LYS_MW
 1877   2020  3  SF_LYS_MW  SF_ASP_MW
 1877   2021  3  SF_LYS_MW  SF_LYS_MW
 1877   2022  3  SF_LYS_MW  SF_LYS_MW
 1877   2023  3  SF_LYS_MW  SF_TYR_MW
 1877   2024  3  SF_LYS_MW  SF_PHE_MW
 1877   2025  3  SF_LYS_MW  SF_GLY_MW
 1877   2026  3  SF_LYS_MW  SF_ASP_MW
 1877   2027  3  SF_LYS_MW  SF_GLY_MW
 1877   2028  3  SF_LYS_MW  SF_THR_MW
 1877   2029  3  SF_LYS_MW  SF_GLY_MW
 1877   2030  3  SF_LYS_MW  SF_VAL_MW
 1877   2031  3  SF_LYS_MW  SF_GLY_MW
 1877   2032  3  SF_LYS_MW  SF_LEU_MW
 1877   2033  3  SF_LYS_MW  SF_ARG_MW
 1877   2034  3  SF_LYS_MW  SF_LYS_MW
 1877   2035  3  SF_LYS_MW  SF_ASP_MW
 1877   2036  3  SF_LYS_MW  SF_ASP_MW
 1877   2037  3  SF_LYS_MW  SF_THR_MW
 1877   2038  3  SF_LYS_MW  SF_GLU_MW
 1877   2039  3  SF_LYS_MW  SF_LEU_MW
 1877   2040  3  SF_LYS_MW  SF_LYS_MW
 1877   2041  3  SF_LYS_MW  SF_ALA_MW
 1877   2042  3  SF_LYS_MW  SF_ALA_MW
 1877   2043  3  SF_LYS_MW  SF_PHE_MW
 1877   2044  3  SF_LYS_MW  SF_ASP_MW
 1877   2045  3  SF_LYS_MW  SF_LYS_MW
 1877   2046  3  SF_LYS_MW  SF_ALA_MW
 1877   2047  3  SF_LYS_MW  SF_LEU_MW
 1877   2048  3  SF_LYS_MW  SF_THR_MW
 1877   2049  3  SF_LYS_MW  SF_GLU_MW
 1877   2050  3  SF_LYS_MW  SF_LEU_MW
 1877   2051  3  SF_LYS_MW  SF_ARG_MW
 1877   2052  3  SF_LYS_MW  SF_GLN_MW
 1877   2053  3  SF_LYS_MW  SF_ASP_MW
 1877   2054  3  SF_LYS_MW  SF_GLY_MW
 1877   2055  3  SF_LYS_MW  SF_THR_MW
 1877   2056  3  SF_LYS_MW  SF_TYR_MW
 1877   2057  3  SF_LYS_MW  SF_ASP_MW
 1877   2058  3  SF_LYS_MW  SF_LYS_MW
 1877   2059  3  SF_LYS_MW  SF_MET_MW
 1877   2060  3  SF_LYS_MW  SF_ALA_MW
 1877   2061  3  SF_LYS_MW  SF_LYS_MW
 1877   2062  3  SF_LYS_MW  SF_LYS_MW
 1877   2063  3  SF_LYS_MW  SF_TYR_MW
 1877   2064  3  SF_LYS_MW  SF_PHE_MW
 1877   2065  3  SF_LYS_MW  SF_ASP_MW
 1877   2066  3  SF_LYS_MW  SF_PHE_MW
 1877   2067  3  SF_LYS_MW  SF_ASN_MW
 1877   2068  3  SF_LYS_MW  SF_VAL_MW
 1877   2069  3  SF_LYS_MW  SF_TYR_MW
 1877   2070  3  SF_LYS_MW  SF_GLY_MW
 1877   2071  3  SF_LYS_MW  SF_ASP_MW
 1878   1878  3  SF_CYS_MW  SF_CYS_MW
 1878   1879  3  SF_CYS_MW  SF_THR_MW
 1878   1880  3  SF_CYS_MW  SF_TRP_MW
 1878   1881  3  SF_CYS_MW  SF_VAL_MW
 1878   1882  3  SF_CYS_MW  SF_ALA_MW
 1878   1883  3  SF_CYS_MW  SF_SER_MW
 1878   1884  3  SF_CYS_MW  SF_ASP_MW
 1878   1885  3  SF_CYS_MW  SF_PHE_MW
 1878   1886  3  SF_CYS_MW  SF_ASP_MW
 1878   1887  3  SF_CYS_MW  SF_ALA_MW
 1878   1888  3  SF_CYS_MW  SF_LEU_MW
 1878   1889  3  SF_CYS_MW  SF_ILE_MW
 1878   1890  3  SF_CYS_MW  SF_PRO_MW
 1878   1891  3  SF_CYS_MW  SF_SER_MW
 1878   1892  3  SF_CYS_MW  SF_LEU_MW
 1878   1893  3  SF_CYS_MW  SF_LYS_MW
 1878   1894  3  SF_CYS_MW  SF_ALA_MW
 1878   1895  3  SF_CYS_MW  SF_LYS_MW
 1878   1896  3  SF_CYS_MW  SF_LYS_MW
 1878   1897  3  SF_CYS_MW  SF_ILE_MW
 1878   1898  3  SF_CYS_MW  SF_ASP_MW
 1878   1899  3  SF_CYS_MW  SF_ALA_MW
 1878   1900  3  SF_CYS_MW  SF_ILE_MW
 1878   1901  3  SF_CYS_MW  SF_ILE_MW
 1878   1902  3  SF_CYS_MW  SF_SER_MW
 1878   1903  3  SF_CYS_MW  SF_SER_MW
 1878   1904  3  SF_CYS_MW  SF_LEU_MW
 1878   1905  3  SF_CYS_MW  SF_SER_MW
 1878   1906  3  SF_CYS_MW  SF_ILE_MW
 1878   1907  3  SF_CYS_MW  SF_THR_MW
 1878   1908  3  SF_CYS_MW  SF_ASP_MW
 1878   1909  3  SF_CYS_MW  SF_LYS_MW
 1878   1910  3  SF_CYS_MW  SF_ARG_MW
 1878   1911  3  SF_CYS_MW  SF_GLN_MW
 1878   1912  3  SF_CYS_MW  SF_GLN_MW
 1878   1913  3  SF_CYS_MW  SF_GLU_MW
 1878   1914  3  SF_CYS_MW  SF_ILE_MW
 1878   1915  3  SF_CYS_MW  SF_ALA_MW
 1878   1916  3  SF_CYS_MW  SF_PHE_MW
 1878   1917  3  SF_CYS_MW  SF_SER_MW
 1878   1918  3  SF_CYS_MW  SF_ASP_MW
 1878   1919  3  SF_CYS_MW  SF_LYS_MW
 1878   1920  3  SF_CYS_MW  SF_LEU_MW
 1878   1921  3  SF_CYS_MW  SF_TYR_MW
 1878   1922  3  SF_CYS_MW  SF_ALA_MW
 1878   1923  3  SF_CYS_MW  SF_ALA_MW
 1878   1924  3  SF_CYS_MW  SF_ASP_MW
 1878   1925  3  SF_CYS_MW  SF_SER_MW
 1878   1926  3  SF_CYS_MW  SF_ARG_MW
 1878   1927  3  SF_CYS_MW  SF_LEU_MW
 1878   1928  3  SF_CYS_MW  SF_ILE_MW
 1878   1929  3  SF_CYS_MW  SF_ALA_MW
 1878   1930  3  SF_CYS_MW  SF_ALA_MW
 1878   1931  3  SF_CYS_MW  SF_LYS_MW
 1878   1932  3  SF_CYS_MW  SF_GLY_MW
 1878   1933  3  SF_CYS_MW  SF_SER_MW
 1878   1934  3  SF_CYS_MW  SF_PRO_MW
 1878   1935  3  SF_CYS_MW  SF_ILE_MW
 1878   1936  3  SF_CYS_MW  SF_GLN_MW
 1878   1937  3  SF_CYS_MW  SF_PRO_MW
 1878   1938  3  SF_CYS_MW  SF_THR_MW
 1878   1939  3  SF_CYS_MW  SF_LEU_MW
 1878   1940  3  SF_CYS_MW  SF_GLU_MW
 1878   1941  3  SF_CYS_MW  SF_SER_MW
 1878   1942  3  SF_CYS_MW  SF_LEU_MW
 1878   1943  3  SF_CYS_MW  SF_LYS_MW
 1878   1944  3  SF_CYS_MW  SF_GLY_MW
 1878   1945  3  SF_CYS_MW  SF_LYS_MW
 1878   1946  3  SF_CYS_MW  SF_HIS_MW
 1878   1947  3  SF_CYS_MW  SF_VAL_MW
 1878   1948  3  SF_CYS_MW  SF_GLY_MW
 1878   1949  3  SF_CYS_MW  SF_VAL_MW
 1878   1950  3  SF_CYS_MW  SF_LEU_MW
 1878   1951  3  SF_CYS_MW  SF_GLN_MW
 1878   1952  3  SF_CYS_MW  SF_GLY_MW
 1878   1953  3  SF_CYS_MW  SF_SER_MW
 1878   1954  3  SF_CYS_MW  SF_THR_MW
 1878   1955  3  SF_CYS_MW  SF_GLN_MW
 1878   1956  3  SF_CYS_MW  SF_GLU_MW
 1878   1957  3  SF_CYS_MW  SF_ALA_MW
 1878   1958  3  SF_CYS_MW  SF_TYR_MW
 1878   1959  3  SF_CYS_MW  SF_ALA_MW
 1878   1960  3  SF_CYS_MW  SF_ASN_MW
 1878   1961  3  SF_CYS_MW  SF_ASP_MW
 1878   1962  3  SF_CYS_MW  SF_ASN_MW
 1878   1963  3  SF_CYS_MW  SF_TRP_MW
 1878   1964  3  SF_CYS_MW  SF_ARG_MW
 1878   1965  3  SF_CYS_MW  SF_THR_MW
 1878   1966  3  SF_CYS_MW  SF_LYS_MW
 1878   1967  3  SF_CYS_MW  SF_GLY_MW
 1878   1968  3  SF_CYS_MW  SF_VAL_MW
 1878   1969  3  SF_CYS_MW  SF_ASP_MW
 1878   1970  3  SF_CYS_MW  SF_VAL_MW
 1878   1971  3  SF_CYS_MW  SF_VAL_MW
 1878   1972  3  SF_CYS_MW  SF_ALA_MW
 1878   1973  3  SF_CYS_MW  SF_TYR_MW
 1878   1974  3  SF_CYS_MW  SF_ALA_MW
 1878   1975  3  SF_CYS_MW  SF_ASN_MW
 1878   1976  3  SF_CYS_MW  SF_GLN_MW
 1878   1977  3  SF_CYS_MW  SF_ASP_MW
 1878   1978  3  SF_CYS_MW  SF_LEU_MW
 1878   1979  3  SF_CYS_MW  SF_ILE_MW
 1878   1980  3  SF_CYS_MW  SF_TYR_MW
 1878   1981  3  SF_CYS_MW  SF_SER_MW
 1878   1982  3  SF_CYS_MW  SF_ASP_MW
 1878   1983  3  SF_CYS_MW  SF_LEU_MW
 1878   1984  3  SF_CYS_MW  SF_THR_MW
 1878   1985  3  SF_CYS_MW  SF_ALA_MW
 1878   1986  3  SF_CYS_MW  SF_GLY_MW
 1878   1987  3  SF_CYS_MW  SF_ARG_MW
 1878   1988  3  SF_CYS_MW  SF_LEU_MW
 1878   1989  3  SF_CYS_MW  SF_ASP_MW
 1878   1990  3  SF_CYS_MW  SF_ALA_MW
 1878   1991  3  SF_CYS_MW  SF_ALA_MW
 1878   1992  3  SF_CYS_MW  SF_LEU_MW
 1878   1993  3  SF_CYS_MW  SF_GLN_MW
 1878   1994  3  SF_CYS_MW  SF_ASP_MW
 1878   1995  3  SF_CYS_MW  SF_GLU_MW
 1878   1996  3  SF_CYS_MW  SF_VAL_MW
 1878   1997  3  SF_CYS_MW  SF_ALA_MW
 1878   1998  3  SF_CYS_MW  SF_ALA_MW
 1878   1999  3  SF_CYS_MW  SF_SER_MW
 1878   2000  3  SF_CYS_MW  SF_GLU_MW
 1878   2001  3  SF_CYS_MW  SF_GLY_MW
 1878   2002  3  SF_CYS_MW  SF_PHE_MW
 1878   2003  3  SF_CYS_MW  SF_LEU_MW
 1878   2004  3  SF_CYS_MW  SF_LYS_MW
 1878   2005  3  SF_CYS_MW  SF_GLN_MW
 1878   2006  3  SF_CYS_MW  SF_PRO_MW
 1878   2007  3  SF_CYS_MW  SF_ALA_MW
 1878   2008  3  SF_CYS_MW  SF_GLY_MW
 1878   2009  3  SF_CYS_MW  SF_LYS_MW
 1878   2010  3  SF_CYS_MW  SF_GLU_MW
 1878   2011  3  SF_CYS_MW  SF_TYR_MW
 1878   2012  3  SF_CYS_MW  SF_ALA_MW
 1878   2013  3  SF_CYS_MW  SF_PHE_MW
 1878   2014  3  SF_CYS_MW  SF_ALA_MW
 1878   2015  3  SF_CYS_MW  SF_GLY_MW
 1878   2016  3  SF_CYS_MW  SF_PRO_MW
 1878   2017  3  SF_CYS_MW  SF_SER_MW
 1878   2018  3  SF_CYS_MW  SF_VAL_MW
 1878   2019  3  SF_CYS_MW  SF_LYS_MW
 1878   2020  3  SF_CYS_MW  SF_ASP_MW
 1878   2021  3  SF_CYS_MW  SF_LYS_MW
 1878   2022  3  SF_CYS_MW  SF_LYS_MW
 1878   2023  3  SF_CYS_MW  SF_TYR_MW
 1878   2024  3  SF_CYS_MW  SF_PHE_MW
 1878   2025  3  SF_CYS_MW  SF_GLY_MW
 1878   2026  3  SF_CYS_MW  SF_ASP_MW
 1878   2027  3  SF_CYS_MW  SF_GLY_MW
 1878   2028  3  SF_CYS_MW  SF_THR_MW
 1878   2029  3  SF_CYS_MW  SF_GLY_MW
 1878   2030  3  SF_CYS_MW  SF_VAL_MW
 1878   2031  3  SF_CYS_MW  SF_GLY_MW
 1878   2032  3  SF_CYS_MW  SF_LEU_MW
 1878   2033  3  SF_CYS_MW  SF_ARG_MW
 1878   2034  3  SF_CYS_MW  SF_LYS_MW
 1878   2035  3  SF_CYS_MW  SF_ASP_MW
 1878   2036  3  SF_CYS_MW  SF_ASP_MW
 1878   2037  3  SF_CYS_MW  SF_THR_MW
 1878   2038  3  SF_CYS_MW  SF_GLU_MW
 1878   2039  3  SF_CYS_MW  SF_LEU_MW
 1878   2040  3  SF_CYS_MW  SF_LYS_MW
 1878   2041  3  SF_CYS_MW  SF_ALA_MW
 1878   2042  3  SF_CYS_MW  SF_ALA_MW
 1878   2043  3  SF_CYS_MW  SF_PHE_MW
 1878   2044  3  SF_CYS_MW  SF_ASP_MW
 1878   2045  3  SF_CYS_MW  SF_LYS_MW
 1878   2046  3  SF_CYS_MW  SF_ALA_MW
 1878   2047  3  SF_CYS_MW  SF_LEU_MW
 1878   2048  3  SF_CYS_MW  SF_THR_MW
 1878   2049  3  SF_CYS_MW  SF_GLU_MW
 1878   2050  3  SF_CYS_MW  SF_LEU_MW
 1878   2051  3  SF_CYS_MW  SF_ARG_MW
 1878   2052  3  SF_CYS_MW  SF_GLN_MW
 1878   2053  3  SF_CYS_MW  SF_ASP_MW
 1878   2054  3  SF_CYS_MW  SF_GLY_MW
 1878   2055  3  SF_CYS_MW  SF_THR_MW
 1878   2056  3  SF_CYS_MW  SF_TYR_MW
 1878   2057  3  SF_CYS_MW  SF_ASP_MW
 1878   2058  3  SF_CYS_MW  SF_LYS_MW
 1878   2059  3  SF_CYS_MW  SF_MET_MW
 1878   2060  3  SF_CYS_MW  SF_ALA_MW
 1878   2061  3  SF_CYS_MW  SF_LYS_MW
 1878   2062  3  SF_CYS_MW  SF_LYS_MW
 1878   2063  3  SF_CYS_MW  SF_TYR_MW
 1878   2064  3  SF_CYS_MW  SF_PHE_MW
 1878   2065  3  SF_CYS_MW  SF_ASP_MW
 1878   2066  3  SF_CYS_MW  SF_PHE_MW
 1878   2067  3  SF_CYS_MW  SF_ASN_MW
 1878   2068  3  SF_CYS_MW  SF_VAL_MW
 1878   2069  3  SF_CYS_MW  SF_TYR_MW
 1878   2070  3  SF_CYS_MW  SF_GLY_MW
 1878   2071  3  SF_CYS_MW  SF_ASP_MW
 1879   1879  3  SF_THR_MW  SF_THR_MW
 1879   1880  3  SF_THR_MW  SF_TRP_MW
 1879   1881  3  SF_THR_MW  SF_VAL_MW
 1879   1882  3  SF_THR_MW  SF_ALA_MW
 1879   1883  3  SF_THR_MW  SF_SER_MW
 1879   1884  3  SF_THR_MW  SF_ASP_MW
 1879   1885  3  SF_THR_MW  SF_PHE_MW
 1879   1886  3  SF_THR_MW  SF_ASP_MW
 1879   1887  3  SF_THR_MW  SF_ALA_MW
 1879   1888  3  SF_THR_MW  SF_LEU_MW
 1879   1889  3  SF_THR_MW  SF_ILE_MW
 1879   1890  3  SF_THR_MW  SF_PRO_MW
 1879   1891  3  SF_THR_MW  SF_SER_MW
 1879   1892  3  SF_THR_MW  SF_LEU_MW
 1879   1893  3  SF_THR_MW  SF_LYS_MW
 1879   1894  3  SF_THR_MW  SF_ALA_MW
 1879   1895  3  SF_THR_MW  SF_LYS_MW
 1879   1896  3  SF_THR_MW  SF_LYS_MW
 1879   1897  3  SF_THR_MW  SF_ILE_MW
 1879   1898  3  SF_THR_MW  SF_ASP_MW
 1879   1899  3  SF_THR_MW  SF_ALA_MW
 1879   1900  3  SF_THR_MW  SF_ILE_MW
 1879   1901  3  SF_THR_MW  SF_ILE_MW
 1879   1902  3  SF_THR_MW  SF_SER_MW
 1879   1903  3  SF_THR_MW  SF_SER_MW
 1879   1904  3  SF_THR_MW  SF_LEU_MW
 1879   1905  3  SF_THR_MW  SF_SER_MW
 1879   1906  3  SF_THR_MW  SF_ILE_MW
 1879   1907  3  SF_THR_MW  SF_THR_MW
 1879   1908  3  SF_THR_MW  SF_ASP_MW
 1879   1909  3  SF_THR_MW  SF_LYS_MW
 1879   1910  3  SF_THR_MW  SF_ARG_MW
 1879   1911  3  SF_THR_MW  SF_GLN_MW
 1879   1912  3  SF_THR_MW  SF_GLN_MW
 1879   1913  3  SF_THR_MW  SF_GLU_MW
 1879   1914  3  SF_THR_MW  SF_ILE_MW
 1879   1915  3  SF_THR_MW  SF_ALA_MW
 1879   1916  3  SF_THR_MW  SF_PHE_MW
 1879   1917  3  SF_THR_MW  SF_SER_MW
 1879   1918  3  SF_THR_MW  SF_ASP_MW
 1879   1919  3  SF_THR_MW  SF_LYS_MW
 1879   1920  3  SF_THR_MW  SF_LEU_MW
 1879   1921  3  SF_THR_MW  SF_TYR_MW
 1879   1922  3  SF_THR_MW  SF_ALA_MW
 1879   1923  3  SF_THR_MW  SF_ALA_MW
 1879   1924  3  SF_THR_MW  SF_ASP_MW
 1879   1925  3  SF_THR_MW  SF_SER_MW
 1879   1926  3  SF_THR_MW  SF_ARG_MW
 1879   1927  3  SF_THR_MW  SF_LEU_MW
 1879   1928  3  SF_THR_MW  SF_ILE_MW
 1879   1929  3  SF_THR_MW  SF_ALA_MW
 1879   1930  3  SF_THR_MW  SF_ALA_MW
 1879   1931  3  SF_THR_MW  SF_LYS_MW
 1879   1932  3  SF_THR_MW  SF_GLY_MW
 1879   1933  3  SF_THR_MW  SF_SER_MW
 1879   1934  3  SF_THR_MW  SF_PRO_MW
 1879   1935  3  SF_THR_MW  SF_ILE_MW
 1879   1936  3  SF_THR_MW  SF_GLN_MW
 1879   1937  3  SF_THR_MW  SF_PRO_MW
 1879   1938  3  SF_THR_MW  SF_THR_MW
 1879   1939  3  SF_THR_MW  SF_LEU_MW
 1879   1940  3  SF_THR_MW  SF_GLU_MW
 1879   1941  3  SF_THR_MW  SF_SER_MW
 1879   1942  3  SF_THR_MW  SF_LEU_MW
 1879   1943  3  SF_THR_MW  SF_LYS_MW
 1879   1944  3  SF_THR_MW  SF_GLY_MW
 1879   1945  3  SF_THR_MW  SF_LYS_MW
 1879   1946  3  SF_THR_MW  SF_HIS_MW
 1879   1947  3  SF_THR_MW  SF_VAL_MW
 1879   1948  3  SF_THR_MW  SF_GLY_MW
 1879   1949  3  SF_THR_MW  SF_VAL_MW
 1879   1950  3  SF_THR_MW  SF_LEU_MW
 1879   1951  3  SF_THR_MW  SF_GLN_MW
 1879   1952  3  SF_THR_MW  SF_GLY_MW
 1879   1953  3  SF_THR_MW  SF_SER_MW
 1879   1954  3  SF_THR_MW  SF_THR_MW
 1879   1955  3  SF_THR_MW  SF_GLN_MW
 1879   1956  3  SF_THR_MW  SF_GLU_MW
 1879   1957  3  SF_THR_MW  SF_ALA_MW
 1879   1958  3  SF_THR_MW  SF_TYR_MW
 1879   1959  3  SF_THR_MW  SF_ALA_MW
 1879   1960  3  SF_THR_MW  SF_ASN_MW
 1879   1961  3  SF_THR_MW  SF_ASP_MW
 1879   1962  3  SF_THR_MW  SF_ASN_MW
 1879   1963  3  SF_THR_MW  SF_TRP_MW
 1879   1964  3  SF_THR_MW  SF_ARG_MW
 1879   1965  3  SF_THR_MW  SF_THR_MW
 1879   1966  3  SF_THR_MW  SF_LYS_MW
 1879   1967  3  SF_THR_MW  SF_GLY_MW
 1879   1968  3  SF_THR_MW  SF_VAL_MW
 1879   1969  3  SF_THR_MW  SF_ASP_MW
 1879   1970  3  SF_THR_MW  SF_VAL_MW
 1879   1971  3  SF_THR_MW  SF_VAL_MW
 1879   1972  3  SF_THR_MW  SF_ALA_MW
 1879   1973  3  SF_THR_MW  SF_TYR_MW
 1879   1974  3  SF_THR_MW  SF_ALA_MW
 1879   1975  3  SF_THR_MW  SF_ASN_MW
 1879   1976  3  SF_THR_MW  SF_GLN_MW
 1879   1977  3  SF_THR_MW  SF_ASP_MW
 1879   1978  3  SF_THR_MW  SF_LEU_MW
 1879   1979  3  SF_THR_MW  SF_ILE_MW
 1879   1980  3  SF_THR_MW  SF_TYR_MW
 1879   1981  3  SF_THR_MW  SF_SER_MW
 1879   1982  3  SF_THR_MW  SF_ASP_MW
 1879   1983  3  SF_THR_MW  SF_LEU_MW
 1879   1984  3  SF_THR_MW  SF_THR_MW
 1879   1985  3  SF_THR_MW  SF_ALA_MW
 1879   1986  3  SF_THR_MW  SF_GLY_MW
 1879   1987  3  SF_THR_MW  SF_ARG_MW
 1879   1988  3  SF_THR_MW  SF_LEU_MW
 1879   1989  3  SF_THR_MW  SF_ASP_MW
 1879   1990  3  SF_THR_MW  SF_ALA_MW
 1879   1991  3  SF_THR_MW  SF_ALA_MW
 1879   1992  3  SF_THR_MW  SF_LEU_MW
 1879   1993  3  SF_THR_MW  SF_GLN_MW
 1879   1994  3  SF_THR_MW  SF_ASP_MW
 1879   1995  3  SF_THR_MW  SF_GLU_MW
 1879   1996  3  SF_THR_MW  SF_VAL_MW
 1879   1997  3  SF_THR_MW  SF_ALA_MW
 1879   1998  3  SF_THR_MW  SF_ALA_MW
 1879   1999  3  SF_THR_MW  SF_SER_MW
 1879   2000  3  SF_THR_MW  SF_GLU_MW
 1879   2001  3  SF_THR_MW  SF_GLY_MW
 1879   2002  3  SF_THR_MW  SF_PHE_MW
 1879   2003  3  SF_THR_MW  SF_LEU_MW
 1879   2004  3  SF_THR_MW  SF_LYS_MW
 1879   2005  3  SF_THR_MW  SF_GLN_MW
 1879   2006  3  SF_THR_MW  SF_PRO_MW
 1879   2007  3  SF_THR_MW  SF_ALA_MW
 1879   2008  3  SF_THR_MW  SF_GLY_MW
 1879   2009  3  SF_THR_MW  SF_LYS_MW
 1879   2010  3  SF_THR_MW  SF_GLU_MW
 1879   2011  3  SF_THR_MW  SF_TYR_MW
 1879   2012  3  SF_THR_MW  SF_ALA_MW
 1879   2013  3  SF_THR_MW  SF_PHE_MW
 1879   2014  3  SF_THR_MW  SF_ALA_MW
 1879   2015  3  SF_THR_MW  SF_GLY_MW
 1879   2016  3  SF_THR_MW  SF_PRO_MW
 1879   2017  3  SF_THR_MW  SF_SER_MW
 1879   2018  3  SF_THR_MW  SF_VAL_MW
 1879   2019  3  SF_THR_MW  SF_LYS_MW
 1879   2020  3  SF_THR_MW  SF_ASP_MW
 1879   2021  3  SF_THR_MW  SF_LYS_MW
 1879   2022  3  SF_THR_MW  SF_LYS_MW
 1879   2023  3  SF_THR_MW  SF_TYR_MW
 1879   2024  3  SF_THR_MW  SF_PHE_MW
 1879   2025  3  SF_THR_MW  SF_GLY_MW
 1879   2026  3  SF_THR_MW  SF_ASP_MW
 1879   2027  3  SF_THR_MW  SF_GLY_MW
 1879   2028  3  SF_THR_MW  SF_THR_MW
 1879   2029  3  SF_THR_MW  SF_GLY_MW
 1879   2030  3  SF_THR_MW  SF_VAL_MW
 1879   2031  3  SF_THR_MW  SF_GLY_MW
 1879   2032  3  SF_THR_MW  SF_LEU_MW
 1879   2033  3  SF_THR_MW  SF_ARG_MW
 1879   2034  3  SF_THR_MW  SF_LYS_MW
 1879   2035  3  SF_THR_MW  SF_ASP_MW
 1879   2036  3  SF_THR_MW  SF_ASP_MW
 1879   2037  3  SF_THR_MW  SF_THR_MW
 1879   2038  3  SF_THR_MW  SF_GLU_MW
 1879   2039  3  SF_THR_MW  SF_LEU_MW
 1879   2040  3  SF_THR_MW  SF_LYS_MW
 1879   2041  3  SF_THR_MW  SF_ALA_MW
 1879   2042  3  SF_THR_MW  SF_ALA_MW
 1879   2043  3  SF_THR_MW  SF_PHE_MW
 1879   2044  3  SF_THR_MW  SF_ASP_MW
 1879   2045  3  SF_THR_MW  SF_LYS_MW
 1879   2046  3  SF_THR_MW  SF_ALA_MW
 1879   2047  3  SF_THR_MW  SF_LEU_MW
 1879   2048  3  SF_THR_MW  SF_THR_MW
 1879   2049  3  SF_THR_MW  SF_GLU_MW
 1879   2050  3  SF_THR_MW  SF_LEU_MW
 1879   2051  3  SF_THR_MW  SF_ARG_MW
 1879   2052  3  SF_THR_MW  SF_GLN_MW
 1879   2053  3  SF_THR_MW  SF_ASP_MW
 1879   2054  3  SF_THR_MW  SF_GLY_MW
 1879   2055  3  SF_THR_MW  SF_THR_MW
[truncated: 704,673 more chars]
