# Supplementary material for: Rapid interpretation of small-angle X-ray scattering data
Source: PLoS Comput Biol. 2019 Mar 22;15(3):e1006900. doi: 10.1371/journal.pcbi.1006900 (PMC6447237; doi:10.1371/journal.pcbi.1006900)
Supplement: S1 Archive — (ZIP) [file pcbi.1006900.s019.zip › S1_Archive/sims/Lao/holoApo/saxs1LST.gro]

Automated gro file generation of a structure based model for PDB ID 1LST_ed_whatif_noligand by pythonBioPackage, 2017-8-17 131253
 2071
    1ALA      N    1   6.680  10.687   7.626
    1ALA     CA    2   6.775  10.654   7.730
    1ALA      C    3   6.819  10.507   7.725
    1ALA      O    4   6.794  10.431   7.816
    1ALA     CB    5   6.715  10.684   7.865
    2LEU      N    6   6.885  10.468   7.617
    2LEU     CA    7   6.947  10.337   7.613
    2LEU      C    8   7.082  10.342   7.686
    2LEU      O    9   7.143  10.448   7.692
    2LEU     CB   10   6.969  10.295   7.469
    2LEU     CG   11   6.843  10.292   7.383
    2LEU    CD1   12   6.879  10.248   7.244
    2LEU    CD2   13   6.740  10.200   7.448
    3PRO      N   14   7.125  10.232   7.749
    3PRO     CA   15   7.256  10.230   7.817
    3PRO      C   16   7.373  10.255   7.720
    3PRO      O   17   7.361  10.237   7.599
    3PRO     CB   18   7.263  10.089   7.877
    3PRO     CG   19   7.168  10.007   7.797
    3PRO     CD   20   7.055  10.103   7.761
    4GLN      N   21   7.483  10.307   7.774
    4GLN     CA   22   7.601  10.333   7.693
    4GLN      C   23   7.658  10.201   7.644
    4GLN      O   24   7.710  10.191   7.532
    4GLN     CB   25   7.706  10.405   7.777
    4GLN     CG   26   7.841  10.415   7.709
    4GLN     CD   27   7.829  10.467   7.567
    4GLN    OE1   28   7.767  10.571   7.541
    4GLN    NE2   29   7.889  10.394   7.473
    5THR      N   30   7.648  10.102   7.730
    5THR     CA   31   7.690   9.967   7.701
    5THR      C   32   7.577   9.871   7.730
    5THR      O   33   7.516   9.878   7.838
    5THR     CB   34   7.809   9.932   7.790
    5THR    OG1   35   7.911  10.030   7.771
    5THR    CG2   36   7.863   9.792   7.759
    6VAL      N   37   7.535   9.800   7.627
    6VAL     CA   38   7.438   9.694   7.642
    6VAL      C   39   7.510   9.562   7.666
    6VAL      O   40   7.600   9.528   7.591
    6VAL     CB   41   7.351   9.686   7.518
    6VAL    CG1   42   7.251   9.571   7.527
    6VAL    CG2   43   7.283   9.819   7.495
    7ARG      N   44   7.479   9.498   7.779
    7ARG     CA   45   7.544   9.374   7.818
    7ARG      C   46   7.461   9.255   7.769
    7ARG      O   47   7.343   9.246   7.800
    7ARG     CB   48   7.562   9.372   7.969
    7ARG     CG   49   7.658   9.480   8.019
    7ARG     CD   50   7.666   9.497   8.171
    7ARG     NE   51   7.679   9.368   8.241
    7ARG     CZ   52   7.793   9.298   8.245
    7ARG    NH1   53   7.796   9.183   8.310
    7ARG    NH2   54   7.904   9.342   8.184
    8ILE      N   55   7.516   9.177   7.676
    8ILE     CA   56   7.442   9.068   7.612
    8ILE      C   57   7.496   8.934   7.659
    8ILE      O   58   7.616   8.907   7.643
    8ILE     CB   59   7.452   9.076   7.459
    8ILE    CG1   60   7.419   9.217   7.409
    8ILE    CG2   61   7.362   8.969   7.396
    8ILE    CD1   62   7.438   9.237   7.258
    9GLY      N   63   7.409   8.854   7.718
    9GLY     CA   64   7.445   8.721   7.763
    9GLY      C   65   7.421   8.618   7.655
    9GLY      O   66   7.319   8.622   7.584
   10THR      N   67   7.512   8.522   7.647
   10THR     CA   68   7.502   8.412   7.553
   10THR      C   69   7.571   8.288   7.611
   10THR      O   70   7.658   8.297   7.698
   10THR     CB   71   7.562   8.450   7.416
   10THR    OG1   72   7.520   8.355   7.318
   10THR    CG2   73   7.715   8.456   7.422
   11ASP      N   74   7.522   8.172   7.568
   11ASP     CA   75   7.580   8.045   7.606
   11ASP      C   76   7.661   7.991   7.490
   11ASP      O   77   7.608   7.955   7.384
   11ASP     CB   78   7.466   7.949   7.645
   11ASP     CG   79   7.505   7.801   7.638
   11ASP    OD1   80   7.623   7.767   7.662
   11ASP    OD2   81   7.415   7.720   7.610
   12THR      N   82   7.792   7.994   7.507
   12THR     CA   83   7.886   7.973   7.397
   12THR      C   84   7.914   7.825   7.369
   12THR      O   85   8.025   7.789   7.332
   12THR     CB   86   8.016   8.048   7.426
   12THR    OG1   87   8.061   8.018   7.560
   12THR    CG2   88   7.993   8.199   7.416
   13THR      N   89   7.812   7.739   7.383
   13THR     CA   90   7.828   7.597   7.350
   13THR      C   91   7.721   7.549   7.252
   13THR      O   92   7.668   7.440   7.265
   13THR     CB   93   7.826   7.510   7.477
   13THR    OG1   94   7.703   7.527   7.546
   13THR    CG2   95   7.941   7.547   7.572
   14TYR      N   96   7.689   7.630   7.152
   14TYR     CA   97   7.581   7.598   7.061
   14TYR      C   98   7.618   7.643   6.919
   14TYR      O   99   7.554   7.732   6.862
   14TYR     CB  100   7.454   7.668   7.108
   14TYR     CG  101   7.328   7.583   7.107
   14TYR    CD1  102   7.316   7.468   7.185
   14TYR    CD2  103   7.220   7.620   7.029
   14TYR    CE1  104   7.198   7.392   7.182
   14TYR    CE2  105   7.105   7.547   7.026
   14TYR     CZ  106   7.093   7.434   7.102
   14TYR     OH  107   6.975   7.363   7.095
   15ALA      N  108   7.726   7.589   6.865
   15ALA     CA  109   7.768   7.622   6.730
   15ALA      C  110   7.662   7.572   6.631
   15ALA      O  111   7.592   7.476   6.661
   15ALA     CB  112   7.899   7.555   6.702
   16PRO      N  113   7.636   7.645   6.522
   16PRO     CA  114   7.715   7.760   6.476
   16PRO      C  115   7.655   7.894   6.520
   16PRO      O  116   7.687   7.998   6.464
   16PRO     CB  117   7.705   7.746   6.325
   16PRO     CG  118   7.565   7.696   6.304
   16PRO     CD  119   7.534   7.609   6.424
   17PHE      N  120   7.570   7.892   6.623
   17PHE     CA  121   7.502   8.014   6.668
   17PHE      C  122   7.585   8.091   6.769
   17PHE      O  123   7.602   8.211   6.756
   17PHE     CB  124   7.362   7.983   6.722
   17PHE     CG  125   7.271   7.927   6.619
   17PHE    CD1  126   7.216   8.010   6.523
   17PHE    CD2  127   7.240   7.792   6.617
   17PHE    CE1  128   7.131   7.961   6.424
   17PHE    CE2  129   7.155   7.742   6.519
   17PHE     CZ  130   7.100   7.826   6.423
   18SER      N  131   7.648   8.018   6.860
   18SER     CA  132   7.729   8.081   6.962
   18SER      C  133   7.834   7.983   7.012
   18SER      O  134   7.800   7.879   7.065
   18SER     CB  135   7.640   8.126   7.078
   18SER     OG  136   7.714   8.197   7.175
   19SER      N  137   7.960   8.014   6.989
   19SER     CA  138   8.068   7.934   7.043
   19SER      C  139   8.192   8.020   7.059
   19SER      O  140   8.185   8.141   7.044
   19SER     CB  141   8.096   7.812   6.955
   19SER     OG  142   8.139   7.854   6.827
   20LYS      N  143   8.304   7.958   7.090
   20LYS     CA  144   8.427   8.034   7.103
   20LYS      C  145   8.533   7.976   7.011
   20LYS      O  146   8.530   7.858   6.980
   20LYS     CB  147   8.473   8.033   7.248
   20LYS     CG  148   8.391   8.124   7.334
   20LYS     CD  149   8.452   8.145   7.471
   20LYS     CE  150   8.401   8.274   7.530
   20LYS     NZ  151   8.429   8.282   7.674
   21ASP      N  152   8.616   8.063   6.956
   21ASP     CA  153   8.726   8.017   6.874
   21ASP      C  154   8.850   7.979   6.956
   21ASP      O  155   8.845   7.983   7.079
   21ASP     CB  156   8.761   8.119   6.763
   21ASP     CG  157   8.826   8.247   6.816
   21ASP    OD1  158   8.867   8.253   6.934
   21ASP    OD2  159   8.836   8.343   6.736
   22ALA      N  160   8.962   7.953   6.889
   22ALA     CA  161   9.083   7.906   6.959
   22ALA      C  162   9.139   8.010   7.056
   22ALA      O  163   9.211   7.974   7.150
   22ALA     CB  164   9.190   7.866   6.860
   23LYS      N  165   9.121   8.140   7.025
   23LYS     CA  166   9.164   8.246   7.117
   23LYS      C  167   9.070   8.267   7.232
   23LYS      O  168   9.090   8.360   7.309
   23LYS     CB  169   9.180   8.381   7.047
   23LYS     CG  170   9.258   8.381   6.917
   23LYS     CD  171   9.274   8.524   6.872
   23LYS     CE  172   9.253   8.542   6.721
   23LYS     NZ  173   9.117   8.507   6.675
   24GLY      N  174   8.949   8.215   7.219
   24GLY     CA  175   8.844   8.244   7.316
   24GLY      C  176   8.755   8.362   7.279
   24GLY      O  177   8.680   8.411   7.362
   25GLU      N  178   8.765   8.411   7.155
   25GLU     CA  179   8.670   8.512   7.106
   25GLU      C  180   8.535   8.448   7.079
   25GLU      O  181   8.528   8.334   7.037
   25GLU     CB  182   8.722   8.575   6.976
   25GLU     CG  183   8.842   8.665   6.992
   25GLU     CD  184   8.804   8.799   7.050
   25GLU    OE1  185   8.752   8.882   6.973
   25GLU    OE2  186   8.825   8.820   7.170
   26PHE      N  187   8.427   8.524   7.102
   26PHE     CA  188   8.290   8.479   7.074
   26PHE      C  189   8.268   8.474   6.922
   26PHE      O  190   8.299   8.569   6.852
   26PHE     CB  191   8.187   8.578   7.134
   26PHE     CG  192   8.180   8.582   7.287
   26PHE    CD1  193   8.283   8.637   7.364
   26PHE    CD2  194   8.069   8.533   7.352
   26PHE    CE1  195   8.272   8.639   7.503
   26PHE    CE2  196   8.058   8.536   7.491
   26PHE     CZ  197   8.159   8.589   7.567
   27ILE      N  198   8.214   8.363   6.870
   27ILE     CA  199   8.185   8.352   6.726
   27ILE      C  200   8.050   8.289   6.699
   27ILE      O  201   8.002   8.210   6.779
   27ILE     CB  202   8.293   8.272   6.652
   27ILE    CG1  203   8.308   8.132   6.711
   27ILE    CG2  204   8.426   8.348   6.648
   27ILE    CD1  205   8.384   8.035   6.622
   28GLY      N  206   7.991   8.317   6.584
   28GLY     CA  207   7.870   8.249   6.543
   28GLY      C  208   7.764   8.344   6.494
   28GLY      O  209   7.776   8.465   6.508
   29PHE      N  210   7.657   8.290   6.440
   29PHE     CA  211   7.551   8.371   6.381
   29PHE      C  212   7.484   8.465   6.483
   29PHE      O  213   7.452   8.578   6.449
   29PHE     CB  214   7.447   8.279   6.315
   29PHE     CG  215   7.347   8.351   6.228
   29PHE    CD1  216   7.389   8.441   6.130
   29PHE    CD2  217   7.212   8.327   6.243
   29PHE    CE1  218   7.295   8.506   6.051
   29PHE    CE2  219   7.119   8.391   6.165
   29PHE     CZ  220   7.160   8.481   6.069
   30ASP      N  221   7.465   8.418   6.607
   30ASP     CA  222   7.406   8.502   6.712
   30ASP      C  223   7.494   8.622   6.739
   30ASP      O  224   7.444   8.733   6.764
   30ASP     CB  225   7.387   8.423   6.842
   30ASP     CG  226   7.256   8.344   6.846
   30ASP    OD1  227   7.175   8.354   6.752
   30ASP    OD2  228   7.236   8.272   6.945
   31ILE      N  229   7.626   8.598   6.742
   31ILE     CA  230   7.725   8.703   6.768
   31ILE      C  231   7.725   8.803   6.652
   31ILE      O  232   7.715   8.923   6.674
   31ILE     CB  233   7.865   8.643   6.790
   31ILE    CG1  234   7.861   8.524   6.887
   31ILE    CG2  235   7.966   8.750   6.834
   31ILE    CD1  236   7.813   8.556   7.029
   32ASP      N  237   7.718   8.753   6.528
   32ASP     CA  238   7.712   8.841   6.411
   32ASP      C  239   7.588   8.928   6.411
   32ASP      O  240   7.596   9.049   6.381
   32ASP     CB  241   7.716   8.761   6.281
   32ASP     CG  242   7.849   8.689   6.259
   32ASP    OD1  243   7.950   8.725   6.323
   32ASP    OD2  244   7.852   8.596   6.177
   33LEU      N  245   7.471   8.868   6.437
   33LEU     CA  246   7.348   8.944   6.445
   33LEU      C  247   7.351   9.049   6.557
   33LEU      O  248   7.315   9.164   6.534
   33LEU     CB  249   7.227   8.852   6.466
   33LEU     CG  250   7.181   8.768   6.348
   33LEU    CD1  251   7.083   8.664   6.396
   33LEU    CD2  252   7.114   8.857   6.245
   34GLY      N  253   7.394   9.010   6.677
   34GLY     CA  254   7.401   9.103   6.789
   34GLY      C  255   7.492   9.222   6.760
   34GLY      O  256   7.456   9.336   6.782
   35ASN      N  257   7.609   9.194   6.706
   35ASN     CA  258   7.705   9.300   6.675
   35ASN      C  259   7.654   9.395   6.566
   35ASN      O  260   7.675   9.515   6.574
   35ASN     CB  261   7.841   9.243   6.633
   35ASN     CG  262   7.922   9.186   6.750
   35ASN    OD1  263   8.008   9.103   6.730
   35ASN    ND2  264   7.894   9.233   6.872
   36GLU      N  265   7.589   9.341   6.463
   36GLU     CA  266   7.535   9.425   6.357
   36GLU      C  267   7.423   9.515   6.412
   36GLU      O  268   7.421   9.636   6.386
   36GLU     CB  269   7.484   9.340   6.241
   36GLU     CG  270   7.430   9.423   6.124
   36GLU     CD  271   7.537   9.508   6.056
   36GLU    OE1  272   7.656   9.471   6.059
   36GLU    OE2  273   7.501   9.612   5.998
   37MET      N  274   7.332   9.457   6.491
   37MET     CA  275   7.228   9.535   6.558
   37MET      C  276   7.285   9.645   6.649
   37MET      O  277   7.243   9.759   6.641
   37MET     CB  278   7.131   9.443   6.636
   37MET     CG  279   7.037   9.364   6.545
   37MET     SD  280   6.911   9.269   6.633
   37MET     CE  281   7.012   9.143   6.703
   38CYS      N  282   7.387   9.612   6.729
   38CYS     CA  283   7.449   9.712   6.816
   38CYS      C  284   7.507   9.828   6.738
   38CYS      O  285   7.491   9.945   6.776
   38CYS     CB  286   7.558   9.648   6.901
   38CYS     SG  287   7.494   9.526   7.020
   39LYS      N  288   7.569   9.794   6.624
   39LYS     CA  289   7.624   9.892   6.529
   39LYS      C  290   7.515   9.986   6.477
   39LYS      O  291   7.529  10.107   6.482
   39LYS     CB  292   7.692   9.818   6.415
   39LYS     CG  293   7.753   9.907   6.309
   39LYS     CD  294   7.768   9.830   6.180
   39LYS     CE  295   7.836   9.913   6.072
   39LYS     NZ  296   7.761  10.036   6.037
   40ARG      N  297   7.400   9.931   6.441
   40ARG     CA  298   7.290  10.015   6.392
   40ARG      C  299   7.219  10.092   6.504
   40ARG      O  300   7.164  10.198   6.479
   40ARG     CB  301   7.194   9.930   6.312
   40ARG     CG  302   7.257   9.877   6.187
   40ARG     CD  303   7.168   9.796   6.098
   40ARG     NE  304   7.249   9.733   5.996
   40ARG     CZ  305   7.221   9.745   5.868
   40ARG    NH1  306   7.299   9.686   5.780
   40ARG    NH2  307   7.115   9.815   5.829
   41MET      N  308   7.221  10.039   6.625
   41MET     CA  309   7.162  10.110   6.738
   41MET      C  310   7.254  10.220   6.788
   41MET      O  311   7.213  10.305   6.869
   41MET     CB  312   7.134  10.012   6.851
   41MET     CG  313   7.024   9.915   6.819
   41MET     SD  314   7.032   9.771   6.924
   41MET     CE  315   6.989   9.844   7.079
   42GLN      N  316   7.378  10.213   6.745
   42GLN     CA  317   7.483  10.306   6.790
   42GLN      C  318   7.505  10.300   6.940
   42GLN      O  319   7.532  10.403   7.004
   42GLN     CB  320   7.449  10.449   6.752
   42GLN     CG  321   7.420  10.465   6.605
   42GLN     CD  322   7.347  10.595   6.580
   42GLN    OE1  323   7.225  10.598   6.568
   42GLN    NE2  324   7.424  10.703   6.572
   43VAL      N  325   7.499  10.180   6.993
   43VAL     CA  326   7.538  10.153   7.130
   43VAL      C  327   7.664  10.069   7.131
   43VAL      O  328   7.699  10.008   7.032
   43VAL     CB  329   7.427  10.078   7.205
   43VAL    CG1  330   7.304  10.164   7.221
   43VAL    CG2  331   7.391   9.946   7.134
   44LYS      N  332   7.734  10.067   7.243
   44LYS     CA  333   7.841   9.971   7.263
   44LYS      C  334   7.785   9.846   7.331
   44LYS      O  335   7.693   9.857   7.411
   44LYS     CB  336   7.948  10.035   7.350
   44LYS     CG  337   8.019  10.149   7.282
   44LYS     CD  338   8.100  10.099   7.166
   44LYS     CE  339   8.210  10.197   7.125
   44LYS     NZ  340   8.169  10.278   7.009
   45CYS      N  341   7.832   9.728   7.293
   45CYS     CA  342   7.778   9.606   7.350
   45CYS      C  343   7.889   9.519   7.405
   45CYS      O  344   7.996   9.511   7.345
   45CYS     CB  345   7.699   9.527   7.246
   45CYS     SG  346   7.544   9.608   7.198
   46THR      N  347   7.868   9.460   7.521
   46THR     CA  348   7.962   9.366   7.579
   46THR      C  349   7.900   9.228   7.581
   46THR      O  350   7.782   9.215   7.612
   46THR     CB  351   7.995   9.411   7.721
   46THR    OG1  352   8.059   9.538   7.715
   46THR    CG2  353   8.084   9.309   7.793
   47TRP      N  354   7.972   9.126   7.535
   47TRP     CA  355   7.922   8.988   7.543
   47TRP      C  356   7.965   8.924   7.673
   47TRP      O  357   8.079   8.939   7.714
   47TRP     CB  358   7.966   8.906   7.424
   47TRP     CG  359   7.903   8.952   7.298
   47TRP    CD1  360   7.951   9.047   7.215
   47TRP    CD2  361   7.780   8.905   7.241
   47TRP    NE1  362   7.866   9.063   7.109
   47TRP    CE2  363   7.761   8.978   7.123
   47TRP    CE3  364   7.685   8.809   7.278
   47TRP    CZ2  365   7.651   8.958   7.041
   47TRP    CZ3  366   7.574   8.790   7.195
   47TRP    CH2  367   7.559   8.865   7.078
   48VAL      N  368   7.871   8.854   7.738
   48VAL     CA  369   7.896   8.787   7.864
   48VAL      C  370   7.856   8.641   7.852
   48VAL      O  371   7.742   8.612   7.821
   48VAL     CB  372   7.813   8.853   7.975
   48VAL    CG1  373   7.833   8.783   8.108
   48VAL    CG2  374   7.847   9.002   7.988
   49ALA      N  375   7.952   8.549   7.868
   49ALA     CA  376   7.922   8.406   7.856
   49ALA      C  377   7.857   8.356   7.984
   49ALA      O  378   7.889   8.403   8.092
   49ALA     CB  379   8.048   8.328   7.829
   50SER      N  380   7.762   8.265   7.970
   50SER     CA  381   7.686   8.213   8.082
   50SER      C  382   7.634   8.074   8.047
   50SER      O  383   7.623   8.041   7.930
   50SER     CB  384   7.570   8.310   8.111
   50SER     OG  385   7.469   8.252   8.193
   51ASP      N  386   7.619   7.987   8.145
   51ASP     CA  387   7.540   7.867   8.124
   51ASP      C  388   7.401   7.906   8.080
   51ASP      O  389   7.347   8.004   8.129
   51ASP     CB  390   7.530   7.784   8.252
   51ASP     CG  391   7.657   7.705   8.283
   51ASP    OD1  392   7.750   7.702   8.200
   51ASP    OD2  393   7.662   7.646   8.393
   52PHE      N  394   7.340   7.827   7.991
   52PHE     CA  395   7.206   7.858   7.939
   52PHE      C  396   7.103   7.883   8.050
   52PHE      O  397   7.024   7.976   8.039
   52PHE     CB  398   7.157   7.751   7.843
   52PHE     CG  399   7.032   7.790   7.771
   52PHE    CD1  400   7.037   7.885   7.671
   52PHE    CD2  401   6.911   7.733   7.805
   52PHE    CE1  402   6.923   7.922   7.604
   52PHE    CE2  403   6.796   7.770   7.738
   52PHE     CZ  404   6.802   7.865   7.637
   53ASP      N  405   7.099   7.798   8.153
   53ASP     CA  406   6.995   7.809   8.255
   53ASP      C  407   7.015   7.929   8.349
   53ASP      O  408   6.926   7.963   8.426
   53ASP     CB  409   6.978   7.678   8.335
   53ASP     CG  410   7.091   7.650   8.434
   53ASP    OD1  411   7.204   7.703   8.416
   53ASP    OD2  412   7.066   7.573   8.530
   54ALA      N  413   7.130   7.994   8.341
   54ALA     CA  414   7.154   8.114   8.420
   54ALA      C  415   7.112   8.242   8.348
   54ALA      O  416   7.107   8.348   8.409
   54ALA     CB  417   7.300   8.122   8.458
   55LEU      N  418   7.078   8.232   8.220
   55LEU     CA  419   7.061   8.352   8.138
   55LEU      C  420   6.939   8.436   8.178
   55LEU      O  421   6.950   8.555   8.203
   55LEU     CB  422   7.056   8.317   7.990
   55LEU     CG  423   7.186   8.272   7.924
   55LEU    CD1  424   7.156   8.216   7.788
   55LEU    CD2  425   7.287   8.386   7.912
   56ILE      N  426   6.823   8.373   8.190
   56ILE     CA  427   6.704   8.446   8.226
   56ILE      C  428   6.706   8.500   8.371
   56ILE      O  429   6.676   8.616   8.392
   56ILE     CB  430   6.577   8.364   8.198
   56ILE    CG1  431   6.556   8.352   8.046
   56ILE    CG2  432   6.453   8.426   8.263
   56ILE    CD1  433   6.441   8.263   8.004
   57PRO      N  434   6.763   8.425   8.466
   57PRO     CA  435   6.789   8.480   8.601
   57PRO      C  436   6.883   8.601   8.601
   57PRO      O  437   6.855   8.702   8.665
   57PRO     CB  438   6.851   8.362   8.676
   57PRO     CG  439   6.787   8.244   8.616
   57PRO     CD  440   6.776   8.278   8.468
   58SER      N  441   6.991   8.595   8.525
   58SER     CA  442   7.083   8.708   8.516
   58SER      C  443   7.018   8.832   8.456
   58SER      O  444   7.050   8.944   8.497
   58SER     CB  445   7.205   8.669   8.434
   58SER     OG  446   7.281   8.573   8.504
   59LEU      N  447   6.935   8.811   8.354
   59LEU     CA  448   6.861   8.921   8.291
   59LEU      C  449   6.768   8.986   8.394
   59LEU      O  450   6.763   9.110   8.408
   59LEU     CB  451   6.776   8.869   8.173
   59LEU     CG  452   6.694   8.972   8.093
   59LEU    CD1  453   6.786   9.070   8.028
   59LEU    CD2  454   6.607   8.906   7.989
   60LYS      N  455   6.694   8.904   8.466
   60LYS     CA  456   6.600   8.955   8.563
   60LYS      C  457   6.669   9.025   8.680
   60LYS      O  458   6.620   9.126   8.728
   60LYS     CB  459   6.511   8.842   8.612
   60LYS     CG  460   6.405   8.805   8.511
   60LYS     CD  461   6.297   8.721   8.574
   60LYS     CE  462   6.342   8.577   8.581
   60LYS     NZ  463   6.260   8.503   8.679
   61ALA      N  464   6.792   8.985   8.709
   61ALA     CA  465   6.873   9.049   8.813
   61ALA      C  466   6.953   9.169   8.762
   61ALA      O  467   7.027   9.230   8.838
   61ALA     CB  468   6.964   8.946   8.877
   62LYS      N  469   6.942   9.200   8.632
   62LYS     CA  470   7.014   9.313   8.569
   62LYS      C  471   7.166   9.294   8.566
   62LYS      O  472   7.239   9.390   8.550
   62LYS     CB  473   6.976   9.447   8.634
   62LYS     CG  474   6.826   9.476   8.631
   62LYS     CD  475   6.792   9.618   8.678
   62LYS     CE  476   6.807   9.716   8.564
   62LYS     NZ  477   6.704   9.825   8.565
   63LYS      N  478   7.212   9.170   8.564
   63LYS     CA  479   7.353   9.145   8.542
   63LYS      C  480   7.389   9.156   8.394
   63LYS      O  481   7.508   9.167   8.360
   63LYS     CB  482   7.390   9.006   8.590
   63LYS     CG  483   7.371   8.979   8.737
   63LYS     CD  484   7.434   8.846   8.772
   63LYS     CE  485   7.394   8.796   8.908
   63LYS     NZ  486   7.448   8.660   8.929
   64ILE      N  487   7.290   9.126   8.309
   64ILE     CA  488   7.296   9.154   8.166
   64ILE      C  489   7.171   9.228   8.124
   64ILE      O  490   7.074   9.230   8.198
   64ILE     CB  491   7.308   9.025   8.084
   64ILE    CG1  492   7.192   8.929   8.115
   64ILE    CG2  493   7.444   8.959   8.103
   64ILE    CD1  494   7.193   8.799   8.034
   65ASP      N  495   7.172   9.283   8.003
   65ASP     CA  496   7.059   9.362   7.956
   65ASP      C  497   6.980   9.292   7.846
   65ASP      O  498   6.868   9.331   7.818
   65ASP     CB  499   7.108   9.497   7.906
   65ASP     CG  500   7.186   9.571   8.011
   65ASP    OD1  501   7.128   9.595   8.118
   65ASP    OD2  502   7.304   9.603   7.987
   66ALA      N  503   7.041   9.195   7.780
   66ALA     CA  504   6.974   9.125   7.673
   66ALA      C  505   7.029   8.982   7.660
   66ALA      O  506   7.140   8.956   7.706
   66ALA     CB  507   6.991   9.202   7.543
   67ILE      N  508   6.949   8.890   7.607
   67ILE     CA  509   6.993   8.754   7.579
   67ILE      C  510   6.986   8.729   7.430
   67ILE      O  511   6.880   8.743   7.371
   67ILE     CB  512   6.904   8.651   7.651
   67ILE    CG1  513   6.902   8.674   7.802
   67ILE    CG2  514   6.950   8.509   7.614
   67ILE    CD1  515   6.789   8.598   7.873
   68ILE      N  516   7.099   8.693   7.369
   68ILE     CA  517   7.096   8.637   7.235
   68ILE      C  518   7.168   8.503   7.234
   68ILE      O  519   7.289   8.497   7.250
   68ILE     CB  520   7.159   8.733   7.133
   68ILE    CG1  521   7.093   8.871   7.140
   68ILE    CG2  522   7.150   8.678   6.991
   68ILE    CD1  523   7.162   8.981   7.058
   69SER      N  524   7.090   8.396   7.233
   69SER     CA  525   7.142   8.265   7.266
   69SER      C  526   7.048   8.156   7.212
   69SER      O  527   7.016   8.062   7.282
   69SER     CB  528   7.159   8.253   7.418
   69SER     OG  529   7.257   8.156   7.455
   70SER      N  530   7.001   8.172   7.088
   70SER     CA  531   6.900   8.082   7.030
   70SER      C  532   6.780   8.065   7.124
   70SER      O  533   6.722   7.955   7.136
   70SER     CB  534   6.961   7.945   6.996
   70SER     OG  535   7.071   7.956   6.907
   71LEU      N  536   6.738   8.175   7.188
   71LEU     CA  537   6.632   8.172   7.289
   71LEU      C  538   6.494   8.172   7.225
   71LEU      O  539   6.451   8.273   7.172
   71LEU     CB  540   6.645   8.293   7.384
   71LEU     CG  541   6.559   8.292   7.511
   71LEU    CD1  542   6.611   8.184   7.606
   71LEU    CD2  543   6.559   8.431   7.576
   72SER      N  544   6.427   8.057   7.226
   72SER     CA  545   6.295   8.043   7.166
   72SER      C  546   6.191   8.129   7.235
   72SER      O  547   6.187   8.138   7.359
   72SER     CB  548   6.252   7.897   7.167
   72SER     OG  549   6.331   7.823   7.077
   73ILE      N  550   6.106   8.192   7.153
   73ILE     CA  551   5.993   8.273   7.201
   73ILE      C  552   5.876   8.184   7.234
   73ILE      O  553   5.816   8.125   7.143
   73ILE     CB  554   5.952   8.373   7.091
   73ILE    CG1  555   6.073   8.451   7.039
   73ILE    CG2  556   5.843   8.468   7.141
   73ILE    CD1  557   6.043   8.533   6.913
   74THR      N  558   5.855   8.157   7.361
   74THR     CA  559   5.746   8.069   7.401
   74THR      C  560   5.646   8.146   7.484
   74THR      O  561   5.682   8.242   7.554
   74THR     CB  562   5.797   7.950   7.484
   74THR    OG1  563   5.850   7.998   7.607
   74THR    CG2  564   5.905   7.871   7.407
   75ASP      N  565   5.528   8.088   7.496
   75ASP     CA  566   5.421   8.138   7.580
   75ASP      C  567   5.468   8.150   7.726
   75ASP      O  568   5.453   8.254   7.787
   75ASP     CB  569   5.301   8.044   7.568
   75ASP     CG  570   5.175   8.093   7.639
   75ASP    OD1  571   5.177   8.203   7.700
   75ASP    OD2  572   5.075   8.019   7.634
   76LYS      N  573   5.535   8.048   7.776
   76LYS     CA  574   5.583   8.049   7.915
   76LYS      C  575   5.683   8.162   7.942
   76LYS      O  576   5.675   8.233   8.042
   76LYS     CB  577   5.648   7.916   7.948
   76LYS     CG  578   5.561   7.827   8.032
   76LYS     CD  579   5.645   7.722   8.100
   76LYS     CE  580   5.741   7.788   8.196
   76LYS     NZ  581   5.842   7.690   8.242
   77ARG      N  582   5.784   8.172   7.857
   77ARG     CA  583   5.885   8.275   7.874
   77ARG      C  584   5.829   8.418   7.864
   77ARG      O  585   5.877   8.507   7.932
   77ARG     CB  586   5.998   8.254   7.774
   77ARG     CG  587   6.091   8.142   7.812
   77ARG     CD  588   6.184   8.101   7.701
   77ARG     NE  589   6.271   7.994   7.746
   77ARG     CZ  590   6.344   7.925   7.661
   77ARG    NH1  591   6.422   7.829   7.706
   77ARG    NH2  592   6.339   7.953   7.530
   78GLN      N  593   5.724   8.438   7.783
   78GLN     CA  594   5.664   8.570   7.770
   78GLN      C  595   5.591   8.614   7.897
   78GLN      O  596   5.559   8.731   7.912
   78GLN     CB  597   5.567   8.576   7.653
   78GLN     CG  598   5.634   8.549   7.521
   78GLN     CD  599   5.599   8.650   7.415
   78GLN    OE1  600   5.555   8.612   7.307
   78GLN    NE2  601   5.619   8.779   7.444
   79GLN      N  602   5.560   8.521   7.985
   79GLN     CA  603   5.505   8.558   8.114
   79GLN      C  604   5.612   8.627   8.196
   79GLN      O  605   5.580   8.706   8.284
   79GLN     CB  606   5.449   8.437   8.187
   79GLN     CG  607   5.342   8.360   8.109
   79GLN     CD  608   5.252   8.449   8.025
   79GLN    OE1  609   5.180   8.534   8.077
   79GLN    NE2  610   5.255   8.431   7.894
   80GLU      N  611   5.739   8.597   8.169
   80GLU     CA  612   5.849   8.652   8.249
   80GLU      C  613   5.917   8.769   8.183
   80GLU      O  614   5.974   8.851   8.253
   80GLU     CB  615   5.957   8.549   8.280
   80GLU     CG  616   5.910   8.415   8.329
   80GLU     CD  617   6.027   8.326   8.352
   80GLU    OE1  618   6.067   8.255   8.258
   80GLU    OE2  619   6.080   8.328   8.465
   81ILE      N  620   5.958   8.745   8.060
   81ILE     CA  621   6.043   8.840   7.987
   81ILE      C  622   5.974   8.886   7.859
   81ILE      O  623   5.862   8.841   7.828
   81ILE     CB  624   6.183   8.782   7.956
   81ILE    CG1  625   6.176   8.663   7.859
   81ILE    CG2  626   6.256   8.742   8.084
   81ILE    CD1  627   6.314   8.620   7.808
   82ALA      N  628   6.036   8.983   7.791
   82ALA     CA  629   5.991   9.032   7.662
   82ALA      C  630   6.087   8.984   7.554
   82ALA      O  631   6.202   8.952   7.584
   82ALA     CB  632   5.986   9.182   7.664
   83PHE      N  633   6.042   8.983   7.428
   83PHE     CA  634   6.129   8.942   7.318
   83PHE      C  635   6.130   9.047   7.209
   83PHE      O  636   6.027   9.109   7.182
   83PHE     CB  637   6.082   8.809   7.257
   83PHE     CG  638   6.108   8.688   7.342
   83PHE    CD1  639   6.012   8.646   7.434
   83PHE    CD2  640   6.227   8.617   7.330
   83PHE    CE1  641   6.034   8.534   7.514
   83PHE    CE2  642   6.249   8.505   7.409
   83PHE     CZ  643   6.152   8.464   7.501
   84SER      N  644   6.241   9.061   7.137
   84SER     CA  645   6.239   9.125   7.007
   84SER      C  646   6.152   9.044   6.910
   84SER      O  647   6.111   8.933   6.941
   84SER     CB  648   6.381   9.138   6.949
   84SER     OG  649   6.430   9.010   6.911
   85ASP      N  650   6.135   9.094   6.789
   85ASP     CA  651   6.086   9.014   6.677
   85ASP      C  652   6.180   8.898   6.650
   85ASP      O  653   6.296   8.901   6.691
   85ASP     CB  654   6.073   9.098   6.551
   85ASP     CG  655   5.964   9.204   6.560
   85ASP    OD1  656   5.859   9.180   6.623
   85ASP    OD2  657   5.985   9.313   6.504
   86LYS      N  658   6.133   8.805   6.570
   86LYS     CA  659   6.205   8.681   6.541
   86LYS      C  660   6.340   8.706   6.472
   86LYS      O  661   6.346   8.774   6.371
   86LYS     CB  662   6.118   8.592   6.453
   86LYS     CG  663   6.180   8.459   6.416
   86LYS     CD  664   6.080   8.366   6.351
   86LYS     CE  665   6.085   8.378   6.200
   86LYS     NZ  666   6.000   8.275   6.137
   87LEU      N  667   6.444   8.641   6.525
   87LEU     CA  668   6.576   8.639   6.461
   87LEU      C  669   6.590   8.527   6.357
   87LEU      O  670   6.650   8.547   6.253
   87LEU     CB  671   6.687   8.631   6.567
   87LEU     CG  672   6.698   8.745   6.670
   87LEU    CD1  673   6.812   8.722   6.769
   87LEU    CD2  674   6.719   8.875   6.598
   88TYR      N  675   6.546   8.405   6.392
   88TYR     CA  676   6.543   8.292   6.298
   88TYR      C  677   6.456   8.181   6.355
   88TYR      O  678   6.417   8.186   6.470
   88TYR     CB  679   6.685   8.241   6.268
   88TYR     CG  680   6.771   8.216   6.392
   88TYR    CD1  681   6.759   8.099   6.466
   88TYR    CD2  682   6.865   8.312   6.432
   88TYR    CE1  683   6.837   8.078   6.577
   88TYR    CE2  684   6.943   8.292   6.543
   88TYR     CZ  685   6.929   8.174   6.615
   88TYR     OH  686   7.007   8.154   6.725
   89ALA      N  687   6.422   8.082   6.271
   89ALA     CA  688   6.336   7.972   6.314
   89ALA      C  689   6.419   7.868   6.388
   89ALA      O  690   6.540   7.863   6.372
   89ALA     CB  691   6.271   7.909   6.194
   90ALA      N  692   6.356   7.787   6.471
   90ALA     CA  693   6.427   7.683   6.541
   90ALA      C  694   6.334   7.567   6.572
   90ALA      O  695   6.243   7.581   6.651
   90ALA     CB  696   6.485   7.738   6.670
   91ASP      N  697   6.353   7.454   6.502
   91ASP     CA  698   6.280   7.331   6.534
   91ASP      C  699   6.368   7.237   6.615
   91ASP      O  700   6.489   7.251   6.614
   91ASP     CB  701   6.234   7.260   6.408
   91ASP     CG  702   6.120   7.332   6.341
   91ASP    OD1  703   6.020   7.361   6.410
   91ASP    OD2  704   6.131   7.359   6.221
   92SER      N  705   6.305   7.141   6.684
   92SER     CA  706   6.378   7.042   6.764
   92SER      C  707   6.381   6.908   6.690
   92SER      O  708   6.284   6.870   6.625
   92SER     CB  709   6.308   7.023   6.898
   92SER     OG  710   6.339   7.130   6.984
   93ARG      N  711   6.489   6.830   6.708
   93ARG     CA  712   6.500   6.701   6.643
   93ARG      C  713   6.596   6.611   6.722
   93ARG      O  714   6.692   6.660   6.780
   93ARG     CB  715   6.549   6.721   6.500
   93ARG     CG  716   6.521   6.606   6.406
   93ARG     CD  717   6.527   6.645   6.261
   93ARG     NE  718   6.510   6.529   6.175
   93ARG     CZ  719   6.532   6.533   6.043
   93ARG    NH1  720   6.515   6.424   5.972
   93ARG    NH2  721   6.570   6.646   5.984
   94LEU      N  722   6.566   6.481   6.729
   94LEU     CA  723   6.652   6.383   6.796
   94LEU      C  724   6.771   6.351   6.708
   94LEU      O  725   6.755   6.332   6.587
   94LEU     CB  726   6.573   6.252   6.819
   94LEU     CG  727   6.509   6.225   6.956
   94LEU    CD1  728   6.465   6.081   6.962
   94LEU    CD2  729   6.603   6.255   7.073
   95ILE      N  730   6.886   6.322   6.770
   95ILE     CA  731   6.997   6.255   6.703
   95ILE      C  732   7.035   6.129   6.778
   95ILE      O  733   7.017   6.120   6.898
   95ILE     CB  734   7.121   6.346   6.691
   95ILE    CG1  735   7.175   6.385   6.830
   95ILE    CG2  736   7.093   6.466   6.605
   95ILE    CD1  737   7.302   6.469   6.823
   96ALA      N  738   7.084   6.030   6.703
   96ALA     CA  739   7.130   5.904   6.757
   96ALA      C  740   7.234   5.845   6.664
   96ALA      O  741   7.269   5.906   6.564
   96ALA     CB  742   7.012   5.808   6.771
   97ALA      N  743   7.289   5.728   6.700
   97ALA     CA  744   7.381   5.658   6.610
   97ALA      C  745   7.316   5.624   6.478
   97ALA      O  746   7.197   5.594   6.473
   97ALA     CB  747   7.432   5.532   6.676
   98LYS      N  748   7.395   5.631   6.370
   98LYS     CA  749   7.347   5.594   6.238
   98LYS      C  750   7.291   5.453   6.241
   98LYS      O  751   7.349   5.365   6.302
   98LYS     CB  752   7.463   5.598   6.140
   98LYS     CG  753   7.470   5.726   6.061
   98LYS     CD  754   7.595   5.729   5.977
   98LYS     CE  755   7.592   5.847   5.884
   98LYS     NZ  756   7.589   5.976   5.956
   99GLY      N  757   7.178   5.432   6.177
   99GLY     CA  758   7.119   5.300   6.177
   99GLY      C  759   7.040   5.267   6.303
   99GLY      O  760   6.976   5.163   6.309
  100SER      N  761   7.040   5.359   6.401
  100SER     CA  762   6.952   5.345   6.516
  100SER      C  763   6.806   5.329   6.475
  100SER      O  764   6.753   5.406   6.395
  100SER     CB  765   6.965   5.465   6.609
  100SER     OG  766   6.886   5.446   6.724
  101PRO      N  767   6.736   5.236   6.536
  101PRO     CA  768   6.590   5.227   6.523
  101PRO      C  769   6.515   5.336   6.601
  101PRO      O  770   6.395   5.350   6.585
  101PRO     CB  771   6.560   5.091   6.585
  101PRO     CG  772   6.666   5.075   6.685
  101PRO     CD  773   6.789   5.126   6.618
  102ILE      N  774   6.587   5.416   6.679
  102ILE     CA  775   6.527   5.517   6.767
  102ILE      C  776   6.442   5.620   6.691
  102ILE      O  777   6.478   5.665   6.581
  102ILE     CB  778   6.635   5.583   6.853
  102ILE    CG1  779   6.674   5.490   6.965
  102ILE    CG2  780   6.588   5.720   6.906
  102ILE    CD1  781   6.793   5.536   7.050
  103GLN      N  782   6.319   5.633   6.736
  103GLN     CA  783   6.226   5.733   6.689
  103GLN      C  784   6.187   5.821   6.806
  103GLN      O  785   6.200   5.779   6.920
  103GLN     CB  786   6.102   5.664   6.636
  103GLN     CG  787   6.123   5.590   6.507
  103GLN     CD  788   6.160   5.683   6.394
  103GLN    OE1  789   6.085   5.777   6.364
  103GLN    NE2  790   6.273   5.660   6.331
  104PRO      N  791   6.143   5.945   6.782
  104PRO     CA  792   6.102   6.030   6.893
  104PRO      C  793   5.969   5.985   6.955
  104PRO      O  794   5.874   6.062   6.959
  104PRO     CB  795   6.089   6.169   6.827
  104PRO     CG  796   6.051   6.137   6.686
  104PRO     CD  797   6.129   6.011   6.651
  105THR      N  798   5.958   5.859   6.997
  105THR     CA  799   5.834   5.811   7.058
  105THR      C  800   5.864   5.743   7.190
  105THR      O  801   5.973   5.692   7.211
  105THR     CB  802   5.760   5.712   6.966
  105THR    OG1  803   5.839   5.594   6.948
  105THR    CG2  804   5.727   5.775   6.830
  106LEU      N  805   5.762   5.735   7.274
  106LEU     CA  806   5.776   5.681   7.408
  106LEU      C  807   5.814   5.534   7.399
  106LEU      O  808   5.907   5.488   7.466
  106LEU     CB  809   5.644   5.696   7.482
  106LEU     CG  810   5.640   5.662   7.630
  106LEU    CD1  811   5.739   5.750   7.706
  106LEU    CD2  812   5.500   5.680   7.681
  107GLU      N  813   5.750   5.467   7.304
  107GLU     CA  814   5.770   5.323   7.282
  107GLU      C  815   5.914   5.291   7.239
  107GLU      O  816   5.973   5.193   7.281
  107GLU     CB  817   5.668   5.267   7.181
  107GLU     CG  818   5.598   5.370   7.091
  107GLU     CD  819   5.507   5.466   7.167
  107GLU    OE1  820   5.415   5.420   7.240
  107GLU    OE2  821   5.526   5.588   7.153
  108SER      N  822   5.972   5.383   7.163
  108SER     CA  823   6.106   5.369   7.110
  108SER      C  824   6.209   5.402   7.219
  108SER      O  825   6.317   5.341   7.227
  108SER     CB  826   6.122   5.461   6.991
  108SER     OG  827   6.238   5.432   6.916
  109LEU      N  828   6.175   5.499   7.302
  109LEU     CA  829   6.272   5.561   7.392
  109LEU      C  830   6.267   5.504   7.535
  109LEU      O  831   6.354   5.534   7.615
  109LEU     CB  832   6.254   5.712   7.397
  109LEU     CG  833   6.289   5.791   7.272
  109LEU    CD1  834   6.236   5.933   7.284
  109LEU    CD2  835   6.440   5.789   7.252
  110LYS      N  836   6.158   5.436   7.571
  110LYS     CA  837   6.146   5.386   7.707
  110LYS      C  838   6.268   5.302   7.743
  110LYS      O  839   6.314   5.222   7.660
  110LYS     CB  840   6.016   5.306   7.726
  110LYS     CG  841   5.996   5.197   7.624
  110LYS     CD  842   6.120   5.109   7.609
  110LYS     CE  843   6.172   5.060   7.743
  110LYS     NZ  844   6.063   5.000   7.823
  111GLY      N  845   6.335   5.338   7.852
  111GLY     CA  846   6.457   5.269   7.893
  111GLY      C  847   6.584   5.320   7.825
  111GLY      O  848   6.692   5.269   7.852
  112LYS      N  849   6.572   5.419   7.736
  112LYS     CA  850   6.692   5.476   7.673
  112LYS      C  851   6.742   5.595   7.757
  112LYS      O  852   6.670   5.646   7.841
  112LYS     CB  853   6.663   5.523   7.531
  112LYS     CG  854   6.616   5.415   7.437
  112LYS     CD  855   6.722   5.310   7.421
  112LYS     CE  856   6.681   5.209   7.317
  112LYS     NZ  857   6.785   5.106   7.300
  113HIS      N  858   6.866   5.636   7.736
  113HIS     CA  859   6.917   5.755   7.801
  113HIS      C  860   6.925   5.867   7.700
  113HIS      O  861   6.984   5.850   7.594
  113HIS     CB  862   7.055   5.732   7.859
  113HIS     CG  863   7.073   5.594   7.913
  113HIS    ND1  864   7.016   5.554   8.032
  113HIS    CD2  865   7.143   5.489   7.862
  113HIS    CE1  866   7.052   5.429   8.050
  113HIS    NE2  867   7.128   5.385   7.950
  114VAL      N  868   6.846   5.973   7.725
  114VAL     CA  869   6.832   6.084   7.634
  114VAL      C  870   6.884   6.211   7.700
  114VAL      O  871   6.843   6.245   7.811
  114VAL     CB  872   6.686   6.103   7.598
  114VAL    CG1  873   6.667   6.223   7.504
  114VAL    CG2  874   6.629   5.974   7.537
  115GLY      N  875   6.978   6.279   7.634
  115GLY     CA  876   7.035   6.402   7.689
  115GLY      C  877   6.961   6.526   7.640
  115GLY      O  878   6.919   6.533   7.524
  116VAL      N  879   6.940   6.620   7.733
  116VAL     CA  880   6.882   6.751   7.702
  116VAL      C  881   6.956   6.858   7.778
  116VAL      O  882   7.012   6.833   7.886
  116VAL     CB  883   6.733   6.757   7.739
  116VAL    CG1  884   6.647   6.672   7.644
  116VAL    CG2  885   6.710   6.719   7.886
  117LEU      N  886   6.958   6.979   7.724
  117LEU     CA  887   7.020   7.093   7.788
  117LEU      C  888   6.930   7.147   7.900
  117LEU      O  889   6.812   7.172   7.882
  117LEU     CB  890   7.046   7.202   7.682
  117LEU     CG  891   7.103   7.337   7.728
  117LEU    CD1  892   7.241   7.323   7.789
  117LEU    CD2  893   7.109   7.431   7.610
  118GLN      N  894   6.992   7.157   8.019
  118GLN     CA  895   6.930   7.215   8.137
  118GLN      C  896   6.880   7.356   8.107
  118GLN      O  897   6.956   7.443   8.063
  118GLN     CB  898   7.036   7.218   8.248
  118GLN     CG  899   6.985   7.225   8.392
  118GLN     CD  900   7.090   7.174   8.489
  118GLN    OE1  901   7.209   7.209   8.478
  118GLN    NE2  902   7.049   7.092   8.583
  119GLY      N  903   6.750   7.379   8.124
  119GLY     CA  904   6.692   7.512   8.107
  119GLY      C  905   6.625   7.532   7.971
  119GLY      O  906   6.559   7.633   7.950
  120SER      N  907   6.638   7.434   7.881
  120SER     CA  908   6.587   7.447   7.744
  120SER      C  909   6.440   7.406   7.732
  120SER      O  910   6.384   7.336   7.817
  120SER     CB  911   6.671   7.363   7.648
  120SER     OG  912   6.659   7.225   7.678
  121THR      N  913   6.379   7.444   7.620
  121THR     CA  914   6.246   7.397   7.587
  121THR      C  915   6.247   7.245   7.568
  121THR      O  916   6.150   7.178   7.599
  121THR     CB  917   6.200   7.463   7.458
  121THR    OG1  918   6.297   7.438   7.356
  121THR    CG2  919   6.182   7.614   7.475
  122GLN      N  920   6.359   7.190   7.518
  122GLN     CA  921   6.376   7.045   7.504
  122GLN      C  922   6.370   6.973   7.637
  122GLN      O  923   6.307   6.867   7.647
  122GLN     CB  924   6.508   7.012   7.435
  122GLN     CG  925   6.514   7.047   7.286
  122GLN     CD  926   6.562   7.189   7.259
  122GLN    OE1  927   6.619   7.257   7.346
  122GLN    NE2  928   6.540   7.235   7.137
  123GLU      N  929   6.431   7.031   7.741
  123GLU     CA  930   6.424   6.973   7.875
  123GLU      C  931   6.281   6.970   7.923
  123GLU      O  932   6.234   6.867   7.969
  123GLU     CB  933   6.509   7.051   7.975
  123GLU     CG  934   6.505   6.990   8.112
  123GLU     CD  935   6.565   7.080   8.220
  123GLU    OE1  936   6.552   7.203   8.212
  123GLU    OE2  937   6.625   7.025   8.314
  124ALA      N  938   6.208   7.081   7.904
  124ALA     CA  939   6.066   7.086   7.942
  124ALA      C  940   5.985   6.976   7.876
  124ALA      O  941   5.910   6.902   7.942
  124ALA     CB  942   6.007   7.220   7.908
  125TYR      N  943   6.001   6.965   7.745
  125TYR     CA  944   5.929   6.867   7.666
  125TYR      C  945   5.960   6.725   7.712
  125TYR      O  946   5.868   6.646   7.734
  125TYR     CB  947   5.965   6.883   7.519
  125TYR     CG  948   5.891   6.786   7.432
  125TYR    CD1  949   5.765   6.817   7.386
  125TYR    CD2  950   5.947   6.663   7.396
  125TYR    CE1  951   5.695   6.730   7.306
  125TYR    CE2  952   5.879   6.575   7.317
  125TYR     CZ  953   5.752   6.609   7.272
  125TYR     OH  954   5.683   6.522   7.192
  126ALA      N  955   6.089   6.693   7.721
  126ALA     CA  956   6.135   6.560   7.757
  126ALA      C  957   6.095   6.523   7.900
  126ALA      O  958   6.054   6.410   7.927
  126ALA     CB  959   6.286   6.547   7.739
  127ASN      N  960   6.102   6.618   7.992
  127ASN     CA  961   6.068   6.591   8.130
  127ASN      C  962   5.919   6.555   8.141
  127ASN      O  963   5.884   6.452   8.197
  127ASN     CB  964   6.098   6.712   8.220
  127ASN     CG  965   6.242   6.716   8.272
  127ASN    OD1  966   6.279   6.809   8.341
  127ASN    ND2  967   6.322   6.614   8.239
  128ASP      N  968   5.832   6.638   8.083
  128ASP     CA  969   5.688   6.613   8.090
  128ASP      C  970   5.648   6.484   8.018
  128ASP      O  971   5.578   6.400   8.073
  128ASP     CB  972   5.607   6.730   8.031
  128ASP     CG  973   5.622   6.859   8.112
  128ASP    OD1  974   5.676   6.855   8.225
  128ASP    OD2  975   5.578   6.963   8.061
  129ASN      N  976   5.701   6.465   7.897
  129ASN     CA  977   5.647   6.363   7.806
  129ASN      C  978   5.717   6.229   7.818
  129ASN      O  979   5.661   6.126   7.780
  129ASN     CB  980   5.651   6.414   7.663
  129ASN     CG  981   5.553   6.526   7.641
  129ASN    OD1  982   5.434   6.503   7.636
  129ASN    ND2  983   5.604   6.649   7.626
  130TRP      N  984   5.845   6.233   7.854
  130TRP     CA  985   5.928   6.113   7.848
  130TRP      C  986   5.975   6.068   7.987
  130TRP      O  987   5.960   5.952   8.022
  130TRP     CB  988   6.049   6.133   7.755
  130TRP     CG  989   6.014   6.155   7.611
  130TRP    CD1  990   5.895   6.126   7.553
  130TRP    CD2  991   6.098   6.210   7.508
  130TRP    NE1  992   5.898   6.159   7.421
  130TRP    CE2  993   6.021   6.210   7.391
  130TRP    CE3  994   6.230   6.258   7.504
  130TRP    CZ2  995   6.070   6.257   7.270
  130TRP    CZ3  996   6.278   6.304   7.384
  130TRP    CH2  997   6.198   6.303   7.268
  131ARG      N  998   6.031   6.161   8.065
  131ARG     CA  999   6.087   6.125   8.194
  131ARG      C 1000   5.982   6.062   8.286
  131ARG      O 1001   6.008   5.959   8.348
  131ARG     CB 1002   6.152   6.246   8.262
  131ARG     CG 1003   6.221   6.216   8.396
  131ARG     CD 1004   6.274   6.342   8.466
  131ARG     NE 1005   6.235   6.340   8.607
  131ARG     CZ 1006   6.301   6.269   8.698
  131ARG    NH1 1007   6.263   6.271   8.826
  131ARG    NH2 1008   6.407   6.196   8.664
  132THR      N 1009   5.860   6.116   8.286
  132THR     CA 1010   5.753   6.067   8.374
  132THR      C 1011   5.719   5.922   8.339
  132THR      O 1012   5.674   5.846   8.425
  132THR     CB 1013   5.628   6.152   8.358
  132THR    OG1 1014   5.596   6.161   8.219
  132THR    CG2 1015   5.649   6.293   8.415
  133LYS      N 1016   5.738   5.884   8.212
  133LYS     CA 1017   5.698   5.752   8.162
  133LYS      C 1018   5.813   5.653   8.159
  133LYS      O 1019   5.803   5.551   8.094
  133LYS     CB 1020   5.640   5.765   8.023
  133LYS     CG 1021   5.529   5.867   8.008
  133LYS     CD 1022   5.407   5.826   8.086
  133LYS     CE 1023   5.308   5.940   8.090
  133LYS     NZ 1024   5.178   5.894   8.143
  134GLY      N 1025   5.927   5.690   8.216
  134GLY     CA 1026   6.035   5.595   8.234
  134GLY      C 1027   6.143   5.600   8.125
  134GLY      O 1028   6.220   5.507   8.111
  135VAL      N 1029   6.150   5.709   8.050
  135VAL     CA 1030   6.269   5.735   7.971
  135VAL      C 1031   6.374   5.799   8.059
  135VAL      O 1032   6.340   5.878   8.145
  135VAL     CB 1033   6.237   5.828   7.853
  135VAL    CG1 1034   6.362   5.851   7.765
  135VAL    CG2 1035   6.121   5.775   7.773
  136ASP      N 1036   6.500   5.754   8.049
  136ASP     CA 1037   6.605   5.813   8.131
  136ASP      C 1038   6.650   5.947   8.070
  136ASP      O 1039   6.747   5.952   7.995
  136ASP     CB 1040   6.724   5.717   8.147
  136ASP     CG 1041   6.835   5.772   8.237
  136ASP    OD1 1042   6.804   5.837   8.339
  136ASP    OD2 1043   6.954   5.751   8.205
  137VAL      N 1044   6.579   6.056   8.102
  137VAL     CA 1045   6.614   6.188   8.053
  137VAL      C 1046   6.717   6.251   8.145
  137VAL      O 1047   6.693   6.264   8.264
  137VAL     CB 1048   6.490   6.279   8.045
  137VAL    CG1 1049   6.527   6.419   8.004
  137VAL    CG2 1050   6.385   6.222   7.948
  138VAL      N 1051   6.835   6.282   8.089
  138VAL     CA 1052   6.945   6.338   8.166
  138VAL      C 1053   6.966   6.483   8.126
  138VAL      O 1054   6.985   6.512   8.009
  138VAL     CB 1055   7.071   6.259   8.136
  138VAL    CG1 1056   7.183   6.303   8.227
  138VAL    CG2 1057   7.047   6.108   8.146
  139ALA      N 1058   6.965   6.575   8.223
  139ALA     CA 1059   6.982   6.718   8.196
  139ALA      C 1060   7.131   6.757   8.207
  139ALA      O 1061   7.197   6.716   8.301
  139ALA     CB 1062   6.900   6.803   8.292
  140TYR      N 1063   7.180   6.837   8.112
  140TYR     CA 1064   7.322   6.873   8.107
  140TYR      C 1065   7.342   7.022   8.123
  140TYR      O 1066   7.261   7.101   8.075
  140TYR     CB 1067   7.387   6.827   7.975
  140TYR     CG 1068   7.415   6.680   7.968
  140TYR    CD1 1069   7.311   6.588   7.949
  140TYR    CD2 1070   7.545   6.632   7.982
  140TYR    CE1 1071   7.338   6.452   7.943
  140TYR    CE2 1072   7.572   6.497   7.976
  140TYR     CZ 1073   7.468   6.407   7.956
  140TYR     OH 1074   7.498   6.272   7.951
  141ALA      N 1075   7.457   7.063   8.179
  141ALA     CA 1076   7.492   7.205   8.194
  141ALA      C 1077   7.509   7.275   8.060
  141ALA      O 1078   7.478   7.393   8.048
  141ALA     CB 1079   7.618   7.222   8.278
  142ASN      N 1080   7.565   7.205   7.961
  142ASN     CA 1081   7.587   7.266   7.829
  142ASN      C 1082   7.580   7.158   7.720
  142ASN      O 1083   7.588   7.040   7.750
  142ASN     CB 1084   7.722   7.340   7.824
  142ASN     CG 1085   7.843   7.246   7.825
  142ASN    OD1 1086   7.873   7.179   7.728
  142ASN    ND2 1087   7.912   7.241   7.938
  143GLN      N 1088   7.567   7.201   7.594
  143GLN     CA 1089   7.542   7.109   7.482
  143GLN      C 1090   7.667   7.029   7.441
  143GLN      O 1091   7.655   6.918   7.392
  143GLN     CB 1092   7.485   7.188   7.363
  143GLN     CG 1093   7.448   7.103   7.240
  143GLN     CD 1094   7.326   7.013   7.261
  143GLN    OE1 1095   7.319   6.906   7.203
  143GLN    NE2 1096   7.231   7.058   7.344
  144ASP      N 1097   7.785   7.084   7.463
  144ASP     CA 1098   7.906   7.011   7.430
  144ASP      C 1099   7.920   6.885   7.513
  144ASP      O 1100   7.960   6.782   7.461
  144ASP     CB 1101   8.031   7.099   7.449
  144ASP     CG 1102   8.043   7.210   7.345
  144ASP    OD1 1103   7.978   7.201   7.237
  144ASP    OD2 1104   8.117   7.305   7.372
  145LEU      N 1105   7.884   6.892   7.641
  145LEU     CA 1106   7.881   6.775   7.729
  145LEU      C 1107   7.790   6.668   7.670
  145LEU      O 1108   7.822   6.550   7.678
  145LEU     CB 1109   7.830   6.810   7.870
  145LEU     CG 1110   7.925   6.885   7.963
  145LEU    CD1 1111   7.848   6.928   8.089
  145LEU    CD2 1112   8.046   6.797   7.998
  146ILE      N 1113   7.676   6.709   7.615
  146ILE     CA 1114   7.581   6.614   7.555
  146ILE      C 1115   7.645   6.538   7.439
  146ILE      O 1116   7.640   6.415   7.432
  146ILE     CB 1117   7.455   6.685   7.508
  146ILE    CG1 1118   7.385   6.748   7.628
  146ILE    CG2 1119   7.364   6.587   7.433
  146ILE    CD1 1120   7.246   6.807   7.598
  147TYR      N 1121   7.705   6.610   7.346
  147TYR     CA 1122   7.772   6.547   7.234
  147TYR      C 1123   7.884   6.453   7.280
  147TYR      O 1124   7.899   6.344   7.227
  147TYR     CB 1125   7.832   6.654   7.140
  147TYR     CG 1126   7.731   6.742   7.068
  147TYR    CD1 1127   7.611   6.690   7.018
  147TYR    CD2 1128   7.757   6.876   7.049
  147TYR    CE1 1129   7.520   6.773   6.952
  147TYR    CE2 1130   7.669   6.958   6.985
  147TYR     CZ 1131   7.552   6.908   6.936
  147TYR     OH 1132   7.466   6.992   6.872
  148SER      N 1133   7.962   6.494   7.378
  148SER     CA 1134   8.069   6.409   7.428
  148SER      C 1135   8.017   6.278   7.484
  148SER      O 1136   8.072   6.172   7.456
  148SER     CB 1137   8.150   6.480   7.536
  148SER     OG 1138   8.191   6.606   7.489
  149ASP      N 1139   7.910   6.283   7.561
  149ASP     CA 1140   7.857   6.162   7.620
  149ASP      C 1141   7.788   6.073   7.518
  149ASP      O 1142   7.792   5.951   7.531
  149ASP     CB 1143   7.763   6.197   7.734
  149ASP     CG 1144   7.836   6.210   7.865
  149ASP    OD1 1145   7.961   6.209   7.866
  149ASP    OD2 1146   7.767   6.220   7.968
  150LEU      N 1147   7.731   6.134   7.414
  150LEU     CA 1148   7.671   6.058   7.307
  150LEU      C 1149   7.779   5.976   7.236
  150LEU      O 1150   7.770   5.854   7.230
  150LEU     CB 1151   7.597   6.149   7.207
  150LEU     CG 1152   7.515   6.082   7.096
  150LEU    CD1 1153   7.382   6.026   7.149
  150LEU    CD2 1154   7.487   6.183   6.988
  151THR      N 1155   7.888   6.040   7.197
  151THR     CA 1156   7.995   5.971   7.129
  151THR      C 1157   8.067   5.871   7.221
  151THR      O 1158   8.121   5.771   7.175
  151THR     CB 1159   8.093   6.071   7.070
  151THR    OG1 1160   8.138   6.158   7.175
  151THR    CG2 1161   8.026   6.156   6.961
  152ALA      N 1162   8.065   5.897   7.351
  152ALA     CA 1163   8.116   5.802   7.451
  152ALA      C 1164   8.025   5.680   7.468
  152ALA      O 1165   8.060   5.587   7.539
  152ALA     CB 1166   8.138   5.869   7.584
  153GLY      N 1167   7.905   5.686   7.415
  153GLY     CA 1168   7.810   5.579   7.435
  153GLY      C 1169   7.743   5.579   7.572
  153GLY      O 1170   7.680   5.482   7.609
  154ARG      N 1171   7.748   5.692   7.643
  154ARG     CA 1172   7.669   5.705   7.765
  154ARG      C 1173   7.525   5.748   7.738
  154ARG      O 1174   7.439   5.732   7.824
  154ARG     CB 1175   7.732   5.804   7.862
  154ARG     CG 1176   7.874   5.768   7.898
  154ARG     CD 1177   7.936   5.863   7.997
  154ARG     NE 1178   8.077   5.831   8.011
  154ARG     CZ 1179   8.169   5.923   8.030
  154ARG    NH1 1180   8.295   5.886   8.042
  154ARG    NH2 1181   8.136   6.052   8.039
  155LEU      N 1182   7.502   5.815   7.626
  155LEU     CA 1183   7.366   5.847   7.585
  155LEU      C 1184   7.331   5.768   7.461
  155LEU      O 1185   7.419   5.736   7.382
  155LEU     CB 1186   7.352   5.997   7.554
  155LEU     CG 1187   7.375   6.098   7.668
  155LEU    CD1 1188   7.377   6.239   7.611
  155LEU    CD2 1189   7.267   6.087   7.774
  156ASP      N 1190   7.202   5.736   7.446
  156ASP     CA 1191   7.150   5.674   7.324
  156ASP      C 1192   7.103   5.779   7.226
  156ASP      O 1193   7.100   5.756   7.107
  156ASP     CB 1194   7.035   5.580   7.356
  156ASP     CG 1195   7.075   5.472   7.453
  156ASP    OD1 1196   7.157   5.387   7.416
  156ASP    OD2 1197   7.022   5.474   7.565
  157ALA      N 1198   7.055   5.893   7.279
  157ALA     CA 1199   6.996   5.995   7.194
  157ALA      C 1200   7.009   6.132   7.261
  157ALA      O 1201   7.034   6.140   7.380
  157ALA     CB 1202   6.850   5.962   7.170
  158ALA      N 1203   6.994   6.240   7.183
  158ALA     CA 1204   6.995   6.377   7.236
  158ALA      C 1205   6.893   6.463   7.161
  158ALA      O 1206   6.871   6.442   7.042
  158ALA     CB 1207   7.133   6.436   7.220
  159LEU      N 1208   6.821   6.549   7.233
  159LEU     CA 1209   6.724   6.639   7.174
  159LEU      C 1210   6.771   6.783   7.190
  159LEU      O 1211   6.813   6.821   7.298
  159LEU     CB 1212   6.588   6.622   7.243
  159LEU     CG 1213   6.466   6.693   7.182
  159LEU    CD1 1214   6.424   6.626   7.051
  159LEU    CD2 1215   6.348   6.690   7.281
  160GLN      N 1216   6.778   6.856   7.079
  160GLN     CA 1217   6.824   6.994   7.076
  160GLN      C 1218   6.769   7.061   6.952
  160GLN      O 1219   6.696   6.998   6.877
  160GLN     CB 1220   6.977   7.000   7.074
  160GLN     CG 1221   7.044   6.930   6.955
  160GLN     CD 1222   7.038   6.778   6.968
  160GLN    OE1 1223   7.098   6.722   7.059
  160GLN    NE2 1224   6.967   6.712   6.877
  161ASP      N 1225   6.804   7.188   6.928
  161ASP     CA 1226   6.763   7.253   6.803
  161ASP      C 1227   6.827   7.181   6.684
  161ASP      O 1228   6.948   7.153   6.681
  161ASP     CB 1229   6.803   7.402   6.800
  161ASP     CG 1230   6.725   7.489   6.898
  161ASP    OD1 1231   6.623   7.443   6.955
  161ASP    OD2 1232   6.767   7.605   6.918
  162GLU      N 1233   6.745   7.159   6.581
  162GLU     CA 1234   6.784   7.088   6.459
  162GLU      C 1235   6.911   7.144   6.394
  162GLU      O 1236   7.008   7.070   6.371
  162GLU     CB 1237   6.667   7.090   6.362
  162GLU     CG 1238   6.684   7.003   6.240
  162GLU     CD 1239   6.557   6.992   6.155
  162GLU    OE1 1240   6.451   7.047   6.195
  162GLU    OE2 1241   6.565   6.928   6.049
  163VAL      N 1242   6.910   7.273   6.360
  163VAL     CA 1243   7.026   7.336   6.295
  163VAL      C 1244   7.154   7.328   6.379
  163VAL      O 1245   7.262   7.310   6.324
  163VAL     CB 1246   6.996   7.481   6.253
  163VAL    CG1 1247   7.115   7.543   6.184
  163VAL    CG2 1248   6.875   7.489   6.162
  164ALA      N 1249   7.143   7.341   6.512
  164ALA     CA 1250   7.261   7.330   6.597
  164ALA      C 1251   7.321   7.189   6.585
  164ALA      O 1252   7.440   7.174   6.556
  164ALA     CB 1253   7.226   7.360   6.744
  165ALA      N 1254   7.237   7.086   6.597
  165ALA     CA 1255   7.282   6.947   6.582
  165ALA      C 1256   7.344   6.922   6.445
  165ALA      O 1257   7.452   6.863   6.433
  165ALA     CB 1258   7.166   6.849   6.605
  166SER      N 1259   7.277   6.972   6.340
  166SER     CA 1260   7.321   6.952   6.203
  166SER      C 1261   7.457   7.017   6.175
  166SER      O 1262   7.558   6.948   6.153
  166SER     CB 1263   7.219   7.007   6.105
  166SER     OG 1264   7.255   6.974   5.973
  167GLU      N 1265   7.463   7.150   6.188
  167GLU     CA 1266   7.583   7.225   6.156
  167GLU      C 1267   7.690   7.210   6.263
  167GLU      O 1268   7.811   7.202   6.234
  167GLU     CB 1269   7.548   7.371   6.134
  167GLU     CG 1270   7.448   7.395   6.020
  167GLU     CD 1271   7.503   7.357   5.882
  167GLU    OE1 1272   7.627   7.347   5.865
  167GLU    OE2 1273   7.422   7.337   5.789
  168GLY      N 1274   7.647   7.203   6.387
  168GLY     CA 1275   7.739   7.198   6.498
  168GLY      C 1276   7.797   7.060   6.525
  168GLY      O 1277   7.896   7.048   6.595
  169PHE      N 1278   7.732   6.953   6.476
  169PHE     CA 1279   7.775   6.818   6.514
  169PHE      C 1280   7.774   6.720   6.396
  169PHE      O 1281   7.879   6.667   6.359
  169PHE     CB 1282   7.690   6.765   6.631
  169PHE     CG 1283   7.727   6.626   6.680
  169PHE    CD1 1284   7.850   6.602   6.742
  169PHE    CD2 1285   7.639   6.522   6.665
  169PHE    CE1 1286   7.882   6.474   6.787
  169PHE    CE2 1287   7.670   6.394   6.710
  169PHE     CZ 1288   7.792   6.369   6.771
  170LEU      N 1289   7.658   6.697   6.337
  170LEU     CA 1290   7.641   6.595   6.235
  170LEU      C 1291   7.734   6.618   6.118
  170LEU      O 1292   7.797   6.525   6.071
  170LEU     CB 1293   7.496   6.590   6.186
  170LEU     CG 1294   7.396   6.539   6.288
  170LEU    CD1 1295   7.258   6.519   6.225
  170LEU    CD2 1296   7.446   6.409   6.346
  171LYS      N 1297   7.751   6.743   6.078
  171LYS     CA 1298   7.838   6.776   5.966
  171LYS      C 1299   7.983   6.802   6.009
  171LYS      O 1300   8.066   6.846   5.930
  171LYS     CB 1301   7.781   6.895   5.891
  171LYS     CG 1302   7.657   6.859   5.813
  171LYS     CD 1303   7.570   6.979   5.785
  171LYS     CE 1304   7.626   7.058   5.669
  171LYS     NZ 1305   7.519   7.131   5.600
  172GLN      N 1306   8.016   6.764   6.131
  172GLN     CA 1307   8.152   6.775   6.181
  172GLN      C 1308   8.213   6.636   6.192
  172GLN      O 1309   8.141   6.538   6.202
  172GLN     CB 1310   8.151   6.842   6.318
  172GLN     CG 1311   8.087   6.982   6.319
  172GLN     CD 1312   8.158   7.078   6.224
  172GLN    OE1 1313   8.280   7.079   6.216
  172GLN    NE2 1314   8.081   7.158   6.150
  173PRO      N 1315   8.347   6.626   6.189
  173PRO     CA 1316   8.421   6.503   6.211
  173PRO      C 1317   8.360   6.413   6.320
  173PRO      O 1318   8.326   6.297   6.294
  173PRO     CB 1319   8.557   6.555   6.252
  173PRO     CG 1320   8.576   6.670   6.163
  173PRO     CD 1321   8.438   6.734   6.151
  174ALA      N 1322   8.331   6.474   6.435
  174ALA     CA 1323   8.276   6.404   6.551
  174ALA      C 1324   8.142   6.334   6.523
  174ALA      O 1325   8.110   6.236   6.588
  174ALA     CB 1326   8.266   6.496   6.670
  175GLY      N 1327   8.060   6.390   6.433
  175GLY     CA 1328   7.923   6.341   6.417
  175GLY      C 1329   7.903   6.249   6.297
  175GLY      O 1330   7.790   6.211   6.265
  176LYS      N 1331   8.013   6.206   6.234
  176LYS     CA 1332   8.009   6.127   6.111
  176LYS      C 1333   7.925   5.999   6.125
  176LYS      O 1334   7.856   5.959   6.032
  176LYS     CB 1335   8.150   6.092   6.067
  176LYS     CG 1336   8.160   5.988   5.956
  176LYS     CD 1337   8.070   6.023   5.839
  176LYS     CE 1338   8.089   6.166   5.793
  176LYS     NZ 1339   8.233   6.196   5.772
  177GLU      N 1340   7.929   5.937   6.243
  177GLU     CA 1341   7.859   5.810   6.268
  177GLU      C 1342   7.723   5.831   6.335
  177GLU      O 1343   7.666   5.738   6.392
  177GLU     CB 1344   7.950   5.717   6.351
  177GLU     CG 1345   7.880   5.598   6.419
  177GLU     CD 1346   7.804   5.508   6.323
  177GLU    OE1 1347   7.858   5.470   6.216
  177GLU    OE2 1348   7.689   5.474   6.355
  178TYR      N 1349   7.670   5.953   6.328
  178TYR     CA 1350   7.541   5.986   6.388
  178TYR      C 1351   7.450   6.049   6.285
  178TYR      O 1352   7.495   6.087   6.178
  178TYR     CB 1353   7.561   6.077   6.507
  178TYR     CG 1354   7.644   6.010   6.610
  178TYR    CD1 1355   7.584   5.929   6.704
  178TYR    CD2 1356   7.780   6.026   6.610
  178TYR    CE1 1357   7.659   5.865   6.798
  178TYR    CE2 1358   7.858   5.964   6.704
  178TYR     CZ 1359   7.796   5.883   6.798
  178TYR     OH 1360   7.873   5.821   6.891
  179ALA      N 1361   7.321   6.043   6.313
  179ALA     CA 1362   7.221   6.097   6.223
  179ALA      C 1363   7.100   6.142   6.303
  179ALA      O 1364   7.087   6.111   6.420
  179ALA     CB 1365   7.181   5.992   6.123
  180PHE      N 1366   7.014   6.217   6.237
  180PHE     CA 1367   6.884   6.248   6.293
  180PHE      C 1368   6.802   6.121   6.305
  180PHE      O 1369   6.806   6.032   6.219
  180PHE     CB 1370   6.811   6.346   6.203
  180PHE     CG 1371   6.861   6.488   6.214
  180PHE    CD1 1372   6.866   6.552   6.337
  180PHE    CD2 1373   6.901   6.556   6.100
  180PHE    CE1 1374   6.912   6.683   6.346
  180PHE    CE2 1375   6.946   6.688   6.110
  180PHE     CZ 1376   6.952   6.751   6.232
  181ALA      N 1377   6.730   6.111   6.416
  181ALA     CA 1378   6.645   5.997   6.439
  181ALA      C 1379   6.499   6.039   6.428
  181ALA      O 1380   6.446   6.099   6.521
  181ALA     CB 1381   6.675   5.937   6.574
  182GLY      N 1382   6.438   6.019   6.311
  182GLY     CA 1383   6.302   6.063   6.287
  182GLY      C 1384   6.298   6.209   6.243
  182GLY      O 1385   6.401   6.274   6.233
  183PRO      N 1386   6.179   6.261   6.210
  183PRO     CA 1387   6.162   6.400   6.168
  183PRO      C 1388   6.159   6.497   6.287
  183PRO      O 1389   6.163   6.453   6.401
  183PRO     CB 1390   6.026   6.395   6.098
  183PRO     CG 1391   5.950   6.298   6.178
  183PRO     CD 1392   6.051   6.191   6.217
  184SER      N 1393   6.158   6.628   6.260
  184SER     CA 1394   6.147   6.729   6.366
  184SER      C 1395   6.031   6.697   6.457
  184SER      O 1396   5.927   6.655   6.411
  184SER     CB 1397   6.127   6.868   6.307
  184SER     OG 1398   6.217   6.889   6.200
  185VAL      N 1399   6.050   6.722   6.588
  185VAL     CA 1400   5.942   6.712   6.684
  185VAL      C 1401   5.865   6.843   6.688
  185VAL      O 1402   5.922   6.946   6.720
  185VAL     CB 1403   5.996   6.682   6.823
  185VAL    CG1 1404   5.881   6.662   6.923
  185VAL    CG2 1405   6.088   6.562   6.821
  186LYS      N 1406   5.743   6.842   6.639
  186LYS     CA 1407   5.661   6.962   6.644
  186LYS      C 1408   5.569   6.956   6.764
  186LYS      O 1409   5.500   6.858   6.786
  186LYS     CB 1410   5.581   6.979   6.516
  186LYS     CG 1411   5.666   6.995   6.389
  186LYS     CD 1412   5.760   7.116   6.396
  186LYS     CE 1413   5.783   7.179   6.258
  186LYS     NZ 1414   5.844   7.086   6.161
  187ASP      N 1415   5.580   7.058   6.848
  187ASP     CA 1416   5.484   7.082   6.954
  187ASP      C 1417   5.480   7.230   6.984
  187ASP      O 1418   5.571   7.283   7.046
  187ASP     CB 1419   5.523   7.007   7.080
  187ASP     CG 1420   5.411   7.001   7.180
  187ASP    OD1 1421   5.358   7.107   7.218
  187ASP    OD2 1422   5.375   6.889   7.219
  188LYS      N 1423   5.373   7.297   6.942
  188LYS     CA 1424   5.363   7.443   6.952
  188LYS      C 1425   5.379   7.492   7.097
  188LYS      O 1426   5.450   7.591   7.122
  188LYS     CB 1427   5.230   7.492   6.896
  188LYS     CG 1428   5.198   7.638   6.927
  188LYS     CD 1429   5.315   7.729   6.891
  188LYS     CE 1430   5.366   7.703   6.751
  188LYS     NZ 1431   5.255   7.704   6.653
  189LYS      N 1432   5.317   7.420   7.190
  189LYS     CA 1433   5.320   7.455   7.333
  189LYS      C 1434   5.462   7.464   7.388
  189LYS      O 1435   5.490   7.545   7.475
  189LYS     CB 1436   5.240   7.355   7.415
  189LYS     CG 1437   5.262   7.369   7.566
  189LYS     CD 1438   5.244   7.513   7.611
  189LYS     CE 1439   5.115   7.573   7.560
  189LYS     NZ 1440   5.000   7.483   7.589
  190TYR      N 1441   5.548   7.371   7.350
  190TYR     CA 1442   5.679   7.363   7.412
  190TYR      C 1443   5.783   7.447   7.341
  190TYR      O 1444   5.870   7.506   7.404
  190TYR     CB 1445   5.726   7.220   7.424
  190TYR     CG 1446   5.656   7.148   7.535
  190TYR    CD1 1447   5.703   7.160   7.666
  190TYR    CD2 1448   5.545   7.070   7.510
  190TYR    CE1 1449   5.640   7.095   7.768
  190TYR    CE2 1450   5.481   7.004   7.612
  190TYR     CZ 1451   5.529   7.017   7.740
  190TYR     OH 1452   5.464   6.951   7.841
  191PHE      N 1453   5.783   7.442   7.209
  191PHE     CA 1454   5.901   7.485   7.136
  191PHE      C 1455   5.889   7.629   7.084
  191PHE      O 1456   5.989   7.689   7.048
  191PHE     CB 1457   5.932   7.386   7.025
  191PHE     CG 1458   5.961   7.249   7.076
  191PHE    CD1 1459   6.065   7.229   7.163
  191PHE    CD2 1460   5.884   7.141   7.037
  191PHE    CE1 1461   6.094   7.102   7.212
  191PHE    CE2 1462   5.911   7.013   7.086
  191PHE     CZ 1463   6.017   6.994   7.174
  192GLY      N 1464   5.770   7.689   7.096
  192GLY     CA 1465   5.753   7.830   7.065
  192GLY      C 1466   5.766   7.863   6.917
  192GLY      O 1467   5.752   7.776   6.832
  193ASP      N 1468   5.798   7.989   6.884
  193ASP     CA 1469   5.795   8.035   6.747
  193ASP      C 1470   5.922   8.111   6.708
  193ASP      O 1471   5.921   8.233   6.700
  193ASP     CB 1472   5.673   8.126   6.726
  193ASP     CG 1473   5.633   8.142   6.580
  193ASP    OD1 1474   5.691   8.074   6.491
  193ASP    OD2 1475   5.542   8.224   6.555
  194GLY      N 1476   6.029   8.040   6.676
  194GLY     CA 1477   6.153   8.105   6.642
  194GLY      C 1478   6.220   8.161   6.765
  194GLY      O 1479   6.170   8.142   6.877
  195THR      N 1480   6.339   8.220   6.747
  195THR     CA 1481   6.418   8.273   6.857
  195THR      C 1482   6.419   8.426   6.852
  195THR      O 1483   6.393   8.484   6.748
  195THR     CB 1484   6.563   8.222   6.847
  195THR    OG1 1485   6.629   8.280   6.733
  195THR    CG2 1486   6.566   8.068   6.836
  196GLY      N 1487   6.445   8.493   6.966
  196GLY     CA 1488   6.450   8.637   6.968
  196GLY      C 1489   6.542   8.687   7.076
  196GLY      O 1490   6.597   8.606   7.151
  197VAL      N 1491   6.574   8.817   7.075
  197VAL     CA 1492   6.645   8.879   7.188
  197VAL      C 1493   6.555   8.880   7.310
  197VAL      O 1494   6.443   8.930   7.303
  197VAL     CB 1495   6.687   9.023   7.155
  197VAL    CG1 1496   6.784   9.073   7.261
  197VAL    CG2 1497   6.751   9.034   7.016
  198GLY      N 1498   6.601   8.821   7.420
  198GLY     CA 1499   6.527   8.829   7.546
  198GLY      C 1500   6.561   8.956   7.622
  198GLY      O 1501   6.677   8.991   7.635
  199LEU      N 1502   6.458   9.027   7.670
  199LEU     CA 1503   6.475   9.157   7.735
  199LEU      C 1504   6.383   9.166   7.855
  199LEU      O 1505   6.283   9.097   7.860
  199LEU     CB 1506   6.441   9.268   7.637
  199LEU     CG 1507   6.521   9.267   7.508
  199LEU    CD1 1508   6.433   9.320   7.393
  199LEU    CD2 1509   6.649   9.350   7.526
  200ARG      N 1510   6.417   9.251   7.953
  200ARG     CA 1511   6.326   9.278   8.063
  200ARG      C 1512   6.199   9.345   8.009
  200ARG      O 1513   6.206   9.430   7.921
  200ARG     CB 1514   6.393   9.371   8.165
  200ARG     CG 1515   6.500   9.305   8.253
  200ARG     CD 1516   6.564   9.401   8.350
  200ARG     NE 1517   6.646   9.500   8.280
  200ARG     CZ 1518   6.774   9.478   8.250
  200ARG    NH1 1519   6.842   9.572   8.186
  200ARG    NH2 1520   6.835   9.364   8.284
  201LYS      N 1521   6.084   9.310   8.063
  201LYS     CA 1522   5.955   9.363   8.016
  201LYS      C 1523   5.951   9.515   8.012
  201LYS      O 1524   5.881   9.572   7.930
  201LYS     CB 1525   5.844   9.313   8.107
  201LYS     CG 1526   5.821   9.165   8.095
  201LYS     CD 1527   5.708   9.125   8.186
  201LYS     CE 1528   5.641   9.000   8.135
  201LYS     NZ 1529   5.518   8.973   8.212
  202ASP      N 1530   6.009   9.579   8.112
  202ASP     CA 1531   6.001   9.725   8.121
  202ASP      C 1532   6.099   9.798   8.028
  202ASP      O 1533   6.094   9.920   8.018
  202ASP     CB 1534   6.020   9.770   8.267
  202ASP     CG 1535   6.149   9.717   8.329
  202ASP    OD1 1536   6.159   9.595   8.352
  202ASP    OD2 1537   6.239   9.798   8.354
  203ASP      N 1538   6.189   9.724   7.961
  203ASP     CA 1539   6.287   9.788   7.873
  203ASP      C 1540   6.234   9.802   7.731
  203ASP      O 1541   6.296   9.758   7.633
  203ASP     CB 1542   6.421   9.711   7.872
  203ASP     CG 1543   6.517   9.757   7.982
  203ASP    OD1 1544   6.488   9.856   8.052
  203ASP    OD2 1545   6.623   9.694   7.998
  204THR      N 1546   6.124   9.873   7.719
  204THR     CA 1547   6.052   9.883   7.594
  204THR      C 1548   6.130   9.971   7.495
  204THR      O 1549   6.132   9.941   7.376
  204THR     CB 1550   5.913   9.940   7.622
  204THR    OG1 1551   5.928  10.061   7.696
  204THR    CG2 1552   5.835   9.843   7.706
  205GLU      N 1553   6.212  10.063   7.548
  205GLU     CA 1554   6.296  10.147   7.462
  205GLU      C 1555   6.406  10.062   7.398
  205GLU      O 1556   6.435  10.074   7.278
  205GLU     CB 1557   6.360  10.262   7.541
  205GLU     CG 1558   6.403  10.379   7.451
  205GLU     CD 1559   6.489  10.484   7.522
  205GLU    OE1 1560   6.466  10.512   7.642
  205GLU    OE2 1561   6.580  10.537   7.456
  206LEU      N 1562   6.463   9.972   7.475
  206LEU     CA 1563   6.565   9.883   7.423
  206LEU      C 1564   6.508   9.783   7.321
  206LEU      O 1565   6.567   9.761   7.216
  206LEU     CB 1566   6.635   9.809   7.539
  206LEU     CG 1567   6.761   9.728   7.507
  206LEU    CD1 1568   6.866   9.812   7.434
  206LEU    CD2 1569   6.818   9.673   7.635
  207LYS      N 1570   6.387   9.731   7.347
  207LYS     CA 1571   6.322   9.643   7.251
  207LYS      C 1572   6.296   9.714   7.118
  207LYS      O 1573   6.321   9.658   7.011
  207LYS     CB 1574   6.188   9.589   7.306
  207LYS     CG 1575   6.105   9.513   7.201
  207LYS     CD 1576   5.976   9.461   7.258
  207LYS     CE 1577   5.875   9.432   7.146
  207LYS     NZ 1578   5.925   9.336   7.045
  208ALA      N 1579   6.244   9.836   7.124
  208ALA     CA 1580   6.216   9.914   7.005
  208ALA      C 1581   6.342   9.936   6.920
  208ALA      O 1582   6.336   9.924   6.798
  208ALA     CB 1583   6.156  10.046   7.043
  209ALA      N 1584   6.455   9.963   6.985
  209ALA     CA 1585   6.584   9.981   6.916
  209ALA      C 1586   6.632   9.852   6.848
  209ALA      O 1587   6.680   9.856   6.734
  209ALA     CB 1588   6.687  10.031   7.012
  210PHE      N 1589   6.624   9.739   6.919
  210PHE     CA 1590   6.660   9.609   6.859
  210PHE      C 1591   6.568   9.578   6.740
  210PHE      O 1592   6.615   9.534   6.636
  210PHE     CB 1593   6.650   9.495   6.962
  210PHE     CG 1594   6.776   9.473   7.043
  210PHE    CD1 1595   6.894   9.432   6.981
  210PHE    CD2 1596   6.774   9.493   7.178
  210PHE    CE1 1597   7.010   9.412   7.056
  210PHE    CE2 1598   6.889   9.473   7.254
  210PHE     CZ 1599   7.008   9.432   7.193
  211ASP      N 1600   6.437   9.600   6.756
  211ASP     CA 1601   6.342   9.568   6.649
  211ASP      C 1602   6.364   9.652   6.522
  211ASP      O 1603   6.357   9.601   6.411
  211ASP     CB 1604   6.199   9.586   6.696
  211ASP     CG 1605   6.155   9.474   6.787
  211ASP    OD1 1606   6.222   9.370   6.791
  211ASP    OD2 1607   6.053   9.489   6.856
  212LYS      N 1608   6.393   9.780   6.541
  212LYS     CA 1609   6.421   9.870   6.431
  212LYS      C 1610   6.550   9.829   6.358
  212LYS      O 1611   6.551   9.814   6.237
  212LYS     CB 1612   6.431  10.013   6.483
  212LYS     CG 1613   6.468  10.113   6.377
  212LYS     CD 1614   6.472  10.252   6.434
  212LYS     CE 1615   6.500  10.355   6.324
  212LYS     NZ 1616   6.644  10.365   6.296
  213ALA      N 1617   6.658   9.803   6.434
  213ALA     CA 1618   6.783   9.759   6.373
  213ALA      C 1619   6.765   9.627   6.298
  213ALA      O 1620   6.820   9.609   6.190
  213ALA     CB 1621   6.889   9.744   6.479
  214LEU      N 1622   6.687   9.534   6.355
  214LEU     CA 1623   6.663   9.407   6.289
  214LEU      C 1624   6.591   9.424   6.154
  214LEU      O 1625   6.630   9.365   6.055
  214LEU     CB 1626   6.583   9.314   6.379
  214LEU     CG 1627   6.550   9.174   6.327
  214LEU    CD1 1628   6.678   9.094   6.298
  214LEU    CD2 1629   6.462   9.104   6.426
  215THR      N 1630   6.482   9.502   6.153
  215THR     CA 1631   6.413   9.537   6.028
  215THR      C 1632   6.507   9.594   5.924
  215THR      O 1633   6.507   9.548   5.811
  215THR     CB 1634   6.300   9.635   6.059
  215THR    OG1 1635   6.208   9.574   6.148
  215THR    CG2 1636   6.225   9.675   5.931
  216GLU      N 1637   6.589   9.689   5.965
  216GLU     CA 1638   6.682   9.756   5.874
  216GLU      C 1639   6.787   9.662   5.815
  216GLU      O 1640   6.809   9.662   5.694
  216GLU     CB 1641   6.746   9.876   5.943
  216GLU     CG 1642   6.644   9.981   5.979
  216GLU     CD 1643   6.700  10.100   6.057
  216GLU    OE1 1644   6.819  10.097   6.098
  216GLU    OE2 1645   6.623  10.195   6.077
  217LEU      N 1646   6.845   9.574   5.895
  217LEU     CA 1647   6.945   9.483   5.843
  217LEU      C 1648   6.885   9.366   5.763
  217LEU      O 1649   6.948   9.319   5.669
  217LEU     CB 1650   7.044   9.435   5.953
  217LEU     CG 1651   6.992   9.338   6.062
  217LEU    CD1 1652   7.003   9.196   6.012
  217LEU    CD2 1653   7.077   9.354   6.187
  218ARG      N 1654   6.755   9.338   5.780
  218ARG     CA 1655   6.688   9.241   5.694
  218ARG      C 1656   6.652   9.305   5.561
  218ARG      O 1657   6.683   9.251   5.454
  218ARG     CB 1658   6.562   9.190   5.762
  218ARG     CG 1659   6.590   9.078   5.863
  218ARG     CD 1660   6.466   9.013   5.927
  218ARG     NE 1661   6.375   8.956   5.827
  218ARG     CZ 1662   6.410   8.858   5.743
  218ARG    NH1 1663   6.320   8.813   5.656
  218ARG    NH2 1664   6.532   8.806   5.745
  219GLN      N 1665   6.607   9.429   5.571
  219GLN     CA 1666   6.561   9.508   5.456
  219GLN      C 1667   6.670   9.526   5.350
  219GLN      O 1668   6.645   9.516   5.231
  219GLN     CB 1669   6.520   9.646   5.506
  219GLN     CG 1670   6.397   9.705   5.443
  219GLN     CD 1671   6.315   9.781   5.544
  219GLN    OE1 1672   6.203   9.742   5.574
  219GLN    NE2 1673   6.370   9.890   5.598
  220ASP      N 1674   6.787   9.566   5.394
  220ASP     CA 1675   6.893   9.602   5.301
  220ASP      C 1676   6.974   9.481   5.251
  220ASP      O 1677   7.073   9.499   5.182
  220ASP     CB 1678   6.985   9.711   5.359
  220ASP     CG 1679   7.071   9.664   5.476
  220ASP    OD1 1680   7.067   9.543   5.511
  220ASP    OD2 1681   7.144   9.748   5.533
  221GLY      N 1682   6.941   9.361   5.298
  221GLY     CA 1683   7.010   9.241   5.252
  221GLY      C 1684   7.129   9.199   5.339
  221GLY      O 1685   7.193   9.099   5.310
  222THR      N 1686   7.154   9.270   5.449
  222THR     CA 1687   7.263   9.232   5.540
  222THR      C 1688   7.239   9.096   5.607
  222THR      O 1689   7.331   9.017   5.623
  222THR     CB 1690   7.287   9.341   5.644
  222THR    OG1 1691   7.327   9.460   5.578
  222THR    CG2 1692   7.399   9.300   5.742
  223TYR      N 1693   7.115   9.070   5.649
  223TYR     CA 1694   7.083   8.944   5.715
  223TYR      C 1695   7.122   8.827   5.626
  223TYR      O 1696   7.186   8.732   5.671
  223TYR     CB 1697   6.933   8.938   5.749
  223TYR     CG 1698   6.888   8.812   5.821
  223TYR    CD1 1699   6.872   8.691   5.753
  223TYR    CD2 1700   6.862   8.814   5.958
  223TYR    CE1 1701   6.831   8.576   5.819
  223TYR    CE2 1702   6.821   8.701   6.025
  223TYR     CZ 1703   6.806   8.582   5.954
  223TYR     OH 1704   6.765   8.468   6.019
  224ASP      N 1705   7.087   8.835   5.499
  224ASP     CA 1706   7.115   8.725   5.409
  224ASP      C 1707   7.264   8.711   5.379
  224ASP      O 1708   7.314   8.600   5.375
  224ASP     CB 1709   7.035   8.738   5.280
  224ASP     CG 1710   6.887   8.732   5.305
  224ASP    OD1 1711   6.841   8.637   5.371
  224ASP    OD2 1712   6.814   8.821   5.259
  225LYS      N 1713   7.336   8.823   5.370
  225LYS     CA 1714   7.482   8.815   5.361
  225LYS      C 1715   7.535   8.735   5.478
  225LYS      O 1716   7.629   8.658   5.462
  225LYS     CB 1717   7.549   8.954   5.365
  225LYS     CG 1718   7.491   9.058   5.268
  225LYS     CD 1719   7.559   9.056   5.133
  225LYS     CE 1720   7.578   9.197   5.082
  225LYS     NZ 1721   7.454   9.279   5.089
  226MET      N 1722   7.492   8.773   5.596
  226MET     CA 1723   7.545   8.714   5.717
  226MET      C 1724   7.510   8.565   5.729
  226MET      O 1725   7.594   8.482   5.761
  226MET     CB 1726   7.498   8.791   5.840
  226MET     CG 1727   7.565   8.926   5.855
  226MET     SD 1728   7.531   9.006   6.014
  226MET     CE 1729   7.356   9.025   6.004
  227ALA      N 1730   7.387   8.531   5.695
  227ALA     CA 1731   7.337   8.396   5.706
  227ALA      C 1732   7.411   8.299   5.612
  227ALA      O 1733   7.445   8.186   5.649
  227ALA     CB 1734   7.189   8.393   5.679
  228LYS      N 1735   7.446   8.350   5.493
  228LYS     CA 1736   7.515   8.271   5.391
  228LYS      C 1737   7.653   8.223   5.436
  228LYS      O 1738   7.705   8.125   5.384
  228LYS     CB 1739   7.529   8.353   5.261
  228LYS     CG 1740   7.620   8.289   5.155
  228LYS     CD 1741   7.582   8.144   5.130
  228LYS     CE 1742   7.434   8.126   5.104
  228LYS     NZ 1743   7.388   8.222   5.000
  229LYS      N 1744   7.710   8.291   5.533
  229LYS     CA 1745   7.837   8.254   5.593
  229LYS      C 1746   7.828   8.120   5.668
  229LYS      O 1747   7.924   8.046   5.679
  229LYS     CB 1748   7.880   8.369   5.686
  229LYS     CG 1749   7.998   8.345   5.777
  229LYS     CD 1750   8.037   8.478   5.836
  229LYS     CE 1751   8.126   8.466   5.961
  229LYS     NZ 1752   8.124   8.593   6.036
  230TYR      N 1753   7.707   8.082   5.707
  230TYR     CA 1754   7.689   7.959   5.785
  230TYR      C 1755   7.597   7.858   5.715
  230TYR      O 1756   7.613   7.738   5.733
  230TYR     CB 1757   7.632   7.991   5.923
  230TYR     CG 1758   7.714   8.088   6.003
  230TYR    CD1 1759   7.823   8.043   6.076
  230TYR    CD2 1760   7.683   8.224   6.006
  230TYR    CE1 1761   7.899   8.130   6.150
  230TYR    CE2 1762   7.759   8.313   6.080
  230TYR     CZ 1763   7.867   8.264   6.152
  230TYR     OH 1764   7.945   8.349   6.226
  231PHE      N 1765   7.495   7.907   5.644
  231PHE     CA 1766   7.381   7.824   5.603
  231PHE      C 1767   7.361   7.833   5.453
  231PHE      O 1768   7.382   7.938   5.393
  231PHE     CB 1769   7.253   7.868   5.673
  231PHE     CG 1770   7.269   7.892   5.820
  231PHE    CD1 1771   7.300   7.786   5.905
  231PHE    CD2 1772   7.254   8.020   5.873
  231PHE    CE1 1773   7.315   7.808   6.042
  231PHE    CE2 1774   7.270   8.042   6.009
  231PHE     CZ 1775   7.300   7.936   6.094
  232ASP      N 1776   7.309   7.726   5.396
  232ASP     CA 1777   7.279   7.725   5.253
  232ASP      C 1778   7.129   7.703   5.229
  232ASP      O 1779   7.087   7.655   5.124
  232ASP     CB 1780   7.366   7.621   5.178
  232ASP     CG 1781   7.325   7.476   5.203
  232ASP    OD1 1782   7.256   7.446   5.304
  232ASP    OD2 1783   7.365   7.390   5.121
  233PHE      N 1784   7.052   7.736   5.331
  233PHE     CA 1785   6.908   7.731   5.327
  233PHE      C 1786   6.855   7.850   5.403
  233PHE      O 1787   6.932   7.919   5.469
  233PHE     CB 1788   6.862   7.603   5.397
  233PHE     CG 1789   6.913   7.592   5.536
  233PHE    CD1 1790   7.040   7.540   5.563
  233PHE    CD2 1791   6.835   7.634   5.642
  233PHE    CE1 1792   7.085   7.530   5.692
  233PHE    CE2 1793   6.880   7.624   5.771
  233PHE     CZ 1794   7.005   7.573   5.796
  234ASN      N 1795   6.725   7.875   5.400
  234ASN     CA 1796   6.672   7.995   5.463
  234ASN      C 1797   6.643   7.977   5.614
  234ASN      O 1798   6.552   7.906   5.653
  234ASN     CB 1799   6.548   8.045   5.382
  234ASN     CG 1800   6.441   8.114   5.466
  234ASN    OD1 1801   6.327   8.069   5.468
  234ASN    ND2 1802   6.475   8.225   5.532
  235VAL      N 1803   6.743   8.013   5.695
  235VAL     CA 1804   6.742   7.989   5.840
  235VAL      C 1805   6.629   8.068   5.908
  235VAL      O 1806   6.572   8.028   6.010
  235VAL     CB 1807   6.879   8.026   5.900
  235VAL    CG1 1808   6.903   8.178   5.895
  235VAL    CG2 1809   6.895   7.971   6.040
  236TYR      N 1810   6.590   8.177   5.844
  236TYR     CA 1811   6.489   8.263   5.900
  236TYR      C 1812   6.355   8.189   5.907
  236TYR      O 1813   6.275   8.216   5.995
  236TYR     CB 1814   6.480   8.389   5.816
  236TYR     CG 1815   6.383   8.488   5.875
  236TYR    CD1 1816   6.422   8.569   5.982
  236TYR    CD2 1817   6.256   8.500   5.823
  236TYR    CE1 1818   6.334   8.660   6.035
  236TYR    CE2 1819   6.167   8.590   5.875
  236TYR     CZ 1820   6.207   8.670   5.982
  236TYR     OH 1821   6.119   8.760   6.035
  237GLY      N 1822   6.344   8.081   5.833
  237GLY     CA 1823   6.214   8.033   5.795
  237GLY      C 1824   6.142   8.137   5.716
  237GLY      O 1825   6.208   8.213   5.646
  238ASP      N 1826   6.019   8.165   5.752
  238ASP     CA 1827   5.961   8.295   5.727
  238ASP      C 1828   5.823   8.299   5.787
  238ASP      O 1829   5.759   8.195   5.793
  238ASP     CB 1830   5.952   8.324   5.576
  238ASP     CG 1831   6.033   8.446   5.534
  238ASP    OD1 1832   5.988   8.560   5.559
  238ASP    OD2 1833   6.141   8.431   5.474
  239MW      MW 1834   6.757  10.593   7.752
  240MW      MW 1835   6.936  10.329   7.519
  241MW      MW 1836   7.229  10.165   7.760
  242MW      MW 1837   7.720  10.365   7.634
  243MW      MW 1838   7.716   9.939   7.760
  244MW      MW 1839   7.424   9.666   7.581
  245MW      MW 1840   7.626   9.356   8.028
  246MW      MW 1841   7.468   9.073   7.514
  247MW      MW 1842   7.398   8.704   7.680
  248MW      MW 1843   7.577   8.397   7.524
  249MW      MW 1844   7.548   7.925   7.575
  250MW      MW 1845   7.955   7.978   7.430
  251MW      MW 1846   7.786   7.558   7.406
  252MW      MW 1847   7.344   7.556   7.069
  253MW      MW 1848   7.729   7.563   6.718
  254MW      MW 1849   7.642   7.764   6.434
  255MW      MW 1850   7.339   7.950   6.606
  256MW      MW 1851   7.728   8.047   7.025
  257MW      MW 1852   8.107   7.963   6.986
  258MW      MW 1853   8.438   8.076   7.271
  259MW      MW 1854   8.791   8.125   6.889
  260MW      MW 1855   9.117   7.942   6.983
  261MW      MW 1856   9.170   8.372   6.991
  262MW      MW 1857   8.807   8.308   7.294
  263MW      MW 1858   8.716   8.605   7.060
  264MW      MW 1859   8.227   8.558   7.241
  265MW      MW 1860   8.233   8.250   6.713
  266MW      MW 1861   7.850   8.344   6.532
  267MW      MW 1862   7.374   8.407   6.269
  268MW      MW 1863   7.358   8.458   6.776
  269MW      MW 1864   7.787   8.688   6.797
  270MW      MW 1865   7.748   8.793   6.346
  271MW      MW 1866   7.261   8.896   6.428
  272MW      MW 1867   7.436   9.168   6.752
  273MW      MW 1868   7.789   9.271   6.688
  274MW      MW 1869   7.508   9.475   6.233
  275MW      MW 1870   7.147   9.452   6.607
  276MW      MW 1871   7.481   9.712   6.830
  277MW      MW 1872   7.672   9.920   6.347
  278MW      MW 1873   7.234   9.893   6.171
  279MW      MW 1874   7.129  10.027   6.837
  280MW      MW 1875   7.418  10.448   6.728
  281MW      MW 1876   7.503  10.085   7.121
  282MW      MW 1877   7.944  10.055   7.242
  283MW      MW 1878   7.790   9.583   7.306
  284MW      MW 1879   7.950   9.361   7.646
  285MW      MW 1880   7.831   8.946   7.319
  286MW      MW 1881   7.837   8.790   7.907
  287MW      MW 1882   7.934   8.408   7.926
  288MW      MW 1883   7.624   8.193   8.056
  289MW      MW 1884   7.563   7.825   8.201
  290MW      MW 1885   7.030   7.842   7.826
  291MW      MW 1886   7.047   7.763   8.362
  292MW      MW 1887   7.161   8.164   8.395
  293MW      MW 1888   7.089   8.346   8.044
  294MW      MW 1889   6.617   8.418   8.211
  295MW      MW 1890   6.815   8.442   8.585
  296MW      MW 1891   7.105   8.720   8.489
  297MW      MW 1892   6.774   8.956   8.216
  298MW      MW 1893   6.489   8.829   8.599
  299MW      MW 1894   6.922   9.076   8.800
  300MW      MW 1895   6.941   9.475   8.599
  301MW      MW 1896   7.389   8.992   8.644
  302MW      MW 1897   7.246   9.056   8.142
  303MW      MW 1898   7.101   9.442   7.956
  304MW      MW 1899   7.035   9.092   7.672
  305MW      MW 1900   6.919   8.694   7.616
  306MW      MW 1901   7.152   8.699   7.176
  307MW      MW 1902   7.119   8.215   7.311
  308MW      MW 1903   6.906   8.029   7.047
  309MW      MW 1904   6.586   8.249   7.369
  310MW      MW 1905   6.281   8.014   7.205
  311MW      MW 1906   5.963   8.325   7.114
  312MW      MW 1907   5.783   8.062   7.471
  313MW      MW 1908   5.325   8.124   7.641
  314MW      MW 1909   5.657   7.937   8.021
  315MW      MW 1910   6.093   8.143   7.769
  316MW      MW 1911   5.612   8.613   7.634
  317MW      MW 1912   5.415   8.514   8.097
  318MW      MW 1913   5.947   8.527   8.282
  319MW      MW 1914   6.096   8.765   7.930
  320MW      MW 1915   6.060   9.027   7.651
  321MW      MW 1916   6.108   8.759   7.357
  322MW      MW 1917   6.259   9.052   6.976
  323MW      MW 1918   6.072   9.088   6.631
  324MW      MW 1919   6.165   8.560   6.390
  325MW      MW 1920   6.647   8.666   6.525
  326MW      MW 1921   6.730   8.219   6.461
  327MW      MW 1922   6.398   7.939   6.308
  328MW      MW 1923   6.369   7.671   6.581
  329MW      MW 1924   6.249   7.323   6.456
  330MW      MW 1925   6.332   7.019   6.774
  331MW      MW 1926   6.546   6.628   6.381
  332MW      MW 1927   6.612   6.295   6.829
  333MW      MW 1928   7.078   6.311   6.762
  334MW      MW 1929   7.146   5.899   6.692
  335MW      MW 1930   7.323   5.627   6.587
  336MW      MW 1931   7.455   5.658   6.130
  337MW      MW 1932   7.078   5.291   6.241
  338MW      MW 1933   6.900   5.392   6.520
  339MW      MW 1934   6.607   5.206   6.590
  340MW      MW 1935   6.590   5.568   6.812
  341MW      MW 1936   6.186   5.704   6.598
  342MW      MW 1937   6.051   6.048   6.822
  343MW      MW 1938   5.851   5.741   7.029
  344MW      MW 1939   5.723   5.653   7.506
  345MW      MW 1940   5.680   5.376   7.215
  346MW      MW 1941   6.161   5.398   7.104
  347MW      MW 1942   6.286   5.665   7.381
  348MW      MW 1943   6.139   5.224   7.690
  349MW      MW 1944   6.517   5.299   7.856
  350MW      MW 1945   6.683   5.411   7.557
  351MW      MW 1946   7.016   5.629   7.850
  352MW      MW 1947   6.770   6.116   7.644
  353MW      MW 1948   6.973   6.435   7.622
  354MW      MW 1949   6.840   6.744   7.767
  355MW      MW 1950   7.027   7.210   7.763
  356MW      MW 1951   7.014   7.232   8.280
  357MW      MW 1952   6.656   7.514   8.038
  358MW      MW 1953   6.563   7.368   7.750
  359MW      MW 1954   6.243   7.397   7.523
  360MW      MW 1955   6.462   7.091   7.419
  361MW      MW 1956   6.458   7.021   8.038
  362MW      MW 1957   6.035   7.053   7.914
  363MW      MW 1958   5.861   6.732   7.473
  364MW      MW 1959   6.132   6.547   7.809
  365MW      MW 1960   6.114   6.633   8.191
  366MW      MW 1961   5.654   6.693   8.087
  367MW      MW 1962   5.621   6.409   7.733
  368MW      MW 1963   6.033   6.177   7.598
  369MW      MW 1964   6.178   6.199   8.437
  370MW      MW 1965   5.697   6.080   8.345
  371MW      MW 1966   5.568   5.792   8.109
  372MW      MW 1967   6.081   5.598   8.172
  373MW      MW 1968   6.265   5.796   7.945
  374MW      MW 1969   6.727   5.818   8.147
  375MW      MW 1970   6.572   6.240   8.080
  376MW      MW 1971   7.005   6.326   8.128
  377MW      MW 1972   7.035   6.714   8.244
  378MW      MW 1973   7.387   6.682   8.010
  379MW      MW 1974   7.511   7.232   8.152
  380MW      MW 1975   7.709   7.209   7.822
  381MW      MW 1976   7.471   7.058   7.369
  382MW      MW 1977   7.967   7.072   7.409
  383MW      MW 1978   7.878   6.788   7.830
  384MW      MW 1979   7.499   6.638   7.526
  385MW      MW 1980   7.700   6.712   7.092
  386MW      MW 1981   8.077   6.406   7.462
  387MW      MW 1982   7.834   6.163   7.708
  388MW      MW 1983   7.616   6.058   7.203
  389MW      MW 1984   8.047   6.005   7.133
  390MW      MW 1985   8.081   5.767   7.479
  391MW      MW 1986   7.785   5.582   7.508
  392MW      MW 1987   7.873   5.819   7.895
  393MW      MW 1988   7.374   5.948   7.583
  394MW      MW 1989   7.106   5.607   7.362
  395MW      MW 1990   6.989   6.024   7.257
  396MW      MW 1991   6.977   6.392   7.168
  397MW      MW 1992   6.619   6.678   7.207
  398MW      MW 1993   6.910   6.895   6.991
  399MW      MW 1994   6.783   7.339   6.833
  400MW      MW 1995   6.708   7.058   6.312
  401MW      MW 1996   7.048   7.394   6.280
  402MW      MW 1997   7.278   7.279   6.599
  403MW      MW 1998   7.296   6.933   6.532
  404MW      MW 1999   7.348   6.978   6.158
  405MW      MW 2000   7.566   7.288   6.059
  406MW      MW 2001   7.770   7.127   6.501
  407MW      MW 2002   7.765   6.628   6.612
  408MW      MW 2003   7.553   6.562   6.226
  409MW      MW 2004   7.755   6.899   5.860
  410MW      MW 2005   8.142   6.872   6.215
  411MW      MW 2006   8.432   6.543   6.226
  412MW      MW 2007   8.225   6.389   6.553
  413MW      MW 2008   7.919   6.298   6.353
  414MW      MW 2009   8.056   6.084   5.992
  415MW      MW 2010   7.818   5.676   6.322
  416MW      MW 2011   7.659   5.971   6.567
  417MW      MW 2012   7.182   6.077   6.276
  418MW      MW 2013   6.887   6.426   6.236
  419MW      MW 2014   6.599   6.037   6.476
  420MW      MW 2015   6.360   6.141   6.268
  421MW      MW 2016   6.099   6.356   6.223
  422MW      MW 2017   6.101   6.744   6.333
  423MW      MW 2018   5.963   6.733   6.750
  424MW      MW 2019   5.679   6.997   6.506
  425MW      MW 2020   5.473   7.082   7.066
  426MW      MW 2021   5.325   7.565   6.915
  427MW      MW 2022   5.272   7.464   7.459
  428MW      MW 2023   5.635   7.196   7.550
  429MW      MW 2024   5.948   7.305   7.114
  430MW      MW 2025   5.760   7.790   6.977
  431MW      MW 2026   5.747   8.117   6.674
  432MW      MW 2027   6.143   8.112   6.740
  433MW      MW 2028   6.475   8.282   6.803
  434MW      MW 2029   6.509   8.606   7.040
  435MW      MW 2030   6.634   8.948   7.187
  436MW      MW 2031   6.591   8.899   7.556
  437MW      MW 2032   6.455   9.206   7.648
  438MW      MW 2033   6.518   9.390   8.156
  439MW      MW 2034   5.823   9.260   8.084
  440MW      MW 2035   6.096   9.738   8.198
  441MW      MW 2036   6.382   9.761   7.888
  442MW      MW 2037   6.016   9.930   7.601
  443MW      MW 2038   6.405  10.280   7.478
  444MW      MW 2039   6.648   9.803   7.444
  445MW      MW 2040   6.155   9.564   7.187
  446MW      MW 2041   6.259   9.931   6.978
  447MW      MW 2042   6.608   9.937   6.899
  448MW      MW 2043   6.770   9.515   6.984
  449MW      MW 2044   6.266   9.542   6.683
  450MW      MW 2045   6.492  10.043   6.387
  451MW      MW 2046   6.783   9.708   6.355
  452MW      MW 2047   6.606   9.302   6.285
  453MW      MW 2048   6.377   9.581   6.008
  454MW      MW 2049   6.711   9.891   5.945
  455MW      MW 2050   6.967   9.383   5.923
  456MW      MW 2051   6.548   9.077   5.728
  457MW      MW 2052   6.476   9.638   5.475
  458MW      MW 2053   6.999   9.602   5.376
  459MW      MW 2054   7.068   9.225   5.300
  460MW      MW 2055   7.286   9.245   5.598
  461MW      MW 2056   6.940   8.763   5.813
  462MW      MW 2057   7.045   8.725   5.360
  463MW      MW 2058   7.513   8.953   5.290
  464MW      MW 2059   7.511   8.785   5.815
  465MW      MW 2060   7.354   8.361   5.668
  466MW      MW 2061   7.541   8.234   5.262
  467MW      MW 2062   7.940   8.329   5.752
  468MW      MW 2063   7.744   8.087   5.963
  469MW      MW 2064   7.325   7.896   5.774
  470MW      MW 2065   7.264   7.593   5.226
  471MW      MW 2066   6.942   7.667   5.539
  472MW      MW 2067   6.548   8.026   5.497
  473MW      MW 2068   6.766   8.039   5.898
  474MW      MW 2069   6.340   8.456   5.922
  475MW      MW 2070   6.227   8.116   5.747
  476MW      MW 2071   5.959   8.339   5.650
  14.27380  15.70260  13.92860
