# Supplementary material for: Rapid interpretation of small-angle X-ray scattering data
Source: PLoS Comput Biol. 2019 Mar 22;15(3):e1006900. doi: 10.1371/journal.pcbi.1006900 (PMC6447237; doi:10.1371/journal.pcbi.1006900)
Supplement: S1 Archive — (ZIP) [file pcbi.1006900.s019.zip › S1_Archive/sims/Lao/holoApo/saxs_diff.dat]

0.300	-229400.000
0.347	-272877.500
0.400	-323087.476
0.462	-379133.535
0.534	-437770.496
0.617	-492723.286
0.712	-529159.080
0.823	-527996.496
0.950	-472816.282
1.097	-357181.510
1.267	-189444.609
1.464	-22235.212
1.691	80378.645
1.953	80851.609
2.256	30495.765
2.605	5003.041
3.009	10134.644
3.475	9212.621
4.014	4224.654
4.636	22.537
