# Supplementary material for: Rapid interpretation of small-angle X-ray scattering data
Source: PLoS Comput Biol. 2019 Mar 22;15(3):e1006900. doi: 10.1371/journal.pcbi.1006900 (PMC6447237; doi:10.1371/journal.pcbi.1006900)
Supplement: S1 Archive — (ZIP) [file pcbi.1006900.s019.zip › S1_Archive/sims/Lao/holoApo/saxs_holo.dat]

   0.300  8273385.524
   0.347  8010690.383
   0.400  7680570.433
   0.462  7255600.332
   0.534  6720895.343
   0.617  6067628.360
   0.712  5298508.798
   0.823  4410250.387
   0.950  3458380.989
   1.097  2498686.103
   1.267  1622951.591
   1.464  922311.889
   1.691  453618.701
   1.953  197157.300
   2.256  81551.629
   2.605  43278.168
   3.009  44359.459
   3.475  43376.381
   4.014  37547.347
   4.636  39310.750
