# Supplementary material for: Rapid interpretation of small-angle X-ray scattering data
Source: PLoS Comput Biol. 2019 Mar 22;15(3):e1006900. doi: 10.1371/journal.pcbi.1006900 (PMC6447237; doi:10.1371/journal.pcbi.1006900)
Supplement: S1 Archive — (ZIP) [file pcbi.1006900.s019.zip › S1_Archive/sims/Vhp/bentElong/saxs.itp]

; Include this file straight after the [ atoms ] section
; since it adds additional atoms to the topology.

    174    MW     22   THR    MW     174  0
    175    MW     23   ARG    MW     175  0
    176    MW     24   SER    MW     176  0
    177    MW     25   ALA    MW     177  0
    178    MW     26   PHE    MW     178  0
    179    MW     27   ALA    MW     179  0
    180    MW     28   ASN    MW     180  0
    181    MW     29   LEU    MW     181  0
    182    MW     30   PRO    MW     182  0
    183    MW     31   LEU    MW     183  0
    184    MW     32   TRP    MW     184  0
    185    MW     33   LYS    MW     185  0
    186    MW     34   GLN    MW     186  0
    187    MW     35   GLN    MW     187  0
    188    MW     36   ASN    MW     188  0
    189    MW     37   LEU    MW     189  0
    190    MW     38   LYS    MW     190  0
    191    MW     39   LYS    MW     191  0
    192    MW     40   GLU    MW     192  0
    193    MW     41   LYS    MW     193  0
    194    MW     42   GLY    MW     194  0

[ virtual_sitesn ]
  174  1  1  2  3  4  5  6  7
  175  1  8  9  10  11  12  13  14  15  16  17  18
  176  1  19  20  21  22  23  24
  177  1  25  26  27  28  29
  178  1  30  31  32  33  34  35  36  37  38  39  40
  179  1  41  42  43  44  45
  180  1  46  47  48  49  50  51  52  53
  181  1  54  55  56  57  58  59  60  61
  182  1  62  63  64  65  66  67  68
  183  1  69  70  71  72  73  74  75  76
  184  1  77  78  79  80  81  82  83  84  85  86  87  88  89  90
  185  1  91  92  93  94  95  96  97  98  99
  186  1  100  101  102  103  104  105  106  107  108
  187  1  109  110  111  112  113  114  115  116  117
  188  1  118  119  120  121  122  123  124  125
  189  1  126  127  128  129  130  131  132  133
  190  1  134  135  136  137  138  139  140  141  142
  191  1  143  144  145  146  147  148  149  150  151
  192  1  152  153  154  155  156  157  158  159  160
  193  1  161  162  163  164  165  166  167  168  169
  194  1  170  171  172  173

; Macros to translate the types used in the pair section to something interpretable for poor old grompp.
#define SF_ALA_MW 1
#define SF_ARG_MW 2
#define SF_ASN_MW 3
#define SF_ASP_MW 4
#define SF_CYS_MW 5
#define SF_GLN_MW 6
#define SF_GLU_MW 7
#define SF_GLY_MW 8
#define SF_HIS_MW 9
#define SF_ILE_MW 10
#define SF_LEU_MW 11
#define SF_LYS_MW 12
#define SF_MET_MW 13
#define SF_PHE_MW 14
#define SF_PRO_MW 15
#define SF_SER_MW 16
#define SF_THR_MW 17
#define SF_TRP_MW 18
#define SF_TYR_MW 19
#define SF_VAL_MW 20
#define SF_CAL_MW 21


[ pairs ]
  174    174  3  SF_THR_MW  SF_THR_MW
  174    175  3  SF_THR_MW  SF_ARG_MW
  174    176  3  SF_THR_MW  SF_SER_MW
  174    177  3  SF_THR_MW  SF_ALA_MW
  174    178  3  SF_THR_MW  SF_PHE_MW
  174    179  3  SF_THR_MW  SF_ALA_MW
  174    180  3  SF_THR_MW  SF_ASN_MW
  174    181  3  SF_THR_MW  SF_LEU_MW
  174    182  3  SF_THR_MW  SF_PRO_MW
  174    183  3  SF_THR_MW  SF_LEU_MW
  174    184  3  SF_THR_MW  SF_TRP_MW
  174    185  3  SF_THR_MW  SF_LYS_MW
  174    186  3  SF_THR_MW  SF_GLN_MW
  174    187  3  SF_THR_MW  SF_GLN_MW
  174    188  3  SF_THR_MW  SF_ASN_MW
  174    189  3  SF_THR_MW  SF_LEU_MW
  174    190  3  SF_THR_MW  SF_LYS_MW
  174    191  3  SF_THR_MW  SF_LYS_MW
  174    192  3  SF_THR_MW  SF_GLU_MW
  174    193  3  SF_THR_MW  SF_LYS_MW
  174    194  3  SF_THR_MW  SF_GLY_MW
  175    175  3  SF_ARG_MW  SF_ARG_MW
  175    176  3  SF_ARG_MW  SF_SER_MW
  175    177  3  SF_ARG_MW  SF_ALA_MW
  175    178  3  SF_ARG_MW  SF_PHE_MW
  175    179  3  SF_ARG_MW  SF_ALA_MW
  175    180  3  SF_ARG_MW  SF_ASN_MW
  175    181  3  SF_ARG_MW  SF_LEU_MW
  175    182  3  SF_ARG_MW  SF_PRO_MW
  175    183  3  SF_ARG_MW  SF_LEU_MW
  175    184  3  SF_ARG_MW  SF_TRP_MW
  175    185  3  SF_ARG_MW  SF_LYS_MW
  175    186  3  SF_ARG_MW  SF_GLN_MW
  175    187  3  SF_ARG_MW  SF_GLN_MW
  175    188  3  SF_ARG_MW  SF_ASN_MW
  175    189  3  SF_ARG_MW  SF_LEU_MW
  175    190  3  SF_ARG_MW  SF_LYS_MW
  175    191  3  SF_ARG_MW  SF_LYS_MW
  175    192  3  SF_ARG_MW  SF_GLU_MW
  175    193  3  SF_ARG_MW  SF_LYS_MW
  175    194  3  SF_ARG_MW  SF_GLY_MW
  176    176  3  SF_SER_MW  SF_SER_MW
  176    177  3  SF_SER_MW  SF_ALA_MW
  176    178  3  SF_SER_MW  SF_PHE_MW
  176    179  3  SF_SER_MW  SF_ALA_MW
  176    180  3  SF_SER_MW  SF_ASN_MW
  176    181  3  SF_SER_MW  SF_LEU_MW
  176    182  3  SF_SER_MW  SF_PRO_MW
  176    183  3  SF_SER_MW  SF_LEU_MW
  176    184  3  SF_SER_MW  SF_TRP_MW
  176    185  3  SF_SER_MW  SF_LYS_MW
  176    186  3  SF_SER_MW  SF_GLN_MW
  176    187  3  SF_SER_MW  SF_GLN_MW
  176    188  3  SF_SER_MW  SF_ASN_MW
  176    189  3  SF_SER_MW  SF_LEU_MW
  176    190  3  SF_SER_MW  SF_LYS_MW
  176    191  3  SF_SER_MW  SF_LYS_MW
  176    192  3  SF_SER_MW  SF_GLU_MW
  176    193  3  SF_SER_MW  SF_LYS_MW
  176    194  3  SF_SER_MW  SF_GLY_MW
  177    177  3  SF_ALA_MW  SF_ALA_MW
  177    178  3  SF_ALA_MW  SF_PHE_MW
  177    179  3  SF_ALA_MW  SF_ALA_MW
  177    180  3  SF_ALA_MW  SF_ASN_MW
  177    181  3  SF_ALA_MW  SF_LEU_MW
  177    182  3  SF_ALA_MW  SF_PRO_MW
  177    183  3  SF_ALA_MW  SF_LEU_MW
  177    184  3  SF_ALA_MW  SF_TRP_MW
  177    185  3  SF_ALA_MW  SF_LYS_MW
  177    186  3  SF_ALA_MW  SF_GLN_MW
  177    187  3  SF_ALA_MW  SF_GLN_MW
  177    188  3  SF_ALA_MW  SF_ASN_MW
  177    189  3  SF_ALA_MW  SF_LEU_MW
  177    190  3  SF_ALA_MW  SF_LYS_MW
  177    191  3  SF_ALA_MW  SF_LYS_MW
  177    192  3  SF_ALA_MW  SF_GLU_MW
  177    193  3  SF_ALA_MW  SF_LYS_MW
  177    194  3  SF_ALA_MW  SF_GLY_MW
  178    178  3  SF_PHE_MW  SF_PHE_MW
  178    179  3  SF_PHE_MW  SF_ALA_MW
  178    180  3  SF_PHE_MW  SF_ASN_MW
  178    181  3  SF_PHE_MW  SF_LEU_MW
  178    182  3  SF_PHE_MW  SF_PRO_MW
  178    183  3  SF_PHE_MW  SF_LEU_MW
  178    184  3  SF_PHE_MW  SF_TRP_MW
  178    185  3  SF_PHE_MW  SF_LYS_MW
  178    186  3  SF_PHE_MW  SF_GLN_MW
  178    187  3  SF_PHE_MW  SF_GLN_MW
  178    188  3  SF_PHE_MW  SF_ASN_MW
  178    189  3  SF_PHE_MW  SF_LEU_MW
  178    190  3  SF_PHE_MW  SF_LYS_MW
  178    191  3  SF_PHE_MW  SF_LYS_MW
  178    192  3  SF_PHE_MW  SF_GLU_MW
  178    193  3  SF_PHE_MW  SF_LYS_MW
  178    194  3  SF_PHE_MW  SF_GLY_MW
  179    179  3  SF_ALA_MW  SF_ALA_MW
  179    180  3  SF_ALA_MW  SF_ASN_MW
  179    181  3  SF_ALA_MW  SF_LEU_MW
  179    182  3  SF_ALA_MW  SF_PRO_MW
  179    183  3  SF_ALA_MW  SF_LEU_MW
  179    184  3  SF_ALA_MW  SF_TRP_MW
  179    185  3  SF_ALA_MW  SF_LYS_MW
  179    186  3  SF_ALA_MW  SF_GLN_MW
  179    187  3  SF_ALA_MW  SF_GLN_MW
  179    188  3  SF_ALA_MW  SF_ASN_MW
  179    189  3  SF_ALA_MW  SF_LEU_MW
  179    190  3  SF_ALA_MW  SF_LYS_MW
  179    191  3  SF_ALA_MW  SF_LYS_MW
  179    192  3  SF_ALA_MW  SF_GLU_MW
  179    193  3  SF_ALA_MW  SF_LYS_MW
  179    194  3  SF_ALA_MW  SF_GLY_MW
  180    180  3  SF_ASN_MW  SF_ASN_MW
  180    181  3  SF_ASN_MW  SF_LEU_MW
  180    182  3  SF_ASN_MW  SF_PRO_MW
  180    183  3  SF_ASN_MW  SF_LEU_MW
  180    184  3  SF_ASN_MW  SF_TRP_MW
  180    185  3  SF_ASN_MW  SF_LYS_MW
  180    186  3  SF_ASN_MW  SF_GLN_MW
  180    187  3  SF_ASN_MW  SF_GLN_MW
  180    188  3  SF_ASN_MW  SF_ASN_MW
  180    189  3  SF_ASN_MW  SF_LEU_MW
  180    190  3  SF_ASN_MW  SF_LYS_MW
  180    191  3  SF_ASN_MW  SF_LYS_MW
  180    192  3  SF_ASN_MW  SF_GLU_MW
  180    193  3  SF_ASN_MW  SF_LYS_MW
  180    194  3  SF_ASN_MW  SF_GLY_MW
  181    181  3  SF_LEU_MW  SF_LEU_MW
  181    182  3  SF_LEU_MW  SF_PRO_MW
  181    183  3  SF_LEU_MW  SF_LEU_MW
  181    184  3  SF_LEU_MW  SF_TRP_MW
  181    185  3  SF_LEU_MW  SF_LYS_MW
  181    186  3  SF_LEU_MW  SF_GLN_MW
  181    187  3  SF_LEU_MW  SF_GLN_MW
  181    188  3  SF_LEU_MW  SF_ASN_MW
  181    189  3  SF_LEU_MW  SF_LEU_MW
  181    190  3  SF_LEU_MW  SF_LYS_MW
  181    191  3  SF_LEU_MW  SF_LYS_MW
  181    192  3  SF_LEU_MW  SF_GLU_MW
  181    193  3  SF_LEU_MW  SF_LYS_MW
  181    194  3  SF_LEU_MW  SF_GLY_MW
  182    182  3  SF_PRO_MW  SF_PRO_MW
  182    183  3  SF_PRO_MW  SF_LEU_MW
  182    184  3  SF_PRO_MW  SF_TRP_MW
  182    185  3  SF_PRO_MW  SF_LYS_MW
  182    186  3  SF_PRO_MW  SF_GLN_MW
  182    187  3  SF_PRO_MW  SF_GLN_MW
  182    188  3  SF_PRO_MW  SF_ASN_MW
  182    189  3  SF_PRO_MW  SF_LEU_MW
  182    190  3  SF_PRO_MW  SF_LYS_MW
  182    191  3  SF_PRO_MW  SF_LYS_MW
  182    192  3  SF_PRO_MW  SF_GLU_MW
  182    193  3  SF_PRO_MW  SF_LYS_MW
  182    194  3  SF_PRO_MW  SF_GLY_MW
  183    183  3  SF_LEU_MW  SF_LEU_MW
  183    184  3  SF_LEU_MW  SF_TRP_MW
  183    185  3  SF_LEU_MW  SF_LYS_MW
  183    186  3  SF_LEU_MW  SF_GLN_MW
  183    187  3  SF_LEU_MW  SF_GLN_MW
  183    188  3  SF_LEU_MW  SF_ASN_MW
  183    189  3  SF_LEU_MW  SF_LEU_MW
  183    190  3  SF_LEU_MW  SF_LYS_MW
  183    191  3  SF_LEU_MW  SF_LYS_MW
  183    192  3  SF_LEU_MW  SF_GLU_MW
  183    193  3  SF_LEU_MW  SF_LYS_MW
  183    194  3  SF_LEU_MW  SF_GLY_MW
  184    184  3  SF_TRP_MW  SF_TRP_MW
  184    185  3  SF_TRP_MW  SF_LYS_MW
  184    186  3  SF_TRP_MW  SF_GLN_MW
  184    187  3  SF_TRP_MW  SF_GLN_MW
  184    188  3  SF_TRP_MW  SF_ASN_MW
  184    189  3  SF_TRP_MW  SF_LEU_MW
  184    190  3  SF_TRP_MW  SF_LYS_MW
  184    191  3  SF_TRP_MW  SF_LYS_MW
  184    192  3  SF_TRP_MW  SF_GLU_MW
  184    193  3  SF_TRP_MW  SF_LYS_MW
  184    194  3  SF_TRP_MW  SF_GLY_MW
  185    185  3  SF_LYS_MW  SF_LYS_MW
  185    186  3  SF_LYS_MW  SF_GLN_MW
  185    187  3  SF_LYS_MW  SF_GLN_MW
  185    188  3  SF_LYS_MW  SF_ASN_MW
  185    189  3  SF_LYS_MW  SF_LEU_MW
  185    190  3  SF_LYS_MW  SF_LYS_MW
  185    191  3  SF_LYS_MW  SF_LYS_MW
  185    192  3  SF_LYS_MW  SF_GLU_MW
  185    193  3  SF_LYS_MW  SF_LYS_MW
  185    194  3  SF_LYS_MW  SF_GLY_MW
  186    186  3  SF_GLN_MW  SF_GLN_MW
  186    187  3  SF_GLN_MW  SF_GLN_MW
  186    188  3  SF_GLN_MW  SF_ASN_MW
  186    189  3  SF_GLN_MW  SF_LEU_MW
  186    190  3  SF_GLN_MW  SF_LYS_MW
  186    191  3  SF_GLN_MW  SF_LYS_MW
  186    192  3  SF_GLN_MW  SF_GLU_MW
  186    193  3  SF_GLN_MW  SF_LYS_MW
  186    194  3  SF_GLN_MW  SF_GLY_MW
  187    187  3  SF_GLN_MW  SF_GLN_MW
  187    188  3  SF_GLN_MW  SF_ASN_MW
  187    189  3  SF_GLN_MW  SF_LEU_MW
  187    190  3  SF_GLN_MW  SF_LYS_MW
  187    191  3  SF_GLN_MW  SF_LYS_MW
  187    192  3  SF_GLN_MW  SF_GLU_MW
  187    193  3  SF_GLN_MW  SF_LYS_MW
  187    194  3  SF_GLN_MW  SF_GLY_MW
  188    188  3  SF_ASN_MW  SF_ASN_MW
  188    189  3  SF_ASN_MW  SF_LEU_MW
  188    190  3  SF_ASN_MW  SF_LYS_MW
  188    191  3  SF_ASN_MW  SF_LYS_MW
  188    192  3  SF_ASN_MW  SF_GLU_MW
  188    193  3  SF_ASN_MW  SF_LYS_MW
  188    194  3  SF_ASN_MW  SF_GLY_MW
  189    189  3  SF_LEU_MW  SF_LEU_MW
  189    190  3  SF_LEU_MW  SF_LYS_MW
  189    191  3  SF_LEU_MW  SF_LYS_MW
  189    192  3  SF_LEU_MW  SF_GLU_MW
  189    193  3  SF_LEU_MW  SF_LYS_MW
  189    194  3  SF_LEU_MW  SF_GLY_MW
  190    190  3  SF_LYS_MW  SF_LYS_MW
  190    191  3  SF_LYS_MW  SF_LYS_MW
  190    192  3  SF_LYS_MW  SF_GLU_MW
  190    193  3  SF_LYS_MW  SF_LYS_MW
  190    194  3  SF_LYS_MW  SF_GLY_MW
  191    191  3  SF_LYS_MW  SF_LYS_MW
  191    192  3  SF_LYS_MW  SF_GLU_MW
  191    193  3  SF_LYS_MW  SF_LYS_MW
  191    194  3  SF_LYS_MW  SF_GLY_MW
  192    192  3  SF_GLU_MW  SF_GLU_MW
  192    193  3  SF_GLU_MW  SF_LYS_MW
  192    194  3  SF_GLU_MW  SF_GLY_MW
  193    193  3  SF_LYS_MW  SF_LYS_MW
  193    194  3  SF_LYS_MW  SF_GLY_MW
  194    194  3  SF_GLY_MW  SF_GLY_MW
