# Supplementary material for: Rapid interpretation of small-angle X-ray scattering data
Source: PLoS Comput Biol. 2019 Mar 22;15(3):e1006900. doi: 10.1371/journal.pcbi.1006900 (PMC6447237; doi:10.1371/journal.pcbi.1006900)
Supplement: S1 Archive — (ZIP) [file pcbi.1006900.s019.zip › S1_Archive/sims/Vhp/bentElong/saxs1VII_cut.gro]

Automated gro file generation of a structure based model for PDB ID 1vii_cut by pythonBioPackage, 2017-7-4 103718
  194
    1THR      N    1   5.206   5.622   5.853
    1THR     CA    2   5.216   5.525   5.739
    1THR      C    3   5.340   5.559   5.657
    1THR      O    4   5.392   5.668   5.666
    1THR     CB    5   5.091   5.536   5.651
    1THR    OG1    6   5.000   5.628   5.708
    1THR    CG2    7   5.025   5.398   5.640
    2ARG      N    8   5.387   5.469   5.576
    2ARG     CA    9   5.505   5.500   5.494
    2ARG      C   10   5.463   5.608   5.394
    2ARG      O   11   5.533   5.705   5.373
    2ARG     CB   12   5.550   5.373   5.422
    2ARG     CG   13   5.695   5.341   5.463
    2ARG     CD   14   5.772   5.283   5.344
    2ARG     NE   15   5.677   5.213   5.252
    2ARG     CZ   16   5.593   5.123   5.297
    2ARG    NH1   17   5.603   5.079   5.419
    2ARG    NH2   18   5.503   5.074   5.217
    3SER      N   19   5.348   5.593   5.335
    3SER     CA   20   5.300   5.697   5.239
    3SER      C   21   5.305   5.833   5.309
    3SER      O   22   5.374   5.923   5.267
    3SER     CB   23   5.156   5.666   5.197
    3SER     OG   24   5.149   5.657   5.056
    4ALA      N   25   5.234   5.847   5.418
    4ALA     CA   26   5.237   5.976   5.492
    4ALA      C   27   5.380   6.001   5.539
    4ALA      O   28   5.429   6.112   5.540
    4ALA     CB   29   5.143   5.969   5.613
    5PHE      N   30   5.448   5.896   5.578
    5PHE     CA   31   5.589   5.911   5.625
    5PHE      C   32   5.670   5.990   5.522
    5PHE      O   33   5.766   6.056   5.554
    5PHE     CB   34   5.650   5.772   5.639
    5PHE     CG   35   5.799   5.781   5.659
    5PHE    CD1   36   5.851   5.848   5.771
    5PHE    CD2   37   5.886   5.723   5.566
    5PHE    CE1   38   5.990   5.856   5.789
    5PHE    CE2   39   6.024   5.731   5.584
    5PHE     CZ   40   6.076   5.798   5.696
    6ALA      N   41   5.631   5.984   5.398
    6ALA     CA   42   5.705   6.058   5.292
    6ALA      C   43   5.653   6.202   5.284
    6ALA      O   44   5.658   6.265   5.180
    6ALA     CB   45   5.685   5.989   5.157
    7ASN      N   46   5.604   6.256   5.393
    7ASN     CA   47   5.553   6.396   5.390
    7ASN      C   48   5.651   6.486   5.466
    7ASN      O   49   5.649   6.607   5.454
    7ASN     CB   50   5.415   6.403   5.457
    7ASN     CG   51   5.313   6.333   5.367
    7ASN    OD1   52   5.319   6.214   5.347
    7ASN    ND2   53   5.218   6.404   5.311
    8LEU      N   54   5.738   6.428   5.544
    8LEU     CA   55   5.838   6.509   5.619
    8LEU      C   56   5.951   6.547   5.523
    8LEU      O   57   5.954   6.500   5.411
    8LEU     CB   58   5.893   6.426   5.736
    8LEU     CG   59   5.781   6.342   5.798
    8LEU    CD1   60   5.828   6.196   5.809
    8LEU    CD2   61   5.749   6.396   5.937
    9PRO      N   62   6.041   6.632   5.567
    9PRO     CA   63   6.153   6.678   5.483
    9PRO      C   64   6.236   6.557   5.438
    9PRO      O   65   6.248   6.460   5.508
    9PRO     CB   66   6.235   6.770   5.574
    9PRO     CG   67   6.159   6.783   5.709
    9PRO     CD   68   6.037   6.689   5.703
   10LEU      N   69   6.292   6.564   5.320
   10LEU     CA   70   6.373   6.449   5.270
   10LEU      C   71   6.483   6.414   5.370
   10LEU      O   72   6.509   6.298   5.396
   10LEU     CB   73   6.436   6.486   5.135
   10LEU     CG   74   6.432   6.365   5.042
   10LEU    CD1   75   6.488   6.243   5.115
   10LEU    CD2   76   6.288   6.338   5.000
   11TRP      N   77   6.546   6.512   5.428
   11TRP     CA   78   6.652   6.480   5.526
   11TRP      C   79   6.585   6.417   5.647
   11TRP      O   80   6.641   6.333   5.714
   11TRP     CB   81   6.727   6.607   5.567
   11TRP     CG   82   6.630   6.714   5.601
   11TRP    CD1   83   6.590   6.814   5.519
   11TRP    CD2   84   6.561   6.735   5.727
   11TRP    NE1   85   6.500   6.895   5.587
   11TRP    CE2   86   6.479   6.850   5.716
   11TRP    CE3   87   6.562   6.666   5.848
   11TRP    CZ2   88   6.401   6.895   5.823
   11TRP    CZ3   89   6.484   6.709   5.956
   11TRP    CH2   90   6.404   6.824   5.943
   12LYS      N   91   6.463   6.456   5.673
   12LYS     CA   92   6.390   6.396   5.787
   12LYS      C   93   6.352   6.254   5.749
   12LYS      O   94   6.338   6.167   5.832
   12LYS     CB   95   6.265   6.479   5.813
   12LYS     CG   96   6.258   6.514   5.961
   12LYS     CD   97   6.158   6.421   6.031
   12LYS     CE   98   6.234   6.319   6.117
   12LYS     NZ   99   6.342   6.388   6.193
   13GLN      N  100   6.338   6.229   5.621
   13GLN     CA  101   6.304   6.092   5.576
   13GLN      C  102   6.424   6.001   5.602
   13GLN      O  103   6.426   5.926   5.697
   13GLN     CB  104   6.275   6.093   5.427
   13GLN     CG  105   6.160   6.190   5.400
   13GLN     CD  106   6.108   6.169   5.258
   13GLN    OE1  107   6.035   6.251   5.206
   13GLN    NE2  108   6.143   6.061   5.193
   14GLN      N  109   6.524   6.010   5.519
   14GLN     CA  110   6.646   5.926   5.538
   14GLN      C  111   6.676   5.914   5.687
   14GLN      O  112   6.719   5.810   5.733
   14GLN     CB  113   6.764   5.991   5.465
   14GLN     CG  114   6.737   5.992   5.315
   14GLN     CD  115   6.862   6.039   5.241
   14GLN    OE1  116   6.972   6.032   5.293
   14GLN    NE2  117   6.850   6.087   5.120
   15ASN      N  118   6.655   6.018   5.762
   15ASN     CA  119   6.683   6.010   5.908
   15ASN      C  120   6.585   5.914   5.975
   15ASN      O  121   6.620   5.804   6.011
   15ASN     CB  122   6.669   6.149   5.970
   15ASN     CG  123   6.805   6.218   5.970
   15ASN    OD1  124   6.908   6.153   5.960
   15ASN    ND2  125   6.811   6.348   5.979
   16LEU      N  126   6.461   5.954   5.990
   16LEU     CA  127   6.362   5.863   6.054
   16LEU      C  128   6.381   5.721   5.999
   16LEU      O  129   6.350   5.624   6.064
   16LEU     CB  130   6.220   5.911   6.021
   16LEU     CG  131   6.176   6.014   6.125
   16LEU    CD1  132   6.048   6.083   6.078
   16LEU    CD2  133   6.151   5.945   6.259
   17LYS      N  134   6.432   5.711   5.880
   17LYS     CA  135   6.454   5.577   5.818
   17LYS      C  136   6.570   5.505   5.888
   17LYS      O  137   6.549   5.420   5.971
   17LYS     CB  138   6.490   5.597   5.671
   17LYS     CG  139   6.371   5.660   5.599
   17LYS     CD  140   6.403   5.682   5.451
   17LYS     CE  141   6.423   5.547   5.382
   17LYS     NZ  142   6.368   5.554   5.243
   18LYS      N  143   6.691   5.538   5.855
   18LYS     CA  144   6.805   5.469   5.922
   18LYS      C  145   6.779   5.470   6.073
   18LYS      O  146   6.830   5.388   6.146
   18LYS     CB  147   6.936   5.540   5.891
   18LYS     CG  148   6.970   5.516   5.743
   18LYS     CD  149   6.916   5.633   5.661
   18LYS     CE  150   7.023   5.681   5.562
   18LYS     NZ  151   7.028   5.590   5.445
   19GLU      N  152   6.695   5.559   6.118
   19GLU     CA  153   6.662   5.561   6.264
   19GLU      C  154   6.564   5.446   6.287
   19GLU      O  155   6.567   5.379   6.388
   19GLU     CB  156   6.597   5.693   6.305
   19GLU     CG  157   6.699   5.807   6.301
   19GLU     CD  158   6.708   5.874   6.439
   19GLU    OE1  159   6.692   5.804   6.538
   19GLU    OE2  160   6.732   5.994   6.443
   20LYS      N  161   6.477   5.423   6.191
   20LYS     CA  162   6.378   5.312   6.204
   20LYS      C  163   6.328   5.270   6.066
   20LYS      O  164   6.360   5.329   5.965
   20LYS     CB  165   6.257   5.359   6.282
   20LYS     CG  166   6.254   5.510   6.278
   20LYS     CD  167   6.150   5.560   6.376
   20LYS     CE  168   6.215   5.578   6.513
   20LYS     NZ  169   6.108   5.603   6.614
   21GLY      N  170   6.247   5.168   6.062
   21GLY     CA  171   6.192   5.122   5.932
   21GLY      C  172   6.303   5.062   5.847
   21GLY      O  173   6.277   5.000   5.746
   22MW      MW  174   5.181   5.562   5.702
   23MW      MW  175   5.571   5.343   5.386
   24MW      MW  176   5.272   5.728   5.234
   25MW      MW  177   5.285   5.981   5.520
   26MW      MW  178   5.795   5.851   5.635
   27MW      MW  179   5.666   6.100   5.262
   28MW      MW  180   5.465   6.387   5.398
   29MW      MW  181   5.841   6.418   5.672
   30MW      MW  182   6.158   6.653   5.569
   31MW      MW  183   6.413   6.395   5.206
   32MW      MW  184   6.554   6.675   5.686
   33MW      MW  185   6.311   6.377   5.906
   34MW      MW  186   6.246   6.112   5.442
   35MW      MW  187   6.750   5.978   5.435
   36MW      MW  188   6.717   6.077   5.942
   37MW      MW  189   6.269   5.889   6.074
   38MW      MW  190   6.451   5.584   5.656
   39MW      MW  191   6.886   5.536   5.811
   40MW      MW  192   6.657   5.680   6.343
   41MW      MW  193   6.281   5.438   6.277
   42MW      MW  194   6.255   5.088   5.897
  12.02780  11.89470  11.61450
