# Supplementary material for: Rapid interpretation of small-angle X-ray scattering data
Source: PLoS Comput Biol. 2019 Mar 22;15(3):e1006900. doi: 10.1371/journal.pcbi.1006900 (PMC6447237; doi:10.1371/journal.pcbi.1006900)
Supplement: S1 Archive — (ZIP) [file pcbi.1006900.s019.zip › S1_Archive/sims/Vhp/bentElong/saxs_bent.dat]

   0.100  73875.376  
   0.200  73482.715  
   0.300  72821.039  
   0.400  71897.467  
   0.500  70721.744  
   0.600  69306.086  
   0.700  67665.000  
   0.800  65815.066  
   0.900  63774.699  
   1.000  61563.885  
   1.100  59203.899  
   1.200  56717.011  
   1.300  54126.185  
   1.400  51454.770  
   1.500  48726.191  
   1.600  45963.652  
   1.700  43189.840  
   1.800  40426.649  
   1.900  37694.916  
   2.000  35014.188  
   2.100  32402.505  
   2.200  29876.214  
   2.300  27449.817  
   2.400  25135.849  
   2.500  22944.791  
   2.600  20885.018  
   2.700  18962.782  
   2.800  17182.232  
   2.900  15545.464  
   3.000  14052.607  
   3.100  12701.939  
   3.200  11490.023  
   3.300  10411.874  
   3.400  9461.140  
   3.500  8630.303  
   3.600  7910.882  
   3.700  7293.655  
   3.800  6768.864  
   3.900  6326.439  
   4.000  5956.192  
   4.100  5648.020  
   4.200  5392.077  
   4.300  5178.939  
   4.400  4999.744  
   4.500  4846.310  
   4.600  4711.232  
   4.700  4587.953  
   4.800  4470.811  
   4.900  4355.067  
   5.000  4236.904  
