# Supplementary material for: Rapid interpretation of small-angle X-ray scattering data
Source: PLoS Comput Biol. 2019 Mar 22;15(3):e1006900. doi: 10.1371/journal.pcbi.1006900 (PMC6447237; doi:10.1371/journal.pcbi.1006900)
Supplement: S1 Archive — (ZIP) [file pcbi.1006900.s019.zip › S1_Archive/sims/Vhp/elongBent/helix.gro]

Automated gro file generation of a structure based model for PDB ID helix by pythonBioPackage, 2017-7-5 160943
    173
    1  THR    N    1   5.128   5.283   6.424
    1  THR   CA    2   5.190   5.415   6.424
    1  THR    C    3   5.341   5.404   6.424
    1  THR    O    4   5.410   5.470   6.348
    1  THR   CB    5   5.141   5.499   6.546
    1  THR  CG2    6   5.199   5.641   6.560
    1  THR  OG1    7   5.000   5.518   6.540
    2  ARG    N    8   5.406   5.312   6.518
    2  ARG   CA    9   5.549   5.324   6.494
    2  ARG    C   10   5.583   5.294   6.350
    2  ARG    O   11   5.658   5.366   6.284
    2  ARG   CB   12   5.624   5.228   6.591
    2  ARG   CG   13   5.778   5.247   6.599
    2  ARG   CD   14   5.844   5.146   6.694
    2  ARG   NE   15   5.992   5.171   6.699
    2  ARG   CZ   16   6.079   5.101   6.771
    2  ARG  NH1   17   6.046   5.000   6.846
    2  ARG  NH2   18   6.204   5.135   6.766
    3  SER    N   19   5.525   5.175   6.286
    3  SER   CA   20   5.575   5.173   6.149
    3  SER    C   21   5.540   5.301   6.077
    3  SER    O   22   5.623   5.364   6.011
    3  SER   CB   23   5.524   5.049   6.073
    3  SER   OG   24   5.383   5.054   6.047
    4  ALA    N   25   5.403   5.352   6.086
    4  ALA   CA   26   5.400   5.475   6.007
    4  ALA    C   27   5.502   5.574   6.057
    4  ALA    O   28   5.579   5.634   5.980
    4  ALA   CB   29   5.256   5.531   6.013
    5  PHE    N   30   5.512   5.600   6.202
    5  PHE   CA   31   5.619   5.698   6.219
    5  PHE    C   32   5.748   5.648   6.159
    5  PHE    O   33   5.820   5.721   6.084
    5  PHE   CB   34   5.641   5.727   6.370
    5  PHE   CG   35   5.519   5.779   6.448
    5  PHE  CD1   36   5.431   5.688   6.507
    5  PHE  CD2   37   5.492   5.916   6.456
    5  PHE  CE1   38   5.316   5.733   6.571
    5  PHE  CE2   39   5.377   5.961   6.521
    5  PHE   CZ   40   5.289   5.870   6.578
    6  ALA    N   41   5.793   5.512   6.190
    6  ALA   CA   42   5.919   5.493   6.119
    6  ALA    C   43   5.903   5.518   5.971
    6  ALA    O   44   5.981   5.588   5.907
    6  ALA   CB   45   5.970   5.351   6.150
    7  ASN    N   46   5.789   5.456   5.901
    7  ASN   CA   47   5.800   5.498   5.761
    7  ASN    C   48   5.801   5.648   5.750
    7  ASN    O   49   5.883   5.708   5.680
    7  ASN   CB   50   5.682   5.437   5.680
    7  ASN   CG   51   5.667   5.285   5.682
    7  ASN  ND2   52   5.746   5.212   5.607
    7  ASN  OD1   53   5.586   5.228   5.754
    8  LEU    N   54   5.701   5.726   5.824
    8  LEU   CA   55   5.727   5.866   5.794
    8  LEU    C   56   5.869   5.904   5.829
    8  LEU    O   57   5.942   5.968   5.751
    8  LEU   CB   58   5.625   5.958   5.867
    8  LEU   CG   59   5.474   5.936   5.840
    8  LEU  CD1   60   5.391   6.043   5.913
    8  LEU  CD2   61   5.440   5.937   5.690
    9  PRO    N   62   5.923   5.864   5.960
    9  PRO   CA   63   6.060   5.912   5.969
    9  PRO    C   64   6.112   5.962   5.833
    9  PRO    O   65   6.170   6.070   5.824
    9  PRO   CB   66   6.134   5.787   6.019
    9  PRO   CG   67   6.051   5.671   5.962
    9  PRO   CD   68   5.907   5.721   5.973
   10  LEU    N   69   6.091   5.880   5.713
   10  LEU   CA   70   6.151   5.954   5.602
   10  LEU    C   71   6.090   6.092   5.590
   10  LEU    O   72   6.160   6.194   5.577
   10  LEU   CB   73   6.135   5.876   5.469
   10  LEU   CG   74   6.195   5.732   5.461
   10  LEU  CD1   75   6.179   5.676   5.319
   10  LEU  CD2   76   6.343   5.727   5.503
   11  TRP    N   77   5.944   6.106   5.595
   11  TRP   CA   78   5.916   6.249   5.582
   11  TRP    C   79   5.987   6.328   5.689
   11  TRP    O   80   6.051   6.430   5.664
   11  TRP   CB   81   5.763   6.272   5.591
   11  TRP   CG   82   5.682   6.212   5.476
   11  TRP  CD1   83   5.616   6.088   5.477
   11  TRP  CD2   84   5.665   6.262   5.348
   11  TRP  CE2   85   5.590   6.168   5.274
   11  TRP  CE3   86   5.712   6.382   5.287
   11  TRP  NE1   87   5.558   6.059   5.352
   11  TRP  CZ2   88   5.559   6.193   5.138
   11  TRP  CZ3   89   5.680   6.404   5.153
   11  TRP  CH2   90   5.604   6.312   5.080
   12  LYS    N   91   5.978   6.282   5.829
   12  LYS   CA   92   6.055   6.378   5.908
   12  LYS    C   93   6.197   6.388   5.858
   12  LYS    O   94   6.252   6.497   5.840
   12  LYS   CB   95   6.051   6.336   6.058
   12  LYS   CG   96   6.123   6.435   6.152
   12  LYS   CD   97   6.127   6.394   6.299
   12  LYS   CE   98   6.208   6.497   6.379
   12  LYS   NZ   99   6.197   6.467   6.522
   13  GLN    N  100   6.272   6.264   5.831
   13  GLN   CA  101   6.404   6.306   5.785
   13  GLN    C  102   6.393   6.396   5.664
   13  GLN    O  103   6.457   6.501   5.656
   13  GLN   CB  104   6.487   6.180   5.754
   13  GLN   CG  105   6.634   6.204   5.707
   13  GLN   CD  106   6.721   6.084   5.668
   13  GLN  NE2  107   6.672   5.962   5.675
   13  GLN  OE1  108   6.835   6.099   5.627
   14  GLN    N  109   6.305   6.356   5.554
   14  GLN   CA  110   6.316   6.461   5.453
   14  GLN    C  111   6.280   6.596   5.511
   14  GLN    O  112   6.350   6.695   5.492
   14  GLN   CB  113   6.224   6.426   5.334
   14  GLN   CG  114   6.226   6.525   5.213
   14  GLN   CD  115   6.132   6.500   5.094
   14  GLN  NE2  116   6.054   6.395   5.094
   14  GLN  OE1  117   6.128   6.577   5.000
   15  ASN    N  118   6.159   6.608   5.592
   15  ASN   CA  119   6.151   6.748   5.634
   15  ASN    C  120   6.276   6.789   5.708
   15  ASN    O  121   6.336   6.894   5.683
   15  ASN   CB  122   6.025   6.770   5.721
   15  ASN   CG  123   5.890   6.732   5.659
   15  ASN  ND2  124   5.835   6.814   5.574
   15  ASN  OD1  125   5.833   6.627   5.686
   16  LEU    N  126   6.327   6.702   5.815
   16  LEU   CA  127   6.447   6.767   5.867
   16  LEU    C  128   6.548   6.792   5.758
   16  LEU    O  129   6.604   6.901   5.744
   16  LEU   CB  130   6.509   6.683   5.982
   16  LEU   CG  131   6.420   6.650   6.105
   16  LEU  CD1  132   6.502   6.577   6.212
   16  LEU  CD2  133   6.356   6.776   6.167
   17  LYS    N  134   6.580   6.683   5.665
   17  LYS   CA  135   6.679   6.736   5.572
   17  LYS    C  136   6.627   6.859   5.502
   17  LYS    O  137   6.694   6.962   5.491
   17  LYS   CB  138   6.717   6.626   5.469
   17  LYS   CG  139   6.828   6.670   5.370
   17  LYS   CD  140   6.864   6.567   5.263
   17  LYS   CE  141   6.969   6.626   5.168
   17  LYS   NZ  142   7.017   6.522   5.076
   18  LYS    N  143   6.491   6.857   5.444
   18  LYS   CA  144   6.470   6.988   5.385
   18  LYS    C  145   6.488   7.098   5.487
   18  LYS    O  146   6.556   7.199   5.463
   18  LYS   CB  147   6.328   6.994   5.322
   18  LYS   CG  148   6.298   7.127   5.249
   18  LYS   CD  149   6.156   7.139   5.191
   18  LYS   CE  150   6.139   7.278   5.129
   18  LYS   NZ  151   6.009   7.284   5.058
   19  GLU    N  152   6.423   7.084   5.618
   19  GLU   CA  153   6.459   7.204   5.694
   19  GLU    C  154   6.609   7.219   5.703
   19  GLU    O  155   6.666   7.327   5.681
   19  GLU   CB  156   6.396   7.197   5.836
   19  GLU   CG  157   6.421   7.322   5.927
   19  GLU   CD  158   6.367   7.319   6.069
   19  GLU  OE1  159   6.302   7.221   6.111
   19  GLU  OE2  160   6.393   7.418   6.140
   20  LYS    N  161   6.690   7.102   5.741
   20  LYS   CA  162   6.829   7.147   5.742
   20  LYS    C  163   6.868   7.205   5.608
   20  LYS    O  164   6.928   7.313   5.598
   20  LYS   CB  165   6.921   7.029   5.781
   20  LYS   CG  166   7.071   7.068   5.793
   20  LYS   CD  167   7.166   6.953   5.824
   20  LYS   CE  168   7.310   7.004   5.825
   20  LYS   NZ  169   7.400   6.898   5.873
   21  GLY    N  170   6.834   7.131   5.486
   21  GLY   CA  171   6.884   7.210   5.375
   21  GLY    C  172   6.826   7.350   5.377
   21  GLY    O  173   6.746   7.386   5.464
12.4000999689 12.4182000637 11.8463999748
