# Supplementary material for: Rapid interpretation of small-angle X-ray scattering data
Source: PLoS Comput Biol. 2019 Mar 22;15(3):e1006900. doi: 10.1371/journal.pcbi.1006900 (PMC6447237; doi:10.1371/journal.pcbi.1006900)
Supplement: S1 Archive — (ZIP) [file pcbi.1006900.s019.zip › S1_Archive/sims/Vhp/elongBent/saxsHelix.gro]

Automated gro file generation of a structure based model for PDB ID helix by pythonBioPackage, 2017-7-5 160943
  194
    1THR      N    1   5.128   5.283   6.424
    1THR     CA    2   5.190   5.415   6.424
    1THR      C    3   5.341   5.404   6.424
    1THR      O    4   5.410   5.470   6.348
    1THR     CB    5   5.141   5.499   6.546
    1THR    CG2    6   5.199   5.641   6.560
    1THR    OG1    7   5.000   5.518   6.540
    2ARG      N    8   5.406   5.312   6.518
    2ARG     CA    9   5.549   5.324   6.494
    2ARG      C   10   5.583   5.294   6.350
    2ARG      O   11   5.658   5.366   6.284
    2ARG     CB   12   5.624   5.228   6.591
    2ARG     CG   13   5.778   5.247   6.599
    2ARG     CD   14   5.844   5.146   6.694
    2ARG     NE   15   5.992   5.171   6.699
    2ARG     CZ   16   6.079   5.101   6.771
    2ARG    NH1   17   6.046   5.000   6.846
    2ARG    NH2   18   6.204   5.135   6.766
    3SER      N   19   5.525   5.175   6.286
    3SER     CA   20   5.575   5.173   6.149
    3SER      C   21   5.540   5.301   6.077
    3SER      O   22   5.623   5.364   6.011
    3SER     CB   23   5.524   5.049   6.073
    3SER     OG   24   5.383   5.054   6.047
    4ALA      N   25   5.403   5.352   6.086
    4ALA     CA   26   5.400   5.475   6.007
    4ALA      C   27   5.502   5.574   6.057
    4ALA      O   28   5.579   5.634   5.980
    4ALA     CB   29   5.256   5.531   6.013
    5PHE      N   30   5.512   5.600   6.202
    5PHE     CA   31   5.619   5.698   6.219
    5PHE      C   32   5.748   5.648   6.159
    5PHE      O   33   5.820   5.721   6.084
    5PHE     CB   34   5.641   5.727   6.370
    5PHE     CG   35   5.519   5.779   6.448
    5PHE    CD1   36   5.431   5.688   6.507
    5PHE    CD2   37   5.492   5.916   6.456
    5PHE    CE1   38   5.316   5.733   6.571
    5PHE    CE2   39   5.377   5.961   6.521
    5PHE     CZ   40   5.289   5.870   6.578
    6ALA      N   41   5.793   5.512   6.190
    6ALA     CA   42   5.919   5.493   6.119
    6ALA      C   43   5.903   5.518   5.971
    6ALA      O   44   5.981   5.588   5.907
    6ALA     CB   45   5.970   5.351   6.150
    7ASN      N   46   5.789   5.456   5.901
    7ASN     CA   47   5.800   5.498   5.761
    7ASN      C   48   5.801   5.648   5.750
    7ASN      O   49   5.883   5.708   5.680
    7ASN     CB   50   5.682   5.437   5.680
    7ASN     CG   51   5.667   5.285   5.682
    7ASN    ND2   52   5.746   5.212   5.607
    7ASN    OD1   53   5.586   5.228   5.754
    8LEU      N   54   5.701   5.726   5.824
    8LEU     CA   55   5.727   5.866   5.794
    8LEU      C   56   5.869   5.904   5.829
    8LEU      O   57   5.942   5.968   5.751
    8LEU     CB   58   5.625   5.958   5.867
    8LEU     CG   59   5.474   5.936   5.840
    8LEU    CD1   60   5.391   6.043   5.913
    8LEU    CD2   61   5.440   5.937   5.690
    9PRO      N   62   5.923   5.864   5.960
    9PRO     CA   63   6.060   5.912   5.969
    9PRO      C   64   6.112   5.962   5.833
    9PRO      O   65   6.170   6.070   5.824
    9PRO     CB   66   6.134   5.787   6.019
    9PRO     CG   67   6.051   5.671   5.962
    9PRO     CD   68   5.907   5.721   5.973
   10LEU      N   69   6.091   5.880   5.713
   10LEU     CA   70   6.151   5.954   5.602
   10LEU      C   71   6.090   6.092   5.590
   10LEU      O   72   6.160   6.194   5.577
   10LEU     CB   73   6.135   5.876   5.469
   10LEU     CG   74   6.195   5.732   5.461
   10LEU    CD1   75   6.179   5.676   5.319
   10LEU    CD2   76   6.343   5.727   5.503
   11TRP      N   77   5.944   6.106   5.595
   11TRP     CA   78   5.916   6.249   5.582
   11TRP      C   79   5.987   6.328   5.689
   11TRP      O   80   6.051   6.430   5.664
   11TRP     CB   81   5.763   6.272   5.591
   11TRP     CG   82   5.682   6.212   5.476
   11TRP    CD1   83   5.616   6.088   5.477
   11TRP    CD2   84   5.665   6.262   5.348
   11TRP    CE2   85   5.590   6.168   5.274
   11TRP    CE3   86   5.712   6.382   5.287
   11TRP    NE1   87   5.558   6.059   5.352
   11TRP    CZ2   88   5.559   6.193   5.138
   11TRP    CZ3   89   5.680   6.404   5.153
   11TRP    CH2   90   5.604   6.312   5.080
   12LYS      N   91   5.978   6.282   5.829
   12LYS     CA   92   6.055   6.378   5.908
   12LYS      C   93   6.197   6.388   5.858
   12LYS      O   94   6.252   6.497   5.840
   12LYS     CB   95   6.051   6.336   6.058
   12LYS     CG   96   6.123   6.435   6.152
   12LYS     CD   97   6.127   6.394   6.299
   12LYS     CE   98   6.208   6.497   6.379
   12LYS     NZ   99   6.197   6.467   6.522
   13GLN      N  100   6.272   6.264   5.831
   13GLN     CA  101   6.404   6.306   5.785
   13GLN      C  102   6.393   6.396   5.664
   13GLN      O  103   6.457   6.501   5.656
   13GLN     CB  104   6.487   6.180   5.754
   13GLN     CG  105   6.634   6.204   5.707
   13GLN     CD  106   6.721   6.084   5.668
   13GLN    NE2  107   6.672   5.962   5.675
   13GLN    OE1  108   6.835   6.099   5.627
   14GLN      N  109   6.305   6.356   5.554
   14GLN     CA  110   6.316   6.461   5.453
   14GLN      C  111   6.280   6.596   5.511
   14GLN      O  112   6.350   6.695   5.492
   14GLN     CB  113   6.224   6.426   5.334
   14GLN     CG  114   6.226   6.525   5.213
   14GLN     CD  115   6.132   6.500   5.094
   14GLN    NE2  116   6.054   6.395   5.094
   14GLN    OE1  117   6.128   6.577   5.000
   15ASN      N  118   6.159   6.608   5.592
   15ASN     CA  119   6.151   6.748   5.634
   15ASN      C  120   6.276   6.789   5.708
   15ASN      O  121   6.336   6.894   5.683
   15ASN     CB  122   6.025   6.770   5.721
   15ASN     CG  123   5.890   6.732   5.659
   15ASN    ND2  124   5.835   6.814   5.574
   15ASN    OD1  125   5.833   6.627   5.686
   16LEU      N  126   6.327   6.702   5.815
   16LEU     CA  127   6.447   6.767   5.867
   16LEU      C  128   6.548   6.792   5.758
   16LEU      O  129   6.604   6.901   5.744
   16LEU     CB  130   6.509   6.683   5.982
   16LEU     CG  131   6.420   6.650   6.105
   16LEU    CD1  132   6.502   6.577   6.212
   16LEU    CD2  133   6.356   6.776   6.167
   17LYS      N  134   6.580   6.683   5.665
   17LYS     CA  135   6.679   6.736   5.572
   17LYS      C  136   6.627   6.859   5.502
   17LYS      O  137   6.694   6.962   5.491
   17LYS     CB  138   6.717   6.626   5.469
   17LYS     CG  139   6.828   6.670   5.370
   17LYS     CD  140   6.864   6.567   5.263
   17LYS     CE  141   6.969   6.626   5.168
   17LYS     NZ  142   7.017   6.522   5.076
   18LYS      N  143   6.491   6.857   5.444
   18LYS     CA  144   6.470   6.988   5.385
   18LYS      C  145   6.488   7.098   5.487
   18LYS      O  146   6.556   7.199   5.463
   18LYS     CB  147   6.328   6.994   5.322
   18LYS     CG  148   6.298   7.127   5.249
   18LYS     CD  149   6.156   7.139   5.191
   18LYS     CE  150   6.139   7.278   5.129
   18LYS     NZ  151   6.009   7.284   5.058
   19GLU      N  152   6.423   7.084   5.618
   19GLU     CA  153   6.459   7.204   5.694
   19GLU      C  154   6.609   7.219   5.703
   19GLU      O  155   6.666   7.327   5.681
   19GLU     CB  156   6.396   7.197   5.836
   19GLU     CG  157   6.421   7.322   5.927
   19GLU     CD  158   6.367   7.319   6.069
   19GLU    OE1  159   6.302   7.221   6.111
   19GLU    OE2  160   6.393   7.418   6.140
   20LYS      N  161   6.690   7.102   5.741
   20LYS     CA  162   6.829   7.147   5.742
   20LYS      C  163   6.868   7.205   5.608
   20LYS      O  164   6.928   7.313   5.598
   20LYS     CB  165   6.921   7.029   5.781
   20LYS     CG  166   7.071   7.068   5.793
   20LYS     CD  167   7.166   6.953   5.824
   20LYS     CE  168   7.310   7.004   5.825
   20LYS     NZ  169   7.400   6.898   5.873
   21GLY      N  170   6.834   7.131   5.486
   21GLY     CA  171   6.884   7.210   5.375
   21GLY      C  172   6.826   7.350   5.377
   21GLY      O  173   6.746   7.386   5.464
   22MW      MW  174   5.201   5.461   6.467
   23MW      MW  175   5.797   5.211   6.601
   24MW      MW  176   5.528   5.186   6.107
   25MW      MW  177   5.428   5.513   6.029
   26MW      MW  178   5.524   5.758   6.374
   27MW      MW  179   5.913   5.492   6.067
   28MW      MW  180   5.744   5.434   5.727
   29MW      MW  181   5.646   5.917   5.813
   30MW      MW  182   6.051   5.855   5.934
   31MW      MW  183   6.168   5.891   5.529
   32MW      MW  184   5.738   6.247   5.408
   33MW      MW  185   6.132   6.408   6.094
   34MW      MW  186   6.542   6.222   5.707
   35MW      MW  187   6.224   6.503   5.305
   36MW      MW  188   6.063   6.748   5.657
   37MW      MW  189   6.464   6.731   5.956
   38MW      MW  190   6.775   6.695   5.397
   39MW      MW  191   6.326   7.107   5.303
   40MW      MW  192   6.448   7.257   5.864
   41MW      MW  193   7.020   7.080   5.754
   42MW      MW  194   6.823   7.269   5.425
  12.40010  12.41820  11.84640
