# Supplementary material for: Rapid interpretation of small-angle X-ray scattering data
Source: PLoS Comput Biol. 2019 Mar 22;15(3):e1006900. doi: 10.1371/journal.pcbi.1006900 (PMC6447237; doi:10.1371/journal.pcbi.1006900)
Supplement: S1 Archive — (ZIP) [file pcbi.1006900.s019.zip › S1_Archive/sims/Vhp/elongBent/saxsHelix.top]

; Automated top file generation of a structure based model for PDB ID helix by pythonBioPackage, 2017-7-5 160943
 [ defaults ]
 ;nbfunc comb-rule gen-pairs
1 1 no

 [ atomtypes ]
 ;name  mass     charge   ptype c6       c12
 N        1.000     0.000 A     0.000  5.96046448E-10
 CA       1.000     0.000 A     0.000  5.96046448E-10
 C        1.000     0.000 A     0.000  5.96046448E-10
 O        1.000     0.000 A     0.000  5.96046448E-10
 CB       1.000     0.000 A     0.000  5.96046448E-10
 CG2      1.000     0.000 A     0.000  5.96046448E-10
 OG1      1.000     0.000 A     0.000  5.96046448E-10
 CG       1.000     0.000 A     0.000  5.96046448E-10
 CD       1.000     0.000 A     0.000  5.96046448E-10
 NE       1.000     0.000 A     0.000  5.96046448E-10
 CZ       1.000     0.000 A     0.000  5.96046448E-10
 NH1      1.000     0.000 A     0.000  5.96046448E-10
 NH2      1.000     0.000 A     0.000  5.96046448E-10
 OG       1.000     0.000 A     0.000  5.96046448E-10
 CD1      1.000     0.000 A     0.000  5.96046448E-10
 CD2      1.000     0.000 A     0.000  5.96046448E-10
 CE1      1.000     0.000 A     0.000  5.96046448E-10
 CE2      1.000     0.000 A     0.000  5.96046448E-10
 ND2      1.000     0.000 A     0.000  5.96046448E-10
 OD1      1.000     0.000 A     0.000  5.96046448E-10
 CE3      1.000     0.000 A     0.000  5.96046448E-10
 NE1      1.000     0.000 A     0.000  5.96046448E-10
 CZ2      1.000     0.000 A     0.000  5.96046448E-10
 CZ3      1.000     0.000 A     0.000  5.96046448E-10
 CH2      1.000     0.000 A     0.000  5.96046448E-10
 CE       1.000     0.000 A     0.000  5.96046448E-10
 NZ       1.000     0.000 A     0.000  5.96046448E-10
 NE2      1.000     0.000 A     0.000  5.96046448E-10
 OE1      1.000     0.000 A     0.000  5.96046448E-10
 OE2      1.000     0.000 A     0.000  5.96046448E-10
 MW       0.000     0.000 A     0.000  0.000
 [ moleculetype ]
 ;name   nrexcl
Macromolecule 3

 [ atoms ]
 ;nr  type  resnr residue atom  cgnr charge  mass
    1  N        1 THR   N        1   0.000   1.000
    2  CA       1 THR   CA       2   0.000   1.000
    3  C        1 THR   C        3   0.000   1.000
    4  O        1 THR   O        4   0.000   1.000
    5  CB       1 THR   CB       5   0.000   1.000
    6  CG2      1 THR   CG2      6   0.000   1.000
    7  OG1      1 THR   OG1      7   0.000   1.000
    8  N        2 ARG   N        8   0.000   1.000
    9  CA       2 ARG   CA       9   0.000   1.000
   10  C        2 ARG   C       10   0.000   1.000
   11  O        2 ARG   O       11   0.000   1.000
   12  CB       2 ARG   CB      12   0.000   1.000
   13  CG       2 ARG   CG      13   0.000   1.000
   14  CD       2 ARG   CD      14   0.000   1.000
   15  NE       2 ARG   NE      15   0.000   1.000
   16  CZ       2 ARG   CZ      16   0.000   1.000
   17  NH1      2 ARG   NH1     17   0.000   1.000
   18  NH2      2 ARG   NH2     18   0.000   1.000
   19  N        3 SER   N       19   0.000   1.000
   20  CA       3 SER   CA      20   0.000   1.000
   21  C        3 SER   C       21   0.000   1.000
   22  O        3 SER   O       22   0.000   1.000
   23  CB       3 SER   CB      23   0.000   1.000
   24  OG       3 SER   OG      24   0.000   1.000
   25  N        4 ALA   N       25   0.000   1.000
   26  CA       4 ALA   CA      26   0.000   1.000
   27  C        4 ALA   C       27   0.000   1.000
   28  O        4 ALA   O       28   0.000   1.000
   29  CB       4 ALA   CB      29   0.000   1.000
   30  N        5 PHE   N       30   0.000   1.000
   31  CA       5 PHE   CA      31   0.000   1.000
   32  C        5 PHE   C       32   0.000   1.000
   33  O        5 PHE   O       33   0.000   1.000
   34  CB       5 PHE   CB      34   0.000   1.000
   35  CG       5 PHE   CG      35   0.000   1.000
   36  CD1      5 PHE   CD1     36   0.000   1.000
   37  CD2      5 PHE   CD2     37   0.000   1.000
   38  CE1      5 PHE   CE1     38   0.000   1.000
   39  CE2      5 PHE   CE2     39   0.000   1.000
   40  CZ       5 PHE   CZ      40   0.000   1.000
   41  N        6 ALA   N       41   0.000   1.000
   42  CA       6 ALA   CA      42   0.000   1.000
   43  C        6 ALA   C       43   0.000   1.000
   44  O        6 ALA   O       44   0.000   1.000
   45  CB       6 ALA   CB      45   0.000   1.000
   46  N        7 ASN   N       46   0.000   1.000
   47  CA       7 ASN   CA      47   0.000   1.000
   48  C        7 ASN   C       48   0.000   1.000
   49  O        7 ASN   O       49   0.000   1.000
   50  CB       7 ASN   CB      50   0.000   1.000
   51  CG       7 ASN   CG      51   0.000   1.000
   52  ND2      7 ASN   ND2     52   0.000   1.000
   53  OD1      7 ASN   OD1     53   0.000   1.000
   54  N        8 LEU   N       54   0.000   1.000
   55  CA       8 LEU   CA      55   0.000   1.000
   56  C        8 LEU   C       56   0.000   1.000
   57  O        8 LEU   O       57   0.000   1.000
   58  CB       8 LEU   CB      58   0.000   1.000
   59  CG       8 LEU   CG      59   0.000   1.000
   60  CD1      8 LEU   CD1     60   0.000   1.000
   61  CD2      8 LEU   CD2     61   0.000   1.000
   62  N        9 PRO   N       62   0.000   1.000
   63  CA       9 PRO   CA      63   0.000   1.000
   64  C        9 PRO   C       64   0.000   1.000
   65  O        9 PRO   O       65   0.000   1.000
   66  CB       9 PRO   CB      66   0.000   1.000
   67  CG       9 PRO   CG      67   0.000   1.000
   68  CD       9 PRO   CD      68   0.000   1.000
   69  N       10 LEU   N       69   0.000   1.000
   70  CA      10 LEU   CA      70   0.000   1.000
   71  C       10 LEU   C       71   0.000   1.000
   72  O       10 LEU   O       72   0.000   1.000
   73  CB      10 LEU   CB      73   0.000   1.000
   74  CG      10 LEU   CG      74   0.000   1.000
   75  CD1     10 LEU   CD1     75   0.000   1.000
   76  CD2     10 LEU   CD2     76   0.000   1.000
   77  N       11 TRP   N       77   0.000   1.000
   78  CA      11 TRP   CA      78   0.000   1.000
   79  C       11 TRP   C       79   0.000   1.000
   80  O       11 TRP   O       80   0.000   1.000
   81  CB      11 TRP   CB      81   0.000   1.000
   82  CG      11 TRP   CG      82   0.000   1.000
   83  CD1     11 TRP   CD1     83   0.000   1.000
   84  CD2     11 TRP   CD2     84   0.000   1.000
   85  CE2     11 TRP   CE2     85   0.000   1.000
   86  CE3     11 TRP   CE3     86   0.000   1.000
   87  NE1     11 TRP   NE1     87   0.000   1.000
   88  CZ2     11 TRP   CZ2     88   0.000   1.000
   89  CZ3     11 TRP   CZ3     89   0.000   1.000
   90  CH2     11 TRP   CH2     90   0.000   1.000
   91  N       12 LYS   N       91   0.000   1.000
   92  CA      12 LYS   CA      92   0.000   1.000
   93  C       12 LYS   C       93   0.000   1.000
   94  O       12 LYS   O       94   0.000   1.000
   95  CB      12 LYS   CB      95   0.000   1.000
   96  CG      12 LYS   CG      96   0.000   1.000
   97  CD      12 LYS   CD      97   0.000   1.000
   98  CE      12 LYS   CE      98   0.000   1.000
   99  NZ      12 LYS   NZ      99   0.000   1.000
  100  N       13 GLN   N      100   0.000   1.000
  101  CA      13 GLN   CA     101   0.000   1.000
  102  C       13 GLN   C      102   0.000   1.000
  103  O       13 GLN   O      103   0.000   1.000
  104  CB      13 GLN   CB     104   0.000   1.000
  105  CG      13 GLN   CG     105   0.000   1.000
  106  CD      13 GLN   CD     106   0.000   1.000
  107  NE2     13 GLN   NE2    107   0.000   1.000
  108  OE1     13 GLN   OE1    108   0.000   1.000
  109  N       14 GLN   N      109   0.000   1.000
  110  CA      14 GLN   CA     110   0.000   1.000
  111  C       14 GLN   C      111   0.000   1.000
  112  O       14 GLN   O      112   0.000   1.000
  113  CB      14 GLN   CB     113   0.000   1.000
  114  CG      14 GLN   CG     114   0.000   1.000
  115  CD      14 GLN   CD     115   0.000   1.000
  116  NE2     14 GLN   NE2    116   0.000   1.000
  117  OE1     14 GLN   OE1    117   0.000   1.000
  118  N       15 ASN   N      118   0.000   1.000
  119  CA      15 ASN   CA     119   0.000   1.000
  120  C       15 ASN   C      120   0.000   1.000
  121  O       15 ASN   O      121   0.000   1.000
  122  CB      15 ASN   CB     122   0.000   1.000
  123  CG      15 ASN   CG     123   0.000   1.000
  124  ND2     15 ASN   ND2    124   0.000   1.000
  125  OD1     15 ASN   OD1    125   0.000   1.000
  126  N       16 LEU   N      126   0.000   1.000
  127  CA      16 LEU   CA     127   0.000   1.000
  128  C       16 LEU   C      128   0.000   1.000
  129  O       16 LEU   O      129   0.000   1.000
  130  CB      16 LEU   CB     130   0.000   1.000
  131  CG      16 LEU   CG     131   0.000   1.000
  132  CD1     16 LEU   CD1    132   0.000   1.000
  133  CD2     16 LEU   CD2    133   0.000   1.000
  134  N       17 LYS   N      134   0.000   1.000
  135  CA      17 LYS   CA     135   0.000   1.000
  136  C       17 LYS   C      136   0.000   1.000
  137  O       17 LYS   O      137   0.000   1.000
  138  CB      17 LYS   CB     138   0.000   1.000
  139  CG      17 LYS   CG     139   0.000   1.000
  140  CD      17 LYS   CD     140   0.000   1.000
  141  CE      17 LYS   CE     141   0.000   1.000
  142  NZ      17 LYS   NZ     142   0.000   1.000
  143  N       18 LYS   N      143   0.000   1.000
  144  CA      18 LYS   CA     144   0.000   1.000
  145  C       18 LYS   C      145   0.000   1.000
  146  O       18 LYS   O      146   0.000   1.000
  147  CB      18 LYS   CB     147   0.000   1.000
  148  CG      18 LYS   CG     148   0.000   1.000
  149  CD      18 LYS   CD     149   0.000   1.000
  150  CE      18 LYS   CE     150   0.000   1.000
  151  NZ      18 LYS   NZ     151   0.000   1.000
  152  N       19 GLU   N      152   0.000   1.000
  153  CA      19 GLU   CA     153   0.000   1.000
  154  C       19 GLU   C      154   0.000   1.000
  155  O       19 GLU   O      155   0.000   1.000
  156  CB      19 GLU   CB     156   0.000   1.000
  157  CG      19 GLU   CG     157   0.000   1.000
  158  CD      19 GLU   CD     158   0.000   1.000
  159  OE1     19 GLU   OE1    159   0.000   1.000
  160  OE2     19 GLU   OE2    160   0.000   1.000
  161  N       20 LYS   N      161   0.000   1.000
  162  CA      20 LYS   CA     162   0.000   1.000
  163  C       20 LYS   C      163   0.000   1.000
  164  O       20 LYS   O      164   0.000   1.000
  165  CB      20 LYS   CB     165   0.000   1.000
  166  CG      20 LYS   CG     166   0.000   1.000
  167  CD      20 LYS   CD     167   0.000   1.000
  168  CE      20 LYS   CE     168   0.000   1.000
  169  NZ      20 LYS   NZ     169   0.000   1.000
  170  N       21 GLY   N      170   0.000   1.000
  171  CA      21 GLY   CA     171   0.000   1.000
  172  C       21 GLY   C      172   0.000   1.000
  173  O       21 GLY   O      173   0.000   1.000
  #include "saxs.itp"
 [ pairs ]
 ; i j type and weight
     2     36 1  6.57534E-03 8.90319E-06
     2     38 1  6.48684E-03 8.66512E-06
     3     30 1  3.87081E-03 3.08541E-06
     3     36 1  2.11893E-03 9.24578E-07
     3     38 1  5.39573E-03 5.99527E-06
     4     30 1  2.82415E-04 1.64242E-08
     4     31 1  3.45907E-03 2.46392E-06
     4     34 1  4.20051E-03 3.63339E-06
     4     35 1  3.94588E-03 3.20625E-06
     4     36 1  9.54741E-04 1.87707E-07
     4     38 1  5.06980E-03 5.29287E-06
     5     36 1  4.35107E-03 3.89854E-06
     5     38 1  1.55419E-03 4.97411E-07
     6     35 1  5.84090E-03 7.02537E-06
     6     36 1  4.92211E-04 4.98898E-08
     6     38 1  2.68064E-05 1.47974E-10
     6     39 1  6.07167E-03 7.59145E-06
     6     40 1  5.42623E-04 6.06326E-08
     7     38 1  7.69672E-03 1.21989E-05
    10     41 1  3.88452E-03 3.10730E-06
    11     41 1  2.73611E-04 1.54161E-08
    11     42 1  3.39352E-03 2.37143E-06
    11     45 1  3.76011E-03 2.91145E-06
    20     53 1  9.92411E-03 2.02811E-05
    21     46 1  3.90663E-03 3.14277E-06
    21     53 1  3.42432E-03 2.41467E-06
    22     46 1  2.73849E-04 1.54429E-08
    22     47 1  3.37990E-03 2.35243E-06
    22     50 1  4.05935E-03 3.39329E-06
    22     51 1  3.83196E-03 3.02378E-06
    22     53 1  1.54963E-03 4.94498E-07
    23     53 1  6.42728E-03 8.50674E-06
    24     53 1  9.43575E-03 1.83342E-05
    27     54 1  3.87381E-03 3.09020E-06
    28     54 1  2.65800E-04 1.45485E-08
    28     55 1  3.32664E-03 2.27887E-06
    28     58 1  4.22915E-03 3.68312E-06
    28     59 1  4.40711E-03 3.99960E-06
    28     68 1  3.75290E-03 2.90030E-06
    31     68 1  7.26840E-03 1.08789E-05
    32     62 1  3.87489E-03 3.09191E-06
    32     67 1  5.50586E-03 6.24252E-06
    32     68 1  6.74995E-04 9.38231E-08
    33     62 1  2.48309E-04 1.26968E-08
    33     63 1  3.03352E-03 1.89497E-06
    33     66 1  3.00751E-03 1.86261E-06
    33     67 1  8.78690E-04 1.58994E-07
    33     68 1  1.97352E-05 8.02031E-11
    44     69 1  5.96420E-03 7.32508E-06
    56     91 1  9.03100E-03 1.67950E-05
    57     91 1  2.92001E-03 1.75581E-06
    64    100 1  3.90894E-03 3.14649E-06
    65    100 1  2.72581E-04 1.53003E-08
    65    101 1  3.39533E-03 2.37396E-06
    65    104 1  3.93132E-03 3.18262E-06
    71    109 1  3.91561E-03 3.15723E-06
    72    109 1  2.68365E-04 1.48306E-08
    72    110 1  3.34882E-03 2.30937E-06
    72    113 1  3.87230E-03 3.08779E-06
    79    118 1  3.94114E-03 3.19854E-06
    79    125 1  3.46793E-03 2.47657E-06
    80    118 1  2.78654E-04 1.59897E-08
    80    119 1  3.43308E-03 2.42704E-06
    80    122 1  4.11622E-03 3.48903E-06
    80    123 1  3.87894E-03 3.09838E-06
    80    125 1  1.56287E-03 5.02987E-07
    81    125 1  6.61297E-03 9.00537E-06
    93    126 1  3.92553E-03 3.17326E-06
    94    126 1  2.69286E-04 1.49326E-08
    94    127 1  3.34963E-03 2.31049E-06
    94    130 1  4.25081E-03 3.72093E-06
    94    131 1  4.43146E-03 4.04392E-06
    96    131 1  6.16281E-03 7.82106E-06
    98    131 1  7.12165E-03 1.04441E-05
    98    132 1  4.28251E-03 3.77665E-06
    98    133 1  7.32110E-03 1.10373E-05
   102    134 1  3.87964E-03 3.09950E-06
   103    134 1  2.72516E-04 1.52930E-08
   103    135 1  3.37570E-03 2.34658E-06
   103    138 1  4.04273E-03 3.36557E-06
   111    143 1  3.86838E-03 3.08153E-06
   112    143 1  2.71396E-04 1.51675E-08
   112    144 1  3.37448E-03 2.34488E-06
   112    147 1  4.04990E-03 3.37751E-06
   120    152 1  3.89121E-03 3.11801E-06
   121    152 1  2.73078E-04 1.53562E-08
   121    153 1  3.38304E-03 2.35680E-06
   121    156 1  4.10917E-03 3.47709E-06
   128    161 1  3.90062E-03 3.13312E-06
   129    161 1  2.67181E-04 1.47001E-08
   129    162 1  3.33150E-03 2.28554E-06
   129    165 1  4.00569E-03 3.30417E-06
   136    170 1  3.90281E-03 3.13664E-06
   137    170 1  2.67119E-04 1.46933E-08
   137    171 1  3.33628E-03 2.29210E-06

 [ bonds ]
 ;ai     aj      func    r0(nm)  Kb
      1      2 1  1.45931774E-01  2.00000000E+04
      2      3 1  1.50972585E-01  2.00000000E+04
      3      4 1  1.21447596E-01  2.00000000E+04
      3      8 1  1.46983876E-01  2.00000000E+04
      2      5 1  1.56542709E-01  2.00000000E+04
      5      7 1  1.42175279E-01  2.00000000E+04
      5      6 1  1.54387883E-01  2.00000000E+04
      8      9 1  1.46110417E-01  2.00000000E+04
      9     10 1  1.51034507E-01  2.00000000E+04
     10     11 1  1.22849054E-01  2.00000000E+04
     10     19 1  1.46989834E-01  2.00000000E+04
      9     12 1  1.55454781E-01  2.00000000E+04
     12     13 1  1.55529679E-01  2.00000000E+04
     13     14 1  1.53720145E-01  2.00000000E+04
     14     15 1  1.49283123E-01  2.00000000E+04
     15     16 1  1.32954543E-01  2.00000000E+04
     16     17 1  1.30269179E-01  2.00000000E+04
     16     18 1  1.29615663E-01  2.00000000E+04
     19     20 1  1.45918729E-01  2.00000000E+04
     20     21 1  1.51138779E-01  2.00000000E+04
     21     22 1  1.23127501E-01  2.00000000E+04
     21     25 1  1.47027720E-01  2.00000000E+04
     20     23 1  1.54886821E-01  2.00000000E+04
     23     24 1  1.43101565E-01  2.00000000E+04
     25     26 1  1.45885341E-01  2.00000000E+04
     26     27 1  1.50992517E-01  2.00000000E+04
     27     28 1  1.23725750E-01  2.00000000E+04
     27     30 1  1.47007109E-01  2.00000000E+04
     26     29 1  1.53913938E-01  2.00000000E+04
     30     31 1  1.46053856E-01  2.00000000E+04
     31     32 1  1.50972476E-01  2.00000000E+04
     32     33 1  1.26235725E-01  2.00000000E+04
     32     41 1  1.46961352E-01  2.00000000E+04
     31     34 1  1.55867707E-01  2.00000000E+04
     34     35 1  1.53715511E-01  2.00000000E+04
     35     36 1  1.39920257E-01  2.00000000E+04
     35     37 1  1.39665328E-01  2.00000000E+04
     36     38 1  1.39053296E-01  2.00000000E+04
     37     39 1  1.39349247E-01  2.00000000E+04
     38     40 1  1.39248772E-01  2.00000000E+04
     39     40 1  1.39389088E-01  2.00000000E+04
     41     42 1  1.45995757E-01  2.00000000E+04
     42     43 1  1.51076810E-01  2.00000000E+04
     43     44 1  1.23600258E-01  2.00000000E+04
     43     46 1  1.46992646E-01  2.00000000E+04
     42     45 1  1.53868972E-01  2.00000000E+04
     46     47 1  1.45984586E-01  2.00000000E+04
     47     48 1  1.51042451E-01  2.00000000E+04
     48     49 1  1.23001647E-01  2.00000000E+04
     48     54 1  1.47013410E-01  2.00000000E+04
     47     50 1  1.55611781E-01  2.00000000E+04
     50     51 1  1.53225653E-01  2.00000000E+04
     51     53 1  1.22218991E-01  2.00000000E+04
     51     52 1  1.30564668E-01  2.00000000E+04
     54     55 1  1.46071226E-01  2.00000000E+04
     55     56 1  1.50981626E-01  2.00000000E+04
     56     57 1  1.24032822E-01  2.00000000E+04
     56     62 1  1.47016501E-01  2.00000000E+04
     55     58 1  1.55474725E-01  2.00000000E+04
     58     59 1  1.55267966E-01  2.00000000E+04
     59     60 1  1.53480499E-01  2.00000000E+04
     59     61 1  1.53873258E-01  2.00000000E+04
     62     63 1  1.45511635E-01  2.00000000E+04
     63     64 1  1.53782067E-01  2.00000000E+04
     64     65 1  1.23141339E-01  2.00000000E+04
     64     69 1  1.46981948E-01  2.00000000E+04
     63     66 1  1.53643236E-01  2.00000000E+04
     66     67 1  1.53581501E-01  2.00000000E+04
     67     68 1  1.53091157E-01  2.00000000E+04
     68     62 1  1.44650745E-01  2.00000000E+04
     69     70 1  1.45942464E-01  2.00000000E+04
     70     71 1  1.50993830E-01  2.00000000E+04
     71     72 1  1.24014331E-01  2.00000000E+04
     71     77 1  1.47078839E-01  2.00000000E+04
     70     73 1  1.55467067E-01  2.00000000E+04
     73     74 1  1.55250600E-01  2.00000000E+04
     74     75 1  1.53528019E-01  2.00000000E+04
     74     76 1  1.53835800E-01  2.00000000E+04
     77     78 1  1.45989149E-01  2.00000000E+04
     78     79 1  1.51043169E-01  2.00000000E+04
     79     80 1  1.22982761E-01  2.00000000E+04
     79     91 1  1.47039461E-01  2.00000000E+04
     78     81 1  1.55309337E-01  2.00000000E+04
     81     82 1  1.53183989E-01  2.00000000E+04
     82     83 1  1.41008522E-01  2.00000000E+04
     82     84 1  1.37988157E-01  2.00000000E+04
     83     87 1  1.40712706E-01  2.00000000E+04
     84     85 1  1.41757798E-01  2.00000000E+04
     87     85 1  1.38683743E-01  2.00000000E+04
     85     88 1  1.41261727E-01  2.00000000E+04
     88     90 1  1.39669397E-01  2.00000000E+04
     89     90 1  1.40120438E-01  2.00000000E+04
     86     89 1  1.39479566E-01  2.00000000E+04
     84     86 1  1.41832106E-01  2.00000000E+04
     91     92 1  1.45983822E-01  2.00000000E+04
     92     93 1  1.51093818E-01  2.00000000E+04
     93     94 1  1.24001697E-01  2.00000000E+04
     93    100 1  1.46907130E-01  2.00000000E+04
     92     95 1  1.55289690E-01  2.00000000E+04
     95     96 1  1.54912642E-01  2.00000000E+04
     96     97 1  1.53141046E-01  2.00000000E+04
     97     98 1  1.53390013E-01  2.00000000E+04
     98     99 1  1.47395177E-01  2.00000000E+04
    100    101 1  1.45968451E-01  2.00000000E+04
    101    102 1  1.51040382E-01  2.00000000E+04
    102    103 1  1.22895602E-01  2.00000000E+04
    102    109 1  1.47008852E-01  2.00000000E+04
    101    104 1  1.54446003E-01  2.00000000E+04
    104    105 1  1.56454578E-01  2.00000000E+04
    105    106 1  1.53411670E-01  2.00000000E+04
    106    108 1  1.22124964E-01  2.00000000E+04
    106    107 1  1.30815412E-01  2.00000000E+04
    109    110 1  1.45978430E-01  2.00000000E+04
    110    111 1  1.51001131E-01  2.00000000E+04
    111    112 1  1.22899570E-01  2.00000000E+04
    111    118 1  1.47001024E-01  2.00000000E+04
    110    113 1  1.54490956E-01  2.00000000E+04
    113    114 1  1.56511284E-01  2.00000000E+04
    114    115 1  1.53360757E-01  2.00000000E+04
    115    117 1  1.22149979E-01  2.00000000E+04
    115    116 1  1.30900498E-01  2.00000000E+04
    118    119 1  1.46061478E-01  2.00000000E+04
    119    120 1  1.51083147E-01  2.00000000E+04
    120    121 1  1.23014324E-01  2.00000000E+04
    120    126 1  1.47021838E-01  2.00000000E+04
    119    122 1  1.55577027E-01  2.00000000E+04
    122    123 1  1.53242442E-01  2.00000000E+04
    123    125 1  1.22188136E-01  2.00000000E+04
    123    124 1  1.30569981E-01  2.00000000E+04
    126    127 1  1.45982256E-01  2.00000000E+04
    127    128 1  1.50968538E-01  2.00000000E+04
    128    129 1  1.23948284E-01  2.00000000E+04
    128    134 1  1.46992027E-01  2.00000000E+04
    127    130 1  1.55564572E-01  2.00000000E+04
    130    131 1  1.55321394E-01  2.00000000E+04
    131    132 1  1.53499118E-01  2.00000000E+04
    131    133 1  1.53754198E-01  2.00000000E+04
    134    135 1  1.46013266E-01  2.00000000E+04
    135    136 1  1.51053936E-01  2.00000000E+04
    136    137 1  1.23979470E-01  2.00000000E+04
    136    143 1  1.47005976E-01  2.00000000E+04
    135    138 1  1.55315741E-01  2.00000000E+04
    138    139 1  1.54913533E-01  2.00000000E+04
    139    140 1  1.53132683E-01  2.00000000E+04
    140    141 1  1.53415075E-01  2.00000000E+04
    141    142 1  1.47462791E-01  2.00000000E+04
    143    144 1  1.46090723E-01  2.00000000E+04
    144    145 1  1.51054558E-01  2.00000000E+04
    145    146 1  1.23978550E-01  2.00000000E+04
    145    152 1  1.46987590E-01  2.00000000E+04
    144    147 1  1.55327596E-01  2.00000000E+04
    147    148 1  1.54959930E-01  2.00000000E+04
    148    149 1  1.53146676E-01  2.00000000E+04
    149    150 1  1.53391014E-01  2.00000000E+04
    150    151 1  1.47337378E-01  2.00000000E+04
    152    153 1  1.46006648E-01  2.00000000E+04
    153    154 1  1.50874296E-01  2.00000000E+04
    154    155 1  1.23990991E-01  2.00000000E+04
    154    161 1  1.46999085E-01  2.00000000E+04
    153    156 1  1.55600216E-01  2.00000000E+04
    156    157 1  1.56263250E-01  2.00000000E+04
    157    158 1  1.51758102E-01  2.00000000E+04
    158    159 1  1.24603098E-01  2.00000000E+04
    158    160 1  1.24820604E-01  2.00000000E+04
    161    162 1  1.46011730E-01  2.00000000E+04
    162    163 1  1.51057121E-01  2.00000000E+04
    163    164 1  1.23961322E-01  2.00000000E+04
    163    170 1  1.46946600E-01  2.00000000E+04
    162    165 1  1.55305847E-01  2.00000000E+04
    165    166 1  1.54889960E-01  2.00000000E+04
    166    167 1  1.53216745E-01  2.00000000E+04
    167    168 1  1.53388226E-01  2.00000000E+04
    168    169 1  1.47413406E-01  2.00000000E+04
    170    171 1  1.45981931E-01  2.00000000E+04
    171    172 1  1.50970331E-01  2.00000000E+04
    172    173 1  1.23434650E-01  2.00000000E+04

 [ exclusions ]
 ;ai     aj
      2     36
      2     38
      3     30
      3     36
      3     38
      4     30
      4     31
      4     34
      4     35
      4     36
      4     38
      5     36
      5     38
      6     35
      6     36
      6     38
      6     39
      6     40
      7     38
     10     41
     11     41
     11     42
     11     45
     20     53
     21     46
     21     53
     22     46
     22     47
     22     50
     22     51
     22     53
     23     53
     24     53
     27     54
     28     54
     28     55
     28     58
     28     59
     28     68
     31     68
     32     62
     32     67
     32     68
     33     62
     33     63
     33     66
     33     67
     33     68
     44     69
     56     91
     57     91
     64    100
     65    100
     65    101
     65    104
     71    109
     72    109
     72    110
     72    113
     79    118
     79    125
     80    118
     80    119
     80    122
     80    123
     80    125
     81    125
     93    126
     94    126
     94    127
     94    130
     94    131
     96    131
     98    131
     98    132
     98    133
    102    134
    103    134
    103    135
    103    138
    111    143
    112    143
    112    144
    112    147
    120    152
    121    152
    121    153
    121    156
    128    161
    129    161
    129    162
    129    165
    136    170
    137    170
    137    171

 [ angles ]
 ;ai  aj   ak  func  th0(deg)   Ka
      1      2      3 1  1.11028713E+02  4.00000000E+01
      2      3      4 1  1.21925719E+02  4.00000000E+01
      2      3      8 1  1.18988947E+02  4.00000000E+01
      4      3      8 1  1.19085326E+02  4.00000000E+01
      3      8      9 1  1.06242794E+02  4.00000000E+01
      1      2      5 1  1.10569551E+02  4.00000000E+01
      3      2      5 1  1.10713469E+02  4.00000000E+01
      2      5      7 1  1.10576942E+02  4.00000000E+01
      2      5      6 1  1.16329287E+02  4.00000000E+01
      7      5      6 1  1.04507101E+02  4.00000000E+01
      8      9     10 1  1.10955564E+02  4.00000000E+01
      9     10     11 1  1.22035073E+02  4.00000000E+01
      9     10     19 1  1.18991434E+02  4.00000000E+01
     11     10     19 1  1.18973492E+02  4.00000000E+01
     10     19     20 1  1.06303562E+02  4.00000000E+01
      8      9     12 1  1.08770362E+02  4.00000000E+01
     10      9     12 1  1.11414741E+02  4.00000000E+01
      9     12     13 1  1.15480121E+02  4.00000000E+01
     12     13     14 1  1.12055886E+02  4.00000000E+01
     13     14     15 1  1.09636401E+02  4.00000000E+01
     14     15     16 1  1.25321079E+02  4.00000000E+01
     15     16     17 1  1.23662710E+02  4.00000000E+01
     15     16     18 1  1.18323579E+02  4.00000000E+01
     17     16     18 1  1.18013711E+02  4.00000000E+01
     19     20     21 1  1.10959666E+02  4.00000000E+01
     20     21     22 1  1.21990567E+02  4.00000000E+01
     20     21     25 1  1.19012756E+02  4.00000000E+01
     22     21     25 1  1.18996671E+02  4.00000000E+01
     21     25     26 1  1.06276719E+02  4.00000000E+01
     19     20     23 1  1.10901478E+02  4.00000000E+01
     21     20     23 1  1.11569048E+02  4.00000000E+01
     20     23     24 1  1.12886849E+02  4.00000000E+01
     25     26     27 1  1.11009543E+02  4.00000000E+01
     26     27     28 1  1.22024509E+02  4.00000000E+01
     26     27     30 1  1.18968974E+02  4.00000000E+01
     28     27     30 1  1.19006516E+02  4.00000000E+01
     27     30     31 1  1.06263630E+02  4.00000000E+01
     25     26     29 1  1.07672724E+02  4.00000000E+01
     27     26     29 1  1.12783029E+02  4.00000000E+01
     30     31     32 1  1.11030113E+02  4.00000000E+01
     31     32     33 1  1.21919434E+02  4.00000000E+01
     31     32     41 1  1.19057553E+02  4.00000000E+01
     33     32     41 1  1.19022973E+02  4.00000000E+01
     32     41     42 1  1.06289950E+02  4.00000000E+01
     30     31     34 1  1.10006831E+02  4.00000000E+01
     32     31     34 1  1.08821662E+02  4.00000000E+01
     31     34     35 1  1.16453628E+02  4.00000000E+01
     34     35     36 1  1.19580760E+02  4.00000000E+01
     34     35     37 1  1.20804193E+02  4.00000000E+01
     36     35     37 1  1.19549171E+02  4.00000000E+01
     35     36     38 1  1.20285680E+02  4.00000000E+01
     35     37     39 1  1.20135155E+02  4.00000000E+01
     36     38     40 1  1.19905913E+02  4.00000000E+01
     37     39     40 1  1.19946322E+02  4.00000000E+01
     38     40     39 1  1.20171186E+02  4.00000000E+01
     41     42     43 1  1.10938732E+02  4.00000000E+01
     42     43     44 1  1.22040306E+02  4.00000000E+01
     42     43     46 1  1.18941518E+02  4.00000000E+01
     44     43     46 1  1.19018176E+02  4.00000000E+01
     43     46     47 1  1.06275162E+02  4.00000000E+01
     41     42     45 1  1.07671986E+02  4.00000000E+01
     43     42     45 1  1.12763679E+02  4.00000000E+01
     46     47     48 1  1.10983210E+02  4.00000000E+01
     47     48     49 1  1.22089151E+02  4.00000000E+01
     47     48     54 1  1.18948115E+02  4.00000000E+01
     49     48     54 1  1.18962732E+02  4.00000000E+01
     48     54     55 1  1.06293878E+02  4.00000000E+01
     46     47     50 1  1.09525243E+02  4.00000000E+01
     48     47     50 1  1.10727970E+02  4.00000000E+01
     47     50     51 1  1.16876565E+02  4.00000000E+01
     50     51     53 1  1.22173463E+02  4.00000000E+01
     50     51     52 1  1.18865336E+02  4.00000000E+01
     53     51     52 1  1.18952466E+02  4.00000000E+01
     54     55     56 1  1.10938036E+02  4.00000000E+01
     55     56     57 1  1.22071473E+02  4.00000000E+01
     55     56     62 1  1.19001282E+02  4.00000000E+01
     57     56     62 1  1.18927245E+02  4.00000000E+01
     56     62     63 1  1.08150129E+02  4.00000000E+01
     54     55     58 1  1.10573753E+02  4.00000000E+01
     56     55     58 1  1.10928721E+02  4.00000000E+01
     55     58     59 1  1.18104733E+02  4.00000000E+01
     58     59     60 1  1.10176110E+02  4.00000000E+01
     58     59     61 1  1.12671777E+02  4.00000000E+01
     60     59     61 1  1.09688853E+02  4.00000000E+01
     62     63     64 1  1.11595449E+02  4.00000000E+01
     63     64     65 1  1.20430492E+02  4.00000000E+01
     63     64     69 1  1.19791753E+02  4.00000000E+01
     65     64     69 1  1.19777753E+02  4.00000000E+01
     64     69     70 1  1.06294080E+02  4.00000000E+01
     62     63     66 1  1.01876224E+02  4.00000000E+01
     64     63     66 1  1.12998808E+02  4.00000000E+01
     63     66     67 1  1.03670244E+02  4.00000000E+01
     66     67     68 1  1.03299928E+02  4.00000000E+01
     67     68     62 1  1.02498932E+02  4.00000000E+01
     68     62     63 1  1.14947439E+02  4.00000000E+01
     68     62     56 1  1.08119438E+02  4.00000000E+01
     69     70     71 1  1.10978531E+02  4.00000000E+01
     70     71     72 1  1.22106604E+02  4.00000000E+01
     70     71     77 1  1.18955767E+02  4.00000000E+01
     72     71     77 1  1.18937617E+02  4.00000000E+01
     71     77     78 1  1.06301444E+02  4.00000000E+01
     69     70     73 1  1.10606175E+02  4.00000000E+01
     71     70     73 1  1.10924079E+02  4.00000000E+01
     70     73     74 1  1.18073058E+02  4.00000000E+01
     73     74     75 1  1.10150259E+02  4.00000000E+01
     73     74     76 1  1.12733964E+02  4.00000000E+01
     75     74     76 1  1.09667418E+02  4.00000000E+01
     77     78     79 1  1.10995353E+02  4.00000000E+01
     78     79     80 1  1.21965329E+02  4.00000000E+01
     78     79     91 1  1.19015761E+02  4.00000000E+01
     80     79     91 1  1.19018850E+02  4.00000000E+01
     79     91     92 1  1.06286196E+02  4.00000000E+01
     77     78     81 1  1.09094812E+02  4.00000000E+01
     79     78     81 1  1.09798965E+02  4.00000000E+01
     78     81     82 1  1.14760027E+02  4.00000000E+01
     81     82     83 1  1.25722022E+02  4.00000000E+01
     81     82     84 1  1.28253522E+02  4.00000000E+01
     83     82     84 1  1.05887658E+02  4.00000000E+01
     82     84     85 1  1.07816190E+02  4.00000000E+01
     84     85     87 1  1.10750990E+02  4.00000000E+01
     85     87     83 1  1.03862149E+02  4.00000000E+01
     87     83     82 1  1.11682435E+02  4.00000000E+01
     84     86     89 1  1.18360405E+02  4.00000000E+01
     86     89     90 1  1.21161647E+02  4.00000000E+01
     89     90     88 1  1.21117187E+02  4.00000000E+01
     90     88     85 1  1.18808263E+02  4.00000000E+01
     88     85     84 1  1.19980143E+02  4.00000000E+01
     85     84     86 1  1.20566411E+02  4.00000000E+01
     82     84     86 1  1.31603165E+02  4.00000000E+01
     87     85     88 1  1.29262922E+02  4.00000000E+01
     91     92     93 1  1.10992901E+02  4.00000000E+01
     92     93     94 1  1.21976240E+02  4.00000000E+01
     92     93    100 1  1.18992378E+02  4.00000000E+01
     94     93    100 1  1.19031380E+02  4.00000000E+01
     93    100    101 1  1.06310286E+02  4.00000000E+01
     91     92     95 1  1.09439139E+02  4.00000000E+01
     93     92     95 1  1.10948037E+02  4.00000000E+01
     92     95     96 1  1.13448484E+02  4.00000000E+01
     95     96     97 1  1.14884146E+02  4.00000000E+01
     96     97     98 1  1.09252400E+02  4.00000000E+01
     97     98     99 1  1.09413969E+02  4.00000000E+01
    100    101    102 1  1.11021865E+02  4.00000000E+01
    101    102    103 1  1.21992626E+02  4.00000000E+01
    101    102    109 1  1.19003167E+02  4.00000000E+01
    103    102    109 1  1.19004205E+02  4.00000000E+01
    102    109    110 1  1.06279886E+02  4.00000000E+01
    100    101    104 1  1.08712275E+02  4.00000000E+01
    102    101    104 1  1.11006528E+02  4.00000000E+01
    101    104    105 1  1.16210063E+02  4.00000000E+01
    104    105    106 1  1.19152554E+02  4.00000000E+01
    105    106    108 1  1.21075541E+02  4.00000000E+01
    105    106    107 1  1.19987648E+02  4.00000000E+01
    108    106    107 1  1.18922041E+02  4.00000000E+01
    109    110    111 1  1.11026314E+02  4.00000000E+01
    110    111    112 1  1.21972687E+02  4.00000000E+01
    110    111    118 1  1.19011867E+02  4.00000000E+01
    112    111    118 1  1.19015442E+02  4.00000000E+01
    111    118    119 1  1.06273068E+02  4.00000000E+01
    109    110    113 1  1.08669509E+02  4.00000000E+01
    111    110    113 1  1.11025714E+02  4.00000000E+01
    110    113    114 1  1.16190999E+02  4.00000000E+01
    113    114    115 1  1.19136779E+02  4.00000000E+01
    114    115    117 1  1.21070568E+02  4.00000000E+01
    114    115    116 1  1.20009910E+02  4.00000000E+01
    117    115    116 1  1.18907627E+02  4.00000000E+01
    118    119    120 1  1.10948924E+02  4.00000000E+01
    119    120    121 1  1.22004536E+02  4.00000000E+01
    119    120    126 1  1.19001095E+02  4.00000000E+01
    121    120    126 1  1.18994344E+02  4.00000000E+01
    120    126    127 1  1.06261883E+02  4.00000000E+01
    118    119    122 1  1.09477641E+02  4.00000000E+01
    120    119    122 1  1.10716439E+02  4.00000000E+01
    119    122    123 1  1.16912491E+02  4.00000000E+01
    122    123    125 1  1.22140750E+02  4.00000000E+01
    122    123    124 1  1.18880543E+02  4.00000000E+01
    125    123    124 1  1.18968458E+02  4.00000000E+01
    126    127    128 1  1.10980740E+02  4.00000000E+01
    127    128    129 1  1.22035194E+02  4.00000000E+01
    127    128    134 1  1.18987785E+02  4.00000000E+01
    129    128    134 1  1.18977005E+02  4.00000000E+01
    128    134    135 1  1.06311356E+02  4.00000000E+01
    126    127    130 1  1.10556198E+02  4.00000000E+01
    128    127    130 1  1.10893552E+02  4.00000000E+01
    127    130    131 1  1.18047556E+02  4.00000000E+01
    130    131    132 1  1.10086282E+02  4.00000000E+01
    130    131    133 1  1.12732656E+02  4.00000000E+01
    132    131    133 1  1.09684496E+02  4.00000000E+01
    134    135    136 1  1.10991978E+02  4.00000000E+01
    135    136    137 1  1.21992292E+02  4.00000000E+01
    135    136    143 1  1.18990631E+02  4.00000000E+01
    137    136    143 1  1.19016998E+02  4.00000000E+01
    136    143    144 1  1.06283692E+02  4.00000000E+01
    134    135    138 1  1.09428554E+02  4.00000000E+01
    136    135    138 1  1.10922206E+02  4.00000000E+01
    135    138    139 1  1.13444043E+02  4.00000000E+01
    138    139    140 1  1.14879855E+02  4.00000000E+01
    139    140    141 1  1.09201064E+02  4.00000000E+01
    140    141    142 1  1.09389098E+02  4.00000000E+01
    143    144    145 1  1.10999514E+02  4.00000000E+01
    144    145    146 1  1.21985600E+02  4.00000000E+01
    144    145    152 1  1.18982571E+02  4.00000000E+01
    146    145    152 1  1.19031801E+02  4.00000000E+01
    145    152    153 1  1.06269603E+02  4.00000000E+01
    143    144    147 1  1.09420773E+02  4.00000000E+01
    145    144    147 1  1.10994928E+02  4.00000000E+01
    144    147    148 1  1.13391074E+02  4.00000000E+01
    147    148    149 1  1.14835671E+02  4.00000000E+01
    148    149    150 1  1.09229885E+02  4.00000000E+01
    149    150    151 1  1.09419609E+02  4.00000000E+01
    152    153    154 1  1.10992826E+02  4.00000000E+01
    153    154    155 1  1.22009621E+02  4.00000000E+01
    153    154    161 1  1.19015474E+02  4.00000000E+01
    155    154    161 1  1.18974892E+02  4.00000000E+01
    154    161    162 1  1.06346904E+02  4.00000000E+01
    152    153    156 1  1.09732988E+02  4.00000000E+01
    154    153    156 1  1.10460921E+02  4.00000000E+01
    153    156    157 1  1.15719985E+02  4.00000000E+01
    156    157    158 1  1.18369758E+02  4.00000000E+01
    157    158    159 1  1.20915455E+02  4.00000000E+01
    157    158    160 1  1.16496435E+02  4.00000000E+01
    159    158    160 1  1.22583920E+02  4.00000000E+01
    161    162    163 1  1.10997676E+02  4.00000000E+01
    162    163    164 1  1.21992842E+02  4.00000000E+01
    162    163    170 1  1.19003249E+02  4.00000000E+01
    164    163    170 1  1.19003906E+02  4.00000000E+01
    163    170    171 1  1.06304395E+02  4.00000000E+01
    161    162    165 1  1.09457745E+02  4.00000000E+01
    163    162    165 1  1.10933551E+02  4.00000000E+01
    162    165    166 1  1.13413516E+02  4.00000000E+01
    165    166    167 1  1.14847536E+02  4.00000000E+01
    166    167    168 1  1.09213328E+02  4.00000000E+01
    167    168    169 1  1.09397360E+02  4.00000000E+01
    170    171    172 1  1.11014149E+02  4.00000000E+01
    171    172    173 1  1.21974792E+02  4.00000000E+01

 [ dihedrals ]
 ;ai  aj  ak  al  func  phi0(deg)   Kd(kJ/mol)  mult
      1      2      3      4 1  3.12988237E+02  2.24409449E-01  1
      1      2      3      4 1  5.78964711E+02  1.12204724E-01  3
      1      2      3      8 1  4.93019092E+02  2.24409449E-01  1
      1      2      3      8 1  1.11905728E+03  1.12204724E-01  3
      4      2      3      8 2  1.80030855E+02  1.00000000E+01
      4      3      8      9 2  1.14356292E-02  5.00000000E+00
      2      3      8      9 2  1.79981469E+02  5.00000000E+00
      3      8      9     10 1  4.83002685E+02  4.48818898E-01  1
      3      8      9     10 1  1.08900806E+03  2.24409449E-01  3
      5      2      3      8 1  2.56235039E+02  2.24409449E-01  1
      5      2      3      8 1  4.08705118E+02  1.12204724E-01  3
      5      2      3      4 1  4.36204185E+02  2.24409449E-01  1
      5      2      3      4 1  9.48612554E+02  1.12204724E-01  3
      5      2      3      1 2  1.23215948E+02  1.00000000E+01
      1      2      5      7 1  4.78554170E+02  1.12204724E-01  1
      1      2      5      7 1  1.07566251E+03  5.61023622E-02  3
      1      2      5      6 1  3.59586078E+02  1.12204724E-01  1
      1      2      5      6 1  7.18758235E+02  5.61023622E-02  3
      3      2      5      7 1  3.55073195E+02  1.12204724E-01  1
      3      2      5      7 1  7.05219585E+02  5.61023622E-02  3
      3      2      5      6 1  2.36105103E+02  1.12204724E-01  1
      3      2      5      6 1  3.48315309E+02  5.61023622E-02  3
      2      5      7      6 2  2.34091282E+02  1.00000000E+01
      3      8      9     12 1  3.60108304E+02  4.48818898E-01  1
      3      8      9     12 1  7.20324913E+02  2.24409449E-01  3
      8      9     10     11 1  3.12973081E+02  2.24409449E-01  1
      8      9     10     11 1  5.78919243E+02  1.12204724E-01  3
      8      9     10     19 1  4.92983304E+02  2.24409449E-01  1
      8      9     10     19 1  1.11894991E+03  1.12204724E-01  3
     11      9     10     19 2  1.80010224E+02  1.00000000E+01
     11     10     19     20 2  3.11457575E-02  5.00000000E+00
      9     10     19     20 2  1.80021239E+02  5.00000000E+00
     10     19     20     21 1  4.83027570E+02  4.48818898E-01  1
     10     19     20     21 1  1.08908271E+03  2.24409449E-01  3
     12      9     10     19 1  2.54336905E+02  2.24409449E-01  1
     12      9     10     19 1  4.03010715E+02  1.12204724E-01  3
     12      9     10     11 1  4.34326682E+02  2.24409449E-01  1
     12      9     10     11 1  9.42980045E+02  1.12204724E-01  3
     12      9     10      8 2  1.21353601E+02  1.00000000E+01
      8      9     12     13 1  3.71338385E+02  2.24409449E-01  1
      8      9     12     13 1  7.54015155E+02  1.12204724E-01  3
     10      9     12     13 1  2.48720620E+02  2.24409449E-01  1
     10      9     12     13 1  3.86161860E+02  1.12204724E-01  3
      9     12     13     14 1  3.61470236E+02  4.48818898E-01  1
      9     12     13     14 1  7.24410708E+02  2.24409449E-01  3
     12     13     14     15 1  3.60903098E+02  4.48818898E-01  1
     12     13     14     15 1  7.22709293E+02  2.24409449E-01  3
     13     14     15     16 1  3.60368984E+02  4.48818898E-01  1
     13     14     15     16 1  7.21106952E+02  2.24409449E-01  3
     14     15     16     17 1  1.80321613E+02  2.24409449E-01  1
     14     15     16     17 1  1.80964838E+02  1.12204724E-01  3
     14     15     16     18 1  3.60322613E+02  2.24409449E-01  1
     14     15     16     18 1  7.20967839E+02  1.12204724E-01  3
     10     19     20     23 1  3.58438482E+02  4.48818898E-01  1
     10     19     20     23 1  7.15315445E+02  2.24409449E-01  3
     19     20     21     22 1  3.12972763E+02  2.24409449E-01  1
     19     20     21     22 1  5.78918290E+02  1.12204724E-01  3
     19     20     21     25 1  4.92943373E+02  2.24409449E-01  1
     19     20     21     25 1  1.11883012E+03  1.12204724E-01  3
     22     20     21     25 2  1.79970609E+02  1.00000000E+01
     22     21     25     26 2  3.59960027E+02  5.00000000E+00
     20     21     25     26 2  1.79988527E+02  5.00000000E+00
     21     25     26     27 1  4.83016008E+02  4.48818898E-01  1
     21     25     26     27 1  1.08904802E+03  2.24409449E-01  3
     23     20     21     25 1  2.57153600E+02  2.24409449E-01  1
     23     20     21     25 1  4.11460800E+02  1.12204724E-01  3
     23     20     21     22 1  4.37182991E+02  2.24409449E-01  1
     23     20     21     22 1  9.51548972E+02  1.12204724E-01  3
     23     20     21     19 2  1.24210227E+02  1.00000000E+01
     19     20     23     24 1  2.49423977E+02  2.24409449E-01  1
     19     20     23     24 1  3.88271932E+02  1.12204724E-01  3
     21     20     23     24 1  4.85181035E+02  2.24409449E-01  1
     21     20     23     24 1  1.09554310E+03  1.12204724E-01  3
     21     25     26     29 1  3.59116896E+02  4.48818898E-01  1
     21     25     26     29 1  7.17350688E+02  2.24409449E-01  3
     25     26     27     28 1  3.13026130E+02  2.24409449E-01  1
     25     26     27     28 1  5.79078391E+02  1.12204724E-01  3
     25     26     27     30 1  4.93016166E+02  2.24409449E-01  1
     25     26     27     30 1  1.11904850E+03  1.12204724E-01  3
     28     26     27     30 2  1.79990036E+02  1.00000000E+01
     28     27     30     31 2  3.59978875E+02  5.00000000E+00
     26     27     30     31 2  1.79988534E+02  5.00000000E+00
     27     30     31     32 1  4.82965853E+02  4.48818898E-01  1
     27     30     31     32 1  1.08889756E+03  2.24409449E-01  3
     29     26     27     30 1  2.53948565E+02  2.24409449E-01  1
     29     26     27     30 1  4.01845696E+02  1.12204724E-01  3
     29     26     27     28 1  4.33958529E+02  2.24409449E-01  1
     29     26     27     28 1  9.41875587E+02  1.12204724E-01  3
     29     26     27     25 2  1.20932399E+02  1.00000000E+01
     27     30     31     34 1  3.62446345E+02  4.48818898E-01  1
     27     30     31     34 1  7.27339034E+02  2.24409449E-01  3
     30     31     32     33 1  3.12993260E+02  2.24409449E-01  1
     30     31     32     33 1  5.78979780E+02  1.12204724E-01  3
     30     31     32     41 1  4.93067275E+02  2.24409449E-01  1
     30     31     32     41 1  1.11920183E+03  1.12204724E-01  3
     33     31     32     41 2  1.80074016E+02  1.00000000E+01
     33     32     41     42 2  9.93008022E-02  5.00000000E+00
     31     32     41     42 2  1.80027455E+02  5.00000000E+00
     32     41     42     43 1  4.82957177E+02  4.48818898E-01  1
     32     41     42     43 1  1.08887153E+03  2.24409449E-01  3
     34     31     32     41 1  2.54285579E+02  2.24409449E-01  1
     34     31     32     41 1  4.02856736E+02  1.12204724E-01  3
     34     31     32     33 1  4.34211563E+02  2.24409449E-01  1
     34     31     32     33 1  9.42634689E+02  1.12204724E-01  3
     34     31     32     30 2  1.21218303E+02  1.00000000E+01
     30     31     34     35 1  4.81893310E+02  2.24409449E-01  1
     30     31     34     35 1  1.08567993E+03  1.12204724E-01  3
     32     31     34     35 1  3.60050798E+02  2.24409449E-01  1
     32     31     34     35 1  7.20152393E+02  1.12204724E-01  3
     31     34     35     36 1  2.68413796E+02  2.24409449E-01  1
     31     34     35     36 1  4.45241389E+02  1.12204724E-01  3
     31     34     35     37 1  4.51378701E+02  2.24409449E-01  1
     31     34     35     37 1  9.94136102E+02  1.12204724E-01  3
     34     35     36     38 2  1.83864710E+02  2.00000000E+01
     34     35     37     39 2  1.76625442E+02  2.00000000E+01
     35     36     38     40 2  3.59150043E+02  4.00000000E+01
     36     38     40     39 2  2.33265703E-01  4.00000000E+01
     38     40     39     37 2  2.91111068E-01  4.00000000E+01
     40     39     37     35 2  3.59800186E+02  4.00000000E+01
     39     37     35     36 2  3.59589419E+02  2.00000000E+01
     37     35     36     38 2  9.37363872E-01  2.00000000E+01
     32     41     42     45 1  3.59128101E+02  4.48818898E-01  1
     32     41     42     45 1  7.17384302E+02  2.24409449E-01  3
     41     42     43     44 1  3.13014691E+02  2.24409449E-01  1
     41     42     43     44 1  5.79044073E+02  1.12204724E-01  3
     41     42     43     46 1  4.93007642E+02  2.24409449E-01  1
     41     42     43     46 1  1.11902293E+03  1.12204724E-01  3
     44     42     43     46 2  1.79992951E+02  1.00000000E+01
     44     43     46     47 2  3.59975547E+02  5.00000000E+00
     42     43     46     47 2  1.79982380E+02  5.00000000E+00
     43     46     47     48 1  4.83050881E+02  4.48818898E-01  1
     43     46     47     48 1  1.08915264E+03  2.24409449E-01  3
     45     42     43     46 1  2.53874692E+02  2.24409449E-01  1
     45     42     43     46 1  4.01624075E+02  1.12204724E-01  3
     45     42     43     44 1  4.33881741E+02  2.24409449E-01  1
     45     42     43     44 1  9.41645223E+02  1.12204724E-01  3
     45     42     43     41 2  1.20867050E+02  1.00000000E+01
     43     46     47     50 1  3.60489524E+02  4.48818898E-01  1
     43     46     47     50 1  7.21468572E+02  2.24409449E-01  3
     46     47     48     49 1  3.13001807E+02  2.24409449E-01  1
     46     47     48     49 1  5.79005420E+02  1.12204724E-01  3
     46     47     48     54 1  4.92984060E+02  2.24409449E-01  1
     46     47     48     54 1  1.11895218E+03  1.12204724E-01  3
     49     47     48     54 2  1.79982254E+02  1.00000000E+01
     49     48     54     55 2  3.59993336E+02  5.00000000E+00
     47     48     54     55 2  1.80010520E+02  5.00000000E+00
     48     54     55     56 1  4.83006291E+02  4.48818898E-01  1
     48     54     55     56 1  1.08901887E+03  2.24409449E-01  3
     50     47     48     54 1  2.54845784E+02  2.24409449E-01  1
     50     47     48     54 1  4.04537351E+02  1.12204724E-01  3
     50     47     48     49 1  4.34863530E+02  2.24409449E-01  1
     50     47     48     49 1  9.44590590E+02  1.12204724E-01  3
     50     47     48     46 2  1.21861723E+02  1.00000000E+01
     46     47     50     51 1  4.82955103E+02  2.24409449E-01  1
     46     47     50     51 1  1.08886531E+03  1.12204724E-01  3
     48     47     50     51 1  3.60241914E+02  2.24409449E-01  1
     48     47     50     51 1  7.20725742E+02  1.12204724E-01  3
     47     50     51     53 1  2.80599069E+02  2.24409449E-01  1
     47     50     51     53 1  4.81797206E+02  1.12204724E-01  3
     47     50     51     52 1  4.61686088E+02  2.24409449E-01  1
     47     50     51     52 1  1.02505826E+03  1.12204724E-01  3
     48     54     55     58 1  3.59492697E+02  4.48818898E-01  1
     48     54     55     58 1  7.18478090E+02  2.24409449E-01  3
     54     55     56     57 1  3.12997221E+02  2.24409449E-01  1
     54     55     56     57 1  5.78991662E+02  1.12204724E-01  3
     54     55     56     62 1  4.93001722E+02  2.24409449E-01  1
     54     55     56     62 1  1.11900517E+03  1.12204724E-01  3
     57     55     56     62 2  1.80004501E+02  1.00000000E+01
     57     56     62     63 2  7.56342254E-03  2.50000000E+00
     55     56     62     63 2  1.80003205E+02  2.50000000E+00
     56     62     63     64 1  5.28669608E+02  4.48818898E-01  1
     56     62     63     64 1  1.22600882E+03  2.24409449E-01  3
     58     55     56     62 1  2.56311435E+02  2.24409449E-01  1
     58     55     56     62 1  4.08934305E+02  1.12204724E-01  3
     58     55     56     57 1  4.36306934E+02  2.24409449E-01  1
     58     55     56     57 1  9.48920802E+02  1.12204724E-01  3
     58     55     56     54 2  1.23309713E+02  1.00000000E+01
     54     55     58     59 1  4.82185592E+02  2.24409449E-01  1
     54     55     58     59 1  1.08655678E+03  1.12204724E-01  3
     56     55     58     59 1  3.58666618E+02  2.24409449E-01  1
     56     55     58     59 1  7.15999853E+02  1.12204724E-01  3
     55     58     59     60 1  3.64508273E+02  2.24409449E-01  1
     55     58     59     60 1  7.33524820E+02  1.12204724E-01  3
     55     58     59     61 1  4.87361799E+02  2.24409449E-01  1
     55     58     59     61 1  1.10208540E+03  1.12204724E-01  3
     58     59     60     61 2  1.24585585E+02  1.00000000E+01
     56     62     63     66 1  4.07829506E+02  4.48818898E-01  1
     56     62     63     66 1  8.63488517E+02  2.24409449E-01  3
     62     63     64     65 1  3.12996776E+02  2.24409449E-01  1
     62     63     64     65 1  5.78990327E+02  1.12204724E-01  3
     62     63     64     69 1  4.93008310E+02  2.24409449E-01  1
     62     63     64     69 1  1.11902493E+03  1.12204724E-01  3
     65     63     64     69 2  1.80011534E+02  1.00000000E+01
     65     64     69     70 2  1.94036793E-03  5.00000000E+00
     63     64     69     70 2  1.79990482E+02  5.00000000E+00
     64     69     70     71 1  4.83034058E+02  4.48818898E-01  1
     64     69     70     71 1  1.08910217E+03  2.24409449E-01  3
     66     63     64     69 1  2.47116422E+02  2.24409449E-01  1
     66     63     64     69 1  3.81349266E+02  1.12204724E-01  3
     66     63     64     65 1  4.27104888E+02  2.24409449E-01  1
     66     63     64     65 1  9.21314664E+02  1.12204724E-01  3
     66     63     64     62 2  1.14108112E+02  1.00000000E+01
     62     63     66     67 2  2.96082883E+01  2.00000000E+01
     64     63     66     67 2  2.69751106E+02  2.00000000E+01
     63     66     67     68 2  3.22530126E+02  4.00000000E+01
     66     67     68     62 2  2.99400400E+01  4.00000000E+01
     68     62     63     66 2  3.48724182E+02  2.00000000E+01
     68     62     63     64 2  1.09564284E+02  2.00000000E+01
     67     68     62     56 2  1.09042121E+02  2.00000000E+01
     67     68     62     63 2  3.48130651E+02  2.00000000E+01
     68     62     56     55 2  5.49523658E+01  2.50000000E+00
     68     62     56     57 2  2.34956724E+02  2.50000000E+00
     64     69     70     73 1  3.59474911E+02  4.48818898E-01  1
     64     69     70     73 1  7.18424732E+02  2.24409449E-01  3
     69     70     71     72 1  3.13001010E+02  2.24409449E-01  1
     69     70     71     72 1  5.79003029E+02  1.12204724E-01  3
     69     70     71     77 1  4.92961884E+02  2.24409449E-01  1
     69     70     71     77 1  1.11888565E+03  1.12204724E-01  3
     72     70     71     77 2  1.79960875E+02  1.00000000E+01
     72     71     77     78 2  3.59953810E+02  5.00000000E+00
     70     71     77     78 2  1.79991680E+02  5.00000000E+00
     71     77     78     79 1  4.83057943E+02  4.48818898E-01  1
     71     77     78     79 1  1.08917383E+03  2.24409449E-01  3
     73     70     71     77 1  2.56338696E+02  2.24409449E-01  1
     73     70     71     77 1  4.09016087E+02  1.12204724E-01  3
     73     70     71     72 1  4.36377821E+02  2.24409449E-01  1
     73     70     71     72 1  9.49133463E+02  1.12204724E-01  3
     73     70     71     69 2  1.23376811E+02  1.00000000E+01
     69     70     73     74 1  4.82216244E+02  2.24409449E-01  1
     69     70     73     74 1  1.08664873E+03  1.12204724E-01  3
     71     70     73     74 1  3.58625686E+02  2.24409449E-01  1
     71     70     73     74 1  7.15877058E+02  1.12204724E-01  3
     70     73     74     75 1  3.64460814E+02  2.24409449E-01  1
     70     73     74     75 1  7.33382443E+02  1.12204724E-01  3
     70     73     74     76 1  4.87311574E+02  2.24409449E-01  1
     70     73     74     76 1  1.10193472E+03  1.12204724E-01  3
     73     74     75     76 2  1.24631807E+02  1.00000000E+01
     71     77     78     81 1  3.61941024E+02  4.48818898E-01  1
     71     77     78     81 1  7.25823073E+02  2.24409449E-01  3
     77     78     79     80 1  3.13040150E+02  2.24409449E-01  1
     77     78     79     80 1  5.79120451E+02  1.12204724E-01  3
     77     78     79     91 1  4.92950100E+02  2.24409449E-01  1
     77     78     79     91 1  1.11885030E+03  1.12204724E-01  3
     80     78     79     91 2  1.79909949E+02  1.00000000E+01
     80     79     91     92 2  3.59965240E+02  5.00000000E+00
     78     79     91     92 2  1.80052604E+02  5.00000000E+00
     79     91     92     93 1  4.83000227E+02  4.48818898E-01  1
     79     91     92     93 1  1.08900068E+03  2.24409449E-01  3
     81     78     79     91 1  2.53651755E+02  2.24409449E-01  1
     81     78     79     91 1  4.00955265E+02  1.12204724E-01  3
     81     78     79     80 1  4.33741806E+02  2.24409449E-01  1
     81     78     79     80 1  9.41225417E+02  1.12204724E-01  3
     81     78     79     77 2  1.20701655E+02  1.00000000E+01
     77     78     81     82 1  4.73918068E+02  2.24409449E-01  1
     77     78     81     82 1  1.06175420E+03  1.12204724E-01  3
     79     78     81     82 1  3.52074615E+02  2.24409449E-01  1
     79     78     81     82 1  6.96223845E+02  1.12204724E-01  3
     78     81     82     83 1  2.76752368E+02  2.24409449E-01  1
     78     81     82     83 1  4.70257105E+02  1.12204724E-01  3
     78     81     82     84 1  4.61616010E+02  2.24409449E-01  1
     78     81     82     84 1  1.02484803E+03  1.12204724E-01  3
     81     82     83     87 2  1.83715597E+02  2.00000000E+01
     81     82     84     85 2  1.76098124E+02  1.00000000E+01
     82     83     87     85 2  1.95872716E-01  4.00000000E+01
     83     87     85     84 2  3.59936182E+02  2.00000000E+01
     87     85     84     82 2  3.59910820E+02  1.00000000E+01
     85     84     82     83 2  2.02121195E-01  1.00000000E+01
     84     82     83     87 2  3.59746184E+02  2.00000000E+01
     84     86     89     90 2  3.59570905E+02  4.00000000E+01
     86     89     90     88 2  3.59716830E+02  4.00000000E+01
     89     90     88     85 2  6.02911150E-01  4.00000000E+01
     90     88     85     84 2  3.59790218E+02  2.00000000E+01
     88     85     84     86 2  3.59498034E+02  1.00000000E+01
     85     84     86     89 2  8.15224002E-01  2.00000000E+01
     82     84     86     89 2  1.79262186E+02  2.00000000E+01
     83     82     84     86 2  1.81606678E+02  1.00000000E+01
     81     82     84     86 2  3.57502681E+02  1.00000000E+01
     82     84     85     88 2  1.80717777E+02  1.00000000E+01
     87     85     84     86 2  1.78691077E+02  1.00000000E+01
     83     87     85     88 2  1.79033385E+02  2.00000000E+01
     87     85     88     90 2  1.80764865E+02  2.00000000E+01
     79     91     92     95 1  3.60213597E+02  4.48818898E-01  1
     79     91     92     95 1  7.20640790E+02  2.24409449E-01  3
     91     92     93     94 1  3.13021387E+02  2.24409449E-01  1
     91     92     93     94 1  5.79064162E+02  1.12204724E-01  3
     91     92     93    100 1  4.93037922E+02  2.24409449E-01  1
     91     92     93    100 1  1.11911377E+03  1.12204724E-01  3
     94     92     93    100 2  1.80016535E+02  1.00000000E+01
     94     93    100    101 2  2.96475947E-02  5.00000000E+00
     92     93    100    101 2  1.80013606E+02  5.00000000E+00
     93    100    101    102 1  4.82992742E+02  4.48818898E-01  1
     93    100    101    102 1  1.08897823E+03  2.24409449E-01  3
     95     92     93    100 1  2.54948278E+02  2.24409449E-01  1
     95     92     93    100 1  4.04844835E+02  1.12204724E-01  3
     95     92     93     94 1  4.34931744E+02  2.24409449E-01  1
     95     92     93     94 1  9.44795232E+02  1.12204724E-01  3
     95     92     93     91 2  1.21910357E+02  1.00000000E+01
     91     92     95     96 1  3.63076233E+02  2.24409449E-01  1
     91     92     95     96 1  7.29228699E+02  1.12204724E-01  3
     93     92     95     96 1  2.40262921E+02  2.24409449E-01  1
     93     92     95     96 1  3.60788762E+02  1.12204724E-01  3
     92     95     96     97 1  3.62714086E+02  4.48818898E-01  1
     92     95     96     97 1  7.28142259E+02  2.24409449E-01  3
     95     96     97     98 1  3.57103691E+02  4.48818898E-01  1
     95     96     97     98 1  7.11311072E+02  2.24409449E-01  3
     96     97     98     99 1  3.52821156E+02  4.48818898E-01  1
     96     97     98     99 1  6.98463467E+02  2.24409449E-01  3
     93    100    101    104 1  3.60605595E+02  4.48818898E-01  1
     93    100    101    104 1  7.21816784E+02  2.24409449E-01  3
    100    101    102    103 1  3.12990497E+02  2.24409449E-01  1
    100    101    102    103 1  5.78971492E+02  1.12204724E-01  3
    100    101    102    109 1  4.93004836E+02  2.24409449E-01  1
    100    101    102    109 1  1.11901451E+03  1.12204724E-01  3
    103    101    102    109 2  1.80014339E+02  1.00000000E+01
    103    102    109    110 2  4.18652863E-02  5.00000000E+00
    101    102    109    110 2  1.80027960E+02  5.00000000E+00
    102    109    110    111 1  4.82969954E+02  4.48818898E-01  1
    102    109    110    111 1  1.08890986E+03  2.24409449E-01  3
    104    101    102    109 1  2.54051008E+02  2.24409449E-01  1
    104    101    102    109 1  4.02153023E+02  1.12204724E-01  3
    104    101    102    103 1  4.34036669E+02  2.24409449E-01  1
    104    101    102    103 1  9.42110006E+02  1.12204724E-01  3
    104    101    102    100 2  1.21046171E+02  1.00000000E+01
    100    101    104    105 1  3.61865897E+02  2.24409449E-01  1
    100    101    104    105 1  7.25597690E+02  1.12204724E-01  3
    102    101    104    105 1  2.39469462E+02  2.24409449E-01  1
    102    101    104    105 1  3.58408386E+02  1.12204724E-01  3
    101    104    105    106 1  3.62625729E+02  4.48818898E-01  1
    101    104    105    106 1  7.27877187E+02  2.24409449E-01  3
    104    105    106    108 1  3.57803307E+02  2.24409449E-01  1
    104    105    106    108 1  7.13409921E+02  1.12204724E-01  3
    104    105    106    107 1  5.39216427E+02  2.24409449E-01  1
    104    105    106    107 1  1.25764928E+03  1.12204724E-01  3
    102    109    110    113 1  3.60584595E+02  4.48818898E-01  1
    102    109    110    113 1  7.21753786E+02  2.24409449E-01  3
    109    110    111    112 1  3.13040397E+02  2.24409449E-01  1
    109    110    111    112 1  5.79121192E+02  1.12204724E-01  3
    109    110    111    118 1  4.93017582E+02  2.24409449E-01  1
    109    110    111    118 1  1.11905275E+03  1.12204724E-01  3
    112    110    111    118 2  1.79977185E+02  1.00000000E+01
    112    111    118    119 2  2.73828515E-04  5.00000000E+00
    110    111    118    119 2  1.80022406E+02  5.00000000E+00
    111    118    119    120 1  4.82985566E+02  4.48818898E-01  1
    111    118    119    120 1  1.08895670E+03  2.24409449E-01  3
    113    110    111    118 1  2.54025560E+02  2.24409449E-01  1
    113    110    111    118 1  4.02076679E+02  1.12204724E-01  3
    113    110    111    112 1  4.34048375E+02  2.24409449E-01  1
    113    110    111    112 1  9.42145124E+02  1.12204724E-01  3
    113    110    111    109 2  1.21007977E+02  1.00000000E+01
    109    110    113    114 1  3.61821463E+02  2.24409449E-01  1
    109    110    113    114 1  7.25464389E+02  1.12204724E-01  3
    111    110    113    114 1  2.39435741E+02  2.24409449E-01  1
    111    110    113    114 1  3.58307223E+02  1.12204724E-01  3
    110    113    114    115 1  3.62653336E+02  4.48818898E-01  1
    110    113    114    115 1  7.27960007E+02  2.24409449E-01  3
    113    114    115    117 1  3.57917509E+02  2.24409449E-01  1
    113    114    115    117 1  7.13752527E+02  1.12204724E-01  3
    113    114    115    116 1  5.39185926E+02  2.24409449E-01  1
    113    114    115    116 1  1.25755778E+03  1.12204724E-01  3
    111    118    119    122 1  3.60493905E+02  4.48818898E-01  1
    111    118    119    122 1  7.21481714E+02  2.24409449E-01  3
    118    119    120    121 1  3.12989536E+02  2.24409449E-01  1
    118    119    120    121 1  5.78968608E+02  1.12204724E-01  3
    118    119    120    126 1  4.93047482E+02  2.24409449E-01  1
    118    119    120    126 1  1.11914245E+03  1.12204724E-01  3
    121    119    120    126 2  1.80057946E+02  1.00000000E+01
    121    120    126    127 2  4.49274607E-02  5.00000000E+00
    119    120    126    127 2  1.79988748E+02  5.00000000E+00
    120    126    127    128 1  4.82946856E+02  4.48818898E-01  1
    120    126    127    128 1  1.08884057E+03  2.24409449E-01  3
    122    119    120    126 1  2.54817423E+02  2.24409449E-01  1
    122    119    120    126 1  4.04452268E+02  1.12204724E-01  3
    122    119    120    121 1  4.34759477E+02  2.24409449E-01  1
    122    119    120    121 1  9.44278431E+02  1.12204724E-01  3
    122    119    120    118 2  1.21769941E+02  1.00000000E+01
    118    119    122    123 1  4.82895134E+02  2.24409449E-01  1
    118    119    122    123 1  1.08868540E+03  1.12204724E-01  3
    120    119    122    123 1  3.60264937E+02  2.24409449E-01  1
    120    119    122    123 1  7.20794811E+02  1.12204724E-01  3
    119    122    123    125 1  2.80578614E+02  2.24409449E-01  1
    119    122    123    125 1  4.81735842E+02  1.12204724E-01  3
    119    122    123    124 1  4.61755817E+02  2.24409449E-01  1
    119    122    123    124 1  1.02526745E+03  1.12204724E-01  3
    120    126    127    130 1  3.59460704E+02  4.48818898E-01  1
    120    126    127    130 1  7.18382112E+02  2.24409449E-01  3
    126    127    128    129 1  3.12993266E+02  2.24409449E-01  1
    126    127    128    129 1  5.78979799E+02  1.12204724E-01  3
    126    127    128    134 1  4.93040094E+02  2.24409449E-01  1
    126    127    128    134 1  1.11912028E+03  1.12204724E-01  3
    129    127    128    134 2  1.80046828E+02  1.00000000E+01
    129    128    134    135 2  2.82604296E-02  5.00000000E+00
    127    128    134    135 2  1.79982883E+02  5.00000000E+00
    128    134    135    136 1  4.82958946E+02  4.48818898E-01  1
    128    134    135    136 1  1.08887684E+03  2.24409449E-01  3
    130    127    128    134 1  2.56332587E+02  2.24409449E-01  1
    130    127    128    134 1  4.08997760E+02  1.12204724E-01  3
    130    127    128    129 1  4.36285759E+02  2.24409449E-01  1
    130    127    128    129 1  9.48857277E+02  1.12204724E-01  3
    130    127    128    126 2  1.23292493E+02  1.00000000E+01
    126    127    130    131 1  4.82176186E+02  2.24409449E-01  1
    126    127    130    131 1  1.08652856E+03  1.12204724E-01  3
    128    127    130    131 1  3.58639657E+02  2.24409449E-01  1
    128    127    130    131 1  7.15918970E+02  1.12204724E-01  3
    127    130    131    132 1  3.64498531E+02  2.24409449E-01  1
    127    130    131    132 1  7.33495592E+02  1.12204724E-01  3
    127    130    131    133 1  4.87323439E+02  2.24409449E-01  1
    127    130    131    133 1  1.10197032E+03  1.12204724E-01  3
    130    131    132    133 2  1.24597993E+02  1.00000000E+01
    128    134    135    138 1  3.60212752E+02  4.48818898E-01  1
    128    134    135    138 1  7.20638256E+02  2.24409449E-01  3
    134    135    136    137 1  3.12949115E+02  2.24409449E-01  1
    134    135    136    137 1  5.78847345E+02  1.12204724E-01  3
    134    135    136    143 1  4.93052500E+02  2.24409449E-01  1
    134    135    136    143 1  1.11915750E+03  1.12204724E-01  3
    137    135    136    143 2  1.80103385E+02  1.00000000E+01
    137    136    143    144 2  5.38222155E-02  5.00000000E+00
    135    136    143    144 2  1.79953553E+02  5.00000000E+00
    136    143    144    145 1  4.82978490E+02  4.48818898E-01  1
    136    143    144    145 1  1.08893547E+03  2.24409449E-01  3
    138    135    136    143 1  2.54930914E+02  2.24409449E-01  1
    138    135    136    143 1  4.04792743E+02  1.12204724E-01  3
    138    135    136    137 1  4.34827529E+02  2.24409449E-01  1
    138    135    136    137 1  9.44482587E+02  1.12204724E-01  3
    138    135    136    134 2  1.21878414E+02  1.00000000E+01
    134    135    138    139 1  3.63065321E+02  2.24409449E-01  1
    134    135    138    139 1  7.29195964E+02  1.12204724E-01  3
    136    135    138    139 1  2.40277608E+02  2.24409449E-01  1
    136    135    138    139 1  3.60832824E+02  1.12204724E-01  3
    135    138    139    140 1  3.62672200E+02  4.48818898E-01  1
    135    138    139    140 1  7.28016599E+02  2.24409449E-01  3
    138    139    140    141 1  3.57078730E+02  4.48818898E-01  1
    138    139    140    141 1  7.11236189E+02  2.24409449E-01  3
    139    140    141    142 1  3.52843470E+02  4.48818898E-01  1
    139    140    141    142 1  6.98530409E+02  2.24409449E-01  3
    136    143    144    147 1  3.60140840E+02  4.48818898E-01  1
    136    143    144    147 1  7.20422519E+02  2.24409449E-01  3
    143    144    145    146 1  3.12958840E+02  2.24409449E-01  1
    143    144    145    146 1  5.78876520E+02  1.12204724E-01  3
    143    144    145    152 1  4.93020505E+02  2.24409449E-01  1
    143    144    145    152 1  1.11906152E+03  1.12204724E-01  3
    146    144    145    152 2  1.80061665E+02  1.00000000E+01
    146    145    152    153 2  5.23715947E-02  5.00000000E+00
    144    145    152    153 2  1.79992552E+02  5.00000000E+00
    145    152    153    154 1  4.82979320E+02  4.48818898E-01  1
    145    152    153    154 1  1.08893796E+03  2.24409449E-01  3
    147    144    145    152 1  2.54944418E+02  2.24409449E-01  1
    147    144    145    152 1  4.04833254E+02  1.12204724E-01  3
    147    144    145    146 1  4.34882753E+02  2.24409449E-01  1
    147    144    145    146 1  9.44648259E+02  1.12204724E-01  3
    147    144    145    143 2  1.21923913E+02  1.00000000E+01
    143    144    147    148 1  3.63084697E+02  2.24409449E-01  1
    143    144    147    148 1  7.29254090E+02  1.12204724E-01  3
    145    144    147    148 1  2.40244319E+02  2.24409449E-01  1
    145    144    147    148 1  3.60732958E+02  1.12204724E-01  3
    144    147    148    149 1  3.62751161E+02  4.48818898E-01  1
    144    147    148    149 1  7.28253483E+02  2.24409449E-01  3
    147    148    149    150 1  3.57088172E+02  4.48818898E-01  1
    147    148    149    150 1  7.11264516E+02  2.24409449E-01  3
    148    149    150    151 1  3.52779859E+02  4.48818898E-01  1
    148    149    150    151 1  6.98339577E+02  2.24409449E-01  3
    145    152    153    156 1  3.60606875E+02  4.48818898E-01  1
    145    152    153    156 1  7.21820626E+02  2.24409449E-01  3
    152    153    154    155 1  3.13036290E+02  2.24409449E-01  1
    152    153    154    155 1  5.79108871E+02  1.12204724E-01  3
    152    153    154    161 1  4.92992701E+02  2.24409449E-01  1
    152    153    154    161 1  1.11897810E+03  1.12204724E-01  3
    155    153    154    161 2  1.79956410E+02  1.00000000E+01
    155    154    161    162 2  3.59959011E+02  5.00000000E+00
    153    154    161    162 2  1.80001262E+02  5.00000000E+00
    154    161    162    163 1  4.83030750E+02  4.48818898E-01  1
    154    161    162    163 1  1.08909225E+03  2.24409449E-01  3
    156    153    154    161 1  2.54941552E+02  2.24409449E-01  1
    156    153    154    161 1  4.04824657E+02  1.12204724E-01  3
    156    153    154    155 1  4.34985142E+02  2.24409449E-01  1
    156    153    154    155 1  9.44955426E+02  1.12204724E-01  3
    156    153    154    152 2  1.21948852E+02  1.00000000E+01
    152    153    156    157 1  3.62025181E+02  2.24409449E-01  1
    152    153    156    157 1  7.26075542E+02  1.12204724E-01  3
    154    153    156    157 1  2.39337164E+02  2.24409449E-01  1
    154    153    156    157 1  3.58011491E+02  1.12204724E-01  3
    153    156    157    158 1  3.62655874E+02  4.48818898E-01  1
    153    156    157    158 1  7.27967621E+02  2.24409449E-01  3
    156    157    158    159 1  5.38783754E+02  2.24409449E-01  1
    156    157    158    159 1  1.25635126E+03  1.12204724E-01  3
    156    157    158    160 1  3.58057863E+02  2.24409449E-01  1
    156    157    158    160 1  7.14173588E+02  1.12204724E-01  3
    154    161    162    165 1  3.60246488E+02  4.48818898E-01  1
    154    161    162    165 1  7.20739465E+02  2.24409449E-01  3
    161    162    163    164 1  3.12978725E+02  2.24409449E-01  1
    161    162    163    164 1  5.78936175E+02  1.12204724E-01  3
    161    162    163    170 1  4.92995787E+02  2.24409449E-01  1
    161    162    163    170 1  1.11898736E+03  1.12204724E-01  3
    164    162    163    170 2  1.80017063E+02  1.00000000E+01
    164    163    170    171 2  7.75114119E-03  5.00000000E+00
    162    163    170    171 2  1.79991205E+02  5.00000000E+00
    163    170    171    172 1  4.82980368E+02  8.97637795E-01  1
    163    170    171    172 1  1.08894110E+03  4.48818898E-01  3
    165    162    163    170 1  2.54923141E+02  2.24409449E-01  1
    165    162    163    170 1  4.04769423E+02  1.12204724E-01  3
    165    162    163    164 1  4.34906079E+02  2.24409449E-01  1
    165    162    163    164 1  9.44718236E+02  1.12204724E-01  3
    165    162    163    161 2  1.21927354E+02  1.00000000E+01
    161    162    165    166 1  3.63143767E+02  2.24409449E-01  1
    161    162    165    166 1  7.29431300E+02  1.12204724E-01  3
    163    162    165    166 1  2.40321384E+02  2.24409449E-01  1
    163    162    165    166 1  3.60964151E+02  1.12204724E-01  3
    162    165    166    167 1  3.62736527E+02  4.48818898E-01  1
    162    165    166    167 1  7.28209580E+02  2.24409449E-01  3
    165    166    167    168 1  3.57075216E+02  4.48818898E-01  1
    165    166    167    168 1  7.11225648E+02  2.24409449E-01  3
    166    167    168    169 1  3.52779299E+02  4.48818898E-01  1
    166    167    168    169 1  6.98337898E+02  2.24409449E-01  3
    170    171    172    173 1  1.80011598E+02  4.48818898E-01  1
    170    171    172    173 1  1.80034795E+02  2.24409449E-01  3

 [ system ]
 ;name
Macromolecule

 [ molecules ]
 ;name   #molec
Macromolecule 1
