# Supplementary material for: Rapid interpretation of small-angle X-ray scattering data
Source: PLoS Comput Biol. 2019 Mar 22;15(3):e1006900. doi: 10.1371/journal.pcbi.1006900 (PMC6447237; doi:10.1371/journal.pcbi.1006900)
Supplement: S1 Archive — (ZIP) [file pcbi.1006900.s019.zip › S1_Archive/sims/Vhp/elongBent/saxs_diff.dat]

0.10    68.019
0.20   269.492
0.30   596.742
0.40  1037.303
0.50  1574.409
0.60  2187.646
0.70  2853.757
0.80  3547.538
0.90  4242.812
1.00  4913.428
1.10  5534.244
1.20  6082.056
1.30  6536.443
1.40  6880.483
1.50  7101.318
1.60   7190.55
1.70  7144.459
1.80  6964.031
1.90  6654.797
2.00  6226.515
2.10  5692.685
2.20  5069.944
2.30  4377.359
2.40  3635.651
2.50  2866.394
2.60  2091.204
2.70   1330.97
2.80   605.146
2.90    -68.867
3.00   -676.229
3.10  -1205.038
3.20  -1646.582
3.30  -1995.448
3.40    -2249.5
3.50  -2409.726
3.60  -2479.989
3.70  -2466.666
3.80  -2378.236
3.90  -2224.802
4.00  -2017.603
4.10  -1768.504
4.20  -1489.526
4.30  -1192.394
4.40   -888.152
4.50   -586.831
4.60   -297.199
4.70    -26.583
4.80    219.23
4.90   436.023
5.00   621.108
