# Supplementary material for: Rapid interpretation of small-angle X-ray scattering data
Source: PLoS Comput Biol. 2019 Mar 22;15(3):e1006900. doi: 10.1371/journal.pcbi.1006900 (PMC6447237; doi:10.1371/journal.pcbi.1006900)
Supplement: S1 Archive — (ZIP) [file pcbi.1006900.s019.zip › S1_Archive/sims/Vhp/elongBent/saxs_elongated.dat]

   0.1  73807.357 
   0.2  73213.223 
   0.3  72224.297 
   0.4  70860.164 
   0.5  69147.335 
   0.6  67118.440 
   0.7  64811.243 
   0.8  62267.528 
   0.9  59531.887 
   1.0  56650.457 
   1.1  53669.655 
   1.2  50634.955 
   1.3  47589.742 
   1.4  44574.287 
   1.5  41624.873 
   1.6  38773.102 
   1.7  36045.381 
   1.8  33462.618 
   1.9  31040.119 
   2.0  28787.673 
   2.1  26709.820 
   2.2  24806.270 
   2.3  23072.458 
   2.4  21500.198 
   2.5  20078.397 
   2.6  18793.814 
   2.7  17631.812 
   2.8  16577.086 
   2.9  15614.331 
   3.0  14728.836 
   3.1  13906.977 
   3.2  13136.605 
   3.3  12407.322 
   3.4  11710.640 
   3.5  11040.029 
   3.6  10390.871 
   3.7  9760.321  
   3.8  9147.100  
   3.9  8551.241  
   4.0  7973.795  
   4.1  7416.524  
   4.2  6881.603  
   4.3  6371.333  
   4.4  5887.896  
   4.5  5433.141  
   4.6  5008.431  
   4.7  4614.536  
   4.8  4251.581  
   4.9  3919.044  
   5.0  3615.796  
