# Supplementary material for: Rapid interpretation of small-angle X-ray scattering data
Source: PLoS Comput Biol. 2019 Mar 22;15(3):e1006900. doi: 10.1371/journal.pcbi.1006900 (PMC6447237; doi:10.1371/journal.pcbi.1006900)
Supplement: S1 Archive — (ZIP) [file pcbi.1006900.s019.zip › S1_Archive/sims/Vhp/helix.pdb]

TITLE     VHP-based polypeptide test system: elongated alpha helix 
ATOM      1  N   THR     1      -0.520  -2.000  -0.800  1.00  0.00            
ATOM      2  H1  THR     1      -1.520  -1.900  -0.800  1.00  0.00            
ATOM      3  H2  THR     1      -0.240  -2.500  -1.610  1.00  0.00            
ATOM      4  H3  THR     1      -0.240  -2.500   0.020  1.00  0.00            
ATOM      5  CA  THR     1       0.100  -0.680  -0.800  1.00  0.00            
ATOM      6  HA  THR     1      -0.180  -0.260  -1.660  1.00  0.00            
ATOM      7  CB  THR     1      -0.400   0.160   0.430  1.00  0.00            
ATOM      8  HB  THR     1      -0.170  -0.390   1.240  1.00  0.00            
ATOM      9  OG1 THR     1      -1.810   0.350   0.360  1.00  0.00            
ATOM     10  HG1 THR     1      -2.100   0.890   1.150  1.00  0.00            
ATOM     11  CG2 THR     1       0.180   1.580   0.560  1.00  0.00            
ATOM     12 1HG2 THR     1      -0.200   2.020   1.380  1.00  0.00            
ATOM     13 2HG2 THR     1       1.180   1.530   0.650  1.00  0.00            
ATOM     14 3HG2 THR     1      -0.050   2.120  -0.250  1.00  0.00            
ATOM     15  C   THR     1       1.600  -0.790  -0.800  1.00  0.00            
ATOM     16  O   THR     1       2.290  -0.130  -1.550  1.00  0.00            
ATOM     17  N   ARG     2       2.250  -1.710   0.140  1.00  0.00            
ATOM     18  HN  ARG     2       1.800  -2.300   0.810  1.00  0.00            
ATOM     19  CA  ARG     2       3.690  -1.590  -0.090  1.00  0.00            
ATOM     20  HA  ARG     2       3.930  -0.640   0.070  1.00  0.00            
ATOM     21  CB  ARG     2       4.440  -2.550   0.870  1.00  0.00            
ATOM     22  HB1 ARG     2       4.060  -2.420   1.790  1.00  0.00            
ATOM     23  HB2 ARG     2       4.260  -3.490   0.580  1.00  0.00            
ATOM     24  CG  ARG     2       5.980  -2.360   0.950  1.00  0.00            
ATOM     25  HG1 ARG     2       6.370  -2.470   0.040  1.00  0.00            
ATOM     26  HG2 ARG     2       6.170  -1.440   1.290  1.00  0.00            
ATOM     27  CD  ARG     2       6.640  -3.370   1.900  1.00  0.00            
ATOM     28  HD1 ARG     2       6.260  -3.270   2.820  1.00  0.00            
ATOM     29  HD2 ARG     2       6.480  -4.300   1.570  1.00  0.00            
ATOM     30  NE  ARG     2       8.110  -3.120   1.960  1.00  0.00            
ATOM     31  HE  ARG     2       8.470  -2.370   1.400  1.00  0.00            
ATOM     32  CZ  ARG     2       8.980  -3.820   2.670  1.00  0.00            
ATOM     33  NH1 ARG     2       8.650  -4.830   3.430  1.00  0.00            
ATOM     34 1HH1 ARG     2       7.700  -5.120   3.490  1.00  0.00            
ATOM     35 2HH1 ARG     2       9.360  -5.320   3.950  1.00  0.00            
ATOM     36  NH2 ARG     2      10.230  -3.480   2.620  1.00  0.00            
ATOM     37 1HH2 ARG     2      10.520  -2.710   2.050  1.00  0.00            
ATOM     38 2HH2 ARG     2      10.910  -3.990   3.150  1.00  0.00            
ATOM     39  C   ARG     2       4.030  -1.890  -1.530  1.00  0.00            
ATOM     40  O   ARG     2       4.770  -1.160  -2.190  1.00  0.00            
ATOM     41  N   SER     3       3.450  -3.080  -2.170  1.00  0.00            
ATOM     42  HN  SER     3       2.830  -3.750  -1.750  1.00  0.00            
ATOM     43  CA  SER     3       3.950  -3.100  -3.540  1.00  0.00            
ATOM     44  HA  SER     3       4.940  -3.140  -3.460  1.00  0.00            
ATOM     45  CB  SER     3       3.430  -4.340  -4.300  1.00  0.00            
ATOM     46  HB1 SER     3       3.890  -4.430  -5.190  1.00  0.00            
ATOM     47  HB2 SER     3       3.590  -5.170  -3.760  1.00  0.00            
ATOM     48  OG  SER     3       2.030  -4.290  -4.570  1.00  0.00            
ATOM     49  HG1 SER     3       1.750  -5.110  -5.060  1.00  0.00            
ATOM     50  C   SER     3       3.600  -1.820  -4.260  1.00  0.00            
ATOM     51  O   SER     3       4.420  -1.190  -4.920  1.00  0.00            
ATOM     52  N   ALA     4       2.220  -1.310  -4.170  1.00  0.00            
ATOM     53  HN  ALA     4       1.460  -1.720  -3.670  1.00  0.00            
ATOM     54  CA  ALA     4       2.190  -0.080  -4.960  1.00  0.00            
ATOM     55  HA  ALA     4       2.460  -0.300  -5.900  1.00  0.00            
ATOM     56  CB  ALA     4       0.760   0.480  -4.910  1.00  0.00            
ATOM     57  HB1 ALA     4       0.700   1.320  -5.440  1.00  0.00            
ATOM     58  HB2 ALA     4       0.120  -0.200  -5.290  1.00  0.00            
ATOM     59  HB3 ALA     4       0.510   0.670  -3.960  1.00  0.00            
ATOM     60  C   ALA     4       3.220   0.910  -4.460  1.00  0.00            
ATOM     61  O   ALA     4       3.980   1.510  -5.230  1.00  0.00            
ATOM     62  N   PHE     5       3.310   1.170  -3.020  1.00  0.00            
ATOM     63  HN  PHE     5       2.760   0.750  -2.290  1.00  0.00            
ATOM     64  CA  PHE     5       4.380   2.150  -2.850  1.00  0.00            
ATOM     65  HA  PHE     5       4.080   2.960  -3.360  1.00  0.00            
ATOM     66  CB  PHE     5       4.600   2.440  -1.330  1.00  0.00            
ATOM     67  HB1 PHE     5       4.900   1.600  -0.890  1.00  0.00            
ATOM     68  HB2 PHE     5       5.320   3.130  -1.250  1.00  0.00            
ATOM     69  CG  PHE     5       3.380   2.960  -0.550  1.00  0.00            
ATOM     70  CD1 PHE     5       2.500   2.050   0.040  1.00  0.00            
ATOM     71  HD1 PHE     5       2.700   1.070  -0.000  1.00  0.00            
ATOM     72  CE1 PHE     5       1.350   2.500   0.680  1.00  0.00            
ATOM     73  HE1 PHE     5       0.720   1.850   1.090  1.00  0.00            
ATOM     74  CZ  PHE     5       1.090   3.870   0.750  1.00  0.00            
ATOM     75  HZ  PHE     5       0.260   4.190   1.210  1.00  0.00            
ATOM     76  CD2 PHE     5       3.110   4.330  -0.480  1.00  0.00            
ATOM     77  HD2 PHE     5       3.740   4.990  -0.890  1.00  0.00            
ATOM     78  CE2 PHE     5       1.970   4.780   0.180  1.00  0.00            
ATOM     79  HE2 PHE     5       1.780   5.760   0.230  1.00  0.00            
ATOM     80  C   PHE     5       5.680   1.650  -3.440  1.00  0.00            
ATOM     81  O   PHE     5       6.390   2.380  -4.190  1.00  0.00            
ATOM     82  N   ALA     6       6.120   0.290  -3.140  1.00  0.00            
ATOM     83  HN  ALA     6       5.650  -0.380  -2.570  1.00  0.00            
ATOM     84  CA  ALA     6       7.390   0.100  -3.840  1.00  0.00            
ATOM     85  HA  ALA     6       8.030   0.790  -3.520  1.00  0.00            
ATOM     86  CB  ALA     6       7.890  -1.320  -3.530  1.00  0.00            
ATOM     87  HB1 ALA     6       8.760  -1.470  -4.000  1.00  0.00            
ATOM     88  HB2 ALA     6       8.030  -1.410  -2.540  1.00  0.00            
ATOM     89  HB3 ALA     6       7.220  -1.990  -3.840  1.00  0.00            
ATOM     90  C   ALA     6       7.220   0.350  -5.330  1.00  0.00            
ATOM     91  O   ALA     6       8.010   1.050  -5.960  1.00  0.00            
ATOM     92  N   ASN     7       6.090  -0.270  -6.030  1.00  0.00            
ATOM     93  HN  ASN     7       5.380  -0.860  -5.630  1.00  0.00            
ATOM     94  CA  ASN     7       6.190   0.150  -7.420  1.00  0.00            
ATOM     95  HA  ASN     7       7.080  -0.190  -7.740  1.00  0.00            
ATOM     96  CB  ASN     7       5.010  -0.460  -8.240  1.00  0.00            
ATOM     97  HB1 ASN     7       4.160  -0.070  -7.880  1.00  0.00            
ATOM     98  HB2 ASN     7       5.130  -0.190  -9.190  1.00  0.00            
ATOM     99  CG  ASN     7       4.870  -1.980  -8.210  1.00  0.00            
ATOM    100  OD1 ASN     7       4.050  -2.550  -7.500  1.00  0.00            
ATOM    101  ND2 ASN     7       5.650  -2.700  -8.960  1.00  0.00            
ATOM    102 1HD2 ASN     7       6.340  -2.260  -9.540  1.00  0.00            
ATOM    103 2HD2 ASN     7       5.570  -3.700  -8.960  1.00  0.00            
ATOM    104  C   ASN     7       6.200   1.650  -7.540  1.00  0.00            
ATOM    105  O   ASN     7       7.020   2.250  -8.240  1.00  0.00            
ATOM    106  N   LEU     8       5.200   2.430  -6.790  1.00  0.00            
ATOM    107  HN  LEU     8       4.490   2.070  -6.190  1.00  0.00            
ATOM    108  CA  LEU     8       5.460   3.840  -7.100  1.00  0.00            
ATOM    109  HA  LEU     8       5.360   3.910  -8.090  1.00  0.00            
ATOM    110  CB  LEU     8       4.450   4.750  -6.360  1.00  0.00            
ATOM    111  HB1 LEU     8       4.590   4.630  -5.380  1.00  0.00            
ATOM    112  HB2 LEU     8       4.660   5.700  -6.620  1.00  0.00            
ATOM    113  CG  LEU     8       2.930   4.530  -6.630  1.00  0.00            
ATOM    114  HG  LEU     8       2.700   3.630  -6.280  1.00  0.00            
ATOM    115  CD1 LEU     8       2.110   5.600  -5.910  1.00  0.00            
ATOM    116 1HD1 LEU     8       1.130   5.450  -6.090  1.00  0.00            
ATOM    117 2HD1 LEU     8       2.270   5.540  -4.920  1.00  0.00            
ATOM    118 3HD1 LEU     8       2.370   6.510  -6.240  1.00  0.00            
ATOM    119  CD2 LEU     8       2.590   4.540  -8.130  1.00  0.00            
ATOM    120 1HD2 LEU     8       1.610   4.390  -8.250  1.00  0.00            
ATOM    121 2HD2 LEU     8       2.850   5.420  -8.530  1.00  0.00            
ATOM    122 3HD2 LEU     8       3.090   3.810  -8.590  1.00  0.00            
ATOM    123  C   LEU     8       6.880   4.210  -6.740  1.00  0.00            
ATOM    124  O   LEU     8       7.610   4.850  -7.520  1.00  0.00            
ATOM    125  N   PRO     9       7.420   3.810  -5.440  1.00  0.00            
ATOM    126  CD  PRO     9       7.270   2.380  -5.300  1.00  0.00            
ATOM    127  HD1 PRO     9       6.690   2.030  -6.040  1.00  0.00            
ATOM    128  HD2 PRO     9       6.860   2.160  -4.420  1.00  0.00            
ATOM    129  CA  PRO     9       8.790   4.290  -5.350  1.00  0.00            
ATOM    130  HA  PRO     9       8.870   5.080  -4.740  1.00  0.00            
ATOM    131  CB  PRO     9       9.530   3.040  -4.840  1.00  0.00            
ATOM    132  HB1 PRO     9      10.470   3.020  -5.190  1.00  0.00            
ATOM    133  HB2 PRO     9       9.540   3.010  -3.840  1.00  0.00            
ATOM    134  CG  PRO     9       8.710   1.880  -5.420  1.00  0.00            
ATOM    135  HG1 PRO     9       8.950   1.700  -6.370  1.00  0.00            
ATOM    136  HG2 PRO     9       8.840   1.050  -4.880  1.00  0.00            
ATOM    137  C   PRO     9       9.310   4.790  -6.710  1.00  0.00            
ATOM    138  O   PRO     9       9.900   5.870  -6.790  1.00  0.00            
ATOM    139  N   LEU    10       9.100   3.970  -7.910  1.00  0.00            
ATOM    140  HN  LEU    10       8.640   3.090  -7.960  1.00  0.00            
ATOM    141  CA  LEU    10       9.700   4.710  -9.020  1.00  0.00            
ATOM    142  HA  LEU    10      10.660   4.820  -8.770  1.00  0.00            
ATOM    143  CB  LEU    10       9.550   3.930 -10.350  1.00  0.00            
ATOM    144  HB1 LEU    10       8.570   3.850 -10.540  1.00  0.00            
ATOM    145  HB2 LEU    10       9.990   4.470 -11.070  1.00  0.00            
ATOM    146  CG  LEU    10      10.140   2.490 -10.420  1.00  0.00            
ATOM    147  HG  LEU    10       9.630   1.920  -9.780  1.00  0.00            
ATOM    148  CD1 LEU    10       9.990   1.930 -11.840  1.00  0.00            
ATOM    149 1HD1 LEU    10      10.370   1.010 -11.880  1.00  0.00            
ATOM    150 2HD1 LEU    10       9.020   1.900 -12.080  1.00  0.00            
ATOM    151 3HD1 LEU    10      10.470   2.520 -12.490  1.00  0.00            
ATOM    152  CD2 LEU    10      11.620   2.440 -10.000  1.00  0.00            
ATOM    153 1HD2 LEU    10      11.950   1.500 -10.070  1.00  0.00            
ATOM    154 2HD2 LEU    10      12.160   3.030 -10.610  1.00  0.00            
ATOM    155 3HD2 LEU    10      11.710   2.760  -9.060  1.00  0.00            
ATOM    156  C   LEU    10       9.100   6.090  -9.130  1.00  0.00            
ATOM    157  O   LEU    10       9.790   7.110  -9.270  1.00  0.00            
ATOM    158  N   TRP    11       7.630   6.230  -9.080  1.00  0.00            
ATOM    159  HN  TRP    11       6.960   5.500  -8.980  1.00  0.00            
ATOM    160  CA  TRP    11       7.360   7.660  -9.220  1.00  0.00            
ATOM    161  HA  TRP    11       7.730   7.940 -10.100  1.00  0.00            
ATOM    162  CB  TRP    11       5.820   7.890  -9.130  1.00  0.00            
ATOM    163  HB1 TRP    11       5.490   7.480  -8.280  1.00  0.00            
ATOM    164  HB2 TRP    11       5.650   8.880  -9.110  1.00  0.00            
ATOM    165  CG  TRP    11       5.010   7.300 -10.280  1.00  0.00            
ATOM    166  CD1 TRP    11       4.350   6.050 -10.260  1.00  0.00            
ATOM    167  HD1 TRP    11       4.310   5.450  -9.470  1.00  0.00            
ATOM    168  NE1 TRP    11       3.770   5.760 -11.510  1.00  0.00            
ATOM    169  HE1 TRP    11       3.240   4.950 -11.770  1.00  0.00            
ATOM    170  CE2 TRP    11       4.090   6.850 -12.300  1.00  0.00            
ATOM    171  CD2 TRP    11       4.850   7.800 -11.560  1.00  0.00            
ATOM    172  CE3 TRP    11       5.310   8.990 -12.170  1.00  0.00            
ATOM    173  HE3 TRP    11       5.860   9.650 -11.650  1.00  0.00            
ATOM    174  CZ3 TRP    11       4.990   9.210 -13.510  1.00  0.00            
ATOM    175  HZ3 TRP    11       5.310  10.050 -13.950  1.00  0.00            
ATOM    176  CZ2 TRP    11       3.780   7.100 -13.650  1.00  0.00            
ATOM    177  HZ2 TRP    11       3.250   6.440 -14.180  1.00  0.00            
ATOM    178  CH2 TRP    11       4.240   8.290 -14.240  1.00  0.00            
ATOM    179  HH2 TRP    11       4.020   8.480 -15.190  1.00  0.00            
ATOM    180  C   TRP    11       8.060   8.450  -8.140  1.00  0.00            
ATOM    181  O   TRP    11       8.700   9.470  -8.400  1.00  0.00            
ATOM    182  N   LYS    12       7.970   7.990  -6.750  1.00  0.00            
ATOM    183  HN  LYS    12       7.490   7.190  -6.410  1.00  0.00            
ATOM    184  CA  LYS    12       8.740   8.950  -5.950  1.00  0.00            
ATOM    185  HA  LYS    12       8.310   9.840  -6.090  1.00  0.00            
ATOM    186  CB  LYS    12       8.700   8.530  -4.460  1.00  0.00            
ATOM    187  HB1 LYS    12       7.750   8.460  -4.170  1.00  0.00            
ATOM    188  HB2 LYS    12       9.140   7.630  -4.370  1.00  0.00            
ATOM    189  CG  LYS    12       9.430   9.520  -3.520  1.00  0.00            
ATOM    190  HG1 LYS    12      10.370   9.630  -3.830  1.00  0.00            
ATOM    191  HG2 LYS    12       8.960  10.410  -3.570  1.00  0.00            
ATOM    192  CD  LYS    12       9.470   9.110  -2.050  1.00  0.00            
ATOM    193  HD1 LYS    12       8.530   9.060  -1.690  1.00  0.00            
ATOM    194  HD2 LYS    12       9.900   8.210  -1.960  1.00  0.00            
ATOM    195  CE  LYS    12      10.270  10.140  -1.250  1.00  0.00            
ATOM    196  HE1 LYS    12      11.230  10.110  -1.510  1.00  0.00            
ATOM    197  HE2 LYS    12       9.910  11.060  -1.410  1.00  0.00            
ATOM    198  NZ  LYS    12      10.170   9.840   0.190  1.00  0.00            
ATOM    199  HZ1 LYS    12      10.690  10.510   0.710  1.00  0.00            
ATOM    200  HZ2 LYS    12       9.210   9.870   0.470  1.00  0.00            
ATOM    201  HZ3 LYS    12      10.530   8.930   0.370  1.00  0.00            
ATOM    202  C   LYS    12      10.160   9.050  -6.450  1.00  0.00            
ATOM    203  O   LYS    12      10.720  10.140  -6.640  1.00  0.00            
ATOM    204  N   GLN    13      10.910   7.810  -6.720  1.00  0.00            
ATOM    205  HN  GLN    13      10.580   6.880  -6.610  1.00  0.00            
ATOM    206  CA  GLN    13      12.230   8.230  -7.180  1.00  0.00            
ATOM    207  HA  GLN    13      12.640   8.770  -6.450  1.00  0.00            
ATOM    208  CB  GLN    13      13.060   6.970  -7.500  1.00  0.00            
ATOM    209  HB1 GLN    13      13.090   6.410  -6.670  1.00  0.00            
ATOM    210  HB2 GLN    13      12.590   6.470  -8.220  1.00  0.00            
ATOM    211  CG  GLN    13      14.540   7.210  -7.970  1.00  0.00            
ATOM    212  HG1 GLN    13      14.500   7.810  -8.770  1.00  0.00            
ATOM    213  HG2 GLN    13      15.020   7.680  -7.220  1.00  0.00            
ATOM    214  CD  GLN    13      15.410   6.010  -8.360  1.00  0.00            
ATOM    215  OE1 GLN    13      16.550   6.160  -8.770  1.00  0.00            
ATOM    216  NE2 GLN    13      14.920   4.800  -8.280  1.00  0.00            
ATOM    217 1HE2 GLN    13      13.980   4.650  -7.970  1.00  0.00            
ATOM    218 2HE2 GLN    13      15.480   4.010  -8.540  1.00  0.00            
ATOM    219  C   GLN    13      12.130   9.130  -8.390  1.00  0.00            
ATOM    220  O   GLN    13      12.760  10.180  -8.480  1.00  0.00            
ATOM    221  N   GLN    14      11.250   8.730  -9.500  1.00  0.00            
ATOM    222  HN  GLN    14      10.680   7.910  -9.550  1.00  0.00            
ATOM    223  CA  GLN    14      11.360   9.780 -10.510  1.00  0.00            
ATOM    224  HA  GLN    14      12.320   9.820 -10.780  1.00  0.00            
ATOM    225  CB  GLN    14      10.430   9.430 -11.690  1.00  0.00            
ATOM    226  HB1 GLN    14      10.710   8.530 -12.030  1.00  0.00            
ATOM    227  HB2 GLN    14       9.500   9.380 -11.340  1.00  0.00            
ATOM    228  CG  GLN    14      10.450  10.420 -12.900  1.00  0.00            
ATOM    229  HG1 GLN    14      10.220  11.330 -12.550  1.00  0.00            
ATOM    230  HG2 GLN    14      11.380  10.440 -13.270  1.00  0.00            
ATOM    231  CD  GLN    14       9.520  10.170 -14.090  1.00  0.00            
ATOM    232  OE1 GLN    14       9.470  10.940 -15.030  1.00  0.00            
ATOM    233  NE2 GLN    14       8.730   9.130 -14.090  1.00  0.00            
ATOM    234 1HE2 GLN    14       8.740   8.490 -13.320  1.00  0.00            
ATOM    235 2HE2 GLN    14       8.120   8.960 -14.870  1.00  0.00            
ATOM    236  C   GLN    14      11.000  11.130  -9.930  1.00  0.00            
ATOM    237  O   GLN    14      11.700  12.120 -10.110  1.00  0.00            
ATOM    238  N   ASN    15       9.780  11.250  -9.110  1.00  0.00            
ATOM    239  HN  ASN    15       9.130  10.530  -8.890  1.00  0.00            
ATOM    240  CA  ASN    15       9.700  12.650  -8.700  1.00  0.00            
ATOM    241  HA  ASN    15       9.670  13.190  -9.540  1.00  0.00            
ATOM    242  CB  ASN    15       8.440  12.870  -7.820  1.00  0.00            
ATOM    243  HB1 ASN    15       8.550  12.320  -6.990  1.00  0.00            
ATOM    244  HB2 ASN    15       8.390  13.840  -7.580  1.00  0.00            
ATOM    245  CG  ASN    15       7.090  12.490  -8.440  1.00  0.00            
ATOM    246  OD1 ASN    15       6.530  11.440  -8.180  1.00  0.00            
ATOM    247  ND2 ASN    15       6.540  13.310  -9.300  1.00  0.00            
ATOM    248 1HD2 ASN    15       7.000  14.160  -9.540  1.00  0.00            
ATOM    249 2HD2 ASN    15       5.660  13.080  -9.710  1.00  0.00            
ATOM    250  C   ASN    15      10.950  13.060  -7.950  1.00  0.00            
ATOM    251  O   ASN    15      11.550  14.110  -8.210  1.00  0.00            
ATOM    252  N   LEU    16      11.470  12.190  -6.890  1.00  0.00            
ATOM    253  HN  LEU    16      11.080  11.320  -6.590  1.00  0.00            
ATOM    254  CA  LEU    16      12.660  12.840  -6.360  1.00  0.00            
ATOM    255  HA  LEU    16      12.350  13.730  -6.030  1.00  0.00            
ATOM    256  CB  LEU    16      13.280  12.000  -5.210  1.00  0.00            
ATOM    257  HB1 LEU    16      13.570  11.130  -5.610  1.00  0.00            
ATOM    258  HB2 LEU    16      14.080  12.500  -4.880  1.00  0.00            
ATOM    259  CG  LEU    16      12.390  11.680  -3.980  1.00  0.00            
ATOM    260  HG  LEU    16      11.650  11.090  -4.290  1.00  0.00            
ATOM    261  CD1 LEU    16      13.220  10.940  -2.920  1.00  0.00            
ATOM    262 1HD1 LEU    16      12.640  10.730  -2.130  1.00  0.00            
ATOM    263 2HD1 LEU    16      13.570  10.080  -3.300  1.00  0.00            
ATOM    264 3HD1 LEU    16      13.980  11.510  -2.630  1.00  0.00            
ATOM    265  CD2 LEU    16      11.750  12.930  -3.360  1.00  0.00            
ATOM    266 1HD2 LEU    16      11.190  12.670  -2.580  1.00  0.00            
ATOM    267 2HD2 LEU    16      12.470  13.560  -3.070  1.00  0.00            
ATOM    268 3HD2 LEU    16      11.180  13.380  -4.050  1.00  0.00            
ATOM    269  C   LEU    16      13.670  13.090  -7.460  1.00  0.00            
ATOM    270  O   LEU    16      14.240  14.180  -7.600  1.00  0.00            
ATOM    271  N   LYS    17      13.990  12.000  -8.390  1.00  0.00            
ATOM    272  HN  LYS    17      13.600  11.070  -8.390  1.00  0.00            
ATOM    273  CA  LYS    17      14.980  12.530  -9.320  1.00  0.00            
ATOM    274  HA  LYS    17      15.770  12.810  -8.760  1.00  0.00            
ATOM    275  CB  LYS    17      15.370  11.430 -10.350  1.00  0.00            
ATOM    276  HB1 LYS    17      15.690  10.630  -9.850  1.00  0.00            
ATOM    277  HB2 LYS    17      14.550  11.180 -10.870  1.00  0.00            
ATOM    278  CG  LYS    17      16.480  11.870 -11.330  1.00  0.00            
ATOM    279  HG1 LYS    17      16.170  12.700 -11.800  1.00  0.00            
ATOM    280  HG2 LYS    17      17.300  12.070 -10.810  1.00  0.00            
ATOM    281  CD  LYS    17      16.840  10.840 -12.400  1.00  0.00            
ATOM    282  HD1 LYS    17      17.210  10.020 -11.960  1.00  0.00            
ATOM    283  HD2 LYS    17      16.020  10.590 -12.920  1.00  0.00            
ATOM    284  CE  LYS    17      17.890  11.430 -13.350  1.00  0.00            
ATOM    285  HE1 LYS    17      17.490  12.180 -13.890  1.00  0.00            
ATOM    286  HE2 LYS    17      18.670  11.780 -12.830  1.00  0.00            
ATOM    287  NZ  LYS    17      18.360  10.390 -14.270  1.00  0.00            
ATOM    288  HZ1 LYS    17      19.050  10.770 -14.890  1.00  0.00            
ATOM    289  HZ2 LYS    17      18.770   9.640 -13.750  1.00  0.00            
ATOM    290  HZ3 LYS    17      17.590  10.040 -14.810  1.00  0.00            
ATOM    291  C   LYS    17      14.460  13.760 -10.020  1.00  0.00            
ATOM    292  O   LYS    17      15.140  14.790 -10.120  1.00  0.00            
ATOM    293  N   LYS    18      13.110  13.740 -10.590  1.00  0.00            
ATOM    294  HN  LYS    18      12.460  12.970 -10.570  1.00  0.00            
ATOM    295  CA  LYS    18      12.890  15.050 -11.190  1.00  0.00            
ATOM    296  HA  LYS    18      13.600  15.160 -11.880  1.00  0.00            
ATOM    297  CB  LYS    18      11.470  15.110 -11.820  1.00  0.00            
ATOM    298  HB1 LYS    18      11.380  14.360 -12.480  1.00  0.00            
ATOM    299  HB2 LYS    18      10.800  14.990 -11.090  1.00  0.00            
ATOM    300  CG  LYS    18      11.170  16.440 -12.550  1.00  0.00            
ATOM    301  HG1 LYS    18      11.300  17.190 -11.900  1.00  0.00            
ATOM    302  HG2 LYS    18      11.820  16.540 -13.300  1.00  0.00            
ATOM    303  CD  LYS    18       9.760  16.560 -13.120  1.00  0.00            
ATOM    304  HD1 LYS    18       9.620  15.860 -13.820  1.00  0.00            
ATOM    305  HD2 LYS    18       9.090  16.430 -12.390  1.00  0.00            
ATOM    306  CE  LYS    18       9.580  17.950 -13.750  1.00  0.00            
ATOM    307  HE1 LYS    18       9.590  18.650 -13.040  1.00  0.00            
ATOM    308  HE2 LYS    18      10.310  18.130 -14.410  1.00  0.00            
ATOM    309  NZ  LYS    18       8.290  18.010 -14.450  1.00  0.00            
ATOM    310  HZ1 LYS    18       8.170  18.910 -14.860  1.00  0.00            
ATOM    311  HZ2 LYS    18       8.270  17.310 -15.170  1.00  0.00            
ATOM    312  HZ3 LYS    18       7.550  17.840 -13.800  1.00  0.00            
ATOM    313  C   LYS    18      13.080  16.150 -10.170  1.00  0.00            
ATOM    314  O   LYS    18      13.760  17.160 -10.400  1.00  0.00            
ATOM    315  N   GLU    19      12.430  16.020  -8.860  1.00  0.00            
ATOM    316  HN  GLU    19      11.860  15.260  -8.540  1.00  0.00            
ATOM    317  CA  GLU    19      12.780  17.210  -8.100  1.00  0.00            
ATOM    318  HA  GLU    19      12.430  17.980  -8.630  1.00  0.00            
ATOM    319  CB  GLU    19      12.150  17.150  -6.680  1.00  0.00            
ATOM    320  HB1 GLU    19      11.160  17.040  -6.790  1.00  0.00            
ATOM    321  HB2 GLU    19      12.520  16.340  -6.220  1.00  0.00            
ATOM    322  CG  GLU    19      12.400  18.390  -5.760  1.00  0.00            
ATOM    323  HG1 GLU    19      13.390  18.520  -5.690  1.00  0.00            
ATOM    324  HG2 GLU    19      12.000  19.190  -6.210  1.00  0.00            
ATOM    325  CD  GLU    19      11.860  18.360  -4.350  1.00  0.00            
ATOM    326  OE1 GLU    19      11.210  17.380  -3.930  1.00  0.00            
ATOM    327  OE2 GLU    19      12.120  19.350  -3.630  1.00  0.00            
ATOM    328  C   GLU    19      14.280  17.360  -8.000  1.00  0.00            
ATOM    329  O   GLU    19      14.850  18.440  -8.230  1.00  0.00            
ATOM    330  N   LYS    20      15.090  16.200  -7.620  1.00  0.00            
ATOM    331  HN  LYS    20      14.760  15.280  -7.410  1.00  0.00            
ATOM    332  CA  LYS    20      16.480  16.640  -7.610  1.00  0.00            
ATOM    333  HA  LYS    20      16.530  17.380  -6.940  1.00  0.00            
ATOM    334  CB  LYS    20      17.410  15.460  -7.220  1.00  0.00            
ATOM    335  HB1 LYS    20      17.110  15.100  -6.340  1.00  0.00            
ATOM    336  HB2 LYS    20      17.320  14.750  -7.920  1.00  0.00            
ATOM    337  CG  LYS    20      18.900  15.860  -7.110  1.00  0.00            
ATOM    338  HG1 LYS    20      19.190  16.260  -7.980  1.00  0.00            
ATOM    339  HG2 LYS    20      18.990  16.530  -6.380  1.00  0.00            
ATOM    340  CD  LYS    20      19.850  14.700  -6.790  1.00  0.00            
ATOM    341  HD1 LYS    20      19.630  14.310  -5.900  1.00  0.00            
ATOM    342  HD2 LYS    20      19.760  13.990  -7.490  1.00  0.00            
ATOM    343  CE  LYS    20      21.290  15.220  -6.780  1.00  0.00            
ATOM    344  HE1 LYS    20      21.570  15.490  -7.700  1.00  0.00            
ATOM    345  HE2 LYS    20      21.380  16.000  -6.160  1.00  0.00            
ATOM    346  NZ  LYS    20      22.200  14.150  -6.310  1.00  0.00            
ATOM    347  HZ1 LYS    20      23.140  14.490  -6.300  1.00  0.00            
ATOM    348  HZ2 LYS    20      21.930  13.870  -5.380  1.00  0.00            
ATOM    349  HZ3 LYS    20      22.130  13.360  -6.920  1.00  0.00            
ATOM    350  C   LYS    20      16.880  17.220  -8.950  1.00  0.00            
ATOM    351  O   LYS    20      17.480  18.300  -9.050  1.00  0.00            
ATOM    352  N   GLY    21      16.530  16.480 -10.170  1.00  0.00            
ATOM    353  HN  GLY    21      16.050  15.600 -10.230  1.00  0.00            
ATOM    354  CA  GLY    21      17.040  17.280 -11.290  1.00  0.00            
ATOM    355  HA1 GLY    21      18.030  17.330 -11.220  1.00  0.00            
ATOM    356  HA2 GLY    21      16.780  16.820 -12.140  1.00  0.00            
ATOM    357  C   GLY    21      16.450  18.670 -11.270  1.00  0.00            
ATOM    358  OT1 GLY    21      15.660  19.030 -10.390  1.00  0.00            
ATOM    359  OT2 GLY    21      16.840  19.520 -12.260  1.00  0.00            
TER
