# Supplementary material for: Rapid interpretation of small-angle X-ray scattering data
Source: PLoS Comput Biol. 2019 Mar 22;15(3):e1006900. doi: 10.1371/journal.pcbi.1006900 (PMC6447237; doi:10.1371/journal.pcbi.1006900)
Supplement: S1 Archive — (ZIP) [file pcbi.1006900.s019.zip › S1_Archive/sims/Vhp/run.mdp]

; VHP-based test system: sample mdp file for XS-guided SBM simulations in GROMACS5
;
; Run Control
integrator	            = sd        ;leap-frog algorithm integrator for integrating Newton's eq.
dt		                = 0.0005    ;time step in ps
nsteps		            = 4000000   ;number of steps
;
; XS parameters
waxs-type               = Debye     ;Calculate scattering intensities and refinement forces using Debye eq.
waxs-fc                 = 5e-8      ;coupling constant for SAXS refinement
waxs-nstout             = 1         ;period for writing calculated scattering intesities to file
waxs-nstcalc            = 10        ;period for calculation and appplication of SAXS forces
debye-alpha-mode        = 0         ;Keep alpha constant at (debye-alpha-min + debye-alpha-max)/2.
debye-alpha-min         = 1.0
debye-alpha-max         = 1.0
;
; Output Control
nstxout		            = 4000000   ;number of steps elapsing between writing coordinates to output trajectory file (500)
nstvout		            = 4000000   ;number of steps elapsing between writing velocities to output trajectory file
nstxout-compressed      = 100       ;number of steps elapsing between writing position coordinates using lossy compression
compressed-x-grps       = Protein   ;group(s) to write to compressed trajectory file (default: whole system)
nstcalcenergy           = 105       ;number of steps elapsing between calculation of energies
nstenergy	            = 105       ;number of steps elapsing between writing energies to energy file, multiple of nstcalcenergy
nstlog		            = 100       ;number of steps elapsing between writing energies to log file
nstcomm                 = 105       ;frequency for center of mass motion removal
;
; Neighbor Searching
cutoff-scheme           = group     ;Generate pair list for groups of atoms.
ns_type                 = grid      ;Make grid in box, only check atoms in neighboring grid cells when constructing new neighbor list every nstlist steps.
nstlist                 = 15        ;frequency to update neighbor list
pbc		                = xyz       ;periodic BC in all directions
;
; Electrostatics
coulombtype	            = Cut-off   ;twin range cut-off
rcoulomb	            = 1.5       ;distance of Coulomb cut-off
;
; VdW
vdwtype                 = Cut-off   ;twin range cut-off
rvdw		            = 1.5       ;distance of VdW cut-off
;
; Temperature Coupling
tcoupl		            = V-rescale ;temperature coupling using velocity rescaling with a stochastic term
tc-grps                 = Protein   ;group(s) to couple separately to temperature bath
tau_t		            = 0.5       ;time constant for coupling
ref_t		            = 90        ;reference temperature for coupling
;
; Pressure Coupling
pcoupl                  = no        ;no pressure coupling
;
; Velocity Generation
gen_vel		            = yes       ;velocity generation according to Maxwell distribution
gen_temp                = 90        ;temperature for Maxwell distribution
gen_seed                = 9         ;initialize random generator for random velocities; -1 => use pseudo random seed
;
; Bonds
continuation	        = no        ;Apply constraints to start configuration, do not reset shells.
constraint_algorithm    = lincs     ;LINear Constraint Solver
constraints	            = all-bonds ;Convert all bonds to constraints.
lincs_iter	            = 1         ;number of iterations for LINCS
lincs_order	            = 4         ;number of matrices in expansion for matrix inversion of LINCS
