# Supplementary material for: Rapid interpretation of small-angle X-ray scattering data
Source: PLoS Comput Biol. 2019 Mar 22;15(3):e1006900. doi: 10.1371/journal.pcbi.1006900 (PMC6447237; doi:10.1371/journal.pcbi.1006900)
Supplement: S2 Archive — (ZIP) [file pcbi.1006900.s020.zip]

Archive with 33 entries (30 files):
- S2_Archive/
- S2_Archive/README
- S2_Archive/tut/
- S2_Archive/tut/COMMANDS
- S2_Archive/tut/initial.pdb
- S2_Archive/tut/intermediate/
- S2_Archive/tut/intermediate/V_XS.xvg
- S2_Archive/tut/intermediate/dump.out
- S2_Archive/tut/intermediate/initial.gro
- S2_Archive/tut/intermediate/initial.top
- S2_Archive/tut/intermediate/log.file
- S2_Archive/tut/intermediate/mdout.mdp
- S2_Archive/tut/intermediate/rmsd_initial.xvg
- S2_Archive/tut/intermediate/rmsd_target.xvg
- S2_Archive/tut/intermediate/run.cpt
- S2_Archive/tut/intermediate/run.edr
- S2_Archive/tut/intermediate/run.gro
- S2_Archive/tut/intermediate/run.log
- S2_Archive/tut/intermediate/run.tpr
- S2_Archive/tut/intermediate/run.trr
- S2_Archive/tut/intermediate/run.xtc
- S2_Archive/tut/intermediate/run_processed.xtc
- S2_Archive/tut/intermediate/saxs.itp
- S2_Archive/tut/intermediate/saxsInitial.gro
- S2_Archive/tut/intermediate/saxsInitial.top
- S2_Archive/tut/intermediate/saxs_alpha.xvg
- S2_Archive/tut/intermediate/saxs_initial.dat
- S2_Archive/tut/intermediate/saxs_initial.xvg
- S2_Archive/tut/intermediate/target.gro
- S2_Archive/tut/run.mdp
- S2_Archive/tut/saxs_diff.dat
- S2_Archive/tut/saxs_zeros.dat
- S2_Archive/tut/target.pdb
