# Supplementary material for: Rapid interpretation of small-angle X-ray scattering data
Source: PLoS Comput Biol. 2019 Mar 22;15(3):e1006900. doi: 10.1371/journal.pcbi.1006900 (PMC6447237; doi:10.1371/journal.pcbi.1006900)
Supplement: S2 Archive — (ZIP) [file pcbi.1006900.s020.zip › S2_Archive/README]

* * * * * * * * * * * * * * * * * * * * * * * * * * * * * * * * * * * * * * * * * * *
* R E A D M E * R E A D M E * R E A D M E * R E A D M E * R E A D M E * R E A D M E *
* * * * * * * * * * * * * * * * * * * * * * * * * * * * * * * * * * * * * * * * * * *

These directories provide the necessary input files and data to perform the
how-to tutorial (see S5 Appedix).

------------------------
- Directory structure: -
------------------------

# tut: dedicated input files for the tutorial

       The tutorial uses the example of the elongated-to-bent transition in the
       VHP-based test system. The elongated helix serves as initial state. The 
       simulation aims at the bent state based on artifical difference data
       generated as described in the paper.
       The folder contains the necessary input files and data as well as all
       files generated during simulation setup for comparison and reassurance
       while following the tutorial.
    
       - text file containing all commands entered during the tutorial: COMMANDS
       - pdb structure of initial state (elongated conformation): initial.pdb
       - molecular dynamics parameter file: run.mdp
       - difference scattering data: saxs_diff.dat
       - reference q points: saxs_zeros.dat
       - pdb structure of target state (bent conformation): target.pdb
       - intermediate: folder with intermediately generated files for comparison
                       > SBM files for initial state: initial.gro, initial.top
                       > eSBMTools log file: log.file
                       > coordinate file of target structure: target.gro
                       > scattering topology include file: saxs.itp
                       > initial coordinates with scattering sites: saxsInitial.gro
                       > initial topology including scattering topology: saxsInitial.top
                       > scattering factors output file: dump.out
                       > binary run input file: run.tpr
                       > summary of mdp options generated by gmx grompp: mdout.mdp
                       > simulation results: run.cpt, run.edr, run.gro, run.log, run.trr,
                                             run.xtc, saxs_alpha.xvg
                         The output file saxs_out.xvg is not included here due to its 
                         massive size. It can be obtained from the authors upon request.
                       > processed trajectory file: run_processed.xtc
                       > initial reference scattering data: saxs_initial.xvg
                       > processed initial reference scattering data: saxs_initial.dat
                       > RMSD curves vs. simulated time: rmsd_initial.xvg, rmsd_target.xvg
                       > bias energy vs. simulated time: V_XS.xvg
