# Supplementary material for: Rapid interpretation of small-angle X-ray scattering data
Source: PLoS Comput Biol. 2019 Mar 22;15(3):e1006900. doi: 10.1371/journal.pcbi.1006900 (PMC6447237; doi:10.1371/journal.pcbi.1006900)
Supplement: S2 Archive — (ZIP) [file pcbi.1006900.s020.zip › S2_Archive/tut/COMMANDS]

* * * * * * * * * * * * * * * * * * * * * * * * * * * * * * * * * * * * * * * * * * * * * *
* C O M M A N D S * C O M M A N D S * C O M M A N D S * C O M M A N D S * C O M M A N D S *
* * * * * * * * * * * * * * * * * * * * * * * * * * * * * * * * * * * * * * * * * * * * * *

# For convenience, we provide all commands entered during the tutorial in this text file. 
# To avoid unnecessary errors due to typos, just copy & paste the commands in your interactive 
# shell session. The commands work for a unix-based operating system. Note that the sed 
# commands may need to be modified to work properly, depending on the POSIX specifications of
# your operating system.

----------------------------------------------
- Install scattering-guided GROMACS software -
----------------------------------------------

# In interactive shell:
git clone https://gerrit.gromacs.org/gromacs.git
cd gromacs
git fetch https://gerrit.gromacs.org/gromacs refs/changes/59/2659/106 && git checkout FETCH_HEAD
cd ..
mkdir build
mkdir install
cd build
cmake ../gromacs -DGMX_MPI=OFF -DGMX_THREAD_MPI=OFF -DGMX_OPENMP=ON -DCMAKE_INSTALL_PREFIX=../install -DGMX_BUILD_OWN_FFTW=ON
make install -j <number of cores>
source ../install/bin/GMXRC

---------------------------------------------
- Set up a scattering-guided SBM simulation -
---------------------------------------------
- Prepare the structure-based model         -
---------------------------------------------

# In python 2.7.:
from eSBMTools import GoModel as go
go.createGoModel('./', 'initial', moleculeType='AA', xmlFileName='aminoAcids.xml', groFileName='initial.gro', topFileName='initial.top')
go.createGroFile('./', go.parsePdbFile('./','target'), 'target', groFileName='target.gro')

# In interactive shell:
vmd initial.gro
sed -i -e '/moleculetype/i\ MW       0.000     0.000 A     0.000  0.000' -n -e '/MW/{x;d;};1h;1!{x;p;};${x;p;}' initial.top
gmx genrestr -matrix residue -d $GMXDATA/top/sfactor_amino_acid_ds_Fourier.xml -o saxs.itp -f initial.gro -oc saxsInitial.gro
sed -e '/\[ pairs \]/i\ #include "saxs.itp"' -n -e '/saxs/{x;d;};1h;1!{x;p;};${x;p;}' initial.top > saxsInitial.top
gmx grompp -f run.mdp -c saxsInitial.gro -p saxsInitial.top -o run.tpr
gmx waxsdebye -s run.tpr -waxs_ref saxs_zeros.dat -sfac $GMXDATA/top/sfactor_amino_acid_ds_Fourier.xml -waxs_out saxs_initial
sed -e '/@\|&/d' -e 's/^ *//' -e 's/  / /g' saxs_initial.xvg | cut -d" " -f1,2 > saxs_initial.dat

----------------------
- Run the simulation -
----------------------

# In interactive shell:
gmx mdrun -v -deffnm run -waxs_ref saxs_initial.dat -waxs_diff saxs_diff.dat -sfac $GMXDATA/top/sfactor_amino_acid_ds_Fourier.xml -waxs_out saxs_out -waxs_alpha saxs_alpha
echo 1 | gmx trjconv -s initial.gro -f run.xtc -o run_processed.xtc
echo 3 3 | gmx rms -s initial.gro -f run_processed.xtc -o rmsd_initial
echo 3 3 | gmx rms -s target.gro -f run_processed.xtc -o rmsd_target
echo 10 | gmx energy -f run.edr -o V_XS
xmgrace rmsd_initial.xvg rmsd_target.xvg
xmgrace V_XS.xvg
