# Supplementary material for: Rapid interpretation of small-angle X-ray scattering data
Source: PLoS Comput Biol. 2019 Mar 22;15(3):e1006900. doi: 10.1371/journal.pcbi.1006900 (PMC6447237; doi:10.1371/journal.pcbi.1006900)
Supplement: S2 Archive — (ZIP) [file pcbi.1006900.s020.zip › S2_Archive/tut/intermediate/V_XS.xvg]

# This file was created Mon Feb  4 15:25:56 2019
# Created by:
# GROMACS:      gmx energy, VERSION 5.1-dev-20150223-461b58f
# Executable:   /home/marie/Programs/gromacs5XSMDOriginal/install/bin/gmx
# Library dir:  /home/marie/Programs/gromacs5XSMDOriginal/install/share/gromacs/top
# Command line:
#   gmx energy -f run.edr -o V_XS
# gmx energy is part of G R O M A C S:
#
# Gromacs Runs One Microsecond At Cannonball Speeds
#
@    title "Gromacs Energies"
@    xaxis  label "Time (ps)"
@    yaxis  label "(kJ/mol)"
@TYPE xy
@ view 0.15, 0.15, 0.75, 0.85
@ legend on
@ legend box on
@ legend loctype view
@ legend 0.78, 0.8
@ legend length 2
@ s0 legend "WAXS Debye"
    0.000000   16.856953
    0.052500   16.447895
    0.105000   15.325790
    0.157500   14.426726
    0.210000   13.504428
    0.262500   12.570474
    0.315000   11.625331
    0.367500   10.783578
    0.420000   10.505924
    0.472500   10.381712
    0.525000   10.573228
    0.577500   10.702494
    0.630000   11.027681
    0.682500   10.617169
    0.735000   10.101304
    0.787500    9.524649
    0.840000    9.326313
    0.892500    9.242676
    0.945000    8.379313
    0.997500    7.650331
    1.050000    7.466247
    1.102500    7.239054
    1.155000    7.305822
    1.207500    7.575032
    1.260000    7.745724
    1.312500    7.509573
    1.365000    7.422498
    1.417500    6.966622
    1.470000    6.790208
    1.522500    6.693926
    1.575000    6.746385
    1.627500    6.959031
    1.680000    7.218795
    1.732500    7.459107
    1.785000    7.902362
    1.837500    8.449843
    1.890000    8.561275
    1.942500    8.502395
    1.995000    8.545379
    2.047500    8.602901
    2.100000    8.662359
    2.152500    8.530398
    2.205000    8.244058
    2.257500    7.759305
    2.310000    7.706242
    2.362500    8.030070
    2.415000    8.590894
    2.467500    8.956221
    2.520000    9.322198
    2.572500   10.158341
    2.625000   11.453034
    2.677500   12.220443
    2.730000   12.926545
    2.782500   13.308407
    2.835000   12.274645
    2.887500   11.251493
    2.940000   10.838898
    2.992500   10.459155
    3.045000    9.842773
    3.097500    9.860042
    3.150000    9.854894
    3.202500    9.874332
    3.255000    9.952100
    3.307500   10.233672
    3.360000   10.459972
    3.412500   10.492667
    3.465000   10.838020
    3.517500   10.786696
    3.570000   10.929229
    3.622500   11.114705
    3.675000   10.111436
    3.727500    9.013470
    3.780000    8.024673
    3.832500    7.209728
    3.885000    6.997805
    3.937500    7.099609
    3.990000    7.604283
    4.042500    8.160642
    4.095000    7.650949
    4.147500    7.648458
    4.200000    7.695357
    4.252500    8.400048
    4.305000    9.152904
    4.357500   10.010008
    4.410000   10.725367
    4.462500   10.416846
    4.515000    9.546770
    4.567500    9.397345
    4.620000    8.545635
    4.672500    8.154296
    4.725000    8.206442
    4.777500    8.417850
    4.830000    8.308504
    4.882500    7.813197
    4.935000    7.642676
    4.987500    7.716317
    5.040000    7.725407
    5.092500    7.500555
    5.145000    7.490163
    5.197500    7.190861
    5.250000    6.714805
    5.302500    6.753875
    5.355000    6.953509
    5.407500    6.724864
    5.460000    6.734946
    5.512500    7.200923
    5.565000    7.291425
    5.617500    7.448054
    5.670000    7.504964
    5.722500    7.999760
    5.775000    8.628605
    5.827500    8.786274
    5.880000    8.856918
    5.932500    8.459878
    5.985000    7.944218
    6.037500    7.699056
    6.090000    7.174314
    6.142500    7.006187
    6.195000    7.150720
    6.247500    7.433697
    6.300000    7.588867
    6.352500    7.924356
    6.405000    8.337170
    6.457500    8.461723
    6.510000    8.615889
    6.562500    8.685809
    6.615000    8.845187
    6.667500    8.677099
    6.720000    8.378039
    6.772500    8.356339
    6.825000    8.458805
    6.877500    8.423368
    6.930000    8.261853
    6.982500    8.384638
    7.035000    8.523671
    7.087500    8.984703
    7.140000    9.602340
    7.192500    9.771940
    7.245000   10.247765
    7.297500   10.111511
    7.350000   10.003054
    7.402500    9.158572
    7.455000    8.051898
    7.507500    7.620783
    7.560000    6.797485
    7.612500    6.583800
    7.665000    6.422779
    7.717500    6.459462
    7.770000    6.767649
    7.822500    6.583000
    7.875000    5.409166
    7.927500    4.961168
    7.980000    4.581020
    8.032500    4.600559
    8.085000    4.418783
    8.137500    4.170957
    8.190000    3.928199
    8.242500    4.224666
    8.295000    4.799342
    8.347500    5.008960
    8.400000    5.298165
    8.452500    4.993437
    8.505000    4.414433
    8.557500    4.511775
    8.610000    4.412050
    8.662500    4.451088
    8.715000    4.931651
    8.767500    4.886348
    8.820000    5.003805
    8.872500    4.744530
    8.925000    4.956999
    8.977500    5.093832
    9.030000    5.075129
    9.082500    5.247323
    9.135000    4.704842
    9.187500    4.192075
    9.240000    4.249850
    9.292500    4.314781
    9.345000    4.844435
    9.397500    5.057279
    9.450000    5.552855
    9.502500    6.101121
    9.555000    6.723546
    9.607500    6.829105
    9.660000    6.356774
    9.712500    5.911735
    9.765000    5.469837
    9.817500    5.077062
    9.870000    4.722654
    9.922500    4.329175
    9.975000    4.179414
   10.027500    3.890503
   10.080000    3.699178
   10.132500    3.644916
   10.185000    3.365299
   10.237500    3.115838
   10.290000    3.238032
   10.342500    3.339861
   10.395000    3.682532
   10.447500    3.917603
   10.500000    3.764339
   10.552500    3.199801
   10.605000    3.038178
   10.657500    2.878688
   10.710000    2.943490
   10.762500    3.052161
   10.815000    2.870194
   10.867500    2.735209
   10.920000    2.821378
   10.972500    2.752862
   11.025000    2.887965
   11.077500    2.908913
   11.130000    3.122891
   11.182500    2.922442
   11.235000    2.545184
   11.287500    2.199213
   11.340000    1.874434
   11.392500    1.788395
   11.445000    1.817149
   11.497500    1.743468
   11.550000    1.475279
   11.602500    1.270691
   11.655000    0.831821
   11.707500    0.691279
   11.760000    0.510039
   11.812500    0.423249
   11.865000    0.417010
   11.917500    0.341433
   11.970000    0.294535
   12.022500    0.304061
   12.075000    0.317347
   12.127500    0.391584
   12.180000    0.387225
   12.232500    0.473345
   12.285000    0.544252
   12.337500    0.509581
   12.390000    0.450485
   12.442500    0.567911
   12.495000    0.676738
   12.547500    0.693394
   12.600000    0.681921
   12.652500    0.628404
   12.705000    0.629680
   12.757500    0.663004
   12.810000    0.684561
   12.862500    0.688403
   12.915000    0.858293
   12.967500    1.093611
   13.020000    1.117807
   13.072500    0.916163
   13.125000    0.691421
   13.177500    0.616120
   13.230000    0.544432
   13.282500    0.407955
   13.335000    0.374363
   13.387500    0.613021
   13.440000    0.408755
   13.492500    0.446749
   13.545000    0.329002
   13.597500    0.349035
   13.650000    0.359933
   13.702500    0.391435
   13.755000    0.387266
   13.807500    0.619489
   13.860000    0.595468
   13.912500    0.619954
   13.965000    0.509287
   14.017500    0.419642
   14.070000    0.269669
   14.122500    0.079161
   14.175000    0.094619
   14.227500    0.285224
   14.280000    0.276803
   14.332500    0.418648
   14.385000    0.912540
   14.437500    1.318880
   14.490000    1.579336
   14.542500    0.937648
   14.595000    0.596057
   14.647500    0.348007
   14.700000    0.124080
   14.752500    0.039100
   14.805000    0.040933
   14.857500    0.050375
   14.910000    0.073028
   14.962500    0.115801
   15.015000    0.195755
   15.067500    0.408793
   15.120000    0.636953
   15.172500    0.431730
   15.225000    0.302675
   15.277500    0.369156
   15.330000    0.305068
   15.382500    0.317332
   15.435000    0.766937
   15.487500    1.262708
   15.540000    1.373651
   15.592500    1.067562
   15.645000    0.543875
   15.697500    0.672520
   15.750000    0.602344
   15.802500    0.555842
   15.855000    0.662933
   15.907500    0.777141
   15.960000    0.913693
   16.012500    1.036088
   16.065000    1.123632
   16.117500    1.282326
   16.170000    1.529171
   16.222500    1.760240
   16.275000    2.190831
   16.327500    2.478184
   16.380000    3.078980
   16.432500    3.021724
   16.485000    3.272477
   16.537500    3.676364
   16.590000    3.909066
   16.642500    3.656607
   16.695000    2.880171
   16.747500    2.302418
   16.800000    2.082566
   16.852500    2.133286
   16.905000    1.999579
   16.957500    1.794782
   17.010000    1.478864
   17.062500    1.034517
   17.115000    0.963997
   17.167500    0.918582
   17.220000    0.741893
   17.272500    0.708610
   17.325000    0.763487
   17.377500    0.794182
   17.430000    0.876844
   17.482500    0.881503
   17.535000    0.803831
   17.587500    0.893082
   17.640000    1.049770
   17.692500    1.114151
   17.745000    1.226735
   17.797500    1.282782
   17.850000    1.546517
   17.902500    1.726143
   17.955000    1.883278
   18.007500    1.949812
   18.060000    1.771222
   18.112500    1.605302
   18.165000    1.352783
   18.217500    1.243159
   18.270000    1.227591
   18.322500    1.289080
   18.375000    1.267934
   18.427500    1.140907
   18.480000    1.076470
   18.532500    1.092875
   18.585000    1.185457
   18.637500    1.212094
   18.690000    1.129236
   18.742500    1.118578
   18.795000    1.095675
   18.847500    0.972022
   18.900000    0.830403
   18.952500    0.737776
   19.005000    0.721206
   19.057500    0.841351
   19.110000    1.074869
   19.162500    0.929267
   19.215000    0.799338
   19.267500    0.778686
   19.320000    0.802940
   19.372500    0.852793
   19.425000    0.758091
   19.477500    0.681389
   19.530000    0.569517
   19.582500    0.575130
   19.635000    0.827350
   19.687500    0.696531
   19.740000    0.610766
   19.792500    0.728960
   19.845000    0.959007
   19.897500    0.983129
   19.950000    1.058902
   20.002500    1.201454
   20.055000    1.398383
   20.107500    1.507287
   20.160000    1.607528
   20.212500    1.616654
   20.265000    1.647221
   20.317500    1.871294
   20.370000    2.419127
   20.422500    3.276729
   20.475000    3.699222
   20.527500    4.336321
   20.580000    4.312355
   20.632500    3.801670
   20.685000    3.115351
   20.737500    2.426654
   20.790000    1.803333
   20.842500    1.557748
   20.895000    1.298617
   20.947500    1.376096
   21.000000    1.092156
   21.052500    0.965403
   21.105000    0.997453
   21.157500    0.962436
   21.210000    0.997526
   21.262500    1.047014
   21.315000    1.264932
   21.367500    1.577452
   21.420000    1.758042
   21.472500    1.860730
   21.525000    1.498183
   21.577500    1.328156
   21.630000    1.316951
   21.682500    1.394617
   21.735000    1.398590
   21.787500    1.621620
   21.840000    1.367972
   21.892500    1.096816
   21.945000    0.726854
   21.997500    0.606011
   22.050000    0.798859
   22.102500    1.339039
   22.155000    2.180816
   22.207500    1.897340
   22.260000    1.462782
   22.312500    1.688791
   22.365000    1.500464
   22.417500    1.061314
   22.470000    0.784325
   22.522500    0.498351
   22.575000    0.315333
   22.627500    0.237847
   22.680000    0.368599
   22.732500    0.377951
   22.785000    0.364104
   22.837500    0.284447
   22.890000    0.303330
   22.942500    0.183907
   22.995000    0.059894
   23.047500    0.063692
   23.100000    0.073624
   23.152500    0.055679
   23.205000    0.088486
   23.257500    0.071399
   23.310000    0.207877
   23.362500    0.244753
   23.415000    0.247791
   23.467500    0.228048
   23.520000    0.229791
   23.572500    0.325903
   23.625000    0.491256
   23.677500    0.566849
   23.730000    0.592060
   23.782500    0.612859
   23.835000    0.909561
   23.887500    1.117894
   23.940000    1.131142
   23.992500    1.290954
   24.045000    1.249659
   24.097500    1.309059
   24.150000    1.136622
   24.202500    1.182282
   24.255000    1.313284
   24.307500    1.407554
   24.360000    1.341523
   24.412500    1.368240
   24.465000    1.345005
   24.517500    1.355723
   24.570000    1.167807
   24.622500    1.065002
   24.675000    0.961865
   24.727500    1.081876
   24.780000    1.288483
   24.832500    1.583225
   24.885000    1.806539
   24.937500    2.162252
   24.990000    2.305672
   25.042500    2.050957
   25.095000    1.900293
   25.147500    1.668243
   25.200000    1.631841
   25.252500    1.702935
   25.305000    1.632942
   25.357500    1.675496
   25.410000    1.537056
   25.462500    1.504677
   25.515000    1.683585
   25.567500    1.926739
   25.620000    2.131827
   25.672500    2.432348
   25.725000    2.485853
   25.777500    2.297632
   25.830000    2.208359
   25.882500    2.007683
   25.935000    1.950117
   25.987500    1.952777
   26.040000    1.946305
   26.092500    1.839226
   26.145000    1.709210
   26.197500    1.623838
   26.250000    1.625700
   26.302500    1.643509
   26.355000    1.699963
   26.407500    1.809103
   26.460000    1.943770
   26.512500    2.133528
   26.565000    2.392461
   26.617500    2.673700
   26.670000    2.765417
   26.722500    2.983962
   26.775000    3.454649
   26.827500    3.878489
   26.880000    4.143127
   26.932500    4.282665
   26.985000    4.009233
   27.037500    3.778567
   27.090000    3.443214
   27.142500    3.333235
   27.195000    3.083866
   27.247500    2.783285
   27.300000    2.730920
   27.352500    2.861985
   27.405000    2.965397
   27.457500    2.996226
   27.510000    3.198481
   27.562500    2.999141
   27.615000    2.722008
   27.667500    2.849734
   27.720000    3.137463
   27.772500    2.988395
   27.825000    2.830949
   27.877500    2.825164
   27.930000    2.792747
   27.982500    2.888522
   28.035000    3.066616
   28.087500    3.033981
   28.140000    2.987172
   28.192500    3.191763
   28.245000    3.406381
   28.297500    3.690531
   28.350000    3.593724
   28.402500    3.137473
   28.455000    2.955084
   28.507500    2.978762
   28.560000    3.101557
   28.612500    3.196430
   28.665000    3.284096
   28.717500    3.254462
   28.770000    3.109650
   28.822500    3.066246
   28.875000    3.273550
   28.927500    3.154195
   28.980000    3.016236
   29.032500    3.151641
   29.085000    3.446674
   29.137500    3.706912
   29.190000    4.205140
   29.242500    4.314553
   29.295000    4.154197
   29.347500    4.035498
   29.400000    3.852525
   29.452500    3.459351
   29.505000    3.054828
   29.557500    3.083433
   29.610000    2.333252
   29.662500    2.373602
   29.715000    2.125725
   29.767500    1.895475
   29.820000    2.161539
   29.872500    2.388329
   29.925000    2.608517
   29.977500    2.854982
   30.030000    2.948541
   30.082500    3.408796
   30.135000    4.231213
   30.187500    4.774787
   30.240000    5.177664
   30.292500    5.651071
   30.345000    5.863034
   30.397500    6.297630
   30.450000    6.574931
   30.502500    6.650815
   30.555000    6.117010
   30.607500    5.968526
   30.660000    5.561831
   30.712500    5.380252
   30.765000    4.926996
   30.817500    4.306216
   30.870000    3.526126
   30.922500    3.170164
   30.975000    3.035715
   31.027500    2.729013
   31.080000    2.293300
   31.132500    1.936901
   31.185000    1.558203
   31.237500    1.497229
   31.290000    1.468784
   31.342500    1.415404
   31.395000    1.358361
   31.447500    1.316400
   31.500000    1.386302
   31.552500    1.382558
   31.605000    1.393818
   31.657500    1.414325
   31.710000    1.537317
   31.762500    1.570344
   31.815000    1.575703
   31.867500    1.612397
   31.920000    1.615985
   31.972500    1.605337
   32.025000    1.531633
   32.077500    1.485979
   32.130000    1.417965
   32.182500    1.290560
   32.235000    1.240335
   32.287500    1.380560
   32.340000    1.704752
   32.392500    1.825826
   32.445000    1.988897
   32.497500    2.083170
   32.550000    2.094475
   32.602500    2.296202
   32.655000    2.428530
   32.707500    2.675330
   32.760000    2.790782
   32.812500    2.711859
   32.865000    2.640128
   32.917500    2.523368
   32.970000    2.147289
   33.022500    1.897094
   33.075000    1.738652
   33.127500    1.561536
   33.180000    1.568768
   33.232500    1.894005
   33.285000    2.398167
   33.337500    2.423119
   33.390000    2.497954
   33.442500    2.408154
   33.495000    2.624284
   33.547500    2.700969
   33.600000    2.629954
   33.652500    2.324320
   33.705000    2.151698
   33.757500    1.929938
   33.810000    1.787545
   33.862500    1.737282
   33.915000    1.770453
   33.967500    1.554276
   34.020000    1.501520
   34.072500    1.479308
   34.125000    1.342244
   34.177500    1.257839
   34.230000    1.099844
   34.282500    1.193453
   34.335000    1.109316
   34.387500    0.913765
   34.440000    1.132923
   34.492500    1.255889
   34.545000    1.499745
   34.597500    1.685223
   34.650000    1.703378
   34.702500    1.648094
   34.755000    1.537036
   34.807500    1.601647
   34.860000    1.603599
   34.912500    1.751089
   34.965000    1.883862
   35.017500    1.946311
   35.070000    2.053200
   35.122500    2.240989
   35.175000    2.463703
   35.227500    2.568259
   35.280000    2.731716
   35.332500    2.996772
   35.385000    3.118614
   35.437500    3.057034
   35.490000    3.022246
   35.542500    3.002099
   35.595000    2.911509
   35.647500    2.897451
   35.700000    2.836968
   35.752500    2.873487
   35.805000    2.831472
   35.857500    2.687729
   35.910000    2.735436
   35.962500    2.991141
   36.015000    3.113126
   36.067500    3.214697
   36.120000    3.070087
   36.172500    3.106361
   36.225000    3.195407
   36.277500    2.996028
   36.330000    3.176398
   36.382500    3.194824
   36.435000    3.166745
   36.487500    3.173982
   36.540000    3.358825
   36.592500    3.815075
   36.645000    4.269053
   36.697500    4.466248
   36.750000    4.173148
   36.802500    3.744453
   36.855000    3.639682
   36.907500    3.769795
   36.960000    3.788002
   37.012500    3.867754
   37.065000    4.032015
   37.117500    4.419333
   37.170000    4.780126
   37.222500    4.783166
   37.275000    4.566688
   37.327500    4.555092
   37.380000    4.324380
   37.432500    3.996345
   37.485000    3.745003
   37.537500    3.541624
   37.590000    3.330469
   37.642500    3.240698
   37.695000    3.276842
   37.747500    3.737502
   37.800000    4.617360
   37.852500    5.587601
   37.905000    6.837358
   37.957500    7.328906
   38.010000    7.301260
   38.062500    7.443373
   38.115000    7.250527
   38.167500    7.288648
   38.220000    7.433358
   38.272500    7.316483
   38.325000    7.473026
   38.377500    7.354373
   38.430000    7.048743
   38.482500    6.452263
   38.535000    5.233945
   38.587500    4.262970
   38.640000    3.329755
   38.692500    2.960921
   38.745000    2.321414
   38.797500    1.828002
   38.850000    1.568343
   38.902500    1.277747
   38.955000    1.154356
   39.007500    1.224155
   39.060000    1.078253
   39.112500    1.155245
   39.165000    1.388484
   39.217500    1.728868
   39.270000    2.103016
   39.322500    2.248573
   39.375000    2.210405
   39.427500    2.087425
   39.480000    2.060506
   39.532500    2.065864
   39.585000    1.997484
   39.637500    1.911224
   39.690000    1.759574
   39.742500    1.949810
   39.795000    1.990952
   39.847500    1.746830
   39.900000    1.709753
   39.952500    1.872340
   40.005000    2.236503
   40.057500    2.339603
   40.110000    2.365508
   40.162500    2.514422
   40.215000    2.872436
   40.267500    3.097808
   40.320000    3.492221
   40.372500    3.723324
   40.425000    3.634983
   40.477500    3.578817
   40.530000    3.544161
   40.582500    3.398941
   40.635000    3.025292
   40.687500    2.634441
   40.740000    2.424660
   40.792500    2.280826
   40.845000    1.974075
   40.897500    1.797661
   40.950000    1.718821
   41.002500    2.044912
   41.055000    2.211910
   41.107500    2.358101
   41.160000    2.390614
   41.212500    2.310386
   41.265000    2.600498
   41.317500    2.862245
   41.370000    2.893847
   41.422500    2.808576
   41.475000    2.959813
   41.527500    3.041545
   41.580000    3.166918
   41.632500    3.151240
   41.685000    3.105731
   41.737500    2.813120
   41.790000    2.497325
   41.842500    2.287784
   41.895000    2.125439
   41.947500    2.053322
   42.000000    2.006467
   42.052500    1.924552
   42.105000    1.987171
   42.157500    1.813232
   42.210000    1.677538
   42.262500    1.364935
   42.315000    1.268471
   42.367500    1.195005
   42.420000    1.515565
   42.472500    1.530504
   42.525000    1.473506
   42.577500    1.534765
   42.630000    1.438516
   42.682500    1.438976
   42.735000    1.819513
   42.787500    1.572752
   42.840000    1.614173
   42.892500    1.864349
   42.945000    2.256057
   42.997500    2.483350
   43.050000    2.730066
   43.102500    2.976874
   43.155000    3.329951
   43.207500    3.549465
   43.260000    3.833438
   43.312500    4.229886
   43.365000    4.807779
   43.417500    5.177530
   43.470000    5.670938
   43.522500    5.703157
   43.575000    5.806437
   43.627500    5.982702
   43.680000    6.160482
   43.732500    5.933603
   43.785000    5.610809
   43.837500    5.449590
   43.890000    5.193931
   43.942500    5.132840
   43.995000    4.835773
   44.047500    4.343346
   44.100000    3.364570
   44.152500    2.790298
   44.205000    2.245231
   44.257500    1.847689
   44.310000    1.788595
   44.362500    1.973475
   44.415000    1.885554
   44.467500    1.602009
   44.520000    2.185661
   44.572500    3.099214
   44.625000    2.154689
   44.677500    1.272837
   44.730000    1.134716
   44.782500    1.161759
   44.835000    1.233959
   44.887500    1.216810
   44.940000    1.419937
   44.992500    1.605519
   45.045000    1.946494
   45.097500    2.148016
   45.150000    2.249250
   45.202500    2.237759
   45.255000    2.101033
   45.307500    2.259070
   45.360000    2.528000
   45.412500    2.615373
   45.465000    2.611493
   45.517500    2.394779
   45.570000    2.016243
   45.622500    1.640817
   45.675000    1.266212
   45.727500    1.004390
   45.780000    0.819834
   45.832500    0.706191
   45.885000    0.650486
   45.937500    0.480674
   45.990000    0.407144
   46.042500    0.427512
   46.095000    0.463187
   46.147500    0.430829
   46.200000    0.432164
   46.252500    0.562654
   46.305000    0.545779
   46.357500    0.626898
   46.410000    0.905722
   46.462500    0.917857
   46.515000    0.864252
   46.567500    0.735924
   46.620000    0.633917
   46.672500    0.663703
   46.725000    0.831345
   46.777500    0.916356
   46.830000    1.070520
   46.882500    1.315084
   46.935000    1.564087
   46.987500    1.931858
   47.040000    2.229472
   47.092500    2.366186
   47.145000    2.207987
   47.197500    1.783303
   47.250000    1.514788
   47.302500    1.647684
   47.355000    1.734357
   47.407500    1.308491
   47.460000    1.145681
   47.512500    1.300404
   47.565000    1.311320
   47.617500    1.181735
   47.670000    0.990940
   47.722500    0.818931
   47.775000    0.713116
   47.827500    0.680906
   47.880000    0.710738
   47.932500    0.701046
   47.985000    0.642364
   48.037500    0.741586
   48.090000    0.841493
   48.142500    1.034691
   48.195000    1.105860
   48.247500    1.143881
   48.300000    1.125197
   48.352500    1.207662
   48.405000    1.288018
   48.457500    1.424227
   48.510000    1.580133
   48.562500    1.082073
   48.615000    0.795758
   48.667500    0.935168
   48.720000    1.105765
   48.772500    1.441272
   48.825000    1.809412
   48.877500    2.162438
   48.930000    2.614284
   48.982500    3.085021
   49.035000    3.657711
   49.087500    4.156367
   49.140000    4.483335
   49.192500    4.718027
   49.245000    4.649470
   49.297500    4.327834
   49.350000    3.876189
   49.402500    3.462552
   49.455000    3.270665
   49.507500    3.079707
   49.560000    2.562459
   49.612500    1.932098
   49.665000    1.599428
   49.717500    1.588680
   49.770000    1.564353
   49.822500    1.823700
   49.875000    1.952198
   49.927500    1.751184
   49.980000    1.695696
   50.032500    1.652494
   50.085000    1.731499
   50.137500    1.791383
   50.190000    1.770469
   50.242500    1.816119
   50.295000    1.861387
   50.347500    2.032975
   50.400000    2.328969
   50.452500    2.084627
   50.505000    1.797911
   50.557500    1.485391
   50.610000    1.343194
   50.662500    1.462893
   50.715000    1.320711
   50.767500    1.076286
   50.820000    0.832391
   50.872500    0.659043
   50.925000    0.456603
   50.977500    0.328445
   51.030000    0.265960
   51.082500    0.159946
   51.135000    0.196873
   51.187500    0.181945
   51.240000    0.200039
   51.292500    0.210273
   51.345000    0.215131
   51.397500    0.249506
   51.450000    0.315028
   51.502500    0.365250
   51.555000    0.450526
   51.607500    0.499415
   51.660000    0.559401
   51.712500    0.659147
   51.765000    0.772073
   51.817500    0.782772
   51.870000    0.688856
   51.922500    0.669054
   51.975000    0.669530
   52.027500    0.721634
   52.080000    0.718725
   52.132500    0.649800
   52.185000    0.575275
   52.237500    0.581062
   52.290000    0.547757
   52.342500    0.567491
   52.395000    0.492001
   52.447500    0.560301
   52.500000    0.662186
   52.552500    0.559072
   52.605000    0.436559
   52.657500    0.447386
   52.710000    0.317123
   52.762500    0.256576
   52.815000    0.299390
   52.867500    0.290317
   52.920000    0.462345
   52.972500    0.386667
   53.025000    0.283636
   53.077500    0.283054
   53.130000    0.340398
   53.182500    0.360036
   53.235000    0.346545
   53.287500    0.391564
   53.340000    0.453108
   53.392500    0.529585
   53.445000    0.615452
   53.497500    0.736241
   53.550000    0.782884
   53.602500    0.811266
   53.655000    0.971853
   53.707500    1.008252
   53.760000    1.072624
   53.812500    1.005233
   53.865000    0.863134
   53.917500    0.660877
   53.970000    0.563587
   54.022500    0.510626
   54.075000    0.400506
   54.127500    0.269999
   54.180000    0.469473
   54.232500    0.771904
   54.285000    1.580477
   54.337500    1.696891
   54.390000    1.669819
   54.442500    1.102611
   54.495000    0.691380
   54.547500    0.662220
   54.600000    0.485954
   54.652500    0.485433
   54.705000    0.438276
   54.757500    0.432514
   54.810000    0.619265
   54.862500    0.737042
   54.915000    0.780930
   54.967500    0.640744
   55.020000    0.878305
   55.072500    0.844339
   55.125000    0.756910
   55.177500    0.538105
   55.230000    0.241139
   55.282500    0.131239
   55.335000    0.228599
   55.387500    0.246670
   55.440000    0.223306
   55.492500    0.364799
   55.545000    0.407459
   55.597500    0.432798
   55.650000    0.396066
   55.702500    0.350752
   55.755000    0.262206
   55.807500    0.237501
   55.860000    0.242665
   55.912500    0.266008
   55.965000    0.283298
   56.017500    0.240363
   56.070000    0.291776
   56.122500    0.441175
   56.175000    0.285489
   56.227500    0.234148
   56.280000    0.286383
   56.332500    0.209375
   56.385000    0.246506
   56.437500    0.297363
   56.490000    0.302380
   56.542500    0.432105
   56.595000    0.623812
   56.647500    1.012919
   56.700000    1.883930
   56.752500    2.264356
   56.805000    1.810653
   56.857500    1.322155
   56.910000    0.908457
   56.962500    0.861538
   57.015000    0.850880
   57.067500    1.241891
   57.120000    1.694555
   57.172500    1.938897
   57.225000    1.665168
   57.277500    1.310431
   57.330000    0.947585
   57.382500    0.742638
   57.435000    0.850784
   57.487500    0.918986
   57.540000    1.041424
   57.592500    1.167847
   57.645000    1.336867
   57.697500    1.637439
   57.750000    1.918052
   57.802500    1.783851
   57.855000    1.603819
   57.907500    1.647288
   57.960000    1.536708
   58.012500    1.594540
   58.065000    1.633023
   58.117500    1.485013
   58.170000    1.785069
   58.222500    2.268745
   58.275000    2.493776
   58.327500    2.157686
   58.380000    1.979081
   58.432500    1.635576
   58.485000    1.236310
   58.537500    1.046177
   58.590000    0.983821
   58.642500    0.986070
   58.695000    1.098684
   58.747500    1.140273
   58.800000    0.965698
   58.852500    0.923155
   58.905000    0.904165
   58.957500    0.907806
   59.010000    0.908231
   59.062500    0.794170
   59.115000    0.753822
   59.167500    0.926503
   59.220000    1.045046
   59.272500    0.947031
   59.325000    0.863722
   59.377500    0.790668
   59.430000    0.801521
   59.482500    0.825915
   59.535000    0.823485
   59.587500    1.180213
   59.640000    1.429600
   59.692500    1.220207
   59.745000    0.977359
   59.797500    0.933753
   59.850000    0.944316
   59.902500    1.013548
   59.955000    1.185282
   60.007500    1.444793
   60.060000    1.852113
   60.112500    2.076018
   60.165000    2.326024
   60.217500    1.983994
   60.270000    1.542544
   60.322500    1.571006
   60.375000    1.757401
   60.427500    1.696539
   60.480000    1.393659
   60.532500    1.417426
   60.585000    1.273997
   60.637500    1.168492
   60.690000    1.080838
   60.742500    1.043791
   60.795000    1.170579
   60.847500    1.212465
   60.900000    1.439118
   60.952500    1.491175
   61.005000    1.555187
   61.057500    1.674094
   61.110000    1.457884
   61.162500    1.471540
   61.215000    1.474508
   61.267500    1.286094
   61.320000    1.139376
   61.372500    1.058354
   61.425000    1.084396
   61.477500    1.082607
   61.530000    1.102676
   61.582500    1.122068
   61.635000    1.105485
   61.687500    1.152537
   61.740000    1.239731
   61.792500    1.330142
   61.845000    1.042717
   61.897500    0.883395
   61.950000    0.928720
   62.002500    1.025170
   62.055000    1.192064
   62.107500    1.226783
   62.160000    1.160263
   62.212500    1.269250
   62.265000    1.516065
   62.317500    1.644010
   62.370000    2.079244
   62.422500    2.148140
   62.475000    2.679152
   62.527500    3.468500
   62.580000    3.654460
   62.632500    3.642526
   62.685000    3.958604
   62.737500    3.918281
   62.790000    4.134560
   62.842500    3.976226
   62.895000    3.566721
   62.947500    3.531754
   63.000000    3.653237
   63.052500    3.947015
   63.105000    4.271297
   63.157500    3.914482
   63.210000    3.776628
   63.262500    4.020118
   63.315000    3.500605
   63.367500    3.080429
   63.420000    2.610755
   63.472500    2.386581
   63.525000    2.335710
   63.577500    2.433231
   63.630000    2.660544
   63.682500    2.768043
   63.735000    3.089513
   63.787500    3.550458
   63.840000    4.024204
   63.892500    4.601655
   63.945000    5.141921
   63.997500    5.128721
   64.050000    5.867226
   64.102500    6.709199
   64.155000    7.423412
   64.207500    7.582170
   64.260000    7.557048
   64.312500    6.969949
   64.365000    6.213469
   64.417500    5.523729
   64.470000    5.126062
   64.522500    4.637813
   64.575000    4.308250
   64.627500    4.868424
   64.680000    5.067777
   64.732500    4.875848
   64.785000    4.098965
   64.837500    3.727987
   64.890000    3.720262
   64.942500    3.906773
   64.995000    3.930993
   65.047500    4.092065
   65.100000    4.203173
   65.152500    4.175567
   65.205000    3.728954
   65.257500    3.680495
   65.310000    3.842292
   65.362500    3.584653
   65.415000    3.174315
   65.467500    3.023247
   65.520000    2.958947
   65.572500    3.062171
   65.625000    3.207894
   65.677500    3.117298
   65.730000    3.017063
   65.782500    2.886672
   65.835000    2.773294
   65.887500    2.535856
   65.940000    2.408600
   65.992500    2.412514
   66.045000    2.378797
   66.097500    2.519397
   66.150000    2.160144
   66.202500    2.014751
   66.255000    2.078873
   66.307500    2.187958
   66.360000    2.324514
   66.412500    2.364099
   66.465000    2.748286
   66.517500    3.113816
   66.570000    3.110376
   66.622500    3.344851
   66.675000    3.403421
   66.727500    3.370710
   66.780000    3.232208
   66.832500    3.096020
   66.885000    3.073934
   66.937500    2.832861
   66.990000    2.587928
   67.042500    2.415664
   67.095000    2.023635
   67.147500    1.802479
   67.200000    1.622275
   67.252500    1.508896
   67.305000    1.406032
   67.357500    1.308235
   67.410000    1.192592
   67.462500    0.957442
   67.515000    0.942646
   67.567500    1.012991
   67.620000    1.359013
   67.672500    1.774991
   67.725000    1.631739
   67.777500    1.199569
   67.830000    1.370075
   67.882500    2.096262
   67.935000    2.273465
   67.987500    1.813142
   68.040000    0.968502
   68.092500    0.790263
   68.145000    0.684355
   68.197500    0.661672
   68.250000    0.782790
   68.302500    0.877850
   68.355000    0.962815
   68.407500    1.006878
   68.460000    0.975721
   68.512500    1.123191
   68.565000    1.275655
   68.617500    1.218938
   68.670000    1.150990
   68.722500    1.290047
   68.775000    1.428370
   68.827500    1.450253
   68.880000    1.548752
   68.932500    1.482457
   68.985000    0.905099
   69.037500    0.754265
   69.090000    0.498401
   69.142500    0.359564
   69.195000    0.370837
   69.247500    0.475176
   69.300000    0.704724
   69.352500    1.049339
   69.405000    1.330996
   69.457500    1.515769
   69.510000    1.575877
   69.562500    1.524268
   69.615000    1.492595
   69.667500    1.525601
   69.720000    1.659311
   69.772500    1.664306
   69.825000    1.606520
   69.877500    1.503619
   69.930000    1.240374
   69.982500    0.976660
   70.035000    0.839838
   70.087500    0.942104
   70.140000    1.080692
   70.192500    1.361117
   70.245000    1.442626
   70.297500    1.445557
   70.350000    2.385417
   70.402500    2.699299
   70.455000    2.459042
   70.507500    2.283865
   70.560000    1.855276
   70.612500    1.452984
   70.665000    1.231277
   70.717500    0.797733
   70.770000    0.630859
   70.822500    0.749312
   70.875000    1.025000
   70.927500    1.489106
   70.980000    2.088725
   71.032500    2.259463
   71.085000    2.382526
   71.137500    2.143975
   71.190000    1.907978
   71.242500    1.650407
   71.295000    1.472343
   71.347500    1.245448
   71.400000    1.103677
   71.452500    0.889728
   71.505000    0.834066
   71.557500    0.986288
   71.610000    1.233505
   71.662500    1.570589
   71.715000    1.807307
   71.767500    1.605304
   71.820000    1.169763
   71.872500    0.918252
   71.925000    0.701885
   71.977500    0.659802
   72.030000    0.524105
   72.082500    0.519625
   72.135000    0.763930
   72.187500    0.787003
   72.240000    0.663185
   72.292500    0.569239
   72.345000    0.550677
   72.397500    0.524340
   72.450000    0.574461
   72.502500    0.633179
   72.555000    0.747143
   72.607500    0.823970
   72.660000    0.986535
   72.712500    1.277891
   72.765000    1.447920
   72.817500    1.566897
   72.870000    1.871668
   72.922500    1.674154
   72.975000    1.603037
   73.027500    1.467411
   73.080000    1.515623
   73.132500    1.824495
   73.185000    2.239049
   73.237500    2.597745
   73.290000    2.778900
   73.342500    2.683904
   73.395000    2.024573
   73.447500    1.483644
   73.500000    1.113739
   73.552500    1.005826
   73.605000    0.998809
   73.657500    1.019526
   73.710000    1.153542
   73.762500    1.318704
   73.815000    1.308587
   73.867500    1.131383
   73.920000    1.042380
   73.972500    1.041991
   74.025000    1.555110
   74.077500    1.601200
   74.130000    1.287817
   74.182500    1.303034
   74.235000    1.604508
   74.287500    1.452514
   74.340000    1.377257
   74.392500    1.196138
   74.445000    1.342537
   74.497500    1.353613
   74.550000    2.236067
   74.602500    3.297681
   74.655000    3.585869
   74.707500    2.902284
   74.760000    2.114452
   74.812500    1.939731
   74.865000    1.551775
   74.917500    1.201148
   74.970000    1.150437
   75.022500    1.293944
   75.075000    1.544590
   75.127500    1.838493
   75.180000    2.227015
   75.232500    2.788268
   75.285000    3.068370
   75.337500    2.943404
   75.390000    2.726037
   75.442500    2.861773
   75.495000    2.995766
   75.547500    3.615454
   75.600000    4.298048
   75.652500    4.751543
   75.705000    4.600879
   75.757500    4.276150
   75.810000    4.102407
   75.862500    3.619742
   75.915000    3.078508
   75.967500    2.560158
   76.020000    1.956695
   76.072500    1.556815
   76.125000    1.236842
   76.177500    1.069010
   76.230000    0.987154
   76.282500    0.848784
   76.335000    0.632728
   76.387500    0.559322
   76.440000    0.479897
   76.492500    0.353680
   76.545000    0.339048
   76.597500    0.286404
   76.650000    0.368185
   76.702500    0.521345
   76.755000    0.693644
   76.807500    0.771746
   76.860000    0.993398
   76.912500    1.289277
   76.965000    1.258752
   77.017500    1.115829
   77.070000    0.997607
   77.122500    0.867570
   77.175000    0.789576
   77.227500    0.965883
   77.280000    1.373115
   77.332500    1.609061
   77.385000    1.288437
   77.437500    1.277906
   77.490000    1.311782
   77.542500    1.469216
   77.595000    1.475389
   77.647500    1.522943
   77.700000    1.577963
   77.752500    1.615290
   77.805000    1.628434
   77.857500    1.847851
   77.910000    1.894902
   77.962500    2.027800
   78.015000    2.230571
   78.067500    2.128029
   78.120000    2.258196
   78.172500    2.428981
   78.225000    2.518816
   78.277500    2.452699
   78.330000    2.402195
   78.382500    2.465597
   78.435000    2.605469
   78.487500    2.715248
   78.540000    2.559215
   78.592500    2.532080
   78.645000    2.332834
   78.697500    1.998174
   78.750000    1.753393
   78.802500    1.806467
   78.855000    2.012925
   78.907500    1.987427
   78.960000    1.454433
   79.012500    1.134720
   79.065000    1.135929
   79.117500    1.145635
   79.170000    1.186840
   79.222500    1.335486
   79.275000    1.391434
   79.327500    1.463771
   79.380000    1.614377
   79.432500    1.644628
   79.485000    1.655180
   79.537500    1.498582
   79.590000    1.201783
   79.642500    0.876733
   79.695000    0.637803
   79.747500    0.617153
   79.800000    0.555813
   79.852500    0.646350
   79.905000    0.510259
   79.957500    0.471140
   80.010000    0.486683
   80.062500    0.572272
   80.115000    0.767433
   80.167500    0.708785
   80.220000    0.653099
   80.272500    0.453873
   80.325000    0.282345
   80.377500    0.223281
   80.430000    0.390925
   80.482500    0.700901
   80.535000    0.890439
   80.587500    0.831689
   80.640000    1.144411
   80.692500    1.298562
   80.745000    1.309771
   80.797500    1.209761
   80.850000    0.810301
   80.902500    0.466900
   80.955000    0.137564
   81.007500    0.298914
   81.060000    0.476957
   81.112500    0.575146
   81.165000    0.621301
   81.217500    0.573392
   81.270000    0.556717
   81.322500    0.431470
   81.375000    0.418381
   81.427500    0.416451
   81.480000    0.514283
   81.532500    0.517235
   81.585000    0.405967
   81.637500    0.329048
   81.690000    0.432298
   81.742500    0.648710
   81.795000    0.896416
   81.847500    1.068098
   81.900000    1.493179
   81.952500    1.904051
   82.005000    2.274124
   82.057500    2.475276
   82.110000    2.734998
   82.162500    2.889382
   82.215000    3.176524
   82.267500    3.720239
   82.320000    4.197690
   82.372500    4.550602
   82.425000    5.013715
   82.477500    5.216165
   82.530000    5.486248
   82.582500    5.467475
   82.635000    5.440403
   82.687500    5.407841
   82.740000    5.558631
   82.792500    5.599759
   82.845000    4.958146
   82.897500    4.456841
   82.950000    4.061188
   83.002500    3.706318
   83.055000    3.589013
   83.107500    3.611336
   83.160000    3.797655
   83.212500    3.987104
   83.265000    4.550833
   83.317500    4.862267
   83.370000    5.147154
   83.422500    5.425653
   83.475000    5.918430
   83.527500    6.697917
   83.580000    7.321905
   83.632500    7.387131
   83.685000    7.521076
   83.737500    7.857375
   83.790000    7.919663
   83.842500    7.996840
   83.895000    8.379651
   83.947500    8.370168
   84.000000    8.293898
   84.052500    8.303910
   84.105000    8.477702
   84.157500    9.070100
   84.210000    9.110797
   84.262500    8.461186
   84.315000    8.605437
   84.367500    8.201698
   84.420000    7.736589
   84.472500    7.448990
   84.525000    7.646798
   84.577500    7.517558
   84.630000    7.367115
   84.682500    7.286023
   84.735000    7.355487
   84.787500    7.601393
   84.840000    7.645106
   84.892500    7.823443
   84.945000    7.976879
   84.997500    7.905413
   85.050000    8.063127
   85.102500    7.864163
   85.155000    7.141368
   85.207500    6.804679
   85.260000    6.205021
   85.312500    5.856277
   85.365000    5.200125
   85.417500    4.423470
   85.470000    4.061984
   85.522500    3.939129
   85.575000    3.744668
   85.627500    3.721046
   85.680000    3.825325
   85.732500    3.549541
   85.785000    3.544027
   85.837500    3.058875
   85.890000    2.703966
   85.942500    2.899187
   85.995000    3.197032
   86.047500    3.609333
   86.100000    4.244799
   86.152500    4.899766
   86.205000    5.496423
   86.257500    5.977277
   86.310000    5.825686
   86.362500    5.665385
   86.415000    5.415536
   86.467500    5.219111
   86.520000    4.845996
   86.572500    4.689535
   86.625000    4.711421
   86.677500    4.684128
   86.730000    4.584593
   86.782500    4.333497
   86.835000    4.181314
   86.887500    4.157124
   86.940000    4.162200
   86.992500    3.913700
   87.045000    4.175297
   87.097500    4.945423
   87.150000    5.404578
   87.202500    5.170929
   87.255000    4.595177
   87.307500    4.287308
   87.360000    4.384277
   87.412500    4.264821
   87.465000    4.219703
   87.517500    3.984372
   87.570000    3.540360
   87.622500    3.183681
   87.675000    3.049530
   87.727500    3.125192
   87.780000    2.849885
   87.832500    2.789802
   87.885000    3.089111
   87.937500    3.362829
   87.990000    3.229139
   88.042500    3.195544
   88.095000    3.070088
   88.147500    2.816102
   88.200000    2.699904
   88.252500    2.699887
   88.305000    2.735963
   88.357500    2.709801
   88.410000    2.789719
   88.462500    2.944578
   88.515000    3.197021
   88.567500    3.424697
   88.620000    3.569561
   88.672500    3.838538
   88.725000    4.217315
   88.777500    4.430296
   88.830000    4.695414
   88.882500    5.127250
   88.935000    5.278224
   88.987500    5.379976
   89.040000    5.231102
   89.092500    4.886523
   89.145000    4.412652
   89.197500    3.768232
   89.250000    3.206029
   89.302500    3.248294
   89.355000    3.604169
   89.407500    3.556472
   89.460000    3.231760
   89.512500    2.733396
   89.565000    2.435008
   89.617500    2.895813
   89.670000    2.942548
   89.722500    2.502928
   89.775000    2.066106
   89.827500    1.571528
   89.880000    1.226530
   89.932500    1.349227
   89.985000    1.530030
   90.037500    1.641693
   90.090000    1.618099
   90.142500    1.443860
   90.195000    1.570935
   90.247500    1.464328
   90.300000    1.282614
   90.352500    1.038880
   90.405000    0.929333
   90.457500    0.841561
   90.510000    0.803317
   90.562500    1.139618
   90.615000    0.995149
   90.667500    0.699286
   90.720000    0.464073
   90.772500    0.536115
   90.825000    0.586303
   90.877500    0.624959
   90.930000    0.865198
   90.982500    1.041852
   91.035000    1.129400
   91.087500    1.145878
   91.140000    1.463745
   91.192500    1.711996
   91.245000    1.616270
   91.297500    1.569596
   91.350000    1.267400
   91.402500    1.107129
   91.455000    1.253372
   91.507500    1.431901
   91.560000    1.073859
   91.612500    0.796005
   91.665000    0.829917
   91.717500    0.763116
   91.770000    0.831954
   91.822500    0.851080
   91.875000    0.692066
   91.927500    0.585568
   91.980000    0.579336
   92.032500    0.624140
   92.085000    0.566623
   92.137500    0.285001
   92.190000    0.218115
   92.242500    0.286260
   92.295000    0.889483
   92.347500    1.844468
   92.400000    1.903971
   92.452500    1.968385
   92.505000    1.206983
   92.557500    0.573320
   92.610000    0.449945
   92.662500    0.590198
   92.715000    0.765604
   92.767500    0.701423
   92.820000    0.516043
   92.872500    0.448488
   92.925000    0.452879
   92.977500    0.424352
   93.030000    0.732408
   93.082500    1.161205
   93.135000    1.383801
   93.187500    1.211419
   93.240000    1.000364
   93.292500    0.757604
   93.345000    0.661613
   93.397500    0.848631
   93.450000    1.125053
   93.502500    1.161609
   93.555000    1.255557
   93.607500    1.358275
   93.660000    1.751220
   93.712500    2.059073
   93.765000    2.006867
   93.817500    2.386760
   93.870000    3.074744
   93.922500    3.287057
   93.975000    3.375691
   94.027500    3.240660
   94.080000    3.225163
   94.132500    3.530102
   94.185000    3.808012
   94.237500    3.856556
   94.290000    4.256064
   94.342500    4.268044
   94.395000    3.946032
   94.447500    3.679204
   94.500000    3.642323
   94.552500    3.582501
   94.605000    3.686374
   94.657500    3.721325
   94.710000    3.804218
   94.762500    3.654890
   94.815000    3.432230
   94.867500    3.146305
   94.920000    2.645104
   94.972500    2.149768
   95.025000    2.013664
   95.077500    2.448680
   95.130000    3.427257
   95.182500    4.303285
   95.235000    4.088389
   95.287500    4.227057
   95.340000    3.365477
   95.392500    2.910519
   95.445000    2.605916
   95.497500    2.418571
   95.550000    2.018870
   95.602500    1.830353
   95.655000    1.651293
   95.707500    1.639766
   95.760000    1.655597
   95.812500    1.904037
   95.865000    2.382715
   95.917500    2.723480
   95.970000    2.710654
   96.022500    2.594435
   96.075000    2.352467
   96.127500    2.081533
   96.180000    1.956472
   96.232500    1.969558
   96.285000    1.854314
   96.337500    1.912753
   96.390000    1.583282
   96.442500    1.576665
   96.495000    1.453025
   96.547500    1.351302
   96.600000    1.098972
   96.652500    0.890480
   96.705000    0.771422
   96.757500    0.753855
   96.810000    0.727417
   96.862500    0.637287
   96.915000    0.563522
   96.967500    0.639164
   97.020000    0.750153
   97.072500    0.680862
   97.125000    0.550579
   97.177500    0.491441
   97.230000    0.403130
   97.282500    0.439497
   97.335000    0.803013
   97.387500    0.930741
   97.440000    1.244768
   97.492500    0.692912
   97.545000    0.407458
   97.597500    0.586115
   97.650000    0.609162
   97.702500    0.305580
   97.755000    0.198908
   97.807500    0.421741
   97.860000    0.704815
   97.912500    0.780708
   97.965000    0.765285
   98.017500    0.756324
   98.070000    0.688286
   98.122500    0.613982
   98.175000    0.452328
   98.227500    0.440271
   98.280000    0.573969
   98.332500    0.853882
   98.385000    1.069124
   98.437500    0.970168
   98.490000    1.213453
   98.542500    1.733162
   98.595000    2.185243
   98.647500    2.350324
   98.700000    2.415502
   98.752500    2.631427
   98.805000    2.914670
   98.857500    2.890684
   98.910000    2.410758
   98.962500    2.015461
   99.015000    1.982046
   99.067500    1.984484
   99.120000    1.912340
   99.172500    1.941542
   99.225000    2.032653
   99.277500    1.973310
   99.330000    2.274362
   99.382500    2.148180
   99.435000    1.665844
   99.487500    1.272054
   99.540000    1.076515
   99.592500    0.994948
   99.645000    1.018389
   99.697500    1.186188
   99.750000    1.085634
   99.802500    1.024444
   99.855000    0.942101
   99.907500    0.719640
   99.960000    0.624761
  100.012500    0.677968
  100.065000    0.782026
  100.117500    0.945195
  100.170000    0.969176
  100.222500    1.005736
  100.275000    1.265046
  100.327500    1.486378
  100.380000    1.653720
  100.432500    1.576279
  100.485000    1.379398
  100.537500    1.141028
  100.590000    0.963303
  100.642500    0.774428
  100.695000    0.709554
  100.747500    0.677609
  100.800000    0.781397
  100.852500    0.825918
  100.905000    0.764792
  100.957500    0.626421
  101.010000    0.689816
  101.062500    0.858744
  101.115000    0.997887
  101.167500    1.163849
  101.220000    1.191680
  101.272500    1.153847
  101.325000    1.184216
  101.377500    1.283637
  101.430000    1.367126
  101.482500    1.416716
  101.535000    1.577556
  101.587500    1.702085
  101.640000    1.872593
  101.692500    1.953351
  101.745000    2.121071
  101.797500    2.323341
  101.850000    2.442367
  101.902500    2.698134
  101.955000    3.081296
  102.007500    3.490289
  102.060000    3.471773
  102.112500    3.128146
  102.165000    2.793452
  102.217500    2.706063
  102.270000    2.568185
  102.322500    2.789405
  102.375000    2.730197
  102.427500    2.591029
  102.480000    2.779898
  102.532500    2.928281
  102.585000    2.833452
  102.637500    2.775620
  102.690000    2.582490
  102.742500    2.463784
  102.795000    2.356298
  102.847500    2.107922
  102.900000    1.901378
  102.952500    1.767086
  103.005000    1.763611
  103.057500    1.751655
  103.110000    1.798506
  103.162500    1.830428
  103.215000    1.698239
  103.267500    1.489821
  103.320000    1.263310
  103.372500    1.196362
  103.425000    1.164554
  103.477500    1.195095
  103.530000    1.064970
  103.582500    1.091668
  103.635000    1.153538
  103.687500    1.043551
  103.740000    0.962340
  103.792500    0.974526
  103.845000    1.077181
  103.897500    1.251654
  103.950000    1.380884
  104.002500    1.548203
  104.055000    1.763624
  104.107500    1.859346
  104.160000    1.899660
  104.212500    1.614761
  104.265000    1.434697
  104.317500    1.281998
  104.370000    1.717007
  104.422500    2.013669
  104.475000    1.697480
  104.527500    1.315767
  104.580000    1.007472
  104.632500    1.034478
  104.685000    1.134951
  104.737500    1.036864
  104.790000    1.131235
  104.842500    1.503876
  104.895000    2.292912
  104.947500    3.086919
  105.000000    3.761682
  105.052500    4.145381
  105.105000    4.372497
  105.157500    3.940458
  105.210000    3.756373
  105.262500    3.463720
  105.315000    3.249918
  105.367500    2.900642
  105.420000    2.440335
  105.472500    2.270794
  105.525000    1.828819
  105.577500    1.543358
  105.630000    1.326849
  105.682500    1.582721
  105.735000    1.688516
  105.787500    1.500986
  105.840000    1.212262
  105.892500    1.176606
  105.945000    1.046959
  105.997500    1.167777
  106.050000    1.068413
  106.102500    0.986054
  106.155000    0.996507
  106.207500    0.919182
  106.260000    1.059950
  106.312500    1.288205
  106.365000    1.586758
  106.417500    1.632892
  106.470000    1.494302
  106.522500    1.439041
  106.575000    1.404140
  106.627500    1.428773
  106.680000    1.529561
  106.732500    1.628531
  106.785000    1.659016
  106.837500    1.741399
  106.890000    1.569122
  106.942500    1.528917
  106.995000    1.460069
  107.047500    1.391842
  107.100000    1.407869
  107.152500    1.518406
  107.205000    1.487369
  107.257500    1.567569
  107.310000    1.430548
  107.362500    1.362884
  107.415000    1.424322
  107.467500    1.405471
  107.520000    1.777021
  107.572500    1.983068
  107.625000    1.822686
  107.677500    1.487531
  107.730000    1.238282
  107.782500    1.255834
  107.835000    1.341895
  107.887500    1.381229
  107.940000    1.268717
  107.992500    1.150739
  108.045000    1.158958
  108.097500    1.123487
  108.150000    1.134644
  108.202500    0.947688
  108.255000    0.872914
  108.307500    0.869716
  108.360000    0.998067
  108.412500    1.162342
  108.465000    1.290236
  108.517500    1.481357
  108.570000    1.311622
  108.622500    1.185279
  108.675000    1.137430
  108.727500    1.116686
  108.780000    1.050517
  108.832500    0.952269
  108.885000    0.955892
  108.937500    0.894389
  108.990000    0.748062
  109.042500    0.628417
  109.095000    0.556456
  109.147500    0.704820
  109.200000    0.832259
  109.252500    0.919102
  109.305000    1.148988
  109.357500    1.018651
  109.410000    0.806651
  109.462500    0.871701
  109.515000    0.984015
  109.567500    1.063382
  109.620000    1.339800
  109.672500    1.742111
  109.725000    1.769054
  109.777500    2.148108
  109.830000    2.189905
  109.882500    1.966061
  109.935000    1.679662
  109.987500    1.753704
  110.040000    1.873206
  110.092500    1.956995
  110.145000    2.166475
  110.197500    2.253040
  110.250000    2.507405
  110.302500    2.906110
  110.355000    3.400310
  110.407500    3.996719
  110.460000    4.058288
  110.512500    3.981175
  110.565000    3.543392
  110.617500    2.914896
  110.670000    2.323517
  110.722500    2.025517
  110.775000    1.609757
  110.827500    1.380940
  110.880000    1.349944
  110.932500    1.221413
  110.985000    1.111665
  111.037500    1.011739
  111.090000    0.919881
  111.142500    0.816883
  111.195000    0.760881
  111.247500    0.701833
  111.300000    0.758174
  111.352500    0.823757
  111.405000    0.789791
  111.457500    0.879337
  111.510000    1.139299
  111.562500    1.305072
  111.615000    1.382878
  111.667500    1.289380
  111.720000    1.590127
  111.772500    1.476322
  111.825000    1.429432
  111.877500    1.435527
  111.930000    1.437760
  111.982500    1.545682
  112.035000    1.772793
  112.087500    1.752463
  112.140000    1.558774
  112.192500    1.280723
  112.245000    1.052536
  112.297500    0.800241
  112.350000    0.833679
  112.402500    0.881441
  112.455000    0.816478
  112.507500    0.839639
  112.560000    0.862523
  112.612500    0.841326
  112.665000    0.863405
  112.717500    0.907428
  112.770000    1.063827
  112.822500    1.281600
  112.875000    1.344954
  112.927500    1.119105
  112.980000    1.078708
  113.032500    0.975642
  113.085000    0.799892
  113.137500    0.599739
  113.190000    0.430112
  113.242500    0.573005
  113.295000    0.604197
  113.347500    0.645438
  113.400000    0.790100
  113.452500    0.700699
  113.505000    0.550218
  113.557500    0.499743
  113.610000    0.316671
  113.662500    0.451759
  113.715000    0.629691
  113.767500    0.566297
  113.820000    0.654655
  113.872500    0.626262
  113.925000    0.566030
  113.977500    0.450247
  114.030000    0.393816
  114.082500    0.446145
  114.135000    0.346065
  114.187500    0.502777
  114.240000    0.504039
  114.292500    0.935233
  114.345000    1.102349
  114.397500    0.799597
  114.450000    0.395109
  114.502500    0.228285
  114.555000    0.351284
  114.607500    0.621208
  114.660000    0.825950
  114.712500    0.537645
  114.765000    0.402142
  114.817500    0.373947
  114.870000    0.376868
  114.922500    0.423005
  114.975000    0.476431
  115.027500    0.530096
  115.080000    0.619588
  115.132500    0.605822
  115.185000    0.635799
  115.237500    0.507169
  115.290000    0.326628
  115.342500    0.422479
  115.395000    0.420522
  115.447500    0.504473
  115.500000    0.536035
  115.552500    0.713600
  115.605000    1.285835
  115.657500    1.642038
  115.710000    1.454752
  115.762500    0.815435
  115.815000    0.450340
  115.867500    0.429462
  115.920000    0.442975
  115.972500    0.546133
  116.025000    0.891625
  116.077500    0.690507
  116.130000    0.776673
  116.182500    0.965749
  116.235000    0.691811
  116.287500    0.511542
  116.340000    0.654101
  116.392500    0.672785
  116.445000    0.733225
  116.497500    0.823309
  116.550000    0.720844
  116.602500    0.522259
  116.655000    0.439533
  116.707500    0.303044
  116.760000    0.356487
  116.812500    0.433972
  116.865000    0.563731
  116.917500    0.587787
  116.970000    0.599694
  117.022500    0.421532
  117.075000    0.594144
  117.127500    0.377432
  117.180000    0.287212
  117.232500    0.271335
  117.285000    0.228308
  117.337500    0.185374
  117.390000    0.164343
  117.442500    0.198643
  117.495000    0.377784
  117.547500    0.340649
  117.600000    0.250053
  117.652500    0.254738
  117.705000    0.273393
  117.757500    0.417682
  117.810000    0.503125
  117.862500    0.620412
  117.915000    0.794379
  117.967500    0.998014
  118.020000    1.199134
  118.072500    1.360149
  118.125000    1.621343
  118.177500    1.778309
  118.230000    1.951488
  118.282500    1.862484
  118.335000    1.673865
  118.387500    1.535853
  118.440000    1.600530
  118.492500    1.359626
  118.545000    1.030605
  118.597500    0.962830
  118.650000    0.937177
  118.702500    0.893421
  118.755000    0.810809
  118.807500    0.845813
  118.860000    0.922610
  118.912500    0.968474
  118.965000    1.040312
  119.017500    1.056113
  119.070000    0.840146
  119.122500    0.647272
  119.175000    0.462934
  119.227500    0.300296
  119.280000    0.216114
  119.332500    0.183586
  119.385000    0.123867
  119.437500    0.084886
  119.490000    0.184156
  119.542500    0.219692
  119.595000    0.226762
  119.647500    0.358122
  119.700000    0.458649
  119.752500    0.415619
  119.805000    0.485699
  119.857500    0.569066
  119.910000    0.677296
  119.962500    0.872821
  120.015000    1.062097
  120.067500    1.298231
  120.120000    1.372577
  120.172500    1.258462
  120.225000    1.165430
  120.277500    1.070122
  120.330000    1.033103
  120.382500    0.870618
  120.435000    0.748079
  120.487500    0.826057
  120.540000    0.940608
  120.592500    0.981430
  120.645000    0.963959
  120.697500    1.019569
  120.750000    0.787300
  120.802500    0.684991
  120.855000    0.745433
  120.907500    0.884748
  120.960000    1.051544
  121.012500    1.227537
  121.065000    1.404200
  121.117500    1.506332
  121.170000    1.635406
  121.222500    1.888321
  121.275000    2.003609
  121.327500    2.011180
  121.380000    2.077212
  121.432500    1.926862
  121.485000    1.772419
  121.537500    1.707111
  121.590000    1.497795
  121.642500    1.437370
  121.695000    1.317749
  121.747500    1.106645
  121.800000    0.971115
  121.852500    0.939712
  121.905000    1.011560
  121.957500    1.120810
  122.010000    1.308190
  122.062500    1.434976
  122.115000    1.492161
  122.167500    1.395345
  122.220000    1.382991
  122.272500    1.650541
  122.325000    2.000333
  122.377500    2.169034
  122.430000    2.195991
  122.482500    2.451917
  122.535000    2.840781
  122.587500    2.930604
  122.640000    3.002547
  122.692500    2.946995
  122.745000    3.003644
  122.797500    2.968093
  122.850000    2.800266
  122.902500    2.834378
  122.955000    2.660947
  123.007500    2.613498
  123.060000    2.578610
  123.112500    2.718545
  123.165000    2.402399
  123.217500    2.021791
  123.270000    1.672226
  123.322500    1.368794
  123.375000    1.237799
  123.427500    1.154898
  123.480000    1.092385
  123.532500    0.902243
  123.585000    0.737108
  123.637500    0.694306
  123.690000    0.675037
  123.742500    0.632120
  123.795000    0.668628
  123.847500    0.846150
  123.900000    1.119829
  123.952500    1.398382
  124.005000    1.525282
  124.057500    1.471980
  124.110000    1.624651
  124.162500    1.642696
  124.215000    1.186422
  124.267500    1.091720
  124.320000    0.840786
  124.372500    0.685176
  124.425000    0.526796
  124.477500    0.514327
  124.530000    0.421250
  124.582500    0.429261
  124.635000    0.413816
  124.687500    0.299865
  124.740000    0.354073
  124.792500    0.385061
  124.845000    0.446100
  124.897500    0.437945
  124.950000    0.327329
  125.002500    0.491813
  125.055000    0.686816
  125.107500    0.891862
  125.160000    1.262903
  125.212500    1.358658
  125.265000    1.203702
  125.317500    1.113320
  125.370000    1.242035
  125.422500    1.437398
  125.475000    1.674758
  125.527500    1.730841
  125.580000    1.778653
  125.632500    1.771860
  125.685000    2.023465
  125.737500    2.081678
  125.790000    2.192033
  125.842500    1.975231
  125.895000    2.090763
  125.947500    2.121735
  126.000000    2.087065
  126.052500    2.012831
  126.105000    1.654576
  126.157500    1.539173
  126.210000    1.479679
  126.262500    1.273030
  126.315000    0.898516
  126.367500    0.805201
  126.420000    0.897960
  126.472500    0.980833
  126.525000    0.868687
  126.577500    0.823394
  126.630000    0.824821
  126.682500    0.868515
  126.735000    0.824126
  126.787500    0.969330
  126.840000    1.386878
  126.892500    1.708815
  126.945000    2.486642
  126.997500    3.371273
  127.050000    3.909631
  127.102500    3.677755
  127.155000    3.176936
  127.207500    2.510314
  127.260000    2.029932
  127.312500    1.714684
  127.365000    1.658209
  127.417500    1.752244
  127.470000    1.906078
  127.522500    1.995341
  127.575000    2.271413
  127.627500    2.115636
  127.680000    2.296043
  127.732500    2.070378
  127.785000    2.192597
  127.837500    1.857901
  127.890000    1.441916
  127.942500    1.391399
  127.995000    1.383485
  128.047500    1.295653
  128.100000    1.103525
  128.152500    0.997287
  128.205000    0.945090
  128.257500    0.892868
  128.310000    0.646265
  128.362500    0.852011
  128.415000    0.902706
  128.467500    0.661922
  128.520000    0.432864
  128.572500    0.478378
  128.625000    0.593332
  128.677500    0.595129
  128.730000    0.407812
  128.782500    0.448739
  128.835000    0.457970
  128.887500    0.507386
  128.940000    0.495337
  128.992500    0.519439
  129.045000    0.523842
  129.097500    0.493959
  129.150000    0.444496
  129.202500    0.481802
  129.255000    0.570279
  129.307500    0.663027
  129.360000    0.843791
  129.412500    0.840127
  129.465000    0.746384
  129.517500    0.778637
  129.570000    0.773982
  129.622500    0.566237
  129.675000    0.427355
  129.727500    0.693176
  129.780000    1.080331
  129.832500    1.985629
  129.885000    3.078245
  129.937500    2.913877
  129.990000    2.042864
  130.042500    1.139950
  130.095000    0.475465
  130.147500    0.365518
  130.200000    0.380375
  130.252500    0.627151
  130.305000    0.709076
  130.357500    0.849811
  130.410000    1.338166
  130.462500    1.853358
  130.515000    2.761725
  130.567500    3.531175
  130.620000    4.075585
  130.672500    4.150906
  130.725000    3.941348
  130.777500    3.614130
  130.830000    3.216402
  130.882500    3.147781
  130.935000    3.434195
  130.987500    3.414245
  131.040000    2.788249
  131.092500    2.500357
  131.145000    2.249618
  131.197500    2.060941
  131.250000    1.761122
  131.302500    1.594968
  131.355000    1.445235
  131.407500    1.335009
  131.460000    1.258808
  131.512500    1.983495
  131.565000    2.235937
  131.617500    2.366793
  131.670000    2.173625
  131.722500    1.928824
  131.775000    2.026115
  131.827500    2.037552
  131.880000    2.291284
  131.932500    2.582574
  131.985000    2.877674
  132.037500    2.817420
  132.090000    2.520526
  132.142500    2.836012
  132.195000    2.879347
  132.247500    2.528438
  132.300000    2.542397
  132.352500    2.720682
  132.405000    3.032978
  132.457500    2.604183
  132.510000    2.600313
  132.562500    3.069573
  132.615000    3.162168
  132.667500    2.783199
  132.720000    3.067651
  132.772500    3.057631
  132.825000    3.518675
  132.877500    3.518047
  132.930000    3.688618
  132.982500    4.115195
  133.035000    5.265866
  133.087500    6.169228
  133.140000    6.362661
  133.192500    6.688120
  133.245000    6.605764
  133.297500    6.109691
  133.350000    5.594525
  133.402500    5.260503
  133.455000    4.726110
  133.507500    4.396707
  133.560000    4.398295
  133.612500    4.813702
  133.665000    4.547225
  133.717500    4.346810
  133.770000    3.496911
  133.822500    3.091677
  133.875000    3.128343
  133.927500    3.251781
  133.980000    3.515149
  134.032500    3.743319
  134.085000    3.881037
  134.137500    4.131790
  134.190000    4.324843
  134.242500    4.324016
  134.295000    4.404141
  134.347500    4.500303
  134.400000    4.379418
  134.452500    4.174137
  134.505000    4.019379
  134.557500    4.028637
  134.610000    4.128785
  134.662500    4.352252
  134.715000    5.043999
  134.767500    5.302329
  134.820000    5.096810
  134.872500    4.896739
  134.925000    4.791842
  134.977500    5.006741
  135.030000    4.937235
  135.082500    4.737531
  135.135000    4.285558
  135.187500    3.916020
  135.240000    3.525061
  135.292500    3.207215
  135.345000    2.978027
  135.397500    2.719889
  135.450000    2.229315
  135.502500    1.958695
  135.555000    2.102477
  135.607500    1.957711
  135.660000    1.876365
  135.712500    1.896151
  135.765000    1.895637
  135.817500    2.131180
  135.870000    2.875934
  135.922500    3.210464
  135.975000    2.929744
  136.027500    2.228844
  136.080000    2.495341
  136.132500    2.551903
  136.185000    2.365530
  136.237500    2.367013
  136.290000    2.345339
  136.342500    2.665339
  136.395000    3.169335
  136.447500    3.392346
  136.500000    3.852606
  136.552500    3.645081
  136.605000    3.849143
  136.657500    3.492872
  136.710000    3.264250
  136.762500    2.896651
  136.815000    2.802440
  136.867500    2.650254
  136.920000    2.652973
  136.972500    2.706778
  137.025000    2.504600
  137.077500    2.286662
  137.130000    2.085905
  137.182500    1.849352
  137.235000    1.750023
  137.287500    2.011113
  137.340000    2.449884
  137.392500    2.310933
  137.445000    1.881912
  137.497500    1.355556
  137.550000    1.071507
  137.602500    0.775926
  137.655000    0.622946
  137.707500    0.712777
  137.760000    1.451410
  137.812500    2.249749
  137.865000    1.973294
  137.917500    1.829187
  137.970000    1.863005
  138.022500    1.399693
  138.075000    1.177238
  138.127500    0.860449
  138.180000    0.988944
  138.232500    0.896050
  138.285000    0.992584
  138.337500    1.116914
  138.390000    1.114512
  138.442500    1.070053
  138.495000    1.149067
  138.547500    1.270451
  138.600000    1.465369
  138.652500    1.295018
  138.705000    1.401343
  138.757500    1.137309
  138.810000    0.870514
  138.862500    1.249030
  138.915000    1.216514
  138.967500    1.182737
  139.020000    1.810462
  139.072500    1.711312
  139.125000    1.905662
  139.177500    1.489593
  139.230000    1.019347
  139.282500    0.975879
  139.335000    0.877475
  139.387500    1.103148
  139.440000    1.082600
  139.492500    1.037091
  139.545000    1.219670
  139.597500    1.189397
  139.650000    0.944335
  139.702500    0.740542
  139.755000    0.930591
  139.807500    0.971800
  139.860000    1.089315
  139.912500    1.221152
  139.965000    1.185116
  140.017500    1.222464
  140.070000    1.201076
  140.122500    1.326594
  140.175000    1.559642
  140.227500    1.730924
  140.280000    1.938038
  140.332500    1.955445
  140.385000    2.032906
  140.437500    2.104779
  140.490000    2.107750
  140.542500    2.063831
  140.595000    2.143607
  140.647500    2.213894
  140.700000    2.268464
  140.752500    2.330292
  140.805000    2.471476
  140.857500    2.594501
  140.910000    2.513858
  140.962500    2.516568
  141.015000    2.248975
  141.067500    2.174671
  141.120000    2.429755
  141.172500    2.848291
  141.225000    2.772213
  141.277500    2.568219
  141.330000    2.468836
  141.382500    2.369277
  141.435000    2.084711
  141.487500    1.701790
  141.540000    1.565710
  141.592500    1.501132
  141.645000    1.588282
  141.697500    1.549330
  141.750000    1.548561
  141.802500    1.505108
  141.855000    1.849221
  141.907500    1.993703
  141.960000    2.022353
  142.012500    2.047651
  142.065000    1.546181
  142.117500    1.257932
  142.170000    0.987096
  142.222500    0.657608
  142.275000    0.909785
  142.327500    1.163734
  142.380000    1.423881
  142.432500    1.481619
  142.485000    1.350598
  142.537500    1.212757
  142.590000    1.110048
  142.642500    1.135698
  142.695000    1.363811
  142.747500    1.286663
  142.800000    1.378176
  142.852500    1.543810
  142.905000    1.814443
  142.957500    2.019223
  143.010000    1.957321
  143.062500    2.105434
  143.115000    2.287004
  143.167500    2.330827
  143.220000    2.126174
  143.272500    1.961228
  143.325000    1.954472
  143.377500    1.923984
  143.430000    1.835623
  143.482500    1.627177
  143.535000    1.453466
  143.587500    1.350204
  143.640000    1.229528
  143.692500    1.150759
  143.745000    1.268741
  143.797500    1.473914
  143.850000    1.540237
  143.902500    1.262668
  143.955000    0.849268
  144.007500    0.896226
  144.060000    1.187190
  144.112500    0.939467
  144.165000    0.895714
  144.217500    0.797680
  144.270000    0.664419
  144.322500    0.527957
  144.375000    0.488452
  144.427500    0.511183
  144.480000    0.565088
  144.532500    0.672878
  144.585000    0.656480
  144.637500    0.753970
  144.690000    0.856895
  144.742500    0.796672
  144.795000    0.681653
  144.847500    0.714242
  144.900000    0.736555
  144.952500    0.740457
  145.005000    0.743546
  145.057500    0.814399
  145.110000    0.896362
  145.162500    0.973481
  145.215000    1.030977
  145.267500    1.009658
  145.320000    1.055097
  145.372500    0.906298
  145.425000    0.824304
  145.477500    0.820139
  145.530000    0.966615
  145.582500    1.177627
  145.635000    1.352960
  145.687500    1.481344
  145.740000    1.182719
  145.792500    1.095945
  145.845000    1.360718
  145.897500    1.529888
  145.950000    1.722622
  146.002500    1.836735
  146.055000    1.853678
  146.107500    1.793075
  146.160000    1.661854
  146.212500    1.449477
  146.265000    1.243326
  146.317500    1.512193
  146.370000    2.092683
  146.422500    2.664107
  146.475000    2.826130
  146.527500    2.621279
  146.580000    2.075732
  146.632500    1.779019
  146.685000    1.532910
  146.737500    1.363788
  146.790000    1.262168
  146.842500    1.296421
  146.895000    1.363259
  146.947500    1.535088
  147.000000    1.512536
  147.052500    1.238831
  147.105000    0.987900
  147.157500    0.786920
  147.210000    0.589557
  147.262500    0.431675
  147.315000    0.590671
  147.367500    0.802829
  147.420000    1.022144
  147.472500    1.437507
  147.525000    1.303194
  147.577500    1.063403
  147.630000    0.788539
  147.682500    0.661062
  147.735000    0.824160
  147.787500    1.104526
  147.840000    1.293155
  147.892500    1.261454
  147.945000    1.591686
  147.997500    1.806081
  148.050000    1.976240
  148.102500    1.891929
  148.155000    2.066080
  148.207500    2.039625
  148.260000    2.379682
  148.312500    2.636030
  148.365000    2.519545
  148.417500    2.287494
  148.470000    2.115027
  148.522500    2.059171
  148.575000    1.916140
  148.627500    1.625421
  148.680000    1.489552
  148.732500    1.529859
  148.785000    1.420970
  148.837500    1.365342
  148.890000    1.437705
  148.942500    1.625265
  148.995000    1.582314
  149.047500    1.564551
  149.100000    1.686931
  149.152500    1.712290
  149.205000    1.839003
  149.257500    1.949558
  149.310000    1.974180
  149.362500    1.991291
  149.415000    1.889482
  149.467500    1.765181
  149.520000    1.599342
  149.572500    1.506169
  149.625000    1.584465
  149.677500    1.448273
  149.730000    1.258792
  149.782500    1.289772
  149.835000    1.291331
  149.887500    1.205956
  149.940000    1.363382
  149.992500    2.162480
  150.045000    2.751153
  150.097500    3.096261
  150.150000    3.193532
  150.202500    2.848639
  150.255000    2.975147
  150.307500    2.817083
  150.360000    1.772585
  150.412500    1.394330
  150.465000    1.235550
  150.517500    1.178795
  150.570000    1.331725
  150.622500    1.276725
  150.675000    1.031682
  150.727500    0.922950
  150.780000    0.865254
  150.832500    0.834699
  150.885000    1.151799
  150.937500    1.920591
  150.990000    1.872242
  151.042500    1.688275
  151.095000    1.451098
  151.147500    1.333565
  151.200000    1.377234
  151.252500    1.347017
  151.305000    0.991489
  151.357500    0.759105
  151.410000    0.819380
  151.462500    1.002691
  151.515000    1.172590
  151.567500    1.308020
  151.620000    1.354717
  151.672500    1.333094
  151.725000    1.282338
  151.777500    1.353829
  151.830000    1.261988
  151.882500    1.274223
  151.935000    1.513574
  151.987500    1.841901
  152.040000    1.980229
  152.092500    1.654800
  152.145000    1.286234
  152.197500    1.297425
  152.250000    1.427591
  152.302500    1.415079
  152.355000    1.273671
  152.407500    1.329835
  152.460000    1.258467
  152.512500    1.031295
  152.565000    0.821775
  152.617500    0.848042
  152.670000    0.759198
  152.722500    0.769892
  152.775000    0.784592
  152.827500    0.826106
  152.880000    0.838579
  152.932500    0.814076
  152.985000    0.788481
  153.037500    0.767039
  153.090000    0.785804
  153.142500    0.918837
  153.195000    1.000604
  153.247500    1.327971
  153.300000    1.770314
  153.352500    2.279954
  153.405000    2.721223
  153.457500    3.075936
  153.510000    2.753214
  153.562500    2.309351
  153.615000    1.816600
  153.667500    1.324098
  153.720000    0.942660
  153.772500    0.659034
  153.825000    0.376943
  153.877500    0.333557
  153.930000    0.312016
  153.982500    0.192850
  154.035000    0.180763
  154.087500    0.111346
  154.140000    0.102471
  154.192500    0.112773
  154.245000    0.097570
  154.297500    0.117349
  154.350000    0.090761
  154.402500    0.093806
  154.455000    0.089983
  154.507500    0.077799
  154.560000    0.122452
  154.612500    0.287152
  154.665000    0.282268
  154.717500    0.293031
  154.770000    0.234663
  154.822500    0.122919
  154.875000    0.055867
  154.927500    0.027886
  154.980000    0.068741
  155.032500    0.179608
  155.085000    0.368718
  155.137500    0.485560
  155.190000    0.713747
  155.242500    0.778655
  155.295000    0.699861
  155.347500    0.411605
  155.400000    0.297700
  155.452500    0.262943
  155.505000    0.228259
  155.557500    0.309579
  155.610000    0.365372
  155.662500    0.401980
  155.715000    0.457669
  155.767500    0.507971
  155.820000    0.600280
  155.872500    0.586588
  155.925000    0.480166
  155.977500    0.481401
  156.030000    0.459304
  156.082500    0.412821
  156.135000    0.452657
  156.187500    0.627889
  156.240000    1.015564
  156.292500    1.039072
  156.345000    0.667351
  156.397500    0.430391
  156.450000    0.414218
  156.502500    0.284912
  156.555000    0.294063
  156.607500    0.302029
  156.660000    0.333472
  156.712500    0.331855
  156.765000    0.268361
  156.817500    0.272680
  156.870000    0.291143
  156.922500    0.365152
  156.975000    0.314387
  157.027500    0.359716
  157.080000    0.478904
  157.132500    0.640761
  157.185000    0.788369
  157.237500    1.035360
  157.290000    1.341697
  157.342500    1.694749
  157.395000    1.907242
  157.447500    1.988121
  157.500000    2.083295
  157.552500    2.142439
  157.605000    2.110806
  157.657500    2.164650
  157.710000    2.216262
  157.762500    2.047750
  157.815000    1.580021
  157.867500    1.476946
  157.920000    1.549563
  157.972500    1.466160
  158.025000    1.566333
  158.077500    2.241328
  158.130000    2.193490
  158.182500    1.912501
  158.235000    1.937856
  158.287500    1.938972
  158.340000    1.773135
  158.392500    1.662948
  158.445000    1.640806
  158.497500    1.616028
  158.550000    1.579857
  158.602500    1.581128
  158.655000    1.987677
  158.707500    1.795541
  158.760000    1.786025
  158.812500    1.693441
  158.865000    1.674799
  158.917500    1.720332
  158.970000    1.953671
  159.022500    2.192508
  159.075000    2.816664
  159.127500    3.201573
  159.180000    2.763785
  159.232500    2.311905
  159.285000    1.561230
  159.337500    1.005815
  159.390000    0.792211
  159.442500    0.726136
  159.495000    0.716084
  159.547500    0.623277
  159.600000    0.543588
  159.652500    0.661035
  159.705000    0.616530
  159.757500    0.474002
  159.810000    0.513993
  159.862500    0.461258
  159.915000    0.439254
  159.967500    0.426068
  160.020000    0.384550
  160.072500    0.377476
  160.125000    0.297694
  160.177500    0.343783
  160.230000    0.306828
  160.282500    0.270000
  160.335000    0.252935
  160.387500    0.393863
  160.440000    0.584912
  160.492500    0.670356
  160.545000    0.808699
  160.597500    1.164658
  160.650000    1.248762
  160.702500    1.190816
  160.755000    0.805168
  160.807500    0.693653
  160.860000    0.624212
  160.912500    0.634434
  160.965000    0.605412
  161.017500    0.610744
  161.070000    0.516697
  161.122500    0.482874
  161.175000    0.393560
  161.227500    0.554839
  161.280000    0.503679
  161.332500    0.575546
  161.385000    0.622693
  161.437500    0.551048
  161.490000    0.613573
  161.542500    0.533511
  161.595000    0.624253
  161.647500    0.676116
  161.700000    0.635380
  161.752500    0.469508
  161.805000    0.451307
  161.857500    0.343390
  161.910000    0.345914
  161.962500    0.480778
  162.015000    0.451520
  162.067500    0.470576
  162.120000    0.503654
  162.172500    0.750691
  162.225000    1.061982
  162.277500    1.166694
  162.330000    1.886482
  162.382500    2.050281
  162.435000    2.060062
  162.487500    1.687803
  162.540000    1.157069
  162.592500    1.047914
  162.645000    5.305742
  162.697500    5.891464
  162.750000    6.283175
  162.802500    6.521124
  162.855000    6.654627
  162.907500    6.760500
  162.960000    7.161935
  163.012500    7.716251
  163.065000    8.053421
  163.117500    8.197216
  163.170000    8.168680
  163.222500    7.949105
  163.275000    7.341334
  163.327500    6.489996
  163.380000    5.831858
  163.432500    5.172008
  163.485000    4.773555
  163.537500    4.836695
  163.590000    5.017462
  163.642500    4.970541
  163.695000    4.830779
  163.747500    5.043231
  163.800000    5.233251
  163.852500    5.581815
  163.905000    6.247092
  163.957500    6.411875
  164.010000    6.535509
  164.062500    6.718320
  164.115000    6.632009
  164.167500    6.968817
  164.220000    7.545235
  164.272500    8.242624
  164.325000    8.650455
  164.377500    8.300053
  164.430000    7.868761
  164.482500    7.484498
  164.535000    6.816942
  164.587500    6.059294
  164.640000    5.536643
  164.692500    5.281203
  164.745000    4.938155
  164.797500    4.497314
  164.850000    4.036706
  164.902500    3.420909
  164.955000    3.163192
  165.007500    2.935915
  165.060000    2.815990
  165.112500    2.886595
  165.165000    3.182628
  165.217500    3.430750
  165.270000    3.676886
  165.322500    3.595509
  165.375000    3.445570
  165.427500    3.394073
  165.480000    3.378066
  165.532500    3.675855
  165.585000    4.028759
  165.637500    4.237755
  165.690000    4.218910
  165.742500    4.129283
  165.795000    4.058339
  165.847500    3.772998
  165.900000    3.448269
  165.952500    3.281744
  166.005000    3.100016
  166.057500    3.065155
  166.110000    3.046080
  166.162500    2.994197
  166.215000    2.874118
  166.267500    2.738688
  166.320000    2.508938
  166.372500    2.359930
  166.425000    2.295057
  166.477500    2.250865
  166.530000    2.164646
  166.582500    2.145548
  166.635000    2.087154
  166.687500    2.148446
  166.740000    2.285872
  166.792500    2.430140
  166.845000    2.528038
  166.897500    2.648768
  166.950000    2.073773
  167.002500    1.831875
  167.055000    1.728534
  167.107500    1.676714
  167.160000    1.663490
  167.212500    1.628480
  167.265000    1.624267
  167.317500    1.692652
  167.370000    1.691719
  167.422500    1.767499
  167.475000    1.973658
  167.527500    2.095519
  167.580000    2.246070
  167.632500    2.418001
  167.685000    2.455967
  167.737500    2.432188
  167.790000    2.311870
  167.842500    2.338609
  167.895000    2.507138
  167.947500    2.511438
  168.000000    2.664659
  168.052500    2.630091
  168.105000    2.633572
  168.157500    2.707456
  168.210000    2.641569
  168.262500    2.696781
  168.315000    2.820775
  168.367500    2.853105
  168.420000    2.869196
  168.472500    2.701983
  168.525000    2.774973
  168.577500    2.780050
  168.630000    2.842749
  168.682500    3.056560
  168.735000    3.297498
  168.787500    3.377863
  168.840000    3.397448
  168.892500    3.482429
  168.945000    3.375620
  168.997500    3.120489
  169.050000    2.933026
  169.102500    2.836782
  169.155000    2.892856
  169.207500    2.933830
  169.260000    2.970114
  169.312500    3.079971
  169.365000    3.095170
  169.417500    3.152904
  169.470000    3.163983
  169.522500    3.073876
  169.575000    3.179762
  169.627500    3.335121
  169.680000    3.178118
  169.732500    2.990897
  169.785000    3.070175
  169.837500    2.896236
  169.890000    2.909459
  169.942500    2.521848
  169.995000    2.459319
  170.047500    2.528269
  170.100000    2.783499
  170.152500    3.114522
  170.205000    3.481578
  170.257500    3.732288
  170.310000    3.824062
  170.362500    3.852244
  170.415000    3.743400
  170.467500    3.372132
  170.520000    3.081330
  170.572500    2.827430
  170.625000    2.499392
  170.677500    2.145920
  170.730000    1.859856
  170.782500    1.657132
  170.835000    1.529922
  170.887500    1.480654
  170.940000    1.338058
  170.992500    1.374941
  171.045000    1.575711
  171.097500    1.777107
  171.150000    2.236474
  171.202500    2.762520
  171.255000    3.117614
  171.307500    3.412287
  171.360000    2.895295
  171.412500    2.523338
  171.465000    2.390526
  171.517500    2.362478
  171.570000    2.478570
  171.622500    2.339712
  171.675000    2.211799
  171.727500    2.183434
  171.780000    2.311493
  171.832500    2.205307
  171.885000    2.178355
  171.937500    2.471869
  171.990000    2.177605
  172.042500    2.125767
  172.095000    1.735602
  172.147500    1.719335
  172.200000    1.802371
  172.252500    1.997864
  172.305000    2.114988
  172.357500    2.379537
  172.410000    3.299762
  172.462500    4.346141
  172.515000    5.092680
  172.567500    4.724278
  172.620000    4.005801
  172.672500    3.314740
  172.725000    2.664832
  172.777500    2.262301
  172.830000    2.007940
  172.882500    2.123190
  172.935000    2.115681
  172.987500    2.145224
  173.040000    2.376373
  173.092500    2.320853
  173.145000    2.057068
  173.197500    2.069755
  173.250000    3.048797
  173.302500    2.955630
  173.355000    1.941217
  173.407500    1.562980
  173.460000    1.708151
  173.512500    1.957940
  173.565000    2.166287
  173.617500    2.400974
  173.670000    2.804186
  173.722500    2.958031
  173.775000    3.004447
  173.827500    2.981344
  173.880000    3.075217
  173.932500    3.115689
  173.985000    3.023555
  174.037500    2.717520
  174.090000    2.507485
  174.142500    2.329437
  174.195000    2.118348
  174.247500    2.032295
  174.300000    1.919649
  174.352500    2.079410
  174.405000    2.040243
  174.457500    2.282591
  174.510000    2.746435
  174.562500    2.998779
  174.615000    3.724041
  174.667500    3.469766
  174.720000    3.223808
  174.772500    2.650959
  174.825000    2.104905
  174.877500    2.038707
  174.930000    1.889726
  174.982500    1.881818
  175.035000    1.895500
  175.087500    1.956653
  175.140000    2.023520
  175.192500    2.029783
  175.245000    2.121902
  175.297500    2.514204
  175.350000    3.144704
  175.402500    3.529946
  175.455000    3.775864
  175.507500    3.727527
  175.560000    3.682517
  175.612500    4.003311
  175.665000    4.302402
  175.717500    4.093987
  175.770000    3.944859
  175.822500    3.848928
  175.875000    3.591478
  175.927500    3.316082
  175.980000    2.858511
  176.032500    2.618697
  176.085000    2.740296
  176.137500    3.207188
  176.190000    3.034652
  176.242500    2.952228
  176.295000    2.845373
  176.347500    2.983956
  176.400000    3.001939
  176.452500    3.088901
  176.505000    3.078348
  176.557500    3.190864
  176.610000    3.208023
  176.662500    4.491959
  176.715000    4.445822
  176.767500    3.855803
  176.820000    2.994633
  176.872500    2.802805
  176.925000    2.998691
  176.977500    3.393005
  177.030000    3.880712
  177.082500    4.089797
  177.135000    4.559439
  177.187500    4.757727
  177.240000    4.823763
  177.292500    5.013708
  177.345000    5.214575
  177.397500    4.789003
  177.450000    4.337946
  177.502500    4.017004
  177.555000    3.559084
  177.607500    3.294172
  177.660000    3.115108
  177.712500    3.067545
  177.765000    2.835504
  177.817500    2.634615
  177.870000    2.762117
  177.922500    2.765926
  177.975000    3.249918
  178.027500    3.236892
  178.080000    3.140062
  178.132500    3.467031
  178.185000    3.820527
  178.237500    3.023646
  178.290000    2.446624
  178.342500    2.169165
  178.395000    2.059077
  178.447500    2.022067
  178.500000    2.108809
  178.552500    1.957533
  178.605000    2.020583
  178.657500    2.208306
  178.710000    2.177029
  178.762500    2.445113
  178.815000    2.581131
  178.867500    2.641302
  178.920000    2.332909
  178.972500    2.487741
  179.025000    2.430617
  179.077500    2.167150
  179.130000    1.944996
  179.182500    1.930015
  179.235000    1.825697
  179.287500    1.949271
  179.340000    2.293651
  179.392500    2.760403
  179.445000    3.231569
  179.497500    3.083149
  179.550000    2.860474
  179.602500    2.787863
  179.655000    2.696629
  179.707500    2.803170
  179.760000    2.907133
  179.812500    2.918136
  179.865000    2.792625
  179.917500    2.678692
  179.970000    2.666440
  180.022500    2.788816
  180.075000    3.032971
  180.127500    3.587186
  180.180000    4.195475
  180.232500    4.581991
  180.285000    5.116160
  180.337500    4.791572
  180.390000    4.018485
  180.442500    3.467600
  180.495000    2.912660
  180.547500    2.607123
  180.600000    2.652295
  180.652500    2.566972
  180.705000    2.524109
  180.757500    2.592906
  180.810000    2.580247
  180.862500    2.675098
  180.915000    3.023403
  180.967500    3.259415
  181.020000    3.237301
  181.072500    3.335144
  181.125000    3.456248
  181.177500    3.670873
  181.230000    3.827863
  181.282500    3.962927
  181.335000    3.874993
  181.387500    3.659653
  181.440000    3.452086
  181.492500    3.288236
  181.545000    2.995165
  181.597500    2.697227
  181.650000    2.459551
  181.702500    2.351073
  181.755000    2.280310
  181.807500    2.053516
  181.860000    1.695420
  181.912500    1.565677
  181.965000    1.580535
  182.017500    1.582593
  182.070000    1.667045
  182.122500    1.703151
  182.175000    1.820964
  182.227500    1.864174
  182.280000    1.825974
  182.332500    1.912832
  182.385000    2.026557
  182.437500    2.167555
  182.490000    2.072294
  182.542500    1.827337
  182.595000    1.621975
  182.647500    1.560539
  182.700000    1.534378
  182.752500    1.527259
  182.805000    1.462450
  182.857500    1.538945
  182.910000    1.600179
  182.962500    1.734261
  183.015000    1.829284
  183.067500    1.801467
  183.120000    1.686392
  183.172500    1.680876
  183.225000    1.648196
  183.277500    1.619549
  183.330000    1.550528
  183.382500    1.513521
  183.435000    1.387610
  183.487500    1.280004
  183.540000    1.104769
  183.592500    1.062107
  183.645000    1.290898
  183.697500    1.461850
  183.750000    1.538842
  183.802500    1.620174
  183.855000    1.815791
  183.907500    1.936215
  183.960000    2.170544
  184.012500    2.493999
  184.065000    2.775060
  184.117500    3.046124
  184.170000    2.755833
  184.222500    2.638337
  184.275000    2.354061
  184.327500    2.000880
  184.380000    2.099140
  184.432500    2.212003
  184.485000    1.987699
  184.537500    1.865260
  184.590000    2.006021
  184.642500    2.222138
  184.695000    2.517259
  184.747500    2.400362
  184.800000    2.363301
  184.852500    2.601871
  184.905000    3.122949
  184.957500    3.756982
  185.010000    3.968079
  185.062500    3.441440
  185.115000    2.657056
  185.167500    2.196384
  185.220000    1.757721
  185.272500    1.460592
  185.325000    1.196079
  185.377500    1.084077
  185.430000    1.083367
  185.482500    1.355955
  185.535000    1.373551
  185.587500    1.413217
  185.640000    1.629072
  185.692500    1.571340
  185.745000    1.629331
  185.797500    1.853737
  185.850000    1.809840
  185.902500    1.241052
  185.955000    1.250055
  186.007500    1.432864
  186.060000    1.664397
  186.112500    1.879557
  186.165000    2.100616
  186.217500    2.198427
  186.270000    2.625575
  186.322500    2.969155
  186.375000    3.307654
  186.427500    3.526085
  186.480000    3.501357
  186.532500    3.040840
  186.585000    2.581632
  186.637500    2.353130
  186.690000    2.249264
  186.742500    2.256634
  186.795000    2.205154
  186.847500    2.405320
  186.900000    2.642982
  186.952500    2.847167
  187.005000    3.109390
  187.057500    3.371654
  187.110000    3.704954
  187.162500    4.269742
  187.215000    4.161934
  187.267500    3.962317
  187.320000    3.773643
  187.372500    3.743876
  187.425000    4.048343
  187.477500    3.998344
  187.530000    3.860754
  187.582500    3.706928
  187.635000    3.603503
  187.687500    3.541282
  187.740000    3.448739
  187.792500    3.625324
  187.845000    3.537621
  187.897500    3.433797
  187.950000    3.332397
  188.002500    2.682776
  188.055000    2.214680
  188.107500    2.020288
  188.160000    1.952888
  188.212500    1.874889
  188.265000    2.028202
  188.317500    2.083410
  188.370000    2.340463
  188.422500    2.505620
  188.475000    2.790402
  188.527500    2.916355
  188.580000    3.000200
  188.632500    3.005446
  188.685000    3.001749
  188.737500    3.216836
  188.790000    3.250417
  188.842500    3.381255
  188.895000    3.538329
  188.947500    3.662902
  189.000000    3.512618
  189.052500    3.473035
  189.105000    3.542896
  189.157500    3.591835
  189.210000    3.241362
  189.262500    2.910096
  189.315000    2.682315
  189.367500    2.533934
  189.420000    2.630438
  189.472500    2.728738
  189.525000    3.100517
  189.577500    3.663640
  189.630000    3.711844
  189.682500    3.595238
  189.735000    3.617002
  189.787500    3.522292
  189.840000    3.455630
  189.892500    3.538932
  189.945000    3.552671
  189.997500    3.556070
  190.050000    3.632756
  190.102500    3.647478
  190.155000    3.497283
  190.207500    3.610086
  190.260000    3.704687
  190.312500    3.624429
  190.365000    3.550303
  190.417500    3.399146
  190.470000    2.881746
  190.522500    2.631890
  190.575000    2.662606
  190.627500    2.685939
  190.680000    2.993912
  190.732500    3.360777
  190.785000    3.287207
  190.837500    3.256075
  190.890000    3.214589
  190.942500    3.218508
  190.995000    3.258696
  191.047500    3.242918
  191.100000    3.382233
  191.152500    3.397531
  191.205000    3.145972
  191.257500    2.717963
  191.310000    2.391412
  191.362500    2.299869
  191.415000    2.203974
  191.467500    2.128911
  191.520000    2.191992
  191.572500    2.272642
  191.625000    2.402148
  191.677500    2.724747
  191.730000    2.641506
  191.782500    2.681448
  191.835000    2.606843
  191.887500    2.463223
  191.940000    2.194898
  191.992500    2.002287
  192.045000    1.667821
  192.097500    1.495250
  192.150000    1.482783
  192.202500    1.304643
  192.255000    1.086576
  192.307500    1.149296
  192.360000    1.267712
  192.412500    1.181610
  192.465000    1.561842
  192.517500    2.065868
  192.570000    2.202091
  192.622500    2.316975
  192.675000    2.009872
  192.727500    2.077525
  192.780000    1.852923
  192.832500    1.869731
  192.885000    1.806219
  192.937500    1.702732
  192.990000    1.642924
  193.042500    1.706961
  193.095000    2.005155
  193.147500    2.125045
  193.200000    2.252098
  193.252500    2.243547
  193.305000    2.206036
  193.357500    2.064365
  193.410000    1.971191
  193.462500    1.930140
  193.515000    1.823548
  193.567500    1.624673
  193.620000    1.603435
  193.672500    1.606039
  193.725000    1.667777
  193.777500    1.503510
  193.830000    1.465143
  193.882500    1.568810
  193.935000    1.599000
  193.987500    1.404476
  194.040000    0.930967
  194.092500    0.809028
  194.145000    0.771576
  194.197500    0.912663
  194.250000    0.893509
  194.302500    0.812040
  194.355000    0.895649
  194.407500    0.882091
  194.460000    0.997626
  194.512500    1.185187
  194.565000    1.273891
  194.617500    1.268460
  194.670000    1.237748
  194.722500    1.084242
  194.775000    1.132655
  194.827500    1.297152
  194.880000    1.893816
  194.932500    1.760889
  194.985000    1.635075
  195.037500    1.596001
  195.090000    1.240794
  195.142500    1.172574
  195.195000    0.901881
  195.247500    0.552508
  195.300000    0.458950
  195.352500    0.498558
  195.405000    0.619454
  195.457500    0.723912
  195.510000    0.905747
  195.562500    1.122730
  195.615000    1.256813
  195.667500    1.265474
  195.720000    1.258653
  195.772500    1.497758
  195.825000    1.411760
  195.877500    1.138232
  195.930000    1.019125
  195.982500    1.199175
  196.035000    1.300818
  196.087500    1.203543
  196.140000    0.958513
  196.192500    0.993341
  196.245000    0.904540
  196.297500    0.817710
  196.350000    0.822967
  196.402500    0.874081
  196.455000    0.965730
  196.507500    0.946863
  196.560000    0.981418
  196.612500    1.074167
  196.665000    1.215529
  196.717500    1.313312
  196.770000    1.393700
  196.822500    1.387699
  196.875000    1.533918
  196.927500    1.535196
  196.980000    1.527240
  197.032500    1.335693
  197.085000    0.983218
  197.137500    0.787707
  197.190000    0.614360
  197.242500    0.634622
  197.295000    0.691248
  197.347500    0.808041
  197.400000    0.869035
  197.452500    0.786976
  197.505000    0.893412
  197.557500    0.967718
  197.610000    1.041805
  197.662500    0.988100
  197.715000    0.921408
  197.767500    0.923235
  197.820000    0.997090
  197.872500    0.934956
  197.925000    0.859071
  197.977500    0.811649
  198.030000    0.723544
  198.082500    0.792587
  198.135000    0.885413
  198.187500    0.783793
  198.240000    0.800320
  198.292500    0.936844
  198.345000    1.033403
  198.397500    1.579169
  198.450000    1.555936
  198.502500    1.748394
  198.555000    1.748112
  198.607500    1.660535
  198.660000    1.227748
  198.712500    1.210896
  198.765000    1.581242
  198.817500    2.169401
  198.870000    2.637558
  198.922500    3.070058
  198.975000    3.409371
  199.027500    3.597280
  199.080000    3.820309
  199.132500    3.772117
  199.185000    3.478167
  199.237500    3.031545
  199.290000    2.745234
  199.342500    2.613287
  199.395000    2.403575
  199.447500    2.215532
  199.500000    1.968096
  199.552500    2.067564
  199.605000    2.360572
  199.657500    2.457207
  199.710000    2.595587
  199.762500    2.541940
  199.815000    2.317048
  199.867500    2.220893
  199.920000    2.016151
  199.972500    1.627685
  200.025000    1.503542
  200.077500    1.359730
  200.130000    1.154788
  200.182500    1.049430
  200.235000    1.026002
  200.287500    0.809834
  200.340000    0.644491
  200.392500    0.735698
  200.445000    0.815005
  200.497500    0.617054
  200.550000    0.569810
  200.602500    0.587703
  200.655000    0.547150
  200.707500    0.662898
  200.760000    0.735640
  200.812500    0.648751
  200.865000    0.686175
  200.917500    0.734263
  200.970000    0.643802
  201.022500    0.766793
  201.075000    0.830364
  201.127500    0.817361
  201.180000    0.790192
  201.232500    0.813261
  201.285000    0.773726
  201.337500    0.729083
  201.390000    0.745987
  201.442500    0.815212
  201.495000    0.909419
  201.547500    1.168800
  201.600000    1.135524
  201.652500    0.975367
  201.705000    0.918219
  201.757500    0.830799
  201.810000    0.960023
  201.862500    0.870541
  201.915000    0.491673
  201.967500    0.461472
  202.020000    0.469579
  202.072500    0.461158
  202.125000    0.660408
  202.177500    1.237651
  202.230000    1.265629
  202.282500    1.347650
  202.335000    1.100413
  202.387500    0.776236
  202.440000    0.877605
  202.492500    0.952359
  202.545000    0.824848
  202.597500    0.844105
  202.650000    0.791181
  202.702500    0.775878
  202.755000    0.948165
  202.807500    0.907774
  202.860000    0.981553
  202.912500    0.896729
  202.965000    0.864073
  203.017500    0.841689
  203.070000    0.874307
  203.122500    1.096373
  203.175000    1.440377
  203.227500    1.418691
  203.280000    1.529305
  203.332500    1.254756
  203.385000    0.993754
  203.437500    0.910018
  203.490000    0.526319
  203.542500    0.442443
  203.595000    0.441511
  203.647500    0.612042
  203.700000    0.879627
  203.752500    1.023040
  203.805000    0.878343
  203.857500    0.690453
  203.910000    0.724727
  203.962500    0.849701
  204.015000    0.909748
  204.067500    0.895966
  204.120000    0.959563
  204.172500    1.072613
  204.225000    1.001655
  204.277500    1.033014
  204.330000    1.140213
  204.382500    1.209952
  204.435000    1.095703
  204.487500    1.053478
  204.540000    1.045794
  204.592500    1.140937
  204.645000    0.930487
  204.697500    0.871873
  204.750000    0.805474
  204.802500    1.131291
  204.855000    1.363712
  204.907500    1.142947
  204.960000    0.959952
  205.012500    0.974188
  205.065000    0.769034
  205.117500    0.686828
  205.170000    0.654789
  205.222500    0.664924
  205.275000    0.660095
  205.327500    0.572582
  205.380000    0.535537
  205.432500    0.724189
  205.485000    1.271961
  205.537500    1.394214
  205.590000    1.377477
  205.642500    1.112398
  205.695000    1.056347
  205.747500    0.894815
  205.800000    0.905691
  205.852500    0.960824
  205.905000    0.972800
  205.957500    0.680323
  206.010000    0.581712
  206.062500    0.625761
  206.115000    0.663628
  206.167500    0.827036
  206.220000    0.903359
  206.272500    0.887235
  206.325000    0.985435
  206.377500    0.897075
  206.430000    0.959886
  206.482500    1.168635
  206.535000    1.229269
  206.587500    1.009426
  206.640000    0.880485
  206.692500    0.932210
  206.745000    1.003734
  206.797500    0.947193
  206.850000    0.947640
  206.902500    1.179236
  206.955000    1.508124
  207.007500    1.985202
  207.060000    2.449788
  207.112500    3.102642
  207.165000    2.713776
  207.217500    1.965633
  207.270000    1.513229
  207.322500    1.388916
  207.375000    1.428550
  207.427500    1.326896
  207.480000    1.775575
  207.532500    1.838733
  207.585000    1.561929
  207.637500    1.325584
  207.690000    1.268913
  207.742500    1.427591
  207.795000    1.733412
  207.847500    1.736838
  207.900000    1.629612
  207.952500    1.712990
  208.005000    1.885226
  208.057500    2.161011
  208.110000    2.534513
  208.162500    2.630127
  208.215000    2.644268
  208.267500    2.498979
  208.320000    2.130800
  208.372500    1.613343
  208.425000    0.987031
  208.477500    0.560187
  208.530000    0.364575
  208.582500    0.369727
  208.635000    0.341035
  208.687500    0.216193
  208.740000    0.176822
  208.792500    0.203086
  208.845000    0.270473
  208.897500    0.621380
  208.950000    1.059712
  209.002500    1.511760
  209.055000    1.489216
  209.107500    1.256434
  209.160000    1.201176
  209.212500    1.061338
  209.265000    1.142900
  209.317500    1.311132
  209.370000    1.282363
  209.422500    0.753916
  209.475000    0.767205
  209.527500    0.751165
  209.580000    0.447053
  209.632500    0.274076
  209.685000    0.190490
  209.737500    0.178785
  209.790000    0.203472
  209.842500    0.222814
  209.895000    0.308011
  209.947500    0.518686
  210.000000    0.794920
  210.052500    0.931553
  210.105000    1.141017
  210.157500    1.311278
  210.210000    1.624822
  210.262500    1.905955
  210.315000    2.594265
  210.367500    3.167688
  210.420000    3.537056
  210.472500    3.497127
  210.525000    3.816813
  210.577500    3.891919
  210.630000    4.131550
  210.682500    4.375704
  210.735000    4.642171
  210.787500    4.752167
  210.840000    4.612362
  210.892500    4.421019
  210.945000    4.268658
  210.997500    3.938713
  211.050000    3.715234
  211.102500    3.298773
  211.155000    3.041787
  211.207500    2.762586
  211.260000    2.582507
  211.312500    2.508020
  211.365000    2.461093
  211.417500    2.794314
  211.470000    2.638259
  211.522500    2.136310
  211.575000    2.091748
  211.627500    1.990181
  211.680000    1.874291
  211.732500    1.587122
  211.785000    1.292314
  211.837500    1.615902
  211.890000    1.826490
  211.942500    1.598717
  211.995000    1.473975
  212.047500    1.471939
  212.100000    1.653550
  212.152500    1.844811
  212.205000    2.114304
  212.257500    1.726640
  212.310000    0.862240
  212.362500    0.497741
  212.415000    0.552374
  212.467500    0.577341
  212.520000    0.775506
  212.572500    0.941555
  212.625000    1.118438
  212.677500    0.955122
  212.730000    0.932104
  212.782500    1.042987
  212.835000    1.183332
  212.887500    1.402777
  212.940000    1.883198
  212.992500    2.176711
  213.045000    1.697527
  213.097500    1.463432
  213.150000    1.496037
  213.202500    1.619939
  213.255000    2.134158
  213.307500    2.050524
  213.360000    2.186844
  213.412500    1.962694
  213.465000    1.906006
  213.517500    2.018968
  213.570000    2.079701
  213.622500    1.708401
  213.675000    1.465932
  213.727500    1.419353
  213.780000    1.320951
  213.832500    1.369074
  213.885000    1.286947
  213.937500    1.327031
  213.990000    1.403184
  214.042500    1.523409
  214.095000    1.737295
  214.147500    1.803170
  214.200000    1.835533
  214.252500    1.592269
  214.305000    1.272027
  214.357500    1.123791
  214.410000    1.116697
  214.462500    1.395383
  214.515000    1.732336
  214.567500    1.236351
  214.620000    1.219130
  214.672500    1.076227
  214.725000    1.095096
  214.777500    1.202133
  214.830000    1.065783
  214.882500    1.045755
  214.935000    1.066809
  214.987500    1.090880
  215.040000    1.277299
  215.092500    1.482037
  215.145000    1.435130
  215.197500    1.456245
  215.250000    1.425087
  215.302500    1.422784
  215.355000    1.342541
  215.407500    1.272832
  215.460000    1.471567
  215.512500    1.699203
  215.565000    1.846910
  215.617500    1.961139
  215.670000    2.309314
  215.722500    2.454947
  215.775000    2.758474
  215.827500    3.186583
  215.880000    3.336430
  215.932500    3.211159
  215.985000    2.842372
  216.037500    2.595286
  216.090000    2.187390
  216.142500    1.903096
  216.195000    1.815470
  216.247500    1.882295
  216.300000    1.944747
  216.352500    2.000450
  216.405000    2.012385
  216.457500    1.996515
  216.510000    2.255167
  216.562500    2.358955
  216.615000    2.136371
  216.667500    1.809559
  216.720000    1.482780
  216.772500    1.253423
  216.825000    0.942436
  216.877500    0.798528
  216.930000    0.866885
  216.982500    0.843170
  217.035000    1.035821
  217.087500    1.063745
  217.140000    1.704343
  217.192500    2.471418
  217.245000    3.035924
  217.297500    2.435361
  217.350000    1.557375
  217.402500    1.172212
  217.455000    1.306059
  217.507500    1.494678
  217.560000    1.704813
  217.612500    1.908413
  217.665000    1.925098
  217.717500    2.060142
  217.770000    2.443908
  217.822500    2.736928
  217.875000    2.999601
  217.927500    3.280812
  217.980000    3.429726
  218.032500    3.459767
  218.085000    3.415360
  218.137500    3.344841
  218.190000    3.181378
  218.242500    3.141214
  218.295000    3.024808
  218.347500    3.116951
  218.400000    3.000920
  218.452500    2.955709
  218.505000    2.741488
  218.557500    2.845053
  218.610000    3.025709
  218.662500    3.209821
  218.715000    3.424151
  218.767500    3.774623
  218.820000    3.778801
  218.872500    3.793975
  218.925000    3.717699
  218.977500    3.669969
  219.030000    3.175731
  219.082500    2.859860
  219.135000    2.553287
  219.187500    2.199471
  219.240000    2.408415
  219.292500    2.545602
  219.345000    2.389146
  219.397500    2.249635
  219.450000    2.148955
  219.502500    1.993042
  219.555000    1.888944
  219.607500    1.991954
  219.660000    2.194289
  219.712500    2.262021
  219.765000    2.318837
  219.817500    1.929725
  219.870000    1.691974
  219.922500    1.379076
  219.975000    1.315259
  220.027500    1.356395
  220.080000    1.280871
  220.132500    1.184334
  220.185000    1.616902
  220.237500    2.218895
  220.290000    2.437953
  220.342500    2.016585
  220.395000    1.930646
  220.447500    1.776126
  220.500000    1.626842
  220.552500    1.518251
  220.605000    1.863573
  220.657500    2.361675
  220.710000    2.345174
  220.762500    2.756524
  220.815000    2.711539
  220.867500    2.006571
  220.920000    1.653650
  220.972500    1.420116
  221.025000    1.129235
  221.077500    1.025747
  221.130000    1.034277
  221.182500    1.153593
  221.235000    1.185209
  221.287500    1.333294
  221.340000    1.611139
  221.392500    1.792311
  221.445000    1.841045
  221.497500    1.803164
  221.550000    1.725584
  221.602500    1.788683
  221.655000    1.719306
  221.707500    1.642569
  221.760000    1.447658
  221.812500    1.471719
  221.865000    1.483979
  221.917500    1.604425
  221.970000    1.370875
  222.022500    1.161844
  222.075000    1.140746
  222.127500    1.372285
  222.180000    0.980000
  222.232500    0.736943
  222.285000    0.540544
  222.337500    0.529967
  222.390000    0.671211
  222.442500    0.876157
  222.495000    1.244663
  222.547500    1.189119
  222.600000    0.767541
  222.652500    0.519163
  222.705000    0.507317
  222.757500    0.366359
  222.810000    0.193932
  222.862500    0.200386
  222.915000    0.280392
  222.967500    0.615666
  223.020000    0.849079
  223.072500    0.705268
  223.125000    0.662956
  223.177500    0.635445
  223.230000    0.817629
  223.282500    0.926529
  223.335000    1.192527
  223.387500    1.283016
  223.440000    1.595283
  223.492500    1.339552
  223.545000    1.083106
  223.597500    0.834326
  223.650000    0.381982
  223.702500    0.238873
  223.755000    0.322538
  223.807500    0.389921
  223.860000    0.592560
  223.912500    0.880678
  223.965000    0.926202
  224.017500    1.028330
  224.070000    1.216004
  224.122500    1.167418
  224.175000    1.306420
  224.227500    1.472066
  224.280000    1.321811
  224.332500    0.984252
  224.385000    1.014706
  224.437500    1.190725
  224.490000    1.437791
  224.542500    1.712009
  224.595000    1.996397
  224.647500    2.089191
  224.700000    1.788530
  224.752500    1.426270
  224.805000    1.195251
  224.857500    1.127966
  224.910000    1.146642
  224.962500    1.049876
  225.015000    0.879771
  225.067500    0.963941
  225.120000    0.954706
  225.172500    0.867396
  225.225000    0.731117
  225.277500    0.636884
  225.330000    0.592802
  225.382500    0.532129
  225.435000    0.433982
  225.487500    0.388467
  225.540000    0.381774
  225.592500    0.424080
  225.645000    0.265091
  225.697500    0.301172
  225.750000    0.193001
  225.802500    0.339973
  225.855000    0.430533
  225.907500    0.265647
  225.960000    0.113776
  226.012500    0.130361
  226.065000    0.243929
  226.117500    0.341479
  226.170000    0.505857
  226.222500    0.791583
  226.275000    0.842460
  226.327500    0.837084
  226.380000    0.833687
  226.432500    0.823413
  226.485000    0.854683
  226.537500    0.892532
  226.590000    0.881923
  226.642500    0.825543
  226.695000    0.812453
  226.747500    0.833011
  226.800000    0.633524
  226.852500    0.528839
  226.905000    0.443463
  226.957500    0.413458
  227.010000    0.396130
  227.062500    0.304353
  227.115000    0.353535
  227.167500    0.497740
  227.220000    0.601237
  227.272500    0.641087
  227.325000    0.683042
  227.377500    0.661623
  227.430000    0.586039
  227.482500    0.471359
  227.535000    0.455223
  227.587500    0.519044
  227.640000    0.406667
  227.692500    0.322741
  227.745000    0.276400
  227.797500    0.301404
  227.850000    0.402240
  227.902500    0.542037
  227.955000    0.733547
  228.007500    0.868966
  228.060000    1.237340
  228.112500    1.726217
  228.165000    1.885698
  228.217500    2.101830
  228.270000    2.443148
  228.322500    2.650580
  228.375000    2.685500
  228.427500    2.405751
  228.480000    2.117487
  228.532500    1.927653
  228.585000    1.675586
  228.637500    1.661213
  228.690000    1.642601
  228.742500    1.682068
  228.795000    1.504811
  228.847500    1.349255
  228.900000    1.279463
  228.952500    1.002014
  229.005000    0.850487
  229.057500    0.789797
  229.110000    0.511678
  229.162500    0.724139
  229.215000    0.710717
  229.267500    0.575963
  229.320000    0.440994
  229.372500    0.502075
  229.425000    0.708612
  229.477500    0.960905
  229.530000    1.257096
  229.582500    1.547270
  229.635000    1.941602
  229.687500    1.965227
  229.740000    2.072161
  229.792500    2.173022
  229.845000    2.221846
  229.897500    2.312186
  229.950000    2.699387
  230.002500    2.901859
  230.055000    2.743180
  230.107500    2.638234
  230.160000    2.488001
  230.212500    2.320997
  230.265000    2.108562
  230.317500    2.085032
  230.370000    1.922062
  230.422500    1.404721
  230.475000    0.967842
  230.527500    0.760316
  230.580000    0.748958
  230.632500    0.667690
  230.685000    0.551032
  230.737500    0.648570
  230.790000    0.667271
  230.842500    0.741790
  230.895000    0.742003
  230.947500    0.610173
  231.000000    0.576273
  231.052500    0.545253
  231.105000    0.559833
  231.157500    0.699378
  231.210000    0.782392
  231.262500    0.948374
  231.315000    0.962418
  231.367500    1.039703
  231.420000    0.999445
  231.472500    1.131892
  231.525000    1.403801
  231.577500    1.459724
  231.630000    1.576373
  231.682500    1.444338
  231.735000    1.096512
  231.787500    0.770050
  231.840000    0.606374
  231.892500    0.557573
  231.945000    0.750846
  231.997500    0.670896
  232.050000    0.738874
  232.102500    0.757441
  232.155000    0.808087
  232.207500    0.794700
  232.260000    0.918839
  232.312500    0.968069
  232.365000    1.248062
  232.417500    1.441239
  232.470000    1.550414
  232.522500    1.622155
  232.575000    1.824915
  232.627500    2.005246
  232.680000    2.170184
  232.732500    2.202072
  232.785000    2.107589
  232.837500    1.833008
  232.890000    1.768880
  232.942500    1.591968
  232.995000    1.421932
  233.047500    1.384720
  233.100000    1.279224
  233.152500    1.265376
  233.205000    1.227434
  233.257500    1.107293
  233.310000    1.203889
  233.362500    1.177200
  233.415000    1.420847
  233.467500    1.807423
  233.520000    2.129097
  233.572500    2.307082
  233.625000    2.733750
  233.677500    3.014701
  233.730000    2.454499
  233.782500    2.101017
  233.835000    1.844099
  233.887500    1.657340
  233.940000    1.594971
  233.992500    1.587266
  234.045000    1.583558
  234.097500    1.607676
  234.150000    1.566202
  234.202500    1.563802
  234.255000    1.426547
  234.307500    1.238220
  234.360000    1.233469
  234.412500    1.321219
  234.465000    1.595478
  234.517500    1.886042
  234.570000    1.902761
  234.622500    1.657415
  234.675000    1.301022
  234.727500    1.038238
  234.780000    1.066571
  234.832500    1.217503
  234.885000    1.342872
  234.937500    1.418615
  234.990000    1.505813
  235.042500    1.487615
  235.095000    1.455000
  235.147500    1.488118
  235.200000    1.546867
  235.252500    1.554954
  235.305000    1.740049
  235.357500    1.965114
  235.410000    2.082167
  235.462500    2.057527
  235.515000    1.701666
  235.567500    1.534813
  235.620000    1.284199
  235.672500    1.201942
  235.725000    1.108185
  235.777500    1.143253
  235.830000    1.231586
  235.882500    1.026307
  235.935000    0.873523
  235.987500    1.055642
  236.040000    1.306054
  236.092500    1.352095
  236.145000    1.079644
  236.197500    1.083478
  236.250000    1.026453
  236.302500    0.911759
  236.355000    0.841380
  236.407500    0.533103
  236.460000    0.453829
  236.512500    0.546447
  236.565000    0.631918
  236.617500    0.814691
  236.670000    0.665515
  236.722500    0.752574
  236.775000    0.725781
  236.827500    0.644071
  236.880000    0.468977
  236.932500    0.429116
  236.985000    0.717263
  237.037500    1.187420
  237.090000    0.944277
  237.142500    0.910634
  237.195000    0.528722
  237.247500    0.442768
  237.300000    0.515225
  237.352500    0.635250
  237.405000    0.855386
  237.457500    1.364441
  237.510000    2.073495
  237.562500    2.303979
  237.615000    2.305961
  237.667500    2.203502
  237.720000    2.119595
  237.772500    2.136304
  237.825000    1.884451
  237.877500    1.704357
  237.930000    1.715757
  237.982500    2.059217
  238.035000    2.462413
  238.087500    2.690920
  238.140000    2.970027
  238.192500    2.692742
  238.245000    2.913686
  238.297500    2.949949
  238.350000    3.291512
  238.402500    2.925150
  238.455000    2.420595
  238.507500    2.245039
  238.560000    2.242506
  238.612500    1.968772
  238.665000    1.896714
  238.717500    1.906410
  238.770000    1.618758
  238.822500    1.628172
  238.875000    1.687769
  238.927500    1.648548
  238.980000    1.635296
  239.032500    1.724261
  239.085000    1.711515
  239.137500    1.725789
  239.190000    1.914922
  239.242500    2.022647
  239.295000    2.384545
  239.347500    2.668829
  239.400000    3.022403
  239.452500    3.231714
  239.505000    3.268236
  239.557500    3.407116
  239.610000    3.074765
  239.662500    3.078954
  239.715000    3.059588
  239.767500    2.970732
  239.820000    2.756531
  239.872500    2.721837
  239.925000    2.445389
  239.977500    2.007997
  240.030000    1.871184
  240.082500    1.713159
  240.135000    1.790136
  240.187500    1.535702
  240.240000    1.382171
  240.292500    1.494693
  240.345000    1.503269
  240.397500    1.581556
  240.450000    1.539157
  240.502500    1.566530
  240.555000    1.918194
  240.607500    1.854606
  240.660000    1.945490
  240.712500    2.410323
  240.765000    2.593028
  240.817500    2.963670
  240.870000    3.128423
  240.922500    3.261235
  240.975000    3.206238
  241.027500    3.055941
  241.080000    3.030684
  241.132500    2.937763
  241.185000    2.647863
  241.237500    2.800061
  241.290000    2.951250
  241.342500    3.114807
  241.395000    3.465391
  241.447500    3.703140
  241.500000    3.823114
  241.552500    3.892897
  241.605000    3.331936
  241.657500    3.025694
  241.710000    2.981771
  241.762500    2.734673
  241.815000    2.624410
  241.867500    1.992743
  241.920000    1.574484
  241.972500    1.336027
  242.025000    0.997072
  242.077500    0.801761
  242.130000    0.705380
  242.182500    0.822596
  242.235000    1.469414
  242.287500    1.700237
  242.340000    1.527157
  242.392500    1.252972
  242.445000    1.037240
  242.497500    1.087276
  242.550000    1.252498
  242.602500    1.301313
  242.655000    1.305768
  242.707500    1.228156
  242.760000    1.193823
  242.812500    1.245359
  242.865000    1.324687
  242.917500    1.491778
  242.970000    1.616574
  243.022500    1.555500
  243.075000    1.331577
  243.127500    1.126492
  243.180000    1.027220
  243.232500    1.052765
  243.285000    1.473158
  243.337500    1.350432
  243.390000    1.164293
  243.442500    0.861615
  243.495000    0.595256
  243.547500    0.430343
  243.600000    0.396063
  243.652500    0.383075
  243.705000    0.369913
  243.757500    0.455331
  243.810000    0.509399
  243.862500    0.552609
  243.915000    0.678839
  243.967500    0.855675
  244.020000    0.846801
  244.072500    1.018829
  244.125000    1.249773
  244.177500    1.612482
  244.230000    2.294692
  244.282500    2.409650
  244.335000    2.704779
  244.387500    3.448967
  244.440000    3.902128
  244.492500    4.005474
  244.545000    4.046646
  244.597500    3.940272
  244.650000    3.659768
  244.702500    3.042711
  244.755000    2.375163
  244.807500    2.052752
  244.860000    1.839107
  244.912500    1.780589
  244.965000    1.489624
  245.017500    1.310309
  245.070000    1.273770
  245.122500    1.463074
  245.175000    1.830477
  245.227500    2.080051
  245.280000    2.213115
  245.332500    2.008309
  245.385000    1.978841
  245.437500    1.941941
  245.490000    1.869392
  245.542500    1.893661
  245.595000    1.812108
  245.647500    1.759664
  245.700000    1.580548
  245.752500    1.729069
  245.805000    1.657651
  245.857500    1.692581
  245.910000    1.710921
  245.962500    1.763122
  246.015000    1.915144
  246.067500    1.990878
  246.120000    2.240597
  246.172500    2.692455
  246.225000    3.232619
  246.277500    3.429822
  246.330000    3.238954
  246.382500    3.450475
  246.435000    3.819403
  246.487500    4.049375
  246.540000    4.217793
  246.592500    4.508226
  246.645000    4.562818
  246.697500    4.486079
  246.750000    4.481273
  246.802500    4.311619
  246.855000    4.548799
  246.907500    4.798756
  246.960000    4.405764
  247.012500    4.005938
  247.065000    3.740324
  247.117500    3.651685
  247.170000    3.621094
  247.222500    3.502995
  247.275000    3.280674
  247.327500    2.986758
  247.380000    2.854639
  247.432500    2.479259
  247.485000    2.461349
  247.537500    2.349715
  247.590000    2.158513
  247.642500    2.129517
  247.695000    2.237458
  247.747500    2.224724
  247.800000    2.077166
  247.852500    1.896115
  247.905000    1.659058
  247.957500    1.553952
  248.010000    1.678002
  248.062500    1.723552
  248.115000    1.695648
  248.167500    1.907688
  248.220000    2.455360
  248.272500    2.964685
  248.325000    3.583095
  248.377500    3.798961
  248.430000    4.044856
  248.482500    4.161977
  248.535000    4.127684
  248.587500    3.905004
  248.640000    3.712077
  248.692500    3.569012
  248.745000    3.499627
  248.797500    3.247062
  248.850000    2.688995
  248.902500    2.321214
  248.955000    2.057243
  249.007500    1.820142
  249.060000    1.578111
  249.112500    1.649071
  249.165000    2.124505
  249.217500    2.821018
  249.270000    3.562752
  249.322500    3.949686
  249.375000    3.885143
  249.427500    3.402143
  249.480000    2.789024
  249.532500    2.307563
  249.585000    1.951622
  249.637500    1.537058
  249.690000    1.265208
  249.742500    1.387205
  249.795000    1.231723
  249.847500    1.157836
  249.900000    1.574062
  249.952500    1.910874
  250.005000    1.790608
  250.057500    1.451600
  250.110000    1.176741
  250.162500    0.854110
  250.215000    0.713424
  250.267500    0.531891
  250.320000    0.324853
  250.372500    0.298550
  250.425000    0.508694
  250.477500    0.581156
  250.530000    0.552030
  250.582500    0.444522
  250.635000    0.261825
  250.687500    0.250437
  250.740000    0.419428
  250.792500    0.730463
  250.845000    0.593048
  250.897500    0.271565
  250.950000    0.163376
  251.002500    0.344683
  251.055000    0.454693
  251.107500    0.498625
  251.160000    0.373886
  251.212500    0.358132
  251.265000    0.415351
  251.317500    0.544448
  251.370000    0.704028
  251.422500    0.924516
  251.475000    1.193604
  251.527500    1.296391
  251.580000    1.015759
  251.632500    0.836992
  251.685000    0.644411
  251.737500    0.661279
  251.790000    0.508947
  251.842500    0.459478
  251.895000    0.510081
  251.947500    0.555421
  252.000000    0.679437
  252.052500    0.701216
  252.105000    0.764943
  252.157500    0.930000
  252.210000    1.071987
  252.262500    1.135666
  252.315000    1.218887
  252.367500    1.268524
  252.420000    1.255827
  252.472500    1.164444
  252.525000    1.127282
  252.577500    1.200425
  252.630000    1.265020
  252.682500    1.497752
  252.735000    1.885515
  252.787500    1.960391
  252.840000    2.033953
  252.892500    1.943152
  252.945000    1.843678
  252.997500    1.770282
  253.050000    1.836709
  253.102500    2.017041
  253.155000    2.283352
  253.207500    2.318070
  253.260000    2.593267
  253.312500    2.974960
  253.365000    3.073734
  253.417500    3.021062
  253.470000    2.843519
  253.522500    2.454580
  253.575000    1.824835
  253.627500    1.380845
  253.680000    1.022660
  253.732500    0.852196
  253.785000    0.586902
  253.837500    0.451303
  253.890000    0.363536
  253.942500    0.290025
  253.995000    0.299754
  254.047500    0.305412
  254.100000    0.333208
  254.152500    0.308003
  254.205000    0.323990
  254.257500    0.307894
  254.310000    0.280413
  254.362500    0.271937
  254.415000    0.329698
  254.467500    0.285458
  254.520000    0.228654
  254.572500    0.263195
  254.625000    0.345785
  254.677500    0.419555
  254.730000    0.590032
  254.782500    0.633868
  254.835000    0.554183
  254.887500    0.555207
  254.940000    0.590124
  254.992500    0.718563
  255.045000    0.671543
  255.097500    0.751426
  255.150000    0.903926
  255.202500    1.279676
  255.255000    1.766530
  255.307500    2.136177
  255.360000    2.187847
  255.412500    2.181850
  255.465000    1.982892
  255.517500    2.087925
  255.570000    1.767638
  255.622500    1.407901
  255.675000    1.024055
  255.727500    0.903819
  255.780000    0.780179
  255.832500    0.725161
  255.885000    0.814921
  255.937500    0.841833
  255.990000    0.872295
  256.042500    0.977719
  256.095000    1.089645
  256.147500    1.129804
  256.200000    1.224087
  256.252500    1.325927
  256.305000    1.227889
  256.357500    1.006971
  256.410000    0.998103
  256.462500    0.963263
  256.515000    0.974921
  256.567500    0.976102
  256.620000    1.113695
  256.672500    1.563652
  256.725000    1.370333
  256.777500    0.999278
  256.830000    0.691752
  256.882500    0.712207
  256.935000    0.858931
  256.987500    0.913708
  257.040000    1.056081
  257.092500    0.851178
  257.145000    0.940294
  257.197500    1.346029
  257.250000    2.015252
  257.302500    2.349402
  257.355000    2.208550
  257.407500    2.170828
  257.460000    2.101052
  257.512500    2.186226
  257.565000    2.017496
  257.617500    1.839609
  257.670000    1.759019
  257.722500    1.734695
  257.775000    1.649211
  257.827500    1.669243
  257.880000    1.564264
  257.932500    1.569395
  257.985000    1.867871
  258.037500    1.929241
  258.090000    1.795424
  258.142500    1.785021
  258.195000    1.578344
  258.247500    1.316508
  258.300000    1.036204
  258.352500    1.027346
  258.405000    1.112977
  258.457500    1.263406
  258.510000    1.471614
  258.562500    1.512020
  258.615000    1.329127
  258.667500    1.201462
  258.720000    1.284516
  258.772500    1.179042
  258.825000    1.161107
  258.877500    1.255337
  258.930000    1.078650
  258.982500    1.145063
  259.035000    1.016332
  259.087500    0.965262
  259.140000    0.898062
  259.192500    0.943920
  259.245000    1.010224
  259.297500    1.056737
  259.350000    1.100353
  259.402500    1.185348
  259.455000    1.311955
  259.507500    1.383093
  259.560000    1.351471
  259.612500    1.230473
  259.665000    1.074317
  259.717500    0.792792
  259.770000    0.665812
  259.822500    0.634455
  259.875000    0.665108
  259.927500    0.850573
  259.980000    0.556706
  260.032500    0.502642
  260.085000    0.629496
  260.137500    0.632929
  260.190000    0.781044
  260.242500    0.791452
  260.295000    0.523794
  260.347500    0.640666
  260.400000    0.714714
  260.452500    1.200955
  260.505000    1.430560
  260.557500    1.661070
  260.610000    1.678943
  260.662500    1.471792
  260.715000    1.457800
  260.767500    1.716795
  260.820000    1.395440
  260.872500    0.808707
  260.925000    0.468410
  260.977500    0.504434
  261.030000    0.914145
  261.082500    0.948831
  261.135000    0.785640
  261.187500    0.712417
  261.240000    0.640167
  261.292500    0.524632
  261.345000    0.420021
  261.397500    0.390199
  261.450000    0.357144
  261.502500    0.362735
  261.555000    0.292353
  261.607500    0.202663
  261.660000    0.130843
  261.712500    0.148780
  261.765000    0.579728
  261.817500    0.594595
  261.870000    0.443152
  261.922500    0.130906
  261.975000    0.133054
  262.027500    0.205603
  262.080000    0.326936
  262.132500    0.476520
  262.185000    0.594110
  262.237500    0.737519
  262.290000    0.999888
  262.342500    1.254345
  262.395000    1.302986
  262.447500    1.387172
  262.500000    1.491248
  262.552500    1.548355
  262.605000    1.618610
  262.657500    1.761259
  262.710000    2.128340
  262.762500    2.090868
  262.815000    1.871935
  262.867500    1.806210
  262.920000    1.952499
  262.972500    1.952564
  263.025000    2.496225
  263.077500    2.286755
  263.130000    2.121539
  263.182500    1.793414
  263.235000    1.584401
  263.287500    1.675605
  263.340000    1.357799
  263.392500    1.130470
  263.445000    1.124642
  263.497500    1.187385
  263.550000    1.252984
  263.602500    1.297829
  263.655000    1.759906
  263.707500    2.173599
  263.760000    2.210048
  263.812500    1.717193
  263.865000    1.236148
  263.917500    1.252572
  263.970000    1.324505
  264.022500    1.212601
  264.075000    0.969085
  264.127500    0.794905
  264.180000    0.846953
  264.232500    0.895118
  264.285000    0.785673
  264.337500    0.761850
  264.390000    0.895120
  264.442500    1.138581
  264.495000    1.092718
  264.547500    1.059507
  264.600000    0.794638
  264.652500    0.641885
  264.705000    0.384835
  264.757500    0.177448
  264.810000    0.094665
  264.862500    0.363227
  264.915000    0.485421
  264.967500    0.294876
  265.020000    0.177011
  265.072500    0.399402
  265.125000    0.752612
  265.177500    0.998753
  265.230000    1.307702
  265.282500    1.458031
  265.335000    1.616800
  265.387500    1.590650
  265.440000    1.834790
  265.492500    2.320371
  265.545000    2.524584
  265.597500    2.321721
  265.650000    2.111267
  265.702500    2.172257
  265.755000    2.227421
  265.807500    2.369978
  265.860000    2.490520
  265.912500    2.743354
  265.965000    2.575724
  266.017500    2.331284
  266.070000    2.047351
  266.122500    1.862971
  266.175000    1.610630
  266.227500    1.366185
  266.280000    1.135509
  266.332500    1.009999
  266.385000    1.107607
  266.437500    1.011542
  266.490000    1.139417
  266.542500    1.442146
  266.595000    1.885313
  266.647500    2.180694
  266.700000    2.442002
  266.752500    2.506723
  266.805000    2.338498
  266.857500    2.187986
  266.910000    1.921350
  266.962500    1.833514
  267.015000    1.839359
  267.067500    2.178857
  267.120000    2.533394
  267.172500    2.118266
  267.225000    1.843580
  267.277500    1.409253
  267.330000    1.070484
  267.382500    0.934692
  267.435000    0.935943
  267.487500    0.917837
  267.540000    0.813439
  267.592500    0.794825
  267.645000    0.730321
  267.697500    0.600317
  267.750000    0.478091
  267.802500    0.550785
  267.855000    0.790328
  267.907500    0.917186
  267.960000    0.973446
  268.012500    1.431428
  268.065000    1.808810
  268.117500    1.771487
  268.170000    1.935038
  268.222500    1.890647
  268.275000    1.536479
  268.327500    1.344775
  268.380000    1.218837
  268.432500    1.234287
  268.485000    1.169116
  268.537500    1.213984
  268.590000    1.230306
  268.642500    1.425938
  268.695000    1.637408
  268.747500    1.766521
  268.800000    1.893364
  268.852500    2.166939
  268.905000    2.425400
  268.957500    2.574341
  269.010000    2.861630
  269.062500    2.618224
  269.115000    2.288271
  269.167500    2.094636
  269.220000    1.868945
  269.272500    1.641160
  269.325000    1.487399
  269.377500    1.417298
  269.430000    1.305770
  269.482500    1.352848
  269.535000    1.478766
  269.587500    1.663734
  269.640000    1.870678
  269.692500    2.066865
  269.745000    2.279459
  269.797500    2.458284
  269.850000    2.520590
  269.902500    2.483724
  269.955000    2.182859
  270.007500    1.999670
  270.060000    2.020159
  270.112500    1.882804
  270.165000    1.907940
  270.217500    1.915295
  270.270000    1.798912
  270.322500    1.845806
  270.375000    1.809551
  270.427500    1.833361
  270.480000    2.170155
  270.532500    2.062028
  270.585000    1.704518
  270.637500    1.480661
  270.690000    1.430172
  270.742500    1.514755
  270.795000    1.819043
  270.847500    1.667292
  270.900000    1.517540
  270.952500    1.559505
  271.005000    1.345255
  271.057500    1.144310
  271.110000    1.116676
  271.162500    1.196616
  271.215000    1.555816
  271.267500    1.518413
  271.320000    1.436150
  271.372500    1.465004
  271.425000    1.341066
  271.477500    1.205762
  271.530000    1.098805
  271.582500    1.112948
  271.635000    1.084030
  271.687500    1.034394
  271.740000    0.996577
  271.792500    0.959614
  271.845000    1.101425
  271.897500    1.233314
  271.950000    1.199637
  272.002500    1.077374
  272.055000    1.027829
  272.107500    1.051205
  272.160000    0.888312
  272.212500    0.709757
  272.265000    0.523218
  272.317500    0.453324
  272.370000    0.462665
  272.422500    0.572129
  272.475000    0.772907
  272.527500    0.684075
  272.580000    0.549965
  272.632500    0.572602
  272.685000    0.548924
  272.737500    0.429564
  272.790000    0.355114
  272.842500    0.318716
  272.895000    0.302741
  272.947500    0.351556
  273.000000    0.378431
  273.052500    0.474056
  273.105000    0.534412
  273.157500    0.653936
  273.210000    0.850526
  273.262500    1.094414
  273.315000    1.273394
  273.367500    1.338563
  273.420000    1.378888
  273.472500    1.494361
  273.525000    1.767823
  273.577500    1.873925
  273.630000    1.861893
  273.682500    1.931403
  273.735000    2.180233
  273.787500    1.793712
  273.840000    1.570336
  273.892500    1.339868
  273.945000    1.195136
  273.997500    1.164798
  274.050000    1.140506
  274.102500    1.090788
  274.155000    1.389383
  274.207500    1.754156
  274.260000    1.598872
  274.312500    1.346830
  274.365000    1.155480
  274.417500    1.047795
  274.470000    0.795741
  274.522500    0.570453
  274.575000    0.465563
  274.627500    0.804865
  274.680000    1.080740
  274.732500    1.042456
  274.785000    1.080659
  274.837500    1.133985
  274.890000    0.618200
  274.942500    0.375976
  274.995000    0.216993
  275.047500    0.320911
  275.100000    0.149032
  275.152500    0.028888
  275.205000    0.026831
  275.257500    0.030246
  275.310000    0.042546
  275.362500    0.130982
  275.415000    0.175332
  275.467500    0.139241
  275.520000    0.039396
  275.572500    0.052675
  275.625000    0.134608
  275.677500    0.166154
  275.730000    0.171948
  275.782500    0.208978
  275.835000    0.209837
  275.887500    0.305367
  275.940000    0.389575
  275.992500    0.759461
  276.045000    0.619184
  276.097500    0.799082
  276.150000    0.542111
  276.202500    0.483815
  276.255000    0.584757
  276.307500    0.209487
  276.360000    0.094734
  276.412500    0.104238
  276.465000    0.170657
  276.517500    0.473826
  276.570000    0.726115
  276.622500    0.703775
  276.675000    0.898533
  276.727500    0.904428
  276.780000    0.952116
  276.832500    0.772189
  276.885000    0.768107
  276.937500    0.779076
  276.990000    0.783619
  277.042500    0.898282
  277.095000    1.074123
  277.147500    1.127670
  277.200000    1.051238
  277.252500    1.095484
  277.305000    0.892540
  277.357500    0.797852
  277.410000    0.865700
  277.462500    0.856759
  277.515000    0.682033
  277.567500    0.552398
  277.620000    0.553126
  277.672500    0.550434
  277.725000    0.638941
  277.777500    0.667596
  277.830000    0.699446
  277.882500    0.603747
  277.935000    0.600277
  277.987500    0.517334
  278.040000    0.504081
  278.092500    0.610364
  278.145000    0.575489
  278.197500    0.629521
  278.250000    0.601734
  278.302500    0.615596
  278.355000    0.639952
  278.407500    0.629441
  278.460000    0.635283
  278.512500    0.701113
  278.565000    0.678683
  278.617500    0.549639
  278.670000    0.586328
  278.722500    0.580077
  278.775000    0.622667
  278.827500    0.691016
  278.880000    0.768492
  278.932500    0.770192
  278.985000    0.687726
  279.037500    0.721076
  279.090000    0.781361
  279.142500    0.810927
  279.195000    1.031865
  279.247500    1.152894
  279.300000    1.301607
  279.352500    1.176434
  279.405000    1.211038
  279.457500    1.316365
  279.510000    1.497670
  279.562500    1.631505
  279.615000    1.529479
  279.667500    1.316560
  279.720000    1.179792
  279.772500    0.985178
  279.825000    0.974658
  279.877500    0.967653
  279.930000    1.056654
  279.982500    1.113405
  280.035000    1.292694
  280.087500    1.282690
  280.140000    1.318916
  280.192500    1.486191
  280.245000    1.794774
  280.297500    1.785241
  280.350000    1.561928
  280.402500    1.305481
  280.455000    0.957683
  280.507500    2.873551
  280.560000    2.272449
  280.612500    2.084612
  280.665000    2.106435
  280.717500    2.342532
  280.770000    2.219531
  280.822500    1.960895
  280.875000    1.905712
  280.927500    1.991027
  280.980000    1.721938
  281.032500    1.575667
  281.085000    1.817513
  281.137500    1.886247
  281.190000    2.062428
  281.242500    2.044962
  281.295000    2.057533
  281.347500    2.190681
  281.400000    2.460991
  281.452500    2.676534
  281.505000    2.741000
  281.557500    2.785774
  281.610000    2.629578
  281.662500    2.454813
  281.715000    2.369736
  281.767500    2.406085
  281.820000    2.401174
  281.872500    2.394867
  281.925000    2.230936
  281.977500    2.281439
  282.030000    2.403337
  282.082500    2.569166
  282.135000    2.853549
  282.187500    3.006697
  282.240000    2.897694
  282.292500    2.990129
  282.345000    2.750504
  282.397500    2.528141
  282.450000    2.149221
  282.502500    1.951152
  282.555000    1.794190
  282.607500    1.707054
  282.660000    1.875374
  282.712500    2.076860
  282.765000    1.957894
  282.817500    1.643078
  282.870000    1.485106
  282.922500    1.423289
  282.975000    1.348249
  283.027500    1.386751
  283.080000    1.406756
  283.132500    1.316884
  283.185000    1.163707
  283.237500    1.163341
  283.290000    1.056013
  283.342500    1.038156
  283.395000    1.174344
  283.447500    1.368642
  283.500000    1.383798
  283.552500    1.421409
  283.605000    1.624450
  283.657500    1.754849
  283.710000    1.733691
  283.762500    1.822990
  283.815000    1.954264
  283.867500    2.024502
  283.920000    2.122090
  283.972500    2.095242
  284.025000    1.922612
  284.077500    1.850756
  284.130000    1.747748
  284.182500    1.757150
  284.235000    1.673795
  284.287500    1.447734
  284.340000    1.228021
  284.392500    1.102849
  284.445000    1.110640
  284.497500    1.171934
  284.550000    1.206191
  284.602500    1.385678
  284.655000    1.664670
  284.707500    1.612112
  284.760000    1.440160
  284.812500    1.099329
  284.865000    0.913138
  284.917500    0.885624
  284.970000    0.844024
  285.022500    0.935752
  285.075000    1.184977
  285.127500    1.378440
  285.180000    1.540763
  285.232500    1.533106
  285.285000    1.369345
  285.337500    1.116756
  285.390000    0.863315
  285.442500    0.734737
  285.495000    0.830472
  285.547500    1.077749
  285.600000    0.958311
  285.652500    0.893080
  285.705000    0.667758
  285.757500    0.562812
  285.810000    0.501596
  285.862500    0.476898
  285.915000    0.590657
  285.967500    0.730660
  286.020000    0.937881
  286.072500    1.268930
  286.125000    1.505661
  286.177500    1.499306
  286.230000    1.400530
  286.282500    1.344840
  286.335000    1.343178
  286.387500    1.347442
  286.440000    1.167942
  286.492500    0.919762
  286.545000    0.749490
  286.597500    0.887945
  286.650000    1.408687
  286.702500    1.555588
  286.755000    1.670049
  286.807500    0.981112
  286.860000    0.701981
  286.912500    0.548930
  286.965000    0.402881
  287.017500    0.377966
  287.070000    0.672283
  287.122500    1.012011
  287.175000    1.174923
  287.227500    1.239023
  287.280000    1.343943
  287.332500    1.259158
  287.385000    1.135152
  287.437500    1.218412
  287.490000    1.536158
  287.542500    1.776428
  287.595000    1.948470
  287.647500    1.387333
  287.700000    1.209368
  287.752500    1.113119
  287.805000    1.221223
  287.857500    1.376586
  287.910000    1.185784
  287.962500    1.282240
  288.015000    1.117873
  288.067500    0.820129
  288.120000    0.646414
  288.172500    0.549938
  288.225000    0.832382
  288.277500    1.235862
  288.330000    1.309886
  288.382500    1.495241
  288.435000    1.827139
  288.487500    1.586375
  288.540000    1.205781
  288.592500    1.297827
  288.645000    1.655984
  288.697500    1.682476
  288.750000    1.773356
  288.802500    1.722592
  288.855000    1.807542
  288.907500    2.031022
  288.960000    2.307899
  289.012500    2.337524
  289.065000    2.153633
  289.117500    2.307167
  289.170000    2.380722
  289.222500    2.351430
  289.275000    2.482516
  289.327500    2.523255
  289.380000    2.599710
  289.432500    2.732692
  289.485000    2.417906
  289.537500    2.058187
  289.590000    1.607976
  289.642500    1.249205
  289.695000    1.213151
  289.747500    1.044830
  289.800000    1.009604
  289.852500    1.156827
  289.905000    0.952913
  289.957500    0.868975
  290.010000    0.890051
  290.062500    0.895741
  290.115000    0.933560
  290.167500    0.914150
  290.220000    1.064201
  290.272500    1.179989
  290.325000    1.276389
  290.377500    1.475458
  290.430000    1.779162
  290.482500    2.195516
  290.535000    2.896200
  290.587500    3.506914
  290.640000    4.032590
  290.692500    4.300783
  290.745000    4.347828
  290.797500    4.088023
  290.850000    3.420732
  290.902500    2.995928
  290.955000    3.002687
  291.007500    2.875053
  291.060000    2.891517
  291.112500    2.486024
  291.165000    2.002494
  291.217500    1.557857
  291.270000    1.467694
  291.322500    1.279802
  291.375000    1.014612
  291.427500    1.220337
  291.480000    1.378436
  291.532500    1.278067
  291.585000    1.103194
  291.637500    1.180699
  291.690000    1.138510
  291.742500    1.302993
  291.795000    1.744584
  291.847500    1.881463
  291.900000    1.980209
  291.952500    2.149872
  292.005000    2.287088
  292.057500    2.480697
  292.110000    2.498021
  292.162500    2.364437
  292.215000    2.281331
  292.267500    2.103431
  292.320000    2.082721
  292.372500    2.019919
  292.425000    1.919011
  292.477500    1.858758
  292.530000    1.641738
  292.582500    1.639344
  292.635000    1.758766
  292.687500    1.832602
  292.740000    1.909521
  292.792500    1.938840
  292.845000    2.107358
  292.897500    2.397582
  292.950000    2.710029
  293.002500    2.856711
  293.055000    3.361938
  293.107500    3.745127
  293.160000    4.406798
  293.212500    4.973644
  293.265000    5.044429
  293.317500    4.877672
  293.370000    4.262701
  293.422500    3.727146
  293.475000    3.346229
  293.527500    2.837305
  293.580000    2.333086
  293.632500    1.909886
  293.685000    1.550749
  293.737500    1.439698
  293.790000    1.204130
  293.842500    1.353855
  293.895000    1.378415
  293.947500    1.401061
  294.000000    1.747777
  294.052500    1.433605
  294.105000    1.253284
  294.157500    0.880473
  294.210000    0.898685
  294.262500    0.945817
  294.315000    0.966391
  294.367500    0.921679
  294.420000    1.047033
  294.472500    1.174012
  294.525000    1.443983
  294.577500    1.525224
  294.630000    1.517909
  294.682500    1.502848
  294.735000    1.247255
  294.787500    1.025482
  294.840000    1.265721
  294.892500    1.352630
  294.945000    1.193101
  294.997500    1.264549
  295.050000    1.696108
  295.102500    1.698890
  295.155000    1.608923
  295.207500    1.622675
  295.260000    2.053515
  295.312500    2.481570
  295.365000    2.752518
  295.417500    2.850453
  295.470000    3.099258
  295.522500    3.229857
  295.575000    3.356515
  295.627500    3.560953
  295.680000    3.617179
  295.732500    3.408272
  295.785000    3.363257
  295.837500    3.365410
  295.890000    3.485539
  295.942500    3.560091
  295.995000    3.498301
  296.047500    3.531415
  296.100000    3.514710
  296.152500    3.342895
  296.205000    3.238204
  296.257500    3.466830
  296.310000    3.642063
  296.362500    3.177052
  296.415000    3.200979
  296.467500    3.255097
  296.520000    2.896158
  296.572500    2.730321
  296.625000    2.441043
  296.677500    2.515677
  296.730000    2.771356
  296.782500    3.035602
  296.835000    3.321257
  296.887500    3.463464
  296.940000    3.098715
  296.992500    2.713317
  297.045000    2.368885
  297.097500    2.094983
  297.150000    1.933956
  297.202500    1.656134
  297.255000    1.574731
  297.307500    1.473304
  297.360000    1.367083
  297.412500    1.247707
  297.465000    1.306145
  297.517500    1.489683
  297.570000    1.562238
  297.622500    1.235068
  297.675000    1.291465
  297.727500    1.404270
  297.780000    1.343729
  297.832500    1.374333
  297.885000    1.481826
  297.937500    1.431965
  297.990000    1.285834
  298.042500    1.258239
  298.095000    1.463576
  298.147500    1.334546
  298.200000    1.500128
  298.252500    1.771004
  298.305000    2.032984
  298.357500    2.278369
  298.410000    2.383186
  298.462500    2.658822
  298.515000    2.901920
  298.567500    3.038533
  298.620000    3.041061
  298.672500    3.298679
  298.725000    3.742474
  298.777500    3.912579
  298.830000    3.911706
  298.882500    4.138911
  298.935000    4.416100
  298.987500    4.554986
  299.040000    4.479561
  299.092500    4.485749
  299.145000    4.132304
  299.197500    4.154963
  299.250000    3.846386
  299.302500    3.489990
  299.355000    3.203655
  299.407500    3.044420
  299.460000    2.909079
  299.512500    2.801431
  299.565000    2.815255
  299.617500    2.966322
  299.670000    3.060198
  299.722500    3.074169
  299.775000    3.004198
  299.827500    2.713214
  299.880000    2.502831
  299.932500    2.088027
  299.985000    1.755392
  300.037500    1.705279
  300.090000    1.872668
  300.142500    1.657516
  300.195000    1.674538
  300.247500    1.780097
  300.300000    1.999252
  300.352500    2.141592
  300.405000    2.251819
  300.457500    1.947650
  300.510000    1.801257
  300.562500    1.677032
  300.615000    1.276260
  300.667500    0.833259
  300.720000    0.716909
  300.772500    0.776703
  300.825000    0.920273
  300.877500    0.610642
  300.930000    0.678308
  300.982500    0.713178
  301.035000    0.717032
  301.087500    0.985209
  301.140000    1.055893
  301.192500    0.933199
  301.245000    0.763278
  301.297500    0.937070
  301.350000    0.790548
  301.402500    0.633068
  301.455000    0.571814
  301.507500    0.634204
  301.560000    0.763439
  301.612500    0.906661
  301.665000    0.916483
  301.717500    0.886074
  301.770000    0.889064
  301.822500    1.035951
  301.875000    0.956525
  301.927500    0.650330
  301.980000    0.364895
  302.032500    0.266298
  302.085000    0.238019
  302.137500    0.172357
  302.190000    0.081882
  302.242500    0.138788
  302.295000    0.333772
  302.347500    0.325801
  302.400000    0.247649
  302.452500    0.169546
  302.505000    0.139692
  302.557500    0.113813
  302.610000    0.188155
  302.662500    0.227991
  302.715000    0.177331
  302.767500    0.091508
  302.820000    0.142613
  302.872500    0.197862
  302.925000    0.242597
  302.977500    0.249303
  303.030000    0.181392
  303.082500    0.213385
  303.135000    0.434110
  303.187500    0.585401
  303.240000    0.831681
  303.292500    0.981654
  303.345000    0.835854
  303.397500    0.530355
  303.450000    0.333593
  303.502500    0.389847
  303.555000    0.600861
  303.607500    0.653096
  303.660000    0.812582
  303.712500    0.836264
  303.765000    0.865979
  303.817500    0.846846
  303.870000    0.821782
  303.922500    0.817938
  303.975000    0.800902
  304.027500    0.935372
  304.080000    0.851743
  304.132500    0.764139
  304.185000    0.713140
  304.237500    0.552895
  304.290000    0.445272
  304.342500    0.429785
  304.395000    0.439966
  304.447500    0.452159
  304.500000    0.540385
  304.552500    0.654535
  304.605000    0.696152
  304.657500    0.677315
  304.710000    0.728922
  304.762500    0.808887
  304.815000    0.929229
  304.867500    0.963901
  304.920000    1.041405
  304.972500    1.204368
  305.025000    1.571697
  305.077500    1.503667
  305.130000    1.540645
  305.182500    1.185682
  305.235000    1.041023
  305.287500    1.303360
  305.340000    1.287810
  305.392500    1.193157
  305.445000    1.024452
  305.497500    1.155340
  305.550000    1.391848
  305.602500    1.811932
  305.655000    2.221413
  305.707500    2.516442
  305.760000    2.752844
  305.812500    3.149648
  305.865000    3.506799
  305.917500    3.636066
  305.970000    3.433642
  306.022500    3.366449
  306.075000    3.109640
  306.127500    2.761373
  306.180000    2.622010
  306.232500    2.626610
  306.285000    2.330705
  306.337500    1.922302
  306.390000    1.714502
  306.442500    1.456800
  306.495000    1.321505
  306.547500    1.150610
  306.600000    1.002882
  306.652500    1.064872
  306.705000    1.369719
  306.757500    1.468130
  306.810000    1.286951
  306.862500    1.215236
  306.915000    1.618789
  306.967500    2.021389
  307.020000    1.734530
  307.072500    1.791448
  307.125000    1.379338
  307.177500    1.535612
  307.230000    1.959804
  307.282500    2.486441
  307.335000    3.020102
  307.387500    2.967999
  307.440000    2.802380
  307.492500    2.632003
  307.545000    2.515292
  307.597500    2.442012
  307.650000    2.470485
  307.702500    2.206349
  307.755000    1.802030
  307.807500    1.449856
  307.860000    1.218872
  307.912500    1.026443
  307.965000    0.932716
  308.017500    1.230445
  308.070000    1.800192
  308.122500    2.286403
  308.175000    3.121081
  308.227500    3.167206
  308.280000    2.842143
  308.332500    2.521707
  308.385000    2.154199
  308.437500    1.642638
  308.490000    1.149379
  308.542500    0.752766
  308.595000    0.673836
  308.647500    0.927201
  308.700000    1.354618
  308.752500    1.727497
  308.805000    1.829779
  308.857500    1.822429
  308.910000    1.961564
  308.962500    1.911810
  309.015000    2.061249
  309.067500    2.129892
  309.120000    1.771891
  309.172500    1.658607
  309.225000    1.455287
  309.277500    1.419206
  309.330000    1.366207
  309.382500    1.559529
  309.435000    1.939077
  309.487500    2.038495
  309.540000    2.637965
  309.592500    2.610368
  309.645000    2.272691
  309.697500    2.154018
  309.750000    2.010105
  309.802500    2.301445
  309.855000    1.557480
  309.907500    1.091099
  309.960000    0.931628
  310.012500    0.905096
  310.065000    0.728917
  310.117500    0.905012
  310.170000    0.981984
  310.222500    0.911228
  310.275000    1.285907
  310.327500    1.318326
  310.380000    0.932634
  310.432500    0.882980
  310.485000    0.970690
  310.537500    0.886651
  310.590000    0.649880
  310.642500    0.472288
  310.695000    0.423974
  310.747500    0.396475
  310.800000    0.399466
  310.852500    0.447943
  310.905000    0.420446
  310.957500    0.506260
  311.010000    0.618648
  311.062500    0.770486
  311.115000    0.787857
  311.167500    0.970425
  311.220000    1.243837
  311.272500    1.432174
  311.325000    1.670832
  311.377500    1.957584
  311.430000    2.097592
  311.482500    1.969394
  311.535000    1.684092
  311.587500    1.522683
  311.640000    1.456037
  311.692500    1.329040
  311.745000    1.153091
  311.797500    1.071608
  311.850000    1.073701
  311.902500    1.151619
  311.955000    1.080413
  312.007500    1.098541
  312.060000    1.004776
  312.112500    0.808376
  312.165000    0.700231
  312.217500    0.748197
  312.270000    0.755436
  312.322500    0.939267
  312.375000    1.426659
  312.427500    1.778989
  312.480000    1.949931
  312.532500    1.987880
  312.585000    2.395972
  312.637500    2.473952
  312.690000    2.592846
  312.742500    2.471649
  312.795000    2.506107
  312.847500    2.317236
  312.900000    2.312131
  312.952500    2.156536
  313.005000    2.205935
  313.057500    6.142909
  313.110000    6.384719
  313.162500    6.076004
  313.215000    5.709033
  313.267500    5.444933
  313.320000    4.885626
  313.372500    4.345216
  313.425000    3.840138
  313.477500    3.663237
  313.530000    3.704844
  313.582500    3.803616
  313.635000    3.837065
  313.687500    3.912580
  313.740000    3.299504
  313.792500    3.453790
  313.845000    2.751004
  313.897500    2.519806
  313.950000    2.884965
  314.002500    2.620832
  314.055000    2.623933
  314.107500    2.626667
  314.160000    2.714005
  314.212500    2.609633
  314.265000    2.669380
  314.317500    2.770063
  314.370000    3.006938
  314.422500    2.963150
  314.475000    3.226602
  314.527500    3.555869
  314.580000    3.535015
  314.632500    3.252045
  314.685000    3.105280
  314.737500    3.120674
  314.790000    3.140263
  314.842500    3.214758
  314.895000    3.123220
  314.947500    2.946868
  315.000000    2.718264
  315.052500    2.599047
  315.105000    2.507559
  315.157500    2.553034
  315.210000    2.539086
  315.262500    2.516168
  315.315000    2.453615
  315.367500    2.142463
  315.420000    2.190295
  315.472500    2.306170
  315.525000    2.644883
  315.577500    2.598406
  315.630000    2.824259
  315.682500    3.157471
  315.735000    3.294371
  315.787500    3.648503
  315.840000    3.682842
  315.892500    3.620250
  315.945000    3.259206
  315.997500    3.337687
  316.050000    3.501845
  316.102500    3.687699
  316.155000    3.574170
  316.207500    3.251847
  316.260000    3.119163
  316.312500    3.098560
  316.365000    3.007772
  316.417500    2.965620
  316.470000    2.835836
  316.522500    2.556867
  316.575000    2.308433
  316.627500    2.034372
  316.680000    1.839324
  316.732500    1.857153
  316.785000    1.507956
  316.837500    1.233667
  316.890000    1.287989
  316.942500    1.347525
  316.995000    1.333658
  317.047500    1.266788
  317.100000    1.569012
  317.152500    1.957858
  317.205000    1.922951
  317.257500    1.920575
  317.310000    1.915421
  317.362500    1.922218
  317.415000    1.811536
  317.467500    1.746385
  317.520000    1.662698
  317.572500    1.539726
  317.625000    1.305537
  317.677500    1.150046
  317.730000    1.085211
  317.782500    1.127970
  317.835000    1.070061
  317.887500    1.032058
  317.940000    1.083534
  317.992500    1.175287
  318.045000    1.311942
  318.097500    1.698240
  318.150000    2.338448
  318.202500    2.742306
  318.255000    3.078240
  318.307500    3.556641
  318.360000    3.609614
  318.412500    3.568537
  318.465000    3.563042
  318.517500    3.237908
  318.570000    2.922975
  318.622500    2.510702
  318.675000    2.184668
  318.727500    1.735877
  318.780000    1.384871
  318.832500    1.047306
  318.885000    0.700602
  318.937500    0.565384
  318.990000    0.460102
  319.042500    0.345250
  319.095000    0.238468
  319.147500    0.202738
  319.200000    0.217148
  319.252500    0.208844
  319.305000    0.254699
  319.357500    0.335511
  319.410000    0.475927
  319.462500    0.693914
  319.515000    0.454396
  319.567500    0.451391
  319.620000    0.449367
  319.672500    0.502722
  319.725000    0.615968
  319.777500    0.695252
  319.830000    0.833134
  319.882500    0.970524
  319.935000    1.404763
  319.987500    1.990466
  320.040000    2.066947
  320.092500    1.608285
  320.145000    1.427083
  320.197500    1.475471
  320.250000    1.532326
  320.302500    1.523532
  320.355000    1.568798
  320.407500    1.531690
  320.460000    1.305449
  320.512500    1.246510
  320.565000    1.278862
  320.617500    1.371534
  320.670000    1.237499
  320.722500    1.201083
  320.775000    1.305940
  320.827500    1.384359
  320.880000    1.446071
  320.932500    1.716859
  320.985000    1.747450
  321.037500    1.643502
  321.090000    1.487425
  321.142500    1.459341
  321.195000    1.429032
  321.247500    1.465039
  321.300000    1.492305
  321.352500    1.526275
  321.405000    1.499753
  321.457500    1.425342
  321.510000    1.373662
  321.562500    1.308353
  321.615000    1.329407
  321.667500    1.265557
  321.720000    1.377288
  321.772500    1.338497
  321.825000    1.313308
  321.877500    1.357018
  321.930000    1.356946
  321.982500    1.394761
  322.035000    1.478254
  322.087500    1.511441
  322.140000    1.446515
  322.192500    1.406020
  322.245000    1.547732
  322.297500    1.621402
  322.350000    1.661320
  322.402500    1.496735
  322.455000    1.330860
  322.507500    1.224098
  322.560000    1.266153
  322.612500    1.226138
  322.665000    1.143649
  322.717500    1.204320
  322.770000    1.359453
  322.822500    1.434283
  322.875000    1.495993
  322.927500    1.635689
  322.980000    1.722696
  323.032500    1.757287
  323.085000    1.787682
  323.137500    1.880818
  323.190000    1.882745
  323.242500    1.772160
  323.295000    1.725688
  323.347500    1.882378
  323.400000    1.840806
  323.452500    1.842750
  323.505000    1.778352
  323.557500    1.789090
  323.610000    1.806462
  323.662500    1.649158
  323.715000    1.617452
  323.767500    1.892270
  323.820000    2.390156
  323.872500    2.656812
  323.925000    3.038318
  323.977500    2.986679
  324.030000    2.804795
  324.082500    2.590588
  324.135000    2.128685
  324.187500    1.746718
  324.240000    1.411913
  324.292500    1.283949
  324.345000    1.214821
  324.397500    1.163514
  324.450000    1.065274
  324.502500    1.037423
  324.555000    1.027777
  324.607500    0.970001
  324.660000    1.037114
  324.712500    1.045205
  324.765000    0.926633
  324.817500    0.854797
  324.870000    0.773963
  324.922500    0.714388
  324.975000    0.728622
  325.027500    0.687689
  325.080000    0.610606
  325.132500    0.549583
  325.185000    0.519977
  325.237500    0.617415
  325.290000    0.664402
  325.342500    0.417630
  325.395000    0.533485
  325.447500    0.723219
  325.500000    0.748602
  325.552500    0.563788
  325.605000    0.437207
  325.657500    0.400653
  325.710000    0.411255
  325.762500    0.528921
  325.815000    0.997808
  325.867500    1.901532
  325.920000    2.141909
  325.972500    1.761208
  326.025000    1.354875
  326.077500    1.004591
  326.130000    0.701256
  326.182500    0.533072
  326.235000    0.374040
  326.287500    0.271618
  326.340000    0.236748
  326.392500    0.279202
  326.445000    0.363671
  326.497500    0.451305
  326.550000    0.511468
  326.602500    0.525311
  326.655000    0.706940
  326.707500    0.982136
  326.760000    1.002480
  326.812500    0.933248
  326.865000    0.968807
  326.917500    1.056719
  326.970000    1.057834
  327.022500    1.229214
  327.075000    0.870946
  327.127500    0.540038
  327.180000    0.291138
  327.232500    0.372645
  327.285000    0.417453
  327.337500    0.691080
  327.390000    0.625702
  327.442500    0.565829
  327.495000    0.843252
  327.547500    0.778870
  327.600000    0.776731
  327.652500    0.803714
  327.705000    0.538703
  327.757500    0.437667
  327.810000    0.437162
  327.862500    0.566608
  327.915000    0.608099
  327.967500    0.425081
  328.020000    0.419759
  328.072500    0.438677
  328.125000    0.444109
  328.177500    0.447238
  328.230000    0.462673
  328.282500    0.441887
  328.335000    0.378165
  328.387500    0.371285
  328.440000    0.327294
  328.492500    0.298952
  328.545000    0.352734
  328.597500    0.536789
  328.650000    0.733689
  328.702500    0.930431
  328.755000    1.218769
  328.807500    1.322741
  328.860000    1.317909
  328.912500    1.047439
  328.965000    0.844696
  329.017500    0.747763
  329.070000    0.663274
  329.122500    0.658589
  329.175000    0.750941
  329.227500    0.881915
  329.280000    1.059079
  329.332500    1.101298
  329.385000    1.163701
  329.437500    1.378633
  329.490000    1.148583
  329.542500    0.952538
  329.595000    1.031418
  329.647500    0.785873
  329.700000    0.696427
  329.752500    0.561451
  329.805000    0.415077
  329.857500    0.425754
  329.910000    0.488637
  329.962500    0.401224
  330.015000    0.339423
  330.067500    0.350767
  330.120000    0.345320
  330.172500    0.258278
  330.225000    0.272025
  330.277500    0.351152
  330.330000    0.566420
  330.382500    0.790569
  330.435000    1.320990
  330.487500    1.637102
  330.540000    2.300475
  330.592500    2.547947
  330.645000    2.213773
  330.697500    1.806898
  330.750000    1.167720
  330.802500    0.595750
  330.855000    0.364272
  330.907500    0.449775
  330.960000    0.623287
  331.012500    0.713250
  331.065000    0.560593
  331.117500    0.451710
  331.170000    0.366101
  331.222500    0.299838
  331.275000    0.285060
  331.327500    0.324623
  331.380000    0.425989
  331.432500    0.474341
  331.485000    0.506598
  331.537500    0.583130
  331.590000    0.789093
  331.642500    0.987227
  331.695000    1.306953
  331.747500    1.512687
  331.800000    1.634433
  331.852500    1.860631
  331.905000    1.916614
  331.957500    1.972907
  332.010000    1.967030
  332.062500    2.061096
  332.115000    2.336047
  332.167500    2.395806
  332.220000    2.317191
  332.272500    2.262019
  332.325000    2.247093
  332.377500    2.125259
  332.430000    1.775882
  332.482500    1.935528
  332.535000    2.263943
  332.587500    2.213818
  332.640000    2.557101
  332.692500    2.575541
  332.745000    2.749732
  332.797500    2.876549
  332.850000    2.848977
  332.902500    2.921810
  332.955000    2.605608
  333.007500    2.703729
  333.060000    3.109371
  333.112500    3.284702
  333.165000    3.631420
  333.217500    3.156188
  333.270000    3.136761
  333.322500    2.908060
  333.375000    2.971354
  333.427500    3.311863
  333.480000    2.939698
  333.532500    2.632076
  333.585000    2.208125
  333.637500    2.011256
  333.690000    2.150599
  333.742500    1.818451
  333.795000    1.542856
  333.847500    1.646750
  333.900000    2.033298
  333.952500    2.463599
  334.005000    2.713191
  334.057500    2.681256
  334.110000    2.472841
  334.162500    2.237263
  334.215000    2.078532
  334.267500    2.067932
  334.320000    2.118914
  334.372500    1.996487
  334.425000    2.051822
  334.477500    2.465341
  334.530000    2.980953
  334.582500    2.692647
  334.635000    2.618694
  334.687500    2.267290
  334.740000    1.846466
  334.792500    1.587182
  334.845000    1.528013
  334.897500    1.468969
  334.950000    1.578386
  335.002500    1.781863
  335.055000    1.817027
  335.107500    1.436025
  335.160000    1.106813
  335.212500    1.087091
  335.265000    1.345102
  335.317500    1.619254
  335.370000    1.954226
  335.422500    2.233075
  335.475000    2.333531
  335.527500    2.342693
  335.580000    2.552870
  335.632500    2.493476
  335.685000    2.301846
  335.737500    2.224354
  335.790000    2.199787
  335.842500    2.141026
  335.895000    2.109282
  335.947500    2.253876
  336.000000    2.237035
  336.052500    2.132310
  336.105000    1.955476
  336.157500    1.887706
  336.210000    1.719730
  336.262500    1.503441
  336.315000    1.511138
  336.367500    1.350102
  336.420000    1.036463
  336.472500    0.849720
  336.525000    0.878720
  336.577500    0.896349
  336.630000    0.911829
  336.682500    0.868138
  336.735000    0.847488
  336.787500    0.946371
  336.840000    1.264264
  336.892500    1.317760
  336.945000    1.442811
  336.997500    1.414322
  337.050000    1.376893
  337.102500    1.328652
  337.155000    1.147630
  337.207500    0.980170
  337.260000    0.801349
  337.312500    0.599295
  337.365000    0.308553
  337.417500    0.348614
  337.470000    0.461986
  337.522500    0.574593
  337.575000    0.337606
  337.627500    0.258067
  337.680000    0.232604
  337.732500    0.176282
  337.785000    0.120446
  337.837500    0.170939
  337.890000    0.110900
  337.942500    0.111973
  337.995000    0.158534
  338.047500    0.192830
  338.100000    0.202398
  338.152500    0.175688
  338.205000    0.125012
  338.257500    0.130355
  338.310000    0.114775
  338.362500    0.151915
  338.415000    0.382507
  338.467500    0.509320
  338.520000    1.015058
  338.572500    0.954808
  338.625000    1.154312
  338.677500    1.392123
  338.730000    1.003155
  338.782500    0.816971
  338.835000    1.005623
  338.887500    1.144263
  338.940000    1.658205
  338.992500    2.018109
  339.045000    2.281432
  339.097500    2.403724
  339.150000    2.518194
  339.202500    2.525724
  339.255000    2.390672
  339.307500    2.397873
  339.360000    2.497218
  339.412500    2.720401
  339.465000    2.913628
  339.517500    3.146681
  339.570000    3.213994
  339.622500    3.328670
  339.675000    3.276307
  339.727500    3.489188
  339.780000    4.267147
  339.832500    4.666502
  339.885000    3.823136
  339.937500    3.259215
  339.990000    2.902988
  340.042500    2.439978
  340.095000    2.309287
  340.147500    2.101892
  340.200000    1.778983
  340.252500    1.593925
  340.305000    1.628862
  340.357500    1.742640
  340.410000    1.728631
  340.462500    1.918631
  340.515000    2.149464
  340.567500    2.295408
  340.620000    2.095537
  340.672500    1.859244
  340.725000    1.701612
  340.777500    1.635872
  340.830000    1.717251
  340.882500    2.036550
  340.935000    2.086885
  340.987500    2.161517
  341.040000    2.380528
  341.092500    2.203213
  341.145000    2.183506
  341.197500    2.425500
  341.250000    1.918397
  341.302500    1.428755
  341.355000    1.484093
  341.407500    1.584270
  341.460000    1.771805
  341.512500    1.897339
  341.565000    2.227335
  341.617500    2.364705
  341.670000    2.469254
  341.722500    2.668397
  341.775000    2.993821
  341.827500    3.075873
  341.880000    2.955734
  341.932500    2.720509
  341.985000    2.584540
  342.037500    2.828942
  342.090000    3.152741
  342.142500    3.652284
  342.195000    4.070089
  342.247500    4.428743
  342.300000    4.790838
  342.352500    5.077460
  342.405000    5.530299
  342.457500    5.599693
  342.510000    6.188364
  342.562500    6.284091
  342.615000    6.780311
  342.667500    7.107459
  342.720000    7.021275
  342.772500    6.447215
  342.825000    5.998641
  342.877500    5.968723
  342.930000    5.611094
  342.982500    5.541413
  343.035000    5.382569
  343.087500    5.107516
  343.140000    4.866357
  343.192500    4.779445
  343.245000    4.755855
  343.297500    4.522161
  343.350000    4.367348
  343.402500    4.377588
  343.455000    4.740729
  343.507500    4.949558
  343.560000    5.145795
  343.612500    5.346806
  343.665000    5.432333
  343.717500    5.565863
  343.770000    5.165927
  343.822500    4.818607
  343.875000    5.055781
  343.927500    5.482739
  343.980000    5.574544
  344.032500    5.365128
  344.085000    4.473255
  344.137500    3.765815
  344.190000    3.656385
  344.242500    3.616500
  344.295000    3.230507
  344.347500    2.863707
  344.400000    2.714785
  344.452500    2.769193
  344.505000    2.635800
  344.557500    2.603538
  344.610000    2.575999
  344.662500    2.285807
  344.715000    2.148104
  344.767500    2.293107
  344.820000    2.349748
  344.872500    2.393266
  344.925000    2.483164
  344.977500    2.550975
  345.030000    2.508871
  345.082500    2.548595
  345.135000    2.866739
  345.187500    3.098101
  345.240000    3.539029
  345.292500    3.817030
  345.345000    3.627061
  345.397500    3.623968
  345.450000    3.171777
  345.502500    2.840005
  345.555000    2.687731
  345.607500    2.477616
  345.660000    2.395905
  345.712500    2.226451
  345.765000    2.066973
  345.817500    2.175840
  345.870000    2.168178
  345.922500    2.028193
  345.975000    1.866385
  346.027500    1.660189
  346.080000    1.397843
  346.132500    1.380678
  346.185000    1.440602
  346.237500    1.618283
  346.290000    1.873925
  346.342500    2.343166
  346.395000    2.930327
  346.447500    3.239023
  346.500000    3.715771
  346.552500    3.913535
  346.605000    4.167549
  346.657500    4.424924
  346.710000    4.873211
  346.762500    5.062246
  346.815000    5.471226
  346.867500    5.439771
  346.920000    5.033822
  346.972500    4.598265
  347.025000    3.967195
  347.077500    3.610762
  347.130000    3.457814
  347.182500    3.272646
  347.235000    3.071034
  347.287500    2.850573
  347.340000    2.387949
  347.392500    2.321511
  347.445000    2.154849
  347.497500    2.065729
  347.550000    2.229550
  347.602500    2.019773
  347.655000    2.119672
  347.707500    2.411745
  347.760000    2.283276
  347.812500    2.311611
  347.865000    2.027053
  347.917500    2.076814
  347.970000    2.208478
  348.022500    2.204800
  348.075000    2.500357
  348.127500    2.675808
  348.180000    2.687849
  348.232500    2.609946
  348.285000    2.365823
  348.337500    2.293489
  348.390000    2.319375
  348.442500    2.580661
  348.495000    2.924574
  348.547500    3.358990
  348.600000    3.863580
  348.652500    3.875211
  348.705000    3.736629
  348.757500    3.638271
  348.810000    3.464199
  348.862500    3.061631
  348.915000    2.795820
  348.967500    2.809730
  349.020000    3.056382
  349.072500    3.376692
  349.125000    3.731725
  349.177500    4.145358
  349.230000    4.560105
  349.282500    4.929657
  349.335000    4.861575
  349.387500    4.623219
  349.440000    4.072731
  349.492500    3.471202
  349.545000    2.862448
  349.597500    2.591093
  349.650000    2.502330
  349.702500    2.485373
  349.755000    2.169433
  349.807500    1.988544
  349.860000    1.890015
  349.912500    1.854334
  349.965000    1.768413
  350.017500    2.140472
  350.070000    2.647831
  350.122500    2.520727
  350.175000    2.255250
  350.227500    2.320549
  350.280000    2.456154
  350.332500    2.676498
  350.385000    2.924816
  350.437500    2.933291
  350.490000    2.794111
  350.542500    2.770150
  350.595000    2.629811
  350.647500    2.535929
  350.700000    2.282974
  350.752500    2.007993
  350.805000    1.621534
  350.857500    1.531744
  350.910000    1.420367
  350.962500    1.380170
  351.015000    1.567867
  351.067500    1.672777
  351.120000    1.729385
  351.172500    1.858312
  351.225000    1.993007
  351.277500    2.086736
  351.330000    2.226949
  351.382500    2.335182
  351.435000    2.356213
  351.487500    2.167157
  351.540000    1.796239
  351.592500    1.482483
  351.645000    1.242888
  351.697500    1.047458
  351.750000    1.003586
  351.802500    0.809289
  351.855000    0.675645
  351.907500    0.542958
  351.960000    0.848299
  352.012500    0.877705
  352.065000    0.881868
  352.117500    1.148771
  352.170000    1.420926
  352.222500    1.679338
  352.275000    1.094942
  352.327500    0.683704
  352.380000    0.807323
  352.432500    0.907385
  352.485000    0.909681
  352.537500    0.977384
  352.590000    0.809069
  352.642500    0.818490
  352.695000    0.913705
  352.747500    0.976893
  352.800000    1.147726
  352.852500    1.371724
  352.905000    1.518822
  352.957500    1.479479
  353.010000    1.261002
  353.062500    1.159542
  353.115000    1.079587
  353.167500    1.013037
  353.220000    0.894578
  353.272500    0.864388
  353.325000    0.932940
  353.377500    0.951373
  353.430000    1.006550
  353.482500    1.427200
  353.535000    1.756285
  353.587500    1.642963
  353.640000    1.566360
  353.692500    1.370250
  353.745000    1.272817
  353.797500    1.256954
  353.850000    0.974044
  353.902500    0.759619
  353.955000    0.818088
  354.007500    0.826112
  354.060000    0.846836
  354.112500    1.033869
  354.165000    1.120785
  354.217500    1.122120
  354.270000    1.105087
  354.322500    1.108121
  354.375000    1.163057
  354.427500    1.485244
  354.480000    1.913412
  354.532500    2.205353
  354.585000    2.716241
  354.637500    3.171596
  354.690000    3.179163
  354.742500    3.198367
  354.795000    3.016948
  354.847500    2.977917
  354.900000    3.032288
  354.952500    3.344494
  355.005000    3.486951
  355.057500    3.318901
  355.110000    3.189695
  355.162500    3.254869
  355.215000    2.982147
  355.267500    2.954449
  355.320000    2.794579
  355.372500    2.827444
  355.425000    2.979977
  355.477500    3.177243
  355.530000    3.266664
  355.582500    3.111188
  355.635000    3.083846
  355.687500    2.956740
  355.740000    2.766960
  355.792500    2.706720
  355.845000    2.519776
  355.897500    2.458562
  355.950000    2.363270
  356.002500    2.177069
  356.055000    2.217148
  356.107500    2.295894
  356.160000    2.150511
  356.212500    1.839039
  356.265000    1.639810
  356.317500    1.640484
  356.370000    1.914678
  356.422500    1.813020
  356.475000    1.857497
  356.527500    2.100169
  356.580000    2.308120
  356.632500    2.215423
  356.685000    2.135255
  356.737500    2.297073
  356.790000    2.298575
  356.842500    2.338752
  356.895000    2.314016
  356.947500    2.338667
  357.000000    2.458866
  357.052500    2.557159
  357.105000    2.763250
  357.157500    2.794632
  357.210000    2.899076
  357.262500    2.860290
  357.315000    3.067711
  357.367500    3.289783
  357.420000    3.343017
  357.472500    3.525779
  357.525000    3.830869
  357.577500    3.830870
  357.630000    3.704657
  357.682500    3.685920
  357.735000    3.648886
  357.787500    3.621398
  357.840000    3.642078
  357.892500    3.843316
  357.945000    3.558776
  357.997500    3.248424
  358.050000    2.821671
  358.102500    2.605585
  358.155000    2.571590
  358.207500    2.465393
  358.260000    2.452658
  358.312500    2.340425
  358.365000    2.057322
  358.417500    1.900068
  358.470000    1.798975
  358.522500    1.747526
  358.575000    1.701237
  358.627500    1.710623
  358.680000    1.529466
  358.732500    1.577170
  358.785000    1.473888
  358.837500    1.422369
  358.890000    1.326921
  358.942500    1.228953
  358.995000    1.243246
  359.047500    1.320684
  359.100000    1.410212
  359.152500    1.465771
  359.205000    1.701894
  359.257500    1.971255
  359.310000    2.107591
  359.362500    2.040379
  359.415000    2.032962
  359.467500    2.081127
  359.520000    2.050470
  359.572500    2.069960
  359.625000    2.215836
  359.677500    2.236288
  359.730000    2.271094
  359.782500    2.261604
  359.835000    2.273000
  359.887500    2.149384
  359.940000    2.131040
  359.992500    1.854520
  360.045000    1.401964
  360.097500    1.092082
  360.150000    0.841674
  360.202500    0.609971
  360.255000    0.411697
  360.307500    0.319356
  360.360000    0.182219
  360.412500    0.192901
  360.465000    0.461747
  360.517500    1.086311
  360.570000    1.472791
  360.622500    0.884679
  360.675000    0.577304
  360.727500    0.395876
  360.780000    0.388962
  360.832500    0.389972
  360.885000    0.475083
  360.937500    0.645568
  360.990000    0.801727
  361.042500    1.067303
  361.095000    1.264296
  361.147500    1.176420
  361.200000    1.364456
  361.252500    1.883346
  361.305000    2.397646
  361.357500    3.047058
  361.410000    3.816950
  361.462500    4.069491
  361.515000    3.419218
  361.567500    2.400112
  361.620000    1.404722
  361.672500    1.051861
  361.725000    0.829904
  361.777500    0.772664
  361.830000    0.861352
  361.882500    0.855557
  361.935000    1.019891
  361.987500    1.024863
  362.040000    0.897232
  362.092500    0.713407
  362.145000    0.493067
  362.197500    0.401447
  362.250000    0.440419
  362.302500    0.568451
  362.355000    0.477446
  362.407500    0.455450
  362.460000    0.492941
  362.512500    0.654635
  362.565000    0.676672
  362.617500    0.874876
  362.670000    1.305668
  362.722500    1.719039
  362.775000    2.219228
  362.827500    1.932489
  362.880000    1.945380
  362.932500    2.161103
  362.985000    3.001122
  363.037500    3.365359
  363.090000    3.315421
  363.142500    2.813881
  363.195000    2.277891
  363.247500    1.842430
  363.300000    1.363959
  363.352500    1.062736
  363.405000    0.899030
  363.457500    0.800428
  363.510000    0.760133
  363.562500    0.786833
  363.615000    0.976552
  363.667500    1.147009
  363.720000    1.292565
  363.772500    1.380202
  363.825000    1.709379
  363.877500    2.246971
  363.930000    2.306079
  363.982500    2.113981
  364.035000    2.447269
  364.087500    2.559480
  364.140000    2.169222
  364.192500    1.805199
  364.245000    1.198462
  364.297500    1.014323
  364.350000    0.751520
  364.402500    0.611406
  364.455000    0.867064
  364.507500    0.853447
  364.560000    0.737367
  364.612500    0.701633
  364.665000    0.658585
  364.717500    0.623958
  364.770000    0.666670
  364.822500    0.646156
  364.875000    0.510028
  364.927500    0.559258
  364.980000    0.562241
  365.032500    0.524518
  365.085000    0.441244
  365.137500    0.440802
  365.190000    0.606220
  365.242500    0.522464
  365.295000    0.408135
  365.347500    0.332209
  365.400000    0.288101
  365.452500    0.259989
  365.505000    0.243936
  365.557500    0.291003
  365.610000    0.371031
  365.662500    0.405778
  365.715000    0.472829
  365.767500    0.514541
  365.820000    0.593599
  365.872500    0.544734
  365.925000    0.332772
  365.977500    0.309806
  366.030000    0.305620
  366.082500    0.284428
  366.135000    0.262646
  366.187500    0.315571
  366.240000    0.462889
  366.292500    0.424976
  366.345000    0.369770
  366.397500    0.319955
  366.450000    0.301615
  366.502500    0.216934
  366.555000    0.216820
  366.607500    0.194079
  366.660000    0.102742
  366.712500    0.141685
  366.765000    0.138477
  366.817500    0.152502
  366.870000    0.403134
  366.922500    0.520957
  366.975000    0.426550
  367.027500    0.293931
  367.080000    0.297610
  367.132500    0.234415
  367.185000    0.157880
  367.237500    0.079561
  367.290000    0.060142
  367.342500    0.140706
  367.395000    0.170173
  367.447500    0.138446
  367.500000    0.136075
  367.552500    0.136282
  367.605000    0.118559
  367.657500    0.101489
  367.710000    0.091982
  367.762500    0.159464
  367.815000    0.300154
  367.867500    0.431448
  367.920000    0.514759
  367.972500    0.278938
  368.025000    0.334379
  368.077500    0.363808
  368.130000    0.276148
  368.182500    0.375501
  368.235000    0.680065
  368.287500    0.994542
  368.340000    1.358889
  368.392500    1.864107
  368.445000    2.681147
  368.497500    2.799397
  368.550000    2.113254
  368.602500    1.514532
  368.655000    0.949215
  368.707500    0.804856
  368.760000    0.752207
  368.812500    1.118121
  368.865000    1.394230
  368.917500    1.454478
  368.970000    1.418028
  369.022500    1.446791
  369.075000    1.304068
  369.127500    1.241951
  369.180000    1.315062
  369.232500    1.313374
  369.285000    1.248099
  369.337500    1.447037
  369.390000    1.625268
  369.442500    1.477756
  369.495000    1.165652
  369.547500    1.031094
  369.600000    1.100336
  369.652500    1.192562
  369.705000    1.115983
  369.757500    1.429307
  369.810000    1.540982
  369.862500    1.886932
  369.915000    2.004647
  369.967500    2.181170
  370.020000    2.349869
  370.072500    2.580951
  370.125000    3.084026
  370.177500    3.506984
  370.230000    3.541523
  370.282500    3.698137
  370.335000    3.590786
  370.387500    3.236542
  370.440000    2.849513
  370.492500    2.694031
  370.545000    2.296022
  370.597500    2.127818
  370.650000    2.504542
  370.702500    2.688457
  370.755000    2.033603
  370.807500    2.083743
  370.860000    2.022683
  370.912500    2.060158
  370.965000    2.414342
  371.017500    2.511253
  371.070000    2.788063
  371.122500    3.061949
  371.175000    3.078038
  371.227500    2.879869
  371.280000    2.349048
  371.332500    1.852134
  371.385000    1.722180
  371.437500    1.766959
  371.490000    1.805485
  371.542500    1.616894
  371.595000    1.611050
  371.647500    1.685435
  371.700000    1.940492
  371.752500    2.205501
  371.805000    2.349693
  371.857500    2.211931
  371.910000    2.036786
  371.962500    2.039649
  372.015000    2.045641
  372.067500    2.145021
  372.120000    2.219232
  372.172500    2.498255
  372.225000    2.410042
  372.277500    2.171593
  372.330000    1.932463
  372.382500    1.669813
  372.435000    1.558467
  372.487500    1.615646
  372.540000    1.485402
  372.592500    1.621326
  372.645000    1.749697
  372.697500    1.830516
  372.750000    2.032964
  372.802500    2.243507
  372.855000    2.329460
  372.907500    2.488573
  372.960000    2.543344
  373.012500    2.458133
  373.065000    2.467936
  373.117500    2.249475
  373.170000    2.204466
  373.222500    2.264194
  373.275000    2.337455
  373.327500    2.475955
  373.380000    2.584517
  373.432500    2.948126
  373.485000    3.484009
  373.537500    4.005987
  373.590000    4.365940
  373.642500    4.316449
  373.695000    4.045725
  373.747500    3.565193
  373.800000    2.908532
  373.852500    2.570625
  373.905000    2.203434
  373.957500    1.896763
  374.010000    1.621196
  374.062500    1.769030
  374.115000    1.612953
  374.167500    1.387887
  374.220000    1.488549
  374.272500    1.700540
  374.325000    1.936261
  374.377500    1.968268
  374.430000    1.716472
  374.482500    1.430020
  374.535000    1.265797
  374.587500    1.190870
  374.640000    1.261591
  374.692500    1.258515
  374.745000    1.369503
  374.797500    1.333293
  374.850000    1.309169
  374.902500    1.169836
  374.955000    1.325737
  375.007500    1.417481
  375.060000    1.256992
  375.112500    1.183977
  375.165000    1.009975
  375.217500    0.761780
  375.270000    0.810733
  375.322500    0.741535
  375.375000    0.504948
  375.427500    0.493729
  375.480000    0.772986
  375.532500    1.035964
  375.585000    1.138432
  375.637500    1.242240
  375.690000    1.220974
  375.742500    1.192049
  375.795000    1.133268
  375.847500    1.038691
  375.900000    1.053069
  375.952500    1.133643
  376.005000    1.373727
  376.057500    1.557513
  376.110000    1.338624
  376.162500    1.370261
  376.215000    1.335523
  376.267500    1.469919
  376.320000    1.781091
  376.372500    1.804246
  376.425000    1.620889
  376.477500    1.739167
  376.530000    1.897583
  376.582500    1.652475
  376.635000    1.492348
  376.687500    1.394196
  376.740000    1.415060
  376.792500    1.578787
  376.845000    1.773918
  376.897500    2.056569
  376.950000    2.453890
  377.002500    2.388147
  377.055000    2.256747
  377.107500    1.714018
  377.160000    1.781644
  377.212500    1.898293
  377.265000    1.862755
  377.317500    1.809218
  377.370000    1.592471
  377.422500    1.450991
  377.475000    1.471284
  377.527500    1.551872
  377.580000    1.672994
  377.632500    1.620890
  377.685000    1.446988
  377.737500    1.228494
  377.790000    1.093542
  377.842500    1.182373
  377.895000    1.255241
  377.947500    1.466302
  378.000000    1.348608
  378.052500    1.244645
  378.105000    1.341919
  378.157500    1.658371
  378.210000    1.732662
  378.262500    1.890325
  378.315000    2.239147
  378.367500    2.633610
  378.420000    2.971217
  378.472500    3.120520
  378.525000    3.051580
  378.577500    3.168604
  378.630000    3.211475
  378.682500    3.625246
  378.735000    3.891095
  378.787500    4.059814
  378.840000    4.334244
  378.892500    4.116066
  378.945000    3.431755
  378.997500    2.828482
  379.050000    2.682692
  379.102500    2.474523
  379.155000    2.012864
  379.207500    1.562329
  379.260000    1.252498
  379.312500    1.111219
  379.365000    1.200659
  379.417500    1.233015
  379.470000    1.131724
  379.522500    1.063159
  379.575000    1.009075
  379.627500    1.087375
  379.680000    1.410960
  379.732500    1.634010
  379.785000    1.743239
  379.837500    1.983612
  379.890000    2.257741
  379.942500    2.464584
  379.995000    2.591835
  380.047500    2.531938
  380.100000    2.490082
  380.152500    2.504530
  380.205000    2.540017
  380.257500    2.614495
  380.310000    2.870643
  380.362500    3.301381
  380.415000    3.549830
  380.467500    3.568034
  380.520000    3.333535
  380.572500    3.214274
  380.625000    2.842451
  380.677500    2.876796
  380.730000    3.055789
  380.782500    3.191186
  380.835000    3.309397
  380.887500    3.431644
  380.940000    3.466038
  380.992500    3.361636
  381.045000    3.175468
  381.097500    2.914860
  381.150000    2.751262
  381.202500    2.550872
  381.255000    2.646371
  381.307500    2.520893
  381.360000    2.608753
  381.412500    2.627058
  381.465000    2.455524
  381.517500    2.688074
  381.570000    2.988126
  381.622500    2.968586
  381.675000    2.837553
  381.727500    2.340971
  381.780000    2.210760
  381.832500    2.185814
  381.885000    2.195779
  381.937500    2.227568
  381.990000    2.442182
  382.042500    2.468332
  382.095000    2.295876
  382.147500    2.267241
  382.200000    1.945630
  382.252500    1.662776
  382.305000    1.302706
  382.357500    1.188024
  382.410000    1.194561
  382.462500    1.202903
  382.515000    1.338292
  382.567500    1.518544
  382.620000    1.490229
  382.672500    1.298965
  382.725000    1.366061
  382.777500    1.401753
  382.830000    1.569168
  382.882500    1.645762
  382.935000    1.971297
  382.987500    1.939490
  383.040000    1.563013
  383.092500    1.872381
  383.145000    1.902441
  383.197500    1.994261
  383.250000    2.052275
  383.302500    2.305068
  383.355000    2.387434
  383.407500    2.495013
  383.460000    2.401507
  383.512500    2.115797
  383.565000    2.089181
  383.617500    1.990177
  383.670000    2.274490
  383.722500    2.134530
  383.775000    1.780797
  383.827500    1.749966
  383.880000    2.069545
  383.932500    1.823250
  383.985000    1.789066
  384.037500    1.943689
  384.090000    1.831842
  384.142500    1.886065
  384.195000    2.081218
  384.247500    2.504320
  384.300000    3.009370
  384.352500    2.920057
  384.405000    3.187578
  384.457500    3.037996
  384.510000    2.947516
  384.562500    2.110248
  384.615000    1.591437
  384.667500    1.223384
  384.720000    1.062327
  384.772500    1.074725
  384.825000    1.082734
  384.877500    0.940705
  384.930000    0.862925
  384.982500    0.930173
  385.035000    0.799186
  385.087500    0.718300
  385.140000    0.892613
  385.192500    1.119543
  385.245000    1.024262
  385.297500    1.045735
  385.350000    1.389497
  385.402500    1.704787
  385.455000    1.548800
  385.507500    1.322398
  385.560000    1.458266
  385.612500    1.377816
  385.665000    1.406949
  385.717500    1.288284
  385.770000    1.346120
  385.822500    1.447941
  385.875000    1.629067
  385.927500    1.691548
  385.980000    1.562782
  386.032500    1.365367
  386.085000    1.345237
  386.137500    1.263256
  386.190000    1.026397
  386.242500    0.808858
  386.295000    0.836914
  386.347500    0.902510
  386.400000    0.850475
  386.452500    0.952606
  386.505000    1.375003
  386.557500    1.863183
  386.610000    1.855268
  386.662500    1.686605
  386.715000    2.198405
  386.767500    2.319715
  386.820000    2.284780
  386.872500    1.985119
  386.925000    1.716725
  386.977500    2.355553
  387.030000    2.906804
  387.082500    3.716648
  387.135000    2.938278
  387.187500    2.481174
  387.240000    2.034159
  387.292500    1.687287
  387.345000    1.758269
  387.397500    1.773545
  387.450000    1.766681
  387.502500    1.992249
  387.555000    1.701312
  387.607500    1.396520
  387.660000    1.215858
  387.712500    1.135634
  387.765000    1.232727
  387.817500    1.213302
  387.870000    1.000335
  387.922500    0.979085
  387.975000    1.025854
  388.027500    1.110199
  388.080000    1.205436
  388.132500    1.249740
  388.185000    1.289030
  388.237500    1.456327
  388.290000    1.507499
  388.342500    1.594002
  388.395000    1.496900
  388.447500    1.392656
  388.500000    1.336819
  388.552500    1.448578
  388.605000    1.610297
  388.657500    1.757661
  388.710000    1.682541
  388.762500    1.789574
  388.815000    2.011929
  388.867500    2.464386
  388.920000    2.702100
  388.972500    2.544468
  389.025000    2.385429
  389.077500    2.248104
  389.130000    2.042686
  389.182500    1.996236
  389.235000    1.670134
  389.287500    1.369582
  389.340000    1.095637
  389.392500    1.171757
  389.445000    0.947614
  389.497500    0.821029
  389.550000    1.203372
  389.602500    1.206774
  389.655000    0.859772
  389.707500    0.927948
  389.760000    0.906771
  389.812500    0.821052
  389.865000    0.859205
  389.917500    1.071815
  389.970000    1.359550
  390.022500    1.447949
  390.075000    1.326890
  390.127500    1.214845
  390.180000    1.158298
  390.232500    1.192307
  390.285000    1.699719
  390.337500    1.986557
  390.390000    1.729115
  390.442500    1.469945
  390.495000    1.332053
  390.547500    0.993048
  390.600000    0.695260
  390.652500    0.841753
  390.705000    0.867051
  390.757500    0.807158
  390.810000    0.711522
  390.862500    0.595261
  390.915000    0.614214
  390.967500    0.770176
  391.020000    0.717048
  391.072500    0.806664
  391.125000    0.896421
  391.177500    0.933832
  391.230000    0.988938
  391.282500    0.959709
  391.335000    1.103050
  391.387500    1.138583
  391.440000    1.179891
  391.492500    1.193073
  391.545000    1.350396
  391.597500    1.875916
  391.650000    2.660805
  391.702500    2.504449
  391.755000    2.636893
  391.807500    2.493665
  391.860000    1.730395
  391.912500    1.191441
  391.965000    1.197003
  392.017500    0.985749
  392.070000    0.986207
  392.122500    1.347632
  392.175000    1.753939
  392.227500    1.536126
  392.280000    1.479971
  392.332500    1.610141
  392.385000    1.703972
  392.437500    1.892827
  392.490000    1.389845
  392.542500    1.049238
  392.595000    0.685216
  392.647500    0.711892
  392.700000    0.987357
  392.752500    0.714463
  392.805000    0.580060
  392.857500    0.854630
  392.910000    0.868256
  392.962500    1.044899
  393.015000    1.169426
  393.067500    1.236513
  393.120000    0.990815
  393.172500    0.961124
  393.225000    0.968763
  393.277500    1.185895
  393.330000    1.310852
  393.382500    1.078193
  393.435000    1.010863
  393.487500    0.852641
  393.540000    0.755184
  393.592500    0.606765
  393.645000    0.551907
  393.697500    0.930823
  393.750000    1.364182
  393.802500    1.360159
  393.855000    0.774200
  393.907500    0.605387
  393.960000    0.702328
  394.012500    0.769663
  394.065000    0.814810
  394.117500    0.874653
  394.170000    0.900415
  394.222500    0.978755
  394.275000    0.967687
  394.327500    1.112228
  394.380000    1.271272
  394.432500    1.360775
  394.485000    1.236692
  394.537500    1.027818
  394.590000    1.376558
  394.642500    1.667774
  394.695000    1.605964
  394.747500    1.125600
  394.800000    0.890533
  394.852500    0.974708
  394.905000    1.355676
  394.957500    1.535284
  395.010000    1.428446
  395.062500    1.712339
  395.115000    1.633953
  395.167500    1.431769
  395.220000    1.156910
  395.272500    0.943070
  395.325000    0.578263
  395.377500    0.299421
  395.430000    0.414424
  395.482500    0.724206
  395.535000    0.977486
  395.587500    1.524438
  395.640000    0.819606
  395.692500    0.573400
  395.745000    0.614146
  395.797500    0.756689
  395.850000    0.996270
  395.902500    1.164312
  395.955000    1.057588
  396.007500    1.271714
  396.060000    1.322348
  396.112500    1.476369
  396.165000    1.056771
  396.217500    0.928611
  396.270000    0.846958
  396.322500    0.708625
  396.375000    0.725294
  396.427500    0.879688
  396.480000    0.973302
  396.532500    1.270386
  396.585000    2.473176
  396.637500    3.496378
  396.690000    3.803891
  396.742500    3.191444
  396.795000    2.434072
  396.847500    2.130518
  396.900000    1.539134
  396.952500    1.043756
  397.005000    0.804657
  397.057500    0.733112
  397.110000    0.914992
  397.162500    0.916347
  397.215000    0.963016
  397.267500    1.076960
  397.320000    0.913749
  397.372500    0.623252
  397.425000    0.680626
  397.477500    0.663529
  397.530000    0.552836
  397.582500    0.598200
  397.635000    0.625021
  397.687500    0.906446
  397.740000    1.151640
  397.792500    1.467189
  397.845000    1.269245
  397.897500    0.777369
  397.950000    0.893363
  398.002500    1.303862
  398.055000    1.473384
  398.107500    1.801721
  398.160000    2.055645
  398.212500    2.157948
  398.265000    2.198310
  398.317500    2.131116
  398.370000    1.969384
  398.422500    1.824896
  398.475000    1.767553
  398.527500    1.725224
  398.580000    1.552727
  398.632500    1.445336
  398.685000    1.429671
  398.737500    1.364110
  398.790000    1.441570
  398.842500    1.625665
  398.895000    1.750747
  398.947500    1.894257
  399.000000    1.753087
  399.052500    1.425267
  399.105000    1.254282
  399.157500    0.927480
  399.210000    0.723444
  399.262500    0.601223
  399.315000    0.573341
  399.367500    0.642561
  399.420000    0.570108
  399.472500    0.615543
  399.525000    0.611425
  399.577500    0.799386
  399.630000    0.998848
  399.682500    1.238661
  399.735000    1.347785
  399.787500    1.338874
  399.840000    1.316743
  399.892500    1.493424
  399.945000    1.586871
  399.997500    1.561529
  400.050000    1.492701
  400.102500    1.623921
  400.155000    1.722512
  400.207500    1.778163
  400.260000    1.701985
  400.312500    1.791290
  400.365000    1.876075
  400.417500    1.855281
  400.470000    1.709323
  400.522500    1.605302
  400.575000    1.597827
  400.627500    1.521745
  400.680000    1.286418
  400.732500    1.034571
  400.785000    0.843135
  400.837500    0.755822
  400.890000    0.718446
  400.942500    0.796450
  400.995000    0.961423
  401.047500    1.025002
  401.100000    1.295202
  401.152500    2.157440
  401.205000    2.942673
  401.257500    2.845129
  401.310000    1.938108
  401.362500    1.258181
  401.415000    1.037508
  401.467500    1.078919
  401.520000    1.137908
  401.572500    1.570025
  401.625000    1.884455
  401.677500    1.869574
  401.730000    1.700957
  401.782500    1.893893
  401.835000    2.073274
  401.887500    2.130410
  401.940000    1.900235
  401.992500    1.990551
  402.045000    2.127993
  402.097500    2.056590
  402.150000    1.946789
  402.202500    1.719175
  402.255000    1.664960
  402.307500    1.644998
  402.360000    1.724231
  402.412500    1.857667
  402.465000    1.763898
  402.517500    1.908898
  402.570000    1.542856
  402.622500    1.422165
  402.675000    1.445398
  402.727500    1.470395
  402.780000    1.765448
  402.832500    1.863728
  402.885000    1.661531
  402.937500    1.671378
  402.990000    1.670079
  403.042500    1.629406
  403.095000    1.810445
  403.147500    1.914304
  403.200000    2.251072
  403.252500    2.262477
  403.305000    2.551619
  403.357500    2.662691
  403.410000    2.586936
  403.462500    2.394070
  403.515000    2.590522
  403.567500    2.731034
  403.620000    2.816287
  403.672500    2.680481
  403.725000    2.649368
  403.777500    2.952105
  403.830000    2.931315
  403.882500    2.587515
  403.935000    2.447695
  403.987500    2.479697
  404.040000    2.636534
  404.092500    2.677242
  404.145000    2.300129
  404.197500    2.229490
  404.250000    2.015336
  404.302500    1.972537
  404.355000    2.323582
  404.407500    2.131562
  404.460000    1.831530
  404.512500    1.758382
  404.565000    1.611274
  404.617500    1.549185
  404.670000    1.515822
  404.722500    1.411598
  404.775000    1.289840
  404.827500    1.222032
  404.880000    1.153404
  404.932500    1.153936
  404.985000    1.569376
  405.037500    1.966731
  405.090000    1.981996
  405.142500    2.484593
  405.195000    2.533741
  405.247500    2.208048
  405.300000    1.721371
  405.352500    1.523457
  405.405000    1.422792
  405.457500    1.539467
  405.510000    1.835005
  405.562500    2.128151
  405.615000    2.190922
  405.667500    1.921140
  405.720000    1.664508
  405.772500    1.708283
  405.825000    1.910642
  405.877500    1.594393
  405.930000    1.460895
  405.982500    1.232455
  406.035000    0.911262
  406.087500    0.628407
  406.140000    0.692770
  406.192500    0.831086
  406.245000    0.865846
  406.297500    0.882753
  406.350000    0.835140
  406.402500    0.897195
  406.455000    1.380659
  406.507500    1.745289
  406.560000    1.788159
  406.612500    1.667583
  406.665000    1.738318
  406.717500    1.640690
  406.770000    1.148389
  406.822500    1.108023
  406.875000    0.994497
  406.927500    0.683096
  406.980000    0.674381
  407.032500    0.727374
  407.085000    1.004900
  407.137500    1.072610
  407.190000    1.229240
  407.242500    1.434811
  407.295000    1.103053
  407.347500    0.887907
  407.400000    1.057070
  407.452500    1.386583
  407.505000    1.319076
  407.557500    1.248077
  407.610000    1.560906
  407.662500    1.611222
  407.715000    1.568931
  407.767500    1.647094
  407.820000    1.217998
  407.872500    0.834993
  407.925000    0.792644
  407.977500    0.843024
  408.030000    0.984939
  408.082500    1.098121
  408.135000    1.137130
  408.187500    1.431284
  408.240000    1.331867
  408.292500    0.953623
  408.345000    0.646234
  408.397500    0.675919
  408.450000    0.668372
  408.502500    0.753785
  408.555000    0.741080
  408.607500    0.672621
  408.660000    0.719260
  408.712500    0.767043
  408.765000    0.835793
  408.817500    0.875720
  408.870000    0.888424
  408.922500    0.847119
  408.975000    0.903298
  409.027500    0.905055
  409.080000    0.837398
  409.132500    0.682701
  409.185000    0.722206
  409.237500    1.127050
  409.290000    1.343583
  409.342500    1.166945
  409.395000    1.072396
  409.447500    1.442962
  409.500000    1.645369
  409.552500    1.698938
  409.605000    1.506299
  409.657500    1.409529
  409.710000    1.346056
  409.762500    1.214027
  409.815000    1.019479
  409.867500    0.809335
  409.920000    0.810514
  409.972500    0.792556
  410.025000    0.789084
  410.077500    0.915733
  410.130000    1.079409
  410.182500    0.972614
  410.235000    0.959956
  410.287500    1.039023
  410.340000    1.085681
  410.392500    1.198728
  410.445000    1.298576
  410.497500    1.319689
  410.550000    1.476967
  410.602500    1.465021
  410.655000    1.565766
  410.707500    1.601037
  410.760000    1.601970
  410.812500    1.756184
  410.865000    1.948103
  410.917500    2.059899
  410.970000    2.077447
  411.022500    2.065821
  411.075000    1.876269
  411.127500    1.818617
  411.180000    1.904349
  411.232500    2.233423
  411.285000    2.235069
  411.337500    2.502476
  411.390000    2.659257
  411.442500    2.458906
  411.495000    2.463196
  411.547500    2.413169
  411.600000    2.219594
  411.652500    1.894613
  411.705000    1.580962
  411.757500    1.485302
  411.810000    1.357398
  411.862500    1.282611
  411.915000    1.223609
  411.967500    1.254339
  412.020000    1.314966
  412.072500    1.377816
  412.125000    1.660040
  412.177500    1.842426
  412.230000    1.672383
  412.282500    1.743329
  412.335000    1.911880
  412.387500    2.096776
  412.440000    2.247564
  412.492500    2.297153
  412.545000    2.433140
  412.597500    2.151268
  412.650000    2.226764
  412.702500    2.422889
  412.755000    2.595110
  412.807500    3.000519
  412.860000    3.360905
  412.912500    3.764466
  412.965000    3.715286
  413.017500    3.578801
  413.070000    2.899744
  413.122500    2.547960
  413.175000    2.134181
  413.227500    1.870424
  413.280000    1.740803
  413.332500    1.830606
  413.385000    1.934306
  413.437500    2.147084
  413.490000    2.346079
  413.542500    2.621704
  413.595000    2.824688
  413.647500    3.007990
  413.700000    3.333273
  413.752500    3.670480
  413.805000    3.708831
  413.857500    3.689255
  413.910000    3.859482
  413.962500    3.810189
  414.015000    3.806821
  414.067500    3.683345
  414.120000    3.548474
  414.172500    3.445995
  414.225000    3.444588
  414.277500    3.291966
  414.330000    2.885025
  414.382500    2.904705
  414.435000    2.721089
  414.487500    2.712195
  414.540000    2.581502
  414.592500    2.238323
  414.645000    1.912782
  414.697500    1.544940
  414.750000    1.310289
  414.802500    1.069943
  414.855000    0.883554
  414.907500    0.855165
  414.960000    1.015343
  415.012500    1.295594
  415.065000    1.583386
  415.117500    1.949151
  415.170000    2.155870
  415.222500    2.438004
  415.275000    2.828095
  415.327500    3.303026
  415.380000    3.950191
  415.432500    4.435830
  415.485000    4.653566
  415.537500    4.282616
  415.590000    3.918731
  415.642500    3.509250
  415.695000    3.445177
  415.747500    3.252136
  415.800000    3.056844
  415.852500    3.076916
  415.905000    3.437551
  415.957500    3.239422
  416.010000    2.930348
  416.062500    2.419616
  416.115000    2.001215
  416.167500    1.757738
  416.220000    1.952827
  416.272500    2.000687
  416.325000    1.926723
  416.377500    1.813458
  416.430000    2.211320
  416.482500    2.636980
  416.535000    2.517404
  416.587500    2.484287
  416.640000    2.536361
  416.692500    2.459294
  416.745000    2.338819
  416.797500    2.203954
  416.850000    1.989897
  416.902500    1.755482
  416.955000    1.558961
  417.007500    1.535262
  417.060000    1.781732
  417.112500    1.996890
  417.165000    1.780865
  417.217500    1.502058
  417.270000    1.214032
  417.322500    1.208297
  417.375000    1.299313
  417.427500    1.404474
  417.480000    1.518705
  417.532500    1.662850
  417.585000    2.018305
  417.637500    2.293678
  417.690000    2.320330
  417.742500    2.188823
  417.795000    1.983093
  417.847500    1.811248
  417.900000    1.698214
  417.952500    1.559195
  418.005000    1.464823
  418.057500    1.424651
  418.110000    1.453998
  418.162500    1.229130
  418.215000    1.251398
  418.267500    1.202589
  418.320000    1.078134
  418.372500    1.113925
  418.425000    1.170046
  418.477500    1.121786
  418.530000    1.139529
  418.582500    1.130706
  418.635000    1.163581
  418.687500    1.128893
  418.740000    1.006559
  418.792500    1.053587
  418.845000    1.359595
  418.897500    1.459691
  418.950000    1.499625
  419.002500    1.555972
  419.055000    1.640619
  419.107500    1.622783
  419.160000    1.544504
  419.212500    1.283374
  419.265000    1.089485
  419.317500    1.062537
  419.370000    1.031465
  419.422500    1.203505
  419.475000    1.331484
  419.527500    1.447867
  419.580000    1.443581
  419.632500    1.396567
  419.685000    1.228928
  419.737500    1.156056
  419.790000    1.224057
  419.842500    1.358024
  419.895000    1.566918
  419.947500    1.655944
  420.000000    1.515329
  420.052500    1.358352
  420.105000    1.236083
  420.157500    1.137827
  420.210000    1.235990
  420.262500    1.339459
  420.315000    1.529527
  420.367500    1.394968
  420.420000    1.262402
  420.472500    1.069489
  420.525000    1.044023
  420.577500    0.877948
  420.630000    0.761906
  420.682500    0.741665
  420.735000    0.606774
  420.787500    0.546677
  420.840000    0.530652
  420.892500    0.442062
  420.945000    0.468364
  420.997500    0.376995
  421.050000    0.263911
  421.102500    0.246286
  421.155000    0.309782
  421.207500    0.187373
  421.260000    0.183978
  421.312500    0.178497
  421.365000    0.118573
  421.417500    0.110027
  421.470000    0.141846
  421.522500    0.222406
  421.575000    0.278331
  421.627500    0.337307
  421.680000    0.757226
  421.732500    1.057440
  421.785000    1.202790
  421.837500    1.610355
  421.890000    1.211777
  421.942500    0.935111
  421.995000    1.069525
  422.047500    0.864050
  422.100000    0.968085
  422.152500    1.051691
  422.205000    1.088884
  422.257500    1.188143
  422.310000    1.317243
  422.362500    1.457310
  422.415000    1.601076
  422.467500    1.815479
  422.520000    1.791827
  422.572500    1.565426
  422.625000    1.369319
  422.677500    1.218854
  422.730000    1.039369
  422.782500    0.853287
  422.835000    0.693135
  422.887500    0.504933
  422.940000    0.480424
  422.992500    0.629121
  423.045000    0.721726
  423.097500    0.826576
  423.150000    0.660399
  423.202500    0.511033
  423.255000    0.390850
  423.307500    0.405294
  423.360000    0.526928
  423.412500    0.765057
  423.465000    1.111102
  423.517500    1.376274
  423.570000    1.416730
  423.622500    1.463337
  423.675000    1.437081
  423.727500    1.339436
  423.780000    1.398231
  423.832500    1.410125
  423.885000    1.511474
  423.937500    1.583734
  423.990000    1.669421
  424.042500    1.563365
  424.095000    1.618387
  424.147500    1.567387
  424.200000    1.382723
  424.252500    1.299078
  424.305000    1.255074
  424.357500    1.088066
  424.410000    1.208254
  424.462500    1.137447
  424.515000    0.984111
  424.567500    1.182707
  424.620000    1.126098
  424.672500    1.040862
  424.725000    0.457801
  424.777500    0.209485
  424.830000    0.099946
  424.882500    0.087074
  424.935000    0.086785
  424.987500    0.124986
  425.040000    0.357893
  425.092500    0.640004
  425.145000    0.994201
  425.197500    1.070138
  425.250000    0.914705
  425.302500    0.765449
  425.355000    0.328660
  425.407500    0.217590
  425.460000    0.248001
  425.512500    0.196918
  425.565000    0.324484
  425.617500    0.458020
  425.670000    0.583424
  425.722500    0.546071
  425.775000    0.566548
  425.827500    0.585710
  425.880000    0.552923
  425.932500    0.495050
  425.985000    0.477345
  426.037500    0.575818
  426.090000    0.512545
  426.142500    0.442643
  426.195000    0.331628
  426.247500    0.281782
  426.300000    0.215237
  426.352500    0.264321
  426.405000    0.298904
  426.457500    0.287419
  426.510000    0.430384
  426.562500    0.421263
  426.615000    0.358230
  426.667500    0.346393
  426.720000    0.329261
  426.772500    0.272052
  426.825000    0.407931
  426.877500    0.521588
  426.930000    0.546792
  426.982500    0.514030
  427.035000    0.671014
  427.087500    0.791136
  427.140000    0.705786
  427.192500    0.904978
  427.245000    0.867386
  427.297500    0.713000
  427.350000    0.711748
  427.402500    0.663428
  427.455000    0.743222
  427.507500    0.721128
  427.560000    0.711546
  427.612500    0.659261
  427.665000    0.606453
  427.717500    0.593889
  427.770000    0.802116
  427.822500    0.941110
  427.875000    0.955850
  427.927500    0.858914
  427.980000    0.912728
  428.032500    0.863980
  428.085000    0.672945
  428.137500    0.653895
  428.190000    0.713827
  428.242500    0.834363
  428.295000    1.099964
  428.347500    1.260630
  428.400000    1.041046
  428.452500    0.904463
  428.505000    0.793644
  428.557500    0.653987
  428.610000    0.625082
  428.662500    0.563401
  428.715000    0.808669
  428.767500    0.945516
  428.820000    0.869148
  428.872500    0.604727
  428.925000    0.337042
  428.977500    0.249729
  429.030000    0.199649
  429.082500    0.183859
  429.135000    0.187175
  429.187500    0.235395
  429.240000    0.373472
  429.292500    0.464082
  429.345000    0.437308
  429.397500    0.383776
  429.450000    0.430436
  429.502500    0.618745
  429.555000    0.798298
  429.607500    0.865402
  429.660000    0.982709
  429.712500    0.780846
  429.765000    0.776979
  429.817500    0.636231
  429.870000    0.510394
  429.922500    0.411859
  429.975000    0.438792
  430.027500    0.448719
  430.080000    0.481694
  430.132500    0.623874
  430.185000    0.767951
  430.237500    0.798587
  430.290000    0.752720
  430.342500    0.765433
  430.395000    0.855083
  430.447500    0.918331
  430.500000    0.886272
  430.552500    0.819507
  430.605000    0.875526
  430.657500    0.981541
  430.710000    0.880186
  430.762500    0.654066
  430.815000    0.561238
  430.867500    0.670177
  430.920000    0.608760
  430.972500    0.525967
  431.025000    0.454442
  431.077500    0.460881
  431.130000    0.409136
  431.182500    0.421233
  431.235000    0.444208
  431.287500    0.649891
  431.340000    0.724332
  431.392500    1.082300
  431.445000    1.001607
  431.497500    1.020295
  431.550000    1.215713
  431.602500    1.157266
  431.655000    1.198014
  431.707500    1.403164
  431.760000    1.602218
  431.812500    1.710601
  431.865000    1.743554
  431.917500    1.625526
  431.970000    1.548064
  432.022500    1.607588
  432.075000    2.132679
  432.127500    2.295624
  432.180000    2.191692
  432.232500    2.147406
  432.285000    2.440283
  432.337500    2.772424
  432.390000    2.882029
  432.442500    3.338720
  432.495000    3.012452
  432.547500    3.006920
  432.600000    3.509487
  432.652500    3.406483
  432.705000    3.922396
  432.757500    4.115292
  432.810000    3.576495
  432.862500    3.275070
  432.915000    2.691070
  432.967500    2.696843
  433.020000    2.621402
  433.072500    2.665452
  433.125000    2.595052
  433.177500    2.188499
  433.230000    2.408798
  433.282500    2.241916
  433.335000    2.027572
  433.387500    1.830649
  433.440000    1.883366
  433.492500    1.833982
  433.545000    1.819399
  433.597500    1.904196
  433.650000    2.166985
  433.702500    2.450306
  433.755000    2.679456
  433.807500    2.914277
  433.860000    3.359472
  433.912500    3.322901
  433.965000    3.107070
  434.017500    2.699988
  434.070000    2.279877
  434.122500    2.049848
  434.175000    1.798226
  434.227500    1.469384
  434.280000    1.262651
  434.332500    1.173043
  434.385000    1.181605
  434.437500    1.177269
  434.490000    1.267259
  434.542500    1.575564
  434.595000    1.806973
  434.647500    1.788320
  434.700000    1.610753
  434.752500    1.443161
  434.805000    1.197936
  434.857500    1.149753
  434.910000    1.407594
  434.962500    1.720699
  435.015000    2.041870
  435.067500    1.932392
  435.120000    2.460680
  435.172500    2.556983
  435.225000    2.426701
  435.277500    2.131434
  435.330000    2.254324
  435.382500    2.376487
  435.435000    2.247604
  435.487500    1.946440
  435.540000    2.057929
  435.592500    2.381412
  435.645000    2.724800
  435.697500    2.957714
  435.750000    2.969948
  435.802500    3.296386
  435.855000    4.076052
  435.907500    4.876577
  435.960000    5.504322
  436.012500    5.898955
  436.065000    6.583446
  436.117500    6.480929
  436.170000    6.246771
  436.222500    5.800724
  436.275000    5.585787
  436.327500    5.192190
  436.380000    4.633502
  436.432500    4.316849
  436.485000    4.253178
  436.537500    4.102087
  436.590000    3.719838
  436.642500    3.509202
  436.695000    3.283978
  436.747500    3.129314
  436.800000    3.088857
  436.852500    3.181877
  436.905000    3.396860
  436.957500    3.504380
  437.010000    3.731695
  437.062500    3.616747
  437.115000    3.422024
  437.167500    3.363982
  437.220000    3.376158
  437.272500    3.386223
  437.325000    3.514286
  437.377500    3.359860
  437.430000    3.274905
  437.482500    3.054186
  437.535000    2.761236
  437.587500    2.532884
  437.640000    2.712220
  437.692500    2.672491
  437.745000    2.396996
  437.797500    2.872200
  437.850000    3.042407
  437.902500    3.096648
  437.955000    3.673585
  438.007500    4.318407
  438.060000    5.120120
  438.112500    5.614603
  438.165000    6.103530
  438.217500    6.518662
  438.270000    6.445905
  438.322500    5.972943
  438.375000    5.861691
  438.427500    5.344452
  438.480000    5.066757
  438.532500    4.951285
  438.585000    4.981165
  438.637500    4.941988
  438.690000    4.973829
  438.742500    4.874336
  438.795000    4.818012
  438.847500    4.867907
  438.900000    4.789546
  438.952500    4.356060
  439.005000    3.814482
  439.057500    3.767048
  439.110000    3.522995
  439.162500    3.543858
  439.215000    3.210790
  439.267500    3.227823
  439.320000    3.761525
  439.372500    3.840286
  439.425000    3.971440
  439.477500    3.980976
  439.530000    3.875375
  439.582500    3.543064
  439.635000    3.280645
  439.687500    3.528219
  439.740000    3.778172
  439.792500    3.491721
  439.845000    3.333826
  439.897500    3.111889
  439.950000    2.714349
  440.002500    2.652634
  440.055000    2.532604
  440.107500    2.554262
  440.160000    2.578578
  440.212500    2.970712
  440.265000    3.793012
  440.317500    4.365568
  440.370000    4.993361
  440.422500    5.139442
  440.475000    4.856919
  440.527500    4.750359
  440.580000    4.499039
  440.632500    4.772958
  440.685000    4.775039
  440.737500    4.364816
  440.790000    3.805920
  440.842500    2.852513
  440.895000    2.418649
  440.947500    2.065971
  441.000000    1.770961
  441.052500    1.563409
  441.105000    1.276583
  441.157500    1.025938
  441.210000    0.972642
  441.262500    1.204467
  441.315000    1.237563
  441.367500    1.406097
  441.420000    1.507100
  441.472500    1.337165
  441.525000    1.058889
  441.577500    0.921398
  441.630000    0.913137
  441.682500    0.915914
  441.735000    0.798722
  441.787500    0.644638
  441.840000    0.724057
  441.892500    0.849556
  441.945000    1.382716
  441.997500    1.377276
  442.050000    1.045659
  442.102500    1.141358
  442.155000    1.156083
  442.207500    1.138243
  442.260000    1.178802
  442.312500    1.231480
  442.365000    1.274450
  442.417500    1.187517
  442.470000    1.109617
  442.522500    1.169394
  442.575000    1.113174
  442.627500    1.073639
  442.680000    1.151138
  442.732500    1.440469
  442.785000    1.954530
  442.837500    2.380926
  442.890000    2.825050
  442.942500    3.064111
  442.995000    3.081246
  443.047500    3.073616
  443.100000    2.776824
  443.152500    2.135552
  443.205000    1.460086
  443.257500    1.025511
  443.310000    0.681126
  443.362500    0.560997
  443.415000    0.613381
  443.467500    0.844601
  443.520000    0.855676
  443.572500    0.638958
  443.625000    0.352998
  443.677500    0.394770
  443.730000    0.281932
  443.782500    0.270569
  443.835000    0.317021
  443.887500    0.517446
  443.940000    0.815903
  443.992500    1.021312
  444.045000    1.088919
  444.097500    1.131579
  444.150000    1.309002
  444.202500    1.522625
  444.255000    1.053357
  444.307500    0.382859
  444.360000    0.178426
  444.412500    0.371753
  444.465000    0.862977
  444.517500    0.822072
  444.570000    0.369453
  444.622500    0.193154
  444.675000    0.379233
  444.727500    0.653839
  444.780000    0.839151
  444.832500    0.722438
  444.885000    0.532615
  444.937500    0.533231
  444.990000    0.557014
  445.042500    0.503620
  445.095000    0.611958
  445.147500    0.657226
  445.200000    0.742776
  445.252500    0.835384
  445.305000    0.983429
  445.357500    1.092319
  445.410000    1.069462
  445.462500    1.010820
  445.515000    0.977367
  445.567500    1.066803
  445.620000    1.284035
  445.672500    1.263163
  445.725000    1.227502
  445.777500    1.026155
  445.830000    0.774749
  445.882500    0.534846
  445.935000    0.357453
  445.987500    0.299997
  446.040000    0.580550
  446.092500    0.679520
  446.145000    0.831016
  446.197500    1.030358
  446.250000    0.767464
  446.302500    0.914338
  446.355000    1.117273
  446.407500    1.242671
  446.460000    1.428592
  446.512500    1.586681
  446.565000    1.541812
  446.617500    1.506159
  446.670000    1.737197
  446.722500    1.839294
  446.775000    1.833145
  446.827500    1.978029
  446.880000    2.317341
  446.932500    2.277470
  446.985000    2.355145
  447.037500    2.421023
  447.090000    2.511221
  447.142500    2.729778
  447.195000    2.925866
  447.247500    3.058052
  447.300000    3.344891
  447.352500    4.037281
  447.405000    4.230988
  447.457500    4.015721
  447.510000    3.542526
  447.562500    3.021749
  447.615000    2.464769
  447.667500    2.042498
  447.720000    1.856143
  447.772500    1.864692
  447.825000    1.688263
  447.877500    1.490317
  447.930000    1.438024
  447.982500    1.248030
  448.035000    1.116740
  448.087500    1.181081
  448.140000    0.960987
  448.192500    0.920482
  448.245000    1.152174
  448.297500    1.070947
  448.350000    0.809506
  448.402500    0.529908
  448.455000    0.282500
  448.507500    0.191027
  448.560000    0.220109
  448.612500    0.324738
  448.665000    0.270166
  448.717500    0.209164
  448.770000    0.256928
  448.822500    0.319917
  448.875000    0.365436
  448.927500    0.483384
  448.980000    0.799541
  449.032500    1.309249
  449.085000    1.419425
  449.137500    1.423528
  449.190000    0.885431
  449.242500    0.637794
  449.295000    0.656532
  449.347500    0.615924
  449.400000    0.693929
  449.452500    0.604222
  449.505000    0.336131
  449.557500    0.214668
  449.610000    0.752185
  449.662500    0.877421
  449.715000    0.668004
  449.767500    0.550737
  449.820000    0.355719
  449.872500    0.329714
  449.925000    0.267953
  449.977500    0.226959
  450.030000    0.210350
  450.082500    0.278550
  450.135000    0.353062
  450.187500    0.411721
  450.240000    0.337109
  450.292500    0.417869
  450.345000    0.551570
  450.397500    0.704650
  450.450000    0.800505
  450.502500    0.748068
  450.555000    0.534628
  450.607500    0.482540
  450.660000    0.411722
  450.712500    0.578607
  450.765000    0.835173
  450.817500    0.980157
  450.870000    1.349477
  450.922500    1.031344
  450.975000    1.006964
  451.027500    1.242192
  451.080000    0.816976
  451.132500    0.880324
  451.185000    0.519867
  451.237500    0.281319
  451.290000    0.255563
  451.342500    0.293163
  451.395000    0.252089
  451.447500    0.286311
  451.500000    0.639560
  451.552500    0.869919
  451.605000    1.023398
  451.657500    1.192571
  451.710000    1.529812
  451.762500    1.750096
  451.815000    1.508485
  451.867500    1.475336
  451.920000    1.045303
  451.972500    0.963786
  452.025000    1.060432
  452.077500    1.138647
  452.130000    1.419965
  452.182500    1.190239
  452.235000    1.038680
  452.287500    1.009763
  452.340000    1.039536
  452.392500    1.151759
  452.445000    1.270577
  452.497500    1.472580
  452.550000    1.665604
  452.602500    1.726976
  452.655000    1.661399
  452.707500    1.493099
  452.760000    1.293307
  452.812500    1.155735
  452.865000    1.065233
  452.917500    1.149506
  452.970000    1.409934
  453.022500    1.687572
  453.075000    1.732542
  453.127500    1.809504
  453.180000    1.864725
  453.232500    1.847177
  453.285000    1.777707
  453.337500    1.888267
  453.390000    1.981906
  453.442500    2.152421
  453.495000    2.401945
  453.547500    2.771227
  453.600000    3.248459
  453.652500    3.498944
  453.705000    3.360785
  453.757500    3.396642
  453.810000    3.470134
  453.862500    3.443095
  453.915000    3.421748
  453.967500    3.310180
  454.020000    3.358297
  454.072500    3.353122
  454.125000    3.249055
  454.177500    3.006101
  454.230000    2.826731
  454.282500    2.458463
  454.335000    2.331269
  454.387500    2.156532
  454.440000    1.673916
  454.492500    1.421858
  454.545000    1.473287
  454.597500    1.186195
  454.650000    1.213843
  454.702500    1.347448
  454.755000    1.804028
  454.807500    1.713385
  454.860000    1.446336
  454.912500    1.547218
  454.965000    1.537297
  455.017500    1.447111
  455.070000    1.374596
  455.122500    1.485912
  455.175000    1.288524
  455.227500    1.316329
  455.280000    1.579466
  455.332500    1.917863
  455.385000    2.250452
  455.437500    2.099454
  455.490000    1.916196
  455.542500    1.744805
  455.595000    1.452590
  455.647500    1.313470
  455.700000    1.194255
  455.752500    1.333704
  455.805000    1.586359
  455.857500    1.844022
  455.910000    1.953202
  455.962500    1.737042
  456.015000    1.446658
  456.067500    1.367073
  456.120000    1.328076
  456.172500    1.209183
  456.225000    1.119745
  456.277500    0.862821
  456.330000    0.775461
  456.382500    0.914836
  456.435000    1.024357
  456.487500    0.903456
  456.540000    0.879012
  456.592500    1.151162
  456.645000    1.293489
  456.697500    1.205605
  456.750000    1.046806
  456.802500    0.887901
  456.855000    0.832605
  456.907500    0.795291
  456.960000    0.809393
  457.012500    0.718186
  457.065000    0.767035
  457.117500    1.061695
  457.170000    1.118589
  457.222500    1.180928
  457.275000    1.107536
  457.327500    1.133888
  457.380000    1.135958
  457.432500    1.151044
  457.485000    1.327980
  457.537500    1.439242
  457.590000    1.654255
  457.642500    1.933413
  457.695000    2.132350
  457.747500    2.210082
  457.800000    2.226342
  457.852500    2.258936
  457.905000    2.005595
  457.957500    2.154131
  458.010000    2.052134
  458.062500    2.074966
  458.115000    2.258811
  458.167500    2.281583
  458.220000    2.252908
  458.272500    1.954957
  458.325000    1.911888
  458.377500    1.779713
  458.430000    1.691760
  458.482500    1.758079
  458.535000    1.629648
  458.587500    1.534388
  458.640000    1.228669
  458.692500    1.206969
  458.745000    1.335106
  458.797500    1.253557
  458.850000    1.054055
  458.902500    0.930083
  458.955000    0.850492
  459.007500    0.823795
  459.060000    0.691232
  459.112500    0.709039
  459.165000    0.755659
  459.217500    0.975238
  459.270000    1.221733
  459.322500    1.423067
  459.375000    1.261117
  459.427500    1.181880
  459.480000    0.764688
  459.532500    0.690794
  459.585000    0.763085
  459.637500    0.885056
  459.690000    0.973868
  459.742500    0.938414
  459.795000    0.991111
  459.847500    1.178704
  459.900000    1.419014
  459.952500    1.729573
  460.005000    2.040725
  460.057500    2.068505
  460.110000    2.110859
  460.162500    2.020426
  460.215000    1.902353
  460.267500    2.190066
  460.320000    2.557681
  460.372500    1.939763
  460.425000    1.799237
  460.477500    1.641537
  460.530000    1.416880
  460.582500    1.070225
  460.635000    0.896165
  460.687500    0.936415
  460.740000    1.134681
  460.792500    1.289099
  460.845000    1.032404
  460.897500    1.037375
  460.950000    1.113240
  461.002500    1.232680
  461.055000    1.556139
  461.107500    1.922981
  461.160000    2.223880
  461.212500    2.443220
  461.265000    2.710210
  461.317500    2.619008
  461.370000    2.634143
  461.422500    2.554979
  461.475000    2.546244
  461.527500    2.760641
  461.580000    3.049433
  461.632500    3.241576
  461.685000    3.508485
  461.737500    3.813377
  461.790000    3.962424
  461.842500    3.804257
  461.895000    3.695458
  461.947500    3.480395
  462.000000    3.025126
  462.052500    2.754078
  462.105000    2.497422
  462.157500    2.589474
  462.210000    2.569843
  462.262500    2.655704
  462.315000    3.045250
  462.367500    3.036439
  462.420000    3.089171
  462.472500    3.163000
  462.525000    2.818733
  462.577500    2.390434
  462.630000    2.061269
  462.682500    1.940969
  462.735000    1.511192
  462.787500    1.462794
  462.840000    1.421547
  462.892500    1.329005
  462.945000    1.439866
  462.997500    1.487201
  463.050000    1.576699
  463.102500    1.728081
  463.155000    1.641199
  463.207500    1.422133
  463.260000    1.318179
  463.312500    1.206590
  463.365000    1.457599
  463.417500    1.595047
  463.470000    1.413889
  463.522500    1.432152
  463.575000    1.371240
  463.627500    1.159663
  463.680000    0.843421
  463.732500    1.013673
  463.785000    0.877337
  463.837500    0.921833
  463.890000    1.211048
  463.942500    1.273515
  463.995000    1.473265
  464.047500    1.602934
  464.100000    1.710363
  464.152500    2.162458
  464.205000    2.727711
  464.257500    3.072286
  464.310000    3.063778
  464.362500    3.359846
  464.415000    3.539958
  464.467500    3.525618
  464.520000    3.145039
  464.572500    2.461649
  464.625000    1.806159
  464.677500    1.258681
  464.730000    1.047787
  464.782500    0.927312
  464.835000    0.711710
  464.887500    0.713810
  464.940000    0.584093
  464.992500    0.691336
  465.045000    0.793783
  465.097500    1.038040
  465.150000    0.947855
  465.202500    1.214264
  465.255000    1.580906
  465.307500    1.640222
  465.360000    2.042349
  465.412500    2.001696
  465.465000    1.679746
  465.517500    1.296870
  465.570000    1.307491
  465.622500    0.949149
  465.675000    0.797776
  465.727500    0.950133
  465.780000    0.932374
  465.832500    0.873699
  465.885000    0.865417
  465.937500    0.804325
  465.990000    0.951804
  466.042500    0.925644
  466.095000    1.069908
  466.147500    1.203356
  466.200000    1.399060
  466.252500    1.119187
  466.305000    1.327065
  466.357500    1.355551
  466.410000    1.650748
  466.462500    2.272839
  466.515000    2.685077
  466.567500    2.862840
  466.620000    2.348104
  466.672500    2.253434
  466.725000    2.696024
  466.777500    1.916096
  466.830000    1.570037
  466.882500    1.284269
  466.935000    1.105858
  466.987500    1.041625
  467.040000    0.881057
  467.092500    0.901306
  467.145000    0.872049
  467.197500    0.853021
  467.250000    1.004399
  467.302500    1.338498
  467.355000    1.739740
  467.407500    1.787242
  467.460000    1.778585
  467.512500    1.784195
  467.565000    1.819893
  467.617500    1.998783
  467.670000    2.033801
  467.722500    2.192335
  467.775000    2.229038
  467.827500    2.379698
  467.880000    2.665638
  467.932500    3.215653
  467.985000    3.931887
  468.037500    4.472061
  468.090000    4.850707
  468.142500    5.290606
  468.195000    5.294451
  468.247500    5.289906
  468.300000    5.395210
  468.352500    5.399744
  468.405000    4.968899
  468.457500    4.578647
  468.510000    4.075922
  468.562500    3.914240
  468.615000    3.805475
  468.667500    3.443804
  468.720000    3.063497
  468.772500    2.675325
  468.825000    2.305564
  468.877500    2.133593
  468.930000    1.984898
  468.982500    1.890257
  469.035000    1.813085
  469.087500    1.908228
  469.140000    1.965063
  469.192500    2.083309
  469.245000    2.151917
  469.297500    2.536614
  469.350000    2.410292
  469.402500    2.656875
  469.455000    2.473024
  469.507500    2.457292
  469.560000    2.615454
  469.612500    2.733522
  469.665000    2.481598
  469.717500    2.239886
  469.770000    1.959072
  469.822500    1.952992
  469.875000    1.734300
  469.927500    1.508473
  469.980000    1.330964
  470.032500    1.347405
  470.085000    1.291037
  470.137500    1.313029
  470.190000    1.414629
  470.242500    1.488604
  470.295000    1.636412
  470.347500    1.953124
  470.400000    2.030714
  470.452500    2.157200
  470.505000    2.441885
  470.557500    2.285240
  470.610000    2.218485
  470.662500    2.392578
  470.715000    2.407985
  470.767500    2.503187
  470.820000    2.521075
  470.872500    2.486128
  470.925000    2.467270
  470.977500    2.420408
  471.030000    2.426709
  471.082500    2.542949
  471.135000    2.912830
  471.187500    3.279516
  471.240000    3.592412
  471.292500    3.505727
  471.345000    3.304320
  471.397500    3.439122
  471.450000    3.027259
  471.502500    2.459681
  471.555000    2.054936
  471.607500    2.350609
  471.660000    2.201998
  471.712500    2.067247
  471.765000    2.251010
  471.817500    2.441997
  471.870000    2.350832
  471.922500    2.425694
  471.975000    2.368628
  472.027500    2.209903
  472.080000    2.214527
  472.132500    2.000050
  472.185000    1.967734
  472.237500    1.994288
  472.290000    1.946014
  472.342500    1.871654
  472.395000    1.855544
  472.447500    1.946308
  472.500000    1.947519
  472.552500    2.000859
  472.605000    1.979074
  472.657500    1.956776
  472.710000    2.010712
  472.762500    2.284626
  472.815000    2.284273
  472.867500    2.239390
  472.920000    2.146357
  472.972500    2.375634
  473.025000    3.309689
  473.077500    2.825963
  473.130000    2.010323
  473.182500    2.056190
  473.235000    1.564800
  473.287500    1.168005
  473.340000    0.907868
  473.392500    0.909374
  473.445000    0.968320
  473.497500    1.102906
  473.550000    1.110638
  473.602500    1.179274
  473.655000    1.380635
  473.707500    1.391001
  473.760000    1.365734
  473.812500    1.331752
  473.865000    1.335949
  473.917500    1.519430
  473.970000    1.778551
  474.022500    1.823059
  474.075000    2.053050
  474.127500    2.099684
  474.180000    2.370428
  474.232500    2.480578
  474.285000    2.866237
  474.337500    3.345031
  474.390000    3.623557
  474.442500    3.704316
  474.495000    3.809116
  474.547500    3.477277
  474.600000    3.059340
  474.652500    2.921955
  474.705000    2.767307
  474.757500    2.784902
  474.810000    2.855821
  474.862500    2.459950
  474.915000    2.461290
  474.967500    2.631883
  475.020000    2.498582
  475.072500    2.647930
  475.125000    2.839079
  475.177500    2.788284
  475.230000    2.643263
  475.282500    2.499933
  475.335000    2.168849
  475.387500    1.904809
  475.440000    1.941188
  475.492500    2.175315
  475.545000    2.062791
  475.597500    2.060526
  475.650000    2.212960
  475.702500    2.173863
  475.755000    2.341982
  475.807500    2.297631
  475.860000    2.192689
  475.912500    1.931596
  475.965000    1.661843
  476.017500    1.582139
  476.070000    1.505563
  476.122500    1.419658
  476.175000    1.329236
  476.227500    1.185798
  476.280000    1.205614
  476.332500    1.288962
  476.385000    1.405777
  476.437500    1.664838
  476.490000    1.828603
  476.542500    2.221372
  476.595000    2.804046
  476.647500    3.621368
  476.700000    4.464934
  476.752500    5.164125
  476.805000    5.628488
  476.857500    5.298941
  476.910000    4.977772
  476.962500    4.464895
  477.015000    4.093818
  477.067500    3.425730
  477.120000    2.590487
  477.172500    2.072207
  477.225000    1.674198
  477.277500    1.477928
  477.330000    1.438306
  477.382500    1.393790
  477.435000    1.552193
  477.487500    1.772372
  477.540000    1.777866
  477.592500    1.865682
  477.645000    2.257411
  477.697500    2.782109
  477.750000    3.197713
  477.802500    3.728365
  477.855000    4.121668
  477.907500    4.162509
  477.960000    4.075373
  478.012500    3.917840
  478.065000    3.695867
  478.117500    3.436220
  478.170000    3.272639
  478.222500    3.014668
  478.275000    2.723232
  478.327500    2.081005
  478.380000    1.713850
  478.432500    1.540659
  478.485000    1.371535
  478.537500    1.092142
  478.590000    1.057824
  478.642500    0.983482
  478.695000    0.836111
  478.747500    0.800854
  478.800000    0.841348
  478.852500    0.853144
  478.905000    0.866502
  478.957500    0.901829
  479.010000    0.817914
  479.062500    0.728449
  479.115000    0.690919
  479.167500    0.697445
  479.220000    0.810209
  479.272500    0.919821
  479.325000    1.153152
  479.377500    1.224427
  479.430000    1.160802
  479.482500    1.015183
  479.535000    1.057701
  479.587500    1.030962
  479.640000    1.005069
  479.692500    1.070320
  479.745000    1.058980
  479.797500    0.970133
  479.850000    0.878318
  479.902500    0.977238
  479.955000    1.082054
  480.007500    1.249443
  480.060000    1.263070
  480.112500    1.281085
  480.165000    1.334887
  480.217500    1.318276
  480.270000    1.390217
  480.322500    1.275783
  480.375000    1.076029
  480.427500    0.932046
  480.480000    0.937129
  480.532500    0.833547
  480.585000    0.781806
  480.637500    0.765470
  480.690000    0.953206
  480.742500    1.228424
  480.795000    1.048792
  480.847500    0.818691
  480.900000    1.017148
  480.952500    1.049754
  481.005000    1.173885
  481.057500    1.227354
  481.110000    0.784985
  481.162500    0.610865
  481.215000    0.728540
  481.267500    0.690976
  481.320000    1.005991
  481.372500    1.393311
  481.425000    2.027313
  481.477500    2.546756
  481.530000    2.128578
  481.582500    1.631953
  481.635000    1.336409
  481.687500    1.145359
  481.740000    1.219695
  481.792500    1.244204
  481.845000    1.149645
  481.897500    1.240698
  481.950000    1.230149
  482.002500    1.022621
  482.055000    0.867966
  482.107500    0.803244
  482.160000    0.746671
  482.212500    0.643985
  482.265000    0.525690
  482.317500    0.512732
  482.370000    0.683477
  482.422500    0.617210
  482.475000    0.781766
  482.527500    0.991177
  482.580000    1.125358
  482.632500    1.261304
  482.685000    1.406240
  482.737500    1.596524
  482.790000    1.786949
  482.842500    2.186143
  482.895000    2.493335
  482.947500    2.453295
  483.000000    2.211130
  483.052500    2.269944
  483.105000    2.290911
  483.157500    1.831862
  483.210000    1.603685
  483.262500    1.707514
  483.315000    1.782231
  483.367500    1.803864
  483.420000    1.727696
  483.472500    1.657604
  483.525000    1.653633
  483.577500    1.618809
  483.630000    1.611304
  483.682500    1.529870
  483.735000    1.468486
  483.787500    1.315783
  483.840000    1.237304
  483.892500    1.124101
  483.945000    1.063209
  483.997500    0.905284
  484.050000    0.662825
  484.102500    0.587251
  484.155000    0.823881
  484.207500    0.958187
  484.260000    0.825206
  484.312500    0.994036
  484.365000    1.825029
  484.417500    1.940151
  484.470000    1.442812
  484.522500    1.050536
  484.575000    1.039298
  484.627500    1.055121
  484.680000    1.173436
  484.732500    1.219604
  484.785000    1.045041
  484.837500    1.201385
  484.890000    1.090789
  484.942500    0.921449
  484.995000    0.859261
  485.047500    1.007834
  485.100000    1.039256
  485.152500    1.146966
  485.205000    1.323819
  485.257500    1.477580
  485.310000    1.826445
  485.362500    1.848637
  485.415000    1.705463
  485.467500    1.606279
  485.520000    1.418146
  485.572500    1.305585
  485.625000    1.352897
  485.677500    1.485941
  485.730000    1.757726
  485.782500    1.960309
  485.835000    1.942013
  485.887500    1.775016
  485.940000    1.745629
  485.992500    1.674146
  486.045000    1.602218
  486.097500    1.484634
  486.150000    1.437068
  486.202500    1.376967
  486.255000    1.284046
  486.307500    1.238352
  486.360000    1.544820
  486.412500    1.603385
  486.465000    1.592200
  486.517500    1.847973
  486.570000    2.147638
  486.622500    2.188081
  486.675000    2.186567
  486.727500    2.078866
  486.780000    1.794441
  486.832500    1.792371
  486.885000    1.895672
  486.937500    1.956539
  486.990000    1.937510
  487.042500    1.851554
  487.095000    1.749111
  487.147500    1.525194
  487.200000    1.245321
  487.252500    1.218776
  487.305000    1.531386
  487.357500    1.437566
  487.410000    1.475219
  487.462500    1.134616
  487.515000    1.111978
  487.567500    1.001291
  487.620000    0.979928
  487.672500    0.920467
  487.725000    0.998692
  487.777500    1.175627
  487.830000    1.151913
  487.882500    1.155115
  487.935000    1.071161
  487.987500    0.837288
  488.040000    0.759584
  488.092500    0.629213
  488.145000    0.710853
  488.197500    0.701827
  488.250000    0.917796
  488.302500    1.426745
  488.355000    1.287151
  488.407500    1.427034
  488.460000    1.479416
  488.512500    1.457004
  488.565000    1.415662
  488.617500    1.437185
  488.670000    1.221659
  488.722500    1.031311
  488.775000    0.790809
  488.827500    0.766739
  488.880000    0.744847
  488.932500    0.598166
  488.985000    0.567473
  489.037500    0.494029
  489.090000    0.569873
  489.142500    0.988040
  489.195000    1.383981
  489.247500    1.700942
  489.300000    1.174907
  489.352500    1.289533
  489.405000    1.584094
  489.457500    2.026924
  489.510000    2.241309
  489.562500    2.127175
  489.615000    2.402106
  489.667500    2.655813
  489.720000    2.793739
  489.772500    3.082656
  489.825000    2.846695
  489.877500    2.587506
  489.930000    2.269014
  489.982500    2.213578
  490.035000    2.227647
  490.087500    2.289865
  490.140000    2.584311
  490.192500    2.449857
  490.245000    2.192524
  490.297500    2.232797
  490.350000    2.471264
  490.402500    2.637479
  490.455000    2.755700
  490.507500    2.879579
  490.560000    2.830135
  490.612500    2.708711
  490.665000    2.477349
  490.717500    2.005478
  490.770000    1.646474
  490.822500    1.251962
  490.875000    1.103032
  490.927500    1.046836
  490.980000    1.029675
  491.032500    1.269278
  491.085000    1.356448
  491.137500    1.837072
  491.190000    2.494958
  491.242500    2.842898
  491.295000    3.162038
  491.347500    4.084966
  491.400000    4.248851
  491.452500    4.844026
  491.505000    4.370430
  491.557500    3.738105
  491.610000    2.847445
  491.662500    1.847147
  491.715000    1.513094
  491.767500    1.311541
  491.820000    1.198809
  491.872500    1.066267
  491.925000    1.062497
  491.977500    1.270540
  492.030000    1.766493
  492.082500    2.157722
  492.135000    2.564281
  492.187500    2.488035
  492.240000    2.027601
  492.292500    1.791245
  492.345000    1.540361
  492.397500    1.546625
  492.450000    1.409640
  492.502500    1.357077
  492.555000    1.214453
  492.607500    1.008652
  492.660000    0.842625
  492.712500    0.699543
  492.765000    0.697678
  492.817500    0.642760
  492.870000    0.586512
  492.922500    0.600671
  492.975000    0.655096
  493.027500    0.798626
  493.080000    0.878055
  493.132500    1.204893
  493.185000    1.555461
  493.237500    1.460930
  493.290000    1.451177
  493.342500    1.047588
  493.395000    0.833239
  493.447500    0.621893
  493.500000    0.524425
  493.552500    0.600001
  493.605000    0.674670
  493.657500    0.553305
  493.710000    0.564670
  493.762500    0.540115
  493.815000    0.526951
  493.867500    0.577148
  493.920000    0.546999
  493.972500    0.596576
  494.025000    0.763412
  494.077500    0.800539
  494.130000    1.101951
  494.182500    1.520632
  494.235000    1.830228
  494.287500    1.917551
  494.340000    1.795570
  494.392500    1.144730
  494.445000    1.002106
  494.497500    0.822302
  494.550000    0.634331
  494.602500    0.598564
  494.655000    0.703913
  494.707500    0.917055
  494.760000    0.843105
  494.812500    0.949344
  494.865000    1.083894
  494.917500    1.266587
  494.970000    1.638180
  495.022500    2.010869
  495.075000    2.287975
  495.127500    2.613446
  495.180000    3.120843
  495.232500    3.324910
  495.285000    3.607517
  495.337500    3.744356
  495.390000    3.624579
  495.442500    3.445092
  495.495000    3.811733
  495.547500    3.904777
  495.600000    3.763385
  495.652500    3.643863
  495.705000    3.376255
  495.757500    3.068885
  495.810000    2.628248
  495.862500    2.434010
  495.915000    2.137357
  495.967500    1.815145
  496.020000    1.697176
  496.072500    1.765435
  496.125000    1.798272
  496.177500    1.747339
  496.230000    1.628110
  496.282500    1.207431
  496.335000    1.234026
  496.387500    1.281264
  496.440000    1.168700
  496.492500    1.174921
  496.545000    1.201188
  496.597500    1.117427
  496.650000    0.970595
  496.702500    0.955318
  496.755000    1.278264
  496.807500    1.418832
  496.860000    1.526177
  496.912500    1.874376
  496.965000    1.472574
  497.017500    1.515512
  497.070000    1.770697
  497.122500    2.031578
  497.175000    1.780888
  497.227500    1.627799
  497.280000    1.389219
  497.332500    1.168769
  497.385000    1.196540
  497.437500    1.288908
  497.490000    1.359376
  497.542500    1.464635
  497.595000    1.454422
  497.647500    1.476893
  497.700000    1.616831
  497.752500    1.741279
  497.805000    1.744113
  497.857500    1.816187
  497.910000    1.989686
  497.962500    1.926367
  498.015000    1.815662
  498.067500    1.717514
  498.120000    1.699454
  498.172500    1.549330
  498.225000    1.370426
  498.277500    1.366807
  498.330000    1.430977
  498.382500    1.597015
  498.435000    1.721121
  498.487500    1.942273
  498.540000    1.978308
  498.592500    1.986925
  498.645000    1.807699
  498.697500    1.686987
  498.750000    1.641702
  498.802500    1.414165
  498.855000    1.452419
  498.907500    1.464254
  498.960000    1.449207
  499.012500    1.513502
  499.065000    1.363403
  499.117500    1.260070
  499.170000    1.231285
  499.222500    1.402621
  499.275000    1.366687
  499.327500    1.477159
  499.380000    1.792788
  499.432500    1.918036
  499.485000    2.071017
  499.537500    2.121534
  499.590000    2.160544
  499.642500    2.265653
  499.695000    2.320667
  499.747500    2.338902
  499.800000    2.470903
  499.852500    2.788265
  499.905000    2.840636
  499.957500    2.879593
  500.010000    3.036036
  500.062500    3.109932
  500.115000    3.239208
  500.167500    3.261184
  500.220000    3.413626
  500.272500    3.666077
  500.325000    3.809974
  500.377500    4.256172
  500.430000    4.311267
  500.482500    4.039137
  500.535000    4.118491
  500.587500    4.079251
  500.640000    4.061783
  500.692500    4.257891
  500.745000    4.450493
  500.797500    4.408544
  500.850000    3.962461
  500.902500    3.871616
  500.955000    4.021765
  501.007500    4.184935
  501.060000    4.267309
  501.112500    4.327905
  501.165000    4.170661
  501.217500    3.863440
  501.270000    3.767373
  501.322500    3.492074
  501.375000    3.268859
  501.427500    3.086929
  501.480000    2.905979
  501.532500    2.799216
  501.585000    2.626867
  501.637500    2.410443
  501.690000    2.407319
  501.742500    2.494466
  501.795000    2.699576
  501.847500    2.895185
  501.900000    3.063984
  501.952500    2.993830
  502.005000    2.684277
  502.057500    2.309218
  502.110000    2.094041
  502.162500    2.165244
  502.215000    2.070483
  502.267500    2.041689
  502.320000    2.124390
  502.372500    2.194515
  502.425000    2.254980
  502.477500    2.321697
  502.530000    2.028285
  502.582500    1.824881
  502.635000    1.651964
  502.687500    1.710376
  502.740000    1.688466
  502.792500    1.712918
  502.845000    1.628716
  502.897500    1.396573
  502.950000    1.240342
  503.002500    1.317390
  503.055000    1.377436
  503.107500    1.523366
  503.160000    1.631464
  503.212500    1.789586
  503.265000    1.858297
  503.317500    1.989245
  503.370000    2.141575
  503.422500    2.351403
  503.475000    2.465963
  503.527500    2.514780
  503.580000    2.431528
  503.632500    2.355737
  503.685000    2.229357
  503.737500    1.968101
  503.790000    1.888259
  503.842500    1.880034
  503.895000    1.832688
  503.947500    1.992191
  504.000000    2.185238
  504.052500    2.404619
  504.105000    2.789837
  504.157500    2.823235
  504.210000    2.786671
  504.262500    2.937911
  504.315000    2.680086
  504.367500    2.366935
  504.420000    2.419184
  504.472500    2.223727
  504.525000    2.032483
  504.577500    2.077665
  504.630000    1.941640
  504.682500    2.096161
  504.735000    2.102966
  504.787500    2.057220
  504.840000    2.050132
  504.892500    2.059996
  504.945000    2.402727
  504.997500    2.619524
  505.050000    2.886255
  505.102500    3.162663
  505.155000    3.532075
  505.207500    3.775785
  505.260000    3.820391
  505.312500    3.479895
  505.365000    3.142390
  505.417500    2.886538
  505.470000    2.653190
  505.522500    2.544654
  505.575000    2.538428
  505.627500    2.295103
  505.680000    2.106845
  505.732500    2.179975
  505.785000    2.512964
  505.837500    2.544379
  505.890000    2.412093
  505.942500    2.661823
  505.995000    3.122846
  506.047500    2.740471
  506.100000    1.774669
  506.152500    1.257410
  506.205000    0.941411
  506.257500    0.818216
  506.310000    0.637609
  506.362500    0.647156
  506.415000    1.121436
  506.467500    1.535034
  506.520000    1.314537
  506.572500    1.083877
  506.625000    1.047317
  506.677500    1.038420
  506.730000    1.265443
  506.782500    1.109618
  506.835000    0.881094
  506.887500    1.026939
  506.940000    0.616035
  506.992500    0.466608
  507.045000    0.389030
  507.097500    0.347770
  507.150000    0.333946
  507.202500    0.414988
  507.255000    0.593848
  507.307500    0.683971
  507.360000    0.767641
  507.412500    0.788561
  507.465000    0.677928
  507.517500    0.591821
  507.570000    0.535375
  507.622500    0.608966
  507.675000    0.860320
  507.727500    1.029816
  507.780000    0.918713
  507.832500    0.526227
  507.885000    0.374264
  507.937500    0.480352
  507.990000    0.595079
  508.042500    0.700076
  508.095000    0.765653
  508.147500    0.870547
  508.200000    0.938856
  508.252500    1.155763
  508.305000    1.382679
  508.357500    1.627540
  508.410000    1.978148
  508.462500    2.168085
  508.515000    1.968781
  508.567500    1.764299
  508.620000    1.742629
  508.672500    1.594410
  508.725000    1.688678
  508.777500    1.651548
  508.830000    1.618743
  508.882500    1.418852
  508.935000    1.377218
  508.987500    1.528999
  509.040000    1.656377
  509.092500    1.672173
  509.145000    1.748341
  509.197500    1.774905
  509.250000    1.831380
  509.302500    1.852700
  509.355000    1.483780
  509.407500    1.352024
  509.460000    1.299987
  509.512500    1.209083
  509.565000    1.114688
  509.617500    1.013075
  509.670000    0.913304
  509.722500    0.852940
  509.775000    0.845606
  509.827500    0.856866
  509.880000    0.805449
  509.932500    0.779891
  509.985000    0.722825
  510.037500    0.642105
  510.090000    0.635639
  510.142500    0.636239
  510.195000    0.626996
  510.247500    0.824332
  510.300000    0.659676
  510.352500    0.425942
  510.405000    0.362916
  510.457500    0.371909
  510.510000    0.379321
  510.562500    0.460299
  510.615000    0.491401
  510.667500    0.571782
  510.720000    0.603804
  510.772500    0.760845
  510.825000    0.914476
  510.877500    1.076015
  510.930000    1.259921
  510.982500    1.106896
  511.035000    1.123762
  511.087500    1.168813
  511.140000    1.124340
  511.192500    1.266162
  511.245000    1.493363
  511.297500    1.509161
  511.350000    1.513958
  511.402500    1.675991
  511.455000    1.697615
  511.507500    1.595385
  511.560000    1.423806
  511.612500    1.222347
  511.665000    0.972350
  511.717500    0.849535
  511.770000    0.760610
  511.822500    0.797835
  511.875000    0.941535
  511.927500    1.021357
  511.980000    1.127735
  512.032500    1.003040
  512.085000    0.787850
  512.137500    0.934779
  512.190000    0.696150
  512.242500    0.605474
  512.295000    0.639627
  512.347500    0.707982
  512.400000    0.641057
  512.452500    0.585601
  512.505000    0.530390
  512.557500    0.543173
  512.610000    0.529792
  512.662500    0.439800
  512.715000    0.524025
  512.767500    0.566234
  512.820000    0.694611
  512.872500    0.759299
  512.925000    0.777439
  512.977500    0.859547
  513.030000    0.966126
  513.082500    0.832485
  513.135000    0.859928
  513.187500    0.931779
  513.240000    0.968177
  513.292500    1.135300
  513.345000    1.170349
  513.397500    1.009638
  513.450000    0.833288
  513.502500    0.921106
  513.555000    0.988440
  513.607500    1.070163
  513.660000    1.237802
  513.712500    1.433511
  513.765000    1.455805
  513.817500    1.333785
  513.870000    1.213307
  513.922500    1.260951
  513.975000    1.367030
  514.027500    1.454647
  514.080000    1.760599
  514.132500    1.732973
  514.185000    1.399896
  514.237500    1.150666
  514.290000    1.042359
  514.342500    0.934822
  514.395000    1.081525
  514.447500    1.333382
  514.500000    1.903046
  514.552500    1.850808
  514.605000    1.404037
  514.657500    1.324722
  514.710000    1.187407
  514.762500    1.338368
  514.815000    1.367735
  514.867500    1.143897
  514.920000    0.895797
  514.972500    1.053953
  515.025000    1.059266
  515.077500    1.130512
  515.130000    1.289467
  515.182500    1.444450
  515.235000    1.460397
  515.287500    1.557623
  515.340000    1.636616
  515.392500    1.740471
  515.445000    1.793479
  515.497500    1.699486
  515.550000    1.747388
  515.602500    1.811720
  515.655000    2.007162
  515.707500    2.061849
  515.760000    2.067645
  515.812500    2.195368
  515.865000    2.381959
  515.917500    2.738114
  515.970000    2.834334
  516.022500    2.743326
  516.075000    2.820378
  516.127500    2.544116
  516.180000    2.419393
  516.232500    2.398727
  516.285000    2.361538
  516.337500    2.247823
  516.390000    2.123396
  516.442500    2.096343
  516.495000    1.878097
  516.547500    1.873118
  516.600000    1.729411
  516.652500    1.692619
  516.705000    1.620460
  516.757500    1.629871
  516.810000    1.700963
  516.862500    1.825615
  516.915000    1.771661
  516.967500    1.657082
  517.020000    1.655522
  517.072500    1.573726
  517.125000    1.600490
  517.177500    1.480595
  517.230000    1.413493
  517.282500    1.310805
  517.335000    1.194390
  517.387500    1.193882
  517.440000    1.366702
  517.492500    1.514370
  517.545000    2.018748
  517.597500    1.870830
  517.650000    1.609506
  517.702500    1.473215
  517.755000    1.614194
  517.807500    1.707133
  517.860000    1.793004
  517.912500    2.050079
  517.965000    2.159596
  518.017500    2.248624
  518.070000    2.137729
  518.122500    1.918717
  518.175000    1.644539
  518.227500    1.492563
  518.280000    1.558896
  518.332500    1.668278
  518.385000    1.703898
  518.437500    1.951105
  518.490000    2.414430
  518.542500    2.664034
  518.595000    2.958354
  518.647500    3.248990
  518.700000    3.477489
  518.752500    3.972790
  518.805000    4.338999
  518.857500    4.274030
  518.910000    3.713018
  518.962500    3.440387
  519.015000    3.136977
  519.067500    2.672935
  519.120000    2.309990
  519.172500    1.988202
  519.225000    1.602406
  519.277500    1.481288
  519.330000    1.570351
  519.382500    1.545781
  519.435000    1.342425
  519.487500    1.231131
  519.540000    1.069391
  519.592500    1.044501
  519.645000    1.158743
  519.697500    0.996106
  519.750000    0.727695
  519.802500    0.788733
  519.855000    0.906610
  519.907500    1.244666
  519.960000    1.198713
  520.012500    0.996297
  520.065000    1.126361
  520.117500    1.086100
  520.170000    1.083985
  520.222500    1.246829
  520.275000    1.211925
  520.327500    1.095104
  520.380000    1.185985
  520.432500    1.264530
  520.485000    1.205455
  520.537500    1.189474
  520.590000    1.020067
  520.642500    0.893070
  520.695000    0.856440
  520.747500    0.694238
  520.800000    0.641495
  520.852500    0.859994
  520.905000    0.789184
  520.957500    0.726329
  521.010000    0.576876
  521.062500    0.492914
  521.115000    0.726162
  521.167500    0.757671
  521.220000    0.810576
  521.272500    1.087100
  521.325000    1.426913
  521.377500    1.295183
  521.430000    1.139470
  521.482500    1.197363
  521.535000    1.111888
  521.587500    1.108086
  521.640000    1.271947
  521.692500    1.327422
  521.745000    1.238416
  521.797500    1.217414
  521.850000    1.233561
  521.902500    1.228812
  521.955000    1.291141
  522.007500    1.295749
  522.060000    1.259081
  522.112500    1.273318
  522.165000    1.182521
  522.217500    1.244203
  522.270000    1.222043
  522.322500    1.440447
  522.375000    1.690869
  522.427500    1.815743
  522.480000    1.860650
  522.532500    1.656540
  522.585000    1.296566
  522.637500    1.087878
  522.690000    1.082883
  522.742500    1.244662
  522.795000    1.328696
  522.847500    1.239016
  522.900000    1.362347
  522.952500    1.203775
  523.005000    0.972765
  523.057500    0.850743
  523.110000    0.783969
  523.162500    0.755613
  523.215000    0.776799
  523.267500    0.812906
  523.320000    0.855380
  523.372500    0.946950
  523.425000    1.089891
  523.477500    1.314722
  523.530000    1.468575
  523.582500    1.578258
  523.635000    1.885511
  523.687500    2.122843
  523.740000    2.326896
  523.792500    2.390879
  523.845000    2.718334
  523.897500    2.982538
  523.950000    3.508869
  524.002500    3.830582
  524.055000    3.847878
  524.107500    3.920953
  524.160000    3.757659
  524.212500    3.346621
  524.265000    2.893139
  524.317500    2.539574
  524.370000    2.171577
  524.422500    2.026977
  524.475000    2.259394
  524.527500    2.686196
  524.580000    3.042536
  524.632500    2.578315
  524.685000    2.314770
  524.737500    2.316890
  524.790000    2.665989
  524.842500    2.936245
  524.895000    3.309628
  524.947500    3.641413
  525.000000    4.185554
  525.052500    4.858522
  525.105000    5.209651
  525.157500    4.999284
  525.210000    4.907292
  525.262500    5.080098
  525.315000    5.069842
  525.367500    5.125352
  525.420000    5.367529
  525.472500    5.504970
  525.525000    5.383495
  525.577500    5.386961
  525.630000    5.383832
  525.682500    4.982857
  525.735000    4.475899
  525.787500    3.980956
  525.840000    3.621516
  525.892500    3.287205
  525.945000    2.910368
  525.997500    2.467021
  526.050000    2.292858
  526.102500    2.946084
  526.155000    2.614878
  526.207500    2.433142
  526.260000    2.673310
  526.312500    2.533638
  526.365000    2.325814
  526.417500    2.240534
  526.470000    2.061198
  526.522500    2.250171
  526.575000    2.560579
  526.627500    1.816072
  526.680000    1.714502
  526.732500    1.792423
  526.785000    1.900026
  526.837500    1.990116
  526.890000    1.971641
  526.942500    1.934711
  526.995000    1.973938
  527.047500    1.963662
  527.100000    1.993852
  527.152500    1.945436
  527.205000    1.821687
  527.257500    1.508191
  527.310000    1.290624
  527.362500    1.222238
  527.415000    1.388572
  527.467500    1.578350
  527.520000    1.863898
  527.572500    1.735469
  527.625000    1.485675
  527.677500    1.407335
  527.730000    1.545491
  527.782500    1.043159
  527.835000    0.895917
  527.887500    1.037208
  527.940000    1.378181
  527.992500    1.676064
  528.045000    1.578565
  528.097500    1.698155
  528.150000    2.167042
  528.202500    2.855684
  528.255000    3.752469
  528.307500    3.949476
  528.360000    4.167500
  528.412500    4.227510
  528.465000    4.167015
  528.517500    3.890333
  528.570000    3.630294
  528.622500    3.283663
  528.675000    2.838356
  528.727500    2.499951
  528.780000    2.368246
  528.832500    2.308164
  528.885000    2.134361
  528.937500    1.884179
  528.990000    1.843650
  529.042500    1.864375
  529.095000    1.950303
  529.147500    2.106550
  529.200000    2.122449
  529.252500    1.872908
  529.305000    1.879443
  529.357500    2.168250
  529.410000    2.307850
  529.462500    2.157701
  529.515000    2.122569
  529.567500    2.267249
  529.620000    2.191531
  529.672500    2.343704
  529.725000    2.295065
  529.777500    2.102502
  529.830000    1.906210
  529.882500    2.185140
  529.935000    2.376790
  529.987500    2.411471
  530.040000    2.204053
  530.092500    2.263357
  530.145000    2.139088
  530.197500    2.147766
  530.250000    2.190272
  530.302500    2.105546
  530.355000    2.225772
  530.407500    2.426054
  530.460000    2.524750
  530.512500    2.553868
  530.565000    2.414192
  530.617500    2.164472
  530.670000    1.986392
  530.722500    2.044924
  530.775000    2.084082
  530.827500    2.085271
  530.880000    1.924386
  530.932500    1.931245
  530.985000    2.170496
  531.037500    2.473384
  531.090000    2.913993
  531.142500    2.791269
  531.195000    2.770457
  531.247500    2.763684
  531.300000    2.983035
  531.352500    2.952314
  531.405000    2.768129
  531.457500    2.562377
  531.510000    2.266155
  531.562500    1.993248
  531.615000    1.766940
  531.667500    1.610481
  531.720000    1.473218
  531.772500    1.410867
  531.825000    1.186028
  531.877500    1.024574
  531.930000    0.975477
  531.982500    1.059017
  532.035000    1.064994
  532.087500    1.115830
  532.140000    1.200241
  532.192500    1.434782
  532.245000    1.675021
  532.297500    1.489537
  532.350000    1.232456
  532.402500    1.166867
  532.455000    1.127765
  532.507500    0.952367
  532.560000    0.975765
  532.612500    0.913080
  532.665000    0.758483
  532.717500    0.647431
  532.770000    0.610352
  532.822500    0.636450
  532.875000    0.582073
  532.927500    0.611903
  532.980000    0.692606
  533.032500    0.892893
  533.085000    0.797944
  533.137500    0.603564
  533.190000    0.541564
  533.242500    0.527287
  533.295000    0.411388
  533.347500    0.448397
  533.400000    0.464360
  533.452500    0.817415
  533.505000    1.154790
  533.557500    1.043877
  533.610000    1.121726
  533.662500    1.206720
  533.715000    1.643077
  533.767500    2.158337
  533.820000    2.132323
  533.872500    1.993965
  533.925000    1.872654
  533.977500    1.874267
  534.030000    1.835365
  534.082500    1.755115
  534.135000    1.900659
  534.187500    2.008194
  534.240000    1.992050
  534.292500    1.809029
  534.345000    1.668299
  534.397500    1.637889
  534.450000    1.847572
  534.502500    2.019502
  534.555000    1.711600
  534.607500    1.711019
  534.660000    1.916514
  534.712500    2.064469
  534.765000    2.063902
  534.817500    1.970520
  534.870000    1.795117
  534.922500    1.608039
  534.975000    1.348694
  535.027500    1.354190
  535.080000    1.212780
  535.132500    0.968297
  535.185000    0.817811
  535.237500    0.738832
  535.290000    0.883771
  535.342500    0.873423
  535.395000    0.981006
  535.447500    1.202457
  535.500000    1.437088
  535.552500    1.498154
  535.605000    1.567884
  535.657500    1.625757
  535.710000    1.625327
  535.762500    1.554265
  535.815000    1.559937
  535.867500    1.700285
  535.920000    1.791681
  535.972500    1.822926
  536.025000    2.056424
  536.077500    2.179922
  536.130000    2.044729
  536.182500    2.049977
  536.235000    2.136779
  536.287500    2.211609
  536.340000    2.148789
  536.392500    2.005385
  536.445000    1.706700
  536.497500    1.541533
  536.550000    1.486969
  536.602500    1.541710
  536.655000    1.658879
  536.707500    1.954812
  536.760000    2.090484
  536.812500    2.284809
  536.865000    2.102515
  536.917500    2.008149
  536.970000    1.966861
  537.022500    2.173468
  537.075000    2.316379
  537.127500    2.238473
  537.180000    2.254326
  537.232500    2.199925
  537.285000    1.770731
  537.337500    1.443192
  537.390000    1.238039
  537.442500    1.122776
  537.495000    1.143174
  537.547500    1.204083
  537.600000    1.228013
  537.652500    1.440594
  537.705000    1.792455
  537.757500    2.219309
  537.810000    2.802201
  537.862500    3.299572
  537.915000    3.730643
  537.967500    3.821387
  538.020000    3.492007
  538.072500    3.375866
  538.125000    3.330399
  538.177500    3.286003
  538.230000    3.423307
  538.282500    3.423311
  538.335000    3.438587
  538.387500    3.390659
  538.440000    3.113080
  538.492500    2.822972
  538.545000    2.213735
  538.597500    1.769248
  538.650000    1.574001
  538.702500    1.673263
  538.755000    1.823510
  538.807500    1.967344
  538.860000    1.616623
  538.912500    1.497816
  538.965000    1.444152
  539.017500    1.254466
  539.070000    1.009838
  539.122500    0.836327
  539.175000    0.642381
  539.227500    0.482285
  539.280000    0.288206
  539.332500    0.195750
  539.385000    0.457810
  539.437500    0.586447
  539.490000    0.216308
  539.542500    0.157342
  539.595000    0.163037
  539.647500    0.272446
  539.700000    0.429700
  539.752500    0.723156
  539.805000    0.869929
  539.857500    0.853409
  539.910000    0.813924
  539.962500    0.716254
  540.015000    0.647428
  540.067500    0.642926
  540.120000    0.622742
  540.172500    0.425640
  540.225000    0.356836
  540.277500    0.432456
  540.330000    0.411292
  540.382500    0.622295
  540.435000    1.165468
  540.487500    1.378572
  540.540000    1.166833
  540.592500    0.982044
  540.645000    0.981604
  540.697500    0.852275
  540.750000    0.636310
  540.802500    0.466708
  540.855000    0.501767
  540.907500    0.613114
  540.960000    0.450744
  541.012500    0.480804
  541.065000    0.684448
  541.117500    0.816847
  541.170000    0.865529
  541.222500    0.801779
  541.275000    0.828239
  541.327500    0.992580
  541.380000    1.094158
  541.432500    1.125348
  541.485000    1.110028
  541.537500    1.024264
  541.590000    1.222782
  541.642500    1.441119
  541.695000    1.555171
  541.747500    1.549980
  541.800000    1.577176
  541.852500    1.485920
  541.905000    1.613259
  541.957500    1.692851
  542.010000    1.988768
  542.062500    2.283094
  542.115000    2.740737
  542.167500    3.044087
  542.220000    3.281020
  542.272500    3.166720
  542.325000    3.392504
  542.377500    3.541748
  542.430000    3.628721
  542.482500    3.515848
  542.535000    3.652188
  542.587500    3.462906
  542.640000    3.227475
  542.692500    2.996535
  542.745000    2.529001
  542.797500    2.135574
  542.850000    1.710685
  542.902500    1.370165
  542.955000    1.062102
  543.007500    0.914793
  543.060000    0.862244
  543.112500    0.892290
  543.165000    0.958112
  543.217500    1.018845
  543.270000    0.941460
  543.322500    0.897602
  543.375000    0.938630
  543.427500    0.920986
  543.480000    0.952626
  543.532500    0.902708
  543.585000    1.025697
  543.637500    1.398587
  543.690000    1.554037
  543.742500    1.245244
  543.795000    1.125576
  543.847500    1.183530
  543.900000    1.344891
  543.952500    1.612166
  544.005000    1.969888
  544.057500    2.356885
  544.110000    2.680743
  544.162500    2.694809
  544.215000    2.376992
  544.267500    1.973068
  544.320000    1.797140
  544.372500    1.554889
  544.425000    1.246065
  544.477500    1.136261
  544.530000    1.230326
  544.582500    1.264897
  544.635000    1.164065
  544.687500    1.220041
  544.740000    1.518739
  544.792500    1.882199
  544.845000    1.748063
  544.897500    1.762818
  544.950000    1.690750
  545.002500    1.410069
  545.055000    0.963397
  545.107500    0.833674
  545.160000    0.566807
  545.212500    0.573679
  545.265000    0.577272
  545.317500    0.737478
  545.370000    0.688294
  545.422500    0.814040
  545.475000    0.725154
  545.527500    0.804021
  545.580000    0.875300
  545.632500    0.651366
  545.685000    0.465820
  545.737500    0.517893
  545.790000    0.609913
  545.842500    0.594929
  545.895000    0.553584
  545.947500    0.489483
  546.000000    0.471163
  546.052500    0.540330
  546.105000    0.634625
  546.157500    0.622173
  546.210000    0.614483
  546.262500    0.578481
  546.315000    0.621410
  546.367500    0.759037
  546.420000    0.931909
  546.472500    0.993073
  546.525000    0.904447
  546.577500    0.947367
  546.630000    0.701860
  546.682500    0.616945
  546.735000    0.512350
  546.787500    0.402192
  546.840000    0.604950
  546.892500    0.695674
  546.945000    0.666137
  546.997500    0.672991
  547.050000    0.724672
  547.102500    0.637993
  547.155000    0.816584
  547.207500    1.169276
  547.260000    1.185516
  547.312500    1.211811
  547.365000    0.943401
  547.417500    0.719093
  547.470000    0.740866
  547.522500    0.630621
  547.575000    0.671193
  547.627500    0.679033
  547.680000    0.710649
  547.732500    0.849146
  547.785000    0.918737
  547.837500    0.816183
  547.890000    0.644246
  547.942500    0.623778
  547.995000    0.799862
  548.047500    0.906157
  548.100000    0.838719
  548.152500    0.786023
  548.205000    0.800206
  548.257500    0.665815
  548.310000    0.521653
  548.362500    0.400442
  548.415000    0.315052
  548.467500    0.408487
  548.520000    0.507216
  548.572500    0.541366
  548.625000    0.601778
  548.677500    0.701720
  548.730000    0.696892
  548.782500    0.853871
  548.835000    0.983293
  548.887500    1.205498
  548.940000    1.714225
  548.992500    1.834353
  549.045000    2.095942
  549.097500    2.157432
  549.150000    2.261559
  549.202500    2.147526
  549.255000    1.936456
  549.307500    1.743971
  549.360000    1.722738
  549.412500    1.704383
  549.465000    1.773155
  549.517500    1.875327
  549.570000    2.137617
  549.622500    2.412180
  549.675000    2.765150
  549.727500    2.914857
  549.780000    3.138895
  549.832500    3.266055
  549.885000    3.343591
  549.937500    3.307535
  549.990000    3.182687
  550.042500    3.339233
  550.095000    3.454655
  550.147500    3.520854
  550.200000    3.924423
  550.252500    4.033498
  550.305000    4.631408
  550.357500    5.384747
  550.410000    5.794785
  550.462500    5.815327
  550.515000    6.100763
  550.567500    6.424012
  550.620000    6.686139
  550.672500    6.699020
  550.725000    6.316074
  550.777500    5.826430
  550.830000    5.329292
  550.882500    5.134261
  550.935000    4.552892
  550.987500    3.965506
  551.040000    3.586869
  551.092500    3.467653
  551.145000    2.951872
  551.197500    2.582386
  551.250000    2.069061
  551.302500    1.478784
  551.355000    1.143509
  551.407500    0.977702
  551.460000    0.716905
  551.512500    0.713486
  551.565000    0.893573
  551.617500    0.950866
  551.670000    0.866648
  551.722500    0.984338
  551.775000    1.306352
  551.827500    1.120595
  551.880000    1.073013
  551.932500    0.847857
  551.985000    0.763715
  552.037500    0.823674
  552.090000    1.080533
  552.142500    0.911712
  552.195000    0.467351
  552.247500    0.433691
  552.300000    0.611859
  552.352500    0.787402
  552.405000    1.018988
  552.457500    1.061978
  552.510000    1.127524
  552.562500    1.275141
  552.615000    0.925062
  552.667500    0.552979
  552.720000    0.335040
  552.772500    0.308510
  552.825000    0.337256
  552.877500    0.584297
  552.930000    0.802093
  552.982500    0.682874
  553.035000    0.573952
  553.087500    0.425442
  553.140000    0.213382
  553.192500    0.184722
  553.245000    0.224328
  553.297500    0.387051
  553.350000    0.477659
  553.402500    0.419618
  553.455000    0.300127
  553.507500    0.311557
  553.560000    0.296894
  553.612500    0.379838
  553.665000    0.507913
  553.717500    0.601816
  553.770000    0.636295
  553.822500    0.598112
  553.875000    0.547638
  553.927500    0.552565
  553.980000    0.496828
  554.032500    0.551876
  554.085000    0.612094
  554.137500    0.727877
  554.190000    0.891324
  554.242500    1.111479
  554.295000    1.426069
  554.347500    1.474475
  554.400000    1.375592
  554.452500    1.241271
  554.505000    1.149270
  554.557500    1.101279
  554.610000    1.302581
  554.662500    1.558537
  554.715000    1.691649
  554.767500    1.723582
  554.820000    1.790341
  554.872500    1.653472
  554.925000    1.418069
  554.977500    1.119378
  555.030000    0.943018
  555.082500    0.817623
  555.135000    0.749958
  555.187500    0.558036
  555.240000    0.299791
  555.292500    0.196194
  555.345000    0.127597
  555.397500    0.081325
  555.450000    0.045956
  555.502500    0.100766
  555.555000    0.137620
  555.607500    0.275923
  555.660000    0.454622
  555.712500    0.621432
  555.765000    0.938664
  555.817500    1.227618
  555.870000    1.179788
  555.922500    1.220595
  555.975000    0.976836
  556.027500    1.120966
  556.080000    0.941394
  556.132500    0.707566
  556.185000    0.457316
  556.237500    0.335924
  556.290000    0.231079
  556.342500    0.402491
  556.395000    0.493984
  556.447500    0.519061
  556.500000    0.541661
  556.552500    0.431927
  556.605000    0.584957
  556.657500    0.675769
  556.710000    0.747845
  556.762500    0.691380
  556.815000    0.844770
  556.867500    1.111696
  556.920000    1.441227
  556.972500    1.781682
  557.025000    2.144253
  557.077500    2.554613
  557.130000    2.953249
  557.182500    2.892628
  557.235000    2.894916
  557.287500    2.634539
  557.340000    2.329717
  557.392500    2.021596
  557.445000    1.824223
  557.497500    1.763866
  557.550000    1.767833
  557.602500    1.644438
  557.655000    1.708648
  557.707500    1.794485
  557.760000    1.871022
  557.812500    1.617470
  557.865000    1.356866
  557.917500    1.240860
  557.970000    1.374302
  558.022500    1.839139
  558.075000    2.697262
  558.127500    2.185108
  558.180000    1.273635
  558.232500    1.236443
  558.285000    1.080951
  558.337500    1.022984
  558.390000    1.067355
  558.442500    1.063156
  558.495000    1.072127
  558.547500    0.955497
  558.600000    0.927121
  558.652500    0.955637
  558.705000    1.056287
  558.757500    1.206764
  558.810000    1.414690
  558.862500    1.551333
  558.915000    1.438213
  558.967500    1.410631
  559.020000    1.176083
  559.072500    1.072862
  559.125000    0.919855
  559.177500    0.837807
  559.230000    0.704704
  559.282500    0.638335
  559.335000    0.717721
  559.387500    0.762346
  559.440000    0.873760
  559.492500    1.414133
  559.545000    1.668686
  559.597500    1.465631
  559.650000    1.948861
  559.702500    1.982644
  559.755000    1.321410
  559.807500    1.384820
  559.860000    0.903020
  559.912500    0.816711
  559.965000    1.217083
  560.017500    1.527467
  560.070000    1.741040
  560.122500    1.821007
  560.175000    2.178358
  560.227500    1.904725
  560.280000    1.791859
  560.332500    1.996208
  560.385000    1.680927
  560.437500    1.547602
  560.490000    1.587278
  560.542500    1.851974
  560.595000    2.275270
  560.647500    2.848678
  560.700000    3.189543
  560.752500    3.488104
  560.805000    3.812403
  560.857500    3.742904
  560.910000    3.975672
  560.962500    4.157460
  561.015000    4.503664
  561.067500    5.135914
  561.120000    5.398359
  561.172500    5.349879
  561.225000    5.893835
  561.277500    5.803943
  561.330000    5.394089
  561.382500    4.725657
  561.435000    4.296175
  561.487500    4.173219
  561.540000    3.957503
  561.592500    4.123981
  561.645000    3.715988
  561.697500    3.092529
  561.750000    3.556018
  561.802500    3.588276
  561.855000    3.804395
  561.907500    4.167747
  561.960000    3.866775
  562.012500    3.291093
  562.065000    2.853648
  562.117500    2.965135
  562.170000    3.122412
  562.222500    3.349340
  562.275000    3.505928
  562.327500    3.810030
  562.380000    3.233242
  562.432500    2.959987
  562.485000    2.962075
  562.537500    3.008994
  562.590000    3.160717
  562.642500    3.206784
  562.695000    3.071536
  562.747500    2.612989
  562.800000    2.238806
  562.852500    2.031743
  562.905000    1.839791
  562.957500    1.556735
  563.010000    1.302768
  563.062500    1.054396
  563.115000    0.899649
  563.167500    0.990187
  563.220000    0.841458
  563.272500    0.958621
  563.325000    1.184176
  563.377500    1.443107
  563.430000    2.055696
  563.482500    2.034063
  563.535000    1.757728
  563.587500    1.541002
  563.640000    1.199520
  563.692500    1.454901
  563.745000    1.643010
  563.797500    1.662358
  563.850000    1.189962
  563.902500    0.546098
  563.955000    0.328274
  564.007500    0.307025
  564.060000    0.405661
  564.112500    0.390429
  564.165000    0.413004
  564.217500    0.426441
  564.270000    0.416895
  564.322500    0.420956
  564.375000    0.444150
  564.427500    0.736733
  564.480000    1.334955
  564.532500    1.153540
  564.585000    1.029788
  564.637500    0.606130
  564.690000    0.395037
  564.742500    0.251729
  564.795000    0.232377
  564.847500    0.260482
  564.900000    0.363127
  564.952500    0.441194
  565.005000    0.512978
  565.057500    0.506468
  565.110000    0.542068
  565.162500    0.820667
  565.215000    0.732842
  565.267500    1.067860
  565.320000    1.345367
  565.372500    1.174796
  565.425000    1.223503
  565.477500    1.200356
  565.530000    1.146195
  565.582500    1.185761
  565.635000    1.178100
  565.687500    1.353783
  565.740000    1.326634
  565.792500    1.279399
  565.845000    1.294134
  565.897500    1.349284
  565.950000    1.403758
  566.002500    1.438751
  566.055000    1.452020
  566.107500    1.375042
  566.160000    1.087795
  566.212500    0.742511
  566.265000    0.481755
  566.317500    0.355209
  566.370000    0.420193
  566.422500    0.560134
  566.475000    0.643452
  566.527500    0.690002
  566.580000    0.679130
  566.632500    0.631115
  566.685000    0.539703
  566.737500    0.609190
  566.790000    0.660789
  566.842500    0.592881
  566.895000    0.532551
  566.947500    0.542171
  567.000000    0.518507
  567.052500    0.534531
  567.105000    0.581397
  567.157500    0.750128
  567.210000    0.977962
  567.262500    0.956697
  567.315000    1.368320
  567.367500    2.345127
  567.420000    3.512421
  567.472500    3.939993
  567.525000    4.427317
  567.577500    3.997419
  567.630000    3.446056
  567.682500    3.494698
  567.735000    3.133438
  567.787500    2.587748
  567.840000    2.307098
  567.892500    2.019987
  567.945000    1.716644
  567.997500    1.801883
  568.050000    2.008466
  568.102500    2.015223
  568.155000    2.005030
  568.207500    1.880968
  568.260000    1.858266
  568.312500    1.813715
  568.365000    1.862537
  568.417500    1.975143
  568.470000    1.911135
  568.522500    2.020122
  568.575000    2.113050
  568.627500    2.073606
  568.680000    2.155133
  568.732500    2.256387
  568.785000    2.573940
  568.837500    2.570626
  568.890000    2.466568
  568.942500    2.291116
  568.995000    2.351582
  569.047500    2.637711
  569.100000    3.002138
  569.152500    3.187856
  569.205000    3.039793
  569.257500    2.782465
  569.310000    2.535617
  569.362500    2.367913
  569.415000    2.364456
  569.467500    2.475746
  569.520000    2.458836
  569.572500    2.400309
  569.625000    2.513140
  569.677500    2.371312
  569.730000    1.901106
  569.782500    1.614910
  569.835000    1.364266
  569.887500    1.332662
  569.940000    1.636895
  569.992500    2.008932
  570.045000    2.141120
  570.097500    1.819954
  570.150000    1.373597
  570.202500    0.924276
  570.255000    0.428863
  570.307500    0.454946
  570.360000    0.489873
  570.412500    0.764429
  570.465000    0.777431
  570.517500    0.412768
  570.570000    0.310397
  570.622500    0.376829
  570.675000    0.488452
  570.727500    0.286867
  570.780000    0.322318
  570.832500    0.331601
  570.885000    0.268769
  570.937500    0.351870
  570.990000    0.383115
  571.042500    0.283736
  571.095000    0.293158
  571.147500    0.329797
  571.200000    0.455303
  571.252500    0.690540
  571.305000    0.605321
  571.357500    0.653999
  571.410000    0.334311
  571.462500    0.262098
  571.515000    0.408029
  571.567500    0.571291
  571.620000    0.472898
  571.672500    0.361713
  571.725000    0.300673
  571.777500    0.438310
  571.830000    0.565878
  571.882500    0.861886
  571.935000    1.259090
  571.987500    1.441618
  572.040000    1.333475
  572.092500    1.115446
  572.145000    0.699964
  572.197500    0.628010
  572.250000    0.638984
  572.302500    0.632680
  572.355000    0.687209
  572.407500    0.766817
  572.460000    0.808694
  572.512500    0.684651
  572.565000    0.598969
  572.617500    0.516086
  572.670000    0.507700
  572.722500    0.504765
  572.775000    0.515987
  572.827500    0.516227
  572.880000    0.624126
  572.932500    0.644299
  572.985000    0.680673
  573.037500    0.882085
  573.090000    1.099713
  573.142500    1.193775
  573.195000    1.143965
  573.247500    1.308531
  573.300000    1.382195
  573.352500    1.468155
  573.405000    1.794526
  573.457500    2.149131
  573.510000    2.037146
  573.562500    2.033859
  573.615000    2.332345
  573.667500    2.419636
  573.720000    2.240424
  573.772500    2.070675
  573.825000    2.005962
  573.877500    1.793497
  573.930000    1.472711
  573.982500    1.290282
  574.035000    1.327989
  574.087500    1.442449
  574.140000    1.768966
  574.192500    1.939268
  574.245000    2.056975
  574.297500    1.940372
  574.350000    1.898887
  574.402500    1.672278
  574.455000    1.385822
  574.507500    1.403288
  574.560000    1.078139
  574.612500    0.933123
  574.665000    1.157474
  574.717500    1.157463
  574.770000    1.504346
  574.822500    1.556732
  574.875000    1.231191
  574.927500    1.439885
  574.980000    1.517291
  575.032500    1.535558
  575.085000    1.769570
  575.137500    1.871968
  575.190000    2.579375
  575.242500    2.918796
  575.295000    2.643929
  575.347500    2.531503
  575.400000    2.175741
  575.452500    2.461723
  575.505000    2.402577
  575.557500    2.463892
  575.610000    2.375263
  575.662500    1.926055
  575.715000    1.161555
  575.767500    0.915710
  575.820000    0.855969
  575.872500    0.496996
  575.925000    0.518604
  575.977500    0.638396
  576.030000    0.911561
  576.082500    1.224998
  576.135000    1.598690
  576.187500    1.983901
  576.240000    2.348835
  576.292500    2.645994
  576.345000    2.943873
  576.397500    3.192984
  576.450000    3.154761
  576.502500    3.099053
  576.555000    2.657812
  576.607500    2.355170
  576.660000    2.222440
  576.712500    2.000675
  576.765000    1.462192
  576.817500    1.381520
  576.870000    1.387714
  576.922500    1.378648
  576.975000    1.308984
  577.027500    1.195961
  577.080000    1.038217
  577.132500    1.219017
  577.185000    1.524772
  577.237500    1.513047
  577.290000    1.626327
  577.342500    1.911822
  577.395000    1.914929
  577.447500    2.116341
  577.500000    2.394222
  577.552500    2.553423
  577.605000    2.510800
  577.657500    2.373737
  577.710000    2.247792
  577.762500    2.423264
  577.815000    2.375330
  577.867500    2.140445
  577.920000    2.057914
  577.972500    1.797706
  578.025000    1.422345
  578.077500    1.300587
  578.130000    1.227338
  578.182500    1.218437
  578.235000    1.412777
  578.287500    1.649143
  578.340000    1.781922
  578.392500    1.866484
  578.445000    1.778863
  578.497500    1.677173
  578.550000    2.086189
  578.602500    2.430617
  578.655000    2.792165
  578.707500    3.185305
  578.760000    3.582222
  578.812500    3.266091
  578.865000    2.878321
  578.917500    2.367882
  578.970000    2.029041
  579.022500    1.936446
  579.075000    1.820342
  579.127500    1.864087
  579.180000    1.797477
  579.232500    1.758838
  579.285000    1.557188
  579.337500    1.228777
  579.390000    0.951810
  579.442500    0.962994
  579.495000    0.914787
  579.547500    0.905230
  579.600000    1.164249
  579.652500    1.096547
  579.705000    1.168651
  579.757500    1.377753
  579.810000    1.842412
  579.862500    2.318376
  579.915000    2.665956
  579.967500    2.955373
  580.020000    3.380309
  580.072500    3.589422
  580.125000    3.517962
  580.177500    3.757691
  580.230000    3.956716
  580.282500    4.074237
  580.335000    4.148205
  580.387500    3.980597
  580.440000    3.773831
  580.492500    3.527772
  580.545000    3.006930
  580.597500    2.701855
  580.650000    2.373646
  580.702500    2.241709
  580.755000    1.907782
  580.807500    1.567933
  580.860000    1.333913
  580.912500    1.341494
  580.965000    1.509557
  581.017500    1.440301
  581.070000    1.425557
  581.122500    1.467989
  581.175000    1.367836
  581.227500    1.205887
  581.280000    1.064729
  581.332500    0.957751
  581.385000    0.875590
  581.437500    0.922377
  581.490000    1.006681
  581.542500    0.915987
  581.595000    0.969004
  581.647500    0.944722
  581.700000    1.099407
  581.752500    1.283313
  581.805000    1.261930
  581.857500    1.683677
  581.910000    1.388870
  581.962500    1.212345
  582.015000    1.413046
  582.067500    1.425210
  582.120000    1.426015
  582.172500    1.349653
  582.225000    1.229950
  582.277500    1.187107
  582.330000    1.000313
  582.382500    0.738580
  582.435000    0.704087
  582.487500    0.755942
  582.540000    0.547014
  582.592500    0.764170
  582.645000    0.687310
  582.697500    0.496127
  582.750000    0.433576
  582.802500    0.470070
  582.855000    0.455715
  582.907500    0.531305
  582.960000    0.497363
  583.012500    0.614733
  583.065000    0.548015
  583.117500    0.558475
  583.170000    0.608662
  583.222500    0.730677
  583.275000    0.856921
  583.327500    0.635454
  583.380000    0.680233
  583.432500    0.464241
  583.485000    0.280305
  583.537500    0.384648
  583.590000    0.420569
  583.642500    0.569660
  583.695000    0.669663
  583.747500    0.654332
  583.800000    0.768969
  583.852500    0.808885
  583.905000    0.830405
  583.957500    0.802391
  584.010000    0.862765
  584.062500    0.852945
  584.115000    0.828089
  584.167500    0.725127
  584.220000    0.613593
  584.272500    0.558538
  584.325000    0.565082
  584.377500    0.544198
  584.430000    0.432823
  584.482500    0.367416
  584.535000    0.362364
  584.587500    0.395850
  584.640000    0.425412
  584.692500    0.539340
  584.745000    0.660744
  584.797500    0.581327
  584.850000    0.501502
  584.902500    0.454662
  584.955000    0.493795
  585.007500    0.638421
  585.060000    1.044668
  585.112500    1.340633
  585.165000    1.377090
  585.217500    1.207762
  585.270000    0.970890
  585.322500    0.932076
  585.375000    0.872159
  585.427500    0.936236
  585.480000    1.165324
  585.532500    0.890755
  585.585000    0.640171
  585.637500    0.668057
  585.690000    0.568889
  585.742500    0.460699
  585.795000    0.385995
  585.847500    0.399870
  585.900000    0.329830
  585.952500    0.377985
  586.005000    0.405676
  586.057500    0.429217
  586.110000    0.588425
  586.162500    0.750424
  586.215000    0.878526
  586.267500    0.831014
  586.320000    0.702971
  586.372500    0.532107
  586.425000    0.378424
  586.477500    0.289970
  586.530000    0.199797
  586.582500    0.148974
  586.635000    0.132268
  586.687500    0.240959
  586.740000    0.266441
  586.792500    0.607267
  586.845000    0.910018
  586.897500    1.029758
  586.950000    1.600721
  587.002500    1.956661
  587.055000    2.169891
  587.107500    2.446187
  587.160000    2.030759
  587.212500    1.184517
  587.265000    0.754748
  587.317500    0.684571
  587.370000    0.283924
  587.422500    0.139497
  587.475000    0.205584
  587.527500    0.333461
  587.580000    0.456798
  587.632500    0.617585
  587.685000    0.815450
  587.737500    0.805841
  587.790000    0.798633
  587.842500    0.845527
  587.895000    1.017946
  587.947500    1.112373
  588.000000    1.204559
  588.052500    1.277385
  588.105000    1.523426
  588.157500    1.713625
  588.210000    1.643603
  588.262500    1.516912
  588.315000    1.376404
  588.367500    1.508329
  588.420000    1.911262
  588.472500    2.148693
  588.525000    2.310032
  588.577500    2.141470
  588.630000    2.184168
  588.682500    2.479175
  588.735000    2.530626
  588.787500    2.429538
  588.840000    2.434590
  588.892500    2.172096
  588.945000    2.117625
  588.997500    1.940419
  589.050000    2.052951
  589.102500    2.196113
  589.155000    2.422246
  589.207500    2.726258
  589.260000    2.360432
  589.312500    2.090513
  589.365000    1.859465
  589.417500    2.147992
  589.470000    2.364262
  589.522500    2.558766
  589.575000    2.699741
  589.627500    2.698804
  589.680000    2.670727
  589.732500    2.584782
  589.785000    2.359008
  589.837500    2.090538
  589.890000    1.673824
  589.942500    1.523353
  589.995000    1.563314
  590.047500    1.604163
  590.100000    1.700882
  590.152500    1.558473
  590.205000    1.614149
  590.257500    1.593588
  590.310000    1.682302
  590.362500    1.759469
  590.415000    1.839205
  590.467500    1.983798
  590.520000    1.907954
  590.572500    2.019099
  590.625000    2.297662
  590.677500    2.250203
  590.730000    2.285617
  590.782500    2.395818
  590.835000    2.451682
  590.887500    2.915973
  590.940000    3.244460
  590.992500    3.314296
  591.045000    3.601840
  591.097500    3.830560
  591.150000    4.236413
  591.202500    4.420053
  591.255000    4.248282
  591.307500    3.775369
  591.360000    3.270616
  591.412500    2.724136
  591.465000    2.266073
  591.517500    2.018322
  591.570000    1.724636
  591.622500    1.502883
  591.675000    1.442770
  591.727500    1.489071
  591.780000    1.548330
  591.832500    1.603972
  591.885000    1.802620
  591.937500    2.076658
  591.990000    2.149650
  592.042500    2.332130
  592.095000    2.247041
  592.147500    2.142635
  592.200000    1.971198
  592.252500    1.594499
  592.305000    1.471809
  592.357500    1.522073
  592.410000    1.286614
  592.462500    1.162827
  592.515000    1.323071
  592.567500    1.427003
  592.620000    1.590159
  592.672500    1.846666
  592.725000    2.375039
  592.777500    2.289783
  592.830000    2.394413
  592.882500    2.333195
  592.935000    2.190899
  592.987500    2.136210
  593.040000    1.675285
  593.092500    1.273134
  593.145000    0.997922
  593.197500    0.658847
  593.250000    0.395723
  593.302500    0.277835
  593.355000    0.192066
  593.407500    0.149507
  593.460000    0.186280
  593.512500    0.207153
  593.565000    0.109639
  593.617500    0.096986
  593.670000    0.083959
  593.722500    0.176409
  593.775000    0.323946
  593.827500    0.349872
  593.880000    0.307553
  593.932500    0.158099
  593.985000    0.470094
  594.037500    0.775973
  594.090000    1.215855
  594.142500    1.441815
  594.195000    1.510036
  594.247500    1.721178
  594.300000    1.678199
  594.352500    1.912820
  594.405000    1.923258
  594.457500    1.953297
  594.510000    2.227557
  594.562500    2.160667
  594.615000    1.960495
  594.667500    1.803114
  594.720000    1.830138
  594.772500    1.860572
  594.825000    1.818921
  594.877500    1.819444
  594.930000    1.707066
  594.982500    1.658017
  595.035000    1.859700
  595.087500    1.798312
  595.140000    1.542310
  595.192500    1.452442
  595.245000    1.693113
  595.297500    1.742109
  595.350000    1.370906
  595.402500    1.059529
  595.455000    0.807405
  595.507500    0.626351
  595.560000    0.443996
  595.612500    0.486503
  595.665000    0.741231
  595.717500    0.583512
  595.770000    0.436649
  595.822500    0.389701
  595.875000    0.373052
  595.927500    0.305556
  595.980000    0.297150
  596.032500    0.159079
  596.085000    0.133095
  596.137500    0.117534
  596.190000    0.225226
  596.242500    0.562688
  596.295000    0.996911
  596.347500    1.282162
  596.400000    1.865587
  596.452500    1.565789
  596.505000    1.939003
  596.557500    2.422320
  596.610000    2.238555
  596.662500    1.835954
  596.715000    0.967899
  596.767500    0.574759
  596.820000    0.339715
  596.872500    0.239125
  596.925000    0.335445
  596.977500    0.227395
  597.030000    0.516201
  597.082500    0.369791
  597.135000    0.426674
  597.187500    0.617788
  597.240000    0.749421
  597.292500    1.018983
  597.345000    1.243891
  597.397500    1.054865
  597.450000    1.023588
  597.502500    0.665604
  597.555000    0.556510
  597.607500    0.591354
  597.660000    0.622928
  597.712500    0.682224
  597.765000    0.969956
  597.817500    1.145121
  597.870000    1.231209
  597.922500    1.174696
  597.975000    1.210560
  598.027500    1.386232
  598.080000    1.353526
  598.132500    1.334660
  598.185000    1.486457
  598.237500    1.255860
  598.290000    1.084201
  598.342500    1.239341
  598.395000    1.075096
  598.447500    0.913285
  598.500000    0.909311
  598.552500    1.029989
  598.605000    0.999477
  598.657500    0.929667
  598.710000    0.932525
  598.762500    1.179309
  598.815000    1.224470
  598.867500    1.130080
  598.920000    1.093839
  598.972500    1.073200
  599.025000    1.013619
  599.077500    1.004529
  599.130000    0.994110
  599.182500    1.084768
  599.235000    1.187980
  599.287500    1.212104
  599.340000    1.048983
  599.392500    1.062701
  599.445000    1.166934
  599.497500    1.123693
  599.550000    0.985220
  599.602500    1.090524
  599.655000    1.256156
  599.707500    1.246227
  599.760000    1.126007
  599.812500    1.065334
  599.865000    1.145854
  599.917500    1.172805
  599.970000    1.274976
  600.022500    1.462496
  600.075000    1.502422
  600.127500    1.523043
  600.180000    1.482954
  600.232500    1.648130
  600.285000    1.525831
  600.337500    1.376018
  600.390000    1.220617
  600.442500    0.993957
  600.495000    0.941541
  600.547500    1.039350
  600.600000    0.968981
  600.652500    0.935019
  600.705000    0.985575
  600.757500    0.971230
  600.810000    1.091964
  600.862500    0.955466
  600.915000    0.824340
  600.967500    0.759679
  601.020000    0.692629
  601.072500    0.677045
  601.125000    0.577577
  601.177500    0.624938
  601.230000    0.574675
  601.282500    0.461921
  601.335000    0.409308
  601.387500    0.340360
  601.440000    0.321162
  601.492500    0.660131
  601.545000    0.778421
  601.597500    0.649741
  601.650000    0.930232
  601.702500    1.069215
  601.755000    1.582577
  601.807500    1.637286
  601.860000    1.161332
  601.912500    0.608363
  601.965000    0.480525
  602.017500    0.344926
  602.070000    0.197996
  602.122500    0.247651
  602.175000    0.421827
  602.227500    0.413295
  602.280000    0.392713
  602.332500    0.349168
  602.385000    0.321462
  602.437500    0.377185
  602.490000    0.464639
  602.542500    0.486405
  602.595000    0.458522
  602.647500    0.438682
  602.700000    0.449912
  602.752500    0.451974
  602.805000    0.477112
  602.857500    0.459793
  602.910000    0.471411
  602.962500    0.552003
  603.015000    0.598355
  603.067500    0.749511
  603.120000    0.875760
  603.172500    1.095536
  603.225000    1.526279
  603.277500    1.402756
  603.330000    1.464682
  603.382500    1.356366
  603.435000    0.971439
  603.487500    0.956690
  603.540000    1.120570
  603.592500    1.206043
  603.645000    1.244620
  603.697500    1.307825
  603.750000    1.427398
  603.802500    1.495305
  603.855000    1.432261
  603.907500    1.214256
  603.960000    0.946970
  604.012500    0.812152
  604.065000    0.641110
  604.117500    0.458852
  604.170000    0.409966
  604.222500    0.441238
  604.275000    0.473699
  604.327500    0.539310
  604.380000    0.661179
  604.432500    0.877300
  604.485000    1.218060
  604.537500    1.486388
  604.590000    1.700535
  604.642500    1.758062
  604.695000    1.817641
  604.747500    1.779415
  604.800000    1.684453
  604.852500    1.583621
  604.905000    1.455626
  604.957500    1.508977
  605.010000    1.529757
  605.062500    1.496094
  605.115000    1.442119
  605.167500    1.366893
  605.220000    1.407422
  605.272500    1.479008
  605.325000    1.572833
  605.377500    1.592580
  605.430000    1.401491
  605.482500    1.306798
  605.535000    1.217701
  605.587500    1.158506
  605.640000    0.940304
  605.692500    0.784542
  605.745000    0.656902
  605.797500    0.580354
  605.850000    0.585317
  605.902500    0.688629
  605.955000    0.396173
  606.007500    0.317199
  606.060000    0.308958
  606.112500    0.253530
  606.165000    0.241534
  606.217500    0.296878
  606.270000    0.367686
  606.322500    0.417830
  606.375000    0.541349
  606.427500    0.854991
  606.480000    1.081893
  606.532500    1.085531
  606.585000    1.217551
  606.637500    1.549417
  606.690000    1.584870
  606.742500    1.681881
  606.795000    1.645144
  606.847500    1.655418
  606.900000    1.476759
  606.952500    1.411609
  607.005000    1.497479
  607.057500    1.670406
  607.110000    1.968969
  607.162500    2.415102
  607.215000    2.891570
  607.267500    3.122793
  607.320000    3.498760
  607.372500    4.028751
  607.425000    4.186568
  607.477500    4.252404
  607.530000    4.366265
  607.582500    4.488015
  607.635000    4.688368
  607.687500    4.700435
  607.740000    5.036218
  607.792500    5.243235
  607.845000    5.409671
  607.897500    5.309881
  607.950000    5.084750
  608.002500    5.000759
  608.055000    5.056697
  608.107500    4.688259
  608.160000    4.372705
  608.212500    4.095362
  608.265000    3.698916
  608.317500    3.195014
  608.370000    2.779439
  608.422500    2.452528
  608.475000    2.282526
  608.527500    2.277548
  608.580000    2.492645
  608.632500    2.646550
  608.685000    2.711179
  608.737500    2.846613
  608.790000    2.902695
  608.842500    2.689323
  608.895000    2.296592
  608.947500    2.094412
  609.000000    1.845627
  609.052500    1.704006
  609.105000    1.757232
  609.157500    1.711730
  609.210000    1.598302
  609.262500    1.545513
  609.315000    1.411238
  609.367500    1.348470
  609.420000    1.424782
  609.472500    1.433151
  609.525000    1.388201
  609.577500    1.426360
  609.630000    1.585274
  609.682500    1.681351
  609.735000    1.611157
  609.787500    1.527954
  609.840000    1.165936
  609.892500    0.921043
  609.945000    1.019755
  609.997500    1.084905
  610.050000    1.171268
  610.102500    1.415711
  610.155000    1.513413
  610.207500    1.744874
  610.260000    1.903347
  610.312500    2.103375
  610.365000    2.248792
  610.417500    2.449151
  610.470000    2.666892
  610.522500    2.561436
  610.575000    2.495781
  610.627500    2.455124
  610.680000    2.568907
  610.732500    2.699984
  610.785000    3.307501
  610.837500    3.722215
  610.890000    3.806825
  610.942500    3.921556
  610.995000    4.051722
  611.047500    3.977050
  611.100000    3.456835
  611.152500    3.025378
  611.205000    2.546371
  611.257500    2.410715
  611.310000    2.398333
  611.362500    2.484674
  611.415000    2.398448
  611.467500    2.363604
  611.520000    2.204773
  611.572500    2.056383
  611.625000    1.926341
  611.677500    1.834374
  611.730000    1.640536
  611.782500    1.477145
  611.835000    1.229091
  611.887500    1.199935
  611.940000    0.993145
  611.992500    0.810687
  612.045000    0.581230
  612.097500    0.578275
  612.150000    0.644815
  612.202500    0.730232
  612.255000    0.657288
  612.307500    0.617663
  612.360000    0.838544
  612.412500    0.894215
  612.465000    1.015619
  612.517500    0.855272
  612.570000    0.789871
  612.622500    0.841185
  612.675000    0.918855
  612.727500    0.960981
  612.780000    0.733257
  612.832500    0.685341
  612.885000    0.729046
  612.937500    0.850721
  612.990000    0.848929
  613.042500    0.959599
  613.095000    1.259672
  613.147500    1.463016
  613.200000    1.501231
  613.252500    1.628300
  613.305000    1.497855
  613.357500    1.336828
  613.410000    1.225904
  613.462500    1.256737
  613.515000    1.193556
  613.567500    1.253133
  613.620000    1.267589
  613.672500    1.125115
  613.725000    0.910527
  613.777500    0.814708
  613.830000    0.878753
  613.882500    1.122840
  613.935000    0.782564
  613.987500    0.630141
  614.040000    0.707310
  614.092500    0.808601
  614.145000    0.404803
  614.197500    0.398323
  614.250000    0.349510
  614.302500    0.297827
  614.355000    0.238335
  614.407500    0.344587
  614.460000    0.677683
  614.512500    0.623028
  614.565000    1.001357
  614.617500    0.782600
  614.670000    0.452996
  614.722500    0.254395
  614.775000    0.278414
  614.827500    0.387399
  614.880000    0.251704
  614.932500    0.261532
  614.985000    0.368442
  615.037500    0.464553
  615.090000    0.545103
  615.142500    0.592044
  615.195000    0.606606
  615.247500    0.628623
  615.300000    0.813164
  615.352500    1.069683
  615.405000    0.867399
  615.457500    0.834345
  615.510000    0.577609
  615.562500    0.746111
  615.615000    0.960119
  615.667500    0.990604
  615.720000    0.974190
  615.772500    1.131278
  615.825000    1.445043
  615.877500    1.692716
  615.930000    1.714608
  615.982500    1.678056
  616.035000    1.648982
  616.087500    1.807012
  616.140000    1.966392
  616.192500    2.164261
  616.245000    2.242120
  616.297500    2.077635
  616.350000    2.097053
  616.402500    2.153174
  616.455000    2.085500
  616.507500    2.119135
  616.560000    2.182572
  616.612500    2.323185
  616.665000    2.463331
  616.717500    2.775148
  616.770000    2.933831
  616.822500    3.116373
  616.875000    3.475655
  616.927500    3.723306
  616.980000    3.699891
  617.032500    3.793515
  617.085000    3.710335
  617.137500    3.455040
  617.190000    3.366296
  617.242500    3.390733
  617.295000    3.172066
  617.347500    3.240956
  617.400000    3.431535
  617.452500    3.628810
  617.505000    3.992842
  617.557500    4.003479
  617.610000    3.833482
  617.662500    4.281399
  617.715000    3.925613
  617.767500    3.412603
  617.820000    2.975168
  617.872500    2.746780
  617.925000    2.883521
  617.977500    3.274808
  618.030000    3.609444
  618.082500    3.928762
  618.135000    4.732882
  618.187500    5.493085
  618.240000    6.103037
  618.292500    6.360726
  618.345000    6.503913
  618.397500    6.203935
  618.450000    5.968005
  618.502500    5.496859
  618.555000    4.833174
  618.607500    4.605551
  618.660000    4.065515
  618.712500    3.489332
  618.765000    2.883603
  618.817500    2.833152
  618.870000    3.033119
  618.922500    3.108243
  618.975000    3.110631
  619.027500    3.007744
  619.080000    3.166979
  619.132500    3.529756
  619.185000    3.930138
  619.237500    4.309392
  619.290000    4.656680
  619.342500    4.719758
  619.395000    4.810904
  619.447500    4.753397
  619.500000    4.560826
  619.552500    4.309183
  619.605000    3.981159
  619.657500    3.505148
  619.710000    3.329406
  619.762500    3.348355
  619.815000    3.149515
  619.867500    2.784936
  619.920000    2.935197
  619.972500    2.971843
  620.025000    2.987783
  620.077500    2.894578
  620.130000    2.956811
  620.182500    3.062328
  620.235000    3.417071
  620.287500    3.545107
  620.340000    3.601675
  620.392500    3.464447
  620.445000    3.322447
  620.497500    3.185581
  620.550000    2.979587
  620.602500    2.559762
  620.655000    2.017954
  620.707500    1.744198
  620.760000    1.620735
  620.812500    1.508201
  620.865000    1.358407
  620.917500    1.408730
  620.970000    1.313759
  621.022500    1.317076
  621.075000    1.408734
  621.127500    1.183322
  621.180000    0.861387
  621.232500    0.668492
  621.285000    0.479623
  621.337500    0.669492
  621.390000    0.957782
  621.442500    0.709300
  621.495000    0.455537
  621.547500    0.300865
  621.600000    0.302349
  621.652500    0.296980
  621.705000    0.385412
  621.757500    0.449147
  621.810000    0.586848
  621.862500    0.612805
  621.915000    0.609443
  621.967500    0.637160
  622.020000    0.573931
  622.072500    0.512149
  622.125000    0.842399
  622.177500    1.013793
  622.230000    1.403781
  622.282500    1.717998
  622.335000    1.735129
  622.387500    1.525442
  622.440000    1.300622
  622.492500    1.266810
  622.545000    1.338397
  622.597500    1.457978
  622.650000    1.739400
  622.702500    1.587419
  622.755000    1.506772
  622.807500    1.732081
  622.860000    2.003337
  622.912500    2.110430
  622.965000    2.324098
  623.017500    2.335436
  623.070000    2.299711
  623.122500    2.182782
  623.175000    2.034680
  623.227500    1.910164
  623.280000    1.861396
  623.332500    1.705483
  623.385000    1.645391
  623.437500    1.495718
  623.490000    1.580357
  623.542500    1.612282
  623.595000    2.225203
  623.647500    2.594482
  623.700000    2.398927
  623.752500    2.132627
  623.805000    2.305391
  623.857500    2.206464
  623.910000    2.168311
  623.962500    1.926379
  624.015000    2.035886
  624.067500    2.128435
  624.120000    2.394786
  624.172500    2.416636
  624.225000    2.435730
  624.277500    2.501004
  624.330000    2.308072
  624.382500    2.228005
  624.435000    2.041821
  624.487500    1.755430
  624.540000    1.474413
  624.592500    1.334212
  624.645000    1.148473
  624.697500    1.047004
  624.750000    0.942355
  624.802500    1.469515
  624.855000    2.006404
  624.907500    2.628074
  624.960000    3.287161
  625.012500    3.641556
  625.065000    3.544519
  625.117500    3.216221
  625.170000    2.705953
  625.222500    2.711348
  625.275000    2.964726
  625.327500    2.996711
  625.380000    2.906909
  625.432500    2.585622
  625.485000    2.185268
  625.537500    1.746221
  625.590000    1.782758
  625.642500    2.072940
  625.695000    1.969588
  625.747500    1.751319
  625.800000    1.991952
  625.852500    2.146171
  625.905000    2.077363
  625.957500    2.172360
  626.010000    2.260989
  626.062500    2.153449
  626.115000    1.921254
  626.167500    1.776631
  626.220000    1.805045
  626.272500    1.975821
  626.325000    2.061488
  626.377500    2.038815
  626.430000    1.665636
  626.482500    1.473502
  626.535000    1.247395
  626.587500    1.210542
  626.640000    1.375200
  626.692500    1.335668
  626.745000    1.232523
  626.797500    1.368983
  626.850000    1.394805
  626.902500    1.357467
  626.955000    1.299300
  627.007500    1.289733
  627.060000    1.401195
  627.112500    1.396577
  627.165000    1.324247
  627.217500    1.178691
  627.270000    1.314623
  627.322500    1.407259
  627.375000    1.530458
  627.427500    1.789471
  627.480000    2.112629
  627.532500    2.402802
  627.585000    2.857073
  627.637500    3.042498
  627.690000    2.611933
  627.742500    2.121584
  627.795000    1.792183
  627.847500    1.501949
  627.900000    1.205047
  627.952500    0.944253
  628.005000    0.867319
  628.057500    0.915926
  628.110000    1.073279
  628.162500    1.217083
  628.215000    1.371017
  628.267500    1.417293
  628.320000    1.453559
  628.372500    1.560048
  628.425000    1.495744
  628.477500    1.421744
  628.530000    1.353400
  628.582500    1.480721
  628.635000    1.512508
  628.687500    1.531176
  628.740000    1.647286
  628.792500    1.640414
  628.845000    1.057340
  628.897500    0.827256
  628.950000    0.628416
  629.002500    0.658855
  629.055000    0.585763
  629.107500    0.578013
  629.160000    0.566345
  629.212500    0.459566
  629.265000    0.345633
  629.317500    0.303943
  629.370000    0.381191
  629.422500    0.317065
  629.475000    0.297331
  629.527500    0.446068
  629.580000    0.490815
  629.632500    0.474344
  629.685000    0.544422
  629.737500    0.448438
  629.790000    0.444500
  629.842500    0.604796
  629.895000    0.612904
  629.947500    0.631895
  630.000000    0.708472
  630.052500    0.705021
  630.105000    0.561214
  630.157500    0.519940
  630.210000    0.547057
  630.262500    0.466086
  630.315000    0.314500
  630.367500    0.231557
  630.420000    0.191654
  630.472500    0.242886
  630.525000    0.253799
  630.577500    0.321675
  630.630000    0.484262
  630.682500    0.643283
  630.735000    0.760920
  630.787500    0.856591
  630.840000    0.791323
  630.892500    0.784648
  630.945000    0.773925
  630.997500    0.699321
  631.050000    0.520901
  631.102500    0.487991
  631.155000    0.337540
  631.207500    0.210481
  631.260000    0.094998
  631.312500    0.061721
  631.365000    0.061792
  631.417500    0.177381
  631.470000    0.335349
  631.522500    0.381677
  631.575000    0.485137
  631.627500    0.283071
  631.680000    0.579263
  631.732500    1.132439
  631.785000    1.207459
  631.837500    1.007202
  631.890000    0.774000
  631.942500    0.751959
  631.995000    0.753418
  632.047500    0.855031
  632.100000    1.071644
  632.152500    1.168572
  632.205000    1.213355
  632.257500    1.373335
  632.310000    1.501833
  632.362500    1.296350
  632.415000    1.271586
  632.467500    1.392037
  632.520000    1.239874
  632.572500    1.174153
  632.625000    1.223177
  632.677500    1.235867
  632.730000    1.359016
  632.782500    1.256864
  632.835000    1.238437
  632.887500    1.425791
  632.940000    1.676106
  632.992500    1.988096
  633.045000    2.520102
  633.097500    2.762398
  633.150000    2.822150
  633.202500    2.879335
  633.255000    3.188434
  633.307500    3.455651
  633.360000    3.280847
  633.412500    3.387530
  633.465000    3.381157
  633.517500    3.272325
  633.570000    3.064638
  633.622500    3.044268
  633.675000    3.286182
  633.727500    3.337405
  633.780000    3.458567
  633.832500    3.552563
  633.885000    3.647303
  633.937500    3.396520
  633.990000    2.916099
  634.042500    2.471857
  634.095000    2.235369
  634.147500    2.146700
  634.200000    2.215920
  634.252500    2.290965
  634.305000    2.282500
  634.357500    2.365474
  634.410000    2.466927
  634.462500    2.712042
  634.515000    2.975464
  634.567500    3.026588
  634.620000    2.935905
  634.672500    3.039165
  634.725000    2.872787
  634.777500    2.798982
  634.830000    2.896202
  634.882500    2.990286
  634.935000    3.292302
  634.987500    3.633647
  635.040000    4.124199
  635.092500    4.568709
  635.145000    5.320299
  635.197500    5.468024
  635.250000    5.038377
  635.302500    4.621801
  635.355000    4.153419
  635.407500    4.059515
  635.460000    3.917558
  635.512500    3.621656
  635.565000    3.109255
  635.617500    2.943270
  635.670000    2.494087
  635.722500    2.398614
  635.775000    2.716826
  635.827500    2.365025
  635.880000    2.012064
  635.932500    2.172434
  635.985000    2.478951
  636.037500    2.803256
  636.090000    3.056541
  636.142500    2.883121
  636.195000    2.652391
  636.247500    2.315707
  636.300000    2.120346
  636.352500    2.083544
  636.405000    2.103003
  636.457500    1.891249
  636.510000    1.676563
  636.562500    1.484263
  636.615000    1.170159
  636.667500    1.020921
  636.720000    0.857323
  636.772500    0.807741
  636.825000    0.749506
  636.877500    0.685697
  636.930000    0.667053
  636.982500    0.727787
  637.035000    0.629152
  637.087500    0.596563
  637.140000    0.446078
  637.192500    0.406324
  637.245000    0.368912
  637.297500    0.353183
  637.350000    0.382147
  637.402500    0.645842
  637.455000    1.149805
  637.507500    1.332259
  637.560000    1.540083
  637.612500    1.790933
  637.665000    1.609009
  637.717500    1.400178
  637.770000    1.049286
  637.822500    0.809289
  637.875000    0.578962
  637.927500    0.398153
  637.980000    0.422422
  638.032500    0.371534
  638.085000    0.331052
  638.137500    0.348246
  638.190000    0.377391
  638.242500    0.670342
  638.295000    0.902957
  638.347500    1.046450
  638.400000    1.054078
  638.452500    1.112141
  638.505000    1.080963
  638.557500    1.109078
  638.610000    1.149166
  638.662500    1.184283
  638.715000    1.105195
  638.767500    1.178056
  638.820000    1.334304
  638.872500    1.596954
  638.925000    1.620970
  638.977500    1.606588
  639.030000    1.531655
  639.082500    1.487638
  639.135000    1.594025
  639.187500    1.258967
  639.240000    0.689766
  639.292500    0.359002
  639.345000    0.431497
  639.397500    0.644505
  639.450000    0.792997
  639.502500    0.718995
  639.555000    0.699066
  639.607500    0.755128
  639.660000    0.656782
  639.712500    0.622468
  639.765000    0.643119
  639.817500    0.581056
  639.870000    0.551372
  639.922500    0.664386
  639.975000    0.559062
  640.027500    0.414596
  640.080000    0.292337
  640.132500    0.209680
  640.185000    0.232081
  640.237500    0.291375
  640.290000    0.544620
  640.342500    0.530293
  640.395000    0.691127
  640.447500    0.666053
  640.500000    0.427650
  640.552500    0.160122
  640.605000    0.170671
  640.657500    0.242280
  640.710000    0.267591
  640.762500    0.293137
  640.815000    0.285487
  640.867500    0.159021
  640.920000    0.202199
  640.972500    0.406471
  641.025000    0.536087
  641.077500    0.661211
  641.130000    0.869567
  641.182500    1.022571
  641.235000    1.118162
  641.287500    1.155479
  641.340000    0.937575
  641.392500    0.834217
  641.445000    0.825425
  641.497500    0.583468
  641.550000    0.561767
  641.602500    0.610615
  641.655000    0.634367
  641.707500    0.637104
  641.760000    0.644958
  641.812500    0.658778
  641.865000    0.790478
  641.917500    0.906654
  641.970000    0.930381
  642.022500    0.926464
  642.075000    1.101467
  642.127500    1.235826
  642.180000    1.445401
  642.232500    1.613311
  642.285000    1.984125
  642.337500    2.431534
  642.390000    2.416646
  642.442500    2.570207
  642.495000    2.438817
  642.547500    2.178483
  642.600000    1.791829
  642.652500    1.320671
  642.705000    0.911484
  642.757500    0.654626
  642.810000    0.451958
  642.862500    0.296864
  642.915000    0.121364
  642.967500    0.135767
  643.020000    0.352358
  643.072500    0.238127
  643.125000    0.154453
  643.177500    0.192640
  643.230000    0.075884
  643.282500    0.072599
  643.335000    0.152699
  643.387500    0.117294
  643.440000    0.084699
  643.492500    0.402682
  643.545000    1.139580
  643.597500    2.341665
  643.650000    3.787255
  643.702500    3.338971
  643.755000    2.470441
  643.807500    2.030474
  643.860000    1.399633
  643.912500    1.127499
  643.965000    0.863010
  644.017500    0.708667
  644.070000    0.603377
  644.122500    0.306034
  644.175000    0.253626
  644.227500    0.380887
  644.280000    0.569965
  644.332500    0.645741
  644.385000    0.826913
  644.437500    1.141706
  644.490000    1.267406
  644.542500    1.473194
  644.595000    1.502969
  644.647500    1.463954
  644.700000    1.310726
  644.752500    1.305443
  644.805000    1.372298
  644.857500    1.700075
  644.910000    2.043472
  644.962500    1.940786
  645.015000    1.663531
  645.067500    1.265615
  645.120000    1.125292
  645.172500    1.432331
  645.225000    1.494742
  645.277500    1.239906
  645.330000    1.316346
  645.382500    1.819599
  645.435000    1.899798
  645.487500    1.737913
  645.540000    1.815286
  645.592500    1.848004
  645.645000    2.070708
  645.697500    2.429985
  645.750000    2.377808
  645.802500    2.547600
  645.855000    2.566248
  645.907500    2.777572
  645.960000    2.675342
  646.012500    2.372704
  646.065000    2.157470
  646.117500    2.019239
  646.170000    1.886063
  646.222500    1.807573
  646.275000    1.678947
  646.327500    1.747738
  646.380000    1.865277
  646.432500    1.989529
  646.485000    2.020041
  646.537500    2.049579
  646.590000    2.129673
  646.642500    1.891440
  646.695000    1.729263
  646.747500    1.679156
  646.800000    1.537436
  646.852500    1.313268
  646.905000    1.141058
  646.957500    1.064495
  647.010000    0.906924
  647.062500    0.850856
  647.115000    0.856193
  647.167500    0.926409
  647.220000    0.859030
  647.272500    0.991073
  647.325000    0.961143
  647.377500    0.911645
  647.430000    0.913910
  647.482500    1.071973
  647.535000    1.126600
  647.587500    1.138905
  647.640000    1.123929
  647.692500    1.144005
  647.745000    1.046271
  647.797500    0.928673
  647.850000    0.875840
  647.902500    0.811814
  647.955000    1.108791
  648.007500    1.061891
  648.060000    1.145969
  648.112500    1.740234
  648.165000    1.884635
  648.217500    1.585096
  648.270000    1.297314
  648.322500    1.143359
  648.375000    0.972753
  648.427500    0.829574
  648.480000    0.879196
  648.532500    0.930595
  648.585000    1.064986
  648.637500    0.991472
  648.690000    0.999130
  648.742500    1.034742
  648.795000    0.978970
  648.847500    1.089071
  648.900000    1.150683
  648.952500    1.126718
  649.005000    1.218920
  649.057500    1.210544
  649.110000    1.076889
  649.162500    1.066482
  649.215000    0.913300
  649.267500    0.960141
  649.320000    1.174212
  649.372500    1.407489
  649.425000    1.723008
  649.477500    2.065035
  649.530000    2.221100
  649.582500    2.261694
  649.635000    2.327216
  649.687500    2.215302
  649.740000    1.825742
  649.792500    1.466572
  649.845000    1.237880
  649.897500    1.122403
  649.950000    0.991066
  650.002500    1.084405
  650.055000    1.206197
  650.107500    0.727978
  650.160000    0.507656
  650.212500    0.423924
  650.265000    0.529043
  650.317500    0.456915
  650.370000    0.384816
  650.422500    0.542636
  650.475000    0.774317
  650.527500    0.999286
  650.580000    0.868564
  650.632500    0.624183
  650.685000    0.482726
  650.737500    0.394891
  650.790000    0.433301
  650.842500    0.797670
  650.895000    0.532846
  650.947500    0.399475
  651.000000    0.371119
  651.052500    0.358810
  651.105000    0.433162
  651.157500    0.491992
  651.210000    0.520137
  651.262500    0.582654
  651.315000    0.590505
  651.367500    0.723910
  651.420000    0.798941
  651.472500    0.881845
  651.525000    0.891640
  651.577500    0.684329
  651.630000    0.784159
  651.682500    0.762404
  651.735000    0.698959
  651.787500    0.638028
  651.840000    0.634493
  651.892500    0.722103
  651.945000    0.848265
  651.997500    1.015754
  652.050000    1.080527
  652.102500    1.031566
  652.155000    0.980818
  652.207500    0.929939
  652.260000    0.884772
  652.312500    0.855873
  652.365000    0.770727
  652.417500    0.722923
  652.470000    0.677593
  652.522500    0.725246
  652.575000    0.920243
  652.627500    0.907883
  652.680000    0.911531
  652.732500    0.946941
  652.785000    0.994975
  652.837500    1.018340
  652.890000    1.209333
  652.942500    1.401993
  652.995000    1.518846
  653.047500    1.438052
  653.100000    1.457979
  653.152500    1.493746
  653.205000    1.620851
  653.257500    1.803006
  653.310000    1.994449
  653.362500    1.934718
  653.415000    2.018289
  653.467500    2.019751
  653.520000    2.099702
  653.572500    1.989712
  653.625000    2.091210
  653.677500    2.150760
  653.730000    2.029901
  653.782500    1.718616
  653.835000    1.385592
  653.887500    1.325463
  653.940000    1.344676
  653.992500    1.340067
  654.045000    1.746727
  654.097500    1.856165
  654.150000    2.028496
  654.202500    1.988179
  654.255000    1.746931
  654.307500    1.839402
  654.360000    2.324066
  654.412500    2.434151
  654.465000    2.193095
  654.517500    2.107475
  654.570000    2.146175
  654.622500    2.217809
  654.675000    2.083167
  654.727500    1.818370
  654.780000    1.978217
  654.832500    2.456299
  654.885000    2.682036
  654.937500    2.937288
  654.990000    2.645493
  655.042500    1.989148
  655.095000    1.224750
  655.147500    1.225235
  655.200000    1.370804
  655.252500    1.389279
  655.305000    1.457707
  655.357500    1.364143
  655.410000    1.584880
  655.462500    1.868914
  655.515000    2.050838
  655.567500    2.230915
  655.620000    2.599315
  655.672500    2.805379
  655.725000    2.758285
  655.777500    2.408358
  655.830000    2.054533
  655.882500    1.918000
  655.935000    1.730668
  655.987500    1.798836
  656.040000    1.460520
  656.092500    1.216064
  656.145000    1.077450
  656.197500    0.947118
  656.250000    1.186178
  656.302500    1.344743
  656.355000    1.086348
  656.407500    0.752199
  656.460000    0.742355
  656.512500    0.801463
  656.565000    0.845882
  656.617500    0.898026
  656.670000    1.083305
  656.722500    1.645440
  656.775000    1.934020
  656.827500    2.466800
  656.880000    2.637308
  656.932500    2.581764
  656.985000    2.458555
  657.037500    2.256766
  657.090000    1.639410
  657.142500    1.350000
  657.195000    1.162515
  657.247500    0.928474
  657.300000    0.744496
  657.352500    0.421977
  657.405000    0.261504
  657.457500    0.392091
  657.510000    0.657237
  657.562500    0.796847
  657.615000    0.901113
  657.667500    0.799331
  657.720000    0.785517
  657.772500    1.051730
  657.825000    1.269576
  657.877500    1.171217
  657.930000    1.025448
  657.982500    0.956375
  658.035000    0.945432
  658.087500    0.874906
  658.140000    0.895892
  658.192500    0.855369
  658.245000    0.672506
  658.297500    0.450443
  658.350000    0.317309
  658.402500    0.286742
  658.455000    0.244838
  658.507500    0.223727
  658.560000    0.237794
  658.612500    0.234664
  658.665000    0.189378
  658.717500    0.177589
  658.770000    0.280287
  658.822500    0.323421
  658.875000    0.315889
  658.927500    0.442480
  658.980000    0.561330
  659.032500    0.536132
  659.085000    0.474024
  659.137500    0.543658
  659.190000    0.617265
  659.242500    0.808471
  659.295000    1.040772
  659.347500    1.065305
  659.400000    1.137681
  659.452500    1.112292
  659.505000    1.280176
  659.557500    1.214686
  659.610000    1.292286
  659.662500    1.381267
  659.715000    1.281987
  659.767500    1.024119
  659.820000    1.057415
  659.872500    1.265242
  659.925000    1.525420
  659.977500    1.748057
  660.030000    2.232597
  660.082500    2.570821
  660.135000    2.704108
  660.187500    2.745147
  660.240000    2.664541
  660.292500    2.415240
  660.345000    2.221666
  660.397500    2.059658
  660.450000    2.070196
  660.502500    2.185184
  660.555000    2.274577
  660.607500    2.125292
  660.660000    2.040175
  660.712500    1.945906
  660.765000    1.710912
  660.817500    1.436064
  660.870000    1.233999
  660.922500    1.105604
  660.975000    1.002340
  661.027500    1.051105
  661.080000    1.043221
  661.132500    1.061307
  661.185000    1.089538
  661.237500    1.287217
  661.290000    1.514558
  661.342500    1.479879
  661.395000    1.261424
  661.447500    1.185708
  661.500000    1.120188
  661.552500    0.962531
  661.605000    0.866257
  661.657500    0.991112
  661.710000    0.922826
  661.762500    0.798393
  661.815000    0.852465
  661.867500    0.897535
  661.920000    0.796815
  661.972500    0.697818
  662.025000    0.681824
  662.077500    0.707196
  662.130000    0.765207
  662.182500    0.611987
  662.235000    0.698402
  662.287500    0.745167
  662.340000    0.647347
  662.392500    0.654605
  662.445000    0.626981
  662.497500    0.739761
  662.550000    0.815177
  662.602500    0.766542
  662.655000    0.850207
  662.707500    0.930511
  662.760000    1.059534
  662.812500    1.122398
  662.865000    1.369870
  662.917500    1.574022
  662.970000    1.239902
  663.022500    1.000361
  663.075000    1.044604
  663.127500    1.052492
  663.180000    0.999608
  663.232500    0.872083
  663.285000    0.814712
  663.337500    0.678186
  663.390000    0.759506
  663.442500    0.913956
  663.495000    0.797390
  663.547500    0.816448
  663.600000    0.999139
  663.652500    0.920406
  663.705000    0.927565
  663.757500    0.971430
  663.810000    0.965982
  663.862500    0.984728
  663.915000    1.035765
  663.967500    1.182682
  664.020000    1.232342
  664.072500    1.135926
  664.125000    1.031862
  664.177500    0.648173
  664.230000    0.485891
  664.282500    0.488365
  664.335000    0.510674
  664.387500    0.531147
  664.440000    0.599398
  664.492500    0.585531
  664.545000    0.542583
  664.597500    0.516920
  664.650000    0.805282
  664.702500    1.129859
  664.755000    1.701201
  664.807500    1.987613
  664.860000    2.143377
  664.912500    2.016640
  664.965000    2.136803
  665.017500    1.409066
  665.070000    0.754393
  665.122500    0.441014
  665.175000    0.335112
  665.227500    0.498644
  665.280000    0.700682
  665.332500    0.897639
  665.385000    1.690437
  665.437500    2.480252
  665.490000    2.680119
  665.542500    2.045784
  665.595000    1.392632
  665.647500    1.475135
  665.700000    1.570048
  665.752500    1.443972
  665.805000    1.340690
  665.857500    1.332674
  665.910000    1.279353
  665.962500    1.366169
  666.015000    1.273306
  666.067500    1.192302
  666.120000    1.001238
  666.172500    0.943441
  666.225000    0.985623
  666.277500    1.009744
  666.330000    0.995185
  666.382500    1.096673
  666.435000    1.105597
  666.487500    0.966809
  666.540000    0.938796
  666.592500    0.859530
  666.645000    0.810491
  666.697500    0.917539
  666.750000    0.805432
  666.802500    0.781505
  666.855000    0.970055
  666.907500    0.906303
  666.960000    0.849073
  667.012500    0.929387
  667.065000    1.004526
  667.117500    1.017066
  667.170000    0.962633
  667.222500    0.980009
  667.275000    0.933498
  667.327500    0.894019
  667.380000    0.707786
  667.432500    0.707281
  667.485000    0.716908
  667.537500    0.836207
  667.590000    1.061462
  667.642500    0.925280
  667.695000    0.813027
  667.747500    0.709520
  667.800000    0.662299
  667.852500    0.810435
  667.905000    1.040022
  667.957500    1.396223
  668.010000    1.719149
  668.062500    1.838200
  668.115000    2.265457
  668.167500    2.239006
  668.220000    1.823940
  668.272500    1.442319
  668.325000    1.194263
  668.377500    1.307135
  668.430000    1.613553
  668.482500    2.116507
  668.535000    3.218637
  668.587500    3.427413
  668.640000    3.051123
  668.692500    2.563272
  668.745000    2.061257
  668.797500    1.944379
  668.850000    1.631145
  668.902500    1.458315
  668.955000    1.325528
  669.007500    1.336843
  669.060000    1.448075
  669.112500    1.697000
  669.165000    1.911892
  669.217500    2.057596
  669.270000    2.300344
  669.322500    2.649509
  669.375000    2.895854
  669.427500    3.107110
  669.480000    3.132382
  669.532500    3.027633
  669.585000    2.829026
  669.637500    2.649053
  669.690000    2.664347
  669.742500    2.417185
  669.795000    2.065533
  669.847500    1.846098
  669.900000    1.946690
  669.952500    2.008199
  670.005000    1.841983
  670.057500    2.044316
  670.110000    2.048885
  670.162500    2.577812
  670.215000    2.884793
  670.267500    3.468178
  670.320000    4.446954
  670.372500    5.390554
  670.425000    5.061419
  670.477500    4.767199
  670.530000    3.944336
  670.582500    2.856639
  670.635000    3.006784
  670.687500    2.804444
  670.740000    2.750988
  670.792500    2.931393
  670.845000    2.724490
  670.897500    3.206166
  670.950000    3.503782
  671.002500    3.228648
  671.055000    2.982303
  671.107500    2.317685
  671.160000    1.970531
  671.212500    2.413677
  671.265000    2.336570
  671.317500    2.173930
  671.370000    2.284353
  671.422500    2.600818
  671.475000    2.413385
  671.527500    2.167109
  671.580000    2.050370
  671.632500    1.875228
  671.685000    1.756102
  671.737500    1.669963
  671.790000    1.593581
  671.842500    1.737024
  671.895000    1.836905
  671.947500    1.677431
  672.000000    1.524344
  672.052500    1.540070
  672.105000    1.550701
  672.157500    1.567050
  672.210000    1.429099
  672.262500    1.341455
  672.315000    1.476128
  672.367500    1.436408
  672.420000    1.406908
  672.472500    1.230078
  672.525000    1.245641
  672.577500    1.183264
  672.630000    0.913154
  672.682500    0.726712
  672.735000    0.742042
  672.787500    0.779157
  672.840000    0.740598
  672.892500    0.685918
  672.945000    0.752392
  672.997500    0.912915
  673.050000    0.913471
  673.102500    0.977197
  673.155000    1.285724
  673.207500    1.420913
  673.260000    1.712701
  673.312500    1.711831
  673.365000    1.791832
  673.417500    1.816883
  673.470000    1.729752
  673.522500    1.686968
  673.575000    1.586519
  673.627500    1.755165
  673.680000    1.608564
  673.732500    1.746758
  673.785000    1.612615
  673.837500    1.566722
  673.890000    1.535751
  673.942500    1.574583
  673.995000    1.657457
  674.047500    1.561123
  674.100000    1.717052
  674.152500    1.514019
  674.205000    1.322568
  674.257500    1.211164
  674.310000    1.131333
  674.362500    1.148912
  674.415000    1.754599
  674.467500    2.307717
  674.520000    2.651551
  674.572500    2.709472
  674.625000    2.393084
  674.677500    2.236159
  674.730000    1.679854
  674.782500    1.581108
  674.835000    1.021489
  674.887500    0.641942
  674.940000    0.551255
  674.992500    0.763167
  675.045000    1.100751
  675.097500    1.030132
  675.150000    0.995024
  675.202500    0.803412
  675.255000    0.550253
  675.307500    0.507477
  675.360000    0.482834
  675.412500    0.485214
  675.465000    0.406097
  675.517500    0.395263
  675.570000    0.524565
  675.622500    0.698360
  675.675000    0.780266
  675.727500    0.707514
  675.780000    0.673504
  675.832500    0.708765
  675.885000    0.670541
  675.937500    0.658979
  675.990000    0.541549
  676.042500    0.459761
  676.095000    0.633177
  676.147500    0.916068
  676.200000    0.978697
  676.252500    0.715106
  676.305000    0.652089
  676.357500    0.597933
  676.410000    0.758201
  676.462500    0.842570
  676.515000    0.665874
  676.567500    0.642759
  676.620000    0.770024
  676.672500    0.876408
  676.725000    0.922497
  676.777500    1.093796
  676.830000    1.550643
  676.882500    1.669454
  676.935000    1.475657
  676.987500    1.394583
  677.040000    1.405781
  677.092500    1.347987
  677.145000    1.163638
  677.197500    1.276145
  677.250000    1.273688
  677.302500    1.222194
  677.355000    1.410732
  677.407500    1.286526
  677.460000    1.051183
  677.512500    0.860243
  677.565000    1.034077
  677.617500    1.340810
  677.670000    1.358536
  677.722500    1.238179
  677.775000    1.358578
  677.827500    1.717159
  677.880000    1.846368
  677.932500    1.779350
  677.985000    2.202967
  678.037500    2.312394
  678.090000    2.308879
  678.142500    1.765778
  678.195000    1.684156
  678.247500    1.736276
  678.300000    0.912855
  678.352500    0.627870
  678.405000    0.483958
  678.457500    0.533777
  678.510000    0.516845
  678.562500    0.499032
  678.615000    0.411047
  678.667500    0.657893
  678.720000    0.678776
  678.772500    0.516953
  678.825000    0.445931
  678.877500    0.290238
  678.930000    0.360486
  678.982500    0.429769
  679.035000    0.347513
  679.087500    0.271427
  679.140000    0.199001
  679.192500    0.214134
  679.245000    0.444785
  679.297500    0.532874
  679.350000    0.554991
  679.402500    0.612513
  679.455000    0.653812
  679.507500    0.854288
  679.560000    1.159958
  679.612500    1.447334
  679.665000    1.645881
  679.717500    1.744675
  679.770000    1.844593
  679.822500    1.804701
  679.875000    1.611739
  679.927500    1.206700
  679.980000    0.960340
  680.032500    0.763266
  680.085000    0.624475
  680.137500    0.584771
  680.190000    0.558086
  680.242500    0.479994
  680.295000    0.398132
  680.347500    0.587237
  680.400000    0.683110
  680.452500    0.543275
  680.505000    0.565657
  680.557500    0.646637
  680.610000    0.688990
  680.662500    0.752723
  680.715000    0.762228
  680.767500    0.580819
  680.820000    0.510927
  680.872500    0.508903
  680.925000    0.509011
  680.977500    0.464245
  681.030000    0.551256
  681.082500    0.586080
  681.135000    0.774345
  681.187500    0.696202
  681.240000    0.697444
  681.292500    0.686869
  681.345000    0.702815
  681.397500    0.749602
  681.450000    0.722783
  681.502500    0.838249
  681.555000    1.006663
  681.607500    1.057827
  681.660000    0.962239
  681.712500    1.075207
  681.765000    1.024819
  681.817500    0.806869
  681.870000    0.684637
  681.922500    0.544734
  681.975000    0.451936
  682.027500    0.503388
  682.080000    0.628284
  682.132500    0.677943
  682.185000    0.723215
  682.237500    0.712833
  682.290000    0.689883
  682.342500    0.713248
  682.395000    0.802577
  682.447500    0.898135
  682.500000    1.013910
  682.552500    1.062934
  682.605000    0.900987
  682.657500    0.916553
  682.710000    0.935888
  682.762500    1.181039
  682.815000    1.443962
  682.867500    1.600735
  682.920000    1.730121
  682.972500    2.185567
  683.025000    2.080555
  683.077500    2.303830
  683.130000    1.311094
  683.182500    0.835157
  683.235000    0.895902
  683.287500    0.966508
  683.340000    0.760772
  683.392500    0.737374
  683.445000    0.852903
  683.497500    0.852817
  683.550000    0.901921
  683.602500    0.991334
  683.655000    1.112538
  683.707500    0.975000
  683.760000    0.719716
  683.812500    0.706142
  683.865000    0.914858
  683.917500    0.940774
  683.970000    0.889629
  684.022500    1.037206
  684.075000    0.925627
  684.127500    0.929025
  684.180000    1.152459
  684.232500    1.325682
  684.285000    1.494498
  684.337500    1.747330
  684.390000    2.300380
  684.442500    2.820679
  684.495000    2.955212
  684.547500    2.821550
  684.600000    2.563274
  684.652500    2.180079
  684.705000    1.875243
  684.757500    1.729875
  684.810000    1.865668
  684.862500    2.352879
  684.915000    2.785608
  684.967500    2.577899
  685.020000    2.145094
  685.072500    1.980843
  685.125000    1.948446
  685.177500    2.094680
  685.230000    2.028234
  685.282500    1.949541
  685.335000    1.567880
  685.387500    1.316701
  685.440000    1.355344
  685.492500    1.263379
  685.545000    1.101683
  685.597500    1.089790
  685.650000    0.960012
  685.702500    0.703485
  685.755000    0.393503
  685.807500    0.326732
  685.860000    0.286334
  685.912500    0.323623
  685.965000    0.628211
  686.017500    0.616321
  686.070000    0.715086
  686.122500    0.601050
  686.175000    0.651082
  686.227500    0.529275
  686.280000    0.800691
  686.332500    1.187436
  686.385000    1.294597
  686.437500    1.209366
  686.490000    1.022718
  686.542500    0.988381
  686.595000    0.865135
  686.647500    0.968398
  686.700000    1.269333
  686.752500    1.466598
  686.805000    1.600362
  686.857500    1.699987
  686.910000    1.673256
  686.962500    1.649442
  687.015000    1.658049
  687.067500    1.582442
  687.120000    1.608457
  687.172500    1.578259
  687.225000    1.641114
  687.277500    1.502282
  687.330000    1.503755
  687.382500    1.636866
  687.435000    1.754169
  687.487500    1.808826
  687.540000    1.880386
  687.592500    1.886830
  687.645000    1.643824
  687.697500    1.482635
  687.750000    1.291700
  687.802500    1.370225
  687.855000    1.550439
  687.907500    1.608337
  687.960000    1.667051
  688.012500    1.623612
  688.065000    1.593116
  688.117500    1.615865
  688.170000    1.482039
  688.222500    1.385669
  688.275000    1.248887
  688.327500    1.242489
  688.380000    1.029031
  688.432500    0.847094
  688.485000    0.722391
  688.537500    0.592772
  688.590000    0.477060
  688.642500    0.435650
  688.695000    0.693854
  688.747500    0.950518
  688.800000    1.402597
  688.852500    1.186784
  688.905000    1.188076
  688.957500    1.377445
  689.010000    1.208923
  689.062500    1.306257
  689.115000    1.593084
  689.167500    2.108585
  689.220000    2.912217
  689.272500    3.494832
  689.325000    3.849816
  689.377500    4.046628
  689.430000    3.752198
  689.482500    3.367364
  689.535000    3.048249
  689.587500    2.908894
  689.640000    2.856220
  689.692500    3.365963
  689.745000    3.378895
  689.797500    3.372612
  689.850000    2.916801
  689.902500    2.674119
  689.955000    2.133025
  690.007500    1.603719
  690.060000    1.298462
  690.112500    1.309537
  690.165000    1.504773
  690.217500    1.671158
  690.270000    1.526932
  690.322500    1.415195
  690.375000    1.792549
  690.427500    2.408298
  690.480000    2.173182
  690.532500    1.994227
  690.585000    1.973957
  690.637500    2.209324
  690.690000    1.817341
  690.742500    1.761075
  690.795000    1.680700
  690.847500    1.913916
  690.900000    2.397205
  690.952500    2.835593
  691.005000    3.067602
  691.057500    2.936960
  691.110000    2.722443
  691.162500    2.551078
  691.215000    2.263679
  691.267500    1.800717
  691.320000    1.832462
  691.372500    1.882954
  691.425000    1.958097
  691.477500    1.983473
  691.530000    1.616889
  691.582500    1.488342
  691.635000    1.299496
  691.687500    1.295215
  691.740000    1.178153
  691.792500    1.029088
  691.845000    1.391093
  691.897500    1.635502
  691.950000    1.346688
  692.002500    1.241783
  692.055000    1.132635
  692.107500    1.081245
  692.160000    1.400821
  692.212500    1.380458
  692.265000    1.195817
  692.317500    1.004066
  692.370000    0.746255
  692.422500    0.644013
  692.475000    0.582338
  692.527500    0.599624
  692.580000    0.511892
  692.632500    0.497551
  692.685000    0.501993
  692.737500    0.611915
  692.790000    0.483782
  692.842500    0.330214
  692.895000    0.316065
  692.947500    0.252593
  693.000000    0.238625
  693.052500    0.560913
  693.105000    0.358983
  693.157500    0.157513
  693.210000    0.090767
  693.262500    0.098821
  693.315000    0.282815
  693.367500    0.434379
  693.420000    0.222246
  693.472500    0.099705
  693.525000    0.101757
  693.577500    0.126567
  693.630000    0.153541
  693.682500    0.171822
  693.735000    0.143130
  693.787500    0.169695
  693.840000    0.345282
  693.892500    0.206225
  693.945000    0.156149
  693.997500    0.255543
  694.050000    0.394062
  694.102500    0.536618
  694.155000    0.767736
  694.207500    0.957697
  694.260000    0.930345
  694.312500    0.654420
  694.365000    0.540931
  694.417500    0.567651
  694.470000    0.623787
  694.522500    0.639175
  694.575000    0.818415
  694.627500    1.064258
  694.680000    1.228590
  694.732500    1.293191
  694.785000    1.403442
  694.837500    1.358572
  694.890000    1.357069
  694.942500    1.420743
  694.995000    1.525057
  695.047500    1.520971
  695.100000    1.253183
  695.152500    1.144330
  695.205000    1.065316
  695.257500    0.943587
  695.310000    0.660783
  695.362500    0.561335
  695.415000    0.540515
  695.467500    0.446654
  695.520000    0.325655
  695.572500    0.305683
  695.625000    0.296500
  695.677500    0.337925
  695.730000    0.403991
  695.782500    0.383902
  695.835000    0.406477
  695.887500    0.567978
  695.940000    0.860416
  695.992500    1.158501
  696.045000    0.948424
  696.097500    0.598866
  696.150000    0.433005
  696.202500    0.398606
  696.255000    0.453935
  696.307500    0.479094
  696.360000    0.497910
  696.412500    0.489077
  696.465000    0.529580
  696.517500    0.618524
  696.570000    0.710096
  696.622500    0.914738
  696.675000    1.217263
  696.727500    1.403477
  696.780000    1.474977
  696.832500    1.974553
  696.885000    2.091177
  696.937500    1.661307
  696.990000    1.316782
  697.042500    1.030501
  697.095000    0.979116
  697.147500    1.042442
  697.200000    1.255160
  697.252500    1.385693
  697.305000    1.349512
  697.357500    1.503774
  697.410000    1.943044
  697.462500    2.120527
  697.515000    2.412167
  697.567500    2.735978
  697.620000    3.209619
  697.672500    3.066118
  697.725000    2.751485
  697.777500    2.364374
  697.830000    2.226942
  697.882500    2.391341
  697.935000    2.430890
  697.987500    1.963323
  698.040000    1.775192
  698.092500    1.997573
  698.145000    1.702389
  698.197500    1.668003
  698.250000    1.659863
  698.302500    1.516165
  698.355000    1.544810
  698.407500    1.619628
  698.460000    1.779438
  698.512500    1.855083
  698.565000    1.618909
  698.617500    1.690921
  698.670000    2.449527
  698.722500    2.111080
  698.775000    1.815840
  698.827500    2.033986
  698.880000    1.949085
  698.932500    2.277467
  698.985000    1.716358
  699.037500    1.665013
  699.090000    1.726989
  699.142500    1.842091
  699.195000    1.803753
  699.247500    1.552565
  699.300000    1.048186
  699.352500    0.972488
  699.405000    1.025412
  699.457500    0.772879
  699.510000    0.635802
  699.562500    0.690818
  699.615000    0.859815
  699.667500    0.990370
  699.720000    0.840583
  699.772500    0.803850
  699.825000    1.009445
  699.877500    1.400817
  699.930000    1.943610
  699.982500    1.670967
  700.035000    1.629794
  700.087500    1.108821
  700.140000    0.886988
  700.192500    0.772259
  700.245000    0.685877
  700.297500    0.877666
  700.350000    0.806537
  700.402500    0.602115
  700.455000    0.405883
  700.507500    0.409514
  700.560000    0.388939
  700.612500    0.353158
  700.665000    0.575781
  700.717500    1.017233
  700.770000    1.837042
  700.822500    2.388035
  700.875000    2.538797
  700.927500    1.690517
  700.980000    1.040437
  701.032500    1.170150
  701.085000    1.120505
  701.137500    1.215093
  701.190000    1.305121
  701.242500    1.526116
  701.295000    1.907844
  701.347500    2.231139
  701.400000    2.735694
  701.452500    3.219845
  701.505000    3.314606
  701.557500    3.600429
  701.610000    3.679905
  701.662500    3.567600
  701.715000    3.406174
  701.767500    3.345140
  701.820000    3.157149
  701.872500    2.892540
  701.925000    2.533035
  701.977500    2.426598
  702.030000    2.292758
  702.082500    2.454913
  702.135000    2.588055
  702.187500    2.781709
  702.240000    3.178741
  702.292500    3.476358
  702.345000    3.906273
  702.397500    3.885204
  702.450000    3.730632
  702.502500    3.640972
  702.555000    3.443342
  702.607500    3.465272
  702.660000    3.416629
  702.712500    3.485107
  702.765000    3.412427
  702.817500    3.483661
  702.870000    3.661942
  702.922500    3.653951
  702.975000    3.708261
  703.027500    4.009318
  703.080000    4.106065
  703.132500    3.731236
  703.185000    3.159706
  703.237500    2.855684
  703.290000    2.721937
  703.342500    2.733383
  703.395000    2.857057
  703.447500    2.404294
  703.500000    2.098465
  703.552500    1.990537
  703.605000    1.880538
  703.657500    1.668929
  703.710000    1.516555
  703.762500    1.346707
  703.815000    1.110355
  703.867500    0.902552
  703.920000    0.730050
  703.972500    0.719495
  704.025000    0.842171
  704.077500    0.904459
  704.130000    1.189827
  704.182500    1.008163
  704.235000    0.896631
  704.287500    1.095692
  704.340000    1.094003
  704.392500    1.094751
  704.445000    1.058289
  704.497500    1.159984
  704.550000    1.177810
  704.602500    1.135983
  704.655000    1.182714
  704.707500    1.185550
  704.760000    1.144461
  704.812500    1.018795
  704.865000    0.875446
  704.917500    0.856886
  704.970000    0.767900
  705.022500    0.759822
  705.075000    1.010505
  705.127500    1.451893
  705.180000    1.967210
  705.232500    1.856856
  705.285000    1.590135
  705.337500    1.360835
  705.390000    1.358468
  705.442500    1.508091
  705.495000    1.814374
  705.547500    2.116158
  705.600000    2.414814
  705.652500    2.686650
  705.705000    2.985489
  705.757500    2.954648
  705.810000    2.884355
  705.862500    2.437648
  705.915000    2.008581
  705.967500    1.735066
  706.020000    1.579179
  706.072500    1.497124
  706.125000    1.304262
  706.177500    1.150869
  706.230000    1.261277
  706.282500    1.480646
  706.335000    1.324303
  706.387500    1.088580
  706.440000    0.798976
  706.492500    0.702150
  706.545000    0.671890
  706.597500    0.691492
  706.650000    0.735975
  706.702500    0.708525
  706.755000    0.784922
  706.807500    0.996282
  706.860000    1.070781
  706.912500    1.392187
  706.965000    1.595370
  707.017500    1.662018
  707.070000    1.622934
  707.122500    1.364226
  707.175000    1.273111
  707.227500    1.187972
  707.280000    1.113900
  707.332500    0.945536
  707.385000    1.024532
  707.437500    0.915285
  707.490000    0.871143
  707.542500    0.936125
  707.595000    0.888261
  707.647500    0.799070
  707.700000    0.830840
  707.752500    0.847222
  707.805000    1.052858
  707.857500    1.240879
  707.910000    1.334897
  707.962500    1.289833
  708.015000    1.049893
  708.067500    0.714242
  708.120000    0.704169
  708.172500    0.822335
  708.225000    1.186946
  708.277500    2.017538
  708.330000    2.152783
  708.382500    1.997684
  708.435000    1.869326
  708.487500    2.068851
  708.540000    1.741851
  708.592500    1.104957
  708.645000    0.798674
  708.697500    0.654359
  708.750000    0.762222
  708.802500    0.912515
  708.855000    0.978896
  708.907500    1.015129
  708.960000    0.973745
  709.012500    0.891127
  709.065000    1.027361
  709.117500    1.123863
  709.170000    1.220234
  709.222500    1.108821
  709.275000    1.215428
  709.327500    1.295161
  709.380000    1.208832
  709.432500    0.865586
  709.485000    0.481880
  709.537500    0.338138
  709.590000    0.348145
  709.642500    0.432692
  709.695000    0.348720
  709.747500    0.365982
  709.800000    0.419617
  709.852500    0.405668
  709.905000    0.512846
  709.957500    0.428414
  710.010000    0.404685
  710.062500    0.509557
  710.115000    0.810019
  710.167500    1.309256
  710.220000    1.901002
  710.272500    1.924453
  710.325000    1.559197
  710.377500    1.428649
  710.430000    1.441212
  710.482500    0.831607
  710.535000    0.659296
  710.587500    0.706211
  710.640000    0.713366
  710.692500    0.881822
  710.745000    1.020172
  710.797500    1.016122
  710.850000    0.944071
  710.902500    0.836017
  710.955000    0.739291
  711.007500    0.772316
  711.060000    0.714647
  711.112500    0.488081
  711.165000    0.396651
  711.217500    0.347684
  711.270000    0.391184
  711.322500    0.475192
  711.375000    0.448549
  711.427500    0.412120
  711.480000    0.377058
  711.532500    0.378638
  711.585000    0.352115
  711.637500    0.409264
  711.690000    0.700546
  711.742500    1.351598
  711.795000    1.250088
  711.847500    1.074071
  711.900000    0.570401
  711.952500    0.368269
  712.005000    0.227809
  712.057500    0.249749
  712.110000    0.227967
  712.162500    0.243592
  712.215000    0.473023
  712.267500    0.714384
  712.320000    0.560746
  712.372500    0.760521
  712.425000    0.413344
  712.477500    0.187873
  712.530000    0.182178
  712.582500    0.301502
  712.635000    0.748276
  712.687500    0.794548
  712.740000    0.547107
  712.792500    0.557486
  712.845000    0.451311
  712.897500    0.559206
  712.950000    0.608846
  713.002500    0.806896
  713.055000    0.931208
  713.107500    0.905838
  713.160000    1.113459
  713.212500    1.734167
  713.265000    1.409084
  713.317500    0.800538
  713.370000    0.769142
  713.422500    0.558862
  713.475000    0.577376
  713.527500    0.577149
  713.580000    0.567123
  713.632500    0.546267
  713.685000    0.457870
  713.737500    0.548572
  713.790000    0.744205
  713.842500    0.873736
  713.895000    0.761684
  713.947500    0.777755
  714.000000    0.993590
  714.052500    0.985050
  714.105000    0.953997
  714.157500    0.924103
  714.210000    1.043998
  714.262500    1.137259
  714.315000    1.069264
  714.367500    1.035110
  714.420000    0.794934
  714.472500    0.798077
  714.525000    0.777739
  714.577500    0.657196
  714.630000    0.512241
  714.682500    0.580974
  714.735000    0.568332
  714.787500    0.736078
  714.840000    0.885219
  714.892500    1.032628
  714.945000    1.031968
  714.997500    1.067552
  715.050000    1.134883
  715.102500    1.328137
  715.155000    1.357601
  715.207500    1.438149
  715.260000    1.594197
  715.312500    1.722160
  715.365000    2.011222
  715.417500    2.453444
  715.470000    2.466681
  715.522500    2.389661
  715.575000    2.691111
  715.627500    2.936149
  715.680000    2.742007
  715.732500    4.692688
  715.785000    4.340791
  715.837500    3.731778
  715.890000    3.119746
  715.942500    2.874650
  715.995000    2.968218
  716.047500    2.883097
  716.100000    2.617801
  716.152500    2.643199
  716.205000    2.709387
  716.257500    2.720941
  716.310000    2.281556
  716.362500    2.177333
  716.415000    1.957670
  716.467500    1.735600
  716.520000    1.862302
  716.572500    2.570343
  716.625000    3.181320
  716.677500    3.032402
  716.730000    3.159854
  716.782500    3.601313
  716.835000    4.040773
  716.887500    4.387245
  716.940000    4.559181
  716.992500    4.244310
  717.045000    3.880982
  717.097500    3.801479
  717.150000    3.953377
  717.202500    4.242511
  717.255000    4.504542
  717.307500    4.598392
  717.360000    4.622876
  717.412500    4.007226
  717.465000    3.456128
  717.517500    2.947929
  717.570000    2.425424
  717.622500    2.160101
  717.675000    2.082253
  717.727500    2.204024
  717.780000    2.000552
  717.832500    1.716761
  717.885000    1.396374
  717.937500    1.334469
  717.990000    1.441032
  718.042500    1.674670
  718.095000    1.968245
  718.147500    1.507492
  718.200000    1.336139
  718.252500    1.560242
  718.305000    1.538944
  718.357500    1.183066
  718.410000    0.926428
  718.462500    0.831258
  718.515000    1.057285
  718.567500    1.191690
  718.620000    1.369602
  718.672500    1.287854
  718.725000    1.247256
  718.777500    1.494480
  718.830000    1.573247
  718.882500    1.737647
  718.935000    2.064453
  718.987500    2.113793
  719.040000    2.146298
  719.092500    2.165203
  719.145000    2.438094
  719.197500    2.763881
  719.250000    3.319065
  719.302500    3.973664
  719.355000    4.099432
  719.407500    4.183827
  719.460000    3.720837
  719.512500    3.165722
  719.565000    2.449931
  719.617500    2.046275
  719.670000    2.061429
  719.722500    1.928634
  719.775000    1.559160
  719.827500    1.386760
  719.880000    1.173461
  719.932500    0.937546
  719.985000    0.798309
  720.037500    0.608115
  720.090000    0.524812
  720.142500    0.458620
  720.195000    0.529856
  720.247500    0.478488
  720.300000    0.625021
  720.352500    0.658181
  720.405000    0.709947
  720.457500    0.734149
  720.510000    0.815769
  720.562500    0.909544
  720.615000    0.821302
  720.667500    0.739423
  720.720000    0.727095
  720.772500    0.749327
  720.825000    0.696782
  720.877500    0.700677
  720.930000    0.740677
  720.982500    0.808668
  721.035000    1.116277
  721.087500    1.337809
  721.140000    1.246055
  721.192500    1.505785
  721.245000    1.630829
  721.297500    1.569921
  721.350000    1.442738
  721.402500    1.464437
  721.455000    1.618232
  721.507500    1.715146
  721.560000    1.810258
  721.612500    1.702619
  721.665000    1.656016
  721.717500    1.688114
  721.770000    1.773213
  721.822500    2.052299
  721.875000    2.297968
  721.927500    2.252835
  721.980000    2.198168
  722.032500    1.833331
  722.085000    1.382886
  722.137500    1.252620
  722.190000    1.266791
  722.242500    1.738904
  722.295000    2.702559
  722.347500    3.412735
  722.400000    3.715664
  722.452500    3.603440
  722.505000    3.308942
  722.557500    2.965602
  722.610000    2.406314
  722.662500    2.233699
  722.715000    2.355194
  722.767500    2.663599
  722.820000    2.923518
  722.872500    2.956459
  722.925000    2.969846
  722.977500    2.400719
  723.030000    2.320619
  723.082500    2.155348
  723.135000    1.847148
  723.187500    1.905805
  723.240000    1.859668
  723.292500    1.725025
  723.345000    1.602974
  723.397500    1.527596
  723.450000    1.588080
  723.502500    1.754539
  723.555000    1.903275
  723.607500    2.221520
  723.660000    3.059881
  723.712500    3.043534
  723.765000    2.478704
  723.817500    2.109432
  723.870000    1.799625
  723.922500    1.643051
  723.975000    1.432325
  724.027500    1.332724
  724.080000    1.167687
  724.132500    1.118481
  724.185000    1.101732
  724.237500    0.971542
  724.290000    0.848259
  724.342500    0.823473
  724.395000    0.850184
  724.447500    1.075789
  724.500000    1.093515
  724.552500    1.109310
  724.605000    1.040665
  724.657500    0.991526
  724.710000    0.976303
  724.762500    0.766209
  724.815000    0.720357
  724.867500    0.882670
  724.920000    0.943351
  724.972500    1.270936
  725.025000    1.196602
  725.077500    0.923159
  725.130000    0.389466
  725.182500    0.126674
  725.235000    0.048929
  725.287500    0.100481
  725.340000    0.288787
  725.392500    0.572493
  725.445000    0.815772
  725.497500    0.870944
  725.550000    0.755338
  725.602500    0.638179
  725.655000    0.671834
  725.707500    0.645636
  725.760000    0.630051
  725.812500    0.643315
  725.865000    0.607420
  725.917500    0.456029
  725.970000    0.324439
  726.022500    0.318091
  726.075000    0.368357
  726.127500    0.435263
  726.180000    0.501983
  726.232500    0.722269
  726.285000    1.083604
  726.337500    1.504724
  726.390000    1.908755
  726.442500    2.292361
  726.495000    2.376942
  726.547500    2.347092
  726.600000    2.224592
  726.652500    1.895949
  726.705000    1.559810
  726.757500    1.337058
  726.810000    1.143983
  726.862500    1.158354
  726.915000    1.061357
  726.967500    1.020164
  727.020000    0.963460
  727.072500    1.118446
  727.125000    1.399719
  727.177500    1.384200
  727.230000    1.244329
  727.282500    1.173048
  727.335000    1.010577
  727.387500    0.862386
  727.440000    0.913639
  727.492500    1.001453
  727.545000    1.207987
  727.597500    1.607159
  727.650000    2.378779
  727.702500    2.759359
  727.755000    3.052940
  727.807500    2.989913
  727.860000    2.738067
  727.912500    2.143964
  727.965000    1.554041
  728.017500    1.345314
  728.070000    1.043407
  728.122500    0.960474
  728.175000    1.000414
  728.227500    0.920698
  728.280000    0.587379
  728.332500    0.509723
  728.385000    0.704883
  728.437500    0.919426
  728.490000    1.076511
  728.542500    0.835123
  728.595000    0.655065
  728.647500    0.464825
  728.700000    0.429488
  728.752500    0.373077
  728.805000    0.442316
  728.857500    0.398103
  728.910000    0.359607
  728.962500    0.296406
  729.015000    0.221170
  729.067500    0.325217
  729.120000    0.434887
  729.172500    0.354942
  729.225000    0.268035
  729.277500    0.193854
  729.330000    0.142766
  729.382500    0.125867
  729.435000    0.106013
  729.487500    0.152398
  729.540000    0.180301
  729.592500    0.215686
  729.645000    0.335667
  729.697500    0.509286
  729.750000    0.706037
  729.802500    0.655919
  729.855000    0.886109
  729.907500    1.014021
  729.960000    1.274995
  730.012500    1.604037
  730.065000    1.839602
  730.117500    2.004591
  730.170000    1.898049
  730.222500    1.617518
  730.275000    1.249603
  730.327500    1.040142
  730.380000    0.898076
  730.432500    0.912234
  730.485000    0.856133
  730.537500    0.946719
  730.590000    0.815374
  730.642500    0.763608
  730.695000    0.993731
  730.747500    1.181916
  730.800000    1.210560
  730.852500    1.310403
  730.905000    1.101217
  730.957500    0.964317
  731.010000    1.187984
  731.062500    1.170580
  731.115000    0.737955
  731.167500    0.787131
  731.220000    0.743871
  731.272500    0.632340
  731.325000    0.549844
  731.377500    0.791185
  731.430000    1.383066
  731.482500    2.575917
  731.535000    3.070495
  731.587500    2.535898
  731.640000    2.202815
  731.692500    2.279156
  731.745000    1.870442
  731.797500    1.144246
  731.850000    0.628806
  731.902500    0.361317
  731.955000    0.401841
  732.007500    0.548351
  732.060000    1.068299
  732.112500    1.293569
  732.165000    1.526459
  732.217500    1.632492
  732.270000    1.803392
  732.322500    1.899872
  732.375000    2.003241
  732.427500    1.929661
  732.480000    1.920287
  732.532500    1.357697
  732.585000    0.659089
  732.637500    0.322754
  732.690000    0.140850
  732.742500    0.149791
  732.795000    0.072751
  732.847500    0.066072
  732.900000    0.178906
  732.952500    0.255593
  733.005000    0.378447
  733.057500    0.358464
  733.110000    0.143103
  733.162500    0.044371
  733.215000    0.191490
  733.267500    0.311352
  733.320000    0.481966
  733.372500    0.500939
  733.425000    0.171845
  733.477500    0.112445
  733.530000    0.277267
  733.582500    0.445975
  733.635000    0.553918
  733.687500    0.417172
  733.740000    0.164053
  733.792500    0.149956
  733.845000    0.116258
  733.897500    0.159601
  733.950000    0.186010
  734.002500    0.243348
  734.055000    0.302037
  734.107500    0.364775
  734.160000    0.271001
  734.212500    0.212394
  734.265000    0.281395
  734.317500    0.186373
  734.370000    0.079136
  734.422500    0.039752
  734.475000    0.032248
  734.527500    0.045815
  734.580000    0.029824
  734.632500    0.121788
  734.685000    0.182142
  734.737500    0.122090
  734.790000    0.069102
  734.842500    0.053318
  734.895000    0.063715
  734.947500    0.109795
  735.000000    0.136824
  735.052500    0.136899
  735.105000    0.183105
  735.157500    0.375905
  735.210000    0.214050
  735.262500    0.160433
  735.315000    0.504627
  735.367500    0.872015
  735.420000    1.039947
  735.472500    1.236276
  735.525000    1.263051
  735.577500    0.742723
  735.630000    0.449318
  735.682500    0.260476
  735.735000    0.207753
  735.787500    0.161661
  735.840000    0.124541
  735.892500    0.130121
  735.945000    0.111073
  735.997500    0.203434
  736.050000    0.221071
  736.102500    0.275638
  736.155000    0.407476
  736.207500    0.455335
  736.260000    0.610527
  736.312500    0.717976
  736.365000    0.872160
  736.417500    1.101075
  736.470000    1.397405
  736.522500    1.379104
  736.575000    1.413536
  736.627500    1.311266
  736.680000    1.061853
  736.732500    0.854639
  736.785000    0.779848
  736.837500    0.577948
  736.890000    0.467198
  736.942500    0.416833
  736.995000    0.568030
  737.047500    0.513512
  737.100000    0.492353
  737.152500    0.552282
  737.205000    0.473228
  737.257500    0.270822
  737.310000    0.151538
  737.362500    0.131016
  737.415000    0.230415
  737.467500    0.327258
  737.520000    0.398633
  737.572500    0.390635
  737.625000    0.425453
  737.677500    0.572513
  737.730000    0.744491
  737.782500    1.023302
  737.835000    1.129292
  737.887500    1.047441
  737.940000    1.099238
  737.992500    1.144312
  738.045000    1.274035
  738.097500    1.493104
  738.150000    1.755340
  738.202500    1.877145
  738.255000    1.964918
  738.307500    1.988429
  738.360000    1.939741
  738.412500    2.049001
  738.465000    2.128852
  738.517500    2.110831
  738.570000    1.952857
  738.622500    1.934146
  738.675000    2.021380
  738.727500    1.958248
  738.780000    1.836305
  738.832500    1.578323
  738.885000    1.488873
  738.937500    1.561638
  738.990000    1.626564
  739.042500    2.158093
  739.095000    2.779817
  739.147500    3.122064
  739.200000    3.209272
  739.252500    2.664993
  739.305000    1.964375
  739.357500    1.363819
  739.410000    0.963254
  739.462500    0.747529
  739.515000    0.728805
  739.567500    0.831972
  739.620000    0.915668
  739.672500    0.794363
  739.725000    0.753763
  739.777500    0.695621
  739.830000    0.835056
  739.882500    0.931191
  739.935000    1.255193
  739.987500    1.599564
  740.040000    1.646170
  740.092500    1.592833
  740.145000    1.345852
  740.197500    1.294949
  740.250000    1.186157
  740.302500    1.121403
  740.355000    1.052461
  740.407500    0.928388
  740.460000    0.774174
  740.512500    0.625244
  740.565000    0.602135
  740.617500    0.825497
  740.670000    0.627369
  740.722500    0.598285
  740.775000    0.423756
  740.827500    0.455840
  740.880000    0.567762
  740.932500    0.578050
  740.985000    0.724342
  741.037500    0.974490
  741.090000    1.206353
  741.142500    1.308106
  741.195000    1.445991
  741.247500    1.674146
  741.300000    1.793528
  741.352500    1.861043
  741.405000    1.703305
  741.457500    1.460333
  741.510000    0.956248
  741.562500    0.731791
  741.615000    0.774578
  741.667500    0.717898
  741.720000    0.716209
  741.772500    0.420124
  741.825000    0.276265
  741.877500    0.232819
  741.930000    0.227696
  741.982500    0.245507
  742.035000    0.384607
  742.087500    0.635616
  742.140000    0.912005
  742.192500    1.068375
  742.245000    1.495957
  742.297500    1.751101
  742.350000    1.602060
  742.402500    1.025831
  742.455000    0.637996
  742.507500    0.456999
  742.560000    0.451631
  742.612500    0.404453
  742.665000    0.368873
  742.717500    0.249649
  742.770000    0.092824
  742.822500    0.126915
  742.875000    0.242962
  742.927500    0.533476
  742.980000    0.916329
  743.032500    1.352476
  743.085000    1.738637
  743.137500    1.842940
  743.190000    1.716285
  743.242500    1.517443
  743.295000    1.313950
  743.347500    0.944086
  743.400000    0.817532
  743.452500    0.844802
  743.505000    0.839155
  743.557500    0.765519
  743.610000    0.670221
  743.662500    0.647676
  743.715000    0.632461
  743.767500    0.634025
  743.820000    0.617511
  743.872500    0.754090
  743.925000    0.973128
  743.977500    1.290959
  744.030000    1.632423
  744.082500    2.307994
  744.135000    2.431481
  744.187500    2.060529
  744.240000    1.972227
  744.292500    1.837414
  744.345000    1.692443
  744.397500    1.583886
  744.450000    1.429475
  744.502500    1.237620
  744.555000    1.133446
  744.607500    1.084732
  744.660000    1.049535
  744.712500    0.853533
  744.765000    0.771784
  744.817500    0.709186
  744.870000    0.653224
  744.922500    0.772711
  744.975000    0.990771
  745.027500    0.908767
  745.080000    0.751076
  745.132500    0.846403
  745.185000    0.867500
  745.237500    1.043645
  745.290000    1.080434
  745.342500    0.925673
  745.395000    0.968712
  745.447500    1.153016
  745.500000    1.360379
  745.552500    1.576131
  745.605000    2.034681
  745.657500    2.113948
  745.710000    1.817495
  745.762500    1.733440
  745.815000    1.624717
  745.867500    1.458968
  745.920000    1.486507
  745.972500    1.465247
  746.025000    1.515667
  746.077500    1.484876
  746.130000    1.419862
  746.182500    1.492143
  746.235000    1.692166
  746.287500    1.830925
  746.340000    2.016964
  746.392500    1.907672
  746.445000    1.697028
  746.497500    1.707747
  746.550000    1.756080
  746.602500    1.825108
  746.655000    1.899620
  746.707500    2.038625
  746.760000    2.033514
  746.812500    1.818773
  746.865000    1.598531
  746.917500    1.459908
  746.970000    1.316261
  747.022500    1.183134
  747.075000    1.134823
  747.127500    1.085392
  747.180000    1.196827
  747.232500    1.148909
  747.285000    0.956208
  747.337500    0.814391
  747.390000    0.691594
  747.442500    0.767372
  747.495000    0.995308
  747.547500    1.310245
  747.600000    1.613954
  747.652500    1.886649
  747.705000    1.948706
  747.757500    1.675288
  747.810000    1.244146
  747.862500    0.804698
  747.915000    0.626639
  747.967500    0.686743
  748.020000    0.743323
  748.072500    0.402893
  748.125000    0.307684
  748.177500    0.457972
  748.230000    0.513070
  748.282500    0.556953
  748.335000    0.841448
  748.387500    1.116718
  748.440000    1.168383
  748.492500    1.233484
  748.545000    1.106755
  748.597500    1.083384
  748.650000    1.131117
  748.702500    1.143265
  748.755000    1.156163
  748.807500    0.946678
  748.860000    0.807101
  748.912500    0.740508
  748.965000    0.643680
  749.017500    0.540624
  749.070000    0.488873
  749.122500    0.628661
  749.175000    0.793073
  749.227500    0.945599
  749.280000    0.957005
  749.332500    0.811746
  749.385000    1.188175
  749.437500    1.686659
  749.490000    2.025526
  749.542500    1.830530
  749.595000    1.324438
  749.647500    0.906624
  749.700000    0.677441
  749.752500    0.453858
  749.805000    0.388486
  749.857500    0.332121
  749.910000    0.444196
  749.962500    0.591445
  750.015000    0.592794
  750.067500    0.401555
  750.120000    0.271678
  750.172500    0.222645
  750.225000    0.305991
  750.277500    0.283672
  750.330000    0.328693
  750.382500    0.467866
  750.435000    0.458353
  750.487500    0.386253
  750.540000    0.295512
  750.592500    0.284780
  750.645000    0.223585
  750.697500    0.253962
  750.750000    0.228967
  750.802500    0.163338
  750.855000    0.142983
  750.907500    0.137574
  750.960000    0.206651
  751.012500    0.150553
  751.065000    0.162816
  751.117500    0.175419
  751.170000    0.200680
  751.222500    0.225689
  751.275000    0.232837
  751.327500    0.262568
  751.380000    0.324016
  751.432500    0.377394
  751.485000    0.506900
  751.537500    0.739895
  751.590000    1.156512
  751.642500    0.858172
  751.695000    0.463578
  751.747500    0.554145
  751.800000    0.880335
  751.852500    1.034042
  751.905000    1.152413
  751.957500    1.357234
  752.010000    1.458195
  752.062500    1.184843
  752.115000    1.075410
  752.167500    0.983318
  752.220000    1.062282
  752.272500    1.245325
  752.325000    1.393166
  752.377500    1.474033
  752.430000    1.865306
  752.482500    1.901806
  752.535000    2.116265
  752.587500    2.368041
  752.640000    2.490912
  752.692500    2.031015
  752.745000    1.638313
  752.797500    1.052187
  752.850000    0.921499
  752.902500    1.181629
  752.955000    1.433072
  753.007500    1.531579
  753.060000    1.572925
  753.112500    1.589308
  753.165000    1.828067
  753.217500    1.703194
  753.270000    2.110708
  753.322500    2.256500
  753.375000    2.299288
  753.427500    3.065356
  753.480000    3.489089
  753.532500    3.476417
  753.585000    3.310381
  753.637500    2.616472
  753.690000    2.224243
  753.742500    2.080851
  753.795000    1.907368
  753.847500    1.864206
  753.900000    2.036962
  753.952500    2.143393
  754.005000    2.026157
  754.057500    2.073866
  754.110000    2.076274
  754.162500    2.094866
  754.215000    2.186947
  754.267500    2.588844
  754.320000    2.776763
  754.372500    3.022626
  754.425000    2.893816
  754.477500    2.794072
  754.530000    2.950713
  754.582500    2.797583
  754.635000    2.828030
  754.687500    2.803224
  754.740000    2.966677
  754.792500    3.392802
  754.845000    3.007565
  754.897500    2.569765
  754.950000    2.655975
  755.002500    3.172367
  755.055000    3.510906
  755.107500    4.612545
  755.160000    4.709691
  755.212500    3.856215
  755.265000    3.747197
  755.317500    3.338537
  755.370000    2.761882
  755.422500    2.548526
  755.475000    2.664028
  755.527500    2.901147
  755.580000    3.330888
  755.632500    3.390939
  755.685000    3.538386
  755.737500    3.244128
  755.790000    2.543193
  755.842500    1.882449
  755.895000    1.427498
  755.947500    1.205150
  756.000000    1.140291
  756.052500    1.167542
  756.105000    1.218401
  756.157500    1.587605
  756.210000    1.715514
  756.262500    1.541434
  756.315000    1.473890
  756.367500    1.185536
  756.420000    1.359146
  756.472500    1.541516
  756.525000    1.559291
  756.577500    1.783008
  756.630000    2.092354
  756.682500    1.776049
  756.735000    1.265060
  756.787500    1.214701
  756.840000    1.158898
  756.892500    1.352452
  756.945000    1.418939
  756.997500    1.595595
  757.050000    1.655229
  757.102500    2.307866
  757.155000    3.170050
  757.207500    3.006827
  757.260000    3.206251
  757.312500    3.154826
  757.365000    2.986312
  757.417500    2.857255
  757.470000    2.882735
  757.522500    2.861191
  757.575000    2.717195
  757.627500    2.761199
  757.680000    3.044440
  757.732500    3.220961
  757.785000    3.140912
  757.837500    2.807380
  757.890000    2.556694
  757.942500    2.663087
  757.995000    2.682884
  758.047500    2.787942
  758.100000    2.883612
  758.152500    2.502777
  758.205000    1.974012
  758.257500    1.626139
  758.310000    1.696206
  758.362500    1.525708
  758.415000    1.237579
  758.467500    1.317116
  758.520000    1.372289
  758.572500    1.242074
  758.625000    1.276755
  758.677500    0.930803
  758.730000    0.566353
  758.782500    0.403012
  758.835000    0.388960
  758.887500    0.563089
  758.940000    0.729466
  758.992500    0.782580
  759.045000    0.939592
  759.097500    0.946993
  759.150000    1.081271
  759.202500    1.183328
  759.255000    1.373694
  759.307500    1.281655
  759.360000    1.482178
  759.412500    1.514983
  759.465000    1.531739
  759.517500    1.471116
  759.570000    1.507050
  759.622500    1.420777
  759.675000    1.380159
  759.727500    1.660218
  759.780000    1.672506
  759.832500    1.593025
  759.885000    1.392040
  759.937500    1.363689
  759.990000    1.482031
  760.042500    1.583594
  760.095000    1.502437
  760.147500    1.352084
  760.200000    1.230451
  760.252500    1.220857
  760.305000    1.151442
  760.357500    1.064472
  760.410000    0.880291
  760.462500    0.608094
  760.515000    0.390839
  760.567500    0.544175
  760.620000    0.838739
  760.672500    1.130166
  760.725000    0.931691
  760.777500    0.852055
  760.830000    0.811798
  760.882500    0.680109
  760.935000    0.664814
  760.987500    0.697773
  761.040000    0.777580
  761.092500    0.980389
  761.145000    1.071754
  761.197500    1.052938
  761.250000    0.703698
  761.302500    0.523458
  761.355000    0.366592
  761.407500    0.320774
  761.460000    0.264753
  761.512500    0.290425
  761.565000    0.312746
  761.617500    0.384090
  761.670000    0.354695
  761.722500    0.289025
  761.775000    0.186454
  761.827500    0.325048
  761.880000    0.606835
  761.932500    0.878487
  761.985000    0.584774
  762.037500    0.511877
  762.090000    0.412434
  762.142500    0.365038
  762.195000    0.259607
  762.247500    0.221969
  762.300000    0.218923
  762.352500    0.237703
  762.405000    0.307784
  762.457500    0.345726
  762.510000    0.405422
  762.562500    0.607055
  762.615000    0.714958
  762.667500    0.889159
  762.720000    1.064860
  762.772500    1.160568
  762.825000    1.268250
  762.877500    1.231583
  762.930000    0.952006
  762.982500    0.884502
  763.035000    0.930374
  763.087500    0.956303
  763.140000    1.036154
  763.192500    1.110344
  763.245000    1.023797
  763.297500    1.017210
  763.350000    1.450302
  763.402500    1.971888
  763.455000    2.457004
  763.507500    2.568435
  763.560000    2.477788
  763.612500    2.784708
  763.665000    3.028863
  763.717500    3.609427
  763.770000    4.308776
  763.822500    4.670058
  763.875000    4.549191
  763.927500    4.244884
  763.980000    4.308749
  764.032500    4.345479
  764.085000    4.599586
  764.137500    4.672947
  764.190000    4.554780
  764.242500    4.647392
  764.295000    4.437101
  764.347500    4.141165
  764.400000    3.780576
  764.452500    3.478582
  764.505000    3.471533
  764.557500    3.226825
  764.610000    3.007327
  764.662500    3.008142
  764.715000    3.035970
  764.767500    3.447591
  764.820000    3.652718
  764.872500    3.775124
  764.925000    4.126590
  764.977500    4.151306
  765.030000    3.849110
  765.082500    3.730158
  765.135000    3.409091
  765.187500    3.038923
  765.240000    2.847561
  765.292500    2.772158
  765.345000    2.662171
  765.397500    2.469413
  765.450000    2.189714
  765.502500    1.870703
  765.555000    1.688255
  765.607500    1.533366
  765.660000    1.191501
  765.712500    0.961518
  765.765000    0.710932
  765.817500    0.598035
  765.870000    0.887566
  765.922500    1.191697
  765.975000    1.212753
  766.027500    1.244792
  766.080000    1.245820
  766.132500    1.326812
  766.185000    1.403615
  766.237500    1.335902
  766.290000    1.552173
  766.342500    1.376705
  766.395000    1.070445
  766.447500    0.732821
  766.500000    0.627365
  766.552500    0.586866
  766.605000    0.771027
  766.657500    0.495448
  766.710000    0.482324
  766.762500    0.595667
  766.815000    0.685562
  766.867500    0.683586
  766.920000    0.501931
  766.972500    0.394168
  767.025000    0.368521
  767.077500    0.518570
  767.130000    0.525799
  767.182500    0.643163
  767.235000    0.785540
  767.287500    0.739956
  767.340000    0.793739
  767.392500    0.699874
  767.445000    0.589655
  767.497500    0.738044
  767.550000    0.631065
  767.602500    0.531586
  767.655000    0.739584
  767.707500    0.937978
  767.760000    0.681484
  767.812500    0.417858
  767.865000    0.424644
  767.917500    0.471196
  767.970000    0.635386
  768.022500    0.883446
  768.075000    1.111127
  768.127500    1.102178
  768.180000    0.913150
  768.232500    0.706048
  768.285000    0.576937
  768.337500    0.358103
  768.390000    0.065136
  768.442500    0.073097
  768.495000    0.071907
  768.547500    0.104784
  768.600000    0.253531
  768.652500    0.490972
  768.705000    0.521710
  768.757500    0.392024
  768.810000    0.150636
  768.862500    0.159823
  768.915000    0.206115
  768.967500    0.176090
  769.020000    0.164634
  769.072500    0.196733
  769.125000    0.389322
  769.177500    0.405656
  769.230000    0.438349
  769.282500    0.317792
  769.335000    0.156011
  769.387500    0.224264
  769.440000    0.370738
  769.492500    0.645428
  769.545000    0.666229
  769.597500    0.691191
  769.650000    0.614617
  769.702500    0.556495
  769.755000    0.739104
  769.807500    0.626093
  769.860000    0.876213
  769.912500    1.300311
  769.965000    1.192328
  770.017500    1.407282
  770.070000    1.674518
  770.122500    1.937800
  770.175000    2.140438
  770.227500    2.439249
  770.280000    2.744763
  770.332500    2.908372
  770.385000    2.683432
  770.437500    2.154388
  770.490000    1.672146
  770.542500    1.299205
  770.595000    1.084172
  770.647500    1.101837
  770.700000    1.074614
  770.752500    0.996671
  770.805000    1.186737
  770.857500    0.428802
  770.910000    0.318281
  770.962500    0.375257
  771.015000    0.346877
  771.067500    0.401495
  771.120000    0.613263
  771.172500    0.847516
  771.225000    1.106080
  771.277500    1.074706
  771.330000    0.892044
  771.382500    0.776185
  771.435000    0.748570
  771.487500    0.640104
  771.540000    0.697282
  771.592500    0.780361
  771.645000    0.627106
  771.697500    0.500153
  771.750000    0.414759
  771.802500    0.279094
  771.855000    0.201536
  771.907500    0.180545
  771.960000    0.335284
  772.012500    0.526461
  772.065000    0.879952
  772.117500    0.961986
  772.170000    1.196473
  772.222500    1.144897
  772.275000    0.776376
  772.327500    0.690526
  772.380000    0.615732
  772.432500    0.600270
  772.485000    0.859334
  772.537500    1.242938
  772.590000    1.638496
  772.642500    1.942652
  772.695000    2.352283
  772.747500    2.751297
  772.800000    3.096523
  772.852500    3.285569
  772.905000    3.361760
  772.957500    3.603504
  773.010000    3.421682
  773.062500    3.181450
  773.115000    2.850162
  773.167500    2.459784
  773.220000    2.119509
  773.272500    1.857820
  773.325000    1.857913
  773.377500    2.090261
  773.430000    1.950440
  773.482500    1.813854
  773.535000    1.682682
  773.587500    1.786844
  773.640000    2.016043
  773.692500    2.189169
  773.745000    2.318908
  773.797500    2.349457
  773.850000    2.197466
  773.902500    2.257560
  773.955000    2.384723
  774.007500    2.403997
  774.060000    2.290900
  774.112500    2.057074
  774.165000    1.980982
  774.217500    1.885096
  774.270000    1.800575
  774.322500    1.757224
  774.375000    1.760929
  774.427500    1.700574
  774.480000    1.508328
  774.532500    1.429063
  774.585000    1.422369
  774.637500    1.146825
  774.690000    1.016979
  774.742500    1.168326
  774.795000    1.312437
  774.847500    1.432884
  774.900000    1.378344
  774.952500    1.196954
  775.005000    1.335905
  775.057500    1.554189
  775.110000    1.760000
  775.162500    1.941334
  775.215000    2.266009
  775.267500    2.035959
  775.320000    2.037236
  775.372500    2.182943
  775.425000    2.236582
  775.477500    2.217497
  775.530000    2.177961
  775.582500    2.211757
  775.635000    2.184797
  775.687500    2.201924
  775.740000    2.338644
  775.792500    2.501369
  775.845000    2.665473
  775.897500    2.818095
  775.950000    3.005510
  776.002500    2.932076
  776.055000    2.589012
  776.107500    2.243333
  776.160000    2.254716
  776.212500    2.178233
  776.265000    2.236033
  776.317500    2.140608
  776.370000    2.060188
  776.422500    2.017214
  776.475000    2.010501
  776.527500    1.996080
  776.580000    1.966874
  776.632500    1.966483
  776.685000    1.927111
  776.737500    1.903950
  776.790000    2.015567
  776.842500    2.230670
  776.895000    2.318580
  776.947500    2.315284
  777.000000    2.368423
  777.052500    2.545677
  777.105000    2.542151
  777.157500    2.508837
  777.210000    2.357543
  777.262500    2.275936
  777.315000    2.050401
  777.367500    1.738360
  777.420000    1.930712
  777.472500    2.533613
  777.525000    2.737048
  777.577500    2.575852
  777.630000    2.389844
  777.682500    2.085462
  777.735000    1.849886
  777.787500    1.942120
  777.840000    1.821470
  777.892500    1.926833
  777.945000    2.071139
  777.997500    2.104598
  778.050000    2.090986
  778.102500    2.160318
  778.155000    2.141873
  778.207500    2.240647
  778.260000    1.991248
  778.312500    1.742944
  778.365000    1.630550
  778.417500    1.449557
  778.470000    1.431815
  778.522500    1.321769
  778.575000    1.258893
  778.627500    1.162709
  778.680000    1.017240
  778.732500    0.970491
  778.785000    0.864139
  778.837500    0.857444
  778.890000    0.892148
  778.942500    1.046099
  778.995000    1.686376
  779.047500    2.385671
  779.100000    2.108238
  779.152500    1.963723
  779.205000    1.436180
  779.257500    1.406568
  779.310000    1.425190
  779.362500    1.257853
  779.415000    0.979578
  779.467500    0.893191
  779.520000    0.812964
  779.572500    0.837816
  779.625000    0.869844
  779.677500    0.714094
  779.730000    0.624399
  779.782500    0.643247
  779.835000    0.557758
  779.887500    0.479591
  779.940000    0.416539
  779.992500    0.315705
  780.045000    0.241468
  780.097500    0.340370
  780.150000    0.766255
  780.202500    1.347217
  780.255000    1.959253
  780.307500    1.695569
  780.360000    1.381343
  780.412500    1.381828
  780.465000    1.292215
  780.517500    0.985103
  780.570000    0.882632
  780.622500    0.706614
  780.675000    0.591171
  780.727500    0.546679
  780.780000    0.456482
  780.832500    0.515972
  780.885000    0.536642
  780.937500    0.519732
  780.990000    0.518141
  781.042500    0.586561
  781.095000    0.630593
  781.147500    0.539936
  781.200000    0.561792
  781.252500    0.610672
  781.305000    0.688184
  781.357500    0.868086
  781.410000    1.131201
  781.462500    1.270384
  781.515000    1.160127
  781.567500    1.108899
  781.620000    1.203854
  781.672500    1.380703
  781.725000    1.679366
  781.777500    1.981987
  781.830000    2.410552
  781.882500    2.405628
  781.935000    2.369294
  781.987500    2.325313
  782.040000    2.147843
  782.092500    1.977450
  782.145000    1.807343
  782.197500    1.677621
  782.250000    1.496450
  782.302500    1.290312
  782.355000    1.061560
  782.407500    0.713770
  782.460000    0.453869
  782.512500    0.507258
  782.565000    0.555524
  782.617500    0.622007
  782.670000    0.770928
  782.722500    0.939047
  782.775000    0.716776
  782.827500    0.536638
  782.880000    0.510950
  782.932500    0.434276
  782.985000    0.733197
  783.037500    0.787336
  783.090000    0.484090
  783.142500    0.499134
  783.195000    0.474085
  783.247500    0.538007
  783.300000    0.570741
  783.352500    0.475916
  783.405000    0.234814
  783.457500    0.160520
  783.510000    0.152198
  783.562500    0.193424
  783.615000    0.248685
  783.667500    0.203766
  783.720000    0.222271
  783.772500    0.265171
  783.825000    0.387930
  783.877500    0.458134
  783.930000    0.458735
  783.982500    0.533924
  784.035000    0.411053
  784.087500    0.262871
  784.140000    0.138071
  784.192500    0.086151
  784.245000    0.050724
  784.297500    0.174867
  784.350000    0.438338
  784.402500    0.799682
  784.455000    0.845133
  784.507500    1.006960
  784.560000    0.954068
  784.612500    0.892034
  784.665000    0.532341
  784.717500    0.331342
  784.770000    0.130928
  784.822500    0.104003
  784.875000    0.120687
  784.927500    0.218172
  784.980000    0.558450
  785.032500    0.928612
  785.085000    1.295151
  785.137500    1.355644
  785.190000    1.569714
  785.242500    1.428784
  785.295000    1.369218
  785.347500    1.106997
  785.400000    0.756223
  785.452500    0.653430
  785.505000    0.491603
  785.557500    0.506023
  785.610000    0.651981
  785.662500    0.667710
  785.715000    0.757640
  785.767500    0.938523
  785.820000    0.835878
  785.872500    0.847208
  785.925000    0.863363
  785.977500    0.871691
  786.030000    1.049584
  786.082500    1.243908
  786.135000    1.362022
  786.187500    1.487505
  786.240000    1.656336
  786.292500    1.767312
  786.345000    1.865471
  786.397500    1.733419
  786.450000    1.488329
  786.502500    1.344533
  786.555000    1.270430
  786.607500    1.125586
  786.660000    1.029695
  786.712500    1.141403
  786.765000    1.425085
  786.817500    1.404859
  786.870000    1.495484
  786.922500    1.492754
  786.975000    1.059667
  787.027500    0.868479
  787.080000    0.872442
  787.132500    0.797724
  787.185000    0.772373
  787.237500    0.749368
  787.290000    0.673928
  787.342500    0.628993
  787.395000    0.608567
  787.447500    0.604725
  787.500000    0.556857
  787.552500    0.759316
  787.605000    1.075842
  787.657500    0.966957
  787.710000    0.906879
  787.762500    1.040717
  787.815000    1.106856
  787.867500    1.118324
  787.920000    1.194913
  787.972500    1.446991
  788.025000    1.550910
  788.077500    1.658361
  788.130000    1.979921
  788.182500    2.339265
  788.235000    2.639330
  788.287500    2.903292
  788.340000    3.530479
  788.392500    4.159780
  788.445000    4.868743
  788.497500    4.952834
  788.550000    4.879876
  788.602500    4.773141
  788.655000    4.098522
  788.707500    3.543388
  788.760000    3.240260
  788.812500    3.060200
  788.865000    3.124823
  788.917500    3.237511
  788.970000    3.109477
  789.022500    3.001105
  789.075000    2.951523
  789.127500    2.694474
  789.180000    2.168061
  789.232500    2.463344
  789.285000    2.725333
  789.337500    2.361218
  789.390000    2.029903
  789.442500    2.128420
  789.495000    2.056831
  789.547500    1.956185
  789.600000    1.933930
  789.652500    1.921760
  789.705000    2.049391
  789.757500    2.108085
  789.810000    2.041816
  789.862500    2.061987
  789.915000    1.819597
  789.967500    1.617190
  790.020000    1.522438
  790.072500    1.562918
  790.125000    1.537573
  790.177500    1.628470
  790.230000    1.661967
  790.282500    1.646356
  790.335000    1.417598
  790.387500    1.298661
  790.440000    1.471073
  790.492500    1.512970
  790.545000    1.354514
  790.597500    1.523567
  790.650000    1.586556
  790.702500    1.503542
  790.755000    1.728074
  790.807500    1.697390
  790.860000    1.458561
  790.912500    1.182660
  790.965000    1.184739
  791.017500    1.011308
  791.070000    0.979692
  791.122500    1.001500
  791.175000    0.853655
  791.227500    0.895973
  791.280000    0.917027
  791.332500    0.800030
  791.385000    0.754705
  791.437500    0.696175
  791.490000    0.830819
  791.542500    0.609329
  791.595000    0.593484
  791.647500    0.572672
  791.700000    0.519047
  791.752500    0.571502
  791.805000    0.560754
  791.857500    0.577873
  791.910000    0.690187
  791.962500    0.709334
  792.015000    0.670228
  792.067500    0.592309
  792.120000    0.470547
  792.172500    0.367694
  792.225000    0.363584
  792.277500    0.289673
  792.330000    0.270098
  792.382500    0.540244
  792.435000    0.795003
  792.487500    1.282068
  792.540000    1.140615
  792.592500    0.491934
  792.645000    0.268164
  792.697500    0.322217
  792.750000    0.351108
  792.802500    0.427263
  792.855000    0.719148
  792.907500    1.074229
  792.960000    1.375142
  793.012500    1.377901
  793.065000    1.483778
  793.117500    1.195581
  793.170000    1.066486
  793.222500    0.756994
  793.275000    0.543604
  793.327500    0.438601
  793.380000    0.242041
  793.432500    0.159630
  793.485000    0.112298
  793.537500    0.097477
  793.590000    0.167406
  793.642500    0.266629
  793.695000    0.431571
  793.747500    0.690726
  793.800000    0.715260
  793.852500    0.511737
  793.905000    0.368427
  793.957500    0.169105
  794.010000    0.230835
  794.062500    0.249190
  794.115000    0.143162
  794.167500    0.066438
  794.220000    0.045769
  794.272500    0.066314
  794.325000    0.160444
  794.377500    0.203123
  794.430000    0.187308
  794.482500    0.209326
  794.535000    0.260727
  794.587500    0.261150
  794.640000    0.265929
  794.692500    0.274385
  794.745000    0.340776
  794.797500    0.426221
  794.850000    0.540311
  794.902500    0.566534
  794.955000    0.570487
  795.007500    0.503263
  795.060000    0.354600
  795.112500    0.203581
  795.165000    0.144783
  795.217500    0.146704
  795.270000    0.156913
  795.322500    0.233689
  795.375000    0.250116
  795.427500    0.187848
  795.480000    0.134920
  795.532500    0.182263
  795.585000    0.204576
  795.637500    0.273972
  795.690000    0.261641
  795.742500    0.265835
  795.795000    0.362338
  795.847500    0.441210
  795.900000    0.490743
  795.952500    0.643936
  796.005000    0.909170
  796.057500    1.032874
  796.110000    1.261115
  796.162500    1.140957
  796.215000    1.064512
  796.267500    0.892127
  796.320000    0.676894
  796.372500    0.682030
  796.425000    0.789697
  796.477500    0.794918
  796.530000    0.835045
  796.582500    0.935666
  796.635000    0.979062
  796.687500    1.139476
  796.740000    1.192294
  796.792500    1.292112
  796.845000    1.257312
  796.897500    1.175751
  796.950000    1.285673
  797.002500    1.748140
  797.055000    1.563073
  797.107500    1.331560
  797.160000    1.067368
  797.212500    0.732727
  797.265000    0.683988
  797.317500    0.606466
  797.370000    0.702515
  797.422500    0.894758
  797.475000    0.920010
  797.527500    0.935943
  797.580000    0.824030
  797.632500    0.653995
  797.685000    0.678411
  797.737500    0.814664
  797.790000    0.920176
  797.842500    0.857262
  797.895000    0.714500
  797.947500    0.461928
  798.000000    0.502054
  798.052500    0.656031
  798.105000    0.806813
  798.157500    0.865448
  798.210000    0.958901
  798.262500    0.901027
  798.315000    0.917942
  798.367500    0.871324
  798.420000    0.891021
  798.472500    0.999539
  798.525000    1.117031
  798.577500    1.009007
  798.630000    0.935462
  798.682500    0.894908
  798.735000    0.892996
  798.787500    0.862723
  798.840000    0.839759
  798.892500    0.851791
  798.945000    0.790702
  798.997500    0.783039
  799.050000    0.809704
  799.102500    0.773756
  799.155000    0.681604
  799.207500    0.680871
  799.260000    0.834595
  799.312500    1.031830
  799.365000    1.388322
  799.417500    1.906579
  799.470000    2.359791
  799.522500    2.510893
  799.575000    2.499351
  799.627500    2.598321
  799.680000    2.517771
  799.732500    2.502301
  799.785000    2.274438
  799.837500    1.962219
  799.890000    1.567461
  799.942500    1.197273
  799.995000    1.006510
  800.047500    0.752687
  800.100000    0.754045
  800.152500    0.884986
  800.205000    0.891838
  800.257500    1.012096
  800.310000    0.943549
  800.362500    1.010414
  800.415000    1.024957
  800.467500    1.108044
  800.520000    1.259021
  800.572500    1.369090
  800.625000    1.272091
  800.677500    0.999183
  800.730000    0.793139
  800.782500    0.773676
  800.835000    0.990322
  800.887500    1.127523
  800.940000    1.161712
  800.992500    1.039750
  801.045000    0.997736
  801.097500    1.423780
  801.150000    1.915199
  801.202500    2.122798
  801.255000    2.323167
  801.307500    2.186367
  801.360000    1.901414
  801.412500    1.622694
  801.465000    1.270625
  801.517500    1.097096
  801.570000    1.013523
  801.622500    0.935808
  801.675000    0.921513
  801.727500    1.013505
  801.780000    1.413021
  801.832500    1.978151
  801.885000    2.410822
  801.937500    2.504158
  801.990000    2.359767
  802.042500    2.170236
  802.095000    2.055599
  802.147500    1.630933
  802.200000    1.218616
  802.252500    1.006442
  802.305000    0.969165
  802.357500    1.044201
  802.410000    1.160692
  802.462500    1.277232
  802.515000    1.503923
  802.567500    1.732226
  802.620000    2.002705
  802.672500    2.266546
  802.725000    2.418033
  802.777500    2.171683
  802.830000    1.864466
  802.882500    1.651289
  802.935000    1.476311
  802.987500    1.266940
  803.040000    0.936176
  803.092500    0.797980
  803.145000    0.386045
  803.197500    0.317046
  803.250000    0.277322
  803.302500    0.195320
  803.355000    0.117165
  803.407500    0.056765
  803.460000    0.051918
  803.512500    0.064585
  803.565000    0.233588
  803.617500    0.373932
  803.670000    0.485628
  803.722500    0.645563
  803.775000    0.250549
  803.827500    0.116792
  803.880000    0.035181
  803.932500    0.087249
  803.985000    0.103421
  804.037500    0.254594
  804.090000    0.340036
  804.142500    0.357869
  804.195000    0.485728
  804.247500    0.708607
  804.300000    0.948356
  804.352500    1.049786
  804.405000    1.117869
  804.457500    1.231305
  804.510000    1.281305
  804.562500    1.327655
  804.615000    1.355380
  804.667500    1.505940
  804.720000    1.576775
  804.772500    1.673446
  804.825000    1.776501
  804.877500    1.912088
  804.930000    1.869981
  804.982500    1.818291
  805.035000    2.106441
  805.087500    1.901100
  805.140000    1.886579
  805.192500    1.533015
  805.245000    1.422228
  805.297500    1.517182
  805.350000    1.456717
  805.402500    1.389532
  805.455000    1.293315
  805.507500    1.073955
  805.560000    0.734069
  805.612500    0.760819
  805.665000    0.934496
  805.717500    1.024315
  805.770000    1.146821
  805.822500    0.854979
  805.875000    0.578316
  805.927500    0.802789
  805.980000    0.926300
  806.032500    0.857773
  806.085000    0.967277
  806.137500    0.707360
  806.190000    0.659522
  806.242500    0.506172
  806.295000    0.635238
  806.347500    0.576993
  806.400000    0.782958
  806.452500    1.033160
  806.505000    1.068771
  806.557500    1.352235
  806.610000    1.751067
  806.662500    1.959918
  806.715000    2.062205
  806.767500    2.014970
  806.820000    1.919717
  806.872500    1.722548
  806.925000    1.995863
  806.977500    2.279976
  807.030000    2.435874
  807.082500    2.644807
  807.135000    2.592367
  807.187500    2.612779
  807.240000    2.436184
  807.292500    2.090999
  807.345000    1.911819
  807.397500    1.788342
  807.450000    1.745889
  807.502500    1.816935
  807.555000    1.781691
  807.607500    1.654154
  807.660000    1.447823
  807.712500    1.415591
  807.765000    1.482558
  807.817500    1.647973
  807.870000    1.869006
  807.922500    2.024040
  807.975000    2.119029
  808.027500    2.080331
  808.080000    2.123298
  808.132500    2.346179
  808.185000    2.518642
  808.237500    2.836901
  808.290000    3.053730
  808.342500    2.929586
  808.395000    3.062023
  808.447500    3.166231
  808.500000    3.216957
  808.552500    3.292326
  808.605000    3.143462
  808.657500    2.647733
  808.710000    2.213516
  808.762500    2.136985
  808.815000    1.794086
  808.867500    1.497963
  808.920000    1.156252
  808.972500    1.084122
  809.025000    0.708190
  809.077500    0.476849
  809.130000    0.422990
  809.182500    0.285510
  809.235000    0.153414
  809.287500    0.116626
  809.340000    0.082646
  809.392500    0.020125
  809.445000    0.027990
  809.497500    0.149224
  809.550000    0.306081
  809.602500    0.474731
  809.655000    0.361787
  809.707500    0.370402
  809.760000    0.338586
  809.812500    0.323928
  809.865000    0.315438
  809.917500    0.192156
  809.970000    0.146770
  810.022500    0.250994
  810.075000    0.212989
  810.127500    0.261017
  810.180000    0.606536
  810.232500    0.528034
  810.285000    0.553525
  810.337500    0.398435
  810.390000    0.419357
  810.442500    0.621882
  810.495000    0.758022
  810.547500    0.895718
  810.600000    1.075733
  810.652500    1.074201
  810.705000    0.969057
  810.757500    0.826139
  810.810000    0.754280
  810.862500    0.573720
  810.915000    0.690133
  810.967500    0.768788
  811.020000    0.750471
  811.072500    0.973145
  811.125000    0.977805
  811.177500    0.875294
  811.230000    0.962296
  811.282500    1.187783
  811.335000    1.475063
  811.387500    1.791983
  811.440000    2.445845
  811.492500    3.219945
  811.545000    3.528270
  811.597500    3.626119
  811.650000    3.482015
  811.702500    3.254018
  811.755000    2.520430
  811.807500    1.804859
  811.860000    1.275618
  811.912500    1.001435
  811.965000    0.797366
  812.017500    0.979490
  812.070000    1.212558
  812.122500    1.428597
  812.175000    1.662048
  812.227500    1.758422
  812.280000    1.334604
  812.332500    0.947044
  812.385000    0.359854
  812.437500    0.120451
  812.490000    0.124241
  812.542500    0.160183
  812.595000    0.228855
  812.647500    0.273127
  812.700000    0.363433
  812.752500    0.459065
  812.805000    0.382776
  812.857500    0.218205
  812.910000    0.238709
  812.962500    0.091551
  813.015000    0.198019
  813.067500    0.380523
  813.120000    0.791889
  813.172500    0.977539
  813.225000    0.866727
  813.277500    1.270761
  813.330000    0.882906
  813.382500    0.660989
  813.435000    0.604686
  813.487500    0.500988
  813.540000    0.758525
  813.592500    1.016957
  813.645000    0.838822
  813.697500    0.565701
  813.750000    0.730010
  813.802500    0.509101
  813.855000    0.162223
  813.907500    0.150372
  813.960000    0.194909
  814.012500    0.134108
  814.065000    0.095670
  814.117500    0.104717
  814.170000    0.198220
  814.222500    0.397915
  814.275000    0.538241
  814.327500    0.567715
  814.380000    0.616823
  814.432500    0.852867
  814.485000    1.015974
  814.537500    1.117180
  814.590000    1.189162
  814.642500    1.158330
  814.695000    1.346994
  814.747500    1.301053
  814.800000    1.228884
  814.852500    1.029636
  814.905000    0.963678
  814.957500    1.162740
  815.010000    1.433194
  815.062500    1.314488
  815.115000    1.439109
  815.167500    1.222739
  815.220000    1.172089
  815.272500    1.107184
  815.325000    1.102840
  815.377500    1.045742
  815.430000    1.018502
  815.482500    1.014219
  815.535000    0.924552
  815.587500    1.126015
  815.640000    1.880587
  815.692500    2.185974
  815.745000    2.932971
  815.797500    3.904727
  815.850000    3.927898
  815.902500    3.045801
  815.955000    3.096285
  816.007500    3.223488
  816.060000    3.024664
  816.112500    2.547240
  816.165000    1.648926
  816.217500    1.203825
  816.270000    1.144422
  816.322500    1.223474
  816.375000    1.264650
  816.427500    1.248528
  816.480000    1.309134
  816.532500    1.351070
  816.585000    1.174951
  816.637500    1.190440
  816.690000    1.142187
  816.742500    1.131812
  816.795000    1.434867
  816.847500    1.390867
  816.900000    1.535826
  816.952500    1.619909
  817.005000    1.497334
  817.057500    1.812768
  817.110000    2.256955
  817.162500    2.492729
  817.215000    2.198392
  817.267500    1.880895
  817.320000    1.953633
  817.372500    1.887166
  817.425000    1.719118
  817.477500    1.669395
  817.530000    1.490757
  817.582500    1.281518
  817.635000    1.044494
  817.687500    0.898652
  817.740000    0.674911
  817.792500    0.537879
  817.845000    0.342629
  817.897500    0.202828
  817.950000    0.289004
  818.002500    0.462153
  818.055000    0.603503
  818.107500    0.411520
  818.160000    0.266505
  818.212500    0.352080
  818.265000    0.290633
  818.317500    0.342113
  818.370000    0.251841
  818.422500    0.218001
  818.475000    0.163077
  818.527500    0.097431
  818.580000    0.097492
  818.632500    0.127060
  818.685000    0.211886
  818.737500    0.311067
  818.790000    0.526061
  818.842500    0.627410
  818.895000    0.378929
  818.947500    0.213919
  819.000000    0.344642
  819.052500    0.605132
  819.105000    0.860524
  819.157500    1.190117
  819.210000    1.329646
  819.262500    1.081447
  819.315000    1.519271
  819.367500    1.195202
  819.420000    1.006737
  819.472500    0.864762
  819.525000    0.637471
  819.577500    0.525542
  819.630000    0.472809
  819.682500    0.495228
  819.735000    0.381854
  819.787500    0.364854
  819.840000    0.341278
  819.892500    0.409419
  819.945000    0.506293
  819.997500    0.671237
  820.050000    0.636287
  820.102500    0.799580
  820.155000    0.522175
  820.207500    0.144592
  820.260000    0.164665
  820.312500    0.213691
  820.365000    0.236070
  820.417500    0.324033
  820.470000    0.388908
  820.522500    0.586737
  820.575000    0.613853
  820.627500    0.468217
  820.680000    0.524561
  820.732500    0.649583
  820.785000    0.811991
  820.837500    0.947323
  820.890000    1.002368
  820.942500    1.136696
  820.995000    1.378118
  821.047500    1.518293
  821.100000    1.639939
  821.152500    1.691008
  821.205000    1.823514
  821.257500    1.916045
  821.310000    1.804352
  821.362500    1.454722
  821.415000    1.079319
  821.467500    0.776511
  821.520000    0.482978
  821.572500    0.433523
  821.625000    0.349743
  821.677500    0.195353
  821.730000    0.189370
  821.782500    0.206283
  821.835000    0.407399
  821.887500    0.420906
  821.940000    0.298027
  821.992500    0.259694
  822.045000    0.454029
  822.097500    1.052832
  822.150000    1.285212
  822.202500    1.575116
  822.255000    2.076431
  822.307500    1.963855
  822.360000    2.153749
  822.412500    1.387600
  822.465000    0.768951
  822.517500    0.416896
  822.570000    0.159431
  822.622500    0.096991
  822.675000    0.194971
  822.727500    0.288241
  822.780000    0.443539
  822.832500    0.706874
  822.885000    1.040896
  822.937500    1.541712
  822.990000    1.408473
  823.042500    1.130616
  823.095000    1.285342
  823.147500    1.225115
  823.200000    0.662873
  823.252500    0.529523
  823.305000    0.365474
  823.357500    0.327328
  823.410000    0.279721
  823.462500    0.282170
  823.515000    0.323798
  823.567500    0.418804
  823.620000    0.632456
  823.672500    0.954706
  823.725000    1.503768
  823.777500    1.744982
  823.830000    1.973764
  823.882500    1.699482
  823.935000    1.548512
  823.987500    1.566125
  824.040000    1.476953
  824.092500    1.384271
  824.145000    1.111107
  824.197500    0.904342
  824.250000    0.840746
  824.302500    0.739008
  824.355000    0.673286
  824.407500    0.770460
  824.460000    0.817516
  824.512500    1.002569
  824.565000    1.369050
  824.617500    1.310992
  824.670000    1.257060
  824.722500    1.261668
  824.775000    1.362771
  824.827500    1.661142
  824.880000    2.099327
  824.932500    2.442892
  824.985000    2.349648
  825.037500    2.281884
  825.090000    2.018012
  825.142500    1.728485
  825.195000    1.536732
  825.247500    1.166515
  825.300000    1.029693
  825.352500    0.938701
  825.405000    0.744110
  825.457500    0.892437
  825.510000    0.579741
  825.562500    0.567327
  825.615000    0.634449
  825.667500    0.664143
  825.720000    0.956657
  825.772500    1.122860
  825.825000    1.154866
  825.877500    1.376115
  825.930000    1.681683
  825.982500    2.133749
  826.035000    2.545038
  826.087500    2.999936
  826.140000    3.123826
  826.192500    3.320432
  826.245000    3.360155
  826.297500    3.284383
  826.350000    2.970850
  826.402500    2.848380
  826.455000    2.471416
  826.507500    2.228407
  826.560000    1.852913
  826.612500    1.521740
  826.665000    1.106303
  826.717500    0.795979
  826.770000    0.608422
  826.822500    0.449561
  826.875000    0.382840
  826.927500    0.355887
  826.980000    0.352273
  827.032500    0.349042
  827.085000    0.342118
  827.137500    0.325199
  827.190000    0.239602
  827.242500    0.257045
  827.295000    0.311716
  827.347500    0.366003
  827.400000    0.380583
  827.452500    0.467306
  827.505000    0.598825
  827.557500    0.722412
  827.610000    0.962092
  827.662500    1.261737
  827.715000    1.401571
  827.767500    1.271163
  827.820000    1.121464
  827.872500    1.112581
  827.925000    1.461772
  827.977500    1.642884
  828.030000    1.691594
  828.082500    1.797739
  828.135000    1.505666
  828.187500    1.468704
  828.240000    1.190128
  828.292500    1.152144
  828.345000    1.288688
  828.397500    1.140850
  828.450000    1.064595
  828.502500    0.895953
  828.555000    0.631415
  828.607500    0.621369
  828.660000    0.714320
  828.712500    0.750197
  828.765000    0.840887
  828.817500    0.880661
  828.870000    0.749645
  828.922500    0.696354
  828.975000    0.756076
  829.027500    0.738614
  829.080000    0.826550
  829.132500    1.040755
  829.185000    1.185610
  829.237500    0.992744
  829.290000    0.822956
  829.342500    0.639395
  829.395000    0.499825
  829.447500    0.560520
  829.500000    0.525494
  829.552500    0.497718
  829.605000    0.415361
  829.657500    0.350655
  829.710000    0.339597
  829.762500    0.414276
  829.815000    0.558116
  829.867500    0.669484
  829.920000    0.617755
  829.972500    0.571369
  830.025000    0.570190
  830.077500    0.470881
  830.130000    0.476266
  830.182500    0.536552
  830.235000    0.650164
  830.287500    0.755728
  830.340000    0.573009
  830.392500    0.439676
  830.445000    0.434318
  830.497500    0.484267
  830.550000    0.542174
  830.602500    0.522670
  830.655000    0.593700
  830.707500    0.698369
  830.760000    0.677584
  830.812500    0.791724
  830.865000    0.735487
  830.917500    0.734169
  830.970000    0.744538
  831.022500    0.748769
  831.075000    0.952482
  831.127500    0.989355
  831.180000    1.046513
  831.232500    0.957751
  831.285000    0.892621
  831.337500    0.908586
  831.390000    0.816884
  831.442500    0.851433
  831.495000    0.926792
  831.547500    0.809788
  831.600000    0.676176
  831.652500    0.537679
  831.705000    0.397420
  831.757500    0.310337
  831.810000    0.292967
  831.862500    0.365605
  831.915000    0.238353
  831.967500    0.172492
  832.020000    0.184362
  832.072500    0.220079
  832.125000    0.305242
  832.177500    0.597307
  832.230000    0.762556
  832.282500    0.857805
  832.335000    0.458813
  832.387500    0.233868
  832.440000    0.146501
  832.492500    0.131963
  832.545000    0.075394
  832.597500    0.078017
  832.650000    0.084094
  832.702500    0.130077
  832.755000    0.130864
  832.807500    0.188930
  832.860000    0.202737
  832.912500    0.232024
  832.965000    0.202562
  833.017500    0.091756
  833.070000    0.119377
  833.122500    0.191391
  833.175000    0.430747
  833.227500    0.726238
  833.280000    0.947218
  833.332500    1.297244
  833.385000    1.867189
  833.437500    1.666023
  833.490000    1.044080
  833.542500    0.622152
  833.595000    0.574917
  833.647500    0.416311
  833.700000    0.500067
  833.752500    0.487063
  833.805000    0.311358
  833.857500    0.318676
  833.910000    0.416053
  833.962500    0.618761
  834.015000    0.659602
  834.067500    0.532029
  834.120000    0.476854
  834.172500    0.442450
  834.225000    0.338817
  834.277500    0.267063
  834.330000    0.495197
  834.382500    0.277923
  834.435000    0.117405
  834.487500    0.394625
  834.540000    1.387007
  834.592500    2.079925
  834.645000    2.356874
  834.697500    1.442377
  834.750000    0.881826
  834.802500    0.809545
  834.855000    0.401853
  834.907500    0.146759
  834.960000    0.038791
  835.012500    0.054342
  835.065000    0.092558
  835.117500    0.134375
  835.170000    0.223603
  835.222500    0.237501
  835.275000    0.300122
  835.327500    0.337975
  835.380000    0.281251
  835.432500    0.374419
  835.485000    0.541795
  835.537500    0.864825
  835.590000    0.962833
  835.642500    1.073330
  835.695000    1.409495
  835.747500    1.204545
  835.800000    0.878708
  835.852500    0.680773
  835.905000    0.465426
  835.957500    0.396830
  836.010000    0.326488
  836.062500    0.338837
  836.115000    0.248400
  836.167500    0.251052
  836.220000    0.193345
  836.272500    0.289542
  836.325000    0.457823
  836.377500    0.675818
  836.430000    0.567919
  836.482500    0.287023
  836.535000    0.410531
  836.587500    0.520521
  836.640000    0.864981
  836.692500    1.174390
  836.745000    1.301342
  836.797500    1.423526
  836.850000    1.823855
  836.902500    1.439999
  836.955000    1.565568
  837.007500    1.767980
  837.060000    1.644483
  837.112500    1.681812
  837.165000    1.637654
  837.217500    1.821478
  837.270000    1.898078
  837.322500    1.888579
  837.375000    1.841294
  837.427500    1.811890
  837.480000    1.606467
  837.532500    1.033403
  837.585000    0.989229
  837.637500    0.978659
  837.690000    1.136932
  837.742500    1.104551
  837.795000    1.485461
  837.847500    2.354456
  837.900000    2.605199
  837.952500    2.451870
  838.005000    2.090601
  838.057500    1.510397
  838.110000    1.372116
  838.162500    1.194383
  838.215000    1.154268
  838.267500    1.251649
  838.320000    1.023712
  838.372500    1.650224
  838.425000    2.623803
  838.477500    2.802399
  838.530000    2.203111
[truncated: 553,101 more chars]
