# Supplementary material for: Rapid interpretation of small-angle X-ray scattering data
Source: PLoS Comput Biol. 2019 Mar 22;15(3):e1006900. doi: 10.1371/journal.pcbi.1006900 (PMC6447237; doi:10.1371/journal.pcbi.1006900)
Supplement: S2 Archive — (ZIP) [file pcbi.1006900.s020.zip › S2_Archive/tut/intermediate/dump.out]

<?xml version="1.0" encoding="UTF-8"?>
<Gromacs xmlns:gmx="http://www.gromacs.org/schemas">
  <ScatteringFactors Source="photons" Type="Fourier" ForceField="any" DisplacedSolvent="true" Reference="Niebling, Björling and Westenhoff, J. Appl. Cryst. 47 (2014) 1190">
    <ScatteringFactor Residue="ALA" Atom="MW" Identifier="1">
      <q0 Unit="1/Angstrom">           0</q0>
      <q1 Unit="1/Angstrom">           2</q1>
      <p1 Unit="Electron">-7.71314e-05</p1>
      <p2 Unit="Electron">  0.00110485</p2>
      <p3 Unit="Electron">  0.00067321</p3>
      <a0 Unit="Electron">     10.0369</a0>
      <a1 Unit="Electron">    -1.00738</a1>
      <a2 Unit="Electron">    0.014144</a2>
      <a3 Unit="Electron">  0.00328898</a3>
      <a4 Unit="Electron">  0.00103276</a4>
      <a5 Unit="Electron"> 0.000424878</a5>
      <b1 Unit="Electron">    0.230973</b1>
      <b2 Unit="Electron">  -0.0470728</b2>
      <b3 Unit="Electron">  -0.0147665</b3>
      <b4 Unit="Electron"> -0.00562838</b4>
      <b5 Unit="Electron"> -0.00271049</b5>
    </ScatteringFactor>
    <ScatteringFactor Residue="ARG" Atom="MW" Identifier="2">
      <q0 Unit="1/Angstrom">           0</q0>
      <q1 Unit="1/Angstrom">           2</q1>
      <p1 Unit="Electron">   0.0017942</p1>
      <p2 Unit="Electron">  -0.0617165</p2>
      <p3 Unit="Electron"> -0.00291792</p3>
      <a0 Unit="Electron">     22.1034</a0>
      <a1 Unit="Electron">    0.610649</a1>
      <a2 Unit="Electron">    0.681457</a2>
      <a3 Unit="Electron">  -0.0619599</a3>
      <a4 Unit="Electron"> -0.00540747</a4>
      <a5 Unit="Electron">  0.00143775</a5>
      <b1 Unit="Electron">    -1.64245</b1>
      <b2 Unit="Electron">    0.567518</b2>
      <b3 Unit="Electron">   0.0616878</b3>
      <b4 Unit="Electron">   0.0112689</b4>
      <b5 Unit="Electron">   0.0106055</b5>
    </ScatteringFactor>
    <ScatteringFactor Residue="ASN" Atom="MW" Identifier="3">
      <q0 Unit="1/Angstrom">           0</q0>
      <q1 Unit="1/Angstrom">           2</q1>
      <p1 Unit="Electron">  0.00154154</p1>
      <p2 Unit="Electron">  -0.0508777</p2>
      <p3 Unit="Electron">-0.000676466</p3>
      <a0 Unit="Electron">     19.0898</a0>
      <a1 Unit="Electron">    0.994788</a1>
      <a2 Unit="Electron">  -0.0856981</a2>
      <a3 Unit="Electron"> -0.00310981</a3>
      <a4 Unit="Electron"> -0.00126479</a4>
      <a5 Unit="Electron">-0.000393811</a5>
      <b1 Unit="Electron">    0.209128</b1>
      <b2 Unit="Electron">  -0.0792493</b2>
      <b3 Unit="Electron"> -0.00325147</b3>
      <b4 Unit="Electron"> -0.00225947</b4>
      <b5 Unit="Electron"> -0.00107111</b5>
    </ScatteringFactor>
    <ScatteringFactor Residue="ASP" Atom="MW" Identifier="4">
      <q0 Unit="1/Angstrom">           0</q0>
      <q1 Unit="1/Angstrom">           2</q1>
      <p1 Unit="Electron">  0.00145498</p1>
      <p2 Unit="Electron">  -0.0486043</p2>
      <p3 Unit="Electron">-0.000724827</p3>
      <a0 Unit="Electron">     19.1723</a0>
      <a1 Unit="Electron">     1.09161</a1>
      <a2 Unit="Electron">  -0.0865901</a2>
      <a3 Unit="Electron"> -0.00362974</a3>
      <a4 Unit="Electron"> -0.00138398</a4>
      <a5 Unit="Electron">-0.000452706</a5>
      <b1 Unit="Electron">    0.177349</b1>
      <b2 Unit="Electron">  -0.0714249</b2>
      <b3 Unit="Electron"> -0.00183474</b3>
      <b4 Unit="Electron"> -0.00156406</b4>
      <b5 Unit="Electron">-0.000752899</b5>
    </ScatteringFactor>
    <ScatteringFactor Residue="CYS" Atom="MW" Identifier="5">
      <q0 Unit="1/Angstrom">           0</q0>
      <q1 Unit="1/Angstrom">           2</q1>
      <p1 Unit="Electron"> 0.000947842</p1>
      <p2 Unit="Electron">  -0.0301003</p2>
      <p3 Unit="Electron">-0.000323982</p3>
      <a0 Unit="Electron">     18.2278</a0>
      <a1 Unit="Electron">    0.714342</a1>
      <a2 Unit="Electron">  -0.0413983</a2>
      <a3 Unit="Electron"> -0.00254735</a3>
      <a4 Unit="Electron">-0.000661432</a4>
      <a5 Unit="Electron"> -0.00021617</a5>
      <b1 Unit="Electron">     0.33818</b1>
      <b2 Unit="Electron">   -0.109625</b2>
      <b3 Unit="Electron">  -0.0115319</b3>
      <b4 Unit="Electron"> -0.00492841</b4>
      <b5 Unit="Electron"> -0.00239345</b5>
    </ScatteringFactor>
    <ScatteringFactor Residue="GLN" Atom="MW" Identifier="6">
      <q0 Unit="1/Angstrom">           0</q0>
      <q1 Unit="1/Angstrom">           2</q1>
      <p1 Unit="Electron">  0.00105235</p1>
      <p2 Unit="Electron">   -0.038901</p2>
      <p3 Unit="Electron"> -0.00116964</p3>
      <a0 Unit="Electron">     18.2608</a0>
      <a1 Unit="Electron">    0.953155</a1>
      <a2 Unit="Electron">   -0.163676</a2>
      <a3 Unit="Electron"> -0.00578164</a3>
      <a4 Unit="Electron">  0.00088176</a4>
      <a5 Unit="Electron">-0.000327229</a5>
      <b1 Unit="Electron">    -1.00579</b1>
      <b2 Unit="Electron">    0.330696</b2>
      <b3 Unit="Electron">    0.027942</b3>
      <b4 Unit="Electron">   0.0169338</b4>
      <b5 Unit="Electron">  0.00756104</b5>
    </ScatteringFactor>
    <ScatteringFactor Residue="GLU" Atom="MW" Identifier="7">
      <q0 Unit="1/Angstrom">           0</q0>
      <q1 Unit="1/Angstrom">           2</q1>
      <p1 Unit="Electron">  0.00098331</p1>
      <p2 Unit="Electron">   -0.037089</p2>
      <p3 Unit="Electron"> -0.00124869</p3>
      <a0 Unit="Electron">     18.3784</a0>
      <a1 Unit="Electron">     1.02294</a1>
      <a2 Unit="Electron">   -0.156349</a2>
      <a3 Unit="Electron"> -0.00745179</a3>
      <a4 Unit="Electron"> 0.000911419</a4>
      <a5 Unit="Electron">-0.000417014</a5>
      <b1 Unit="Electron">    -1.08145</b1>
      <b2 Unit="Electron">    0.353461</b2>
      <b3 Unit="Electron">   0.0306161</b3>
      <b4 Unit="Electron">   0.0181371</b4>
      <b5 Unit="Electron">  0.00822206</b5>
    </ScatteringFactor>
    <ScatteringFactor Residue="GLY" Atom="MW" Identifier="8">
      <q0 Unit="1/Angstrom">           0</q0>
      <q1 Unit="1/Angstrom">           2</q1>
      <p1 Unit="Electron"> -0.00010709</p1>
      <p2 Unit="Electron">-0.000998311</p2>
      <p3 Unit="Electron"> 0.000169178</p3>
      <a0 Unit="Electron">     10.2903</a0>
      <a1 Unit="Electron">   -0.316668</a1>
      <a2 Unit="Electron">  0.00233527</a2>
      <a3 Unit="Electron"> 0.000498227</a3>
      <a4 Unit="Electron">  0.00015672</a4>
      <a5 Unit="Electron"> 6.23376e-05</a5>
      <b1 Unit="Electron">   0.0389481</b1>
      <b2 Unit="Electron"> -0.00980436</b2>
      <b3 Unit="Electron">   -0.002097</b3>
      <b4 Unit="Electron">-0.000797095</b4>
      <b5 Unit="Electron">-0.000386343</b5>
    </ScatteringFactor>
    <ScatteringFactor Residue="HIS" Atom="MW" Identifier="9">
      <q0 Unit="1/Angstrom">           0</q0>
      <q1 Unit="1/Angstrom">           2</q1>
      <p1 Unit="Electron">  0.00103615</p1>
      <p2 Unit="Electron">   -0.042845</p2>
      <p3 Unit="Electron">-0.000845923</p3>
      <a0 Unit="Electron">     20.6214</a0>
      <a1 Unit="Electron">    0.985614</a1>
      <a2 Unit="Electron">    -0.17188</a2>
      <a3 Unit="Electron">  0.00875863</a3>
      <a4 Unit="Electron"> 0.000401971</a4>
      <a5 Unit="Electron"> 7.59512e-05</a5>
      <b1 Unit="Electron">   -0.445333</b1>
      <b2 Unit="Electron">    0.170566</b2>
      <b3 Unit="Electron">  0.00621735</b3>
      <b4 Unit="Electron">  0.00567923</b4>
      <b5 Unit="Electron">  0.00230832</b5>
    </ScatteringFactor>
    <ScatteringFactor Residue="ILE" Atom="MW" Identifier="10">
      <q0 Unit="1/Angstrom">           0</q0>
      <q1 Unit="1/Angstrom">           2</q1>
      <p1 Unit="Electron">-0.000885604</p1>
      <p2 Unit="Electron">   0.0278011</p2>
      <p3 Unit="Electron">   0.0032878</p3>
      <a0 Unit="Electron">     8.28073</a0>
      <a1 Unit="Electron">    -1.76433</a1>
      <a2 Unit="Electron">   -0.208694</a2>
      <a3 Unit="Electron">  -0.0442265</a3>
      <a4 Unit="Electron"> -0.00966783</a4>
      <a5 Unit="Electron"> -0.00256034</a5>
      <b1 Unit="Electron">     1.41969</b1>
      <b2 Unit="Electron">   -0.298743</b2>
      <b3 Unit="Electron">  -0.0804319</b3>
      <b4 Unit="Electron">  -0.0357152</b4>
      <b5 Unit="Electron">  -0.0180894</b5>
    </ScatteringFactor>
    <ScatteringFactor Residue="LEU" Atom="MW" Identifier="11">
      <q0 Unit="1/Angstrom">           0</q0>
      <q1 Unit="1/Angstrom">           2</q1>
      <p1 Unit="Electron"> -0.00162604</p1>
      <p2 Unit="Electron">   0.0430268</p2>
      <p3 Unit="Electron">  0.00344811</p3>
      <a0 Unit="Electron">     7.85597</a0>
      <a1 Unit="Electron">    -1.15329</a1>
      <a2 Unit="Electron">   -0.374715</a2>
      <a3 Unit="Electron">  -0.0569743</a3>
      <a4 Unit="Electron">   -0.013189</a4>
      <a5 Unit="Electron">   -0.004157</a5>
      <b1 Unit="Electron">     1.36916</b1>
      <b2 Unit="Electron">   -0.328797</b2>
      <b3 Unit="Electron">  -0.0621987</b3>
      <b4 Unit="Electron">  -0.0333993</b4>
      <b5 Unit="Electron">  -0.0165282</b5>
    </ScatteringFactor>
    <ScatteringFactor Residue="LYS" Atom="MW" Identifier="12">
      <q0 Unit="1/Angstrom">           0</q0>
      <q1 Unit="1/Angstrom">           2</q1>
      <p1 Unit="Electron">-0.000660471</p1>
      <p2 Unit="Electron">   0.0145609</p2>
      <p3 Unit="Electron"> 2.34384e-05</p3>
      <a0 Unit="Electron">     11.3247</a0>
      <a1 Unit="Electron">   -0.471746</a1>
      <a2 Unit="Electron">    0.135239</a2>
      <a3 Unit="Electron"> -0.00672124</a3>
      <a4 Unit="Electron">-0.000966308</a4>
      <a5 Unit="Electron">-2.99673e-05</a5>
      <b1 Unit="Electron">   -0.358581</b1>
      <b2 Unit="Electron">    0.177175</b2>
      <b3 Unit="Electron"> -0.00929612</b3>
      <b4 Unit="Electron">-0.000169539</b4>
      <b5 Unit="Electron"> 0.000931776</b5>
    </ScatteringFactor>
    <ScatteringFactor Residue="MET" Atom="MW" Identifier="13">
      <q0 Unit="1/Angstrom">           0</q0>
      <q1 Unit="1/Angstrom">           2</q1>
      <p1 Unit="Electron"> -0.00053501</p1>
      <p2 Unit="Electron">  0.00560522</p2>
      <p3 Unit="Electron"> 6.62617e-05</p3>
      <a0 Unit="Electron">     16.2336</a0>
      <a1 Unit="Electron">    0.623931</a1>
      <a2 Unit="Electron">   -0.328475</a2>
      <a3 Unit="Electron"> -0.00279889</a3>
      <a4 Unit="Electron"> -0.00269889</a4>
      <a5 Unit="Electron">-0.000986397</a5>
      <b1 Unit="Electron">    -0.45307</b1>
      <b2 Unit="Electron">    0.130377</b2>
      <b3 Unit="Electron">   0.0106378</b3>
      <b4 Unit="Electron">  0.00994174</b4>
      <b5 Unit="Electron">  0.00433891</b5>
    </ScatteringFactor>
    <ScatteringFactor Residue="PHE" Atom="MW" Identifier="14">
      <q0 Unit="1/Angstrom">           0</q0>
      <q1 Unit="1/Angstrom">           2</q1>
      <p1 Unit="Electron"> -0.00108844</p1>
      <p2 Unit="Electron">   0.0277339</p2>
      <p3 Unit="Electron">  0.00268835</p3>
      <a0 Unit="Electron">     10.6525</a0>
      <a1 Unit="Electron">   -0.939548</a1>
      <a2 Unit="Electron">   -0.431115</a2>
      <a3 Unit="Electron">  -0.0171062</a3>
      <a4 Unit="Electron"> -0.00616524</a4>
      <a5 Unit="Electron">  -0.0013927</a5>
      <b1 Unit="Electron">    0.706081</b1>
      <b2 Unit="Electron">   -0.026534</b2>
      <b3 Unit="Electron">  -0.0798112</b3>
      <b4 Unit="Electron">  -0.0273695</b4>
      <b5 Unit="Electron">  -0.0134812</b5>
    </ScatteringFactor>
    <ScatteringFactor Residue="PRO" Atom="MW" Identifier="15">
      <q0 Unit="1/Angstrom">           0</q0>
      <q1 Unit="1/Angstrom">           2</q1>
      <p1 Unit="Electron">-0.000619857</p1>
      <p2 Unit="Electron">   0.0148184</p2>
      <p3 Unit="Electron">  0.00151047</p3>
      <a0 Unit="Electron">     10.3014</a0>
      <a1 Unit="Electron">    -1.63423</a1>
      <a2 Unit="Electron">   -0.027113</a2>
      <a3 Unit="Electron"> -0.00299707</a3>
      <a4 Unit="Electron">-0.000124005</a4>
      <a5 Unit="Electron"> 0.000146821</a5>
      <b1 Unit="Electron">    0.559671</b1>
      <b2 Unit="Electron">   -0.127046</b2>
      <b3 Unit="Electron">  -0.0344502</b3>
      <b4 Unit="Electron">  -0.0131176</b4>
      <b5 Unit="Electron"> -0.00610382</b5>
    </ScatteringFactor>
    <ScatteringFactor Residue="SER" Atom="MW" Identifier="16">
      <q0 Unit="1/Angstrom">           0</q0>
      <q1 Unit="1/Angstrom">           2</q1>
      <p1 Unit="Electron">  0.00105695</p1>
      <p2 Unit="Electron">  -0.0303204</p2>
      <p3 Unit="Electron"> 0.000139718</p3>
      <a0 Unit="Electron">     14.3392</a0>
      <a1 Unit="Electron">   -0.402935</a1>
      <a2 Unit="Electron">   0.0532909</a2>
      <a3 Unit="Electron">  0.00485408</a3>
      <a4 Unit="Electron">  0.00114871</a4>
      <a5 Unit="Electron"> 0.000463216</a5>
      <b1 Unit="Electron">    0.416079</b1>
      <b2 Unit="Electron">  -0.0928458</b2>
      <b3 Unit="Electron">   -0.024647</b3>
      <b4 Unit="Electron"> -0.00919361</b4>
      <b5 Unit="Electron"> -0.00448855</b5>
    </ScatteringFactor>
    <ScatteringFactor Residue="THR" Atom="MW" Identifier="17">
      <q0 Unit="1/Angstrom">           0</q0>
      <q1 Unit="1/Angstrom">           2</q1>
      <p1 Unit="Electron"> 0.000952685</p1>
      <p2 Unit="Electron">  -0.0256917</p2>
      <p3 Unit="Electron"> 0.000721778</p3>
      <a0 Unit="Electron">      13.967</a0>
      <a1 Unit="Electron">   -0.963889</a1>
      <a2 Unit="Electron">   0.0550885</a2>
      <a3 Unit="Electron">  0.00232432</a3>
      <a4 Unit="Electron">   0.0008034</a4>
      <a5 Unit="Electron"> 0.000483342</a5>
      <b1 Unit="Electron">    0.735374</b1>
      <b2 Unit="Electron">   -0.175258</b2>
      <b3 Unit="Electron">    -0.04366</b3>
      <b4 Unit="Electron">  -0.0152252</b4>
      <b5 Unit="Electron"> -0.00734926</b5>
    </ScatteringFactor>
    <ScatteringFactor Residue="TRP" Atom="MW" Identifier="18">
      <q0 Unit="1/Angstrom">           0</q0>
      <q1 Unit="1/Angstrom">           2</q1>
      <p1 Unit="Electron"> -0.00030196</p1>
      <p2 Unit="Electron"> 0.000736063</p2>
      <p3 Unit="Electron">  0.00127684</p3>
      <a0 Unit="Electron">     16.0088</a0>
      <a1 Unit="Electron">  -0.0301765</a1>
      <a2 Unit="Electron">   -0.290622</a2>
      <a3 Unit="Electron">  -0.0195725</a3>
      <a4 Unit="Electron"> -0.00214784</a4>
      <a5 Unit="Electron"> -0.00106173</a5>
      <b1 Unit="Electron">    0.212128</b1>
      <b2 Unit="Electron">    0.157874</b2>
      <b3 Unit="Electron">   -0.093696</b3>
      <b4 Unit="Electron">  -0.0177729</b4>
      <b5 Unit="Electron"> -0.00761316</b5>
    </ScatteringFactor>
    <ScatteringFactor Residue="TYR" Atom="MW" Identifier="19">
      <q0 Unit="1/Angstrom">           0</q0>
      <q1 Unit="1/Angstrom">           2</q1>
      <p1 Unit="Electron"> 9.82873e-05</p1>
      <p2 Unit="Electron"> -0.00519665</p2>
      <p3 Unit="Electron">-0.000348356</p3>
      <a0 Unit="Electron">     14.5067</a0>
      <a1 Unit="Electron">   -0.516642</a1>
      <a2 Unit="Electron">    0.177318</a2>
      <a3 Unit="Electron">  -0.0135485</a3>
      <a4 Unit="Electron"> 0.000540446</a4>
      <a5 Unit="Electron"> 0.000694788</a5>
      <b1 Unit="Electron">   -0.432957</b1>
      <b2 Unit="Electron">    0.147471</b2>
      <b3 Unit="Electron">   0.0172678</b3>
      <b4 Unit="Electron">  0.00505973</b4>
      <b5 Unit="Electron">   0.0026546</b5>
    </ScatteringFactor>
    <ScatteringFactor Residue="VAL" Atom="MW" Identifier="20">
      <q0 Unit="1/Angstrom">           0</q0>
      <q1 Unit="1/Angstrom">           2</q1>
      <p1 Unit="Electron">-0.000397601</p1>
      <p2 Unit="Electron">   0.0144373</p2>
      <p3 Unit="Electron">  0.00213342</p3>
      <a0 Unit="Electron">     8.98138</a0>
      <a1 Unit="Electron">    -1.76044</a1>
      <a2 Unit="Electron">  -0.0296159</a2>
      <a3 Unit="Electron">  -0.0143659</a3>
      <a4 Unit="Electron">  -0.0025942</a4>
      <a5 Unit="Electron">-0.000233148</a5>
      <b1 Unit="Electron">     1.05134</b1>
      <b2 Unit="Electron">   -0.223639</b2>
      <b3 Unit="Electron">  -0.0675201</b3>
      <b4 Unit="Electron">  -0.0253927</b4>
      <b5 Unit="Electron">  -0.0121594</b5>
    </ScatteringFactor>
    <ScatteringFactor Residue="CAL" Atom="MW" Identifier="21">
      <q0 Unit="1/Angstrom">           0</q0>
      <q1 Unit="1/Angstrom">           2</q1>
      <p1 Unit="Electron"> -0.00213148</p1>
      <p2 Unit="Electron">   0.0625619</p2>
      <p3 Unit="Electron">  0.00078846</p3>
      <a0 Unit="Electron">     7.41549</a0>
      <a1 Unit="Electron">   -0.557396</a1>
      <a2 Unit="Electron"> -0.00547124</a2>
      <a3 Unit="Electron"> -0.00100863</a3>
      <a4 Unit="Electron">-0.000298316</a4>
      <a5 Unit="Electron">-0.000112752</a5>
      <b1 Unit="Electron">  -0.0935832</b1>
      <b2 Unit="Electron">   0.0128355</b2>
      <b3 Unit="Electron">  0.00560678</b3>
      <b4 Unit="Electron">  0.00257887</b4>
      <b5 Unit="Electron">  0.00136802</b5>
    </ScatteringFactor>
  </ScatteringFactors>
</Gromacs>
