# Supplementary material for: Rapid interpretation of small-angle X-ray scattering data
Source: PLoS Comput Biol. 2019 Mar 22;15(3):e1006900. doi: 10.1371/journal.pcbi.1006900 (PMC6447237; doi:10.1371/journal.pcbi.1006900)
Supplement: S2 Archive — (ZIP) [file pcbi.1006900.s020.zip › S2_Archive/tut/intermediate/initial.gro]

Automated gro file generation of a structure based model for PDB ID initial by pythonBioPackage, 2019-2-4 151047
    173
    1  THR    N    1   5.129   5.283   6.423
    1  THR   CA    2   5.191   5.415   6.423
    1  THR   CB    3   5.141   5.499   6.546
    1  THR  OG1    4   5.000   5.518   6.539
    1  THR  CG2    5   5.199   5.641   6.559
    1  THR    C    6   5.341   5.404   6.423
    1  THR    O    7   5.410   5.470   6.348
    2  ARG    N    8   5.406   5.312   6.517
    2  ARG   CA    9   5.550   5.324   6.494
    2  ARG   CB   10   5.625   5.228   6.590
    2  ARG   CG   11   5.779   5.247   6.598
    2  ARG   CD   12   5.845   5.146   6.693
    2  ARG   NE   13   5.992   5.171   6.699
    2  ARG   CZ   14   6.079   5.101   6.770
    2  ARG  NH1   15   6.046   5.000   6.846
    2  ARG  NH2   16   6.204   5.135   6.765
    2  ARG    C   17   5.584   5.294   6.350
    2  ARG    O   18   5.658   5.367   6.284
    3  SER    N   19   5.526   5.175   6.286
    3  SER   CA   20   5.576   5.173   6.149
    3  SER   CB   21   5.524   5.049   6.073
    3  SER   OG   22   5.384   5.054   6.046
    3  SER    C   23   5.541   5.301   6.077
    3  SER    O   24   5.623   5.364   6.011
    4  ALA    N   25   5.403   5.352   6.086
    4  ALA   CA   26   5.400   5.475   6.007
    4  ALA   CB   27   5.257   5.531   6.012
    4  ALA    C   28   5.503   5.574   6.057
    4  ALA    O   29   5.579   5.634   5.980
    5  PHE    N   30   5.512   5.600   6.201
    5  PHE   CA   31   5.619   5.698   6.218
    5  PHE   CB   32   5.641   5.727   6.370
    5  PHE   CG   33   5.519   5.779   6.448
    5  PHE  CD1   34   5.431   5.688   6.507
    5  PHE  CE1   35   5.316   5.733   6.571
    5  PHE   CZ   36   5.290   5.870   6.578
    5  PHE  CD2   37   5.492   5.916   6.455
    5  PHE  CE2   38   5.378   5.961   6.521
    5  PHE    C   39   5.749   5.648   6.159
    5  PHE    O   40   5.820   5.721   6.084
    6  ALA    N   41   5.793   5.512   6.189
    6  ALA   CA   42   5.920   5.493   6.119
    6  ALA   CB   43   5.970   5.351   6.150
    6  ALA    C   44   5.903   5.518   5.970
    6  ALA    O   45   5.982   5.588   5.907
    7  ASN    N   46   5.790   5.456   5.900
    7  ASN   CA   47   5.800   5.498   5.761
    7  ASN   CB   48   5.682   5.437   5.679
    7  ASN   CG   49   5.668   5.285   5.682
    7  ASN  OD1   50   5.586   5.228   5.753
    7  ASN  ND2   51   5.746   5.213   5.607
    7  ASN    C   52   5.801   5.648   5.749
    7  ASN    O   53   5.883   5.708   5.679
    8  LEU    N   54   5.701   5.726   5.824
    8  LEU   CA   55   5.727   5.867   5.793
    8  LEU   CB   56   5.626   5.958   5.867
    8  LEU   CG   57   5.474   5.936   5.840
    8  LEU  CD1   58   5.392   6.043   5.912
    8  LEU  CD2   59   5.440   5.937   5.690
    8  LEU    C   60   5.869   5.904   5.829
    8  LEU    O   61   5.942   5.968   5.751
    9  PRO    N   62   5.923   5.864   5.959
    9  PRO   CD   63   5.908   5.721   5.973
    9  PRO   CA   64   6.060   5.912   5.968
    9  PRO   CB   65   6.134   5.787   6.019
    9  PRO   CG   66   6.052   5.671   5.961
    9  PRO    C   67   6.112   5.962   5.832
    9  PRO    O   68   6.171   6.070   5.824
   10  LEU    N   69   6.091   5.880   5.712
   10  LEU   CA   70   6.151   5.954   5.601
   10  LEU   CB   71   6.136   5.876   5.468
   10  LEU   CG   72   6.195   5.732   5.461
   10  LEU  CD1   73   6.180   5.676   5.319
   10  LEU  CD2   74   6.343   5.727   5.503
   10  LEU    C   75   6.091   6.092   5.590
   10  LEU    O   76   6.160   6.194   5.576
   11  TRP    N   77   5.944   6.106   5.595
   11  TRP   CA   78   5.917   6.249   5.581
   11  TRP   CB   79   5.763   6.272   5.590
   11  TRP   CG   80   5.682   6.213   5.475
   11  TRP  CD1   81   5.616   6.088   5.477
   11  TRP  NE1   82   5.558   6.059   5.352
   11  TRP  CE2   83   5.590   6.168   5.273
   11  TRP  CD2   84   5.666   6.263   5.347
   11  TRP  CE3   85   5.712   6.382   5.286
   11  TRP  CZ3   86   5.680   6.404   5.152
   11  TRP  CZ2   87   5.559   6.193   5.138
   11  TRP  CH2   88   5.605   6.312   5.079
   11  TRP    C   89   5.987   6.328   5.689
   11  TRP    O   90   6.051   6.430   5.663
   12  LYS    N   91   5.978   6.282   5.828
   12  LYS   CA   92   6.055   6.378   5.908
   12  LYS   CB   93   6.051   6.336   6.057
   12  LYS   CG   94   6.124   6.435   6.151
   12  LYS   CD   95   6.128   6.394   6.298
   12  LYS   CE   96   6.208   6.497   6.378
   12  LYS   NZ   97   6.198   6.467   6.522
   12  LYS    C   98   6.197   6.388   5.858
   12  LYS    O   99   6.253   6.497   5.839
   13  GLN    N  100   6.272   6.264   5.831
   13  GLN   CA  101   6.404   6.306   5.785
   13  GLN   CB  102   6.487   6.180   5.753
   13  GLN   CG  103   6.635   6.204   5.706
   13  GLN   CD  104   6.722   6.084   5.667
   13  GLN  OE1  105   6.836   6.099   5.626
   13  GLN  NE2  106   6.673   5.963   5.675
   13  GLN    C  107   6.394   6.396   5.664
   13  GLN    O  108   6.457   6.501   5.655
   14  GLN    N  109   6.306   6.356   5.553
   14  GLN   CA  110   6.317   6.461   5.452
   14  GLN   CB  111   6.224   6.426   5.334
   14  GLN   CG  112   6.226   6.525   5.213
   14  GLN   CD  113   6.133   6.500   5.094
   14  GLN  OE1  114   6.128   6.577   5.000
   14  GLN  NE2  115   6.054   6.396   5.094
   14  GLN    C  116   6.281   6.596   5.510
   14  GLN    O  117   6.351   6.695   5.492
   15  ASN    N  118   6.159   6.608   5.592
   15  ASN   CA  119   6.151   6.748   5.633
   15  ASN   CB  120   6.025   6.770   5.721
   15  ASN   CG  121   5.890   6.732   5.659
   15  ASN  OD1  122   5.834   6.627   5.685
   15  ASN  ND2  123   5.835   6.814   5.573
   15  ASN    C  124   6.276   6.789   5.708
   15  ASN    O  125   6.336   6.894   5.682
   16  LEU    N  126   6.328   6.702   5.814
   16  LEU   CA  127   6.447   6.767   5.867
   16  LEU   CB  128   6.509   6.683   5.982
   16  LEU   CG  129   6.420   6.651   6.105
   16  LEU  CD1  130   6.503   6.577   6.211
   16  LEU  CD2  131   6.356   6.776   6.167
   16  LEU    C  132   6.548   6.792   5.757
   16  LEU    O  133   6.605   6.901   5.743
   17  LYS    N  134   6.580   6.683   5.664
   17  LYS   CA  135   6.679   6.736   5.571
   17  LYS   CB  136   6.718   6.626   5.468
   17  LYS   CG  137   6.829   6.670   5.370
   17  LYS   CD  138   6.865   6.567   5.263
   17  LYS   CE  139   6.970   6.626   5.168
   17  LYS   NZ  140   7.017   6.522   5.076
   17  LYS    C  141   6.627   6.859   5.501
   17  LYS    O  142   6.695   6.962   5.491
   18  LYS    N  143   6.492   6.857   5.444
   18  LYS   CA  144   6.470   6.988   5.384
   18  LYS   CB  145   6.328   6.994   5.321
   18  LYS   CG  146   6.298   7.127   5.248
   18  LYS   CD  147   6.157   7.139   5.191
   18  LYS   CE  148   6.139   7.278   5.128
   18  LYS   NZ  149   6.010   7.284   5.058
   18  LYS    C  150   6.489   7.098   5.486
   18  LYS    O  151   6.557   7.199   5.463
   19  GLU    N  152   6.424   7.085   5.617
   19  GLU   CA  153   6.459   7.204   5.693
   19  GLU   CB  154   6.396   7.198   5.835
   19  GLU   CG  155   6.421   7.322   5.927
   19  GLU   CD  156   6.367   7.319   6.068
   19  GLU  OE1  157   6.302   7.221   6.110
   19  GLU  OE2  158   6.393   7.418   6.140
   19  GLU    C  159   6.609   7.219   5.703
   19  GLU    O  160   6.666   7.327   5.680
   20  LYS    N  161   6.690   7.103   5.741
   20  LYS   CA  162   6.829   7.147   5.742
   20  LYS   CB  163   6.922   7.029   5.781
   20  LYS   CG  164   7.071   7.069   5.792
   20  LYS   CD  165   7.166   6.953   5.824
   20  LYS   CE  166   7.310   7.005   5.825
   20  LYS   NZ  167   7.401   6.898   5.872
   20  LYS    C  168   6.869   7.205   5.608
   20  LYS    O  169   6.929   7.313   5.598
   21  GLY    N  170   6.834   7.131   5.486
   21  GLY   CA  171   6.885   7.211   5.374
   21  GLY    C  172   6.826   7.350   5.376
   21  GLY  OT1  173   6.747   7.386   5.464
12.4010000706 12.4180000305 11.84599998
