# Supplementary material for: Rapid interpretation of small-angle X-ray scattering data
Source: PLoS Comput Biol. 2019 Mar 22;15(3):e1006900. doi: 10.1371/journal.pcbi.1006900 (PMC6447237; doi:10.1371/journal.pcbi.1006900)
Supplement: S2 Archive — (ZIP) [file pcbi.1006900.s020.zip › S2_Archive/tut/intermediate/initial.top]

; Automated top file generation of a structure based model for PDB ID initial by pythonBioPackage, 2019-2-4 151047
 [ defaults ]
 ;nbfunc comb-rule gen-pairs
1 1 no

 [ atomtypes ]
 ;name  mass     charge   ptype c6       c12
 N        1.000     0.000 A     0.000  5.96046448E-10
 CA       1.000     0.000 A     0.000  5.96046448E-10
 CB       1.000     0.000 A     0.000  5.96046448E-10
 OG1      1.000     0.000 A     0.000  5.96046448E-10
 CG2      1.000     0.000 A     0.000  5.96046448E-10
 C        1.000     0.000 A     0.000  5.96046448E-10
 O        1.000     0.000 A     0.000  5.96046448E-10
 CG       1.000     0.000 A     0.000  5.96046448E-10
 CD       1.000     0.000 A     0.000  5.96046448E-10
 NE       1.000     0.000 A     0.000  5.96046448E-10
 CZ       1.000     0.000 A     0.000  5.96046448E-10
 NH1      1.000     0.000 A     0.000  5.96046448E-10
 NH2      1.000     0.000 A     0.000  5.96046448E-10
 OG       1.000     0.000 A     0.000  5.96046448E-10
 CD1      1.000     0.000 A     0.000  5.96046448E-10
 CE1      1.000     0.000 A     0.000  5.96046448E-10
 CD2      1.000     0.000 A     0.000  5.96046448E-10
 CE2      1.000     0.000 A     0.000  5.96046448E-10
 OD1      1.000     0.000 A     0.000  5.96046448E-10
 ND2      1.000     0.000 A     0.000  5.96046448E-10
 NE1      1.000     0.000 A     0.000  5.96046448E-10
 CE3      1.000     0.000 A     0.000  5.96046448E-10
 CZ3      1.000     0.000 A     0.000  5.96046448E-10
 CZ2      1.000     0.000 A     0.000  5.96046448E-10
 CH2      1.000     0.000 A     0.000  5.96046448E-10
 CE       1.000     0.000 A     0.000  5.96046448E-10
 NZ       1.000     0.000 A     0.000  5.96046448E-10
 OE1      1.000     0.000 A     0.000  5.96046448E-10
 NE2      1.000     0.000 A     0.000  5.96046448E-10
 OE2      1.000     0.000 A     0.000  5.96046448E-10
 OT1      1.000     0.000 A     0.000  5.96046448E-10
 MW       0.000     0.000 A     0.000  0.000

 [ moleculetype ]
 ;name   nrexcl
Macromolecule 3

 [ atoms ]
 ;nr  type  resnr residue atom  cgnr charge  mass
    1  N        1 THR   N        1   0.000   1.000
    2  CA       1 THR   CA       2   0.000   1.000
    3  CB       1 THR   CB       3   0.000   1.000
    4  OG1      1 THR   OG1      4   0.000   1.000
    5  CG2      1 THR   CG2      5   0.000   1.000
    6  C        1 THR   C        6   0.000   1.000
    7  O        1 THR   O        7   0.000   1.000
    8  N        2 ARG   N        8   0.000   1.000
    9  CA       2 ARG   CA       9   0.000   1.000
   10  CB       2 ARG   CB      10   0.000   1.000
   11  CG       2 ARG   CG      11   0.000   1.000
   12  CD       2 ARG   CD      12   0.000   1.000
   13  NE       2 ARG   NE      13   0.000   1.000
   14  CZ       2 ARG   CZ      14   0.000   1.000
   15  NH1      2 ARG   NH1     15   0.000   1.000
   16  NH2      2 ARG   NH2     16   0.000   1.000
   17  C        2 ARG   C       17   0.000   1.000
   18  O        2 ARG   O       18   0.000   1.000
   19  N        3 SER   N       19   0.000   1.000
   20  CA       3 SER   CA      20   0.000   1.000
   21  CB       3 SER   CB      21   0.000   1.000
   22  OG       3 SER   OG      22   0.000   1.000
   23  C        3 SER   C       23   0.000   1.000
   24  O        3 SER   O       24   0.000   1.000
   25  N        4 ALA   N       25   0.000   1.000
   26  CA       4 ALA   CA      26   0.000   1.000
   27  CB       4 ALA   CB      27   0.000   1.000
   28  C        4 ALA   C       28   0.000   1.000
   29  O        4 ALA   O       29   0.000   1.000
   30  N        5 PHE   N       30   0.000   1.000
   31  CA       5 PHE   CA      31   0.000   1.000
   32  CB       5 PHE   CB      32   0.000   1.000
   33  CG       5 PHE   CG      33   0.000   1.000
   34  CD1      5 PHE   CD1     34   0.000   1.000
   35  CE1      5 PHE   CE1     35   0.000   1.000
   36  CZ       5 PHE   CZ      36   0.000   1.000
   37  CD2      5 PHE   CD2     37   0.000   1.000
   38  CE2      5 PHE   CE2     38   0.000   1.000
   39  C        5 PHE   C       39   0.000   1.000
   40  O        5 PHE   O       40   0.000   1.000
   41  N        6 ALA   N       41   0.000   1.000
   42  CA       6 ALA   CA      42   0.000   1.000
   43  CB       6 ALA   CB      43   0.000   1.000
   44  C        6 ALA   C       44   0.000   1.000
   45  O        6 ALA   O       45   0.000   1.000
   46  N        7 ASN   N       46   0.000   1.000
   47  CA       7 ASN   CA      47   0.000   1.000
   48  CB       7 ASN   CB      48   0.000   1.000
   49  CG       7 ASN   CG      49   0.000   1.000
   50  OD1      7 ASN   OD1     50   0.000   1.000
   51  ND2      7 ASN   ND2     51   0.000   1.000
   52  C        7 ASN   C       52   0.000   1.000
   53  O        7 ASN   O       53   0.000   1.000
   54  N        8 LEU   N       54   0.000   1.000
   55  CA       8 LEU   CA      55   0.000   1.000
   56  CB       8 LEU   CB      56   0.000   1.000
   57  CG       8 LEU   CG      57   0.000   1.000
   58  CD1      8 LEU   CD1     58   0.000   1.000
   59  CD2      8 LEU   CD2     59   0.000   1.000
   60  C        8 LEU   C       60   0.000   1.000
   61  O        8 LEU   O       61   0.000   1.000
   62  N        9 PRO   N       62   0.000   1.000
   63  CD       9 PRO   CD      63   0.000   1.000
   64  CA       9 PRO   CA      64   0.000   1.000
   65  CB       9 PRO   CB      65   0.000   1.000
   66  CG       9 PRO   CG      66   0.000   1.000
   67  C        9 PRO   C       67   0.000   1.000
   68  O        9 PRO   O       68   0.000   1.000
   69  N       10 LEU   N       69   0.000   1.000
   70  CA      10 LEU   CA      70   0.000   1.000
   71  CB      10 LEU   CB      71   0.000   1.000
   72  CG      10 LEU   CG      72   0.000   1.000
   73  CD1     10 LEU   CD1     73   0.000   1.000
   74  CD2     10 LEU   CD2     74   0.000   1.000
   75  C       10 LEU   C       75   0.000   1.000
   76  O       10 LEU   O       76   0.000   1.000
   77  N       11 TRP   N       77   0.000   1.000
   78  CA      11 TRP   CA      78   0.000   1.000
   79  CB      11 TRP   CB      79   0.000   1.000
   80  CG      11 TRP   CG      80   0.000   1.000
   81  CD1     11 TRP   CD1     81   0.000   1.000
   82  NE1     11 TRP   NE1     82   0.000   1.000
   83  CE2     11 TRP   CE2     83   0.000   1.000
   84  CD2     11 TRP   CD2     84   0.000   1.000
   85  CE3     11 TRP   CE3     85   0.000   1.000
   86  CZ3     11 TRP   CZ3     86   0.000   1.000
   87  CZ2     11 TRP   CZ2     87   0.000   1.000
   88  CH2     11 TRP   CH2     88   0.000   1.000
   89  C       11 TRP   C       89   0.000   1.000
   90  O       11 TRP   O       90   0.000   1.000
   91  N       12 LYS   N       91   0.000   1.000
   92  CA      12 LYS   CA      92   0.000   1.000
   93  CB      12 LYS   CB      93   0.000   1.000
   94  CG      12 LYS   CG      94   0.000   1.000
   95  CD      12 LYS   CD      95   0.000   1.000
   96  CE      12 LYS   CE      96   0.000   1.000
   97  NZ      12 LYS   NZ      97   0.000   1.000
   98  C       12 LYS   C       98   0.000   1.000
   99  O       12 LYS   O       99   0.000   1.000
  100  N       13 GLN   N      100   0.000   1.000
  101  CA      13 GLN   CA     101   0.000   1.000
  102  CB      13 GLN   CB     102   0.000   1.000
  103  CG      13 GLN   CG     103   0.000   1.000
  104  CD      13 GLN   CD     104   0.000   1.000
  105  OE1     13 GLN   OE1    105   0.000   1.000
  106  NE2     13 GLN   NE2    106   0.000   1.000
  107  C       13 GLN   C      107   0.000   1.000
  108  O       13 GLN   O      108   0.000   1.000
  109  N       14 GLN   N      109   0.000   1.000
  110  CA      14 GLN   CA     110   0.000   1.000
  111  CB      14 GLN   CB     111   0.000   1.000
  112  CG      14 GLN   CG     112   0.000   1.000
  113  CD      14 GLN   CD     113   0.000   1.000
  114  OE1     14 GLN   OE1    114   0.000   1.000
  115  NE2     14 GLN   NE2    115   0.000   1.000
  116  C       14 GLN   C      116   0.000   1.000
  117  O       14 GLN   O      117   0.000   1.000
  118  N       15 ASN   N      118   0.000   1.000
  119  CA      15 ASN   CA     119   0.000   1.000
  120  CB      15 ASN   CB     120   0.000   1.000
  121  CG      15 ASN   CG     121   0.000   1.000
  122  OD1     15 ASN   OD1    122   0.000   1.000
  123  ND2     15 ASN   ND2    123   0.000   1.000
  124  C       15 ASN   C      124   0.000   1.000
  125  O       15 ASN   O      125   0.000   1.000
  126  N       16 LEU   N      126   0.000   1.000
  127  CA      16 LEU   CA     127   0.000   1.000
  128  CB      16 LEU   CB     128   0.000   1.000
  129  CG      16 LEU   CG     129   0.000   1.000
  130  CD1     16 LEU   CD1    130   0.000   1.000
  131  CD2     16 LEU   CD2    131   0.000   1.000
  132  C       16 LEU   C      132   0.000   1.000
  133  O       16 LEU   O      133   0.000   1.000
  134  N       17 LYS   N      134   0.000   1.000
  135  CA      17 LYS   CA     135   0.000   1.000
  136  CB      17 LYS   CB     136   0.000   1.000
  137  CG      17 LYS   CG     137   0.000   1.000
  138  CD      17 LYS   CD     138   0.000   1.000
  139  CE      17 LYS   CE     139   0.000   1.000
  140  NZ      17 LYS   NZ     140   0.000   1.000
  141  C       17 LYS   C      141   0.000   1.000
  142  O       17 LYS   O      142   0.000   1.000
  143  N       18 LYS   N      143   0.000   1.000
  144  CA      18 LYS   CA     144   0.000   1.000
  145  CB      18 LYS   CB     145   0.000   1.000
  146  CG      18 LYS   CG     146   0.000   1.000
  147  CD      18 LYS   CD     147   0.000   1.000
  148  CE      18 LYS   CE     148   0.000   1.000
  149  NZ      18 LYS   NZ     149   0.000   1.000
  150  C       18 LYS   C      150   0.000   1.000
  151  O       18 LYS   O      151   0.000   1.000
  152  N       19 GLU   N      152   0.000   1.000
  153  CA      19 GLU   CA     153   0.000   1.000
  154  CB      19 GLU   CB     154   0.000   1.000
  155  CG      19 GLU   CG     155   0.000   1.000
  156  CD      19 GLU   CD     156   0.000   1.000
  157  OE1     19 GLU   OE1    157   0.000   1.000
  158  OE2     19 GLU   OE2    158   0.000   1.000
  159  C       19 GLU   C      159   0.000   1.000
  160  O       19 GLU   O      160   0.000   1.000
  161  N       20 LYS   N      161   0.000   1.000
  162  CA      20 LYS   CA     162   0.000   1.000
  163  CB      20 LYS   CB     163   0.000   1.000
  164  CG      20 LYS   CG     164   0.000   1.000
  165  CD      20 LYS   CD     165   0.000   1.000
  166  CE      20 LYS   CE     166   0.000   1.000
  167  NZ      20 LYS   NZ     167   0.000   1.000
  168  C       20 LYS   C      168   0.000   1.000
  169  O       20 LYS   O      169   0.000   1.000
  170  N       21 GLY   N      170   0.000   1.000
  171  CA      21 GLY   CA     171   0.000   1.000
  172  C       21 GLY   C      172   0.000   1.000
  173  OT1     21 GLY   OT1    173   0.000   1.000

 [ pairs ]
 ; i j type and weight
     2     34 1  6.54694E-03 8.82644E-06
     2     35 1  6.47216E-03 8.62595E-06
     3     34 1  4.33805E-03 3.87524E-06
     3     35 1  1.54471E-03 4.91364E-07
     4     35 1  7.72936E-03 1.23026E-05
     5     33 1  5.81151E-03 6.95483E-06
     5     34 1  4.92036E-04 4.98542E-08
     5     35 1  2.69154E-05 1.49180E-10
     5     36 1  5.53378E-04 6.30599E-08
     5     38 1  6.09222E-03 7.64294E-06
     6     30 1  3.88295E-03 3.10479E-06
     6     34 1  2.13560E-03 9.39184E-07
     6     35 1  5.42982E-03 6.07128E-06
     7     30 1  2.84141E-04 1.66256E-08
     7     31 1  3.46315E-03 2.46974E-06
     7     32 1  4.18460E-03 3.60592E-06
     7     33 1  3.92504E-03 3.17246E-06
     7     34 1  9.54142E-04 1.87471E-07
     7     35 1  5.06035E-03 5.27315E-06
    17     41 1  3.90141E-03 3.13437E-06
    18     41 1  2.73167E-04 1.53661E-08
    18     42 1  3.38802E-03 2.36374E-06
    18     43 1  3.74661E-03 2.89059E-06
    20     50 1  9.93438E-03 2.03231E-05
    21     50 1  6.42076E-03 8.48949E-06
    22     50 1  9.38363E-03 1.81322E-05
    23     46 1  3.92434E-03 3.17133E-06
    23     50 1  3.44150E-03 2.43896E-06
    24     46 1  2.79996E-04 1.61441E-08
    24     47 1  3.39166E-03 2.36882E-06
    24     48 1  4.09519E-03 3.45348E-06
    24     49 1  3.83988E-03 3.03629E-06
    24     50 1  1.56762E-03 5.06044E-07
    28     54 1  3.84878E-03 3.05039E-06
    29     54 1  2.63257E-04 1.42714E-08
    29     55 1  3.33526E-03 2.29071E-06
    29     56 1  4.19088E-03 3.61676E-06
    29     57 1  4.39049E-03 3.96950E-06
    29     63 1  3.77616E-03 2.93636E-06
    31     63 1  7.26151E-03 1.08583E-05
    39     62 1  3.88205E-03 3.10336E-06
    39     63 1  6.73169E-04 9.33162E-08
    39     66 1  5.52656E-03 6.28953E-06
    40     62 1  2.47023E-04 1.25656E-08
    40     63 1  1.96146E-05 7.92258E-11
    40     64 1  3.01950E-03 1.87749E-06
    40     65 1  2.98928E-03 1.84010E-06
    40     66 1  8.85774E-04 1.61568E-07
    45     69 1  5.99656E-03 7.40480E-06
    60     91 1  9.00094E-03 1.66834E-05
    61     91 1  2.87724E-03 1.70476E-06
    67    100 1  3.86942E-03 3.08318E-06
    68    100 1  2.66617E-04 1.46380E-08
    68    101 1  3.36632E-03 2.33357E-06
    68    102 1  3.88853E-03 3.11373E-06
    75    109 1  3.91781E-03 3.16079E-06
    76    109 1  2.70021E-04 1.50143E-08
    76    110 1  3.34896E-03 2.30956E-06
    76    111 1  3.83760E-03 3.03269E-06
    79    122 1  6.67562E-03 9.17682E-06
    89    118 1  3.92815E-03 3.17749E-06
    89    122 1  3.48730E-03 2.50430E-06
    90    118 1  2.75107E-04 1.55851E-08
    90    119 1  3.41345E-03 2.39937E-06
    90    120 1  4.15805E-03 3.56032E-06
    90    121 1  3.90290E-03 3.13678E-06
    90    122 1  1.56506E-03 5.04393E-07
    94    129 1  6.16013E-03 7.81426E-06
    96    129 1  7.12837E-03 1.04638E-05
    96    130 1  4.33505E-03 3.86987E-06
    96    131 1  7.29043E-03 1.09450E-05
    98    126 1  3.95834E-03 3.22652E-06
    99    126 1  2.73166E-04 1.53661E-08
    99    127 1  3.34950E-03 2.31031E-06
    99    128 1  4.25694E-03 3.73167E-06
    99    129 1  4.44826E-03 4.07464E-06
   107    134 1  3.88534E-03 3.10861E-06
   108    134 1  2.74169E-04 1.54791E-08
   108    135 1  3.37167E-03 2.34098E-06
   108    136 1  4.06236E-03 3.39833E-06
   116    143 1  3.88863E-03 3.11387E-06
   117    143 1  2.75789E-04 1.56626E-08
   117    144 1  3.38157E-03 2.35475E-06
   117    145 1  4.10935E-03 3.47740E-06
   124    152 1  3.96925E-03 3.24433E-06
   125    152 1  2.76149E-04 1.57035E-08
   125    153 1  3.35221E-03 2.31404E-06
   125    154 1  4.13568E-03 3.52211E-06
   132    161 1  3.90291E-03 3.13679E-06
   133    161 1  2.69080E-04 1.49098E-08
   133    162 1  3.29322E-03 2.23332E-06
   133    163 1  4.02164E-03 3.33054E-06
   141    170 1  3.89461E-03 3.12347E-06
   142    170 1  2.66967E-04 1.46766E-08
   142    171 1  3.39212E-03 2.36947E-06

 [ bonds ]
 ;ai     aj      func    r0(nm)  Kb
      1      2 1  1.45835522E-01  2.00000000E+04
      2      6 1  1.50402795E-01  2.00000000E+04
      6      7 1  1.21416632E-01  2.00000000E+04
      6      8 1  1.46714008E-01  2.00000000E+04
      2      3 1  1.57114610E-01  2.00000000E+04
      3      4 1  1.42446475E-01  2.00000000E+04
      3      5 1  1.53938304E-01  2.00000000E+04
      8      9 1  1.46318152E-01  2.00000000E+04
      9     17 1  1.50970195E-01  2.00000000E+04
     17     18 1  1.23130005E-01  2.00000000E+04
     17     19 1  1.47040817E-01  2.00000000E+04
      9     10 1  1.55103187E-01  2.00000000E+04
     10     11 1  1.55373740E-01  2.00000000E+04
     11     12 1  1.53564311E-01  2.00000000E+04
     12     13 1  1.49231344E-01  2.00000000E+04
     13     14 1  1.32325354E-01  2.00000000E+04
     14     15 1  1.30636898E-01  2.00000000E+04
     14     16 1  1.29637956E-01  2.00000000E+04
     19     20 1  1.45852655E-01  2.00000000E+04
     20     23 1  1.50973511E-01  2.00000000E+04
     23     24 1  1.22674369E-01  2.00000000E+04
     23     25 1  1.47397415E-01  2.00000000E+04
     20     21 1  1.54453907E-01  2.00000000E+04
     21     22 1  1.42667455E-01  2.00000000E+04
     25     26 1  1.46215587E-01  2.00000000E+04
     26     28 1  1.51360496E-01  2.00000000E+04
     28     29 1  1.23713375E-01  2.00000000E+04
     28     30 1  1.46604915E-01  2.00000000E+04
     26     27 1  1.53655465E-01  2.00000000E+04
     30     31 1  1.46089037E-01  2.00000000E+04
     31     39 1  1.51264654E-01  2.00000000E+04
     39     40 1  1.26471351E-01  2.00000000E+04
     39     41 1  1.46054784E-01  2.00000000E+04
     31     32 1  1.56297776E-01  2.00000000E+04
     32     33 1  1.53857061E-01  2.00000000E+04
     33     34 1  1.39663896E-01  2.00000000E+04
     33     37 1  1.39810579E-01  2.00000000E+04
     34     35 1  1.39089899E-01  2.00000000E+04
     37     38 1  1.39201291E-01  2.00000000E+04
     35     36 1  1.39620904E-01  2.00000000E+04
     38     36 1  1.38830853E-01  2.00000000E+04
     41     42 1  1.46253194E-01  2.00000000E+04
     42     44 1  1.52036182E-01  2.00000000E+04
     44     45 1  1.22922772E-01  2.00000000E+04
     44     46 1  1.46673092E-01  2.00000000E+04
     42     43 1  1.53704265E-01  2.00000000E+04
     46     47 1  1.45550666E-01  2.00000000E+04
     47     52 1  1.50482553E-01  2.00000000E+04
     52     53 1  1.23385576E-01  2.00000000E+04
     52     54 1  1.47339748E-01  2.00000000E+04
     47     48 1  1.56105705E-01  2.00000000E+04
     48     49 1  1.52672857E-01  2.00000000E+04
     49     50 1  1.22531607E-01  2.00000000E+04
     49     51 1  1.29973088E-01  2.00000000E+04
     54     55 1  1.46690138E-01  2.00000000E+04
     55     60 1  1.51092700E-01  2.00000000E+04
     60     61 1  1.24535143E-01  2.00000000E+04
     60     62 1  1.46342041E-01  2.00000000E+04
     55     56 1  1.54783729E-01  2.00000000E+04
     56     57 1  1.55939062E-01  2.00000000E+04
     57     58 1  1.52829971E-01  2.00000000E+04
     57     59 1  1.53808325E-01  2.00000000E+04
     62     64 1  1.45444138E-01  2.00000000E+04
     64     67 1  1.53948070E-01  2.00000000E+04
     67     68 1  1.23324729E-01  2.00000000E+04
     67     69 1  1.46850245E-01  2.00000000E+04
     64     65 1  1.53954520E-01  2.00000000E+04
     65     66 1  1.53440521E-01  2.00000000E+04
     66     63 1  1.52905208E-01  2.00000000E+04
     63     62 1  1.44464511E-01  2.00000000E+04
     69     70 1  1.46277158E-01  2.00000000E+04
     70     75 1  1.50880733E-01  2.00000000E+04
     75     76 1  1.23939480E-01  2.00000000E+04
     75     77 1  1.47749814E-01  2.00000000E+04
     70     71 1  1.54912867E-01  2.00000000E+04
     71     72 1  1.55775489E-01  2.00000000E+04
     72     73 1  1.53378631E-01  2.00000000E+04
     72     74 1  1.53925264E-01  2.00000000E+04
     77     78 1  1.46198481E-01  2.00000000E+04
     78     89 1  1.51013250E-01  2.00000000E+04
     89     90 1  1.23190900E-01  2.00000000E+04
     89     91 1  1.46690187E-01  2.00000000E+04
     78     79 1  1.55967943E-01  2.00000000E+04
     79     80 1  1.52535197E-01  2.00000000E+04
     80     81 1  1.41368328E-01  2.00000000E+04
     80     84 1  1.38347456E-01  2.00000000E+04
     81     82 1  1.40819029E-01  2.00000000E+04
     84     83 1  1.42397325E-01  2.00000000E+04
     82     83 1  1.38369048E-01  2.00000000E+04
     83     87 1  1.40751503E-01  2.00000000E+04
     87     88 1  1.40563158E-01  2.00000000E+04
     86     88 1  1.39348465E-01  2.00000000E+04
     85     86 1  1.39513463E-01  2.00000000E+04
     84     85 1  1.41414236E-01  2.00000000E+04
     91     92 1  1.46782163E-01  2.00000000E+04
     92     98 1  1.50877443E-01  2.00000000E+04
     98     99 1  1.24008097E-01  2.00000000E+04
     98    100 1  1.47411011E-01  2.00000000E+04
     92     93 1  1.54857979E-01  2.00000000E+04
     93     94 1  1.54809634E-01  2.00000000E+04
     94     95 1  1.52663052E-01  2.00000000E+04
     95     96 1  1.53000054E-01  2.00000000E+04
     96     97 1  1.47431346E-01  2.00000000E+04
    100    101 1  1.45958860E-01  2.00000000E+04
    101    107 1  1.51132464E-01  2.00000000E+04
    107    108 1  1.22780308E-01  2.00000000E+04
    107    109 1  1.47190349E-01  2.00000000E+04
    101    102 1  1.54236861E-01  2.00000000E+04
    102    103 1  1.57127291E-01  2.00000000E+04
    103    104 1  1.53264452E-01  2.00000000E+04
    104    105 1  1.22073713E-01  2.00000000E+04
    104    106 1  1.30789902E-01  2.00000000E+04
    109    110 1  1.46106153E-01  2.00000000E+04
    110    116 1  1.51277913E-01  2.00000000E+04
    116    117 1  1.22576468E-01  2.00000000E+04
    116    118 1  1.47485650E-01  2.00000000E+04
    110    111 1  1.54265902E-01  2.00000000E+04
    111    112 1  1.56352154E-01  2.00000000E+04
    112    113 1  1.53084946E-01  2.00000000E+04
    113    114 1  1.21614081E-01  2.00000000E+04
    113    115 1  1.30602503E-01  2.00000000E+04
    118    119 1  1.46099240E-01  2.00000000E+04
    119    124 1  1.51429873E-01  2.00000000E+04
    124    125 1  1.23697170E-01  2.00000000E+04
    124    126 1  1.46659531E-01  2.00000000E+04
    119    120 1  1.55254631E-01  2.00000000E+04
    120    121 1  1.53339421E-01  2.00000000E+04
    121    122 1  1.21807223E-01  2.00000000E+04
    121    123 1  1.30939006E-01  2.00000000E+04
    126    127 1  1.45585008E-01  2.00000000E+04
    127    132 1  1.51413350E-01  2.00000000E+04
    132    133 1  1.23798221E-01  2.00000000E+04
    132    134 1  1.46812830E-01  2.00000000E+04
    127    128 1  1.55322256E-01  2.00000000E+04
    128    129 1  1.55157944E-01  2.00000000E+04
    129    130 1  1.53626196E-01  2.00000000E+04
    129    131 1  1.53508977E-01  2.00000000E+04
    134    135 1  1.45804597E-01  2.00000000E+04
    135    141 1  1.50774725E-01  2.00000000E+04
    141    142 1  1.23826481E-01  2.00000000E+04
    141    143 1  1.46553768E-01  2.00000000E+04
    135    136 1  1.55659899E-01  2.00000000E+04
    136    137 1  1.54469996E-01  2.00000000E+04
    137    138 1  1.52820131E-01  2.00000000E+04
    138    139 1  1.53398176E-01  2.00000000E+04
    139    140 1  1.46591310E-01  2.00000000E+04
    143    144 1  1.45756650E-01  2.00000000E+04
    144    150 1  1.51211692E-01  2.00000000E+04
    150    151 1  1.23911285E-01  2.00000000E+04
    150    152 1  1.46816225E-01  2.00000000E+04
    144    145 1  1.55463832E-01  2.00000000E+04
    145    146 1  1.54654556E-01  2.00000000E+04
    146    147 1  1.52558152E-01  2.00000000E+04
    147    148 1  1.53668600E-01  2.00000000E+04
    148    149 1  1.46891102E-01  2.00000000E+04
    152    153 1  1.45471483E-01  2.00000000E+04
    153    159 1  1.51079467E-01  2.00000000E+04
    159    160 1  1.24265859E-01  2.00000000E+04
    159    161 1  1.46495748E-01  2.00000000E+04
    153    154 1  1.55463875E-01  2.00000000E+04
    154    155 1  1.56412873E-01  2.00000000E+04
    155    156 1  1.51016582E-01  2.00000000E+04
    156    157 1  1.24872023E-01  2.00000000E+04
    156    158 1  1.25143892E-01  2.00000000E+04
    161    162 1  1.45801135E-01  2.00000000E+04
    162    168 1  1.51393485E-01  2.00000000E+04
    168    169 1  1.23951618E-01  2.00000000E+04
    168    170 1  1.46918319E-01  2.00000000E+04
    162    163 1  1.55222399E-01  2.00000000E+04
    163    164 1  1.54667351E-01  2.00000000E+04
    164    165 1  1.53313444E-01  2.00000000E+04
    165    166 1  1.53104605E-01  2.00000000E+04
    166    167 1  1.48118242E-01  2.00000000E+04
    170    171 1  1.46782213E-01  2.00000000E+04
    171    172 1  1.51016505E-01  2.00000000E+04

 [ exclusions ]
 ;ai     aj
      2     34
      2     35
      3     34
      3     35
      4     35
      5     33
      5     34
      5     35
      5     36
      5     38
      6     30
      6     34
      6     35
      7     30
      7     31
      7     32
      7     33
      7     34
      7     35
     17     41
     18     41
     18     42
     18     43
     20     50
     21     50
     22     50
     23     46
     23     50
     24     46
     24     47
     24     48
     24     49
     24     50
     28     54
     29     54
     29     55
     29     56
     29     57
     29     63
     31     63
     39     62
     39     63
     39     66
     40     62
     40     63
     40     64
     40     65
     40     66
     45     69
     60     91
     61     91
     67    100
     68    100
     68    101
     68    102
     75    109
     76    109
     76    110
     76    111
     79    122
     89    118
     89    122
     90    118
     90    119
     90    120
     90    121
     90    122
     94    129
     96    129
     96    130
     96    131
     98    126
     99    126
     99    127
     99    128
     99    129
    107    134
    108    134
    108    135
    108    136
    116    143
    117    143
    117    144
    117    145
    124    152
    125    152
    125    153
    125    154
    132    161
    133    161
    133    162
    133    163
    141    170
    142    170
    142    171

 [ angles ]
 ;ai  aj   ak  func  th0(deg)   Ka
      1      2      6 1  1.10965118E+02  4.00000000E+01
      2      6      7 1  1.21803869E+02  4.00000000E+01
      2      6      8 1  1.19190460E+02  4.00000000E+01
      7      6      8 1  1.19003068E+02  4.00000000E+01
      6      8      9 1  1.06491829E+02  4.00000000E+01
      1      2      3 1  1.10403219E+02  4.00000000E+01
      6      2      3 1  1.10884718E+02  4.00000000E+01
      2      3      4 1  1.10355786E+02  4.00000000E+01
      2      3      5 1  1.16064790E+02  4.00000000E+01
      4      3      5 1  1.04717839E+02  4.00000000E+01
      8      9     17 1  1.10810553E+02  4.00000000E+01
      9     17     18 1  1.21924990E+02  4.00000000E+01
      9     17     19 1  1.19153026E+02  4.00000000E+01
     18     17     19 1  1.18918455E+02  4.00000000E+01
     17     19     20 1  1.06541586E+02  4.00000000E+01
      8      9     10 1  1.09137362E+02  4.00000000E+01
     17      9     10 1  1.11006475E+02  4.00000000E+01
      9     10     11 1  1.15814212E+02  4.00000000E+01
     10     11     12 1  1.12173464E+02  4.00000000E+01
     11     12     13 1  1.09758214E+02  4.00000000E+01
     12     13     14 1  1.25492171E+02  4.00000000E+01
     13     14     15 1  1.23714513E+02  4.00000000E+01
     13     14     16 1  1.18327712E+02  4.00000000E+01
     15     14     16 1  1.17955040E+02  4.00000000E+01
     19     20     23 1  1.10907442E+02  4.00000000E+01
     20     23     24 1  1.22481285E+02  4.00000000E+01
     20     23     25 1  1.18769112E+02  4.00000000E+01
     24     23     25 1  1.18749342E+02  4.00000000E+01
     23     25     26 1  1.06098256E+02  4.00000000E+01
     19     20     21 1  1.10964217E+02  4.00000000E+01
     23     20     21 1  1.11589175E+02  4.00000000E+01
     20     21     22 1  1.13288498E+02  4.00000000E+01
     25     26     28 1  1.10963579E+02  4.00000000E+01
     26     28     29 1  1.21982297E+02  4.00000000E+01
     26     28     30 1  1.18831803E+02  4.00000000E+01
     29     28     30 1  1.19184426E+02  4.00000000E+01
     28     30     31 1  1.06154719E+02  4.00000000E+01
     25     26     27 1  1.07944682E+02  4.00000000E+01
     28     26     27 1  1.12592800E+02  4.00000000E+01
     30     31     39 1  1.11243885E+02  4.00000000E+01
     31     39     40 1  1.21532544E+02  4.00000000E+01
     31     39     41 1  1.19116115E+02  4.00000000E+01
     40     39     41 1  1.19350707E+02  4.00000000E+01
     39     41     42 1  1.06514423E+02  4.00000000E+01
     30     31     32 1  1.09921296E+02  4.00000000E+01
     39     31     32 1  1.08643638E+02  4.00000000E+01
     31     32     33 1  1.16367101E+02  4.00000000E+01
     32     33     34 1  1.19575593E+02  4.00000000E+01
     32     33     37 1  1.20643613E+02  4.00000000E+01
     34     33     37 1  1.19711584E+02  4.00000000E+01
     33     34     35 1  1.20300441E+02  4.00000000E+01
     33     37     38 1  1.19911990E+02  4.00000000E+01
     34     35     36 1  1.19636379E+02  4.00000000E+01
     37     38     36 1  1.20124272E+02  4.00000000E+01
     35     36     38 1  1.20301359E+02  4.00000000E+01
     41     42     44 1  1.10524384E+02  4.00000000E+01
     42     44     45 1  1.21604968E+02  4.00000000E+01
     42     44     46 1  1.18970439E+02  4.00000000E+01
     45     44     46 1  1.19422867E+02  4.00000000E+01
     44     46     47 1  1.06311825E+02  4.00000000E+01
     41     42     43 1  1.07816196E+02  4.00000000E+01
     44     42     43 1  1.12702424E+02  4.00000000E+01
     46     47     52 1  1.11361125E+02  4.00000000E+01
     47     52     53 1  1.22301737E+02  4.00000000E+01
     47     52     54 1  1.18854665E+02  4.00000000E+01
     53     52     54 1  1.18842845E+02  4.00000000E+01
     52     54     55 1  1.06318970E+02  4.00000000E+01
     46     47     48 1  1.09691314E+02  4.00000000E+01
     52     47     48 1  1.10649049E+02  4.00000000E+01
     47     48     49 1  1.16617524E+02  4.00000000E+01
     48     49     50 1  1.22404184E+02  4.00000000E+01
     48     49     51 1  1.19022275E+02  4.00000000E+01
     50     49     51 1  1.18573138E+02  4.00000000E+01
     54     55     60 1  1.10585787E+02  4.00000000E+01
     55     60     61 1  1.21838036E+02  4.00000000E+01
     55     60     62 1  1.19440226E+02  4.00000000E+01
     61     60     62 1  1.18721717E+02  4.00000000E+01
     60     62     64 1  1.08200223E+02  4.00000000E+01
     54     55     56 1  1.10390803E+02  4.00000000E+01
     60     55     56 1  1.10816316E+02  4.00000000E+01
     55     56     57 1  1.18054989E+02  4.00000000E+01
     56     57     58 1  1.10038185E+02  4.00000000E+01
     56     57     59 1  1.12545113E+02  4.00000000E+01
     58     57     59 1  1.09650992E+02  4.00000000E+01
     62     64     67 1  1.11758016E+02  4.00000000E+01
     64     67     68 1  1.20220463E+02  4.00000000E+01
     64     67     69 1  1.19487262E+02  4.00000000E+01
     68     67     69 1  1.20292190E+02  4.00000000E+01
     67     69     70 1  1.06197345E+02  4.00000000E+01
     62     64     65 1  1.01846966E+02  4.00000000E+01
     67     64     65 1  1.13203097E+02  4.00000000E+01
     64     65     66 1  1.03398646E+02  4.00000000E+01
     65     66     63 1  1.03085798E+02  4.00000000E+01
     66     63     62 1  1.02608908E+02  4.00000000E+01
     63     62     64 1  1.14738964E+02  4.00000000E+01
     63     62     60 1  1.08562275E+02  4.00000000E+01
     69     70     75 1  1.10787921E+02  4.00000000E+01
     70     75     76 1  1.22654391E+02  4.00000000E+01
     70     75     77 1  1.18675275E+02  4.00000000E+01
     76     75     77 1  1.18668357E+02  4.00000000E+01
     75     77     78 1  1.05853836E+02  4.00000000E+01
     69     70     71 1  1.10919627E+02  4.00000000E+01
     75     70     71 1  1.11064982E+02  4.00000000E+01
     70     71     72 1  1.17862636E+02  4.00000000E+01
     71     72     73 1  1.10003144E+02  4.00000000E+01
     71     72     74 1  1.12453710E+02  4.00000000E+01
     73     72     74 1  1.09559778E+02  4.00000000E+01
     77     78     89 1  1.10952693E+02  4.00000000E+01
     78     89     90 1  1.21535148E+02  4.00000000E+01
     78     89     91 1  1.19024893E+02  4.00000000E+01
     90     89     91 1  1.19439771E+02  4.00000000E+01
     89     91     92 1  1.06210813E+02  4.00000000E+01
     77     78     79 1  1.08727307E+02  4.00000000E+01
     89     78     79 1  1.09832662E+02  4.00000000E+01
     78     79     80 1  1.15073511E+02  4.00000000E+01
     79     80     81 1  1.25398663E+02  4.00000000E+01
     79     80     84 1  1.28254690E+02  4.00000000E+01
     81     80     84 1  1.06180164E+02  4.00000000E+01
     80     84     83 1  1.07542716E+02  4.00000000E+01
     84     83     82 1  1.10626508E+02  4.00000000E+01
     83     82     81 1  1.04437281E+02  4.00000000E+01
     82     81     80 1  1.11212410E+02  4.00000000E+01
     84     85     86 1  1.18189963E+02  4.00000000E+01
     85     86     88 1  1.21500366E+02  4.00000000E+01
     86     88     87 1  1.21009613E+02  4.00000000E+01
     88     87     83 1  1.18743024E+02  4.00000000E+01
     87     83     84 1  1.19834015E+02  4.00000000E+01
     83     84     85 1  1.20720502E+02  4.00000000E+01
     80     84     85 1  1.31728365E+02  4.00000000E+01
     82     83     87 1  1.29537966E+02  4.00000000E+01
     91     92     98 1  1.10882392E+02  4.00000000E+01
     92     98     99 1  1.22279226E+02  4.00000000E+01
     92     98    100 1  1.18933297E+02  4.00000000E+01
     99     98    100 1  1.18787366E+02  4.00000000E+01
     98    100    101 1  1.06009430E+02  4.00000000E+01
     91     92     93 1  1.09479787E+02  4.00000000E+01
     98     92     93 1  1.11170532E+02  4.00000000E+01
     92     93     94 1  1.13491091E+02  4.00000000E+01
     93     94     95 1  1.15168510E+02  4.00000000E+01
     94     95     96 1  1.09656496E+02  4.00000000E+01
     95     96     97 1  1.09770521E+02  4.00000000E+01
    100    101    107 1  1.11336263E+02  4.00000000E+01
    101    107    108 1  1.22276301E+02  4.00000000E+01
    101    107    109 1  1.18783139E+02  4.00000000E+01
    108    107    109 1  1.18940211E+02  4.00000000E+01
    107    109    110 1  1.06319823E+02  4.00000000E+01
    100    101    102 1  1.08480620E+02  4.00000000E+01
    107    101    102 1  1.10853606E+02  4.00000000E+01
    101    102    103 1  1.16369263E+02  4.00000000E+01
    102    103    104 1  1.19419206E+02  4.00000000E+01
    103    104    105 1  1.21289343E+02  4.00000000E+01
    103    104    106 1  1.19743816E+02  4.00000000E+01
    105    104    106 1  1.18952889E+02  4.00000000E+01
    109    110    116 1  1.11000367E+02  4.00000000E+01
    110    116    117 1  1.21907703E+02  4.00000000E+01
    110    116    118 1  1.18856978E+02  4.00000000E+01
    117    116    118 1  1.19230278E+02  4.00000000E+01
    116    118    119 1  1.06217795E+02  4.00000000E+01
    109    110    111 1  1.08682948E+02  4.00000000E+01
    116    110    111 1  1.10626382E+02  4.00000000E+01
    110    111    112 1  1.16141686E+02  4.00000000E+01
    111    112    113 1  1.19367451E+02  4.00000000E+01
    112    113    114 1  1.21494579E+02  4.00000000E+01
    112    113    115 1  1.19835888E+02  4.00000000E+01
    114    113    115 1  1.18640603E+02  4.00000000E+01
    118    119    124 1  1.10685622E+02  4.00000000E+01
    119    124    125 1  1.21743742E+02  4.00000000E+01
    119    124    126 1  1.19342843E+02  4.00000000E+01
    125    124    126 1  1.18912973E+02  4.00000000E+01
    124    126    127 1  1.06743239E+02  4.00000000E+01
    118    119    120 1  1.09833691E+02  4.00000000E+01
    124    119    120 1  1.10537890E+02  4.00000000E+01
    119    120    121 1  1.16757179E+02  4.00000000E+01
    120    121    122 1  1.22145716E+02  4.00000000E+01
    120    121    123 1  1.18696792E+02  4.00000000E+01
    122    121    123 1  1.19138185E+02  4.00000000E+01
    126    127    132 1  1.10761630E+02  4.00000000E+01
    127    132    133 1  1.22320690E+02  4.00000000E+01
    127    132    134 1  1.18882076E+02  4.00000000E+01
    133    132    134 1  1.18796594E+02  4.00000000E+01
    132    134    135 1  1.06389392E+02  4.00000000E+01
    126    127    128 1  1.10754197E+02  4.00000000E+01
    132    127    128 1  1.11156532E+02  4.00000000E+01
    127    128    129 1  1.18002646E+02  4.00000000E+01
    128    129    130 1  1.09658882E+02  4.00000000E+01
    128    129    131 1  1.13040557E+02  4.00000000E+01
    130    129    131 1  1.09804013E+02  4.00000000E+01
    134    135    141 1  1.11007742E+02  4.00000000E+01
    135    141    142 1  1.21781176E+02  4.00000000E+01
    135    141    143 1  1.19152335E+02  4.00000000E+01
    142    141    143 1  1.19065214E+02  4.00000000E+01
    141    143    144 1  1.06670931E+02  4.00000000E+01
    134    135    136 1  1.09590951E+02  4.00000000E+01
    141    135    136 1  1.10835977E+02  4.00000000E+01
    135    136    137 1  1.13487467E+02  4.00000000E+01
    136    137    138 1  1.14929382E+02  4.00000000E+01
    137    138    139 1  1.09611008E+02  4.00000000E+01
    138    139    140 1  1.09588560E+02  4.00000000E+01
    143    144    150 1  1.10926337E+02  4.00000000E+01
    144    150    151 1  1.22459061E+02  4.00000000E+01
    144    150    152 1  1.18805657E+02  4.00000000E+01
    151    150    152 1  1.18734728E+02  4.00000000E+01
    150    152    153 1  1.06690721E+02  4.00000000E+01
    143    144    145 1  1.09838213E+02  4.00000000E+01
    150    144    145 1  1.11103166E+02  4.00000000E+01
    144    145    146 1  1.13681507E+02  4.00000000E+01
    145    146    147 1  1.15042379E+02  4.00000000E+01
    146    147    148 1  1.09425924E+02  4.00000000E+01
    147    148    149 1  1.09583833E+02  4.00000000E+01
    152    153    159 1  1.10773666E+02  4.00000000E+01
    153    159    160 1  1.21968736E+02  4.00000000E+01
    153    159    161 1  1.19177573E+02  4.00000000E+01
    160    159    161 1  1.18853680E+02  4.00000000E+01
    159    161    162 1  1.06854691E+02  4.00000000E+01
    152    153    154 1  1.10372573E+02  4.00000000E+01
    159    153    154 1  1.10225577E+02  4.00000000E+01
    153    154    155 1  1.16223916E+02  4.00000000E+01
    154    155    156 1  1.18442261E+02  4.00000000E+01
    155    156    157 1  1.21047963E+02  4.00000000E+01
    155    156    158 1  1.16562370E+02  4.00000000E+01
    157    156    158 1  1.22376836E+02  4.00000000E+01
    161    162    168 1  1.11188097E+02  4.00000000E+01
    162    168    169 1  1.22215626E+02  4.00000000E+01
    162    168    170 1  1.18625577E+02  4.00000000E+01
    169    168    170 1  1.19155631E+02  4.00000000E+01
    168    170    171 1  1.06041142E+02  4.00000000E+01
    161    162    163 1  1.10090423E+02  4.00000000E+01
    168    162    163 1  1.10813323E+02  4.00000000E+01
    162    163    164 1  1.13481540E+02  4.00000000E+01
    163    164    165 1  1.14589158E+02  4.00000000E+01
    164    165    166 1  1.09098003E+02  4.00000000E+01
    165    166    167 1  1.09545732E+02  4.00000000E+01
    170    171    172 1  1.10842927E+02  4.00000000E+01

 [ dihedrals ]
 ;ai  aj  ak  al  func  phi0(deg)   Kd(kJ/mol)  mult
      1      2      6      7 1  3.13378105E+02  2.26190476E-01  1
      1      2      6      7 1  5.80134314E+02  1.13095238E-01  3
      1      2      6      8 1  4.92785151E+02  2.26190476E-01  1
      1      2      6      8 1  1.11835545E+03  1.13095238E-01  3
      7      2      6      8 2  1.79407046E+02  1.00000000E+01
      7      6      8      9 2  3.59787201E+02  5.00000000E+00
      2      6      8      9 2  1.80363384E+02  5.00000000E+00
      6      8      9     17 1  4.82956590E+02  4.52380952E-01  1
      6      8      9     17 1  1.08886977E+03  2.26190476E-01  3
      3      2      6      8 1  2.55864061E+02  2.26190476E-01  1
      3      2      6      8 1  4.07592184E+02  1.13095238E-01  3
      3      2      6      7 1  4.36457015E+02  2.26190476E-01  1
      3      2      6      7 1  9.49371045E+02  1.13095238E-01  3
      3      2      6      1 2  1.23078910E+02  1.00000000E+01
      1      2      3      4 1  4.78653290E+02  1.13095238E-01  1
      1      2      3      4 1  1.07595987E+03  5.65476190E-02  3
      1      2      3      5 1  3.59762687E+02  1.13095238E-01  1
      1      2      3      5 1  7.19288062E+02  5.65476190E-02  3
      6      2      3      4 1  3.55250687E+02  1.13095238E-01  1
      6      2      3      4 1  7.05752062E+02  5.65476190E-02  3
      6      2      3      5 1  2.36360084E+02  1.13095238E-01  1
      6      2      3      5 1  3.49080253E+02  5.65476190E-02  3
      2      3      4      5 2  2.34407852E+02  1.00000000E+01
      6      8      9     10 1  3.60421489E+02  4.52380952E-01  1
      6      8      9     10 1  7.21264466E+02  2.26190476E-01  3
      8      9     17     18 1  3.12547277E+02  2.26190476E-01  1
      8      9     17     18 1  5.77641830E+02  1.13095238E-01  3
      8      9     17     19 1  4.93238370E+02  2.26190476E-01  1
      8      9     17     19 1  1.11971511E+03  1.13095238E-01  3
     18      9     17     19 2  1.80691093E+02  1.00000000E+01
     18     17     19     20 2  4.41270946E-01  5.00000000E+00
      9     17     19     20 2  1.79771155E+02  5.00000000E+00
     17     19     20     23 1  4.83077019E+02  4.52380952E-01  1
     17     19     20     23 1  1.08923106E+03  2.26190476E-01  3
     10      9     17     19 1  2.54679948E+02  2.26190476E-01  1
     10      9     17     19 1  4.04039844E+02  1.13095238E-01  3
     10      9     17     18 1  4.33988855E+02  2.26190476E-01  1
     10      9     17     18 1  9.41966565E+02  1.13095238E-01  3
     10      9     17      8 2  1.21441578E+02  1.00000000E+01
      8      9     10     11 1  3.71070944E+02  2.26190476E-01  1
      8      9     10     11 1  7.53212833E+02  1.13095238E-01  3
     17      9     10     11 1  2.48653440E+02  2.26190476E-01  1
     17      9     10     11 1  3.85960319E+02  1.13095238E-01  3
      9     10     11     12 1  3.61184995E+02  4.52380952E-01  1
      9     10     11     12 1  7.23554985E+02  2.26190476E-01  3
     10     11     12     13 1  3.61279388E+02  4.52380952E-01  1
     10     11     12     13 1  7.23838164E+02  2.26190476E-01  3
     11     12     13     14 1  3.60934322E+02  4.52380952E-01  1
     11     12     13     14 1  7.22802966E+02  2.26190476E-01  3
     12     13     14     15 1  5.39397882E+02  2.26190476E-01  1
     12     13     14     15 1  1.25819365E+03  1.13095238E-01  3
     12     13     14     16 1  3.60012790E+02  2.26190476E-01  1
     12     13     14     16 1  7.20038371E+02  1.13095238E-01  3
     17     19     20     21 1  3.58454202E+02  4.52380952E-01  1
     17     19     20     21 1  7.15362605E+02  2.26190476E-01  3
     19     20     23     24 1  3.12839809E+02  2.26190476E-01  1
     19     20     23     24 1  5.78519427E+02  1.13095238E-01  3
     19     20     23     25 1  4.92651571E+02  2.26190476E-01  1
     19     20     23     25 1  1.11795471E+03  1.13095238E-01  3
     24     20     23     25 2  1.79811762E+02  1.00000000E+01
     24     23     25     26 2  3.59986972E+02  5.00000000E+00
     20     23     25     26 2  1.80168089E+02  5.00000000E+00
     23     25     26     28 1  4.83090627E+02  4.52380952E-01  1
     23     25     26     28 1  1.08927188E+03  2.26190476E-01  3
     21     20     23     25 1  2.56919559E+02  2.26190476E-01  1
     21     20     23     25 1  4.10758677E+02  1.13095238E-01  3
     21     20     23     24 1  4.37107797E+02  2.26190476E-01  1
     21     20     23     24 1  9.51323392E+02  1.13095238E-01  3
     21     20     23     19 2  1.24267988E+02  1.00000000E+01
     19     20     21     22 1  2.49486340E+02  2.26190476E-01  1
     19     20     21     22 1  3.88459020E+02  1.13095238E-01  3
     23     20     21     22 1  4.85250251E+02  2.26190476E-01  1
     23     20     21     22 1  1.09575075E+03  1.13095238E-01  3
     23     25     26     27 1  3.59274647E+02  4.52380952E-01  1
     23     25     26     27 1  7.17823942E+02  2.26190476E-01  3
     25     26     28     29 1  3.13196252E+02  2.26190476E-01  1
     25     26     28     29 1  5.79588755E+02  1.13095238E-01  3
     25     26     28     30 1  4.92750694E+02  2.26190476E-01  1
     25     26     28     30 1  1.11825208E+03  1.13095238E-01  3
     29     26     28     30 2  1.79554442E+02  1.00000000E+01
     29     28     30     31 2  3.59415149E+02  5.00000000E+00
     26     28     30     31 2  1.79848028E+02  5.00000000E+00
     28     30     31     39 1  4.83168531E+02  4.52380952E-01  1
     28     30     31     39 1  1.08950559E+03  2.26190476E-01  3
     27     26     28     30 1  2.53867840E+02  2.26190476E-01  1
     27     26     28     30 1  4.01603521E+02  1.13095238E-01  3
     27     26     28     29 1  4.34313398E+02  2.26190476E-01  1
     27     26     28     29 1  9.42940195E+02  1.13095238E-01  3
     27     26     28     25 2  1.21117147E+02  1.00000000E+01
     28     30     31     32 1  3.62790063E+02  4.52380952E-01  1
     28     30     31     32 1  7.28370190E+02  2.26190476E-01  3
     30     31     39     40 1  3.12811280E+02  2.26190476E-01  1
     30     31     39     40 1  5.78433839E+02  1.13095238E-01  3
     30     31     39     41 1  4.93102837E+02  2.26190476E-01  1
     30     31     39     41 1  1.11930851E+03  1.13095238E-01  3
     40     31     39     41 2  1.80291557E+02  1.00000000E+01
     40     39     41     42 2  3.38556816E-01  5.00000000E+00
     31     39     41     42 2  1.80053453E+02  5.00000000E+00
     39     41     42     44 1  4.82903905E+02  4.52380952E-01  1
     39     41     42     44 1  1.08871171E+03  2.26190476E-01  3
     32     31     39     41 1  2.54232527E+02  2.26190476E-01  1
     32     31     39     41 1  4.02697581E+02  1.13095238E-01  3
     32     31     39     40 1  4.33940970E+02  2.26190476E-01  1
     32     31     39     40 1  9.41822911E+02  1.13095238E-01  3
     32     31     39     30 2  1.21129690E+02  1.00000000E+01
     30     31     32     33 1  4.82000382E+02  2.26190476E-01  1
     30     31     32     33 1  1.08600115E+03  1.13095238E-01  3
     39     31     32     33 1  3.60061269E+02  2.26190476E-01  1
     39     31     32     33 1  7.20183807E+02  1.13095238E-01  3
     31     32     33     34 1  2.68679252E+02  2.26190476E-01  1
     31     32     33     34 1  4.46037756E+02  1.13095238E-01  3
     31     32     33     37 1  4.51713165E+02  2.26190476E-01  1
     31     32     33     37 1  9.95139496E+02  1.13095238E-01  3
     32     33     34     35 2  1.83849407E+02  2.00000000E+01
     32     33     37     38 2  1.77178796E+02  2.00000000E+01
     33     34     35     36 2  3.58916681E+02  4.00000000E+01
     34     35     36     38 2  2.63704266E-01  4.00000000E+01
     35     36     38     37 2  7.95585960E-01  4.00000000E+01
     36     38     37     33 2  3.58966154E+02  4.00000000E+01
     38     37     33     34 2  2.16813991E-01  2.00000000E+01
     37     33     34     35 2  8.44084009E-01  2.00000000E+01
     39     41     42     43 1  3.59318679E+02  4.52380952E-01  1
     39     41     42     43 1  7.17956036E+02  2.26190476E-01  3
     41     42     44     45 1  3.13165661E+02  2.26190476E-01  1
     41     42     44     45 1  5.79496982E+02  1.13095238E-01  3
     41     42     44     46 1  4.92684832E+02  2.26190476E-01  1
     41     42     44     46 1  1.11805450E+03  1.13095238E-01  3
     45     42     44     46 2  1.79519172E+02  1.00000000E+01
     45     44     46     47 2  3.59359281E+02  5.00000000E+00
     42     44     46     47 2  1.79829434E+02  5.00000000E+00
     44     46     47     52 1  4.83299497E+02  4.52380952E-01  1
     44     46     47     52 1  1.08989849E+03  2.26190476E-01  3
     43     42     44     46 1  2.53399405E+02  2.26190476E-01  1
     43     42     44     46 1  4.00198216E+02  1.13095238E-01  3
     43     42     44     45 1  4.33880234E+02  2.26190476E-01  1
     43     42     44     45 1  9.41640701E+02  1.13095238E-01  3
     43     42     44     41 2  1.20714573E+02  1.00000000E+01
     44     46     47     48 1  3.60469676E+02  4.52380952E-01  1
     44     46     47     48 1  7.21409027E+02  2.26190476E-01  3
     46     47     52     53 1  3.12630351E+02  2.26190476E-01  1
     46     47     52     53 1  5.77891054E+02  1.13095238E-01  3
     46     47     52     54 1  4.92949827E+02  2.26190476E-01  1
     46     47     52     54 1  1.11884948E+03  1.13095238E-01  3
     53     47     52     54 2  1.80319476E+02  1.00000000E+01
     53     52     54     55 2  1.39704098E-01  5.00000000E+00
     47     52     54     55 2  1.79831426E+02  5.00000000E+00
     52     54     55     60 1  4.82727727E+02  4.52380952E-01  1
     52     54     55     60 1  1.08818318E+03  2.26190476E-01  3
     48     47     52     54 1  2.55228559E+02  2.26190476E-01  1
     48     47     52     54 1  4.05685676E+02  1.13095238E-01  3
     48     47     52     53 1  4.34909083E+02  2.26190476E-01  1
     48     47     52     53 1  9.44727249E+02  1.13095238E-01  3
     48     47     52     46 2  1.22278732E+02  1.00000000E+01
     46     47     48     49 1  4.83396659E+02  2.26190476E-01  1
     46     47     48     49 1  1.09018998E+03  1.13095238E-01  3
     52     47     48     49 1  3.60146457E+02  2.26190476E-01  1
     52     47     48     49 1  7.20439372E+02  1.13095238E-01  3
     47     48     49     50 1  2.80933701E+02  2.26190476E-01  1
     47     48     49     50 1  4.82801104E+02  1.13095238E-01  3
     47     48     49     51 1  4.61168150E+02  2.26190476E-01  1
     47     48     49     51 1  1.02350445E+03  1.13095238E-01  3
     52     54     55     56 1  3.59730187E+02  4.52380952E-01  1
     52     54     55     56 1  7.19190561E+02  2.26190476E-01  3
     54     55     60     61 1  3.13233269E+02  2.26190476E-01  1
     54     55     60     61 1  5.79699806E+02  1.13095238E-01  3
     54     55     60     62 1  4.93180139E+02  2.26190476E-01  1
     54     55     60     62 1  1.11954042E+03  1.13095238E-01  3
     61     55     60     62 2  1.79946871E+02  1.00000000E+01
     61     60     62     64 2  6.95575150E-02  2.50000000E+00
     55     60     62     64 2  1.80121026E+02  2.50000000E+00
     60     62     64     67 1  5.28532063E+02  4.52380952E-01  1
     60     62     64     67 1  1.22559619E+03  2.26190476E-01  3
     56     55     60     62 1  2.55930154E+02  2.26190476E-01  1
     56     55     60     62 1  4.07790463E+02  1.13095238E-01  3
     56     55     60     61 1  4.35983284E+02  2.26190476E-01  1
     56     55     60     61 1  9.47949851E+02  1.13095238E-01  3
     56     55     60     54 2  1.22750015E+02  1.00000000E+01
     54     55     56     57 1  4.81780228E+02  2.26190476E-01  1
     54     55     56     57 1  1.08534068E+03  1.13095238E-01  3
     60     55     56     57 1  3.58917190E+02  2.26190476E-01  1
     60     55     56     57 1  7.16751570E+02  1.13095238E-01  3
     55     56     57     58 1  3.65092305E+02  2.26190476E-01  1
     55     56     57     58 1  7.35276915E+02  1.13095238E-01  3
     55     56     57     59 1  4.87707169E+02  2.26190476E-01  1
     55     56     57     59 1  1.10312151E+03  1.13095238E-01  3
     56     57     58     59 2  1.24304727E+02  1.00000000E+01
     60     62     64     65 1  4.07389548E+02  4.52380952E-01  1
     60     62     64     65 1  8.62168644E+02  2.26190476E-01  3
     62     64     67     68 1  3.13169141E+02  2.26190476E-01  1
     62     64     67     68 1  5.79507424E+02  1.13095238E-01  3
     62     64     67     69 1  4.93062966E+02  2.26190476E-01  1
     62     64     67     69 1  1.11918890E+03  1.13095238E-01  3
     68     64     67     69 2  1.79893825E+02  1.00000000E+01
     68     67     69     70 2  3.59878410E+02  5.00000000E+00
     64     67     69     70 2  1.79984662E+02  5.00000000E+00
     67     69     70     75 1  4.83328470E+02  4.52380952E-01  1
     67     69     70     75 1  1.08998541E+03  2.26190476E-01  3
     65     64     67     69 1  2.47367630E+02  2.26190476E-01  1
     65     64     67     69 1  3.82102891E+02  1.13095238E-01  3
     65     64     67     68 1  4.27473805E+02  2.26190476E-01  1
     65     64     67     68 1  9.22421416E+02  1.13095238E-01  3
     65     64     67     62 2  1.14304664E+02  1.00000000E+01
     62     64     65     66 2  3.00802691E+01  2.00000000E+01
     67     64     65     66 2  2.69947424E+02  2.00000000E+01
     64     65     66     63 2  3.21801935E+02  4.00000000E+01
     65     66     63     62 2  3.07842497E+01  4.00000000E+01
     63     62     64     65 2  3.48752544E+02  2.00000000E+01
     63     62     64     67 2  1.09895059E+02  2.00000000E+01
     66     63     62     60 2  1.08770409E+02  2.00000000E+01
     66     63     62     64 2  3.47605564E+02  2.00000000E+01
     63     62     60     55 2  5.50139289E+01  2.50000000E+00
     63     62     60     61 2  2.34962461E+02  2.50000000E+00
     67     69     70     71 1  3.59500714E+02  4.52380952E-01  1
     67     69     70     71 1  7.18502143E+02  2.26190476E-01  3
     69     70     75     76 1  3.13208410E+02  2.26190476E-01  1
     69     70     75     76 1  5.79625229E+02  1.13095238E-01  3
     69     70     75     77 1  4.92689743E+02  2.26190476E-01  1
     69     70     75     77 1  1.11806923E+03  1.13095238E-01  3
     76     70     75     77 2  1.79481334E+02  1.00000000E+01
     76     75     77     78 2  3.59937701E+02  5.00000000E+00
     70     75     77     78 2  1.80435399E+02  5.00000000E+00
     75     77     78     89 1  4.82682974E+02  4.52380952E-01  1
     75     77     78     89 1  1.08804892E+03  2.26190476E-01  3
     71     70     75     77 1  2.56434141E+02  2.26190476E-01  1
     71     70     75     77 1  4.09302422E+02  1.13095238E-01  3
     71     70     75     76 1  4.36952807E+02  2.26190476E-01  1
     71     70     75     76 1  9.50858421E+02  1.13095238E-01  3
     71     70     75     69 2  1.23744397E+02  1.00000000E+01
     69     70     71     72 1  4.82612422E+02  2.26190476E-01  1
     69     70     71     72 1  1.08783727E+03  1.13095238E-01  3
     75     70     71     72 1  3.58943235E+02  2.26190476E-01  1
     75     70     71     72 1  7.16829705E+02  1.13095238E-01  3
     70     71     72     73 1  3.64398230E+02  2.26190476E-01  1
     70     71     72     73 1  7.33194689E+02  1.13095238E-01  3
     70     71     72     74 1  4.86806737E+02  2.26190476E-01  1
     70     71     72     74 1  1.10042021E+03  1.13095238E-01  3
     71     72     73     74 2  1.24103326E+02  1.00000000E+01
     75     77     78     79 1  3.61791091E+02  4.52380952E-01  1
     75     77     78     79 1  7.25373274E+02  2.26190476E-01  3
     77     78     89     90 1  3.13420741E+02  2.26190476E-01  1
     77     78     89     90 1  5.80262224E+02  1.13095238E-01  3
     77     78     89     91 1  4.93261940E+02  2.26190476E-01  1
     77     78     89     91 1  1.11978582E+03  1.13095238E-01  3
     90     78     89     91 2  1.79841199E+02  1.00000000E+01
     90     89     91     92 2  3.59845420E+02  5.00000000E+00
     78     89     91     92 2  1.80000838E+02  5.00000000E+00
     89     91     92     98 1  4.83261522E+02  4.52380952E-01  1
     89     91     92     98 1  1.08978457E+03  2.26190476E-01  3
     79     78     89     91 1  2.53499084E+02  2.26190476E-01  1
     79     78     89     91 1  4.00497251E+02  1.13095238E-01  3
     79     78     89     90 1  4.33657885E+02  2.26190476E-01  1
     79     78     89     90 1  9.40973655E+02  1.13095238E-01  3
     79     78     89     77 2  1.20237144E+02  1.00000000E+01
     77     78     79     80 1  4.73651360E+02  2.26190476E-01  1
     77     78     79     80 1  1.06095408E+03  1.13095238E-01  3
     89     78     79     80 1  3.52072902E+02  2.26190476E-01  1
     89     78     79     80 1  6.96218705E+02  1.13095238E-01  3
     78     79     80     81 1  2.76682679E+02  2.26190476E-01  1
     78     79     80     81 1  4.70048037E+02  1.13095238E-01  3
     78     79     80     84 1  4.62033574E+02  2.26190476E-01  1
     78     79     80     84 1  1.02610072E+03  1.13095238E-01  3
     79     80     81     82 2  1.84052881E+02  2.00000000E+01
     79     80     84     83 2  1.75698346E+02  1.00000000E+01
     80     81     82     83 2  2.65100049E-01  4.00000000E+01
     81     82     83     84 2  3.59889936E+02  2.00000000E+01
     82     83     84     80 2  3.59917679E+02  1.00000000E+01
     83     84     80     81 2  2.38124878E-01  1.00000000E+01
     84     80     81     82 2  3.59679816E+02  2.00000000E+01
     84     85     86     88 2  3.59910358E+02  4.00000000E+01
     85     86     88     87 2  3.59829115E+02  4.00000000E+01
     86     88     87     83 2  3.91295425E-02  4.00000000E+01
     88     87     83     84 2  3.46321368E-01  2.00000000E+01
     87     83     84     85 2  3.59386215E+02  1.00000000E+01
     83     84     85     86 2  4.79035872E-01  2.00000000E+01
     80     84     85     86 2  1.79281832E+02  2.00000000E+01
     81     80     84     85 2  1.81317510E+02  1.00000000E+01
     79     80     84     85 2  3.56777732E+02  1.00000000E+01
     80     84     83     87 2  1.80323253E+02  1.00000000E+01
     82     83     84     85 2  1.78980641E+02  1.00000000E+01
     81     82     83     87 2  1.79433734E+02  2.00000000E+01
     82     83     87     88 2  1.80838510E+02  2.00000000E+01
     89     91     92     93 1  3.60240107E+02  4.52380952E-01  1
     89     91     92     93 1  7.20720320E+02  2.26190476E-01  3
     91     92     98     99 1  3.12918614E+02  2.26190476E-01  1
     91     92     98     99 1  5.78755843E+02  1.13095238E-01  3
     91     92     98    100 1  4.92796144E+02  2.26190476E-01  1
     91     92     98    100 1  1.11838843E+03  1.13095238E-01  3
     99     92     98    100 2  1.79877530E+02  1.00000000E+01
     99     98    100    101 2  8.65629434E-03  5.00000000E+00
     92     98    100    101 2  1.80126800E+02  5.00000000E+00
     98    100    101    107 1  4.83050534E+02  4.52380952E-01  1
     98    100    101    107 1  1.08915160E+03  2.26190476E-01  3
     93     92     98    100 1  2.54835618E+02  2.26190476E-01  1
     93     92     98    100 1  4.04506854E+02  1.13095238E-01  3
     93     92     98     99 1  4.34958088E+02  2.26190476E-01  1
     93     92     98     99 1  9.44874264E+02  1.13095238E-01  3
     93     92     98     91 2  1.22039474E+02  1.00000000E+01
     91     92     93     94 1  3.62749259E+02  2.26190476E-01  1
     91     92     93     94 1  7.28247776E+02  1.13095238E-01  3
     98     92     93     94 1  2.39898816E+02  2.26190476E-01  1
     98     92     93     94 1  3.59696448E+02  1.13095238E-01  3
     92     93     94     95 1  3.62710875E+02  4.52380952E-01  1
     92     93     94     95 1  7.28132626E+02  2.26190476E-01  3
     93     94     95     96 1  3.57491778E+02  4.52380952E-01  1
     93     94     95     96 1  7.12475335E+02  2.26190476E-01  3
     94     95     96     97 1  3.52986009E+02  4.52380952E-01  1
     94     95     96     97 1  6.98958028E+02  2.26190476E-01  3
     98    100    101    102 1  3.60807904E+02  4.52380952E-01  1
     98    100    101    102 1  7.22423711E+02  2.26190476E-01  3
    100    101    107    108 1  3.13182678E+02  2.26190476E-01  1
    100    101    107    108 1  5.79548034E+02  1.13095238E-01  3
    100    101    107    109 1  4.92965298E+02  2.26190476E-01  1
    100    101    107    109 1  1.11889589E+03  1.13095238E-01  3
    108    101    107    109 2  1.79782620E+02  1.00000000E+01
    108    107    109    110 2  3.59831034E+02  5.00000000E+00
    101    107    109    110 2  1.80041052E+02  5.00000000E+00
    107    109    110    116 1  4.83160152E+02  4.52380952E-01  1
    107    109    110    116 1  1.08948046E+03  2.26190476E-01  3
    102    101    107    109 1  2.53826612E+02  2.26190476E-01  1
    102    101    107    109 1  4.01479835E+02  1.13095238E-01  3
    102    101    107    108 1  4.34043992E+02  2.26190476E-01  1
    102    101    107    108 1  9.42131976E+02  1.13095238E-01  3
    102    101    107    100 2  1.20861314E+02  1.00000000E+01
    100    101    102    103 1  3.61933806E+02  2.26190476E-01  1
    100    101    102    103 1  7.25801419E+02  1.13095238E-01  3
    107    101    102    103 1  2.39397662E+02  2.26190476E-01  1
    107    101    102    103 1  3.58192987E+02  1.13095238E-01  3
    101    102    103    104 1  3.62426584E+02  4.52380952E-01  1
    101    102    103    104 1  7.27279753E+02  2.26190476E-01  3
    102    103    104    105 1  3.57659846E+02  2.26190476E-01  1
    102    103    104    105 1  7.12979538E+02  1.13095238E-01  3
    102    103    104    106 1  5.39032959E+02  2.26190476E-01  1
    102    103    104    106 1  1.25709888E+03  1.13095238E-01  3
    107    109    110    111 1  3.61280861E+02  4.52380952E-01  1
    107    109    110    111 1  7.23842582E+02  2.26190476E-01  3
    109    110    116    117 1  3.12509834E+02  2.26190476E-01  1
    109    110    116    117 1  5.77529501E+02  1.13095238E-01  3
    109    110    116    118 1  4.93333276E+02  2.26190476E-01  1
    109    110    116    118 1  1.11999983E+03  1.13095238E-01  3
    117    110    116    118 2  1.80823442E+02  1.00000000E+01
    117    116    118    119 2  8.59412625E-01  5.00000000E+00
    110    116    118    119 2  1.80058395E+02  5.00000000E+00
    116    118    119    124 1  4.82607687E+02  4.52380952E-01  1
    116    118    119    124 1  1.08782306E+03  2.26190476E-01  3
    111    110    116    118 1  2.54071264E+02  2.26190476E-01  1
    111    110    116    118 1  4.02213791E+02  1.13095238E-01  3
    111    110    116    117 1  4.33247821E+02  2.26190476E-01  1
    111    110    116    117 1  9.39743464E+02  1.13095238E-01  3
    111    110    116    109 2  1.20737988E+02  1.00000000E+01
    109    110    111    112 1  3.62073307E+02  2.26190476E-01  1
    109    110    111    112 1  7.26219921E+02  1.13095238E-01  3
    116    110    111    112 1  2.39966445E+02  2.26190476E-01  1
    116    110    111    112 1  3.59899335E+02  1.13095238E-01  3
    110    111    112    113 1  3.62097974E+02  4.52380952E-01  1
    110    111    112    113 1  7.26293921E+02  2.26190476E-01  3
    111    112    113    114 1  3.57401207E+02  2.26190476E-01  1
    111    112    113    114 1  7.12203620E+02  1.13095238E-01  3
    111    112    113    115 1  5.39384477E+02  2.26190476E-01  1
    111    112    113    115 1  1.25815343E+03  1.13095238E-01  3
    116    118    119    120 1  3.60274756E+02  4.52380952E-01  1
    116    118    119    120 1  7.20824268E+02  2.26190476E-01  3
    118    119    124    125 1  3.12943653E+02  2.26190476E-01  1
    118    119    124    125 1  5.78830958E+02  1.13095238E-01  3
    118    119    124    126 1  4.93188290E+02  2.26190476E-01  1
    118    119    124    126 1  1.11956487E+03  1.13095238E-01  3
    125    119    124    126 2  1.80244638E+02  1.00000000E+01
    125    124    126    127 2  3.11362882E-01  5.00000000E+00
    119    124    126    127 2  1.80073697E+02  5.00000000E+00
    124    126    127    132 1  4.83072640E+02  4.52380952E-01  1
    124    126    127    132 1  1.08921792E+03  2.26190476E-01  3
    120    119    124    126 1  2.55108930E+02  2.26190476E-01  1
    120    119    124    126 1  4.05326790E+02  1.13095238E-01  3
    120    119    124    125 1  4.34864292E+02  2.26190476E-01  1
    120    119    124    125 1  9.44592877E+02  1.13095238E-01  3
    120    119    124    118 2  1.21920640E+02  1.00000000E+01
    118    119    120    121 1  4.82838296E+02  2.26190476E-01  1
    118    119    120    121 1  1.08851489E+03  1.13095238E-01  3
    124    119    120    121 1  3.60417732E+02  2.26190476E-01  1
    124    119    120    121 1  7.21253196E+02  1.13095238E-01  3
    119    120    121    122 1  2.80086208E+02  2.26190476E-01  1
    119    120    121    122 1  4.80258624E+02  1.13095238E-01  3
    119    120    121    123 1  4.61699235E+02  2.26190476E-01  1
    119    120    121    123 1  1.02509770E+03  1.13095238E-01  3
    124    126    127    128 1  3.59263687E+02  4.52380952E-01  1
    124    126    127    128 1  7.17791061E+02  2.26190476E-01  3
    126    127    132    133 1  3.12985033E+02  2.26190476E-01  1
    126    127    132    133 1  5.78955100E+02  1.13095238E-01  3
    126    127    132    134 1  4.92690420E+02  2.26190476E-01  1
    126    127    132    134 1  1.11807126E+03  1.13095238E-01  3
    133    127    132    134 2  1.79705387E+02  1.00000000E+01
    133    132    134    135 2  3.59877494E+02  5.00000000E+00
    127    132    134    135 2  1.80161595E+02  5.00000000E+00
    132    134    135    141 1  4.83009693E+02  4.52380952E-01  1
    132    134    135    141 1  1.08902908E+03  2.26190476E-01  3
    128    127    132    134 1  2.56268279E+02  2.26190476E-01  1
    128    127    132    134 1  4.08804837E+02  1.13095238E-01  3
    128    127    132    133 1  4.36562892E+02  2.26190476E-01  1
    128    127    132    133 1  9.49688676E+02  1.13095238E-01  3
    128    127    132    126 2  1.23577858E+02  1.00000000E+01
    126    127    128    129 1  4.82098769E+02  2.26190476E-01  1
    126    127    128    129 1  1.08629631E+03  1.13095238E-01  3
    132    127    128    129 1  3.58516667E+02  2.26190476E-01  1
    132    127    128    129 1  7.15550000E+02  1.13095238E-01  3
    127    128    129    130 1  3.64343893E+02  2.26190476E-01  1
    127    128    129    130 1  7.33031679E+02  1.13095238E-01  3
    127    128    129    131 1  4.87225234E+02  2.26190476E-01  1
    127    128    129    131 1  1.10167570E+03  1.13095238E-01  3
    128    129    130    131 2  1.24776468E+02  1.00000000E+01
    132    134    135    136 1  3.60250692E+02  4.52380952E-01  1
    132    134    135    136 1  7.20752077E+02  2.26190476E-01  3
    134    135    141    142 1  3.12677554E+02  2.26190476E-01  1
    134    135    141    142 1  5.78032662E+02  1.13095238E-01  3
    134    135    141    143 1  4.93092255E+02  2.26190476E-01  1
    134    135    141    143 1  1.11927677E+03  1.13095238E-01  3
    142    135    141    143 2  1.80414702E+02  1.00000000E+01
    142    141    143    144 2  3.08684646E-01  5.00000000E+00
    135    141    143    144 2  1.79905371E+02  5.00000000E+00
    141    143    144    150 1  4.83241568E+02  4.52380952E-01  1
    141    143    144    150 1  1.08972470E+03  2.26190476E-01  3
    136    135    141    143 1  2.55128834E+02  2.26190476E-01  1
    136    135    141    143 1  4.05386501E+02  1.13095238E-01  3
    136    135    141    142 1  4.34714132E+02  2.26190476E-01  1
    136    135    141    142 1  9.44142396E+02  1.13095238E-01  3
    136    135    141    134 2  1.22036578E+02  1.00000000E+01
    134    135    136    137 1  3.63456080E+02  2.26190476E-01  1
    134    135    136    137 1  7.30368240E+02  1.13095238E-01  3
    141    135    136    137 1  2.40595224E+02  2.26190476E-01  1
    141    135    136    137 1  3.61785673E+02  1.13095238E-01  3
    135    136    137    138 1  3.62905605E+02  4.52380952E-01  1
    135    136    137    138 1  7.28716816E+02  2.26190476E-01  3
    136    137    138    139 1  3.56756818E+02  4.52380952E-01  1
    136    137    138    139 1  7.10270454E+02  2.26190476E-01  3
    137    138    139    140 1  3.52861672E+02  4.52380952E-01  1
    137    138    139    140 1  6.98585015E+02  2.26190476E-01  3
    141    143    144    145 1  3.60028756E+02  4.52380952E-01  1
    141    143    144    145 1  7.20086268E+02  2.26190476E-01  3
    143    144    150    151 1  3.12699315E+02  2.26190476E-01  1
    143    144    150    151 1  5.78097946E+02  1.13095238E-01  3
    143    144    150    152 1  4.92424965E+02  2.26190476E-01  1
    143    144    150    152 1  1.11727490E+03  1.13095238E-01  3
    151    144    150    152 2  1.79725650E+02  1.00000000E+01
    151    150    152    153 2  3.59942566E+02  5.00000000E+00
    144    150    152    153 2  1.80206566E+02  5.00000000E+00
    150    152    153    159 1  4.83258698E+02  4.52380952E-01  1
    150    152    153    159 1  1.08977609E+03  2.26190476E-01  3
    145    144    150    152 1  2.54906353E+02  2.26190476E-01  1
    145    144    150    152 1  4.04719059E+02  1.13095238E-01  3
    145    144    150    151 1  4.35180703E+02  2.26190476E-01  1
    145    144    150    151 1  9.45542109E+02  1.13095238E-01  3
    145    144    150    143 2  1.22481388E+02  1.00000000E+01
    143    144    145    146 1  3.63089373E+02  2.26190476E-01  1
    143    144    145    146 1  7.29268119E+02  1.13095238E-01  3
    150    144    145    146 1  2.39980526E+02  2.26190476E-01  1
    150    144    145    146 1  3.59941577E+02  1.13095238E-01  3
    144    145    146    147 1  3.62922241E+02  4.52380952E-01  1
    144    145    146    147 1  7.28766722E+02  2.26190476E-01  3
    145    146    147    148 1  3.57132553E+02  4.52380952E-01  1
    145    146    147    148 1  7.11397660E+02  2.26190476E-01  3
    146    147    148    149 1  3.52769041E+02  4.52380952E-01  1
    146    147    148    149 1  6.98307124E+02  2.26190476E-01  3
    150    152    153    154 1  3.60894755E+02  4.52380952E-01  1
    150    152    153    154 1  7.22684266E+02  2.26190476E-01  3
    152    153    159    160 1  3.12594283E+02  2.26190476E-01  1
    152    153    159    160 1  5.77782850E+02  1.13095238E-01  3
    152    153    159    161 1  4.92555901E+02  2.26190476E-01  1
    152    153    159    161 1  1.11766770E+03  1.13095238E-01  3
    160    153    159    161 2  1.79961618E+02  1.00000000E+01
    160    159    161    162 2  3.59820511E+02  5.00000000E+00
    153    159    161    162 2  1.79857687E+02  5.00000000E+00
    159    161    162    168 1  4.83433621E+02  4.52380952E-01  1
    159    161    162    168 1  1.09030086E+03  2.26190476E-01  3
    154    153    159    161 1  2.55005499E+02  2.26190476E-01  1
    154    153    159    161 1  4.05016498E+02  1.13095238E-01  3
    154    153    159    160 1  4.35043882E+02  2.26190476E-01  1
    154    153    159    160 1  9.45131645E+02  1.13095238E-01  3
    154    153    159    152 2  1.22449598E+02  1.00000000E+01
    152    153    154    155 1  3.62036988E+02  2.26190476E-01  1
    152    153    154    155 1  7.26110965E+02  1.13095238E-01  3
    159    153    154    155 1  2.39351692E+02  2.26190476E-01  1
    159    153    154    155 1  3.58055075E+02  1.13095238E-01  3
    153    154    155    156 1  3.62527539E+02  4.52380952E-01  1
    153    154    155    156 1  7.27582616E+02  2.26190476E-01  3
    154    155    156    157 1  5.38865317E+02  2.26190476E-01  1
    154    155    156    157 1  1.25659595E+03  1.13095238E-01  3
    154    155    156    158 1  3.57592348E+02  2.26190476E-01  1
    154    155    156    158 1  7.12777045E+02  1.13095238E-01  3
    159    161    162    163 1  3.60233980E+02  4.52380952E-01  1
    159    161    162    163 1  7.20701939E+02  2.26190476E-01  3
    161    162    168    169 1  3.12327506E+02  2.26190476E-01  1
    161    162    168    169 1  5.76982518E+02  1.13095238E-01  3
    161    162    168    170 1  4.92980585E+02  2.26190476E-01  1
    161    162    168    170 1  1.11894175E+03  1.13095238E-01  3
    169    162    168    170 2  1.80653078E+02  1.00000000E+01
    169    168    170    171 2  5.66802635E-01  5.00000000E+00
    162    168    170    171 2  1.79934105E+02  5.00000000E+00
    168    170    171    172 1  4.82293021E+02  9.04761905E-01  1
    168    170    171    172 1  1.08687906E+03  4.52380952E-01  3
    163    162    168    170 1  2.55764964E+02  2.26190476E-01  1
    163    162    168    170 1  4.07294893E+02  1.13095238E-01  3
    163    162    168    169 1  4.35111886E+02  2.26190476E-01  1
    163    162    168    169 1  9.45335657E+02  1.13095238E-01  3
    163    162    168    161 2  1.22784380E+02  1.00000000E+01
    161    162    163    164 1  3.63142487E+02  2.26190476E-01  1
    161    162    163    164 1  7.29427462E+02  1.13095238E-01  3
    168    162    163    164 1  2.39723904E+02  2.26190476E-01  1
    168    162    163    164 1  3.59171711E+02  1.13095238E-01  3
    162    163    164    165 1  3.62712118E+02  4.52380952E-01  1
    162    163    164    165 1  7.28136354E+02  2.26190476E-01  3
    163    164    165    166 1  3.57181736E+02  4.52380952E-01  1
    163    164    165    166 1  7.11545208E+02  2.26190476E-01  3
    164    165    166    167 1  3.53091757E+02  4.52380952E-01  1
    164    165    166    167 1  6.99275271E+02  2.26190476E-01  3

 [ system ]
 ;name
Macromolecule

 [ molecules ]
 ;name   #molec
Macromolecule 1
