# Supplementary material for: Rapid interpretation of small-angle X-ray scattering data
Source: PLoS Comput Biol. 2019 Mar 22;15(3):e1006900. doi: 10.1371/journal.pcbi.1006900 (PMC6447237; doi:10.1371/journal.pcbi.1006900)
Supplement: S2 Archive — (ZIP) [file pcbi.1006900.s020.zip › S2_Archive/tut/intermediate/log.file]

mapping of gro file indexing to PDB file indexing
PDB -> gro
A
1 1
2 2
3 3
4 4
5 5
6 6
7 7
15 8
16 9
17 10
18 11
19 12
20 13
21 14
22 15
23 16
24 17
25 18
39 19
40 20
41 21
42 22
43 23
44 24
50 25
51 26
52 27
53 28
54 29
60 30
61 31
62 32
63 33
64 34
65 35
66 36
67 37
68 38
69 39
70 40
80 41
81 42
82 43
83 44
84 45
90 46
91 47
92 48
93 49
94 50
95 51
96 52
97 53
104 54
105 55
106 56
107 57
108 58
109 59
110 60
111 61
123 62
124 63
125 64
126 65
127 66
128 67
129 68
137 69
138 70
139 71
140 72
141 73
142 74
143 75
144 76
156 77
157 78
158 79
159 80
160 81
161 82
162 83
163 84
164 85
165 86
166 87
167 88
168 89
169 90
180 91
181 92
182 93
183 94
184 95
185 96
186 97
187 98
188 99
202 100
203 101
204 102
205 103
206 104
207 105
208 106
209 107
210 108
219 109
220 110
221 111
222 112
223 113
224 114
225 115
226 116
227 117
236 118
237 119
238 120
239 121
240 122
241 123
242 124
243 125
250 126
251 127
252 128
253 129
254 130
255 131
256 132
257 133
269 134
270 135
271 136
272 137
273 138
274 139
275 140
276 141
277 142
291 143
292 144
293 145
294 146
295 147
296 148
297 149
298 150
299 151
313 152
314 153
315 154
316 155
317 156
318 157
319 158
320 159
321 160
328 161
329 162
330 163
331 164
332 165
333 166
334 167
335 168
336 169
350 170
351 171
352 172
353 173
