# Supplementary material for: Rapid interpretation of small-angle X-ray scattering data
Source: PLoS Comput Biol. 2019 Mar 22;15(3):e1006900. doi: 10.1371/journal.pcbi.1006900 (PMC6447237; doi:10.1371/journal.pcbi.1006900)
Supplement: S2 Archive — (ZIP) [file pcbi.1006900.s020.zip › S2_Archive/tut/intermediate/rmsd_initial.xvg]

# This file was created Mon Feb  4 15:25:45 2019
# Created by:
# GROMACS:      gmx rms, VERSION 5.1-dev-20150223-461b58f
# Executable:   /home/marie/Programs/gromacs5XSMDOriginal/install/bin/gmx
# Library dir:  /home/marie/Programs/gromacs5XSMDOriginal/install/share/gromacs/top
# Command line:
#   gmx rms -s initial.gro -f run_processed.xtc -o rmsd_initial
# gmx rms is part of G R O M A C S:
#
# GRoups of Organic Molecules in ACtion for Science
#
@    title "RMSD"
@    xaxis  label "Time (ps)"
@    yaxis  label "RMSD (nm)"
@TYPE xy
@ subtitle "C-alpha after lsq fit to C-alpha"
   0.0000000    0.0000008
   0.0500000    0.0312532
   0.1000000    0.0550145
   0.1500000    0.0686612
   0.2000000    0.0720439
   0.2500000    0.0808250
   0.3000000    0.0843906
   0.3500000    0.0776054
   0.4000000    0.0765023
   0.4500000    0.0703490
   0.5000000    0.0684890
   0.5500000    0.0753710
   0.6000000    0.0804887
   0.6500000    0.0820243
   0.7000000    0.0914054
   0.7500000    0.0959870
   0.8000000    0.1007657
   0.8500000    0.1040528
   0.9000000    0.1049034
   0.9500000    0.1166941
   1.0000000    0.1214288
   1.0500000    0.1301494
   1.1000000    0.1311498
   1.1500000    0.1324108
   1.2000000    0.1255544
   1.2500000    0.1260349
   1.3000000    0.1291119
   1.3500000    0.1329338
   1.4000000    0.1307540
   1.4500000    0.1317397
   1.5000000    0.1309276
   1.5500000    0.1251391
   1.6000000    0.1263225
   1.6500000    0.1298369
   1.7000000    0.1309573
   1.7500000    0.1300371
   1.8000000    0.1384004
   1.8500000    0.1456948
   1.9000000    0.1453667
   1.9500000    0.1506059
   2.0000000    0.1513402
   2.0500000    0.1507162
   2.0999999    0.1502715
   2.1500001    0.1461409
   2.2000000    0.1466797
   2.2500000    0.1427017
   2.3000000    0.1418831
   2.3499999    0.1400101
   2.4000001    0.1399312
   2.4500000    0.1446365
   2.5000000    0.1512315
   2.5500000    0.1524908
   2.5999999    0.1543656
   2.6500001    0.1581891
   2.7000000    0.1652142
   2.7500000    0.1727257
   2.8000000    0.1716357
   2.8499999    0.1686103
   2.9000001    0.1689011
   2.9500000    0.1701611
   3.0000000    0.1683433
   3.0500000    0.1670926
   3.0999999    0.1681070
   3.1500001    0.1670386
   3.2000000    0.1616803
   3.2500000    0.1537206
   3.3000000    0.1529725
   3.3499999    0.1470694
   3.4000001    0.1506728
   3.4500000    0.1427779
   3.5000000    0.1448843
   3.5500000    0.1396560
   3.5999999    0.1444991
   3.6500001    0.1483136
   3.7000000    0.1484408
   3.7500000    0.1581461
   3.8000000    0.1568941
   3.8499999    0.1590545
   3.9000001    0.1594582
   3.9500000    0.1590072
   4.0000000    0.1584765
   4.0500002    0.1607567
   4.0999999    0.1625797
   4.1500001    0.1563989
   4.1999998    0.1583143
   4.2500000    0.1541779
   4.3000002    0.1564094
   4.3499999    0.1581770
   4.4000001    0.1540724
   4.4499998    0.1530762
   4.5000000    0.1537838
   4.5500002    0.1501369
   4.5999999    0.1522048
   4.6500001    0.1536012
   4.6999998    0.1479823
   4.7500000    0.1513258
   4.8000002    0.1514950
   4.8499999    0.1563987
   4.9000001    0.1563799
   4.9499998    0.1581379
   5.0000000    0.1612449
   5.0500002    0.1569223
   5.0999999    0.1587833
   5.1500001    0.1642384
   5.1999998    0.1703623
   5.2500000    0.1784339
   5.3000002    0.1752897
   5.3499999    0.1746263
   5.4000001    0.1757296
   5.4499998    0.1826980
   5.5000000    0.1883987
   5.5500002    0.1891704
   5.5999999    0.1830156
   5.6500001    0.1874510
   5.6999998    0.1855142
   5.7500000    0.1879484
   5.8000002    0.1903412
   5.8499999    0.1926096
   5.9000001    0.1914813
   5.9499998    0.1927668
   6.0000000    0.1911840
   6.0500002    0.1900707
   6.0999999    0.1944599
   6.1500001    0.1925181
   6.1999998    0.1923693
   6.2500000    0.1900465
   6.3000002    0.1872184
   6.3499999    0.1909950
   6.4000001    0.1958108
   6.4499998    0.1943613
   6.5000000    0.1978752
   6.5500002    0.2028390
   6.5999999    0.2004355
   6.6500001    0.2015804
   6.6999998    0.1984826
   6.7500000    0.1997831
   6.8000002    0.1995867
   6.8499999    0.1889218
   6.9000001    0.1941838
   6.9499998    0.1899984
   7.0000000    0.1849527
   7.0500002    0.1863475
   7.0999999    0.1780961
   7.1500001    0.1763592
   7.1999998    0.1795066
   7.2500000    0.1771216
   7.3000002    0.1748715
   7.3499999    0.1708888
   7.4000001    0.1711565
   7.4499998    0.1760565
   7.5000000    0.1732864
   7.5500002    0.1800793
   7.5999999    0.1822914
   7.6500001    0.1827349
   7.6999998    0.1871390
   7.7500000    0.1922713
   7.8000002    0.1838813
   7.8499999    0.1915233
   7.9000001    0.1813931
   7.9499998    0.1925375
   8.0000000    0.1883559
   8.0500002    0.1868012
   8.1000004    0.1867443
   8.1499996    0.1854751
   8.1999998    0.1880129
   8.2500000    0.1836686
   8.3000002    0.1841439
   8.3500004    0.1822537
   8.3999996    0.1843634
   8.4499998    0.1828897
   8.5000000    0.1854056
   8.5500002    0.1741167
   8.6000004    0.1731492
   8.6499996    0.1671351
   8.6999998    0.1619546
   8.7500000    0.1540662
   8.8000002    0.1522189
   8.8500004    0.1528947
   8.8999996    0.1494945
   8.9499998    0.1458122
   9.0000000    0.1441294
   9.0500002    0.1507906
   9.1000004    0.1492322
   9.1499996    0.1545756
   9.1999998    0.1573090
   9.2500000    0.1583219
   9.3000002    0.1532247
   9.3500004    0.1546219
   9.3999996    0.1505038
   9.4499998    0.1522513
   9.5000000    0.1510305
   9.5500002    0.1546214
   9.6000004    0.1527810
   9.6499996    0.1507245
   9.6999998    0.1486179
   9.7500000    0.1471933
   9.8000002    0.1456137
   9.8500004    0.1496926
   9.8999996    0.1478902
   9.9499998    0.1452784
  10.0000000    0.1461524
  10.0500002    0.1389346
  10.1000004    0.1409539
  10.1499996    0.1428892
  10.1999998    0.1389273
  10.2500000    0.1314940
  10.3000002    0.1293838
  10.3500004    0.1244053
  10.3999996    0.1210227
  10.4499998    0.1197609
  10.5000000    0.1190127
  10.5500002    0.1227860
  10.6000004    0.1350936
  10.6499996    0.1418621
  10.6999998    0.1482786
  10.7500000    0.1479263
  10.8000002    0.1495584
  10.8500004    0.1548784
  10.8999996    0.1529684
  10.9499998    0.1574919
  11.0000000    0.1579095
  11.0500002    0.1640140
  11.1000004    0.1668458
  11.1499996    0.1729280
  11.1999998    0.1855112
  11.2500000    0.1922517
  11.3000002    0.2043775
  11.3500004    0.2115643
  11.3999996    0.2135213
  11.4499998    0.2230767
  11.5000000    0.2289447
  11.5500002    0.2315837
  11.6000004    0.2382019
  11.6499996    0.2454253
  11.6999998    0.2552149
  11.7500000    0.2567228
  11.8000002    0.2639155
  11.8500004    0.2652984
  11.8999996    0.2667530
  11.9499998    0.2717400
  12.0000000    0.2734572
  12.0500002    0.2743481
  12.1000004    0.2777213
  12.1499996    0.2743148
  12.1999998    0.2712592
  12.2500000    0.2666848
  12.3000002    0.2649833
  12.3500004    0.2677837
  12.3999996    0.2678147
  12.4499998    0.2645503
  12.5000000    0.2609838
  12.5500002    0.2596178
  12.6000004    0.2659607
  12.6499996    0.2724437
  12.6999998    0.2848341
  12.7500000    0.2887912
  12.8000002    0.2881384
  12.8500004    0.2895995
  12.8999996    0.2877895
  12.9499998    0.2867351
  13.0000000    0.2915848
  13.0500002    0.2905139
  13.1000004    0.2918839
  13.1499996    0.2966734
  13.1999998    0.2938417
  13.2500000    0.2989320
  13.3000002    0.2988468
  13.3500004    0.3041618
  13.3999996    0.3021910
  13.4499998    0.3044415
  13.5000000    0.3044921
  13.5500002    0.3085109
  13.6000004    0.3119619
  13.6499996    0.3113325
  13.6999998    0.3179446
  13.7500000    0.3250215
  13.8000002    0.3306601
  13.8500004    0.3336693
  13.8999996    0.3383656
  13.9499998    0.3429291
  14.0000000    0.3465706
  14.0500002    0.3565647
  14.1000004    0.3567511
  14.1499996    0.3624039
  14.1999998    0.3679770
  14.2500000    0.3731948
  14.3000002    0.3863041
  14.3500004    0.3870809
  14.3999996    0.3897057
  14.4499998    0.3904867
  14.5000000    0.3895879
  14.5500002    0.3919645
  14.6000004    0.3886711
  14.6499996    0.3863381
  14.6999998    0.3822882
  14.7500000    0.3754934
  14.8000002    0.3650420
  14.8500004    0.3618170
  14.8999996    0.3613049
  14.9499998    0.3530260
  15.0000000    0.3522541
  15.0500002    0.3472793
  15.1000004    0.3356840
  15.1499996    0.3315570
  15.1999998    0.3238595
  15.2500000    0.3225836
  15.3000002    0.3179457
  15.3500004    0.3079607
  15.3999996    0.3016083
  15.4499998    0.2944950
  15.5000000    0.2899387
  15.5500002    0.2822683
  15.6000004    0.2808008
  15.6499996    0.2832274
  15.6999998    0.2849310
  15.7500000    0.2826608
  15.8000002    0.2874274
  15.8500004    0.2864887
  15.8999996    0.2820710
  15.9499998    0.2802500
  16.0000000    0.2794801
  16.0499992    0.2809166
  16.1000004    0.2831300
  16.1499996    0.2827307
  16.2000008    0.2768326
  16.2500000    0.2754440
  16.2999992    0.2733203
  16.3500004    0.2692607
  16.3999996    0.2671913
  16.4500008    0.2705942
  16.5000000    0.2601531
  16.5499992    0.2532896
  16.6000004    0.2504590
  16.6499996    0.2535814
  16.7000008    0.2542160
  16.7500000    0.2628784
  16.7999992    0.2651880
  16.8500004    0.2733864
  16.8999996    0.2787065
  16.9500008    0.2823679
  17.0000000    0.2778956
  17.0499992    0.2794407
  17.1000004    0.2834711
  17.1499996    0.2841926
  17.2000008    0.2860411
  17.2500000    0.2884798
  17.2999992    0.2900098
  17.3500004    0.2985523
  17.3999996    0.2934821
  17.4500008    0.2908160
  17.5000000    0.2856561
  17.5499992    0.2830779
  17.6000004    0.2804100
  17.6499996    0.2754427
  17.7000008    0.2745979
  17.7500000    0.2701881
  17.7999992    0.2662900
  17.8500004    0.2649801
  17.8999996    0.2588768
  17.9500008    0.2558021
  18.0000000    0.2531507
  18.0499992    0.2446362
  18.1000004    0.2400822
  18.1499996    0.2428378
  18.2000008    0.2398131
  18.2500000    0.2422934
  18.2999992    0.2403744
  18.3500004    0.2451777
  18.3999996    0.2500029
  18.4500008    0.2586680
  18.5000000    0.2592991
  18.5499992    0.2686636
  18.6000004    0.2706724
  18.6499996    0.2739867
  18.7000008    0.2719131
  18.7500000    0.2728539
  18.7999992    0.2723652
  18.8500004    0.2758664
  18.8999996    0.2766054
  18.9500008    0.2746836
  19.0000000    0.2699743
  19.0499992    0.2689854
  19.1000004    0.2689509
  19.1499996    0.2669781
  19.2000008    0.2667205
  19.2500000    0.2712853
  19.2999992    0.2691064
  19.3500004    0.2698429
  19.3999996    0.2688349
  19.4500008    0.2601918
  19.5000000    0.2565399
  19.5499992    0.2540539
  19.6000004    0.2547107
  19.6499996    0.2528838
  19.7000008    0.2535307
  19.7500000    0.2501964
  19.7999992    0.2490673
  19.8500004    0.2485434
  19.8999996    0.2486276
  19.9500008    0.2481122
  20.0000000    0.2463237
  20.0499992    0.2410297
  20.1000004    0.2312750
  20.1499996    0.2284697
  20.2000008    0.2313295
  20.2500000    0.2312689
  20.2999992    0.2280924
  20.3500004    0.2262412
  20.3999996    0.2230715
  20.4500008    0.2231947
  20.5000000    0.2238461
  20.5499992    0.2218354
  20.6000004    0.2187906
  20.6499996    0.2180316
  20.7000008    0.2212418
  20.7500000    0.2190546
  20.7999992    0.2232920
  20.8500004    0.2259985
  20.8999996    0.2259619
  20.9500008    0.2291317
  21.0000000    0.2309339
  21.0499992    0.2403399
  21.1000004    0.2465557
  21.1499996    0.2527721
  21.2000008    0.2628965
  21.2500000    0.2628115
  21.2999992    0.2671054
  21.3500004    0.2695639
  21.3999996    0.2842575
  21.4500008    0.2900758
  21.5000000    0.3020538
  21.5499992    0.3007892
  21.6000004    0.3041745
  21.6499996    0.2976668
  21.7000008    0.3066243
  21.7500000    0.2967492
  21.7999992    0.2919774
  21.8500004    0.2846879
  21.8999996    0.2770226
  21.9500008    0.2814603
  22.0000000    0.2763118
  22.0499992    0.2736498
  22.1000004    0.2657705
  22.1499996    0.2579141
  22.2000008    0.2579154
  22.2500000    0.2604674
  22.2999992    0.2643065
  22.3500004    0.2639412
  22.3999996    0.2616016
  22.4500008    0.2634532
  22.5000000    0.2669252
  22.5499992    0.2640739
  22.6000004    0.2659844
  22.6499996    0.2716727
  22.7000008    0.2776653
  22.7500000    0.2843612
  22.7999992    0.2903200
  22.8500004    0.2931663
  22.8999996    0.2947480
  22.9500008    0.3027612
  23.0000000    0.3081851
  23.0499992    0.3093497
  23.1000004    0.3111433
  23.1499996    0.3098402
  23.2000008    0.3137122
  23.2500000    0.3097336
  23.2999992    0.3056396
  23.3500004    0.3059841
  23.3999996    0.3157289
  23.4500008    0.3195353
  23.5000000    0.3145987
  23.5499992    0.3120154
  23.6000004    0.3211620
  23.6499996    0.3205814
  23.7000008    0.3175267
  23.7500000    0.3086987
  23.7999992    0.3102115
  23.8500004    0.3062436
  23.8999996    0.3078013
  23.9500008    0.3041953
  24.0000000    0.2948858
  24.0499992    0.2939578
  24.1000004    0.2907080
  24.1499996    0.2904449
  24.2000008    0.2846277
  24.2500000    0.2776727
  24.2999992    0.2675556
  24.3500004    0.2639137
  24.3999996    0.2533464
  24.4500008    0.2516589
  24.5000000    0.2514641
  24.5499992    0.2476794
  24.6000004    0.2483185
  24.6499996    0.2482778
  24.7000008    0.2468701
  24.7500000    0.2469932
  24.7999992    0.2458172
  24.8500004    0.2431521
  24.8999996    0.2416839
  24.9500008    0.2426236
  25.0000000    0.2418039
  25.0499992    0.2411099
  25.1000004    0.2431540
  25.1499996    0.2431645
  25.2000008    0.2535414
  25.2500000    0.2601430
  25.2999992    0.2593071
  25.3500004    0.2574489
  25.3999996    0.2582198
  25.4500008    0.2656826
  25.5000000    0.2704343
  25.5499992    0.2763012
  25.6000004    0.2811138
  25.6499996    0.2839983
  25.7000008    0.2869254
  25.7500000    0.2840015
  25.7999992    0.2794206
  25.8500004    0.2733310
  25.8999996    0.2668147
  25.9500008    0.2613043
  26.0000000    0.2607122
  26.0499992    0.2519945
  26.1000004    0.2473874
  26.1499996    0.2382852
  26.2000008    0.2323226
  26.2500000    0.2269863
  26.2999992    0.2258938
  26.3500004    0.2246940
  26.3999996    0.2245003
  26.4500008    0.2255093
  26.5000000    0.2244766
  26.5499992    0.2212958
  26.6000004    0.2100230
  26.6499996    0.2101278
  26.7000008    0.2038198
  26.7500000    0.2027537
  26.7999992    0.2032675
  26.8500004    0.2113503
  26.8999996    0.2191936
  26.9500008    0.2187317
  27.0000000    0.2255601
  27.0499992    0.2293454
  27.1000004    0.2285514
  27.1499996    0.2339905
  27.2000008    0.2330838
  27.2500000    0.2346189
  27.2999992    0.2353378
  27.3500004    0.2365290
  27.3999996    0.2329156
  27.4500008    0.2283289
  27.5000000    0.2211882
  27.5499992    0.2138115
  27.6000004    0.2087035
  27.6499996    0.2041565
  27.7000008    0.2011706
  27.7500000    0.1976234
  27.7999992    0.2014460
  27.8500004    0.2007194
  27.8999996    0.1960588
  27.9500008    0.1912185
  28.0000000    0.1914293
  28.0499992    0.1915920
  28.1000004    0.1920731
  28.1499996    0.1939312
  28.2000008    0.1932348
  28.2500000    0.1925822
  28.2999992    0.1958219
  28.3500004    0.1913343
  28.3999996    0.1893827
  28.4500008    0.1908107
  28.5000000    0.1882274
  28.5499992    0.1854910
  28.6000004    0.1876534
  28.6499996    0.1867381
  28.7000008    0.1916174
  28.7500000    0.1968015
  28.7999992    0.2010348
  28.8500004    0.2017617
  28.8999996    0.2033168
  28.9500008    0.2106752
  29.0000000    0.2175075
  29.0499992    0.2194839
  29.1000004    0.2216118
  29.1499996    0.2218287
  29.2000008    0.2184920
  29.2500000    0.2182164
  29.2999992    0.2131681
  29.3500004    0.2056983
  29.3999996    0.2051895
  29.4500008    0.2083772
  29.5000000    0.2027377
  29.5499992    0.2061463
  29.6000004    0.2099254
  29.6499996    0.2086486
  29.7000008    0.2152234
  29.7500000    0.2188502
  29.7999992    0.2203348
  29.8500004    0.2230687
  29.8999996    0.2270042
  29.9500008    0.2229482
  30.0000000    0.2176166
  30.0499992    0.2201846
  30.1000004    0.2167018
  30.1499996    0.2132003
  30.2000008    0.2097065
  30.2500000    0.2096335
  30.2999992    0.2134725
  30.3500004    0.2164440
  30.3999996    0.2161156
  30.4500008    0.2181928
  30.5000000    0.2191988
  30.5499992    0.2151345
  30.6000004    0.2133520
  30.6499996    0.2103440
  30.7000008    0.2123817
  30.7500000    0.2195798
  30.7999992    0.2209965
  30.8500004    0.2330653
  30.8999996    0.2393465
  30.9500008    0.2501781
  31.0000000    0.2629248
  31.0499992    0.2746119
  31.1000004    0.2809007
  31.1499996    0.2886170
  31.2000008    0.2936512
  31.2500000    0.2932341
  31.2999992    0.2960283
  31.3500004    0.2952852
  31.3999996    0.2971869
  31.4500008    0.2905496
  31.5000000    0.2861455
  31.5499992    0.2857071
  31.6000004    0.2830327
  31.6499996    0.2886345
  31.7000008    0.2914535
  31.7500000    0.2904387
  31.7999992    0.2852859
  31.8500004    0.2838422
  31.8999996    0.2817317
  31.9500008    0.2868278
  32.0000000    0.2826973
  32.0499992    0.2816492
  32.0999985    0.2831664
  32.1500015    0.2800011
  32.2000008    0.2801214
  32.2500000    0.2850471
  32.2999992    0.2884991
  32.3499985    0.2913041
  32.4000015    0.3005579
  32.4500008    0.2983584
  32.5000000    0.3000317
  32.5499992    0.2981654
  32.5999985    0.2946037
  32.6500015    0.2905855
  32.7000008    0.2909342
  32.7500000    0.2895123
  32.7999992    0.2864107
  32.8499985    0.2814211
  32.9000015    0.2816629
  32.9500008    0.2785167
  33.0000000    0.2797676
  33.0499992    0.2829346
  33.0999985    0.2823263
  33.1500015    0.2823450
  33.2000008    0.2793971
  33.2500000    0.2797506
  33.2999992    0.2738689
  33.3499985    0.2734307
  33.4000015    0.2720084
  33.4500008    0.2704952
  33.5000000    0.2729661
  33.5499992    0.2741620
  33.5999985    0.2774548
  33.6500015    0.2848096
  33.7000008    0.2890902
  33.7500000    0.2962797
  33.7999992    0.2974420
  33.8499985    0.2988841
  33.9000015    0.2981709
  33.9500008    0.2975579
  34.0000000    0.2941200
  34.0499992    0.2897001
  34.0999985    0.2925810
  34.1500015    0.2959763
  34.2000008    0.2918138
  34.2500000    0.2878950
  34.2999992    0.2926771
  34.3499985    0.2885375
  34.4000015    0.2881017
  34.4500008    0.2889423
  34.5000000    0.2875401
  34.5499992    0.2825194
  34.5999985    0.2777978
  34.6500015    0.2767223
  34.7000008    0.2698638
  34.7500000    0.2780955
  34.7999992    0.2800001
  34.8499985    0.2854614
  34.9000015    0.2821756
  34.9500008    0.2793797
  35.0000000    0.2768744
  35.0499992    0.2672772
  35.0999985    0.2547432
  35.1500015    0.2457890
  35.2000008    0.2407715
  35.2500000    0.2350636
  35.2999992    0.2283803
  35.3499985    0.2233821
  35.4000015    0.2189010
  35.4500008    0.2175995
  35.5000000    0.2166321
  35.5499992    0.2207375
  35.5999985    0.2268084
  35.6500015    0.2255260
  35.7000008    0.2279087
  35.7500000    0.2291553
  35.7999992    0.2286755
  35.8499985    0.2272076
  35.9000015    0.2278224
  35.9500008    0.2252071
  36.0000000    0.2193031
  36.0499992    0.2104494
  36.0999985    0.2085023
  36.1500015    0.2116406
  36.2000008    0.2120622
  36.2500000    0.2082896
  36.2999992    0.2051573
  36.3499985    0.2007361
  36.4000015    0.1981270
  36.4500008    0.1965921
  36.5000000    0.1945119
  36.5499992    0.1915199
  36.5999985    0.1889568
  36.6500015    0.1947904
  36.7000008    0.1965608
  36.7500000    0.1984790
  36.7999992    0.2007112
  36.8499985    0.1970879
  36.9000015    0.1928606
  36.9500008    0.1843026
  37.0000000    0.1813346
  37.0499992    0.1837768
  37.0999985    0.1819743
  37.1500015    0.1779002
  37.2000008    0.1790679
  37.2500000    0.1814932
  37.2999992    0.1780533
  37.3499985    0.1838088
  37.4000015    0.1857085
  37.4500008    0.1841788
  37.5000000    0.1936155
  37.5499992    0.1972961
  37.5999985    0.1960231
  37.6500015    0.1938740
  37.7000008    0.1903735
  37.7500000    0.1904938
  37.7999992    0.1904548
  37.8499985    0.1920694
  37.9000015    0.1957688
  37.9500008    0.1958275
  38.0000000    0.2004253
  38.0499992    0.2011204
  38.0999985    0.2028341
  38.1500015    0.2008820
  38.2000008    0.2003078
  38.2500000    0.1955055
  38.2999992    0.1914473
  38.3499985    0.1939285
  38.4000015    0.1909351
  38.4500008    0.1933749
  38.5000000    0.1936874
  38.5499992    0.1985596
  38.5999985    0.2019921
  38.6500015    0.2076864
  38.7000008    0.2095766
  38.7500000    0.2202045
  38.7999992    0.2274489
  38.8499985    0.2294845
  38.9000015    0.2338586
  38.9500008    0.2395432
  39.0000000    0.2420925
  39.0499992    0.2396689
  39.0999985    0.2427959
  39.1500015    0.2420743
  39.2000008    0.2373910
  39.2500000    0.2380090
  39.2999992    0.2411062
  39.3499985    0.2361405
  39.4000015    0.2345524
  39.4500008    0.2293990
  39.5000000    0.2241202
  39.5499992    0.2242968
  39.5999985    0.2264156
  39.6500015    0.2299801
  39.7000008    0.2399685
  39.7500000    0.2413346
  39.7999992    0.2455054
  39.8499985    0.2429655
  39.9000015    0.2398909
  39.9500008    0.2372833
  40.0000000    0.2410634
  40.0499992    0.2463095
  40.0999985    0.2453605
  40.1500015    0.2425971
  40.2000008    0.2464101
  40.2500000    0.2500437
  40.2999992    0.2524157
  40.3499985    0.2472796
  40.4000015    0.2537683
  40.4500008    0.2573992
  40.5000000    0.2621942
  40.5499992    0.2683183
  40.5999985    0.2690619
  40.6500015    0.2746421
  40.7000008    0.2705536
  40.7500000    0.2758967
  40.7999992    0.2754477
  40.8499985    0.2771618
  40.9000015    0.2744699
  40.9500008    0.2804985
  41.0000000    0.2809810
  41.0499992    0.2778587
  41.0999985    0.2726207
  41.1500015    0.2682228
  41.2000008    0.2644662
  41.2500000    0.2634422
  41.2999992    0.2662591
  41.3499985    0.2646337
  41.4000015    0.2620655
  41.4500008    0.2602116
  41.5000000    0.2569716
  41.5499992    0.2557397
  41.5999985    0.2571915
  41.6500015    0.2595933
  41.7000008    0.2595175
  41.7500000    0.2616612
  41.7999992    0.2708596
  41.8499985    0.2720572
  41.9000015    0.2784859
  41.9500008    0.2850410
  42.0000000    0.2937256
  42.0499992    0.3068651
  42.0999985    0.3153194
  42.1500015    0.3267756
  42.2000008    0.3319249
  42.2500000    0.3360419
  42.2999992    0.3307245
  42.3499985    0.3320928
  42.4000015    0.3290622
  42.4500008    0.3322266
  42.5000000    0.3322599
  42.5499992    0.3286563
  42.5999985    0.3239099
  42.6500015    0.3251737
  42.7000008    0.3214532
  42.7500000    0.3134243
  42.7999992    0.3040172
  42.8499985    0.3043640
  42.9000015    0.3005215
  42.9500008    0.3043545
  43.0000000    0.3041818
  43.0499992    0.2993051
  43.0999985    0.2903499
  43.1500015    0.2774287
  43.2000008    0.2739015
  43.2500000    0.2629983
  43.2999992    0.2640351
  43.3499985    0.2566554
  43.4000015    0.2438630
  43.4500008    0.2366098
  43.5000000    0.2253810
  43.5499992    0.2196317
  43.5999985    0.2178708
  43.6500015    0.2141406
  43.7000008    0.2154955
  43.7500000    0.2114842
  43.7999992    0.2096023
  43.8499985    0.2095701
  43.9000015    0.2145738
  43.9500008    0.2130646
  44.0000000    0.2213434
  44.0499992    0.2245374
  44.0999985    0.2253276
  44.1500015    0.2282115
  44.2000008    0.2315810
  44.2500000    0.2446623
  44.2999992    0.2465007
  44.3499985    0.2552294
  44.4000015    0.2634899
  44.4500008    0.2736199
  44.5000000    0.2755484
  44.5499992    0.2781334
  44.5999985    0.2810093
  44.6500015    0.2842496
  44.7000008    0.2901305
  44.7500000    0.2947085
  44.7999992    0.2939190
  44.8499985    0.2934305
  44.9000015    0.2975581
  44.9500008    0.3067788
  45.0000000    0.3067770
  45.0499992    0.3090238
  45.0999985    0.3095053
  45.1500015    0.3190238
  45.2000008    0.3244619
  45.2500000    0.3320132
  45.2999992    0.3429046
  45.3499985    0.3455935
  45.4000015    0.3549659
  45.4500008    0.3570281
  45.5000000    0.3620140
  45.5499992    0.3695816
  45.5999985    0.3728160
  45.6500015    0.3742901
  45.7000008    0.3716212
  45.7500000    0.3775751
  45.7999992    0.3800265
  45.8499985    0.3762048
  45.9000015    0.3730980
  45.9500008    0.3687704
  46.0000000    0.3627141
  46.0499992    0.3658048
  46.0999985    0.3690268
  46.1500015    0.3751343
  46.2000008    0.3712689
  46.2500000    0.3736133
  46.2999992    0.3741748
  46.3499985    0.3790864
  46.4000015    0.3761002
  46.4500008    0.3789992
  46.5000000    0.3800053
  46.5499992    0.3739932
  46.5999985    0.3699049
  46.6500015    0.3650669
  46.7000008    0.3688561
  46.7500000    0.3665384
  46.7999992    0.3628006
  46.8499985    0.3646351
  46.9000015    0.3666135
  46.9500008    0.3630258
  47.0000000    0.3601396
  47.0499992    0.3539835
  47.0999985    0.3554777
  47.1500015    0.3533987
  47.2000008    0.3520249
  47.2500000    0.3485488
  47.2999992    0.3511506
  47.3499985    0.3533230
  47.4000015    0.3536842
  47.4500008    0.3591915
  47.5000000    0.3539852
  47.5499992    0.3526047
  47.5999985    0.3572075
  47.6500015    0.3623022
  47.7000008    0.3651709
  47.7500000    0.3637273
  47.7999992    0.3602345
  47.8499985    0.3643648
  47.9000015    0.3611154
  47.9500008    0.3570853
  48.0000000    0.3536260
  48.0499992    0.3477297
  48.0999985    0.3481102
  48.1500015    0.3443687
  48.2000008    0.3509592
  48.2500000    0.3503611
  48.2999992    0.3504801
  48.3499985    0.3476565
  48.4000015    0.3472296
  48.4500008    0.3427102
  48.5000000    0.3431107
  48.5499992    0.3446233
  48.5999985    0.3455199
  48.6500015    0.3517986
  48.7000008    0.3557223
  48.7500000    0.3554322
  48.7999992    0.3478831
  48.8499985    0.3386113
  48.9000015    0.3306391
  48.9500008    0.3243264
  49.0000000    0.3173296
  49.0499992    0.3132610
  49.0999985    0.3077731
  49.1500015    0.3068973
  49.2000008    0.3060899
  49.2500000    0.3029061
  49.2999992    0.3079728
  49.3499985    0.3109041
  49.4000015    0.3126546
  49.4500008    0.3117906
  49.5000000    0.3155844
  49.5499992    0.3154183
  49.5999985    0.3133226
  49.6500015    0.3020276
  49.7000008    0.2977930
  49.7500000    0.2863566
  49.7999992    0.2814855
  49.8499985    0.2760869
  49.9000015    0.2762530
  49.9500008    0.2843505
  50.0000000    0.2907564
  50.0499992    0.2936219
  50.0999985    0.2966118
  50.1500015    0.2946008
  50.2000008    0.2951655
  50.2500000    0.2936309
  50.2999992    0.2964484
  50.3499985    0.3065172
  50.4000015    0.3107353
  50.4500008    0.3166701
  50.5000000    0.3227216
  50.5499992    0.3296431
  50.5999985    0.3317599
  50.6500015    0.3300678
  50.7000008    0.3289283
  50.7500000    0.3249120
  50.7999992    0.3214952
  50.8499985    0.3226520
  50.9000015    0.3256841
  50.9500008    0.3297712
  51.0000000    0.3265887
  51.0499992    0.3342265
  51.0999985    0.3414350
  51.1500015    0.3510596
  51.2000008    0.3463313
  51.2500000    0.3431829
  51.2999992    0.3404073
  51.3499985    0.3372070
  51.4000015    0.3374462
  51.4500008    0.3413352
  51.5000000    0.3397626
  51.5499992    0.3370076
  51.5999985    0.3342519
  51.6500015    0.3398988
  51.7000008    0.3371135
  51.7500000    0.3294145
  51.7999992    0.3311044
  51.8499985    0.3371362
  51.9000015    0.3363165
  51.9500008    0.3404163
  52.0000000    0.3424502
  52.0499992    0.3500622
  52.0999985    0.3537437
  52.1500015    0.3597226
  52.2000008    0.3582018
  52.2500000    0.3621910
  52.2999992    0.3545668
  52.3499985    0.3617584
  52.4000015    0.3681797
  52.4500008    0.3732040
  52.5000000    0.3758092
  52.5499992    0.3820034
  52.5999985    0.3863870
  52.6500015    0.3898179
  52.7000008    0.3917772
  52.7500000    0.3975564
  52.7999992    0.3985334
  52.8499985    0.3964981
  52.9000015    0.3966428
  52.9500008    0.4058021
  53.0000000    0.4050687
  53.0499992    0.4119495
  53.0999985    0.4161271
  53.1500015    0.4193224
  53.2000008    0.4212255
  53.2500000    0.4182534
  53.2999992    0.4112349
  53.3499985    0.4097282
  53.4000015    0.4074865
  53.4500008    0.4068496
  53.5000000    0.3985085
  53.5499992    0.4020247
  53.5999985    0.4024611
  53.6500015    0.4034865
  53.7000008    0.4060334
  53.7500000    0.4089708
  53.7999992    0.4054182
  53.8499985    0.4034775
  53.9000015    0.4059999
  53.9500008    0.4062601
  54.0000000    0.4140088
  54.0499992    0.4176176
  54.0999985    0.4202881
  54.1500015    0.4222859
  54.2000008    0.4245824
  54.2500000    0.4216394
  54.2999992    0.4321585
  54.3499985    0.4267267
  54.4000015    0.4281224
  54.4500008    0.4262733
  54.5000000    0.4335360
  54.5499992    0.4316339
  54.5999985    0.4364511
  54.6500015    0.4383611
  54.7000008    0.4469424
  54.7500000    0.4513328
  54.7999992    0.4490112
  54.8499985    0.4539709
  54.9000015    0.4583707
  54.9500008    0.4607901
  55.0000000    0.4614576
  55.0499992    0.4670686
  55.0999985    0.4676147
  55.1500015    0.4691376
  55.2000008    0.4716797
  55.2500000    0.4754377
  55.2999992    0.4713005
  55.3499985    0.4695515
  55.4000015    0.4712834
  55.4500008    0.4659542
  55.5000000    0.4632066
  55.5499992    0.4622340
  55.5999985    0.4624780
  55.6500015    0.4616827
  55.7000008    0.4609227
  55.7500000    0.4541032
  55.7999992    0.4502207
  55.8499985    0.4460588
  55.9000015    0.4414097
  55.9500008    0.4293434
  56.0000000    0.4216617
  56.0499992    0.4159117
  56.0999985    0.4126351
  56.1500015    0.4159503
  56.2000008    0.4131772
  56.2500000    0.4116873
  56.2999992    0.4128370
  56.3499985    0.4140928
  56.4000015    0.4136473
  56.4500008    0.4166325
  56.5000000    0.4146506
  56.5499992    0.4151126
  56.5999985    0.4140933
  56.6500015    0.4134218
  56.7000008    0.4204736
  56.7500000    0.4218820
  56.7999992    0.4158547
  56.8499985    0.4140769
  56.9000015    0.4157937
  56.9500008    0.4119397
  57.0000000    0.4119689
  57.0499992    0.4137765
  57.0999985    0.4222713
  57.1500015    0.4225780
  57.2000008    0.4207972
  57.2500000    0.4168070
  57.2999992    0.4113349
  57.3499985    0.4041652
  57.4000015    0.4040440
  57.4500008    0.4022171
  57.5000000    0.4015345
  57.5499992    0.3996134
  57.5999985    0.3964336
  57.6500015    0.3953723
  57.7000008    0.3988568
  57.7500000    0.3935230
  57.7999992    0.3924548
  57.8499985    0.3896007
  57.9000015    0.3867392
  57.9500008    0.3893197
  58.0000000    0.3836188
  58.0499992    0.3810595
  58.0999985    0.3725916
  58.1500015    0.3737085
  58.2000008    0.3736404
  58.2500000    0.3730869
  58.2999992    0.3738373
  58.3499985    0.3720281
  58.4000015    0.3675691
  58.4500008    0.3644927
  58.5000000    0.3614357
  58.5499992    0.3604712
  58.5999985    0.3565328
  58.6500015    0.3581141
  58.7000008    0.3576184
  58.7500000    0.3589022
  58.7999992    0.3652003
  58.8499985    0.3679022
  58.9000015    0.3711747
  58.9500008    0.3722969
  59.0000000    0.3788309
  59.0499992    0.3792892
  59.0999985    0.3784562
  59.1500015    0.3757740
  59.2000008    0.3725267
  59.2500000    0.3697123
  59.2999992    0.3721621
  59.3499985    0.3688117
  59.4000015    0.3619577
  59.4500008    0.3589711
  59.5000000    0.3625013
  59.5499992    0.3610259
  59.5999985    0.3614691
  59.6500015    0.3577972
  59.7000008    0.3614790
  59.7500000    0.3606181
  59.7999992    0.3634426
  59.8499985    0.3660248
  59.9000015    0.3660143
  59.9500008    0.3670420
  60.0000000    0.3686174
  60.0499992    0.3668756
  60.0999985    0.3651075
  60.1500015    0.3673793
  60.2000008    0.3631372
  60.2500000    0.3638517
  60.2999992    0.3590538
  60.3499985    0.3588058
  60.4000015    0.3506522
  60.4500008    0.3483726
  60.5000000    0.3508597
  60.5499992    0.3432410
  60.5999985    0.3382189
  60.6500015    0.3360692
  60.7000008    0.3431695
  60.7500000    0.3380246
  60.7999992    0.3468304
  60.8499985    0.3480656
  60.9000015    0.3477091
  60.9500008    0.3538793
  61.0000000    0.3565688
  61.0499992    0.3568563
  61.0999985    0.3632465
  61.1500015    0.3676220
  61.2000008    0.3707022
  61.2500000    0.3732250
  61.2999992    0.3772262
  61.3499985    0.3789101
  61.4000015    0.3812581
  61.4500008    0.3824559
  61.5000000    0.3832492
  61.5499992    0.3804417
  61.5999985    0.3753358
  61.6500015    0.3729823
  61.7000008    0.3699294
  61.7500000    0.3697067
  61.7999992    0.3715582
  61.8499985    0.3721372
  61.9000015    0.3753803
  61.9500008    0.3754072
  62.0000000    0.3737769
  62.0499992    0.3685594
  62.0999985    0.3689257
  62.1500015    0.3688415
  62.2000008    0.3663748
  62.2500000    0.3617158
  62.2999992    0.3558095
  62.3499985    0.3522128
  62.4000015    0.3443073
  62.4500008    0.3389267
  62.5000000    0.3290424
  62.5499992    0.3253047
  62.5999985    0.3244129
  62.6500015    0.3192936
  62.7000008    0.3238047
  62.7500000    0.3221403
  62.7999992    0.3240716
  62.8499985    0.3215393
  62.9000015    0.3150440
  62.9500008    0.3125489
  63.0000000    0.3055522
  63.0499992    0.3095648
  63.0999985    0.3086508
  63.1500015    0.3167604
  63.2000008    0.3209823
  63.2500000    0.3197322
  63.2999992    0.3168806
  63.3499985    0.3139230
  63.4000015    0.3120250
  63.4500008    0.3078209
  63.5000000    0.3009428
  63.5499992    0.2892851
  63.5999985    0.2859878
  63.6500015    0.2848221
  63.7000008    0.2851433
  63.7500000    0.2873629
  63.7999992    0.2897414
  63.8499985    0.2927764
  63.9000015    0.2943774
  63.9500008    0.2927549
  64.0000000    0.2904001
  64.0500031    0.2830105
  64.0999985    0.2827002
  64.1500015    0.2894149
  64.1999969    0.2916246
  64.2500000    0.2956174
  64.3000031    0.2962159
  64.3499985    0.2970120
  64.4000015    0.3005434
  64.4499969    0.3139888
  64.5000000    0.3244561
  64.5500031    0.3342137
  64.5999985    0.3380969
  64.6500015    0.3508322
  64.6999969    0.3512949
  64.7500000    0.3485350
  64.8000031    0.3412971
  64.8499985    0.3334864
  64.9000015    0.3284491
  64.9499969    0.3238344
  65.0000000    0.3262052
  65.0500031    0.3232309
  65.0999985    0.3246073
  65.1500015    0.3225968
  65.1999969    0.3204584
  65.2500000    0.3213689
  65.3000031    0.3163344
  65.3499985    0.3146389
  65.4000015    0.3166286
  65.4499969    0.3170705
  65.5000000    0.3233382
  65.5500031    0.3157077
  65.5999985    0.3158611
  65.6500015    0.3175695
  65.6999969    0.3172264
  65.7500000    0.3244513
  65.8000031    0.3260324
  65.8499985    0.3242767
  65.9000015    0.3236024
  65.9499969    0.3182613
  66.0000000    0.3124506
  66.0500031    0.3039642
  66.0999985    0.2970746
  66.1500015    0.2869522
  66.1999969    0.2807719
  66.2500000    0.2753671
  66.3000031    0.2649674
  66.3499985    0.2646033
  66.4000015    0.2653361
  66.4499969    0.2678461
  66.5000000    0.2699211
  66.5500031    0.2710732
  66.5999985    0.2704977
  66.6500015    0.2766387
  66.6999969    0.2786239
  66.7500000    0.2789330
  66.8000031    0.2801551
  66.8499985    0.2805812
  66.9000015    0.2864331
  66.9499969    0.2944954
  67.0000000    0.3054265
  67.0500031    0.3141658
  67.0999985    0.3244542
  67.1500015    0.3311483
  67.1999969    0.3347042
  67.2500000    0.3393470
  67.3000031    0.3380426
  67.3499985    0.3383231
  67.4000015    0.3471204
  67.4499969    0.3542075
  67.5000000    0.3535326
  67.5500031    0.3556004
  67.5999985    0.3540373
  67.6500015    0.3531575
  67.6999969    0.3541094
  67.7500000    0.3525073
  67.8000031    0.3504825
  67.8499985    0.3495443
  67.9000015    0.3510363
  67.9499969    0.3567999
  68.0000000    0.3565662
  68.0500031    0.3592788
  68.0999985    0.3549641
  68.1500015    0.3544275
  68.1999969    0.3523923
  68.2500000    0.3464341
  68.3000031    0.3431716
  68.3499985    0.3449268
  68.4000015    0.3532906
  68.4499969    0.3574766
  68.5000000    0.3546343
  68.5500031    0.3595064
  68.5999985    0.3670944
  68.6500015    0.3740669
  68.6999969    0.3740725
  68.7500000    0.3809226
  68.8000031    0.3808063
  68.8499985    0.3857470
  68.9000015    0.3774600
  68.9499969    0.3807863
  69.0000000    0.3838387
  69.0500031    0.3808766
  69.0999985    0.3820354
  69.1500015    0.3846651
  69.1999969    0.3900649
  69.2500000    0.3857024
  69.3000031    0.3814112
  69.3499985    0.3728508
  69.4000015    0.3685261
  69.4499969    0.3722197
  69.5000000    0.3671449
  69.5500031    0.3725359
  69.5999985    0.3702310
  69.6500015    0.3673682
  69.6999969    0.3700793
  69.7500000    0.3752501
  69.8000031    0.3767125
  69.8499985    0.3756250
  69.9000015    0.3763110
  69.9499969    0.3740512
  70.0000000    0.3711230
  70.0500031    0.3727908
  70.0999985    0.3725007
  70.1500015    0.3767791
  70.1999969    0.3784874
  70.2500000    0.3754873
  70.3000031    0.3831624
  70.3499985    0.3821087
  70.4000015    0.3919870
  70.4499969    0.3997116
  70.5000000    0.4039916
  70.5500031    0.4005619
  70.5999985    0.4026794
  70.6500015    0.4034176
  70.6999969    0.3978357
  70.7500000    0.3986579
  70.8000031    0.3983955
  70.8499985    0.3974220
  70.9000015    0.3997656
  70.9499969    0.4038092
  71.0000000    0.4021601
  71.0500031    0.3968266
  71.0999985    0.3993486
  71.1500015    0.4005488
  71.1999969    0.3995587
  71.2500000    0.4030426
  71.3000031    0.3996823
  71.3499985    0.4025415
  71.4000015    0.4068575
  71.4499969    0.4022610
  71.5000000    0.4018988
  71.5500031    0.3974470
  71.5999985    0.3958795
  71.6500015    0.3960302
  71.6999969    0.4012632
  71.7500000    0.4008653
  71.8000031    0.4006566
  71.8499985    0.4028335
  71.9000015    0.4063732
  71.9499969    0.4077070
  72.0000000    0.4079711
  72.0500031    0.4055806
  72.0999985    0.4045187
  72.1500015    0.4053236
  72.1999969    0.4157821
  72.2500000    0.4208887
  72.3000031    0.4271921
  72.3499985    0.4325466
  72.4000015    0.4370948
  72.4499969    0.4371431
  72.5000000    0.4344165
  72.5500031    0.4275406
  72.5999985    0.4299702
  72.6500015    0.4214956
  72.6999969    0.4118473
  72.7500000    0.4121034
  72.8000031    0.4097950
  72.8499985    0.4102609
  72.9000015    0.4100054
  72.9499969    0.4179285
  73.0000000    0.4203477
  73.0500031    0.4291873
  73.0999985    0.4295030
  73.1500015    0.4214184
  73.1999969    0.4222743
  73.2500000    0.4244994
  73.3000031    0.4225063
  73.3499985    0.4240320
  73.4000015    0.4190568
  73.4499969    0.4237277
  73.5000000    0.4237873
  73.5500031    0.4332907
  73.5999985    0.4361354
  73.6500015    0.4382673
  73.6999969    0.4337445
  73.7500000    0.4326205
  73.8000031    0.4311186
  73.8499985    0.4304879
  73.9000015    0.4265753
  73.9499969    0.4297148
  74.0000000    0.4279813
  74.0500031    0.4286830
  74.0999985    0.4255457
  74.1500015    0.4268309
  74.1999969    0.4245823
  74.2500000    0.4213139
  74.3000031    0.4205649
  74.3499985    0.4147981
  74.4000015    0.4130122
  74.4499969    0.4106689
  74.5000000    0.4058993
  74.5500031    0.4036297
  74.5999985    0.4017602
  74.6500015    0.4038638
  74.6999969    0.4020641
  74.7500000    0.3958458
  74.8000031    0.3927286
  74.8499985    0.3910764
  74.9000015    0.3921123
  74.9499969    0.3973124
  75.0000000    0.3941222
  75.0500031    0.3959756
  75.0999985    0.3941082
  75.1500015    0.3944113
  75.1999969    0.4005474
  75.2500000    0.3919907
  75.3000031    0.3985815
  75.3499985    0.3881899
  75.4000015    0.3843474
  75.4499969    0.3756196
  75.5000000    0.3734120
  75.5500031    0.3672813
  75.5999985    0.3680227
  75.6500015    0.3683046
  75.6999969    0.3679016
  75.7500000    0.3637592
  75.8000031    0.3609816
  75.8499985    0.3545533
  75.9000015    0.3453155
  75.9499969    0.3422310
  76.0000000    0.3465152
  76.0500031    0.3507098
  76.0999985    0.3511817
  76.1500015    0.3610716
  76.1999969    0.3691369
  76.2500000    0.3808133
  76.3000031    0.3904713
  76.3499985    0.3974817
  76.4000015    0.3995270
  76.4499969    0.3993928
  76.5000000    0.4088602
  76.5500031    0.4117821
  76.5999985    0.4122411
  76.6500015    0.4127555
  76.6999969    0.4126595
  76.7500000    0.4142830
  76.8000031    0.4120291
  76.8499985    0.4114763
  76.9000015    0.4004900
  76.9499969    0.4001932
  77.0000000    0.3898625
  77.0500031    0.3895610
  77.0999985    0.3910117
  77.1500015    0.3939715
  77.1999969    0.3892999
  77.2500000    0.3954917
  77.3000031    0.3923037
  77.3499985    0.3900818
  77.4000015    0.3881010
  77.4499969    0.3885532
  77.5000000    0.3914449
  77.5500031    0.3904531
  77.5999985    0.3892972
  77.6500015    0.3827206
  77.6999969    0.3799888
  77.7500000    0.3784518
  77.8000031    0.3690920
  77.8499985    0.3585047
  77.9000015    0.3570608
  77.9499969    0.3598301
  78.0000000    0.3577923
  78.0500031    0.3607903
  78.0999985    0.3622446
  78.1500015    0.3614727
  78.1999969    0.3566587
  78.2500000    0.3595480
  78.3000031    0.3560730
  78.3499985    0.3597816
  78.4000015    0.3606411
  78.4499969    0.3672404
  78.5000000    0.3690703
  78.5500031    0.3788656
  78.5999985    0.3783381
  78.6500015    0.3822721
  78.6999969    0.3863415
  78.7500000    0.3873715
  78.8000031    0.3833467
  78.8499985    0.3821599
  78.9000015    0.3814968
  78.9499969    0.3813689
  79.0000000    0.3779364
  79.0500031    0.3765471
  79.0999985    0.3708137
  79.1500015    0.3675652
  79.1999969    0.3615120
  79.2500000    0.3599882
  79.3000031    0.3648335
  79.3499985    0.3704100
  79.4000015    0.3729464
  79.4499969    0.3754273
  79.5000000    0.3795899
  79.5500031    0.3785575
  79.5999985    0.3848338
  79.6500015    0.3885565
  79.6999969    0.4016964
  79.7500000    0.4055704
  79.8000031    0.4114310
  79.8499985    0.4165893
  79.9000015    0.4241678
  79.9499969    0.4315061
  80.0000000    0.4342791
  80.0500031    0.4370587
  80.0999985    0.4425550
  80.1500015    0.4463319
  80.1999969    0.4444254
  80.2500000    0.4417613
  80.3000031    0.4453195
  80.3499985    0.4441751
  80.4000015    0.4471824
  80.4499969    0.4329380
  80.5000000    0.4289640
  80.5500031    0.4277178
  80.5999985    0.4236434
  80.6500015    0.4234749
  80.6999969    0.4194593
  80.7500000    0.4185737
  80.8000031    0.4186206
  80.8499985    0.4144787
  80.9000015    0.4089658
  80.9499969    0.4012302
  81.0000000    0.3886459
  81.0500031    0.3813149
  81.0999985    0.3759129
  81.1500015    0.3689119
  81.1999969    0.3646370
  81.2500000    0.3620040
  81.3000031    0.3642094
  81.3499985    0.3638690
  81.4000015    0.3641877
  81.4499969    0.3618379
  81.5000000    0.3611600
  81.5500031    0.3635734
  81.5999985    0.3634293
  81.6500015    0.3584293
  81.6999969    0.3555697
  81.7500000    0.3515171
  81.8000031    0.3406459
  81.8499985    0.3379161
  81.9000015    0.3275385
  81.9499969    0.3198022
  82.0000000    0.3118913
  82.0500031    0.3068106
  82.0999985    0.3012174
  82.1500015    0.3061020
  82.1999969    0.3034572
  82.2500000    0.2989538
  82.3000031    0.2914358
  82.3499985    0.2806928
  82.4000015    0.2661707
  82.4499969    0.2554876
  82.5000000    0.2437093
  82.5500031    0.2452068
  82.5999985    0.2348307
  82.6500015    0.2278480
  82.6999969    0.2150048
  82.7500000    0.2074136
  82.8000031    0.2060764
  82.8499985    0.2039805
  82.9000015    0.2042777
  82.9499969    0.2017471
  83.0000000    0.1969364
  83.0500031    0.1934163
  83.0999985    0.1939393
  83.1500015    0.1905091
  83.1999969    0.1889808
  83.2500000    0.1840848
  83.3000031    0.1778030
  83.3499985    0.1670490
  83.4000015    0.1629607
  83.4499969    0.1600548
  83.5000000    0.1588560
  83.5500031    0.1568006
  83.5999985    0.1596289
  83.6500015    0.1496490
  83.6999969    0.1461344
  83.7500000    0.1450567
  83.8000031    0.1434938
  83.8499985    0.1476142
  83.9000015    0.1484056
  83.9499969    0.1457163
  84.0000000    0.1446686
  84.0500031    0.1436025
  84.0999985    0.1408333
  84.1500015    0.1371330
  84.1999969    0.1388841
  84.2500000    0.1350409
  84.3000031    0.1343135
  84.3499985    0.1272315
  84.4000015    0.1250569
  84.4499969    0.1218282
  84.5000000    0.1191566
  84.5500031    0.1191562
  84.5999985    0.1206916
  84.6500015    0.1189113
  84.6999969    0.1244652
  84.7500000    0.1240866
  84.8000031    0.1282205
  84.8499985    0.1326103
  84.9000015    0.1391387
  84.9499969    0.1388993
  85.0000000    0.1430624
  85.0500031    0.1491098
  85.0999985    0.1535435
  85.1500015    0.1548071
  85.1999969    0.1535940
  85.2500000    0.1494945
  85.3000031    0.1432054
  85.3499985    0.1394950
  85.4000015    0.1476476
  85.4499969    0.1476157
  85.5000000    0.1457144
  85.5500031    0.1492037
  85.5999985    0.1551957
  85.6500015    0.1615837
  85.6999969    0.1553304
  85.7500000    0.1625831
  85.8000031    0.1660626
  85.8499985    0.1726087
  85.9000015    0.1683864
  85.9499969    0.1725970
  86.0000000    0.1780169
  86.0500031    0.1844200
  86.0999985    0.1857369
  86.1500015    0.1888810
  86.1999969    0.1914714
  86.2500000    0.1888024
  86.3000031    0.1885981
  86.3499985    0.1877287
  86.4000015    0.1873131
  86.4499969    0.1917231
  86.5000000    0.1918517
  86.5500031    0.1933666
  86.5999985    0.1994011
  86.6500015    0.1999079
  86.6999969    0.2076962
  86.7500000    0.2123022
  86.8000031    0.2164824
  86.8499985    0.2166510
  86.9000015    0.2203667
  86.9499969    0.2174409
  87.0000000    0.2138452
  87.0500031    0.2180756
  87.0999985    0.2171248
  87.1500015    0.2196191
  87.1999969    0.2198102
  87.2500000    0.2208482
  87.3000031    0.2187095
  87.3499985    0.2230645
  87.4000015    0.2250093
  87.4499969    0.2248134
  87.5000000    0.2200593
  87.5500031    0.2264987
  87.5999985    0.2304792
  87.6500015    0.2308674
  87.6999969    0.2365685
  87.7500000    0.2368415
  87.8000031    0.2324321
  87.8499985    0.2349176
  87.9000015    0.2361922
  87.9499969    0.2335719
  88.0000000    0.2314166
  88.0500031    0.2254286
  88.0999985    0.2210709
  88.1500015    0.2147731
  88.1999969    0.2128220
  88.2500000    0.2117251
  88.3000031    0.2154661
  88.3499985    0.2190513
  88.4000015    0.2224792
  88.4499969    0.2248081
  88.5000000    0.2246399
  88.5500031    0.2251118
  88.5999985    0.2265132
  88.6500015    0.2217461
  88.6999969    0.2226805
  88.7500000    0.2260539
  88.8000031    0.2294332
  88.8499985    0.2367586
  88.9000015    0.2378309
  88.9499969    0.2392433
  89.0000000    0.2429886
  89.0500031    0.2493373
  89.0999985    0.2628712
  89.1500015    0.2692327
  89.1999969    0.2835393
  89.2500000    0.2929210
  89.3000031    0.3013229
  89.3499985    0.3034888
  89.4000015    0.3044328
  89.4499969    0.3052239
  89.5000000    0.3076956
  89.5500031    0.3094510
  89.5999985    0.3031072
  89.6500015    0.2997600
  89.6999969    0.3046833
  89.7500000    0.3109199
  89.8000031    0.3202281
  89.8499985    0.3257696
  89.9000015    0.3344438
  89.9499969    0.3403502
  90.0000000    0.3505731
  90.0500031    0.3569612
  90.0999985    0.3622274
  90.1500015    0.3634617
  90.1999969    0.3725732
  90.2500000    0.3763548
  90.3000031    0.3751412
  90.3499985    0.3690916
  90.4000015    0.3759923
  90.4499969    0.3780439
  90.5000000    0.3865313
  90.5500031    0.3894813
  90.5999985    0.3977424
  90.6500015    0.4062063
  90.6999969    0.4118401
  90.7500000    0.4135937
  90.8000031    0.4086455
  90.8499985    0.4050068
  90.9000015    0.4035057
  90.9499969    0.3950525
  91.0000000    0.3983819
  91.0500031    0.3924509
  91.0999985    0.3864576
  91.1500015    0.3871507
  91.1999969    0.3831754
  91.2500000    0.3865139
  91.3000031    0.3807004
  91.3499985    0.3866347
  91.4000015    0.3848379
  91.4499969    0.3838650
  91.5000000    0.3844042
  91.5500031    0.3854116
  91.5999985    0.3818276
  91.6500015    0.3766619
  91.6999969    0.3717222
  91.7500000    0.3656766
  91.8000031    0.3644280
  91.8499985    0.3712411
  91.9000015    0.3795922
  91.9499969    0.3811003
  92.0000000    0.3920747
  92.0500031    0.4066802
  92.0999985    0.4134044
  92.1500015    0.4202577
  92.1999969    0.4224836
  92.2500000    0.4263351
  92.3000031    0.4269964
  92.3499985    0.4279034
  92.4000015    0.4318175
  92.4499969    0.4352834
  92.5000000    0.4431934
  92.5500031    0.4468298
  92.5999985    0.4485098
  92.6500015    0.4511519
  92.6999969    0.4470251
  92.7500000    0.4448783
  92.8000031    0.4394014
  92.8499985    0.4369438
  92.9000015    0.4325306
  92.9499969    0.4323007
  93.0000000    0.4254044
  93.0500031    0.4286286
  93.0999985    0.4202216
  93.1500015    0.4114284
  93.1999969    0.4010092
  93.2500000    0.4050833
  93.3000031    0.4050680
  93.3499985    0.4057509
  93.4000015    0.3988979
  93.4499969    0.3938770
  93.5000000    0.3884787
  93.5500031    0.3810617
  93.5999985    0.3770344
  93.6500015    0.3666197
  93.6999969    0.3650514
  93.7500000    0.3690935
  93.8000031    0.3753801
  93.8499985    0.3723143
  93.9000015    0.3670341
  93.9499969    0.3672785
  94.0000000    0.3718997
  94.0500031    0.3655014
  94.0999985    0.3656468
  94.1500015    0.3709396
  94.1999969    0.3733780
  94.2500000    0.3732711
  94.3000031    0.3709379
  94.3499985    0.3653488
  94.4000015    0.3613324
  94.4499969    0.3592265
  94.5000000    0.3647408
  94.5500031    0.3630818
  94.5999985    0.3660585
  94.6500015    0.3705984
  94.6999969    0.3697079
  94.7500000    0.3695122
  94.8000031    0.3766937
  94.8499985    0.3827927
  94.9000015    0.3934530
  94.9499969    0.3971320
  95.0000000    0.4030124
  95.0500031    0.4030419
  95.0999985    0.4041069
  95.1500015    0.4060037
  95.1999969    0.4114408
  95.2500000    0.4082637
  95.3000031    0.4086553
  95.3499985    0.4070091
  95.4000015    0.4023204
  95.4499969    0.3904627
  95.5000000    0.3859372
  95.5500031    0.3810455
  95.5999985    0.3732562
  95.6500015    0.3739392
  95.6999969    0.3655998
  95.7500000    0.3593488
  95.8000031    0.3602531
  95.8499985    0.3611410
  95.9000015    0.3603564
  95.9499969    0.3561697
  96.0000000    0.3581206
  96.0500031    0.3553658
  96.0999985    0.3532418
  96.1500015    0.3550457
  96.1999969    0.3512214
  96.2500000    0.3557155
  96.3000031    0.3595073
  96.3499985    0.3594535
  96.4000015    0.3500216
  96.4499969    0.3509501
  96.5000000    0.3455234
  96.5500031    0.3396253
  96.5999985    0.3412155
  96.6500015    0.3407140
  96.6999969    0.3440599
  96.7500000    0.3451917
  96.8000031    0.3539802
  96.8499985    0.3696386
  96.9000015    0.3738375
  96.9499969    0.3801535
  97.0000000    0.3871111
  97.0500031    0.3936248
  97.0999985    0.4029908
  97.1500015    0.4099580
  97.1999969    0.4154907
  97.2500000    0.4203923
  97.3000031    0.4290509
  97.3499985    0.4404097
  97.4000015    0.4424081
  97.4499969    0.4427633
  97.5000000    0.4395569
  97.5500031    0.4283129
  97.5999985    0.4152188
  97.6500015    0.4111607
  97.6999969    0.4086322
  97.7500000    0.4071935
  97.8000031    0.4055975
  97.8499985    0.4073178
  97.9000015    0.3944987
  97.9499969    0.3890456
  98.0000000    0.3727707
  98.0500031    0.3660106
  98.0999985    0.3562876
  98.1500015    0.3475171
  98.1999969    0.3491359
  98.2500000    0.3459300
  98.3000031    0.3429222
  98.3499985    0.3384123
  98.4000015    0.3370864
  98.4499969    0.3295134
  98.5000000    0.3283498
  98.5500031    0.3284003
  98.5999985    0.3263319
  98.6500015    0.3203354
  98.6999969    0.3180086
  98.7500000    0.3185911
  98.8000031    0.3178462
  98.8499985    0.3187847
  98.9000015    0.3158022
  98.9499969    0.3145189
  99.0000000    0.3136245
  99.0500031    0.3121230
  99.0999985    0.3155692
  99.1500015    0.3169383
  99.1999969    0.3281299
  99.2500000    0.3291349
  99.3000031    0.3342139
  99.3499985    0.3391509
  99.4000015    0.3427627
  99.4499969    0.3464451
  99.5000000    0.3516454
  99.5500031    0.3484216
  99.5999985    0.3531629
  99.6500015    0.3545116
  99.6999969    0.3538440
  99.7500000    0.3572918
  99.8000031    0.3622412
  99.8499985    0.3657069
  99.9000015    0.3664128
  99.9499969    0.3698458
 100.0000000    0.3692814
 100.0500031    0.3607260
 100.0999985    0.3598933
 100.1500015    0.3615147
 100.1999969    0.3607438
 100.2500000    0.3585311
 100.3000031    0.3534207
 100.3499985    0.3471369
 100.4000015    0.3438642
 100.4499969    0.3461827
 100.5000000    0.3474088
 100.5500031    0.3501642
 100.5999985    0.3465420
 100.6500015    0.3448762
 100.6999969    0.3366862
 100.7500000    0.3370855
 100.8000031    0.3343058
 100.8499985    0.3337094
 100.9000015    0.3333534
 100.9499969    0.3299384
 101.0000000    0.3328675
 101.0500031    0.3299235
 101.0999985    0.3234516
 101.1500015    0.3213660
 101.1999969    0.3099307
 101.2500000    0.3030490
 101.3000031    0.2990758
 101.3499985    0.3015171
 101.4000015    0.3001863
 101.4499969    0.3062687
 101.5000000    0.3080468
 101.5500031    0.3038399
 101.5999985    0.3013572
 101.6500015    0.3016500
 101.6999969    0.3037696
 101.7500000    0.2981706
 101.8000031    0.2943097
 101.8499985    0.2948475
 101.9000015    0.2891735
 101.9499969    0.2841354
 102.0000000    0.2882440
 102.0500031    0.2883033
 102.0999985    0.2921985
 102.1500015    0.2926638
 102.1999969    0.2908721
 102.2500000    0.2899966
 102.3000031    0.2901499
 102.3499985    0.2944858
 102.4000015    0.2955757
 102.4499969    0.2904090
 102.5000000    0.2914902
 102.5500031    0.2889661
 102.5999985    0.2891901
 102.6500015    0.2852554
 102.6999969    0.2831888
 102.7500000    0.2845792
 102.8000031    0.2836727
 102.8499985    0.2812535
 102.9000015    0.2809172
 102.9499969    0.2848241
 103.0000000    0.2921325
 103.0500031    0.2962961
 103.0999985    0.3041068
 103.1500015    0.3087593
 103.1999969    0.3115434
 103.2500000    0.3075214
 103.3000031    0.3049300
 103.3499985    0.3035988
 103.4000015    0.3107062
 103.4499969    0.3128478
 103.5000000    0.3112910
 103.5500031    0.3122806
 103.5999985    0.3148111
 103.6500015    0.3124996
 103.6999969    0.3090864
 103.7500000    0.3024659
 103.8000031    0.3000088
 103.8499985    0.2929485
 103.9000015    0.2913461
 103.9499969    0.2914494
 104.0000000    0.2893884
 104.0500031    0.2858841
 104.0999985    0.2823272
 104.1500015    0.2764767
 104.1999969    0.2755690
 104.2500000    0.2782922
 104.3000031    0.2762671
 104.3499985    0.2753849
 104.4000015    0.2738490
 104.4499969    0.2774699
 104.5000000    0.2736290
 104.5500031    0.2771432
 104.5999985    0.2790199
 104.6500015    0.2758781
 104.6999969    0.2733160
 104.7500000    0.2662867
 104.8000031    0.2609189
 104.8499985    0.2612698
 104.9000015    0.2677064
 104.9499969    0.2696439
 105.0000000    0.2748321
 105.0500031    0.2729480
 105.0999985    0.2722080
 105.1500015    0.2691641
 105.1999969    0.2654500
 105.2500000    0.2614412
 105.3000031    0.2558195
 105.3499985    0.2563752
 105.4000015    0.2600254
 105.4499969    0.2596508
 105.5000000    0.2593775
 105.5500031    0.2576779
 105.5999985    0.2645698
 105.6500015    0.2660604
 105.6999969    0.2648907
 105.7500000    0.2604738
 105.8000031    0.2596436
 105.8499985    0.2583146
 105.9000015    0.2521849
 105.9499969    0.2513656
 106.0000000    0.2513071
 106.0500031    0.2481927
 106.0999985    0.2438896
 106.1500015    0.2361184
 106.1999969    0.2379603
 106.2500000    0.2279550
 106.3000031    0.2231406
 106.3499985    0.2182231
 106.4000015    0.2166930
 106.4499969    0.2214922
 106.5000000    0.2220389
 106.5500031    0.2232294
 106.5999985    0.2272904
 106.6500015    0.2275882
 106.6999969    0.2335546
 106.7500000    0.2370382
 106.8000031    0.2436648
 106.8499985    0.2537720
 106.9000015    0.2585786
 106.9499969    0.2655560
 107.0000000    0.2686422
 107.0500031    0.2709948
 107.0999985    0.2741432
 107.1500015    0.2828945
 107.1999969    0.2837067
 107.2500000    0.2830703
 107.3000031    0.2861360
 107.3499985    0.2832943
 107.4000015    0.2851573
 107.4499969    0.2788819
 107.5000000    0.2766111
 107.5500031    0.2686625
 107.5999985    0.2657676
 107.6500015    0.2646729
 107.6999969    0.2638691
 107.7500000    0.2645020
 107.8000031    0.2592613
 107.8499985    0.2629676
 107.9000015    0.2613609
 107.9499969    0.2638809
 108.0000000    0.2663699
 108.0500031    0.2724741
 108.0999985    0.2740325
 108.1500015    0.2724144
 108.1999969    0.2740209
 108.2500000    0.2795224
 108.3000031    0.2787332
 108.3499985    0.2793085
 108.4000015    0.2790596
 108.4499969    0.2872514
 108.5000000    0.2866882
 108.5500031    0.2894064
 108.5999985    0.2870502
 108.6500015    0.2896588
 108.6999969    0.2926221
 108.7500000    0.2892381
 108.8000031    0.2928793
 108.8499985    0.2926308
 108.9000015    0.2903377
 108.9499969    0.2907280
 109.0000000    0.2930089
 109.0500031    0.2918593
 109.0999985    0.2910069
 109.1500015    0.2879221
 109.1999969    0.2899135
 109.2500000    0.2882878
 109.3000031    0.2861624
 109.3499985    0.2908427
 109.4000015    0.2971606
 109.4499969    0.2980464
 109.5000000    0.2954061
 109.5500031    0.3037315
 109.5999985    0.3043093
 109.6500015    0.3026135
 109.6999969    0.2961185
 109.7500000    0.2908946
 109.8000031    0.2900873
 109.8499985    0.2896329
 109.9000015    0.2856751
 109.9499969    0.2837911
 110.0000000    0.2821913
 110.0500031    0.2751395
 110.0999985    0.2648840
 110.1500015    0.2583359
 110.1999969    0.2588285
 110.2500000    0.2556000
 110.3000031    0.2525626
 110.3499985    0.2515939
 110.4000015    0.2472233
 110.4499969    0.2535616
 110.5000000    0.2535986
 110.5500031    0.2557684
 110.5999985    0.2587608
 110.6500015    0.2601028
 110.6999969    0.2589803
 110.7500000    0.2548940
 110.8000031    0.2589876
 110.8499985    0.2598126
 110.9000015    0.2631314
 110.9499969    0.2713108
 111.0000000    0.2712814
 111.0500031    0.2718160
 111.0999985    0.2682530
 111.1500015    0.2741094
 111.1999969    0.2778286
 111.2500000    0.2836839
 111.3000031    0.2930905
 111.3499985    0.2940921
 111.4000015    0.2856429
 111.4499969    0.2904827
 111.5000000    0.2869705
 111.5500031    0.2818868
 111.5999985    0.2831229
 111.6500015    0.2834289
 111.6999969    0.2781916
 111.7500000    0.2712529
 111.8000031    0.2718585
 111.8499985    0.2710675
 111.9000015    0.2772205
 111.9499969    0.2878709
 112.0000000    0.2892798
 112.0500031    0.2900685
 112.0999985    0.2933183
 112.1500015    0.2938103
 112.1999969    0.2975142
 112.2500000    0.3056665
 112.3000031    0.3130159
 112.3499985    0.3153876
 112.4000015    0.3145393
 112.4499969    0.3141843
 112.5000000    0.3214967
 112.5500031    0.3244765
 112.5999985    0.3316320
 112.6500015    0.3363250
 112.6999969    0.3352395
 112.7500000    0.3283468
 112.8000031    0.3220946
 112.8499985    0.3163310
 112.9000015    0.3144532
 112.9499969    0.3085713
 113.0000000    0.3125546
 113.0500031    0.3094547
 113.0999985    0.3101927
 113.1500015    0.3060865
 113.1999969    0.3122572
 113.2500000    0.3067539
 113.3000031    0.3084588
 113.3499985    0.3014757
 113.4000015    0.3014417
 113.4499969    0.3080500
 113.5000000    0.3041092
 113.5500031    0.3038900
 113.5999985    0.3027430
 113.6500015    0.3059841
 113.6999969    0.3071851
 113.7500000    0.3005601
 113.8000031    0.2965839
 113.8499985    0.2937294
 113.9000015    0.2978526
 113.9499969    0.3105204
 114.0000000    0.3199953
 114.0500031    0.3242643
 114.0999985    0.3283301
 114.1500015    0.3284341
 114.1999969    0.3359746
 114.2500000    0.3403419
 114.3000031    0.3426097
 114.3499985    0.3491836
 114.4000015    0.3528749
 114.4499969    0.3586689
 114.5000000    0.3581880
 114.5500031    0.3695298
 114.5999985    0.3652662
 114.6500015    0.3646445
 114.6999969    0.3612759
 114.7500000    0.3610793
 114.8000031    0.3620077
 114.8499985    0.3626911
 114.9000015    0.3622630
 114.9499969    0.3653461
 115.0000000    0.3622071
 115.0500031    0.3539138
 115.0999985    0.3481383
 115.1500015    0.3494687
 115.1999969    0.3473582
 115.2500000    0.3472653
 115.3000031    0.3410775
 115.3499985    0.3391570
 115.4000015    0.3445401
 115.4499969    0.3391137
 115.5000000    0.3353631
 115.5500031    0.3321352
 115.5999985    0.3307133
 115.6500015    0.3325312
 115.6999969    0.3330087
 115.7500000    0.3333801
 115.8000031    0.3354426
 115.8499985    0.3333774
 115.9000015    0.3338346
 115.9499969    0.3386650
 116.0000000    0.3362979
 116.0500031    0.3316962
 116.0999985    0.3272130
 116.1500015    0.3245635
 116.1999969    0.3228100
 116.2500000    0.3164813
 116.3000031    0.3109775
 116.3499985    0.3081740
 116.4000015    0.3155151
 116.4499969    0.3151132
 116.5000000    0.3149906
 116.5500031    0.3257139
 116.5999985    0.3305681
 116.6500015    0.3329276
 116.6999969    0.3387738
 116.7500000    0.3464971
 116.8000031    0.3509700
 116.8499985    0.3539085
 116.9000015    0.3559088
 116.9499969    0.3619893
 117.0000000    0.3695808
 117.0500031    0.3720067
 117.0999985    0.3832238
 117.1500015    0.3882328
 117.1999969    0.3940345
 117.2500000    0.4007533
 117.3000031    0.4001855
 117.3499985    0.4015183
 117.4000015    0.4052746
 117.4499969    0.4021332
 117.5000000    0.4008405
 117.5500031    0.4002982
 117.5999985    0.3978296
 117.6500015    0.3922365
 117.6999969    0.3890455
 117.7500000    0.3868784
 117.8000031    0.3769147
 117.8499985    0.3718828
 117.9000015    0.3574174
 117.9499969    0.3461928
 118.0000000    0.3379331
 118.0500031    0.3294429
 118.0999985    0.3294624
 118.1500015    0.3265051
 118.1999969    0.3331870
 118.2500000    0.3323939
 118.3000031    0.3297990
 118.3499985    0.3252597
 118.4000015    0.3224137
 118.4499969    0.3214991
 118.5000000    0.3274498
 118.5500031    0.3369706
 118.5999985    0.3404571
 118.6500015    0.3379214
 118.6999969    0.3337297
 118.7500000    0.3350710
 118.8000031    0.3395398
 118.8499985    0.3422712
 118.9000015    0.3436396
 118.9499969    0.3408158
 119.0000000    0.3427404
 119.0500031    0.3522114
 119.0999985    0.3573341
 119.1500015    0.3593881
 119.1999969    0.3623861
 119.2500000    0.3653222
 119.3000031    0.3637969
 119.3499985    0.3715992
 119.4000015    0.3760132
 119.4499969    0.3760335
 119.5000000    0.3742318
 119.5500031    0.3744371
 119.5999985    0.3687667
 119.6500015    0.3603431
 119.6999969    0.3546543
 119.7500000    0.3472553
 119.8000031    0.3434914
 119.8499985    0.3442079
 119.9000015    0.3367044
 119.9499969    0.3346167
 120.0000000    0.3339652
 120.0500031    0.3288887
 120.0999985    0.3228315
 120.1500015    0.3206866
 120.1999969    0.3179190
 120.2500000    0.3108169
 120.3000031    0.3041150
 120.3499985    0.3065311
 120.4000015    0.3021615
 120.4499969    0.3039625
 120.5000000    0.2942342
 120.5500031    0.2955748
 120.5999985    0.2925214
 120.6500015    0.2872257
 120.6999969    0.2813816
 120.7500000    0.2829383
 120.8000031    0.2775427
 120.8499985    0.2704938
 120.9000015    0.2612726
 120.9499969    0.2515254
 121.0000000    0.2466066
 121.0500031    0.2451153
 121.0999985    0.2418619
 121.1500015    0.2318780
 121.1999969    0.2318903
 121.2500000    0.2305204
 121.3000031    0.2322624
 121.3499985    0.2367947
 121.4000015    0.2429076
 121.4499969    0.2475218
 121.5000000    0.2447512
 121.5500031    0.2510041
 121.5999985    0.2516454
 121.6500015    0.2500448
 121.6999969    0.2504962
 121.7500000    0.2550940
 121.8000031    0.2558787
 121.8499985    0.2549477
 121.9000015    0.2529293
 121.9499969    0.2472828
 122.0000000    0.2445575
 122.0500031    0.2407973
 122.0999985    0.2435901
 122.1500015    0.2439121
 122.1999969    0.2440996
 122.2500000    0.2404638
 122.3000031    0.2338990
 122.3499985    0.2333028
 122.4000015    0.2297382
 122.4499969    0.2292186
 122.5000000    0.2327063
 122.5500031    0.2389580
 122.5999985    0.2384011
 122.6500015    0.2357693
 122.6999969    0.2334114
 122.7500000    0.2377801
 122.8000031    0.2428744
 122.8499985    0.2477244
 122.9000015    0.2530378
 122.9499969    0.2569997
 123.0000000    0.2604733
 123.0500031    0.2614217
 123.0999985    0.2620980
 123.1500015    0.2666285
 123.1999969    0.2703515
 123.2500000    0.2741201
 123.3000031    0.2819500
 123.3499985    0.2880553
 123.4000015    0.2916745
 123.4499969    0.3023017
 123.5000000    0.3007362
 123.5500031    0.3053012
 123.5999985    0.3032459
 123.6500015    0.3086732
 123.6999969    0.3081234
 123.7500000    0.3072746
 123.8000031    0.3114578
 123.8499985    0.3106347
 123.9000015    0.3179503
 123.9499969    0.3218707
 124.0000000    0.3256442
 124.0500031    0.3277975
 124.0999985    0.3257113
 124.1500015    0.3200587
 124.1999969    0.3231353
 124.2500000    0.3317660
 124.3000031    0.3361087
 124.3499985    0.3463765
 124.4000015    0.3448301
 124.4499969    0.3496060
 124.5000000    0.3532358
 124.5500031    0.3561153
 124.5999985    0.3621121
 124.6500015    0.3618073
 124.6999969    0.3620245
 124.7500000    0.3611887
 124.8000031    0.3544887
 124.8499985    0.3478972
 124.9000015    0.3454381
 124.9499969    0.3417192
 125.0000000    0.3441641
 125.0500031    0.3461184
 125.0999985    0.3535688
 125.1500015    0.3587526
 125.1999969    0.3610254
 125.2500000    0.3623657
 125.3000031    0.3590673
 125.3499985    0.3578303
 125.4000015    0.3582966
 125.4499969    0.3583171
 125.5000000    0.3531391
 125.5500031    0.3473812
 125.5999985    0.3393203
 125.6500015    0.3334244
 125.6999969    0.3273481
 125.7500000    0.3239945
 125.8000031    0.3189268
 125.8499985    0.3172713
 125.9000015    0.3066904
 125.9499969    0.3082863
 126.0000000    0.3054304
 126.0500031    0.3112695
 126.0999985    0.3139449
 126.1500015    0.3109169
 126.1999969    0.3119248
 126.2500000    0.3119893
 126.3000031    0.3118160
 126.3499985    0.3089649
 126.4000015    0.3123917
 126.4499969    0.3111026
 126.5000000    0.3152187
 126.5500031    0.3136325
 126.5999985    0.3132971
 126.6500015    0.3147074
 126.6999969    0.3148128
 126.7500000    0.3122196
 126.8000031    0.3152977
 126.8499985    0.3130142
 126.9000015    0.3141749
 126.9499969    0.3176875
 127.0000000    0.3165086
 127.0500031    0.3126326
 127.0999985    0.3112961
 127.1500015    0.3092777
 127.1999969    0.3009045
 127.2500000    0.2993952
 127.3000031    0.3025176
 127.3499985    0.3049839
 127.4000015    0.3018636
 127.4499969    0.3021283
 127.5000000    0.3024521
 127.5500031    0.3055094
 127.5999985    0.3074902
 127.6500015    0.3061956
 127.6999969    0.3085087
 127.7500000    0.3085714
 127.8000031    0.3089462
 127.8499985    0.3174280
 127.9000015    0.3245830
 127.9499969    0.3258178
 128.0000000    0.3256637
 128.0500031    0.3200935
 128.1000061    0.3289401
 128.1499939    0.3309593
 128.1999969    0.3297307
 128.2500000    0.3293756
 128.3000031    0.3327160
 128.3500061    0.3362875
 128.3999939    0.3418221
 128.4499969    0.3389144
 128.5000000    0.3453993
 128.5500031    0.3485931
 128.6000061    0.3577343
 128.6499939    0.3597532
 128.6999969    0.3626816
 128.7500000    0.3634810
 128.8000031    0.3658330
 128.8500061    0.3669043
 128.8999939    0.3711212
 128.9499969    0.3734953
 129.0000000    0.3726835
 129.0500031    0.3727781
 129.1000061    0.3707768
 129.1499939    0.3730431
 129.1999969    0.3739296
 129.2500000    0.3780372
 129.3000031    0.3842790
 129.3500061    0.3805200
 129.3999939    0.3767162
 129.4499969    0.3732716
 129.5000000    0.3711836
 129.5500031    0.3636849
 129.6000061    0.3595402
 129.6499939    0.3601623
 129.6999969    0.3589684
 129.7500000    0.3534951
 129.8000031    0.3561145
 129.8500061    0.3574194
 129.8999939    0.3588954
 129.9499969    0.3545302
 130.0000000    0.3500282
 130.0500031    0.3433812
 130.1000061    0.3350283
 130.1499939    0.3266489
 130.1999969    0.3196020
 130.2500000    0.3096028
 130.3000031    0.2898574
 130.3500061    0.2856772
 130.3999939    0.2757363
 130.4499969    0.2686616
 130.5000000    0.2553597
 130.5500031    0.2504311
 130.6000061    0.2488325
 130.6499939    0.2459652
 130.6999969    0.2430167
 130.7500000    0.2379041
 130.8000031    0.2388416
 130.8500061    0.2372747
 130.8999939    0.2332727
 130.9499969    0.2294278
 131.0000000    0.2250320
 131.0500031    0.2214582
 131.1000061    0.2257116
 131.1499939    0.2240546
 131.1999969    0.2280380
 131.2500000    0.2336267
 131.3000031    0.2331978
 131.3500061    0.2277142
 131.3999939    0.2289196
 131.4499969    0.2332795
 131.5000000    0.2435988
 131.5500031    0.2489682
 131.6000061    0.2486050
 131.6499939    0.2466466
 131.6999969    0.2425664
 131.7500000    0.2405021
 131.8000031    0.2405796
 131.8500061    0.2401772
 131.8999939    0.2386046
 131.9499969    0.2391964
 132.0000000    0.2337157
 132.0500031    0.2245366
 132.1000061    0.2155891
 132.1499939    0.2103539
 132.1999969    0.2094595
 132.2500000    0.2017386
 132.3000031    0.2071872
 132.3500061    0.1998952
 132.3999939    0.1963799
 132.4499969    0.1895205
 132.5000000    0.1916482
 132.5500031    0.1878725
 132.6000061    0.1828137
 132.6499939    0.1829334
 132.6999969    0.1830200
 132.7500000    0.1850461
 132.8000031    0.1854351
 132.8500061    0.1792718
 132.8999939    0.1743482
 132.9499969    0.1701118
 133.0000000    0.1668860
 133.0500031    0.1672620
 133.1000061    0.1776336
 133.1499939    0.1697564
 133.1999969    0.1743803
 133.2500000    0.1767442
 133.3000031    0.1813500
 133.3500061    0.1776140
 133.3999939    0.1774430
 133.4499969    0.1744345
 133.5000000    0.1737420
 133.5500031    0.1725326
 133.6000061    0.1722595
 133.6499939    0.1654485
 133.6999969    0.1672742
 133.7500000    0.1663629
 133.8000031    0.1641741
 133.8500061    0.1636877
 133.8999939    0.1646884
 133.9499969    0.1663410
 134.0000000    0.1664892
 134.0500031    0.1659029
 134.1000061    0.1666643
 134.1499939    0.1671022
 134.1999969    0.1603900
 134.2500000    0.1545935
 134.3000031    0.1587623
 134.3500061    0.1654340
 134.3999939    0.1647545
 134.4499969    0.1721732
 134.5000000    0.1758736
 134.5500031    0.1793206
 134.6000061    0.1876707
 134.6499939    0.1906655
 134.6999969    0.1952886
 134.7500000    0.1933272
 134.8000031    0.1896713
 134.8500061    0.1859933
 134.8999939    0.1856755
 134.9499969    0.1899094
 135.0000000    0.1875824
 135.0500031    0.1875625
 135.1000061    0.1879741
 135.1499939    0.1933701
 135.1999969    0.1935499
 135.2500000    0.2015800
 135.3000031    0.2039074
 135.3500061    0.2048466
 135.3999939    0.2123143
 135.4499969    0.2219876
 135.5000000    0.2239041
 135.5500031    0.2283341
 135.6000061    0.2251724
 135.6499939    0.2317275
 135.6999969    0.2363114
 135.7500000    0.2380235
 135.8000031    0.2371138
 135.8500061    0.2374200
 135.8999939    0.2365562
 135.9499969    0.2366907
 136.0000000    0.2364021
 136.0500031    0.2382216
 136.1000061    0.2398850
 136.1499939    0.2444706
 136.1999969    0.2537181
 136.2500000    0.2601276
 136.3000031    0.2694069
 136.3500061    0.2779158
 136.3999939    0.2797454
 136.4499969    0.2870725
 136.5000000    0.2907333
 136.5500031    0.2943874
 136.6000061    0.2984213
 136.6499939    0.2930366
 136.6999969    0.2963205
 136.7500000    0.2984651
 136.8000031    0.3097670
 136.8500061    0.3079399
 136.8999939    0.3081455
 136.9499969    0.3101822
 137.0000000    0.3088310
 137.0500031    0.3169369
 137.1000061    0.3152692
 137.1499939    0.3172986
 137.1999969    0.3218630
 137.2500000    0.3261712
 137.3000031    0.3354086
 137.3500061    0.3485342
 137.3999939    0.3585599
 137.4499969    0.3654774
 137.5000000    0.3681092
 137.5500031    0.3684564
 137.6000061    0.3732487
 137.6499939    0.3777330
 137.6999969    0.3783172
 137.7500000    0.3742445
 137.8000031    0.3752272
 137.8500061    0.3743089
 137.8999939    0.3748446
 137.9499969    0.3654859
 138.0000000    0.3599670
 138.0500031    0.3644894
 138.1000061    0.3620389
 138.1499939    0.3630478
 138.1999969    0.3604196
 138.2500000    0.3585217
 138.3000031    0.3613563
 138.3500061    0.3611118
 138.3999939    0.3556709
 138.4499969    0.3519111
 138.5000000    0.3512729
 138.5500031    0.3468071
 138.6000061    0.3426469
 138.6499939    0.3388602
 138.6999969    0.3263705
 138.7500000    0.3235936
 138.8000031    0.3208062
 138.8500061    0.3168019
 138.8999939    0.3137360
 138.9499969    0.3099963
 139.0000000    0.3112465
 139.0500031    0.3102309
 139.1000061    0.3189766
 139.1499939    0.3233131
 139.1999969    0.3243501
 139.2500000    0.3220714
 139.3000031    0.3214052
 139.3500061    0.3136059
 139.3999939    0.3123662
 139.4499969    0.3112748
 139.5000000    0.3085144
 139.5500031    0.3047965
 139.6000061    0.3039685
 139.6499939    0.3034728
 139.6999969    0.3010082
 139.7500000    0.2974972
 139.8000031    0.2932034
 139.8500061    0.2942222
 139.8999939    0.2933140
 139.9499969    0.2877623
 140.0000000    0.2815734
 140.0500031    0.2788205
 140.1000061    0.2699927
 140.1499939    0.2746054
 140.1999969    0.2770164
 140.2500000    0.2849166
 140.3000031    0.2905873
 140.3500061    0.2925516
 140.3999939    0.2980462
 140.4499969    0.3008692
 140.5000000    0.3025646
 140.5500031    0.3038551
 140.6000061    0.3075014
 140.6499939    0.3131264
 140.6999969    0.3166609
 140.7500000    0.3208214
 140.8000031    0.3235317
 140.8500061    0.3154760
 140.8999939    0.3088536
 140.9499969    0.3015909
 141.0000000    0.2983208
 141.0500031    0.2963637
 141.1000061    0.2981237
 141.1499939    0.2939045
 141.1999969    0.2988239
 141.2500000    0.2952690
 141.3000031    0.2962706
 141.3500061    0.2902742
 141.3999939    0.2894898
 141.4499969    0.2886557
 141.5000000    0.2884452
 141.5500031    0.2914025
 141.6000061    0.2931880
 141.6499939    0.2906269
 141.6999969    0.2851157
 141.7500000    0.2808465
 141.8000031    0.2819204
 141.8500061    0.2806810
 141.8999939    0.2862836
 141.9499969    0.2947137
 142.0000000    0.3009098
 142.0500031    0.3051239
 142.1000061    0.3070723
 142.1499939    0.3067546
 142.1999969    0.3103182
 142.2500000    0.3067420
 142.3000031    0.3033876
 142.3500061    0.3063348
 142.3999939    0.3079477
 142.4499969    0.3137144
 142.5000000    0.3180037
 142.5500031    0.3208121
 142.6000061    0.3188770
 142.6499939    0.3218368
 142.6999969    0.3238332
 142.7500000    0.3174405
 142.8000031    0.3136400
 142.8500061    0.3183798
 142.8999939    0.3244173
 142.9499969    0.3288897
 143.0000000    0.3294841
 143.0500031    0.3336357
 143.1000061    0.3403629
 143.1499939    0.3385764
 143.1999969    0.3429788
 143.2500000    0.3461753
 143.3000031    0.3413900
 143.3500061    0.3348043
 143.3999939    0.3252252
 143.4499969    0.3242555
 143.5000000    0.3177831
 143.5500031    0.3191575
 143.6000061    0.3231842
 143.6499939    0.3224767
 143.6999969    0.3307198
 143.7500000    0.3276570
 143.8000031    0.3289665
 143.8500061    0.3373973
 143.8999939    0.3417895
 143.9499969    0.3452943
 144.0000000    0.3420577
 144.0500031    0.3429288
 144.1000061    0.3405441
 144.1499939    0.3466184
 144.1999969    0.3410193
 144.2500000    0.3421049
 144.3000031    0.3381356
 144.3500061    0.3368879
 144.3999939    0.3404304
 144.4499969    0.3413462
 144.5000000    0.3382834
 144.5500031    0.3393871
 144.6000061    0.3420820
 144.6499939    0.3357691
 144.6999969    0.3358692
 144.7500000    0.3335934
 144.8000031    0.3320822
 144.8500061    0.3272727
 144.8999939    0.3185569
 144.9499969    0.3115247
 145.0000000    0.3050997
 145.0500031    0.2961899
 145.1000061    0.2908972
 145.1499939    0.2888379
 145.1999969    0.2865059
 145.2500000    0.2820765
 145.3000031    0.2790378
 145.3500061    0.2829395
 145.3999939    0.2825293
 145.4499969    0.2818293
 145.5000000    0.2803540
 145.5500031    0.2783971
 145.6000061    0.2770661
 145.6499939    0.2693593
 145.6999969    0.2700433
 145.7500000    0.2669722
 145.8000031    0.2716807
 145.8500061    0.2758133
 145.8999939    0.2693191
 145.9499969    0.2789165
 146.0000000    0.2826287
 146.0500031    0.2786389
 146.1000061    0.2823572
 146.1499939    0.2860743
 146.1999969    0.2888159
 146.2500000    0.2950754
 146.3000031    0.2966082
 146.3500061    0.2981185
 146.3999939    0.2993873
 146.4499969    0.3084877
 146.5000000    0.3121174
 146.5500031    0.3113391
 146.6000061    0.3171369
 146.6499939    0.3180684
 146.6999969    0.3149492
 146.7500000    0.3114602
 146.8000031    0.3124119
 146.8500061    0.3150524
 146.8999939    0.3131688
 146.9499969    0.3144120
 147.0000000    0.3178973
 147.0500031    0.3209887
 147.1000061    0.3229230
 147.1499939    0.3256545
 147.1999969    0.3302742
 147.2500000    0.3337067
 147.3000031    0.3303131
 147.3500061    0.3354094
 147.3999939    0.3403718
 147.4499969    0.3494823
 147.5000000    0.3586172
 147.5500031    0.3661002
 147.6000061    0.3688213
 147.6499939    0.3694677
 147.6999969    0.3665689
 147.7500000    0.3594029
 147.8000031    0.3596480
 147.8500061    0.3512619
 147.8999939    0.3481559
 147.9499969    0.3439957
 148.0000000    0.3376693
 148.0500031    0.3350932
 148.1000061    0.3459030
 148.1499939    0.3496988
 148.1999969    0.3532504
 148.2500000    0.3529138
 148.3000031    0.3508593
 148.3500061    0.3521957
 148.3999939    0.3536385
 148.4499969    0.3521867
 148.5000000    0.3568202
 148.5500031    0.3595389
 148.6000061    0.3642724
 148.6499939    0.3669487
 148.6999969    0.3703493
 148.7500000    0.3706360
 148.8000031    0.3711596
 148.8500061    0.3730786
 148.8999939    0.3723524
 148.9499969    0.3779212
 149.0000000    0.3798569
 149.0500031    0.3811330
 149.1000061    0.3840591
 149.1499939    0.3852336
 149.1999969    0.3854695
 149.2500000    0.3873157
 149.3000031    0.3931553
 149.3500061    0.4017051
 149.3999939    0.4000222
 149.4499969    0.4047947
 149.5000000    0.3986359
 149.5500031    0.3991623
 149.6000061    0.3937721
 149.6499939    0.3917023
 149.6999969    0.3931663
 149.7500000    0.3953546
 149.8000031    0.3974928
 149.8500061    0.4029900
 149.8999939    0.4028041
 149.9499969    0.4036636
 150.0000000    0.4026171
 150.0500031    0.4033544
 150.1000061    0.4017611
 150.1499939    0.4085325
 150.1999969    0.4074925
 150.2500000    0.4101737
 150.3000031    0.4101638
 150.3500061    0.4063654
 150.3999939    0.4085666
 150.4499969    0.4096760
 150.5000000    0.4060087
 150.5500031    0.4054496
 150.6000061    0.4013063
 150.6499939    0.4016103
 150.6999969    0.4048178
 150.7500000    0.4064722
 150.8000031    0.4100048
 150.8500061    0.4074731
 150.8999939    0.4064610
 150.9499969    0.4073777
 151.0000000    0.4046714
 151.0500031    0.3993925
 151.1000061    0.3876776
 151.1499939    0.3792403
 151.1999969    0.3694712
 151.2500000    0.3627319
 151.3000031    0.3623446
 151.3500061    0.3659925
 151.3999939    0.3650509
 151.4499969    0.3631077
 151.5000000    0.3561762
 151.5500031    0.3547433
 151.6000061    0.3577917
 151.6499939    0.3573656
 151.6999969    0.3541747
 151.7500000    0.3530678
 151.8000031    0.3538700
 151.8500061    0.3524407
 151.8999939    0.3511654
 151.9499969    0.3464827
 152.0000000    0.3408391
 152.0500031    0.3332895
 152.1000061    0.3388616
 152.1499939    0.3371757
 152.1999969    0.3369134
 152.2500000    0.3324822
 152.3000031    0.3294291
 152.3500061    0.3263018
 152.3999939    0.3264854
 152.4499969    0.3275701
 152.5000000    0.3313228
 152.5500031    0.3328640
 152.6000061    0.3310672
 152.6499939    0.3308556
 152.6999969    0.3337829
 152.7500000    0.3361022
 152.8000031    0.3376140
 152.8500061    0.3406794
 152.8999939    0.3456741
 152.9499969    0.3457732
 153.0000000    0.3428743
 153.0500031    0.3332635
 153.1000061    0.3283328
 153.1499939    0.3284830
 153.1999969    0.3253811
 153.2500000    0.3198638
 153.3000031    0.3217142
 153.3500061    0.3238676
 153.3999939    0.3284369
 153.4499969    0.3340747
 153.5000000    0.3395683
 153.5500031    0.3367567
 153.6000061    0.3447313
 153.6499939    0.3518782
 153.6999969    0.3503011
 153.7500000    0.3492402
 153.8000031    0.3550301
 153.8500061    0.3580241
 153.8999939    0.3589219
 153.9499969    0.3615506
 154.0000000    0.3680423
 154.0500031    0.3734077
 154.1000061    0.3814251
 154.1499939    0.3878217
 154.1999969    0.3928728
 154.2500000    0.3988661
 154.3000031    0.4046159
 154.3500061    0.4090876
 154.3999939    0.4126057
 154.4499969    0.4156484
 154.5000000    0.4168721
 154.5500031    0.4215659
 154.6000061    0.4281873
 154.6499939    0.4307361
 154.6999969    0.4362862
 154.7500000    0.4361767
 154.8000031    0.4461601
 154.8500061    0.4426623
 154.8999939    0.4431938
 154.9499969    0.4419811
 155.0000000    0.4425066
 155.0500031    0.4405917
 155.1000061    0.4379556
 155.1499939    0.4379062
 155.1999969    0.4350640
 155.2500000    0.4350299
 155.3000031    0.4311879
 155.3500061    0.4332985
 155.3999939    0.4267385
 155.4499969    0.4187350
 155.5000000    0.4148532
 155.5500031    0.4157773
 155.6000061    0.4091462
 155.6499939    0.4016967
 155.6999969    0.3968130
 155.7500000    0.3941025
 155.8000031    0.3942487
 155.8500061    0.3877853
 155.8999939    0.3828944
 155.9499969    0.3857201
 156.0000000    0.3871188
 156.0500031    0.3983714
 156.1000061    0.3986941
 156.1499939    0.4069958
 156.1999969    0.4104313
 156.2500000    0.4129097
 156.3000031    0.4057222
 156.3500061    0.4086537
 156.3999939    0.4024026
 156.4499969    0.4025589
 156.5000000    0.3975568
 156.5500031    0.3934223
 156.6000061    0.3957035
 156.6499939    0.3899214
 156.6999969    0.3924844
 156.7500000    0.3937846
 156.8000031    0.3922839
 156.8500061    0.3935702
 156.8999939    0.3879630
 156.9499969    0.3770419
 157.0000000    0.3772827
 157.0500031    0.3720393
 157.1000061    0.3654657
 157.1499939    0.3613537
 157.1999969    0.3624565
 157.2500000    0.3653353
 157.3000031    0.3659046
 157.3500061    0.3665159
 157.3999939    0.3601786
 157.4499969    0.3579611
 157.5000000    0.3563908
 157.5500031    0.3527664
 157.6000061    0.3416231
 157.6499939    0.3398452
 157.6999969    0.3313033
 157.7500000    0.3317681
 157.8000031    0.3323785
 157.8500061    0.3343198
 157.8999939    0.3375014
 157.9499969    0.3367007
 158.0000000    0.3293293
 158.0500031    0.3228299
 158.1000061    0.3159119
 158.1499939    0.3112841
 158.1999969    0.3101999
 158.2500000    0.3077472
 158.3000031    0.3077611
 158.3500061    0.3038805
 158.3999939    0.3079126
 158.4499969    0.3127203
 158.5000000    0.3098622
 158.5500031    0.3077758
 158.6000061    0.3073778
 158.6499939    0.3118449
 158.6999969    0.3145796
 158.7500000    0.3130525
 158.8000031    0.3177591
 158.8500061    0.3160049
 158.8999939    0.3167787
 158.9499969    0.3192206
 159.0000000    0.3216915
 159.0500031    0.3232833
 159.1000061    0.3175284
 159.1499939    0.3211372
 159.1999969    0.3230373
 159.2500000    0.3283980
 159.3000031    0.3316671
 159.3500061    0.3374882
 159.3999939    0.3389254
 159.4499969    0.3401837
 159.5000000    0.3440218
 159.5500031    0.3418207
 159.6000061    0.3386076
 159.6499939    0.3454569
 159.6999969    0.3474773
 159.7500000    0.3504155
 159.8000031    0.3496775
 159.8500061    0.3548673
 159.8999939    0.3519630
 159.9499969    0.3495228
 160.0000000    0.3490805
 160.0500031    0.3498831
 160.1000061    0.3497805
 160.1499939    0.3520346
 160.1999969    0.3539563
 160.2500000    0.3553056
 160.3000031    0.3551570
 160.3500061    0.3557692
 160.3999939    0.3541441
 160.4499969    0.3530395
 160.5000000    0.3521729
 160.5500031    0.3597421
 160.6000061    0.3633670
 160.6499939    0.3649250
 160.6999969    0.3634394
 160.7500000    0.3690737
 160.8000031    0.3690733
 160.8500061    0.3722964
 160.8999939    0.3732410
 160.9499969    0.3759551
 161.0000000    0.3869396
 161.0500031    0.3902404
 161.1000061    0.3905556
 161.1499939    0.3911274
 161.1999969    0.3885340
 161.2500000    0.3854012
 161.3000031    0.3771788
 161.3500061    0.3738204
 161.3999939    0.3667296
 161.4499969    0.3678061
 161.5000000    0.3702789
 161.5500031    0.3696614
 161.6000061    0.3707914
 161.6499939    0.3723997
 161.6999969    0.3782934
 161.7500000    0.3741287
 161.8000031    0.3743887
 161.8500061    0.3768858
 161.8999939    0.3781440
 161.9499969    0.3757130
 162.0000000    0.3776240
 162.0500031    0.3772025
 162.1000061    0.3791430
 162.1499939    0.3796267
 162.1999969    0.3771393
 162.2500000    0.3778483
 162.3000031    0.3706331
 162.3500061    0.3626701
 162.3999939    0.3579473
 162.4499969    0.3516443
 162.5000000    0.3436640
 162.5500031    0.3394336
 162.6000061    0.3286669
 162.6499939    0.3242745
 162.6999969    0.3195770
 162.7500000    0.3137362
 162.8000031    0.3131008
 162.8500061    0.3065912
 162.8999939    0.3024603
 162.9499969    0.3017438
 163.0000000    0.3012789
 163.0500031    0.2961759
 163.1000061    0.2983947
 163.1499939    0.2931957
 163.1999969    0.2928396
 163.2500000    0.2912675
 163.3000031    0.2862275
 163.3500061    0.2835804
 163.3999939    0.2887379
 163.4499969    0.2874161
 163.5000000    0.2844594
 163.5500031    0.2810512
 163.6000061    0.2767557
 163.6499939    0.2819809
 163.6999969    0.2856345
 163.7500000    0.2896604
 163.8000031    0.2831227
 163.8500061    0.2809033
 163.8999939    0.2735730
 163.9499969    0.2617236
 164.0000000    0.2620680
 164.0500031    0.2645788
 164.1000061    0.2656255
 164.1499939    0.2706147
 164.1999969    0.2759337
 164.2500000    0.2848571
 164.3000031    0.2887715
 164.3500061    0.2944892
 164.3999939    0.3023361
 164.4499969    0.3035226
 164.5000000    0.3072142
 164.5500031    0.3079229
 164.6000061    0.3029076
 164.6499939    0.3001379
 164.6999969    0.3034713
 164.7500000    0.3122317
 164.8000031    0.3143964
 164.8500061    0.3172280
 164.8999939    0.3131112
 164.9499969    0.3121952
 165.0000000    0.3126532
 165.0500031    0.3105120
 165.1000061    0.3054925
 165.1499939    0.3043646
 165.1999969    0.3005206
 165.2500000    0.2987842
 165.3000031    0.2978773
 165.3500061    0.3017497
 165.3999939    0.2953547
 165.4499969    0.2984133
 165.5000000    0.3031918
 165.5500031    0.3040984
 165.6000061    0.3050614
 165.6499939    0.3049630
 165.6999969    0.3075531
 165.7500000    0.3059258
 165.8000031    0.3117942
 165.8500061    0.3164875
 165.8999939    0.3219309
 165.9499969    0.3287997
 166.0000000    0.3378925
 166.0500031    0.3400937
 166.1000061    0.3368118
 166.1499939    0.3355792
 166.1999969    0.3320288
 166.2500000    0.3288087
 166.3000031    0.3320490
 166.3500061    0.3357476
 166.3999939    0.3387127
 166.4499969    0.3400715
 166.5000000    0.3427784
 166.5500031    0.3507944
 166.6000061    0.3571115
 166.6499939    0.3579254
 166.6999969    0.3611986
 166.7500000    0.3605369
 166.8000031    0.3657226
 166.8500061    0.3747168
 166.8999939    0.3837901
 166.9499969    0.3840913
 167.0000000    0.3879988
 167.0500031    0.3891784
 167.1000061    0.3888049
 167.1499939    0.3856415
 167.1999969    0.3868082
 167.2500000    0.3841698
 167.3000031    0.3803465
 167.3500061    0.3763551
 167.3999939    0.3733496
 167.4499969    0.3727099
 167.5000000    0.3764891
 167.5500031    0.3721330
 167.6000061    0.3762538
 167.6499939    0.3728255
 167.6999969    0.3721557
 167.7500000    0.3701028
 167.8000031    0.3682207
 167.8500061    0.3656366
 167.8999939    0.3679230
 167.9499969    0.3722029
 168.0000000    0.3757863
 168.0500031    0.3736573
 168.1000061    0.3782750
 168.1499939    0.3821055
 168.1999969    0.3840422
 168.2500000    0.3830436
 168.3000031    0.3825476
 168.3500061    0.3876525
 168.3999939    0.3889426
 168.4499969    0.3941037
 168.5000000    0.3933367
 168.5500031    0.3868285
 168.6000061    0.3880105
 168.6499939    0.3881685
 168.6999969    0.3948524
 168.7500000    0.3907456
 168.8000031    0.3876782
 168.8500061    0.3880311
 168.8999939    0.3922059
 168.9499969    0.3961715
 169.0000000    0.3999515
 169.0500031    0.3981259
 169.1000061    0.4061292
 169.1499939    0.4057341
 169.1999969    0.4032735
 169.2500000    0.3975987
 169.3000031    0.3977986
 169.3500061    0.3951960
 169.3999939    0.3971487
 169.4499969    0.3971753
 169.5000000    0.3979261
 169.5500031    0.3973974
 169.6000061    0.4003218
 169.6499939    0.4011962
 169.6999969    0.4042461
 169.7500000    0.4031579
 169.8000031    0.4016222
 169.8500061    0.4001674
 169.8999939    0.3905803
 169.9499969    0.3809296
 170.0000000    0.3778892
 170.0500031    0.3768584
 170.1000061    0.3748175
 170.1499939    0.3794365
 170.1999969    0.3838180
 170.2500000    0.3784170
 170.3000031    0.3829012
 170.3500061    0.3820495
 170.3999939    0.3841185
 170.4499969    0.3870617
 170.5000000    0.3887359
 170.5500031    0.3839237
 170.6000061    0.3892612
 170.6499939    0.3949968
 170.6999969    0.3933232
 170.7500000    0.4006107
 170.8000031    0.4093446
 170.8500061    0.4092904
 170.8999939    0.4066180
 170.9499969    0.4069967
 171.0000000    0.4031127
 171.0500031    0.4053051
 171.1000061    0.4015856
 171.1499939    0.4028011
 171.1999969    0.3960792
 171.2500000    0.3957503
 171.3000031    0.3960825
 171.3500061    0.4001696
 171.3999939    0.3955085
 171.4499969    0.3976051
 171.5000000    0.3937892
 171.5500031    0.3940264
 171.6000061    0.3920671
 171.6499939    0.3933802
 171.6999969    0.3946688
 171.7500000    0.3952956
 171.8000031    0.3986378
 171.8500061    0.4005663
 171.8999939    0.3952321
 171.9499969    0.3925618
 172.0000000    0.3916609
 172.0500031    0.3921137
 172.1000061    0.3933907
 172.1499939    0.3894876
 172.1999969    0.3862464
 172.2500000    0.3823974
 172.3000031    0.3820207
 172.3500061    0.3816520
 172.3999939    0.3822705
 172.4499969    0.3804179
 172.5000000    0.3760330
 172.5500031    0.3794668
 172.6000061    0.3744996
 172.6499939    0.3776912
 172.6999969    0.3790592
 172.7500000    0.3836855
 172.8000031    0.3855217
 172.8500061    0.3979734
 172.8999939    0.4000507
 172.9499969    0.4002272
 173.0000000    0.4022000
 173.0500031    0.4015045
 173.1000061    0.4041316
 173.1499939    0.4039869
 173.1999969    0.4070076
 173.2500000    0.4044757
 173.3000031    0.3983607
 173.3500061    0.3973072
 173.3999939    0.3992174
 173.4499969    0.4052030
 173.5000000    0.4062280
 173.5500031    0.4090080
 173.6000061    0.4061106
 173.6499939    0.4052642
 173.6999969    0.4008137
 173.7500000    0.3956608
 173.8000031    0.3867835
 173.8500061    0.3832639
 173.8999939    0.3846394
 173.9499969    0.3748700
 174.0000000    0.3764360
 174.0500031    0.3773161
 174.1000061    0.3791516
 174.1499939    0.3794349
 174.1999969    0.3913447
 174.2500000    0.3909411
 174.3000031    0.4002812
 174.3500061    0.4027596
 174.3999939    0.4038484
 174.4499969    0.4028879
 174.5000000    0.4084051
 174.5500031    0.4090337
 174.6000061    0.4119049
 174.6499939    0.4152075
 174.6999969    0.4163451
 174.7500000    0.4169005
 174.8000031    0.4174789
 174.8500061    0.4193994
 174.8999939    0.4182602
 174.9499969    0.4181542
 175.0000000    0.4157142
 175.0500031    0.4178376
 175.1000061    0.4080890
 175.1499939    0.3990156
 175.1999969    0.3989318
 175.2500000    0.3968364
 175.3000031    0.3936674
 175.3500061    0.3927260
 175.3999939    0.3848908
 175.4499969    0.3825119
 175.5000000    0.3850178
 175.5500031    0.3841185
 175.6000061    0.3887530
 175.6499939    0.3906205
 175.6999969    0.3916573
 175.7500000    0.3928180
 175.8000031    0.3864043
 175.8500061    0.3856179
 175.8999939    0.3866494
 175.9499969    0.3876042
 176.0000000    0.3927258
 176.0500031    0.3939321
 176.1000061    0.3907300
 176.1499939    0.3915524
 176.1999969    0.3941006
 176.2500000    0.3981833
 176.3000031    0.4034853
 176.3500061    0.4054435
 176.3999939    0.4046245
 176.4499969    0.4028940
 176.5000000    0.4061634
 176.5500031    0.4115827
 176.6000061    0.4125675
 176.6499939    0.4096456
 176.6999969    0.4101363
 176.7500000    0.4069484
 176.8000031    0.3974601
 176.8500061    0.3949186
 176.8999939    0.3893036
 176.9499969    0.3844820
 177.0000000    0.3793492
 177.0500031    0.3690264
 177.1000061    0.3565305
 177.1499939    0.3510195
 177.1999969    0.3483577
 177.2500000    0.3426455
 177.3000031    0.3418694
 177.3500061    0.3373609
 177.3999939    0.3351078
 177.4499969    0.3342704
 177.5000000    0.3447008
 177.5500031    0.3569547
 177.6000061    0.3579507
 177.6499939    0.3584670
 177.6999969    0.3637564
 177.7500000    0.3767271
 177.8000031    0.3833437
 177.8500061    0.3907350
 177.8999939    0.3939244
 177.9499969    0.3974421
 178.0000000    0.3966374
 178.0500031    0.4037658
 178.1000061    0.4033409
 178.1499939    0.4019267
 178.1999969    0.3967198
 178.2500000    0.3945054
 178.3000031    0.3984612
 178.3500061    0.4080764
 178.3999939    0.4100007
 178.4499969    0.4038982
 178.5000000    0.3940824
 178.5500031    0.3970807
 178.6000061    0.3957136
 178.6499939    0.3969454
 178.6999969    0.3941510
 178.7500000    0.3937374
 178.8000031    0.3894574
 178.8500061    0.3873858
 178.8999939    0.3874501
 178.9499969    0.3856200
 179.0000000    0.3838120
 179.0500031    0.3826163
 179.1000061    0.3846574
 179.1499939    0.3888023
 179.1999969    0.3871829
 179.2500000    0.3901462
 179.3000031    0.3862267
 179.3500061    0.3896891
 179.3999939    0.3947609
 179.4499969    0.3930424
 179.5000000    0.4001417
 179.5500031    0.4006524
 179.6000061    0.4038709
 179.6499939    0.4039783
 179.6999969    0.4066225
 179.7500000    0.4014513
 179.8000031    0.3967369
 179.8500061    0.3913432
 179.8999939    0.3934072
 179.9499969    0.3917350
 180.0000000    0.3949433
 180.0500031    0.3936674
 180.1000061    0.3922527
 180.1499939    0.3880494
 180.1999969    0.3826591
 180.2500000    0.3799372
 180.3000031    0.3807730
 180.3500061    0.3828917
 180.3999939    0.3820834
 180.4499969    0.3772525
 180.5000000    0.3745486
 180.5500031    0.3684936
 180.6000061    0.3671000
 180.6499939    0.3609518
 180.6999969    0.3584949
 180.7500000    0.3527410
 180.8000031    0.3478560
 180.8500061    0.3465273
 180.8999939    0.3453368
 180.9499969    0.3465013
 181.0000000    0.3471243
 181.0500031    0.3467022
 181.1000061    0.3447276
 181.1499939    0.3438531
 181.1999969    0.3431365
 181.2500000    0.3371034
 181.3000031    0.3288756
 181.3500061    0.3314108
 181.3999939    0.3339537
 181.4499969    0.3363762
 181.5000000    0.3331093
 181.5500031    0.3308430
 181.6000061    0.3315521
 181.6499939    0.3310127
 181.6999969    0.3376112
 181.7500000    0.3418730
 181.8000031    0.3432159
 181.8500061    0.3483097
 181.8999939    0.3486397
 181.9499969    0.3568417
 182.0000000    0.3569439
 182.0500031    0.3611705
 182.1000061    0.3575580
 182.1499939    0.3473027
 182.1999969    0.3417509
 182.2500000    0.3396857
 182.3000031    0.3390405
 182.3500061    0.3510197
 182.3999939    0.3535810
 182.4499969    0.3551002
 182.5000000    0.3502113
 182.5500031    0.3502811
 182.6000061    0.3505861
 182.6499939    0.3532423
 182.6999969    0.3507945
 182.7500000    0.3506919
 182.8000031    0.3502471
 182.8500061    0.3501517
 182.8999939    0.3446289
 182.9499969    0.3443494
 183.0000000    0.3400936
 183.0500031    0.3414005
 183.1000061    0.3459396
 183.1499939    0.3449532
 183.1999969    0.3406195
 183.2500000    0.3458334
 183.3000031    0.3506727
 183.3500061    0.3594280
 183.3999939    0.3659213
 183.4499969    0.3761838
 183.5000000    0.3781191
 183.5500031    0.3833779
 183.6000061    0.3873124
 183.6499939    0.3908182
 183.6999969    0.3929301
 183.7500000    0.3931715
 183.8000031    0.3869412
 183.8500061    0.3853405
 183.8999939    0.3818683
 183.9499969    0.3779444
 184.0000000    0.3717089
 184.0500031    0.3676903
 184.1000061    0.3665448
 184.1499939    0.3666303
 184.1999969    0.3668973
 184.2500000    0.3574466
 184.3000031    0.3581231
 184.3500061    0.3577308
 184.3999939    0.3577137
 184.4499969    0.3631313
 184.5000000    0.3649335
 184.5500031    0.3628352
 184.6000061    0.3629723
 184.6499939    0.3585008
 184.6999969    0.3546323
 184.7500000    0.3551637
 184.8000031    0.3503445
 184.8500061    0.3543551
 184.8999939    0.3568353
 184.9499969    0.3607245
 185.0000000    0.3666894
 185.0500031    0.3657885
 185.1000061    0.3587240
 185.1499939    0.3572603
 185.1999969    0.3557729
 185.2500000    0.3528131
 185.3000031    0.3558921
 185.3500061    0.3560368
 185.3999939    0.3625565
 185.4499969    0.3635853
 185.5000000    0.3647379
 185.5500031    0.3662472
 185.6000061    0.3718345
 185.6499939    0.3704412
 185.6999969    0.3722447
 185.7500000    0.3662961
 185.8000031    0.3664751
 185.8500061    0.3641011
 185.8999939    0.3617548
 185.9499969    0.3581943
 186.0000000    0.3487627
 186.0500031    0.3418455
 186.1000061    0.3328455
 186.1499939    0.3256882
 186.1999969    0.3229446
 186.2500000    0.3125747
 186.3000031    0.3029277
 186.3500061    0.2964220
 186.3999939    0.2911511
 186.4499969    0.2881908
 186.5000000    0.2815355
 186.5500031    0.2758650
 186.6000061    0.2714692
 186.6499939    0.2699209
 186.6999969    0.2714708
 186.7500000    0.2583733
 186.8000031    0.2573714
 186.8500061    0.2556106
 186.8999939    0.2532780
 186.9499969    0.2550864
 187.0000000    0.2552501
 187.0500031    0.2581972
 187.1000061    0.2583579
 187.1499939    0.2606136
 187.1999969    0.2618315
 187.2500000    0.2608583
 187.3000031    0.2623838
 187.3500061    0.2659182
 187.3999939    0.2619886
 187.4499969    0.2659261
 187.5000000    0.2724049
 187.5500031    0.2756572
 187.6000061    0.2709546
 187.6499939    0.2711465
 187.6999969    0.2740616
 187.7500000    0.2711944
 187.8000031    0.2741319
 187.8500061    0.2824953
 187.8999939    0.2894391
 187.9499969    0.2890212
 188.0000000    0.2911501
 188.0500031    0.2891346
 188.1000061    0.2897100
 188.1499939    0.2854185
 188.1999969    0.2842748
 188.2500000    0.2797940
 188.3000031    0.2793035
 188.3500061    0.2805090
 188.3999939    0.2787538
 188.4499969    0.2773819
 188.5000000    0.2771461
 188.5500031    0.2753361
 188.6000061    0.2799723
 188.6499939    0.2801375
 188.6999969    0.2790053
 188.7500000    0.2828625
 188.8000031    0.2799875
 188.8500061    0.2709345
 188.8999939    0.2673137
 188.9499969    0.2669426
 189.0000000    0.2721970
 189.0500031    0.2731305
 189.1000061    0.2737010
 189.1499939    0.2733640
 189.1999969    0.2759658
 189.2500000    0.2773126
 189.3000031    0.2800788
 189.3500061    0.2829631
 189.3999939    0.2796308
 189.4499969    0.2786852
 189.5000000    0.2741791
 189.5500031    0.2804271
 189.6000061    0.2831606
 189.6499939    0.2868124
 189.6999969    0.2925199
 189.7500000    0.2896155
 189.8000031    0.2925910
 189.8500061    0.2944592
 189.8999939    0.2899089
 189.9499969    0.2917923
 190.0000000    0.2922933
 190.0500031    0.2880091
 190.1000061    0.2885949
 190.1499939    0.2853550
 190.1999969    0.2834099
 190.2500000    0.2821159
 190.3000031    0.2870356
 190.3500061    0.2885840
 190.3999939    0.2889772
 190.4499969    0.2930566
 190.5000000    0.2975323
 190.5500031    0.2987500
 190.6000061    0.3023535
 190.6499939    0.3057544
 190.6999969    0.3105875
 190.7500000    0.3133022
 190.8000031    0.3160183
 190.8500061    0.3173651
 190.8999939    0.3146580
 190.9499969    0.3144940
 191.0000000    0.3154917
 191.0500031    0.3223525
 191.1000061    0.3247350
 191.1499939    0.3259443
 191.1999969    0.3233249
 191.2500000    0.3295464
 191.3000031    0.3321227
 191.3500061    0.3376709
 191.3999939    0.3368059
 191.4499969    0.3422992
 191.5000000    0.3485414
 191.5500031    0.3518883
 191.6000061    0.3562775
 191.6499939    0.3623688
 191.6999969    0.3631015
 191.7500000    0.3658137
 191.8000031    0.3684551
 191.8500061    0.3771899
 191.8999939    0.3796829
 191.9499969    0.3823446
 192.0000000    0.3805757
 192.0500031    0.3804626
 192.1000061    0.3826725
 192.1499939    0.3819471
 192.1999969    0.3847003
 192.2500000    0.3849725
 192.3000031    0.3877941
 192.3500061    0.3865163
 192.3999939    0.3845787
 192.4499969    0.3796325
 192.5000000    0.3725436
 192.5500031    0.3748247
 192.6000061    0.3660016
 192.6499939    0.3632616
 192.6999969    0.3604509
 192.7500000    0.3516937
 192.8000031    0.3572877
 192.8500061    0.3524763
 192.8999939    0.3450761
 192.9499969    0.3379975
 193.0000000    0.3385776
 193.0500031    0.3347522
 193.1000061    0.3272028
 193.1499939    0.3202574
 193.1999969    0.3159221
 193.2500000    0.3161169
 193.3000031    0.3114669
 193.3500061    0.3085389
 193.3999939    0.3131191
 193.4499969    0.3122078
 193.5000000    0.3218850
 193.5500031    0.3228048
 193.6000061    0.3246357
 193.6499939    0.3289169
 193.6999969    0.3311034
 193.7500000    0.3294294
 193.8000031    0.3266157
 193.8500061    0.3288562
 193.8999939    0.3330302
 193.9499969    0.3377302
 194.0000000    0.3453058
 194.0500031    0.3502395
 194.1000061    0.3528734
 194.1499939    0.3508754
 194.1999969    0.3565844
 194.2500000    0.3660538
 194.3000031    0.3711506
 194.3500061    0.3738305
 194.3999939    0.3731376
 194.4499969    0.3736605
 194.5000000    0.3774729
 194.5500031    0.3760979
 194.6000061    0.3776883
 194.6499939    0.3873709
 194.6999969    0.3909641
 194.7500000    0.3945682
 194.8000031    0.3962541
 194.8500061    0.3994512
 194.8999939    0.4033489
 194.9499969    0.4145331
 195.0000000    0.4238819
 195.0500031    0.4243272
 195.1000061    0.4213474
 195.1499939    0.4188783
 195.1999969    0.4204436
 195.2500000    0.4216125
 195.3000031    0.4160538
 195.3500061    0.4061430
 195.3999939    0.4032868
 195.4499969    0.3937580
 195.5000000    0.3893753
 195.5500031    0.3848557
 195.6000061    0.3835535
 195.6499939    0.3804376
 195.6999969    0.3765534
 195.7500000    0.3739884
 195.8000031    0.3725721
 195.8500061    0.3704001
 195.8999939    0.3634709
 195.9499969    0.3611393
 196.0000000    0.3604910
 196.0500031    0.3662021
 196.1000061    0.3639560
 196.1499939    0.3737789
 196.1999969    0.3749560
 196.2500000    0.3718242
 196.3000031    0.3764115
 196.3500061    0.3708637
 196.3999939    0.3688794
 196.4499969    0.3697377
 196.5000000    0.3777598
 196.5500031    0.3763787
 196.6000061    0.3691557
 196.6499939    0.3639869
 196.6999969    0.3630341
 196.7500000    0.3595576
 196.8000031    0.3540608
 196.8500061    0.3473896
 196.8999939    0.3476486
 196.9499969    0.3510513
 197.0000000    0.3590901
 197.0500031    0.3599327
 197.1000061    0.3615659
 197.1499939    0.3587173
 197.1999969    0.3609127
 197.2500000    0.3578386
 197.3000031    0.3583302
 197.3500061    0.3519649
 197.3999939    0.3497045
 197.4499969    0.3440708
 197.5000000    0.3393205
 197.5500031    0.3339275
 197.6000061    0.3346589
 197.6499939    0.3299353
 197.6999969    0.3281741
 197.7500000    0.3313740
 197.8000031    0.3346681
 197.8500061    0.3397765
 197.8999939    0.3442294
 197.9499969    0.3527279
 198.0000000    0.3616061
 198.0500031    0.3654097
 198.1000061    0.3626111
 198.1499939    0.3573715
 198.1999969    0.3590956
 198.2500000    0.3506171
 198.3000031    0.3467582
 198.3500061    0.3498356
 198.3999939    0.3464897
 198.4499969    0.3504989
 198.5000000    0.3524103
 198.5500031    0.3564365
 198.6000061    0.3579524
 198.6499939    0.3571906
 198.6999969    0.3562951
 198.7500000    0.3538604
 198.8000031    0.3545552
 198.8500061    0.3574997
 198.8999939    0.3532327
 198.9499969    0.3486079
 199.0000000    0.3502310
 199.0500031    0.3531211
 199.1000061    0.3576523
 199.1499939    0.3528452
 199.1999969    0.3577258
 199.2500000    0.3649426
 199.3000031    0.3760068
 199.3500061    0.3767253
 199.3999939    0.3825687
 199.4499969    0.3862909
 199.5000000    0.3899369
 199.5500031    0.3890150
 199.6000061    0.3994833
 199.6499939    0.4027485
 199.6999969    0.4087412
 199.7500000    0.4142274
 199.8000031    0.4133348
 199.8500061    0.4233631
 199.8999939    0.4286518
 199.9499969    0.4314816
 200.0000000    0.4311873
 200.0500031    0.4338084
 200.1000061    0.4288580
 200.1499939    0.4315443
 200.1999969    0.4365518
 200.2500000    0.4354065
 200.3000031    0.4340093
 200.3500061    0.4321628
 200.3999939    0.4366795
 200.4499969    0.4310467
 200.5000000    0.4256262
 200.5500031    0.4209529
 200.6000061    0.4167011
 200.6499939    0.4176049
 200.6999969    0.4202737
 200.7500000    0.4177170
 200.8000031    0.4159286
 200.8500061    0.4150650
 200.8999939    0.4155273
 200.9499969    0.4124127
 201.0000000    0.4114495
 201.0500031    0.4089862
 201.1000061    0.4049851
 201.1499939    0.4016550
 201.1999969    0.4030878
 201.2500000    0.4031662
 201.3000031    0.4132430
 201.3500061    0.4192835
 201.3999939    0.4231879
 201.4499969    0.4343413
 201.5000000    0.4364898
 201.5500031    0.4400811
 201.6000061    0.4413326
 201.6499939    0.4422655
 201.6999969    0.4451213
 201.7500000    0.4446277
 201.8000031    0.4472255
 201.8500061    0.4557805
 201.8999939    0.4598662
 201.9499969    0.4631080
 202.0000000    0.4673656
 202.0500031    0.4752839
 202.1000061    0.4754802
 202.1499939    0.4805878
 202.1999969    0.4818606
 202.2500000    0.4820615
 202.3000031    0.4832208
 202.3500061    0.4795380
 202.3999939    0.4782925
 202.4499969    0.4685718
 202.5000000    0.4647314
 202.5500031    0.4610957
 202.6000061    0.4592321
 202.6499939    0.4636147
 202.6999969    0.4628581
 202.7500000    0.4650848
 202.8000031    0.4641279
 202.8500061    0.4682188
 202.8999939    0.4700440
 202.9499969    0.4733999
 203.0000000    0.4693629
 203.0500031    0.4700723
 203.1000061    0.4749324
 203.1499939    0.4840767
 203.1999969    0.4905111
 203.2500000    0.4925401
 203.3000031    0.4963426
 203.3500061    0.5051019
 203.3999939    0.5080687
 203.4499969    0.5057663
 203.5000000    0.5075901
 203.5500031    0.5103037
 203.6000061    0.5120487
 203.6499939    0.5124734
 203.6999969    0.5060734
 203.7500000    0.5036713
 203.8000031    0.5065393
 203.8500061    0.5044551
 203.8999939    0.5049329
 203.9499969    0.4981244
 204.0000000    0.4901212
 204.0500031    0.4797742
 204.1000061    0.4727603
 204.1499939    0.4737962
 204.1999969    0.4695559
 204.2500000    0.4729375
 204.3000031    0.4792843
 204.3500061    0.4783410
 204.3999939    0.4837275
 204.4499969    0.4848121
 204.5000000    0.4771757
 204.5500031    0.4713345
 204.6000061    0.4691484
 204.6499939    0.4742975
 204.6999969    0.4763660
 204.7500000    0.4860639
 204.8000031    0.4778482
 204.8500061    0.4817812
 204.8999939    0.4856982
 204.9499969    0.4865602
 205.0000000    0.4927715
 205.0500031    0.4852802
 205.1000061    0.4839534
 205.1499939    0.4785723
 205.1999969    0.4781768
 205.2500000    0.4652652
 205.3000031    0.4617112
 205.3500061    0.4590246
 205.3999939    0.4614645
 205.4499969    0.4578650
 205.5000000    0.4566246
 205.5500031    0.4602156
 205.6000061    0.4620674
 205.6499939    0.4627612
 205.6999969    0.4605177
 205.7500000    0.4579612
 205.8000031    0.4526951
 205.8500061    0.4473154
 205.8999939    0.4436253
 205.9499969    0.4449771
 206.0000000    0.4411366
 206.0500031    0.4406905
 206.1000061    0.4388685
 206.1499939    0.4344344
 206.1999969    0.4289138
 206.2500000    0.4271284
 206.3000031    0.4248530
 206.3500061    0.4154964
 206.3999939    0.4129362
 206.4499969    0.4144955
 206.5000000    0.4148479
 206.5500031    0.4186429
 206.6000061    0.4253862
 206.6499939    0.4270677
 206.6999969    0.4261998
 206.7500000    0.4262499
 206.8000031    0.4251596
 206.8500061    0.4230428
 206.8999939    0.4234911
 206.9499969    0.4217026
 207.0000000    0.4158308
 207.0500031    0.4150443
 207.1000061    0.4091545
 207.1499939    0.4056430
 207.1999969    0.4138254
 207.2500000    0.4097074
 207.3000031    0.4051998
 207.3500061    0.4033943
 207.3999939    0.4034223
 207.4499969    0.4016055
 207.5000000    0.4030778
 207.5500031    0.4067699
 207.6000061    0.4122354
 207.6499939    0.4165531
 207.6999969    0.4263835
 207.7500000    0.4266103
 207.8000031    0.4311286
 207.8500061    0.4281273
 207.8999939    0.4297980
 207.9499969    0.4271360
 208.0000000    0.4305453
 208.0500031    0.4307107
 208.1000061    0.4321117
 208.1499939    0.4376830
 208.1999969    0.4436328
 208.2500000    0.4411804
 208.3000031    0.4459951
 208.3500061    0.4483972
 208.3999939    0.4554316
 208.4499969    0.4535533
 208.5000000    0.4579096
 208.5500031    0.4654652
 208.6000061    0.4737728
 208.6499939    0.4766491
 208.6999969    0.4764241
 208.7500000    0.4823110
 208.8000031    0.4856912
 208.8500061    0.4900053
 208.8999939    0.4918150
 208.9499969    0.4945005
 209.0000000    0.4944717
 209.0500031    0.4988184
 209.1000061    0.4998222
 209.1499939    0.4995592
 209.1999969    0.5032443
 209.2500000    0.5133527
 209.3000031    0.5163466
 209.3500061    0.5190514
 209.3999939    0.5164708
 209.4499969    0.5177318
 209.5000000    0.5123468
 209.5500031    0.5102524
 209.6000061    0.5035349
 209.6499939    0.4987260
 209.6999969    0.4965512
 209.7500000    0.4939528
 209.8000031    0.4943628
 209.8500061    0.4914469
 209.8999939    0.4854391
 209.9499969    0.4682243
 210.0000000    0.4580173
 210.0500031    0.4516174
 210.1000061    0.4445114
 210.1499939    0.4383551
 210.1999969    0.4299284
 210.2500000    0.4148089
 210.3000031    0.4097294
 210.3500061    0.4070064
 210.3999939    0.4051041
 210.4499969    0.3997571
 210.5000000    0.3938381
 210.5500031    0.3884115
 210.6000061    0.3875824
 210.6499939    0.3908948
 210.6999969    0.3846581
 210.7500000    0.3862578
 210.8000031    0.3862957
 210.8500061    0.3904689
 210.8999939    0.3883161
 210.9499969    0.3916254
 211.0000000    0.3972553
 211.0500031    0.3966714
 211.1000061    0.3979649
 211.1499939    0.4061896
 211.1999969    0.4089198
 211.2500000    0.4043726
 211.3000031    0.4075903
 211.3500061    0.4125043
 211.3999939    0.4187927
 211.4499969    0.4208300
 211.5000000    0.4297573
 211.5500031    0.4295978
 211.6000061    0.4233463
 211.6499939    0.4197673
 211.6999969    0.4142553
 211.7500000    0.4205050
 211.8000031    0.4244710
 211.8500061    0.4334857
 211.8999939    0.4433487
 211.9499969    0.4422672
 212.0000000    0.4392053
 212.0500031    0.4377829
 212.1000061    0.4376065
 212.1499939    0.4443652
 212.1999969    0.4499446
 212.2500000    0.4597104
 212.3000031    0.4663306
 212.3500061    0.4714092
 212.3999939    0.4731707
 212.4499969    0.4806648
 212.5000000    0.4889916
 212.5500031    0.4911955
 212.6000061    0.4932694
 212.6499939    0.4962323
 212.6999969    0.4941443
 212.7500000    0.4879356
 212.8000031    0.4864669
 212.8500061    0.4839904
 212.8999939    0.4827385
 212.9499969    0.4752479
 213.0000000    0.4761787
 213.0500031    0.4817379
 213.1000061    0.4855362
 213.1499939    0.4796618
 213.1999969    0.4755381
 213.2500000    0.4744268
 213.3000031    0.4674845
 213.3500061    0.4589963
 213.3999939    0.4543205
 213.4499969    0.4488440
 213.5000000    0.4426164
 213.5500031    0.4418038
 213.6000061    0.4384842
 213.6499939    0.4398620
 213.6999969    0.4452130
 213.7500000    0.4504029
 213.8000031    0.4533024
 213.8500061    0.4534974
 213.8999939    0.4499344
 213.9499969    0.4433358
 214.0000000    0.4443922
 214.0500031    0.4441689
 214.1000061    0.4461694
 214.1499939    0.4485614
 214.1999969    0.4427873
 214.2500000    0.4454822
 214.3000031    0.4460002
 214.3500061    0.4436325
 214.3999939    0.4416445
 214.4499969    0.4401453
 214.5000000    0.4411887
 214.5500031    0.4420825
 214.6000061    0.4510923
 214.6499939    0.4478943
 214.6999969    0.4543183
 214.7500000    0.4531816
 214.8000031    0.4490765
 214.8500061    0.4378740
 214.8999939    0.4298526
 214.9499969    0.4233248
 215.0000000    0.4197444
 215.0500031    0.4132717
 215.1000061    0.4110999
 215.1499939    0.4090693
 215.1999969    0.4081487
 215.2500000    0.4072657
 215.3000031    0.4151728
 215.3500061    0.4122550
 215.3999939    0.4078970
 215.4499969    0.4013407
 215.5000000    0.3978616
 215.5500031    0.3879139
 215.6000061    0.3790068
 215.6499939    0.3725146
 215.6999969    0.3734686
 215.7500000    0.3853274
 215.8000031    0.3888418
 215.8500061    0.3900177
 215.8999939    0.3901095
 215.9499969    0.3823265
 216.0000000    0.3821989
 216.0500031    0.3846886
 216.1000061    0.3825215
 216.1499939    0.3754360
 216.1999969    0.3739753
 216.2500000    0.3696221
 216.3000031    0.3681834
 216.3500061    0.3701698
 216.3999939    0.3729028
 216.4499969    0.3774901
 216.5000000    0.3818005
 216.5500031    0.3868048
 216.6000061    0.3847413
 216.6499939    0.3817125
 216.6999969    0.3829825
 216.7500000    0.3825978
 216.8000031    0.3882712
 216.8500061    0.3914081
 216.8999939    0.3946105
 216.9499969    0.3971670
 217.0000000    0.3956928
 217.0500031    0.3932794
 217.1000061    0.3901598
 217.1499939    0.3901232
 217.1999969    0.3873914
 217.2500000    0.3844690
 217.3000031    0.3759464
 217.3500061    0.3740234
 217.3999939    0.3677308
 217.4499969    0.3675473
 217.5000000    0.3692290
 217.5500031    0.3686398
 217.6000061    0.3623554
 217.6499939    0.3655233
 217.6999969    0.3680483
 217.7500000    0.3675455
 217.8000031    0.3601053
 217.8500061    0.3564587
 217.8999939    0.3558508
 217.9499969    0.3604108
 218.0000000    0.3566810
 218.0500031    0.3563340
 218.1000061    0.3572065
 218.1499939    0.3583370
 218.1999969    0.3487539
 218.2500000    0.3431030
 218.3000031    0.3420382
 218.3500061    0.3427940
 218.3999939    0.3418522
 218.4499969    0.3360235
 218.5000000    0.3311916
 218.5500031    0.3333842
 218.6000061    0.3309413
 218.6499939    0.3266336
 218.6999969    0.3279518
 218.7500000    0.3283406
 218.8000031    0.3276422
 218.8500061    0.3223694
 218.8999939    0.3182626
 218.9499969    0.3161049
 219.0000000    0.3152235
 219.0500031    0.3137455
 219.1000061    0.3161948
 219.1499939    0.3240785
 219.1999969    0.3305594
 219.2500000    0.3285274
 219.3000031    0.3350339
 219.3500061    0.3373331
 219.3999939    0.3435577
 219.4499969    0.3432408
 219.5000000    0.3412541
 219.5500031    0.3374874
 219.6000061    0.3354983
 219.6499939    0.3373806
 219.6999969    0.3392716
 219.7500000    0.3388892
 219.8000031    0.3341206
 219.8500061    0.3318946
 219.8999939    0.3285422
 219.9499969    0.3274500
 220.0000000    0.3254019
 220.0500031    0.3195530
 220.1000061    0.3108430
 220.1499939    0.3101739
 220.1999969    0.3109049
 220.2500000    0.3100053
 220.3000031    0.3105549
 220.3500061    0.3165606
 220.3999939    0.3144938
 220.4499969    0.3246444
 220.5000000    0.3311414
 220.5500031    0.3397374
 220.6000061    0.3351137
 220.6499939    0.3402467
 220.6999969    0.3377576
 220.7500000    0.3410193
 220.8000031    0.3458385
 220.8500061    0.3436113
 220.8999939    0.3496157
 220.9499969    0.3480862
 221.0000000    0.3486820
 221.0500031    0.3551218
 221.1000061    0.3490390
 221.1499939    0.3503191
 221.1999969    0.3434848
 221.2500000    0.3466014
 221.3000031    0.3500814
 221.3500061    0.3474257
 221.3999939    0.3496305
 221.4499969    0.3561502
 221.5000000    0.3540415
 221.5500031    0.3506096
 221.6000061    0.3460070
 221.6499939    0.3401607
 221.6999969    0.3403888
 221.7500000    0.3443644
 221.8000031    0.3531374
 221.8500061    0.3564554
 221.8999939    0.3625169
 221.9499969    0.3698072
 222.0000000    0.3838651
 222.0500031    0.3908268
 222.1000061    0.3920488
 222.1499939    0.3906631
 222.1999969    0.3904371
 222.2500000    0.3972519
 222.3000031    0.3961818
 222.3500061    0.3962372
 222.3999939    0.3926689
 222.4499969    0.3931634
 222.5000000    0.3912241
 222.5500031    0.3908441
 222.6000061    0.3919141
 222.6499939    0.3920996
 222.6999969    0.3921100
 222.7500000    0.3954381
 222.8000031    0.3940541
 222.8500061    0.3941404
 222.8999939    0.3947009
 222.9499969    0.3995193
 223.0000000    0.3998581
 223.0500031    0.3978269
 223.1000061    0.3938590
 223.1499939    0.3971923
 223.1999969    0.3921333
 223.2500000    0.3888769
 223.3000031    0.3883071
 223.3500061    0.3883244
 223.3999939    0.3853396
 223.4499969    0.3798373
 223.5000000    0.3729119
 223.5500031    0.3714598
 223.6000061    0.3663976
 223.6499939    0.3661938
 223.6999969    0.3645705
 223.7500000    0.3594115
 223.8000031    0.3510172
 223.8500061    0.3421426
 223.8999939    0.3428580
 223.9499969    0.3388381
 224.0000000    0.3442907
 224.0500031    0.3444798
 224.1000061    0.3452242
 224.1499939    0.3430945
 224.1999969    0.3462819
 224.2500000    0.3444290
 224.3000031    0.3311654
 224.3500061    0.3271185
 224.3999939    0.3251702
 224.4499969    0.3210816
 224.5000000    0.3178668
 224.5500031    0.3129098
 224.6000061    0.3088681
 224.6499939    0.3163112
 224.6999969    0.3222001
 224.7500000    0.3283383
 224.8000031    0.3296733
 224.8500061    0.3321579
 224.8999939    0.3378426
 224.9499969    0.3421451
 225.0000000    0.3464516
 225.0500031    0.3461708
 225.1000061    0.3548348
 225.1499939    0.3641808
 225.1999969    0.3747975
 225.2500000    0.3898660
 225.3000031    0.3949376
 225.3500061    0.3951478
 225.3999939    0.3945997
 225.4499969    0.3949524
 225.5000000    0.3983213
 225.5500031    0.4086532
 225.6000061    0.4136397
 225.6499939    0.4143787
 225.6999969    0.4171287
 225.7500000    0.4179610
 225.8000031    0.4270032
 225.8500061    0.4295570
 225.8999939    0.4266400
 225.9499969    0.4259579
 226.0000000    0.4205916
 226.0500031    0.4206349
 226.1000061    0.4191988
 226.1499939    0.4220985
 226.1999969    0.4247719
 226.2500000    0.4287931
 226.3000031    0.4305235
 226.3500061    0.4288971
 226.3999939    0.4246930
 226.4499969    0.4186301
 226.5000000    0.4180194
 226.5500031    0.4147801
 226.6000061    0.4137967
 226.6499939    0.4121096
 226.6999969    0.4120345
 226.7500000    0.4021429
 226.8000031    0.4009633
 226.8500061    0.3998909
 226.8999939    0.3978321
 226.9499969    0.3922264
 227.0000000    0.3937046
 227.0500031    0.3948197
 227.1000061    0.3981976
 227.1499939    0.4087967
 227.1999969    0.4084064
 227.2500000    0.4093851
 227.3000031    0.4166574
 227.3500061    0.4181511
 227.3999939    0.4174764
 227.4499969    0.4196073
 227.5000000    0.4187824
 227.5500031    0.4225694
 227.6000061    0.4242299
 227.6499939    0.4293444
 227.6999969    0.4333036
 227.7500000    0.4383383
 227.8000031    0.4428490
 227.8500061    0.4370917
 227.8999939    0.4373725
 227.9499969    0.4322282
 228.0000000    0.4208763
 228.0500031    0.4150655
 228.1000061    0.4117792
 228.1499939    0.4077903
 228.1999969    0.4095816
 228.2500000    0.4049385
 228.3000031    0.4042071
 228.3500061    0.3970648
 228.3999939    0.3936032
 228.4499969    0.3947293
 228.5000000    0.3935662
 228.5500031    0.3908170
 228.6000061    0.3966821
 228.6499939    0.3997818
 228.6999969    0.4092498
 228.7500000    0.4077979
 228.8000031    0.4059857
 228.8500061    0.4036825
 228.8999939    0.4027247
 228.9499969    0.4061139
 229.0000000    0.4118580
 229.0500031    0.4103993
 229.1000061    0.4172079
 229.1499939    0.4137936
 229.1999969    0.4152739
 229.2500000    0.4119886
 229.3000031    0.4089834
 229.3500061    0.4024401
 229.3999939    0.3987719
 229.4499969    0.3940631
 229.5000000    0.3940281
 229.5500031    0.3961604
 229.6000061    0.3927664
 229.6499939    0.3932016
 229.6999969    0.3863583
 229.7500000    0.3814342
 229.8000031    0.3752723
 229.8500061    0.3719261
 229.8999939    0.3731075
 229.9499969    0.3805610
 230.0000000    0.3890018
 230.0500031    0.3885139
 230.1000061    0.3930650
 230.1499939    0.3970726
 230.1999969    0.3977517
 230.2500000    0.3989065
 230.3000031    0.4026853
 230.3500061    0.4071011
 230.3999939    0.4101544
 230.4499969    0.4160786
 230.5000000    0.4187367
 230.5500031    0.4230027
 230.6000061    0.4323744
 230.6499939    0.4335834
 230.6999969    0.4377452
 230.7500000    0.4334866
 230.8000031    0.4275476
 230.8500061    0.4231710
 230.8999939    0.4229952
 230.9499969    0.4246572
 231.0000000    0.4195193
 231.0500031    0.4145959
 231.1000061    0.4115435
 231.1499939    0.4098173
 231.1999969    0.4055383
 231.2500000    0.4045889
 231.3000031    0.4035460
 231.3500061    0.4044457
 231.3999939    0.4090057
 231.4499969    0.4089356
 231.5000000    0.4114336
 231.5500031    0.4104005
 231.6000061    0.4064056
 231.6499939    0.4003568
 231.6999969    0.3973699
 231.7500000    0.3987280
 231.8000031    0.3956931
 231.8500061    0.3908273
 231.8999939    0.3857173
 231.9499969    0.3735846
 232.0000000    0.3713481
 232.0500031    0.3629174
 232.1000061    0.3543305
 232.1499939    0.3513743
 232.1999969    0.3549914
 232.2500000    0.3574562
 232.3000031    0.3530903
 232.3500061    0.3503191
 232.3999939    0.3446877
 232.4499969    0.3476391
 232.5000000    0.3451684
 232.5500031    0.3423031
 232.6000061    0.3423311
 232.6499939    0.3418024
 232.6999969    0.3439485
 232.7500000    0.3424783
 232.8000031    0.3429867
 232.8500061    0.3417401
 232.8999939    0.3437569
 232.9499969    0.3435313
 233.0000000    0.3455474
 233.0500031    0.3466426
 233.1000061    0.3540678
 233.1499939    0.3535958
 233.1999969    0.3554049
 233.2500000    0.3555304
 233.3000031    0.3595951
 233.3500061    0.3585531
 233.3999939    0.3536470
 233.4499969    0.3569553
 233.5000000    0.3567624
 233.5500031    0.3511117
 233.6000061    0.3493416
 233.6499939    0.3454263
 233.6999969    0.3392547
 233.7500000    0.3404207
 233.8000031    0.3359726
 233.8500061    0.3393910
 233.8999939    0.3423505
 233.9499969    0.3421320
 234.0000000    0.3452864
 234.0500031    0.3447110
 234.1000061    0.3403199
 234.1499939    0.3357198
 234.1999969    0.3353266
 234.2500000    0.3262133
 234.3000031    0.3269835
 234.3500061    0.3322654
 234.3999939    0.3337149
 234.4499969    0.3263907
 234.5000000    0.3217154
 234.5500031    0.3117952
 234.6000061    0.3023063
 234.6499939    0.3012074
 234.6999969    0.2966732
 234.7500000    0.2976761
 234.8000031    0.2956215
 234.8500061    0.2936554
 234.8999939    0.2967779
 234.9499969    0.2992081
 235.0000000    0.3046151
 235.0500031    0.3068653
 235.1000061    0.3154013
 235.1499939    0.3242846
 235.1999969    0.3220935
 235.2500000    0.3220690
 235.3000031    0.3198819
 235.3500061    0.3189240
 235.3999939    0.3257262
 235.4499969    0.3316361
 235.5000000    0.3371503
 235.5500031    0.3423347
 235.6000061    0.3405379
 235.6499939    0.3377634
 235.6999969    0.3358509
 235.7500000    0.3376040
 235.8000031    0.3377186
 235.8500061    0.3437799
 235.8999939    0.3465685
 235.9499969    0.3459127
 236.0000000    0.3474765
 236.0500031    0.3560744
 236.1000061    0.3608248
 236.1499939    0.3666773
 236.1999969    0.3664242
 236.2500000    0.3628869
 236.3000031    0.3644633
 236.3500061    0.3625900
 236.3999939    0.3568069
 236.4499969    0.3567397
 236.5000000    0.3539155
 236.5500031    0.3547925
 236.6000061    0.3464951
 236.6499939    0.3479942
 236.6999969    0.3469559
 236.7500000    0.3404238
 236.8000031    0.3364959
 236.8500061    0.3362986
 236.8999939    0.3351051
 236.9499969    0.3292911
 237.0000000    0.3255204
 237.0500031    0.3224790
 237.1000061    0.3237695
 237.1499939    0.3212261
 237.1999969    0.3140576
 237.2500000    0.3071863
 237.3000031    0.3033565
 237.3500061    0.3007008
 237.3999939    0.3006066
 237.4499969    0.2920364
 237.5000000    0.2888327
 237.5500031    0.2921774
 237.6000061    0.2848413
 237.6499939    0.2814003
 237.6999969    0.2735474
 237.7500000    0.2733762
 237.8000031    0.2750752
 237.8500061    0.2740909
 237.8999939    0.2769373
 237.9499969    0.2820930
 238.0000000    0.2831672
 238.0500031    0.2802968
 238.1000061    0.2783182
 238.1499939    0.2764499
 238.1999969    0.2774673
 238.2500000    0.2752881
 238.3000031    0.2778825
 238.3500061    0.2737891
 238.3999939    0.2760208
 238.4499969    0.2697689
 238.5000000    0.2671380
 238.5500031    0.2642991
 238.6000061    0.2628722
 238.6499939    0.2609981
 238.6999969    0.2613539
 238.7500000    0.2631959
 238.8000031    0.2676029
 238.8500061    0.2641586
 238.8999939    0.2658926
 238.9499969    0.2712362
 239.0000000    0.2741342
 239.0500031    0.2755208
 239.1000061    0.2785873
 239.1499939    0.2779510
 239.1999969    0.2817611
 239.2500000    0.2844111
 239.3000031    0.2816060
 239.3500061    0.2823634
 239.3999939    0.2816615
 239.4499969    0.2811823
 239.5000000    0.2831502
 239.5500031    0.2854563
 239.6000061    0.2836598
 239.6499939    0.2830186
 239.6999969    0.2749732
 239.7500000    0.2735531
 239.8000031    0.2706671
 239.8500061    0.2665345
 239.8999939    0.2684764
 239.9499969    0.2672154
 240.0000000    0.2649319
 240.0500031    0.2636659
 240.1000061    0.2619989
 240.1499939    0.2602582
 240.1999969    0.2631071
 240.2500000    0.2650571
 240.3000031    0.2670609
 240.3500061    0.2653433
 240.3999939    0.2676274
 240.4499969    0.2714187
 240.5000000    0.2754878
 240.5500031    0.2768226
 240.6000061    0.2749157
 240.6499939    0.2744374
 240.6999969    0.2648197
 240.7500000    0.2625379
 240.8000031    0.2639006
 240.8500061    0.2635101
 240.8999939    0.2608952
 240.9499969    0.2560221
 241.0000000    0.2542105
 241.0500031    0.2433767
 241.1000061    0.2327587
 241.1499939    0.2335694
 241.1999969    0.2395632
 241.2500000    0.2340699
 241.3000031    0.2249380
 241.3500061    0.2203191
 241.3999939    0.2205978
 241.4499969    0.2183151
 241.5000000    0.2164455
 241.5500031    0.2181567
 241.6000061    0.2210336
 241.6499939    0.2283883
 241.6999969    0.2349187
 241.7500000    0.2386645
 241.8000031    0.2386434
 241.8500061    0.2383615
 241.8999939    0.2366133
 241.9499969    0.2404585
 242.0000000    0.2402313
 242.0500031    0.2423584
 242.1000061    0.2431235
 242.1499939    0.2463284
 242.1999969    0.2495661
 242.2500000    0.2555249
 242.3000031    0.2613452
 242.3500061    0.2650583
 242.3999939    0.2757303
 242.4499969    0.2788709
 242.5000000    0.2758820
 242.5500031    0.2732838
 242.6000061    0.2700758
 242.6499939    0.2756283
 242.6999969    0.2755301
 242.7500000    0.2831002
 242.8000031    0.2902351
 242.8500061    0.2962328
 242.8999939    0.3008412
 242.9499969    0.3070410
 243.0000000    0.3067589
 243.0500031    0.3073904
 243.1000061    0.3097499
 243.1499939    0.3084323
 243.1999969    0.3075607
 243.2500000    0.3155447
 243.3000031    0.3187418
 243.3500061    0.3180940
 243.3999939    0.3211568
 243.4499969    0.3307236
 243.5000000    0.3352496
 243.5500031    0.3411992
 243.6000061    0.3445869
 243.6499939    0.3463734
 243.6999969    0.3431994
 243.7500000    0.3398807
 243.8000031    0.3390927
 243.8500061    0.3456587
 243.8999939    0.3369024
 243.9499969    0.3371201
 244.0000000    0.3359105
 244.0500031    0.3290511
 244.1000061    0.3243146
 244.1499939    0.3246342
 244.1999969    0.3214645
 244.2500000    0.3190807
 244.3000031    0.3139451
 244.3500061    0.3133163
 244.3999939    0.3065100
 244.4499969    0.3093375
 244.5000000    0.3061694
 244.5500031    0.2965536
 244.6000061    0.2937757
 244.6499939    0.2855034
 244.6999969    0.2833129
 244.7500000    0.2869052
 244.8000031    0.2896942
 244.8500061    0.2980561
 244.8999939    0.3029893
 244.9499969    0.3048214
 245.0000000    0.3027534
 245.0500031    0.3053510
 245.1000061    0.3040951
 245.1499939    0.3024050
 245.1999969    0.3007988
 245.2500000    0.2985972
 245.3000031    0.2997500
 245.3500061    0.2964376
 245.3999939    0.2959695
 245.4499969    0.2884706
 245.5000000    0.2876782
 245.5500031    0.2836016
 245.6000061    0.2817895
 245.6499939    0.2763303
 245.6999969    0.2747330
 245.7500000    0.2701271
 245.8000031    0.2608833
 245.8500061    0.2463263
 245.8999939    0.2425905
 245.9499969    0.2385036
 246.0000000    0.2330310
 246.0500031    0.2252329
 246.1000061    0.2165817
 246.1499939    0.2120954
 246.1999969    0.2045637
 246.2500000    0.1988587
 246.3000031    0.1931183
 246.3500061    0.1880941
 246.3999939    0.1840904
 246.4499969    0.1797187
 246.5000000    0.1733188
 246.5500031    0.1625335
 246.6000061    0.1554864
 246.6499939    0.1508051
 246.6999969    0.1475962
 246.7500000    0.1503420
 246.8000031    0.1520661
 246.8500061    0.1562951
 246.8999939    0.1571138
 246.9499969    0.1589693
 247.0000000    0.1542265
 247.0500031    0.1575892
 247.1000061    0.1561922
 247.1499939    0.1641390
 247.1999969    0.1560200
 247.2500000    0.1592681
 247.3000031    0.1552227
 247.3500061    0.1535804
 247.3999939    0.1539502
 247.4499969    0.1514576
 247.5000000    0.1480098
 247.5500031    0.1411730
 247.6000061    0.1425851
 247.6499939    0.1374156
 247.6999969    0.1442064
 247.7500000    0.1492799
 247.8000031    0.1558477
 247.8500061    0.1631289
 247.8999939    0.1648194
 247.9499969    0.1587906
 248.0000000    0.1688900
 248.0500031    0.1697379
 248.1000061    0.1696543
 248.1499939    0.1689472
 248.1999969    0.1713125
 248.2500000    0.1753773
 248.3000031    0.1868706
 248.3500061    0.1941791
 248.3999939    0.2036473
 248.4499969    0.2088191
 248.5000000    0.2125038
 248.5500031    0.2151912
 248.6000061    0.2187777
 248.6499939    0.2183575
 248.6999969    0.2250565
 248.7500000    0.2291781
 248.8000031    0.2324159
 248.8500061    0.2364419
 248.8999939    0.2359410
 248.9499969    0.2411621
 249.0000000    0.2442170
 249.0500031    0.2501295
 249.1000061    0.2507748
 249.1499939    0.2491153
 249.1999969    0.2518984
 249.2500000    0.2595962
 249.3000031    0.2566305
 249.3500061    0.2540851
 249.3999939    0.2544829
 249.4499969    0.2537829
 249.5000000    0.2546983
 249.5500031    0.2597639
 249.6000061    0.2642110
 249.6499939    0.2655084
 249.6999969    0.2752200
 249.7500000    0.2765669
 249.8000031    0.2784921
 249.8500061    0.2794251
 249.8999939    0.2857649
 249.9499969    0.2833091
 250.0000000    0.2926618
 250.0500031    0.2948992
 250.1000061    0.2999743
 250.1499939    0.3080123
 250.1999969    0.3154375
 250.2500000    0.3178911
 250.3000031    0.3206894
 250.3500061    0.3226232
 250.3999939    0.3201516
 250.4499969    0.3254449
 250.5000000    0.3276616
 250.5500031    0.3239319
 250.6000061    0.3226866
 250.6499939    0.3199662
 250.6999969    0.3218687
 250.7500000    0.3253925
 250.8000031    0.3287970
 250.8500061    0.3274724
 250.8999939    0.3326468
 250.9499969    0.3331070
 251.0000000    0.3284068
 251.0500031    0.3260963
 251.1000061    0.3238514
 251.1499939    0.3194843
 251.1999969    0.3106557
 251.2500000    0.3048625
 251.3000031    0.3011337
 251.3500061    0.2988295
 251.3999939    0.2930731
 251.4499969    0.2981494
 251.5000000    0.2974094
 251.5500031    0.2965759
 251.6000061    0.2886638
 251.6499939    0.2850528
 251.6999969    0.2809589
 251.7500000    0.2807840
 251.8000031    0.2867942
 251.8500061    0.2828540
 251.8999939    0.2847869
 251.9499969    0.2845728
 252.0000000    0.2817406
 252.0500031    0.2694431
 252.1000061    0.2645905
 252.1499939    0.2591000
 252.1999969    0.2626596
 252.2500000    0.2551294
 252.3000031    0.2556628
 252.3500061    0.2483717
 252.3999939    0.2429166
 252.4499969    0.2419075
 252.5000000    0.2429891
 252.5500031    0.2462835
 252.6000061    0.2493878
 252.6499939    0.2543744
 252.6999969    0.2571726
 252.7500000    0.2552267
 252.8000031    0.2524212
 252.8500061    0.2514642
 252.8999939    0.2512356
 252.9499969    0.2472316
 253.0000000    0.2492725
 253.0500031    0.2429473
 253.1000061    0.2375735
 253.1499939    0.2370426
 253.1999969    0.2397460
 253.2500000    0.2459104
 253.3000031    0.2470813
 253.3500061    0.2496564
 253.3999939    0.2544929
 253.4499969    0.2601221
 253.5000000    0.2707767
 253.5500031    0.2710145
 253.6000061    0.2687284
 253.6499939    0.2700432
 253.6999969    0.2664183
 253.7500000    0.2692970
 253.8000031    0.2708550
 253.8500061    0.2735586
 253.8999939    0.2767260
 253.9499969    0.2772075
 254.0000000    0.2786216
 254.0500031    0.2787019
 254.1000061    0.2759330
 254.1499939    0.2793063
 254.1999969    0.2762450
 254.2500000    0.2813746
 254.3000031    0.2866273
 254.3500061    0.2846150
 254.3999939    0.2825032
 254.4499969    0.2807906
 254.5000000    0.2873392
 254.5500031    0.2899700
 254.6000061    0.2906451
 254.6499939    0.2919794
 254.6999969    0.2922497
 254.7500000    0.2966346
 254.8000031    0.2990783
 254.8500061    0.3034693
 254.8999939    0.3093506
 254.9499969    0.3091002
 255.0000000    0.3057685
 255.0500031    0.3055490
 255.1000061    0.3018815
 255.1499939    0.2992763
 255.1999969    0.2917587
 255.2500000    0.2955556
 255.3000031    0.2971784
 255.3500061    0.2964295
 255.3999939    0.2960255
 255.4499969    0.2956915
 255.5000000    0.2900803
 255.5500031    0.2912191
 255.6000061    0.2863111
 255.6499939    0.2871604
 255.6999969    0.2855729
 255.7500000    0.2807814
 255.8000031    0.2732130
 255.8500061    0.2715740
 255.8999939    0.2726192
 255.9499969    0.2653128
 256.0000000    0.2553644
 256.0499878    0.2496079
 256.1000061    0.2420561
 256.1499939    0.2417295
 256.2000122    0.2407633
 256.2500000    0.2435056
 256.2999878    0.2434757
 256.3500061    0.2415311
 256.3999939    0.2495814
 256.4500122    0.2487411
 256.5000000    0.2528839
 256.5499878    0.2517404
 256.6000061    0.2628485
 256.6499939    0.2660731
 256.7000122    0.2658162
 256.7500000    0.2641697
 256.7999878    0.2666001
 256.8500061    0.2719282
 256.8999939    0.2679881
 256.9500122    0.2669640
 257.0000000    0.2662210
 257.0499878    0.2643535
 257.1000061    0.2614616
 257.1499939    0.2563640
 257.2000122    0.2554137
 257.2500000    0.2491357
 257.2999878    0.2477084
 257.3500061    0.2368178
 257.3999939    0.2333836
 257.4500122    0.2299751
 257.5000000    0.2335375
 257.5499878    0.2323125
 257.6000061    0.2262988
 257.6499939    0.2250879
 257.7000122    0.2239430
 257.7500000    0.2166915
 257.7999878    0.2108720
 257.8500061    0.2050671
 257.8999939    0.2115873
 257.9500122    0.2132103
 258.0000000    0.2182965
 258.0499878    0.2236959
 258.1000061    0.2261785
 258.1499939    0.2228502
 258.2000122    0.2183401
 258.2500000    0.2244282
 258.2999878    0.2188712
 258.3500061    0.2174025
 258.3999939    0.2129315
 258.4500122    0.2121116
 258.5000000    0.2173621
 258.5499878    0.2182979
 258.6000061    0.2185304
 258.6499939    0.2241358
 258.7000122    0.2184648
 258.7500000    0.2138758
 258.7999878    0.2159546
 258.8500061    0.2219876
 258.8999939    0.2223248
 258.9500122    0.2210361
 259.0000000    0.2230432
 259.0499878    0.2270276
 259.1000061    0.2290224
 259.1499939    0.2310268
 259.2000122    0.2336493
 259.2500000    0.2369334
 259.2999878    0.2376818
 259.3500061    0.2385778
 259.3999939    0.2379405
 259.4500122    0.2366660
 259.5000000    0.2380074
 259.5499878    0.2394611
 259.6000061    0.2384902
 259.6499939    0.2326271
 259.7000122    0.2379822
 259.7500000    0.2429589
 259.7999878    0.2428735
 259.8500061    0.2469255
 259.8999939    0.2547646
 259.9500122    0.2583954
 260.0000000    0.2663453
 260.0499878    0.2716830
 260.1000061    0.2730141
 260.1499939    0.2862287
 260.2000122    0.2903545
 260.2500000    0.2889937
 260.2999878    0.2937672
 260.3500061    0.2996230
 260.3999939    0.2961427
 260.4500122    0.2952527
 260.5000000    0.2928509
 260.5499878    0.2906024
 260.6000061    0.2928103
 260.6499939    0.2890244
 260.7000122    0.2865644
 260.7500000    0.2859907
 260.7999878    0.2890155
 260.8500061    0.2893838
 260.8999939    0.2988285
 260.9500122    0.2977751
 261.0000000    0.2930652
 261.0499878    0.2922231
 261.1000061    0.2872241
 261.1499939    0.2868107
 261.2000122    0.2909932
 261.2500000    0.2854606
 261.2999878    0.2857525
 261.3500061    0.2880731
 261.3999939    0.2921777
 261.4500122    0.3004219
 261.5000000    0.3036897
 261.5499878    0.3151905
 261.6000061    0.3248552
 261.6499939    0.3316819
 261.7000122    0.3326206
 261.7500000    0.3353541
 261.7999878    0.3350304
 261.8500061    0.3340040
 261.8999939    0.3329906
 261.9500122    0.3371867
 262.0000000    0.3336985
 262.0499878    0.3369374
 262.1000061    0.3326243
 262.1499939    0.3293401
 262.2000122    0.3190677
 262.2500000    0.3177655
 262.2999878    0.3085655
 262.3500061    0.3057898
 262.3999939    0.2996389
 262.4500122    0.2988638
 262.5000000    0.2987870
 262.5499878    0.2995977
 262.6000061    0.2970291
 262.6499939    0.2871197
 262.7000122    0.2882113
 262.7500000    0.2835978
 262.7999878    0.2778308
 262.8500061    0.2761705
 262.8999939    0.2733840
 262.9500122    0.2683327
 263.0000000    0.2645619
 263.0499878    0.2583083
 263.1000061    0.2593471
 263.1499939    0.2580020
 263.2000122    0.2606188
 263.2500000    0.2662144
 263.2999878    0.2623649
 263.3500061    0.2643586
 263.3999939    0.2654596
 263.4500122    0.2726761
 263.5000000    0.2679434
 263.5499878    0.2690282
 263.6000061    0.2617145
 263.6499939    0.2585815
 263.7000122    0.2513019
 263.7500000    0.2457608
 263.7999878    0.2395083
 263.8500061    0.2364131
 263.8999939    0.2397967
 263.9500122    0.2390274
 264.0000000    0.2506639
 264.0499878    0.2571554
 264.1000061    0.2594174
 264.1499939    0.2620902
 264.2000122    0.2678304
 264.2500000    0.2729467
 264.2999878    0.2733801
 264.3500061    0.2739222
 264.3999939    0.2732847
 264.4500122    0.2757434
 264.5000000    0.2863252
 264.5499878    0.2901774
 264.6000061    0.2958798
 264.6499939    0.3009683
 264.7000122    0.3013451
 264.7500000    0.3022908
 264.7999878    0.3002752
 264.8500061    0.2946532
 264.8999939    0.2947396
 264.9500122    0.2964875
 265.0000000    0.2946276
 265.0499878    0.2927878
 265.1000061    0.2960728
 265.1499939    0.2955790
 265.2000122    0.2908688
 265.2500000    0.2897477
 265.2999878    0.2807976
 265.3500061    0.2750901
 265.3999939    0.2718937
 265.4500122    0.2653635
 265.5000000    0.2596966
 265.5499878    0.2499581
 265.6000061    0.2498069
 265.6499939    0.2460420
 265.7000122    0.2466839
 265.7500000    0.2392842
 265.7999878    0.2418276
 265.8500061    0.2428905
 265.8999939    0.2442895
 265.9500122    0.2460220
 266.0000000    0.2471515
 266.0499878    0.2456453
 266.1000061    0.2405738
 266.1499939    0.2383191
 266.2000122    0.2354051
 266.2500000    0.2377300
 266.2999878    0.2494236
 266.3500061    0.2521121
 266.3999939    0.2548690
 266.4500122    0.2533357
 266.5000000    0.2556671
 266.5499878    0.2644179
 266.6000061    0.2654716
 266.6499939    0.2666427
 266.7000122    0.2712489
 266.7500000    0.2701955
 266.7999878    0.2727410
 266.8500061    0.2735659
 266.8999939    0.2671917
 266.9500122    0.2686155
 267.0000000    0.2750511
 267.0499878    0.2787094
 267.1000061    0.2803395
 267.1499939    0.2715938
 267.2000122    0.2764463
 267.2500000    0.2777514
 267.2999878    0.2761565
 267.3500061    0.2739292
 267.3999939    0.2754596
 267.4500122    0.2715651
 267.5000000    0.2747313
 267.5499878    0.2761198
 267.6000061    0.2787265
 267.6499939    0.2840876
 267.7000122    0.2828355
 267.7500000    0.2845056
 267.7999878    0.2843624
 267.8500061    0.2872936
 267.8999939    0.2884349
 267.9500122    0.2844534
 268.0000000    0.2807519
 268.0499878    0.2798422
 268.1000061    0.2732963
 268.1499939    0.2683790
 268.2000122    0.2678619
 268.2500000    0.2643383
 268.2999878    0.2608614
 268.3500061    0.2627658
 268.3999939    0.2650754
 268.4500122    0.2637885
 268.5000000    0.2560417
 268.5499878    0.2548418
 268.6000061    0.2452451
 268.6499939    0.2451477
 268.7000122    0.2494683
 268.7500000    0.2439559
 268.7999878    0.2398721
 268.8500061    0.2419188
 268.8999939    0.2416581
 268.9500122    0.2463140
 269.0000000    0.2474795
 269.0499878    0.2478400
 269.1000061    0.2508906
 269.1499939    0.2513335
 269.2000122    0.2537365
 269.2500000    0.2624860
 269.2999878    0.2650250
 269.3500061    0.2644708
 269.3999939    0.2642172
 269.4500122    0.2707409
 269.5000000    0.2664165
 269.5499878    0.2676978
 269.6000061    0.2647341
 269.6499939    0.2660870
 269.7000122    0.2624882
 269.7500000    0.2634857
 269.7999878    0.2611420
 269.8500061    0.2617274
 269.8999939    0.2595369
 269.9500122    0.2611721
 270.0000000    0.2638515
 270.0499878    0.2645756
 270.1000061    0.2687556
 270.1499939    0.2728960
 270.2000122    0.2699615
 270.2500000    0.2715602
 270.2999878    0.2773928
 270.3500061    0.2821983
 270.3999939    0.2820792
 270.4500122    0.2762044
 270.5000000    0.2742614
 270.5499878    0.2760531
 270.6000061    0.2720321
 270.6499939    0.2698587
 270.7000122    0.2684014
 270.7500000    0.2677195
 270.7999878    0.2722033
 270.8500061    0.2723981
 270.8999939    0.2797037
 270.9500122    0.2872463
 271.0000000    0.2875866
 271.0499878    0.2907874
 271.1000061    0.2918319
 271.1499939    0.2923785
 271.2000122    0.2928692
 271.2500000    0.2968358
 271.2999878    0.2988887
 271.3500061    0.3035375
 271.3999939    0.2994147
 271.4500122    0.3068000
 271.5000000    0.3037137
 271.5499878    0.2946249
 271.6000061    0.2937183
 271.6499939    0.2862707
 271.7000122    0.2867065
 271.7500000    0.2851411
 271.7999878    0.2820457
 271.8500061    0.2767812
 271.8999939    0.2682520
 271.9500122    0.2704560
 272.0000000    0.2710816
 272.0499878    0.2706951
 272.1000061    0.2746663
 272.1499939    0.2732713
 272.2000122    0.2714007
 272.2500000    0.2702578
 272.2999878    0.2662029
 272.3500061    0.2669227
 272.3999939    0.2646125
 272.4500122    0.2646854
 272.5000000    0.2608876
 272.5499878    0.2662500
 272.6000061    0.2609070
 272.6499939    0.2674454
 272.7000122    0.2692088
 272.7500000    0.2712135
 272.7999878    0.2742471
 272.8500061    0.2754882
 272.8999939    0.2764757
 272.9500122    0.2731900
 273.0000000    0.2729902
 273.0499878    0.2731488
 273.1000061    0.2714033
 273.1499939    0.2651574
 273.2000122    0.2638369
 273.2500000    0.2624665
 273.2999878    0.2586511
 273.3500061    0.2514273
 273.3999939    0.2453213
 273.4500122    0.2518799
 273.5000000    0.2520316
 273.5499878    0.2558332
 273.6000061    0.2581241
 273.6499939    0.2621831
 273.7000122    0.2656552
 273.7500000    0.2754846
 273.7999878    0.2779993
 273.8500061    0.2737439
 273.8999939    0.2734307
 273.9500122    0.2670670
 274.0000000    0.2696265
 274.0499878    0.2787112
 274.1000061    0.2847878
 274.1499939    0.2927090
 274.2000122    0.2940681
 274.2500000    0.3006949
 274.2999878    0.3064882
 274.3500061    0.3096839
 274.3999939    0.3083871
 274.4500122    0.3090882
 274.5000000    0.3089512
 274.5499878    0.3036328
 274.6000061    0.2964917
 274.6499939    0.2940491
 274.7000122    0.2955343
 274.7500000    0.2942770
 274.7999878    0.3024100
 274.8500061    0.3094437
 274.8999939    0.3156151
 274.9500122    0.3211641
 275.0000000    0.3244879
 275.0499878    0.3301663
 275.1000061    0.3346173
 275.1499939    0.3437377
 275.2000122    0.3521874
 275.2500000    0.3585313
 275.2999878    0.3631562
 275.3500061    0.3684231
 275.3999939    0.3696600
 275.4500122    0.3762594
 275.5000000    0.3788569
 275.5499878    0.3780054
 275.6000061    0.3790123
 275.6499939    0.3786960
 275.7000122    0.3808050
 275.7500000    0.3822502
 275.7999878    0.3783775
 275.8500061    0.3778022
 275.8999939    0.3800688
 275.9500122    0.3799334
 276.0000000    0.3795030
 276.0499878    0.3798295
 276.1000061    0.3736911
 276.1499939    0.3733075
 276.2000122    0.3663498
 276.2500000    0.3673014
 276.2999878    0.3678854
 276.3500061    0.3650033
 276.3999939    0.3579433
 276.4500122    0.3558429
 276.5000000    0.3478142
 276.5499878    0.3452411
 276.6000061    0.3424250
 276.6499939    0.3447475
 276.7000122    0.3451494
 276.7500000    0.3367777
 276.7999878    0.3410453
 276.8500061    0.3450874
 276.8999939    0.3415038
 276.9500122    0.3403936
 277.0000000    0.3448700
 277.0499878    0.3420774
 277.1000061    0.3376876
 277.1499939    0.3425796
 277.2000122    0.3450630
 277.2500000    0.3428907
 277.2999878    0.3460074
 277.3500061    0.3395706
 277.3999939    0.3421334
 277.4500122    0.3437366
 277.5000000    0.3520691
 277.5499878    0.3581576
 277.6000061    0.3636485
 277.6499939    0.3606269
 277.7000122    0.3642430
 277.7500000    0.3602383
 277.7999878    0.3677804
 277.8500061    0.3647428
 277.8999939    0.3610781
 277.9500122    0.3531723
 278.0000000    0.3489104
 278.0499878    0.3493462
 278.1000061    0.3432416
 278.1499939    0.3372705
 278.2000122    0.3312977
 278.2500000    0.3284651
 278.2999878    0.3230508
 278.3500061    0.3174826
 278.3999939    0.3091470
 278.4500122    0.3107200
 278.5000000    0.3124203
 278.5499878    0.3122990
 278.6000061    0.3137546
 278.6499939    0.3164294
 278.7000122    0.3172815
 278.7500000    0.3155864
 278.7999878    0.3161269
 278.8500061    0.3195954
 278.8999939    0.3208384
 278.9500122    0.3241367
 279.0000000    0.3253759
 279.0499878    0.3274875
 279.1000061    0.3273599
 279.1499939    0.3325019
 279.2000122    0.3323850
 279.2500000    0.3397032
 279.2999878    0.3391559
 279.3500061    0.3507048
 279.3999939    0.3541384
 279.4500122    0.3519377
 279.5000000    0.3554613
 279.5499878    0.3530984
 279.6000061    0.3551915
 279.6499939    0.3577855
 279.7000122    0.3578829
 279.7500000    0.3606046
 279.7999878    0.3615986
 279.8500061    0.3626447
 279.8999939    0.3616894
 279.9500122    0.3577324
 280.0000000    0.3584724
 280.0499878    0.3531388
 280.1000061    0.3497856
 280.1499939    0.3534915
 280.2000122    0.3620302
 280.2500000    0.3606791
 280.2999878    0.3649261
 280.3500061    0.3617207
 280.3999939    0.3632738
 280.4500122    0.3665452
 280.5000000    0.3690213
 280.5499878    0.3742121
 280.6000061    0.3741479
 280.6499939    0.3789929
 280.7000122    0.3817609
 280.7500000    0.3966825
 280.7999878    0.4069115
 280.8500061    0.4054858
 280.8999939    0.4052536
 280.9500122    0.4025734
 281.0000000    0.4081970
 281.0499878    0.4070740
 281.1000061    0.4039043
 281.1499939    0.4031073
 281.2000122    0.4026102
 281.2500000    0.4015362
 281.2999878    0.3987978
 281.3500061    0.4032804
 281.3999939    0.4034376
 281.4500122    0.4045485
 281.5000000    0.4077694
 281.5499878    0.4125991
 281.6000061    0.4114297
 281.6499939    0.4150297
 281.7000122    0.4167393
 281.7500000    0.4207971
 281.7999878    0.4241869
 281.8500061    0.4230178
 281.8999939    0.4308692
 281.9500122    0.4372122
 282.0000000    0.4391607
 282.0499878    0.4323299
 282.1000061    0.4262930
 282.1499939    0.4261054
 282.2000122    0.4251072
 282.2500000    0.4230769
 282.2999878    0.4267480
 282.3500061    0.4222338
 282.3999939    0.4244573
 282.4500122    0.4238709
 282.5000000    0.4250491
 282.5499878    0.4275256
 282.6000061    0.4360448
 282.6499939    0.4385391
 282.7000122    0.4444885
 282.7500000    0.4463471
 282.7999878    0.4382862
 282.8500061    0.4366957
 282.8999939    0.4368829
 282.9500122    0.4291252
 283.0000000    0.4273830
 283.0499878    0.4277626
 283.1000061    0.4303008
 283.1499939    0.4348643
 283.2000122    0.4376555
 283.2500000    0.4403530
 283.2999878    0.4436293
 283.3500061    0.4457531
 283.3999939    0.4506280
 283.4500122    0.4497411
 283.5000000    0.4485829
 283.5499878    0.4449116
 283.6000061    0.4426108
 283.6499939    0.4443179
 283.7000122    0.4447073
 283.7500000    0.4465251
 283.7999878    0.4516410
 283.8500061    0.4564946
 283.8999939    0.4563403
 283.9500122    0.4562430
 284.0000000    0.4525411
 284.0499878    0.4481171
 284.1000061    0.4513000
 284.1499939    0.4566273
 284.2000122    0.4524419
 284.2500000    0.4498271
 284.2999878    0.4490261
 284.3500061    0.4484710
 284.3999939    0.4440133
 284.4500122    0.4432017
 284.5000000    0.4422660
 284.5499878    0.4462556
 284.6000061    0.4519166
 284.6499939    0.4576310
 284.7000122    0.4652020
 284.7500000    0.4634032
 284.7999878    0.4633707
 284.8500061    0.4637412
 284.8999939    0.4675574
 284.9500122    0.4678218
 285.0000000    0.4683959
 285.0499878    0.4683466
 285.1000061    0.4671478
 285.1499939    0.4630717
 285.2000122    0.4624403
 285.2500000    0.4675956
 285.2999878    0.4704417
 285.3500061    0.4697813
 285.3999939    0.4745212
 285.4500122    0.4694044
 285.5000000    0.4667342
 285.5499878    0.4611787
 285.6000061    0.4589280
 285.6499939    0.4628109
 285.7000122    0.4601141
 285.7500000    0.4565689
 285.7999878    0.4551102
 285.8500061    0.4487811
 285.8999939    0.4413751
 285.9500122    0.4357103
 286.0000000    0.4267143
 286.0499878    0.4173263
 286.1000061    0.4091249
 286.1499939    0.3954064
 286.2000122    0.3900871
 286.2500000    0.3820401
 286.2999878    0.3758816
 286.3500061    0.3717776
 286.3999939    0.3669166
 286.4500122    0.3672214
 286.5000000    0.3737904
 286.5499878    0.3767759
 286.6000061    0.3790371
 286.6499939    0.3803838
 286.7000122    0.3829497
 286.7500000    0.3787527
 286.7999878    0.3899862
 286.8500061    0.3880069
 286.8999939    0.3876023
 286.9500122    0.3881496
 287.0000000    0.3859074
 287.0499878    0.3862705
 287.1000061    0.3898140
 287.1499939    0.3955168
 287.2000122    0.3997744
 287.2500000    0.4047092
 287.2999878    0.4108382
 287.3500061    0.4062311
 287.3999939    0.3956249
 287.4500122    0.3909948
 287.5000000    0.3898425
 287.5499878    0.3846301
 287.6000061    0.3801068
 287.6499939    0.3830014
 287.7000122    0.3764950
 287.7500000    0.3691312
 287.7999878    0.3596077
 287.8500061    0.3524579
 287.8999939    0.3396569
 287.9500122    0.3365650
 288.0000000    0.3386344
 288.0499878    0.3410344
 288.1000061    0.3444076
 288.1499939    0.3424152
 288.2000122    0.3359517
 288.2500000    0.3310865
 288.2999878    0.3253755
 288.3500061    0.3201184
 288.3999939    0.3173086
 288.4500122    0.3100178
 288.5000000    0.2991365
 288.5499878    0.2878236
 288.6000061    0.2783132
 288.6499939    0.2650557
 288.7000122    0.2624581
 288.7500000    0.2631622
 288.7999878    0.2593903
 288.8500061    0.2606828
 288.8999939    0.2668003
 288.9500122    0.2697355
 289.0000000    0.2630619
 289.0499878    0.2616786
 289.1000061    0.2623028
 289.1499939    0.2617830
 289.2000122    0.2617446
 289.2500000    0.2568064
 289.2999878    0.2594093
 289.3500061    0.2640255
 289.3999939    0.2614848
 289.4500122    0.2659127
 289.5000000    0.2716112
 289.5499878    0.2841966
 289.6000061    0.2929996
 289.6499939    0.2980841
 289.7000122    0.3023730
 289.7500000    0.3116138
 289.7999878    0.3235994
 289.8500061    0.3208276
 289.8999939    0.3261633
 289.9500122    0.3266221
 290.0000000    0.3260063
 290.0499878    0.3173430
 290.1000061    0.3133553
 290.1499939    0.3117137
 290.2000122    0.3075041
 290.2500000    0.3036220
 290.2999878    0.2999964
 290.3500061    0.2972132
 290.3999939    0.2940372
 290.4500122    0.2934119
 290.5000000    0.2934723
 290.5499878    0.2891777
 290.6000061    0.2929751
 290.6499939    0.2888329
 290.7000122    0.2846225
 290.7500000    0.2773682
 290.7999878    0.2782324
 290.8500061    0.2741426
 290.8999939    0.2669125
 290.9500122    0.2702740
 291.0000000    0.2677529
 291.0499878    0.2656603
 291.1000061    0.2634187
 291.1499939    0.2589992
 291.2000122    0.2588541
 291.2500000    0.2559461
 291.2999878    0.2541850
 291.3500061    0.2631398
 291.3999939    0.2677069
 291.4500122    0.2769298
 291.5000000    0.2816936
 291.5499878    0.2875397
 291.6000061    0.2917526
 291.6499939    0.2870265
 291.7000122    0.2880628
 291.7500000    0.2815131
 291.7999878    0.2824604
 291.8500061    0.2845508
 291.8999939    0.2908023
 291.9500122    0.2899347
 292.0000000    0.2969612
 292.0499878    0.3020500
 292.1000061    0.3021496
 292.1499939    0.3016316
 292.2000122    0.2971979
 292.2500000    0.2926796
 292.2999878    0.2898199
 292.3500061    0.2897920
 292.3999939    0.2850000
 292.4500122    0.2845165
 292.5000000    0.2913606
 292.5499878    0.2937966
 292.6000061    0.3022116
 292.6499939    0.3013490
 292.7000122    0.2931547
 292.7500000    0.2864290
 292.7999878    0.2820791
 292.8500061    0.2764678
 292.8999939    0.2716016
 292.9500122    0.2739746
 293.0000000    0.2770806
 293.0499878    0.2775167
 293.1000061    0.2766888
 293.1499939    0.2819473
 293.2000122    0.2837830
 293.2500000    0.2897415
 293.2999878    0.2933268
 293.3500061    0.2944696
 293.3999939    0.3023265
 293.4500122    0.3038752
 293.5000000    0.3102505
 293.5499878    0.3145216
 293.6000061    0.3158569
 293.6499939    0.3214671
 293.7000122    0.3232303
 293.7500000    0.3305317
 293.7999878    0.3388476
 293.8500061    0.3433260
 293.8999939    0.3463738
 293.9500122    0.3493450
 294.0000000    0.3544275
 294.0499878    0.3546382
 294.1000061    0.3547908
 294.1499939    0.3529836
 294.2000122    0.3493313
 294.2500000    0.3423817
 294.2999878    0.3420928
 294.3500061    0.3413403
 294.3999939    0.3388760
 294.4500122    0.3377665
 294.5000000    0.3361834
 294.5499878    0.3368664
 294.6000061    0.3342292
 294.6499939    0.3386150
 294.7000122    0.3390047
 294.7500000    0.3460493
 294.7999878    0.3446379
 294.8500061    0.3453907
 294.8999939    0.3438149
 294.9500122    0.3436661
 295.0000000    0.3423322
 295.0499878    0.3443006
 295.1000061    0.3398043
 295.1499939    0.3340681
 295.2000122    0.3233965
 295.2500000    0.3109585
 295.2999878    0.3107840
 295.3500061    0.3084112
 295.3999939    0.3035534
 295.4500122    0.3000283
 295.5000000    0.2896144
 295.5499878    0.2889515
 295.6000061    0.2877843
 295.6499939    0.2845027
 295.7000122    0.2789493
 295.7500000    0.2746752
 295.7999878    0.2672507
 295.8500061    0.2592831
 295.8999939    0.2575563
 295.9500122    0.2565309
 296.0000000    0.2635204
 296.0499878    0.2642454
 296.1000061    0.2642547
 296.1499939    0.2655589
 296.2000122    0.2714179
 296.2500000    0.2676361
 296.2999878    0.2665919
 296.3500061    0.2786186
 296.3999939    0.2821447
 296.4500122    0.2816509
 296.5000000    0.2794892
 296.5499878    0.2806142
 296.6000061    0.2807273
 296.6499939    0.2917567
 296.7000122    0.2954000
 296.7500000    0.3034515
 296.7999878    0.3052133
 296.8500061    0.3114276
 296.8999939    0.3149185
 296.9500122    0.3235733
 297.0000000    0.3230762
 297.0499878    0.3298453
 297.1000061    0.3367037
 297.1499939    0.3408542
 297.2000122    0.3470669
 297.2500000    0.3474929
 297.2999878    0.3483609
 297.3500061    0.3524569
 297.3999939    0.3561894
 297.4500122    0.3497570
 297.5000000    0.3535098
 297.5499878    0.3523129
 297.6000061    0.3576064
 297.6499939    0.3546506
 297.7000122    0.3579093
 297.7500000    0.3466327
 297.7999878    0.3444799
 297.8500061    0.3440104
 297.8999939    0.3400485
 297.9500122    0.3362405
 298.0000000    0.3357033
 298.0499878    0.3321239
 298.1000061    0.3299873
 298.1499939    0.3273264
 298.2000122    0.3261583
 298.2500000    0.3165998
 298.2999878    0.3154665
 298.3500061    0.3087858
 298.3999939    0.3044612
 298.4500122    0.3034404
 298.5000000    0.3017222
 298.5499878    0.2886245
 298.6000061    0.2835950
 298.6499939    0.2829321
 298.7000122    0.2762527
 298.7500000    0.2820134
 298.7999878    0.2801718
 298.8500061    0.2833377
 298.8999939    0.2853039
 298.9500122    0.2901030
 299.0000000    0.2928254
 299.0499878    0.2976829
 299.1000061    0.3053975
 299.1499939    0.3077873
 299.2000122    0.3068993
 299.2500000    0.3126202
 299.2999878    0.3172418
 299.3500061    0.3207148
 299.3999939    0.3195640
 299.4500122    0.3243174
 299.5000000    0.3241451
 299.5499878    0.3273599
 299.6000061    0.3308332
 299.6499939    0.3373046
 299.7000122    0.3388831
 299.7500000    0.3430296
 299.7999878    0.3442427
 299.8500061    0.3439971
 299.8999939    0.3508769
 299.9500122    0.3576271
 300.0000000    0.3674955
 300.0499878    0.3706290
 300.1000061    0.3794197
 300.1499939    0.3856470
 300.2000122    0.3909656
 300.2500000    0.3956056
 300.2999878    0.3998107
 300.3500061    0.4050778
 300.3999939    0.4044029
 300.4500122    0.4128870
 300.5000000    0.4173631
 300.5499878    0.4200187
 300.6000061    0.4240914
 300.6499939    0.4317100
 300.7000122    0.4344473
 300.7500000    0.4368071
 300.7999878    0.4399890
 300.8500061    0.4447085
 300.8999939    0.4420597
 300.9500122    0.4550107
 301.0000000    0.4532546
 301.0499878    0.4543488
 301.1000061    0.4496247
 301.1499939    0.4403082
 301.2000122    0.4378684
 301.2500000    0.4349220
 301.2999878    0.4265407
 301.3500061    0.4264024
 301.3999939    0.4217385
 301.4500122    0.4234080
 301.5000000    0.4172537
 301.5499878    0.4173083
 301.6000061    0.4130191
 301.6499939    0.4078542
 301.7000122    0.4036765
 301.7500000    0.3971299
 301.7999878    0.3943139
 301.8500061    0.3939552
 301.8999939    0.3904798
 301.9500122    0.3859526
 302.0000000    0.3854345
 302.0499878    0.3921846
 302.1000061    0.3978286
 302.1499939    0.4002293
 302.2000122    0.4092063
 302.2500000    0.4098240
 302.2999878    0.4056488
 302.3500061    0.4027773
 302.3999939    0.4037570
 302.4500122    0.4039447
 302.5000000    0.3990686
 302.5499878    0.4017580
 302.6000061    0.4019457
 302.6499939    0.4010190
 302.7000122    0.4021867
 302.7500000    0.4038304
 302.7999878    0.4067487
 302.8500061    0.4118380
 302.8999939    0.4154761
 302.9500122    0.4152443
 303.0000000    0.4212886
 303.0499878    0.4276418
 303.1000061    0.4347495
 303.1499939    0.4404433
 303.2000122    0.4439473
 303.2500000    0.4460040
 303.2999878    0.4427238
 303.3500061    0.4370792
 303.3999939    0.4374799
 303.4500122    0.4332891
 303.5000000    0.4292381
 303.5499878    0.4204710
 303.6000061    0.4163280
 303.6499939    0.4073573
 303.7000122    0.3978851
 303.7500000    0.3908394
 303.7999878    0.3800843
 303.8500061    0.3759570
 303.8999939    0.3745496
 303.9500122    0.3744252
 304.0000000    0.3743539
 304.0499878    0.3769387
 304.1000061    0.3810765
 304.1499939    0.3818156
 304.2000122    0.3811567
 304.2500000    0.3780081
 304.2999878    0.3719606
 304.3500061    0.3676776
 304.3999939    0.3595995
 304.4500122    0.3573427
 304.5000000    0.3545270
 304.5499878    0.3513314
 304.6000061    0.3495421
 304.6499939    0.3521260
 304.7000122    0.3549683
 304.7500000    0.3521040
 304.7999878    0.3449993
 304.8500061    0.3386053
 304.8999939    0.3362984
 304.9500122    0.3281643
 305.0000000    0.3253960
 305.0499878    0.3221058
 305.1000061    0.3188093
 305.1499939    0.3154310
 305.2000122    0.3154239
 305.2500000    0.3170630
 305.2999878    0.3151852
 305.3500061    0.3170129
 305.3999939    0.3206011
 305.4500122    0.3249347
 305.5000000    0.3262109
 305.5499878    0.3309941
 305.6000061    0.3261575
 305.6499939    0.3306482
 305.7000122    0.3348760
 305.7500000    0.3355001
 305.7999878    0.3362085
 305.8500061    0.3322925
 305.8999939    0.3319969
 305.9500122    0.3321985
 306.0000000    0.3351052
 306.0499878    0.3347380
 306.1000061    0.3311015
 306.1499939    0.3341299
 306.2000122    0.3298411
 306.2500000    0.3301994
 306.2999878    0.3252232
 306.3500061    0.3184953
 306.3999939    0.3202404
 306.4500122    0.3158541
 306.5000000    0.3197377
 306.5499878    0.3173834
 306.6000061    0.3238756
 306.6499939    0.3269262
 306.7000122    0.3223376
 306.7500000    0.3214667
 306.7999878    0.3218147
 306.8500061    0.3257671
 306.8999939    0.3303110
 306.9500122    0.3367730
 307.0000000    0.3376050
 307.0499878    0.3408321
 307.1000061    0.3439991
 307.1499939    0.3412160
 307.2000122    0.3399651
 307.2500000    0.3373207
 307.2999878    0.3377402
 307.3500061    0.3389199
 307.3999939    0.3333286
 307.4500122    0.3307024
 307.5000000    0.3351970
 307.5499878    0.3387257
 307.6000061    0.3478212
 307.6499939    0.3544513
 307.7000122    0.3582104
 307.7500000    0.3632382
 307.7999878    0.3703460
 307.8500061    0.3727467
 307.8999939    0.3751091
 307.9500122    0.3783957
 308.0000000    0.3751776
 308.0499878    0.3842732
 308.1000061    0.3996536
 308.1499939    0.4016644
 308.2000122    0.4021363
 308.2500000    0.4097539
 308.2999878    0.4128083
 308.3500061    0.4147158
 308.3999939    0.4136659
 308.4500122    0.4170449
 308.5000000    0.4198078
 308.5499878    0.4218825
 308.6000061    0.4215353
 308.6499939    0.4168241
 308.7000122    0.4150871
 308.7500000    0.4099520
 308.7999878    0.4028023
 308.8500061    0.4044650
 308.8999939    0.4002798
 308.9500122    0.4051138
 309.0000000    0.4108029
 309.0499878    0.4107026
 309.1000061    0.4103549
 309.1499939    0.4109718
 309.2000122    0.4113517
 309.2500000    0.4160556
 309.2999878    0.4239529
 309.3500061    0.4267058
 309.3999939    0.4333546
 309.4500122    0.4457497
 309.5000000    0.4515889
 309.5499878    0.4542451
 309.6000061    0.4536832
 309.6499939    0.4617834
 309.7000122    0.4595170
 309.7500000    0.4578716
 309.7999878    0.4688142
 309.8500061    0.4729471
 309.8999939    0.4734340
 309.9500122    0.4749638
 310.0000000    0.4726160
 310.0499878    0.4698143
 310.1000061    0.4649624
 310.1499939    0.4665108
 310.2000122    0.4661187
 310.2500000    0.4638439
 310.2999878    0.4601100
 310.3500061    0.4592995
 310.3999939    0.4560710
 310.4500122    0.4485705
 310.5000000    0.4465355
 310.5499878    0.4501789
 310.6000061    0.4567385
 310.6499939    0.4582024
 310.7000122    0.4662380
 310.7500000    0.4680431
 310.7999878    0.4767431
 310.8500061    0.4728649
 310.8999939    0.4789325
 310.9500122    0.4735104
 311.0000000    0.4675123
 311.0499878    0.4617349
 311.1000061    0.4568990
 311.1499939    0.4551969
 311.2000122    0.4475069
 311.2500000    0.4468644
 311.2999878    0.4446435
 311.3500061    0.4401385
 311.3999939    0.4413742
 311.4500122    0.4426176
 311.5000000    0.4493708
 311.5499878    0.4511443
 311.6000061    0.4538977
 311.6499939    0.4526476
 311.7000122    0.4563136
 311.7500000    0.4579017
 311.7999878    0.4599612
 311.8500061    0.4668853
 311.8999939    0.4666785
 311.9500122    0.4679383
 312.0000000    0.4745264
 312.0499878    0.4807987
 312.1000061    0.4774325
 312.1499939    0.4722730
 312.2000122    0.4627976
 312.2500000    0.4526196
 312.2999878    0.4421260
 312.3500061    0.4366771
 312.3999939    0.4306281
 312.4500122    0.4268669
 312.5000000    0.4298848
 312.5499878    0.4311479
 312.6000061    0.4302075
 312.6499939    0.4309408
 312.7000122    0.4287271
 312.7500000    0.4338144
 312.7999878    0.4340554
 312.8500061    0.4354546
 312.8999939    0.4382736
 312.9500122    0.4410427
 313.0000000    0.4440620
 313.0499878    0.4421679
 313.1000061    0.4420153
 313.1499939    0.4432103
 313.2000122    0.4438413
 313.2500000    0.4457442
 313.2999878    0.4508910
 313.3500061    0.4547023
 313.3999939    0.4655190
 313.4500122    0.4683187
 313.5000000    0.4668252
 313.5499878    0.4671332
 313.6000061    0.4626185
 313.6499939    0.4605737
 313.7000122    0.4596393
 313.7500000    0.4557389
 313.7999878    0.4522496
 313.8500061    0.4486878
 313.8999939    0.4462415
 313.9500122    0.4433837
 314.0000000    0.4402704
 314.0499878    0.4393449
 314.1000061    0.4378471
 314.1499939    0.4364178
 314.2000122    0.4342521
 314.2500000    0.4356996
 314.2999878    0.4280152
 314.3500061    0.4262656
 314.3999939    0.4222167
 314.4500122    0.4203140
 314.5000000    0.4220029
 314.5499878    0.4250962
 314.6000061    0.4244821
 314.6499939    0.4266545
 314.7000122    0.4274041
 314.7500000    0.4285066
 314.7999878    0.4307439
 314.8500061    0.4362370
 314.8999939    0.4381420
 314.9500122    0.4436505
 315.0000000    0.4488525
 315.0499878    0.4537032
 315.1000061    0.4567828
 315.1499939    0.4604330
 315.2000122    0.4678535
 315.2500000    0.4708565
 315.2999878    0.4717467
 315.3500061    0.4671199
 315.3999939    0.4630639
 315.4500122    0.4584343
 315.5000000    0.4543077
 315.5499878    0.4540924
 315.6000061    0.4555531
 315.6499939    0.4470688
 315.7000122    0.4394954
 315.7500000    0.4343706
 315.7999878    0.4346734
 315.8500061    0.4333122
 315.8999939    0.4343522
 315.9500122    0.4379295
 316.0000000    0.4372484
 316.0499878    0.4407347
 316.1000061    0.4404461
 316.1499939    0.4458590
 316.2000122    0.4548998
 316.2500000    0.4643554
 316.2999878    0.4700214
 316.3500061    0.4727083
 316.3999939    0.4728374
 316.4500122    0.4773422
 316.5000000    0.4776030
 316.5499878    0.4789702
 316.6000061    0.4812260
 316.6499939    0.4922671
 316.7000122    0.4997781
 316.7500000    0.4993887
 316.7999878    0.4993445
 316.8500061    0.4995406
 316.8999939    0.4920647
 316.9500122    0.4932642
 317.0000000    0.4952734
 317.0499878    0.4989399
 317.1000061    0.5001035
 317.1499939    0.4969942
 317.2000122    0.4997481
 317.2500000    0.4994377
 317.2999878    0.4980710
 317.3500061    0.4974811
 317.3999939    0.4995497
 317.4500122    0.5042568
 317.5000000    0.5011837
 317.5499878    0.5039321
 317.6000061    0.5062830
 317.6499939    0.5066130
 317.7000122    0.5101433
 317.7500000    0.5071716
 317.7999878    0.4917563
 317.8500061    0.4900312
 317.8999939    0.4845661
 317.9500122    0.4817336
 318.0000000    0.4757533
 318.0499878    0.4764454
 318.1000061    0.4732527
 318.1499939    0.4736034
 318.2000122    0.4613324
 318.2500000    0.4571880
 318.2999878    0.4563281
 318.3500061    0.4575956
 318.3999939    0.4555380
 318.4500122    0.4503965
 318.5000000    0.4481137
 318.5499878    0.4554818
 318.6000061    0.4662861
 318.6499939    0.4690140
 318.7000122    0.4740415
 318.7500000    0.4759569
 318.7999878    0.4772937
 318.8500061    0.4793072
 318.8999939    0.4839045
 318.9500122    0.4887826
 319.0000000    0.4899737
 319.0499878    0.4940280
 319.1000061    0.4976686
 319.1499939    0.4926094
 319.2000122    0.4877983
 319.2500000    0.4817298
 319.2999878    0.4823326
 319.3500061    0.4830386
 319.3999939    0.4799764
 319.4500122    0.4838991
 319.5000000    0.4834987
 319.5499878    0.4803372
 319.6000061    0.4789152
 319.6499939    0.4824699
 319.7000122    0.4771350
 319.7500000    0.4699297
 319.7999878    0.4628842
 319.8500061    0.4570206
 319.8999939    0.4492734
 319.9500122    0.4471845
 320.0000000    0.4438489
 320.0499878    0.4406294
 320.1000061    0.4390570
 320.1499939    0.4341207
 320.2000122    0.4274457
 320.2500000    0.4250341
 320.2999878    0.4245534
 320.3500061    0.4307309
 320.3999939    0.4281296
 320.4500122    0.4265330
 320.5000000    0.4256676
 320.5499878    0.4229420
 320.6000061    0.4210592
 320.6499939    0.4140665
 320.7000122    0.4082742
 320.7500000    0.4069456
 320.7999878    0.4077197
 320.8500061    0.4081374
 320.8999939    0.4097123
 320.9500122    0.4110576
 321.0000000    0.4060073
 321.0499878    0.4057233
 321.1000061    0.4123964
 321.1499939    0.4125515
 321.2000122    0.4090419
 321.2500000    0.4055352
 321.2999878    0.4031558
 321.3500061    0.4069043
 321.3999939    0.4116123
 321.4500122    0.4126387
 321.5000000    0.4156460
 321.5499878    0.4109431
 321.6000061    0.4132751
 321.6499939    0.4149184
 321.7000122    0.4121600
 321.7500000    0.4096120
 321.7999878    0.4151926
 321.8500061    0.4119828
 321.8999939    0.4097488
 321.9500122    0.3997431
 322.0000000    0.4031090
 322.0499878    0.4033152
 322.1000061    0.4107465
 322.1499939    0.4122337
 322.2000122    0.4032983
 322.2500000    0.3985445
 322.2999878    0.3983487
 322.3500061    0.3952256
 322.3999939    0.3938731
 322.4500122    0.3893630
 322.5000000    0.3831717
 322.5499878    0.3816496
 322.6000061    0.3806645
 322.6499939    0.3843464
 322.7000122    0.3852882
 322.7500000    0.3787251
 322.7999878    0.3793125
 322.8500061    0.3769752
 322.8999939    0.3774018
 322.9500122    0.3812682
 323.0000000    0.3757458
 323.0499878    0.3774500
 323.1000061    0.3726886
 323.1499939    0.3688237
 323.2000122    0.3659141
 323.2500000    0.3640477
 323.2999878    0.3582754
 323.3500061    0.3634343
 323.3999939    0.3658160
 323.4500122    0.3600687
 323.5000000    0.3575001
 323.5499878    0.3583578
 323.6000061    0.3594275
 323.6499939    0.3669548
 323.7000122    0.3730878
 323.7500000    0.3732693
 323.7999878    0.3744524
 323.8500061    0.3723927
 323.8999939    0.3657346
 323.9500122    0.3664378
 324.0000000    0.3628279
 324.0499878    0.3640735
 324.1000061    0.3659985
 324.1499939    0.3682939
 324.2000122    0.3715349
 324.2500000    0.3708546
 324.2999878    0.3698390
 324.3500061    0.3678831
 324.3999939    0.3635601
 324.4500122    0.3615218
 324.5000000    0.3667770
 324.5499878    0.3738234
 324.6000061    0.3832578
 324.6499939    0.3860354
 324.7000122    0.3941761
 324.7500000    0.3939157
 324.7999878    0.3992029
 324.8500061    0.3974637
 324.8999939    0.4026361
 324.9500122    0.4061713
 325.0000000    0.4032424
 325.0499878    0.4080536
 325.1000061    0.4115651
 325.1499939    0.4199525
 325.2000122    0.4230800
 325.2500000    0.4325173
 325.2999878    0.4366010
 325.3500061    0.4349079
 325.3999939    0.4361634
 325.4500122    0.4437048
 325.5000000    0.4439713
 325.5499878    0.4448119
 325.6000061    0.4452548
 325.6499939    0.4465034
 325.7000122    0.4495335
 325.7500000    0.4549662
 325.7999878    0.4586019
 325.8500061    0.4618600
 325.8999939    0.4666009
 325.9500122    0.4768010
 326.0000000    0.4913664
 326.0499878    0.5037826
 326.1000061    0.5078249
 326.1499939    0.5137137
 326.2000122    0.5124531
 326.2500000    0.5159894
 326.2999878    0.5204816
 326.3500061    0.5210599
 326.3999939    0.5150571
 326.4500122    0.5070221
 326.5000000    0.4947406
 326.5499878    0.4924158
 326.6000061    0.4919824
 326.6499939    0.4930393
 326.7000122    0.4964298
 326.7500000    0.4946800
 326.7999878    0.4918182
 326.8500061    0.4876020
 326.8999939    0.4877245
 326.9500122    0.4807635
 327.0000000    0.4796183
 327.0499878    0.4804115
 327.1000061    0.4779411
 327.1499939    0.4709360
 327.2000122    0.4666652
 327.2500000    0.4652449
 327.2999878    0.4671344
 327.3500061    0.4640720
 327.3999939    0.4687080
 327.4500122    0.4690005
 327.5000000    0.4670109
 327.5499878    0.4648460
 327.6000061    0.4674726
 327.6499939    0.4614549
 327.7000122    0.4633258
 327.7500000    0.4564116
 327.7999878    0.4532913
 327.8500061    0.4545941
 327.8999939    0.4599304
 327.9500122    0.4588851
 328.0000000    0.4586273
 328.0499878    0.4592884
 328.1000061    0.4542359
 328.1499939    0.4492112
 328.2000122    0.4411593
 328.2500000    0.4365132
 328.2999878    0.4345768
 328.3500061    0.4370385
 328.3999939    0.4355769
 328.4500122    0.4299855
 328.5000000    0.4217618
 328.5499878    0.4101565
 328.6000061    0.4046355
 328.6499939    0.4025714
 328.7000122    0.4004027
 328.7500000    0.4010290
 328.7999878    0.4010906
 328.8500061    0.4018902
 328.8999939    0.3979850
 328.9500122    0.3923936
 329.0000000    0.3893206
 329.0499878    0.3895768
 329.1000061    0.3854883
 329.1499939    0.3835755
 329.2000122    0.3853773
 329.2500000    0.3893841
 329.2999878    0.3940164
 329.3500061    0.3934996
 329.3999939    0.3911442
 329.4500122    0.3841069
 329.5000000    0.3795568
 329.5499878    0.3751176
 329.6000061    0.3730890
 329.6499939    0.3708387
 329.7000122    0.3714254
 329.7500000    0.3745628
 329.7999878    0.3688325
 329.8500061    0.3715821
 329.8999939    0.3668161
 329.9500122    0.3654439
 330.0000000    0.3660195
 330.0499878    0.3633520
 330.1000061    0.3615821
 330.1499939    0.3614982
 330.2000122    0.3570841
 330.2500000    0.3541471
 330.2999878    0.3613361
 330.3500061    0.3656058
 330.3999939    0.3726451
 330.4500122    0.3735651
 330.5000000    0.3807553
 330.5499878    0.3844011
 330.6000061    0.3865150
 330.6499939    0.3878703
 330.7000122    0.3884150
 330.7500000    0.3834819
 330.7999878    0.3811526
 330.8500061    0.3851561
 330.8999939    0.3881949
 330.9500122    0.3937141
 331.0000000    0.3943932
 331.0499878    0.3931059
 331.1000061    0.3922856
 331.1499939    0.3868911
 331.2000122    0.3910985
 331.2500000    0.3882842
 331.2999878    0.3861380
 331.3500061    0.3819789
 331.3999939    0.3830260
 331.4500122    0.3783928
 331.5000000    0.3787181
 331.5499878    0.3667390
 331.6000061    0.3538457
 331.6499939    0.3456246
 331.7000122    0.3393761
 331.7500000    0.3285959
 331.7999878    0.3231163
 331.8500061    0.3124227
 331.8999939    0.3079118
 331.9500122    0.3117599
 332.0000000    0.3054929
 332.0499878    0.3092200
 332.1000061    0.3078351
 332.1499939    0.3119119
 332.2000122    0.3185105
 332.2500000    0.3233324
 332.2999878    0.3226893
 332.3500061    0.3223554
 332.3999939    0.3255087
 332.4500122    0.3267004
 332.5000000    0.3242076
 332.5499878    0.3231007
 332.6000061    0.3221825
 332.6499939    0.3160356
 332.7000122    0.3040525
 332.7500000    0.2988506
 332.7999878    0.2973338
 332.8500061    0.2926988
 332.8999939    0.2882359
 332.9500122    0.2872261
 333.0000000    0.2870183
 333.0499878    0.2869430
 333.1000061    0.2895358
 333.1499939    0.2880715
 333.2000122    0.2919241
 333.2500000    0.2987390
 333.2999878    0.3006471
 333.3500061    0.3063614
 333.3999939    0.3052450
 333.4500122    0.3042764
 333.5000000    0.3096087
 333.5499878    0.3086794
 333.6000061    0.3044112
 333.6499939    0.3111160
 333.7000122    0.3067481
 333.7500000    0.3102241
 333.7999878    0.3092575
 333.8500061    0.3093794
 333.8999939    0.3031996
 333.9500122    0.3074413
 334.0000000    0.3093254
 334.0499878    0.3108706
 334.1000061    0.3116497
 334.1499939    0.3108855
 334.2000122    0.3110189
 334.2500000    0.3153074
 334.2999878    0.3048460
 334.3500061    0.3032846
 334.3999939    0.3086368
 334.4500122    0.3074447
 334.5000000    0.3074444
 334.5499878    0.3016598
 334.6000061    0.3099011
 334.6499939    0.3162158
 334.7000122    0.3226362
 334.7500000    0.3191052
 334.7999878    0.3193356
 334.8500061    0.3199235
 334.8999939    0.3202370
 334.9500122    0.3101987
 335.0000000    0.2998076
 335.0499878    0.2954793
 335.1000061    0.2889629
 335.1499939    0.2974153
 335.2000122    0.2965864
 335.2500000    0.2917093
 335.2999878    0.2995811
 335.3500061    0.2959597
 335.3999939    0.2938277
 335.4500122    0.2921123
 335.5000000    0.2876974
 335.5499878    0.2855798
 335.6000061    0.2810273
 335.6499939    0.2737098
 335.7000122    0.2729807
 335.7500000    0.2793000
 335.7999878    0.2851751
 335.8500061    0.2854995
 335.8999939    0.2911085
 335.9500122    0.2950991
 336.0000000    0.3024334
 336.0499878    0.3049850
 336.1000061    0.2994378
 336.1499939    0.3051817
 336.2000122    0.3042225
 336.2500000    0.3112844
 336.2999878    0.3207403
 336.3500061    0.3242643
 336.3999939    0.3259110
 336.4500122    0.3274346
 336.5000000    0.3299944
 336.5499878    0.3329770
 336.6000061    0.3347478
 336.6499939    0.3318108
 336.7000122    0.3345666
 336.7500000    0.3277070
 336.7999878    0.3249602
 336.8500061    0.3264441
 336.8999939    0.3188711
 336.9500122    0.3161323
 337.0000000    0.3173637
 337.0499878    0.3115418
 337.1000061    0.3078474
 337.1499939    0.3047269
 337.2000122    0.3041926
 337.2500000    0.3031256
 337.2999878    0.3092771
 337.3500061    0.3089558
 337.3999939    0.3094397
 337.4500122    0.3164717
 337.5000000    0.3262174
 337.5499878    0.3290433
 337.6000061    0.3350700
 337.6499939    0.3361280
 337.7000122    0.3389696
 337.7500000    0.3438311
 337.7999878    0.3478168
 337.8500061    0.3499716
 337.8999939    0.3521612
 337.9500122    0.3560069
 338.0000000    0.3615368
 338.0499878    0.3671659
 338.1000061    0.3718009
 338.1499939    0.3744608
 338.2000122    0.3786260
 338.2500000    0.3834096
 338.2999878    0.3808048
 338.3500061    0.3762634
 338.3999939    0.3716066
 338.4500122    0.3677715
 338.5000000    0.3642308
 338.5499878    0.3588742
 338.6000061    0.3577783
 338.6499939    0.3496927
 338.7000122    0.3544616
 338.7500000    0.3570004
 338.7999878    0.3466497
 338.8500061    0.3428415
 338.8999939    0.3381475
 338.9500122    0.3311330
 339.0000000    0.3251576
 339.0499878    0.3221965
 339.1000061    0.3172595
 339.1499939    0.3025633
 339.2000122    0.2966149
 339.2500000    0.2871679
 339.2999878    0.2829177
 339.3500061    0.2775049
 339.3999939    0.2721486
 339.4500122    0.2646978
 339.5000000    0.2630898
 339.5499878    0.2562438
 339.6000061    0.2507629
 339.6499939    0.2461232
 339.7000122    0.2422516
 339.7500000    0.2424912
 339.7999878    0.2395851
 339.8500061    0.2362428
 339.8999939    0.2275517
 339.9500122    0.2239217
 340.0000000    0.2234626
 340.0499878    0.2273588
 340.1000061    0.2271297
 340.1499939    0.2266855
 340.2000122    0.2288627
 340.2500000    0.2334616
 340.2999878    0.2387892
 340.3500061    0.2429778
 340.3999939    0.2446786
 340.4500122    0.2487188
 340.5000000    0.2496927
 340.5499878    0.2514071
 340.6000061    0.2479785
 340.6499939    0.2485415
 340.7000122    0.2449144
 340.7500000    0.2401799
 340.7999878    0.2400128
 340.8500061    0.2371183
 340.8999939    0.2316433
 340.9500122    0.2253808
 341.0000000    0.2251245
 341.0499878    0.2239908
 341.1000061    0.2306224
 341.1499939    0.2353554
 341.2000122    0.2390427
 341.2500000    0.2432723
 341.2999878    0.2382296
 341.3500061    0.2411045
 341.3999939    0.2445541
 341.4500122    0.2482233
 341.5000000    0.2529793
 341.5499878    0.2523995
 341.6000061    0.2507659
 341.6499939    0.2467474
 341.7000122    0.2509434
 341.7500000    0.2458932
 341.7999878    0.2402543
 341.8500061    0.2338249
 341.8999939    0.2270303
 341.9500122    0.2189259
 342.0000000    0.2123107
 342.0499878    0.2121318
 342.1000061    0.1982967
 342.1499939    0.1887681
 342.2000122    0.1839760
 342.2500000    0.1783812
 342.2999878    0.1721501
 342.3500061    0.1628832
 342.3999939    0.1611078
 342.4500122    0.1613352
 342.5000000    0.1626069
 342.5499878    0.1644562
 342.6000061    0.1640783
 342.6499939    0.1645715
 342.7000122    0.1694456
 342.7500000    0.1695753
 342.7999878    0.1667680
 342.8500061    0.1668941
 342.8999939    0.1735122
 342.9500122    0.1750945
 343.0000000    0.1717152
 343.0499878    0.1669264
 343.1000061    0.1676782
 343.1499939    0.1651641
 343.2000122    0.1639337
 343.2500000    0.1675866
 343.2999878    0.1697586
 343.3500061    0.1719869
 343.3999939    0.1705440
 343.4500122    0.1723093
 343.5000000    0.1741937
 343.5499878    0.1748629
 343.6000061    0.1751317
 343.6499939    0.1784566
 343.7000122    0.1828765
 343.7500000    0.1953242
 343.7999878    0.2043894
 343.8500061    0.2085694
 343.8999939    0.2112246
 343.9500122    0.2042298
 344.0000000    0.2027494
 344.0499878    0.1969582
 344.1000061    0.1928068
 344.1499939    0.1862936
 344.2000122    0.1903398
 344.2500000    0.1906526
 344.2999878    0.1929577
 344.3500061    0.1930296
 344.3999939    0.1952593
 344.4500122    0.1984508
 344.5000000    0.2010437
 344.5499878    0.1970179
 344.6000061    0.2061829
 344.6499939    0.2074971
 344.7000122    0.2026451
 344.7500000    0.1991036
 344.7999878    0.2025077
 344.8500061    0.2072044
 344.8999939    0.2108875
 344.9500122    0.2116696
 345.0000000    0.2149200
 345.0499878    0.2071092
 345.1000061    0.2080302
 345.1499939    0.2075417
 345.2000122    0.2023100
 345.2500000    0.2092896
 345.2999878    0.2192929
 345.3500061    0.2292801
 345.3999939    0.2303090
 345.4500122    0.2348112
 345.5000000    0.2338181
 345.5499878    0.2370087
 345.6000061    0.2404957
 345.6499939    0.2450417
 345.7000122    0.2449776
 345.7500000    0.2369450
 345.7999878    0.2341951
 345.8500061    0.2399264
 345.8999939    0.2406639
 345.9500122    0.2393938
 346.0000000    0.2315376
 346.0499878    0.2335725
 346.1000061    0.2349751
 346.1499939    0.2353255
 346.2000122    0.2297298
 346.2500000    0.2321117
 346.2999878    0.2312797
 346.3500061    0.2259800
 346.3999939    0.2220447
 346.4500122    0.2222335
 346.5000000    0.2171106
 346.5499878    0.2092726
 346.6000061    0.2048467
 346.6499939    0.1974628
 346.7000122    0.2029384
 346.7500000    0.1969886
 346.7999878    0.1894663
 346.8500061    0.1948179
 346.8999939    0.1932508
 346.9500122    0.1976105
 347.0000000    0.2006943
 347.0499878    0.2006549
 347.1000061    0.2015762
 347.1499939    0.2068200
 347.2000122    0.2122598
 347.2500000    0.2165884
 347.2999878    0.2172528
 347.3500061    0.2146093
 347.3999939    0.2109312
 347.4500122    0.2123976
 347.5000000    0.2111516
 347.5499878    0.2148264
 347.6000061    0.2216515
 347.6499939    0.2264839
 347.7000122    0.2243034
 347.7500000    0.2206919
 347.7999878    0.2168262
 347.8500061    0.2177861
 347.8999939    0.2185998
 347.9500122    0.2174218
 348.0000000    0.2129221
 348.0499878    0.2049118
 348.1000061    0.2009417
 348.1499939    0.2018723
 348.2000122    0.1979907
 348.2500000    0.1972093
 348.2999878    0.1921069
 348.3500061    0.1852651
 348.3999939    0.1779962
 348.4500122    0.1691474
 348.5000000    0.1702186
 348.5499878    0.1755183
 348.6000061    0.1831368
 348.6499939    0.1805537
 348.7000122    0.1705830
 348.7500000    0.1709288
 348.7999878    0.1675220
 348.8500061    0.1602890
 348.8999939    0.1585831
 348.9500122    0.1637936
 349.0000000    0.1604821
 349.0499878    0.1542168
 349.1000061    0.1552678
 349.1499939    0.1566879
 349.2000122    0.1537608
 349.2500000    0.1560464
 349.2999878    0.1605442
 349.3500061    0.1611373
 349.3999939    0.1539594
 349.4500122    0.1524684
 349.5000000    0.1583995
 349.5499878    0.1650661
 349.6000061    0.1695175
 349.6499939    0.1665937
 349.7000122    0.1707675
 349.7500000    0.1695619
 349.7999878    0.1680631
 349.8500061    0.1626483
 349.8999939    0.1609971
 349.9500122    0.1629254
 350.0000000    0.1645470
 350.0499878    0.1666332
 350.1000061    0.1746067
 350.1499939    0.1784986
 350.2000122    0.1825451
 350.2500000    0.1838904
 350.2999878    0.1786365
 350.3500061    0.1781753
 350.3999939    0.1779373
 350.4500122    0.1876410
 350.5000000    0.1947241
 350.5499878    0.2051493
 350.6000061    0.2209105
 350.6499939    0.2291439
 350.7000122    0.2283953
 350.7500000    0.2374230
 350.7999878    0.2299918
 350.8500061    0.2290306
 350.8999939    0.2230345
 350.9500122    0.2179320
 351.0000000    0.2172425
 351.0499878    0.2188323
 351.1000061    0.2184863
 351.1499939    0.2129977
 351.2000122    0.2078853
 351.2500000    0.2026217
 351.2999878    0.1949076
 351.3500061    0.1943406
 351.3999939    0.1987453
 351.4500122    0.2012008
 351.5000000    0.2036625
 351.5499878    0.2124375
 351.6000061    0.2214527
 351.6499939    0.2269025
 351.7000122    0.2321548
 351.7500000    0.2387998
 351.7999878    0.2490800
 351.8500061    0.2534997
 351.8999939    0.2652545
 351.9500122    0.2764359
 352.0000000    0.2951026
 352.0499878    0.3070560
 352.1000061    0.3218831
 352.1499939    0.3233400
 352.2000122    0.3186544
 352.2500000    0.3217629
 352.2999878    0.3249850
 352.3500061    0.3256108
 352.3999939    0.3281550
 352.4500122    0.3273372
 352.5000000    0.3294474
 352.5499878    0.3322819
 352.6000061    0.3344724
 352.6499939    0.3351966
 352.7000122    0.3382188
 352.7500000    0.3343300
 352.7999878    0.3370071
 352.8500061    0.3319951
 352.8999939    0.3252133
 352.9500122    0.3258770
 353.0000000    0.3315745
 353.0499878    0.3342787
 353.1000061    0.3427587
 353.1499939    0.3456480
 353.2000122    0.3489549
 353.2500000    0.3568485
 353.2999878    0.3623311
 353.3500061    0.3612188
 353.3999939    0.3629009
 353.4500122    0.3608184
 353.5000000    0.3639445
 353.5499878    0.3719307
 353.6000061    0.3805856
 353.6499939    0.3826486
 353.7000122    0.3785937
 353.7500000    0.3825155
 353.7999878    0.3866117
 353.8500061    0.3909738
 353.8999939    0.3967257
 353.9500122    0.3965845
 354.0000000    0.3975511
 354.0499878    0.4030093
 354.1000061    0.4066826
 354.1499939    0.4074130
 354.2000122    0.4057432
 354.2500000    0.4051541
 354.2999878    0.3985296
 354.3500061    0.3962176
 354.3999939    0.3939377
 354.4500122    0.3866880
 354.5000000    0.3806421
 354.5499878    0.3737871
 354.6000061    0.3673856
 354.6499939    0.3604387
 354.7000122    0.3557794
 354.7500000    0.3496898
 354.7999878    0.3429154
 354.8500061    0.3419327
 354.8999939    0.3442084
 354.9500122    0.3439417
 355.0000000    0.3485166
 355.0499878    0.3519539
 355.1000061    0.3545964
 355.1499939    0.3503138
 355.2000122    0.3435016
 355.2500000    0.3388235
 355.2999878    0.3401031
 355.3500061    0.3377815
 355.3999939    0.3419599
 355.4500122    0.3502562
 355.5000000    0.3597034
 355.5499878    0.3655259
 355.6000061    0.3672171
 355.6499939    0.3664033
 355.7000122    0.3744709
 355.7500000    0.3734891
 355.7999878    0.3781169
 355.8500061    0.3844098
 355.8999939    0.3946989
 355.9500122    0.4023160
 356.0000000    0.4005703
 356.0499878    0.3973359
 356.1000061    0.3998668
 356.1499939    0.4012754
 356.2000122    0.4066685
 356.2500000    0.4056523
 356.2999878    0.4016621
 356.3500061    0.4056642
 356.3999939    0.4056410
 356.4500122    0.4191737
 356.5000000    0.4180659
 356.5499878    0.4165357
 356.6000061    0.4157854
 356.6499939    0.4107177
 356.7000122    0.4004883
 356.7500000    0.3986033
 356.7999878    0.3996732
 356.8500061    0.3937959
 356.8999939    0.3904129
 356.9500122    0.3917883
 357.0000000    0.3847369
 357.0499878    0.3783744
 357.1000061    0.3808894
 357.1499939    0.3819729
 357.2000122    0.3774936
 357.2500000    0.3702470
 357.2999878    0.3651787
 357.3500061    0.3544221
 357.3999939    0.3426685
 357.4500122    0.3379476
 357.5000000    0.3346491
 357.5499878    0.3336236
 357.6000061    0.3355416
 357.6499939    0.3402818
 357.7000122    0.3365087
 357.7500000    0.3337671
 357.7999878    0.3325261
 357.8500061    0.3356300
 357.8999939    0.3437310
 357.9500122    0.3526055
 358.0000000    0.3646863
 358.0499878    0.3737463
 358.1000061    0.3756649
 358.1499939    0.3723916
 358.2000122    0.3724078
 358.2500000    0.3646725
 358.2999878    0.3588308
 358.3500061    0.3589514
 358.3999939    0.3605826
 358.4500122    0.3599420
 358.5000000    0.3633856
 358.5499878    0.3637040
 358.6000061    0.3688172
 358.6499939    0.3719016
 358.7000122    0.3756579
 358.7500000    0.3717180
 358.7999878    0.3721809
 358.8500061    0.3708982
 358.8999939    0.3692360
 358.9500122    0.3736046
 359.0000000    0.3682051
 359.0499878    0.3718311
 359.1000061    0.3768919
 359.1499939    0.3819702
 359.2000122    0.3803417
 359.2500000    0.3819833
 359.2999878    0.3835751
 359.3500061    0.3828271
 359.3999939    0.3835706
 359.4500122    0.3887537
 359.5000000    0.3881336
 359.5499878    0.3873850
 359.6000061    0.3884054
 359.6499939    0.3860002
 359.7000122    0.3895229
 359.7500000    0.3943937
 359.7999878    0.3964388
 359.8500061    0.3968935
 359.8999939    0.3874238
 359.9500122    0.3885511
 360.0000000    0.3886333
 360.0499878    0.3874319
 360.1000061    0.3901244
 360.1499939    0.3937477
 360.2000122    0.3982834
 360.2500000    0.4031578
 360.2999878    0.4055550
 360.3500061    0.4089834
 360.3999939    0.4088393
 360.4500122    0.4190888
 360.5000000    0.4191578
 360.5499878    0.4134697
 360.6000061    0.4151887
 360.6499939    0.4109338
 360.7000122    0.4133880
 360.7500000    0.4140497
 360.7999878    0.4116793
 360.8500061    0.4171993
 360.8999939    0.4184777
 360.9500122    0.4188571
 361.0000000    0.4130952
 361.0499878    0.4155646
 361.1000061    0.4160880
 361.1499939    0.4174389
 361.2000122    0.4140828
 361.2500000    0.4118366
 361.2999878    0.4162520
 361.3500061    0.4091389
 361.3999939    0.4035487
 361.4500122    0.4017114
 361.5000000    0.3943924
 361.5499878    0.3868451
 361.6000061    0.3837357
 361.6499939    0.3778374
 361.7000122    0.3804650
 361.7500000    0.3806783
 361.7999878    0.3809131
 361.8500061    0.3818851
 361.8999939    0.3840047
 361.9500122    0.3807500
 362.0000000    0.3827554
 362.0499878    0.3872597
 362.1000061    0.3844228
 362.1499939    0.3852934
 362.2000122    0.3871434
 362.2500000    0.3871512
 362.2999878    0.3786041
 362.3500061    0.3740805
 362.3999939    0.3741198
 362.4500122    0.3708331
 362.5000000    0.3606483
 362.5499878    0.3598713
 362.6000061    0.3581737
 362.6499939    0.3471811
 362.7000122    0.3394966
 362.7500000    0.3373202
 362.7999878    0.3366388
 362.8500061    0.3353827
 362.8999939    0.3381533
 362.9500122    0.3354320
 363.0000000    0.3305986
 363.0499878    0.3265114
 363.1000061    0.3258428
 363.1499939    0.3242220
 363.2000122    0.3266725
 363.2500000    0.3266614
 363.2999878    0.3288606
 363.3500061    0.3262759
 363.3999939    0.3313028
 363.4500122    0.3331455
 363.5000000    0.3326758
 363.5499878    0.3365568
 363.6000061    0.3478822
 363.6499939    0.3465249
 363.7000122    0.3476412
 363.7500000    0.3510480
 363.7999878    0.3536886
 363.8500061    0.3604768
 363.8999939    0.3646529
 363.9500122    0.3693416
 364.0000000    0.3743897
 364.0499878    0.3806595
 364.1000061    0.3849552
 364.1499939    0.3868881
 364.2000122    0.3895123
 364.2500000    0.3939084
 364.2999878    0.3948813
 364.3500061    0.3989248
 364.3999939    0.3993271
 364.4500122    0.3954070
 364.5000000    0.3957778
 364.5499878    0.3983895
 364.6000061    0.3960227
 364.6499939    0.3977734
 364.7000122    0.4031815
 364.7500000    0.4063046
 364.7999878    0.4079079
 364.8500061    0.4080105
 364.8999939    0.4066810
 364.9500122    0.4063915
 365.0000000    0.4006371
 365.0499878    0.3998722
 365.1000061    0.3967372
 365.1499939    0.3901100
 365.2000122    0.3855495
 365.2500000    0.3810751
 365.2999878    0.3805938
 365.3500061    0.3821766
 365.3999939    0.3867517
 365.4500122    0.3936820
 365.5000000    0.3961720
 365.5499878    0.3987054
 365.6000061    0.4055587
 365.6499939    0.4077348
 365.7000122    0.4062664
 365.7500000    0.4034305
 365.7999878    0.3972253
 365.8500061    0.3937799
 365.8999939    0.3909763
 365.9500122    0.3942261
 366.0000000    0.3991827
 366.0499878    0.4066598
 366.1000061    0.4130338
 366.1499939    0.4217989
 366.2000122    0.4277867
 366.2500000    0.4318786
 366.2999878    0.4365224
 366.3500061    0.4419500
 366.3999939    0.4464169
 366.4500122    0.4543526
 366.5000000    0.4592708
 366.5499878    0.4593325
 366.6000061    0.4577220
 366.6499939    0.4583281
 366.7000122    0.4535957
 366.7500000    0.4605242
 366.7999878    0.4588884
 366.8500061    0.4584099
 366.8999939    0.4455069
 366.9500122    0.4424788
 367.0000000    0.4441490
 367.0499878    0.4414364
 367.1000061    0.4338217
 367.1499939    0.4335536
 367.2000122    0.4316888
 367.2500000    0.4261388
 367.2999878    0.4269259
 367.3500061    0.4318265
 367.3999939    0.4341292
 367.4500122    0.4399242
 367.5000000    0.4486085
 367.5499878    0.4427063
 367.6000061    0.4398248
 367.6499939    0.4442958
 367.7000122    0.4456114
 367.7500000    0.4419521
 367.7999878    0.4399257
 367.8500061    0.4392045
 367.8999939    0.4372777
 367.9500122    0.4342325
 368.0000000    0.4317056
 368.0499878    0.4374091
 368.1000061    0.4396861
 368.1499939    0.4456552
 368.2000122    0.4424581
 368.2500000    0.4384103
 368.2999878    0.4301782
 368.3500061    0.4191020
 368.3999939    0.4129835
 368.4500122    0.4060869
 368.5000000    0.4027469
 368.5499878    0.4028436
 368.6000061    0.3979412
 368.6499939    0.3981097
 368.7000122    0.3925804
 368.7500000    0.3872246
 368.7999878    0.3802201
 368.8500061    0.3760458
 368.8999939    0.3680565
 368.9500122    0.3640332
 369.0000000    0.3551306
 369.0499878    0.3546976
 369.1000061    0.3474002
 369.1499939    0.3369932
 369.2000122    0.3350708
 369.2500000    0.3307920
 369.2999878    0.3344064
 369.3500061    0.3333513
 369.3999939    0.3334407
 369.4500122    0.3348140
 369.5000000    0.3363561
 369.5499878    0.3431541
 369.6000061    0.3357450
 369.6499939    0.3332478
 369.7000122    0.3312427
 369.7500000    0.3262899
 369.7999878    0.3247455
 369.8500061    0.3134140
 369.8999939    0.3046614
 369.9500122    0.3026298
 370.0000000    0.3016000
 370.0499878    0.3060983
 370.1000061    0.3077797
 370.1499939    0.3023627
 370.2000122    0.2972072
 370.2500000    0.2957052
 370.2999878    0.2967012
 370.3500061    0.3005847
 370.3999939    0.2934280
 370.4500122    0.2940943
 370.5000000    0.2961248
 370.5499878    0.2943603
 370.6000061    0.2953994
 370.6499939    0.2912355
 370.7000122    0.2895742
 370.7500000    0.2930548
 370.7999878    0.2899971
 370.8500061    0.2868191
 370.8999939    0.2830970
 370.9500122    0.2816981
 371.0000000    0.2815717
 371.0499878    0.2784007
 371.1000061    0.2781363
 371.1499939    0.2778642
 371.2000122    0.2794598
 371.2500000    0.2797878
 371.2999878    0.2788737
 371.3500061    0.2774699
 371.3999939    0.2801808
 371.4500122    0.2768072
 371.5000000    0.2722307
 371.5499878    0.2764922
 371.6000061    0.2881722
 371.6499939    0.2871487
 371.7000122    0.2905504
 371.7500000    0.2887312
 371.7999878    0.2891805
 371.8500061    0.2895842
 371.8999939    0.2867591
 371.9500122    0.2883446
 372.0000000    0.2932851
 372.0499878    0.2997095
 372.1000061    0.3097333
 372.1499939    0.3154620
 372.2000122    0.3282498
 372.2500000    0.3281883
 372.2999878    0.3297956
 372.3500061    0.3305384
 372.3999939    0.3293875
 372.4500122    0.3262176
 372.5000000    0.3296830
 372.5499878    0.3290757
 372.6000061    0.3273276
 372.6499939    0.3227160
 372.7000122    0.3202240
 372.7500000    0.3165620
 372.7999878    0.3121172
 372.8500061    0.3137132
 372.8999939    0.3066418
 372.9500122    0.3031387
 373.0000000    0.2993946
 373.0499878    0.3051853
 373.1000061    0.3130072
 373.1499939    0.3167718
 373.2000122    0.3183517
 373.2500000    0.3157282
 373.2999878    0.3168451
 373.3500061    0.3116680
 373.3999939    0.3115438
 373.4500122    0.3194519
 373.5000000    0.3188901
 373.5499878    0.3191611
 373.6000061    0.3221159
 373.6499939    0.3204339
 373.7000122    0.3207004
 373.7500000    0.3192643
 373.7999878    0.3184466
 373.8500061    0.3216309
 373.8999939    0.3212457
 373.9500122    0.3221331
 374.0000000    0.3332320
 374.0499878    0.3337857
 374.1000061    0.3390027
 374.1499939    0.3433596
 374.2000122    0.3506027
 374.2500000    0.3559026
 374.2999878    0.3613606
 374.3500061    0.3622816
 374.3999939    0.3685547
 374.4500122    0.3716325
 374.5000000    0.3741873
 374.5499878    0.3793592
 374.6000061    0.3805263
 374.6499939    0.3764979
 374.7000122    0.3823962
 374.7500000    0.3873704
 374.7999878    0.3941368
 374.8500061    0.4003142
 374.8999939    0.4048497
 374.9500122    0.4008352
 375.0000000    0.4000280
 375.0499878    0.4017719
 375.1000061    0.4118518
 375.1499939    0.4133930
 375.2000122    0.4148644
 375.2500000    0.4103633
 375.2999878    0.4127948
 375.3500061    0.4211504
 375.3999939    0.4234668
 375.4500122    0.4278860
 375.5000000    0.4238066
 375.5499878    0.4238654
 375.6000061    0.4231534
 375.6499939    0.4186096
 375.7000122    0.4159828
 375.7500000    0.4056181
 375.7999878    0.3997298
 375.8500061    0.3910448
 375.8999939    0.3838167
 375.9500122    0.3751979
 376.0000000    0.3738363
 376.0499878    0.3595393
 376.1000061    0.3502688
 376.1499939    0.3460325
 376.2000122    0.3479828
 376.2500000    0.3408655
 376.2999878    0.3391681
 376.3500061    0.3423288
 376.3999939    0.3399071
 376.4500122    0.3399832
 376.5000000    0.3382239
 376.5499878    0.3448528
 376.6000061    0.3420872
 376.6499939    0.3422333
 376.7000122    0.3384148
 376.7500000    0.3325413
 376.7999878    0.3275669
 376.8500061    0.3164472
 376.8999939    0.3066742
 376.9500122    0.2993978
 377.0000000    0.3019594
 377.0499878    0.3034837
 377.1000061    0.2998805
 377.1499939    0.2956032
 377.2000122    0.2901591
 377.2500000    0.2910818
 377.2999878    0.2952548
 377.3500061    0.3024063
 377.3999939    0.3053364
 377.4500122    0.3004169
 377.5000000    0.2961123
 377.5499878    0.2883833
 377.6000061    0.2862187
 377.6499939    0.2855447
 377.7000122    0.2872915
 377.7500000    0.2825415
 377.7999878    0.2815029
 377.8500061    0.2748456
 377.8999939    0.2774236
 377.9500122    0.2796420
 378.0000000    0.2775837
 378.0499878    0.2704361
 378.1000061    0.2638218
 378.1499939    0.2545829
 378.2000122    0.2495915
 378.2500000    0.2482000
 378.2999878    0.2463314
 378.3500061    0.2495465
 378.3999939    0.2523835
 378.4500122    0.2492304
 378.5000000    0.2528429
 378.5499878    0.2509117
 378.6000061    0.2524590
 378.6499939    0.2499146
 378.7000122    0.2540291
 378.7500000    0.2509471
 378.7999878    0.2587886
 378.8500061    0.2599370
 378.8999939    0.2641940
 378.9500122    0.2698117
 379.0000000    0.2706777
 379.0499878    0.2810368
 379.1000061    0.2851104
 379.1499939    0.2910854
 379.2000122    0.2937381
 379.2500000    0.2952138
 379.2999878    0.2928584
 379.3500061    0.2913236
 379.3999939    0.2966269
 379.4500122    0.3005383
 379.5000000    0.2989939
 379.5499878    0.3016830
 379.6000061    0.2998767
 379.6499939    0.2984474
 379.7000122    0.2974022
 379.7500000    0.2990168
 379.7999878    0.2997026
 379.8500061    0.3031323
 379.8999939    0.2990437
 379.9500122    0.3022580
 380.0000000    0.3052221
 380.0499878    0.3093164
 380.1000061    0.3141961
 380.1499939    0.3157871
 380.2000122    0.3197248
 380.2500000    0.3276486
 380.2999878    0.3283648
 380.3500061    0.3301923
 380.3999939    0.3330489
 380.4500122    0.3300804
 380.5000000    0.3283399
 380.5499878    0.3303623
 380.6000061    0.3237804
 380.6499939    0.3261862
 380.7000122    0.3306987
 380.7500000    0.3319721
 380.7999878    0.3346207
 380.8500061    0.3399424
 380.8999939    0.3334236
 380.9500122    0.3276949
 381.0000000    0.3113084
 381.0499878    0.3140236
 381.1000061    0.3184889
 381.1499939    0.3204812
 381.2000122    0.3278162
 381.2500000    0.3338386
 381.2999878    0.3380752
 381.3500061    0.3348931
 381.3999939    0.3371875
 381.4500122    0.3429091
 381.5000000    0.3374517
 381.5499878    0.3350208
 381.6000061    0.3350299
 381.6499939    0.3332107
 381.7000122    0.3285390
 381.7500000    0.3254916
 381.7999878    0.3212374
 381.8500061    0.3232260
 381.8999939    0.3232150
 381.9500122    0.3296612
 382.0000000    0.3292981
 382.0499878    0.3291481
 382.1000061    0.3282020
 382.1499939    0.3286393
 382.2000122    0.3335668
 382.2500000    0.3344885
 382.2999878    0.3399385
 382.3500061    0.3479230
 382.3999939    0.3581447
 382.4500122    0.3676985
 382.5000000    0.3737472
 382.5499878    0.3761886
 382.6000061    0.3757994
 382.6499939    0.3838047
 382.7000122    0.3842802
 382.7500000    0.3847947
 382.7999878    0.3815372
 382.8500061    0.3856268
 382.8999939    0.3852564
 382.9500122    0.3848546
 383.0000000    0.3874248
 383.0499878    0.3928304
 383.1000061    0.3861607
 383.1499939    0.3858394
 383.2000122    0.3811574
 383.2500000    0.3762316
 383.2999878    0.3712806
 383.3500061    0.3613555
 383.3999939    0.3601287
 383.4500122    0.3597093
 383.5000000    0.3617501
 383.5499878    0.3626207
 383.6000061    0.3667336
 383.6499939    0.3691726
 383.7000122    0.3731903
 383.7500000    0.3705501
 383.7999878    0.3671824
 383.8500061    0.3715403
 383.8999939    0.3685198
 383.9500122    0.3715024
 384.0000000    0.3730054
 384.0499878    0.3775574
 384.1000061    0.3837521
 384.1499939    0.3802109
 384.2000122    0.3762835
 384.2500000    0.3681146
 384.2999878    0.3714190
 384.3500061    0.3698320
 384.3999939    0.3747077
 384.4500122    0.3712541
 384.5000000    0.3649356
 384.5499878    0.3668939
 384.6000061    0.3589831
 384.6499939    0.3618400
 384.7000122    0.3608558
 384.7500000    0.3598391
 384.7999878    0.3605574
 384.8500061    0.3615906
 384.8999939    0.3582992
 384.9500122    0.3501655
 385.0000000    0.3576144
 385.0499878    0.3604585
 385.1000061    0.3614054
 385.1499939    0.3584040
 385.2000122    0.3579289
 385.2500000    0.3586709
 385.2999878    0.3535095
 385.3500061    0.3533699
 385.3999939    0.3508312
 385.4500122    0.3490553
 385.5000000    0.3532083
 385.5499878    0.3536720
 385.6000061    0.3490687
 385.6499939    0.3445677
 385.7000122    0.3471193
 385.7500000    0.3453335
 385.7999878    0.3444073
 385.8500061    0.3452922
 385.8999939    0.3441862
 385.9500122    0.3441554
 386.0000000    0.3411138
 386.0499878    0.3410889
 386.1000061    0.3391528
 386.1499939    0.3392960
 386.2000122    0.3440250
 386.2500000    0.3474098
 386.2999878    0.3452466
 386.3500061    0.3440957
 386.3999939    0.3465225
 386.4500122    0.3503102
 386.5000000    0.3454839
 386.5499878    0.3445773
 386.6000061    0.3380316
 386.6499939    0.3373511
 386.7000122    0.3352792
 386.7500000    0.3368031
 386.7999878    0.3343914
 386.8500061    0.3360544
 386.8999939    0.3380703
 386.9500122    0.3332167
 387.0000000    0.3357989
 387.0499878    0.3390888
 387.1000061    0.3418561
 387.1499939    0.3448826
 387.2000122    0.3463729
 387.2500000    0.3503960
 387.2999878    0.3517169
 387.3500061    0.3576967
 387.3999939    0.3596819
 387.4500122    0.3664004
 387.5000000    0.3592525
 387.5499878    0.3605374
 387.6000061    0.3603517
 387.6499939    0.3606340
 387.7000122    0.3665173
 387.7500000    0.3674195
 387.7999878    0.3699719
 387.8500061    0.3719829
 387.8999939    0.3696092
 387.9500122    0.3742676
 388.0000000    0.3690474
 388.0499878    0.3676095
 388.1000061    0.3638455
 388.1499939    0.3621912
 388.2000122    0.3553551
 388.2500000    0.3494269
 388.2999878    0.3494801
 388.3500061    0.3454934
 388.3999939    0.3387632
 388.4500122    0.3345424
 388.5000000    0.3262350
 388.5499878    0.3241783
 388.6000061    0.3271348
 388.6499939    0.3252723
 388.7000122    0.3198729
 388.7500000    0.3156980
 388.7999878    0.3175304
 388.8500061    0.3208404
 388.8999939    0.3210486
 388.9500122    0.3224540
 389.0000000    0.3254226
 389.0499878    0.3278664
 389.1000061    0.3311258
 389.1499939    0.3302172
 389.2000122    0.3359579
 389.2500000    0.3424833
 389.2999878    0.3397913
 389.3500061    0.3390349
 389.3999939    0.3447862
 389.4500122    0.3486203
 389.5000000    0.3533066
 389.5499878    0.3528956
 389.6000061    0.3539000
 389.6499939    0.3561692
 389.7000122    0.3559574
 389.7500000    0.3590170
 389.7999878    0.3605225
 389.8500061    0.3671001
 389.8999939    0.3749467
 389.9500122    0.3797245
 390.0000000    0.3823382
 390.0499878    0.3814464
 390.1000061    0.3790618
 390.1499939    0.3850611
 390.2000122    0.3864399
 390.2500000    0.3943527
 390.2999878    0.4032779
 390.3500061    0.4113444
 390.3999939    0.4146509
 390.4500122    0.4166109
 390.5000000    0.4191593
 390.5499878    0.4254496
 390.6000061    0.4326661
 390.6499939    0.4394100
 390.7000122    0.4412263
 390.7500000    0.4434392
 390.7999878    0.4442991
 390.8500061    0.4470452
 390.8999939    0.4425140
 390.9500122    0.4503280
 391.0000000    0.4514661
 391.0499878    0.4538178
 391.1000061    0.4489870
 391.1499939    0.4490627
 391.2000122    0.4556663
 391.2500000    0.4564462
 391.2999878    0.4588735
 391.3500061    0.4533421
 391.3999939    0.4557872
 391.4500122    0.4567448
 391.5000000    0.4629075
 391.5499878    0.4732349
 391.6000061    0.4836274
 391.6499939    0.4918872
 391.7000122    0.4955226
 391.7500000    0.5020897
 391.7999878    0.5112773
 391.8500061    0.5128156
 391.8999939    0.5135185
 391.9500122    0.5155798
 392.0000000    0.5173560
 392.0499878    0.5219991
 392.1000061    0.5257075
 392.1499939    0.5277413
 392.2000122    0.5323848
 392.2500000    0.5310096
 392.2999878    0.5248517
 392.3500061    0.5250616
 392.3999939    0.5230690
 392.4500122    0.5220984
 392.5000000    0.5170894
 392.5499878    0.5164823
 392.6000061    0.5171556
 392.6499939    0.5146512
 392.7000122    0.5136787
 392.7500000    0.5041436
 392.7999878    0.5036766
 392.8500061    0.4928983
 392.8999939    0.4914325
 392.9500122    0.4849607
 393.0000000    0.4824633
 393.0499878    0.4808871
 393.1000061    0.4830390
 393.1499939    0.4839997
 393.2000122    0.4834836
 393.2500000    0.4843670
 393.2999878    0.4886039
 393.3500061    0.4893754
 393.3999939    0.4856482
 393.4500122    0.4865736
 393.5000000    0.4896253
 393.5499878    0.4910219
 393.6000061    0.4889646
 393.6499939    0.4859455
 393.7000122    0.4868178
 393.7500000    0.4919232
 393.7999878    0.4937946
 393.8500061    0.4953202
 393.8999939    0.4964228
 393.9500122    0.4971399
 394.0000000    0.5016949
 394.0499878    0.5036806
 394.1000061    0.5070715
 394.1499939    0.5107768
 394.2000122    0.5137902
 394.2500000    0.5151991
 394.2999878    0.5117424
 394.3500061    0.5060223
 394.3999939    0.5052894
 394.4500122    0.5042574
 394.5000000    0.4995712
 394.5499878    0.4988514
 394.6000061    0.4956720
 394.6499939    0.4941469
 394.7000122    0.4897288
 394.7500000    0.4942003
 394.7999878    0.4912571
 394.8500061    0.4923057
 394.8999939    0.4994071
 394.9500122    0.4971146
 395.0000000    0.5047355
 395.0499878    0.5071771
 395.1000061    0.5098220
 395.1499939    0.5094275
 395.2000122    0.5050423
 395.2500000    0.5043072
 395.2999878    0.5098799
 395.3500061    0.5134976
 395.3999939    0.5123999
 395.4500122    0.5101709
 395.5000000    0.5114112
 395.5499878    0.5027963
 395.6000061    0.5003502
 395.6499939    0.4989684
 395.7000122    0.5031286
 395.7500000    0.4953244
 395.7999878    0.4966639
 395.8500061    0.4944001
 395.8999939    0.4899719
 395.9500122    0.4934731
 396.0000000    0.4997457
 396.0499878    0.5049154
 396.1000061    0.5068610
 396.1499939    0.5105355
 396.2000122    0.5148600
 396.2500000    0.5174310
 396.2999878    0.5174296
 396.3500061    0.5245090
 396.3999939    0.5217599
 396.4500122    0.5254211
 396.5000000    0.5276474
 396.5499878    0.5261543
 396.6000061    0.5300174
 396.6499939    0.5250415
 396.7000122    0.5325263
 396.7500000    0.5308117
 396.7999878    0.5284624
 396.8500061    0.5226231
 396.8999939    0.5182846
 396.9500122    0.5191908
 397.0000000    0.5147286
 397.0499878    0.5129429
 397.1000061    0.5056375
 397.1499939    0.4998353
 397.2000122    0.4908242
 397.2500000    0.4875647
 397.2999878    0.4868885
 397.3500061    0.4890489
 397.3999939    0.4913269
 397.4500122    0.4923854
 397.5000000    0.4874539
 397.5499878    0.4800737
 397.6000061    0.4702847
 397.6499939    0.4645395
 397.7000122    0.4546013
 397.7500000    0.4463665
 397.7999878    0.4408835
 397.8500061    0.4374809
 397.8999939    0.4369918
 397.9500122    0.4362028
 398.0000000    0.4375174
 398.0499878    0.4365278
 398.1000061    0.4332568
 398.1499939    0.4342855
 398.2000122    0.4237421
 398.2500000    0.4232807
 398.2999878    0.4183256
 398.3500061    0.4245118
 398.3999939    0.4298543
 398.4500122    0.4261956
 398.5000000    0.4282349
 398.5499878    0.4235136
 398.6000061    0.4232547
 398.6499939    0.4170402
 398.7000122    0.4243726
 398.7500000    0.4252159
 398.7999878    0.4239739
 398.8500061    0.4230669
 398.8999939    0.4252644
 398.9500122    0.4273955
 399.0000000    0.4328070
 399.0499878    0.4363570
 399.1000061    0.4429268
 399.1499939    0.4463248
 399.2000122    0.4468611
 399.2500000    0.4480361
 399.2999878    0.4431955
 399.3500061    0.4421816
 399.3999939    0.4450332
 399.4500122    0.4418464
 399.5000000    0.4521855
 399.5499878    0.4569985
 399.6000061    0.4581195
 399.6499939    0.4566749
 399.7000122    0.4558496
 399.7500000    0.4608911
 399.7999878    0.4577297
 399.8500061    0.4598477
 399.8999939    0.4528207
 399.9500122    0.4509168
 400.0000000    0.4527827
 400.0499878    0.4515486
 400.1000061    0.4543603
 400.1499939    0.4605594
 400.2000122    0.4690154
 400.2500000    0.4717144
 400.2999878    0.4657130
 400.3500061    0.4678354
 400.3999939    0.4631794
 400.4500122    0.4647135
 400.5000000    0.4635433
 400.5499878    0.4690890
 400.6000061    0.4717663
 400.6499939    0.4725060
 400.7000122    0.4680254
 400.7500000    0.4737784
 400.7999878    0.4753284
 400.8500061    0.4751918
 400.8999939    0.4761632
 400.9500122    0.4699193
 401.0000000    0.4666753
 401.0499878    0.4620022
 401.1000061    0.4593066
 401.1499939    0.4571310
 401.2000122    0.4530235
 401.2500000    0.4552128
 401.2999878    0.4479408
 401.3500061    0.4460788
 401.3999939    0.4447072
 401.4500122    0.4489096
 401.5000000    0.4460908
 401.5499878    0.4439064
 401.6000061    0.4312432
 401.6499939    0.4242766
 401.7000122    0.4220233
 401.7500000    0.4121208
 401.7999878    0.4043121
 401.8500061    0.3959434
 401.8999939    0.3963707
 401.9500122    0.4006323
 402.0000000    0.4006897
 402.0499878    0.3974940
 402.1000061    0.3907808
 402.1499939    0.3883106
 402.2000122    0.3908667
 402.2500000    0.3935113
 402.2999878    0.3940753
 402.3500061    0.3966455
 402.3999939    0.3961287
 402.4500122    0.3982232
 402.5000000    0.4012320
 402.5499878    0.4035054
 402.6000061    0.4027798
 402.6499939    0.4072419
 402.7000122    0.4093449
 402.7500000    0.4111536
 402.7999878    0.4074145
 402.8500061    0.4062164
 402.8999939    0.4028354
 402.9500122    0.4042279
 403.0000000    0.4093122
 403.0499878    0.4105246
 403.1000061    0.3991012
 403.1499939    0.4041703
 403.2000122    0.4072592
 403.2500000    0.4063751
 403.2999878    0.4064188
 403.3500061    0.4061707
 403.3999939    0.4054082
 403.4500122    0.4065915
 403.5000000    0.4066511
 403.5499878    0.4063444
 403.6000061    0.4080588
 403.6499939    0.4117275
 403.7000122    0.4109122
 403.7500000    0.4169231
 403.7999878    0.4249726
 403.8500061    0.4299188
 403.8999939    0.4335475
 403.9500122    0.4383894
 404.0000000    0.4371255
 404.0499878    0.4321485
 404.1000061    0.4311248
 404.1499939    0.4325566
 404.2000122    0.4351057
 404.2500000    0.4359919
 404.2999878    0.4380606
 404.3500061    0.4326127
 404.3999939    0.4258794
 404.4500122    0.4237694
 404.5000000    0.4242419
 404.5499878    0.4230760
 404.6000061    0.4284913
 404.6499939    0.4295225
 404.7000122    0.4333157
 404.7500000    0.4363728
 404.7999878    0.4392616
 404.8500061    0.4395581
 404.8999939    0.4456938
 404.9500122    0.4498522
 405.0000000    0.4565993
 405.0499878    0.4597467
 405.1000061    0.4653091
 405.1499939    0.4677030
 405.2000122    0.4742298
 405.2500000    0.4758102
 405.2999878    0.4796256
 405.3500061    0.4821060
 405.3999939    0.4837872
 405.4500122    0.4831052
 405.5000000    0.4791647
 405.5499878    0.4759719
 405.6000061    0.4725658
 405.6499939    0.4698262
 405.7000122    0.4654563
 405.7500000    0.4652675
 405.7999878    0.4628575
 405.8500061    0.4600080
 405.8999939    0.4625358
 405.9500122    0.4539478
 406.0000000    0.4534521
 406.0499878    0.4524089
 406.1000061    0.4539477
 406.1499939    0.4527718
 406.2000122    0.4552927
 406.2500000    0.4662212
 406.2999878    0.4712261
 406.3500061    0.4791206
 406.3999939    0.4828021
 406.4500122    0.4786854
 406.5000000    0.4816375
 406.5499878    0.4871347
 406.6000061    0.4997857
 406.6499939    0.5072679
 406.7000122    0.5097006
 406.7500000    0.5105956
 406.7999878    0.5108541
 406.8500061    0.5130129
 406.8999939    0.5108416
 406.9500122    0.5139455
 407.0000000    0.5192916
 407.0499878    0.5187310
 407.1000061    0.5196017
 407.1499939    0.5222718
 407.2000122    0.5222591
 407.2500000    0.5228475
 407.2999878    0.5270126
 407.3500061    0.5285522
 407.3999939    0.5254952
 407.4500122    0.5200755
 407.5000000    0.5154250
 407.5499878    0.5036772
 407.6000061    0.4968233
 407.6499939    0.4889879
 407.7000122    0.4847338
 407.7500000    0.4799543
 407.7999878    0.4761293
 407.8500061    0.4725428
 407.8999939    0.4687871
 407.9500122    0.4719203
 408.0000000    0.4666967
 408.0499878    0.4619258
 408.1000061    0.4566325
 408.1499939    0.4508623
 408.2000122    0.4440746
 408.2500000    0.4377644
 408.2999878    0.4422185
 408.3500061    0.4418313
 408.3999939    0.4406521
 408.4500122    0.4402463
 408.5000000    0.4358130
 408.5499878    0.4271116
 408.6000061    0.4222492
 408.6499939    0.4173372
 408.7000122    0.4169052
 408.7500000    0.4134642
 408.7999878    0.4105048
 408.8500061    0.4067683
 408.8999939    0.4059495
 408.9500122    0.4041931
 409.0000000    0.4010782
 409.0499878    0.3986619
 409.1000061    0.3939196
 409.1499939    0.3921517
 409.2000122    0.3897297
 409.2500000    0.3893647
 409.2999878    0.3915702
 409.3500061    0.3925828
 409.3999939    0.3962633
 409.4500122    0.3988063
 409.5000000    0.4059492
 409.5499878    0.4090078
 409.6000061    0.4111699
 409.6499939    0.4100640
 409.7000122    0.4129106
 409.7500000    0.4096140
 409.7999878    0.4070191
 409.8500061    0.4033326
 409.8999939    0.4028244
 409.9500122    0.4054242
 410.0000000    0.4085926
 410.0499878    0.4056738
 410.1000061    0.4054160
 410.1499939    0.4014057
 410.2000122    0.3976968
 410.2500000    0.3905599
 410.2999878    0.3837033
 410.3500061    0.3765549
 410.3999939    0.3649576
 410.4500122    0.3509092
 410.5000000    0.3444170
 410.5499878    0.3360967
 410.6000061    0.3282444
 410.6499939    0.3193968
 410.7000122    0.3092585
 410.7500000    0.3126323
 410.7999878    0.3069832
 410.8500061    0.3051803
 410.8999939    0.3019857
 410.9500122    0.2954994
 411.0000000    0.2936215
 411.0499878    0.2865739
 411.1000061    0.2804082
 411.1499939    0.2684563
 411.2000122    0.2620738
 411.2500000    0.2603954
 411.2999878    0.2610660
 411.3500061    0.2590340
 411.3999939    0.2577552
 411.4500122    0.2572225
 411.5000000    0.2510483
 411.5499878    0.2577782
 411.6000061    0.2526035
 411.6499939    0.2537332
 411.7000122    0.2538024
 411.7500000    0.2615874
 411.7999878    0.2613237
 411.8500061    0.2667688
 411.8999939    0.2690688
 411.9500122    0.2671378
 412.0000000    0.2664233
 412.0499878    0.2687134
 412.1000061    0.2581491
 412.1499939    0.2610073
 412.2000122    0.2738576
 412.2500000    0.2704737
 412.2999878    0.2666143
 412.3500061    0.2678976
 412.3999939    0.2666591
 412.4500122    0.2665798
 412.5000000    0.2649732
 412.5499878    0.2661492
 412.6000061    0.2668687
 412.6499939    0.2677051
 412.7000122    0.2668152
 412.7500000    0.2681362
 412.7999878    0.2680628
 412.8500061    0.2642703
 412.8999939    0.2701618
 412.9500122    0.2733585
 413.0000000    0.2741063
 413.0499878    0.2758341
 413.1000061    0.2816455
 413.1499939    0.2791825
 413.2000122    0.2795493
 413.2500000    0.2733404
 413.2999878    0.2778777
 413.3500061    0.2811641
 413.3999939    0.2848139
 413.4500122    0.2780271
 413.5000000    0.2737302
 413.5499878    0.2682630
 413.6000061    0.2635790
 413.6499939    0.2593248
 413.7000122    0.2582464
 413.7500000    0.2544492
 413.7999878    0.2523062
 413.8500061    0.2533004
 413.8999939    0.2588821
 413.9500122    0.2622037
 414.0000000    0.2620138
 414.0499878    0.2680999
 414.1000061    0.2708099
 414.1499939    0.2751396
 414.2000122    0.2765927
 414.2500000    0.2791854
 414.2999878    0.2850486
 414.3500061    0.2871869
 414.3999939    0.2989662
 414.4500122    0.3081839
 414.5000000    0.3089528
 414.5499878    0.3223027
 414.6000061    0.3230624
 414.6499939    0.3193139
 414.7000122    0.3171792
 414.7500000    0.3229935
 414.7999878    0.3199763
 414.8500061    0.3210531
 414.8999939    0.3234023
 414.9500122    0.3219909
 415.0000000    0.3241970
 415.0499878    0.3204224
 415.1000061    0.3113437
 415.1499939    0.2993670
 415.2000122    0.2997725
 415.2500000    0.3032972
 415.2999878    0.3005860
 415.3500061    0.3016360
 415.3999939    0.3010467
 415.4500122    0.3019094
 415.5000000    0.2996491
 415.5499878    0.3014457
 415.6000061    0.2970121
 415.6499939    0.3026667
 415.7000122    0.3023370
 415.7500000    0.2984480
 415.7999878    0.3000481
 415.8500061    0.3015507
 415.8999939    0.3033558
 415.9500122    0.3113205
 416.0000000    0.3148821
 416.0499878    0.3156156
 416.1000061    0.3176697
 416.1499939    0.3228469
 416.2000122    0.3144943
 416.2500000    0.3126715
 416.2999878    0.3110799
 416.3500061    0.3105490
 416.3999939    0.3104408
 416.4500122    0.3072544
 416.5000000    0.3023527
 416.5499878    0.3020495
 416.6000061    0.2960079
 416.6499939    0.2923087
 416.7000122    0.2898189
 416.7500000    0.2987026
 416.7999878    0.2961052
 416.8500061    0.2972662
 416.8999939    0.2938563
 416.9500122    0.2981333
 417.0000000    0.2994912
 417.0499878    0.2975753
 417.1000061    0.2948978
 417.1499939    0.2952180
 417.2000122    0.3002338
 417.2500000    0.2991501
 417.2999878    0.3023490
 417.3500061    0.3023856
 417.3999939    0.2942142
 417.4500122    0.2977849
 417.5000000    0.2969255
 417.5499878    0.2941392
 417.6000061    0.2962417
 417.6499939    0.3062008
 417.7000122    0.3121120
 417.7500000    0.3089885
 417.7999878    0.3077992
 417.8500061    0.3082010
 417.8999939    0.3090687
 417.9500122    0.3076396
 418.0000000    0.3021066
 418.0499878    0.3056917
 418.1000061    0.3120539
 418.1499939    0.3125415
 418.2000122    0.3155274
 418.2500000    0.3121049
 418.2999878    0.3149659
 418.3500061    0.3136377
 418.3999939    0.3143527
 418.4500122    0.3182846
 418.5000000    0.3159935
 418.5499878    0.3136348
 418.6000061    0.3148949
 418.6499939    0.3179801
 418.7000122    0.3184311
 418.7500000    0.3200261
 418.7999878    0.3110142
 418.8500061    0.3091402
 418.8999939    0.3092209
 418.9500122    0.3163427
 419.0000000    0.3134519
 419.0499878    0.3197867
 419.1000061    0.3216578
 419.1499939    0.3254362
 419.2000122    0.3221987
 419.2500000    0.3217853
 419.2999878    0.3187340
 419.3500061    0.3221575
 419.3999939    0.3227402
 419.4500122    0.3249653
 419.5000000    0.3297462
 419.5499878    0.3326426
 419.6000061    0.3358734
 419.6499939    0.3358451
 419.7000122    0.3384260
 419.7500000    0.3412396
 419.7999878    0.3467831
 419.8500061    0.3466001
 419.8999939    0.3425648
 419.9500122    0.3489796
 420.0000000    0.3531572
 420.0499878    0.3530465
 420.1000061    0.3513463
 420.1499939    0.3531690
 420.2000122    0.3568027
 420.2500000    0.3662127
 420.2999878    0.3725356
 420.3500061    0.3793232
 420.3999939    0.3813085
 420.4500122    0.3814063
 420.5000000    0.3776109
 420.5499878    0.3783315
 420.6000061    0.3777117
 420.6499939    0.3769844
 420.7000122    0.3765540
 420.7500000    0.3669336
 420.7999878    0.3611926
 420.8500061    0.3542170
 420.8999939    0.3545212
 420.9500122    0.3544041
 421.0000000    0.3567934
 421.0499878    0.3540552
 421.1000061    0.3514657
 421.1499939    0.3505527
 421.2000122    0.3521251
 421.2500000    0.3534713
 421.2999878    0.3588400
 421.3500061    0.3539453
 421.3999939    0.3536596
 421.4500122    0.3483058
 421.5000000    0.3458207
 421.5499878    0.3429990
 421.6000061    0.3425828
 421.6499939    0.3425551
 421.7000122    0.3386759
 421.7500000    0.3417382
 421.7999878    0.3450138
 421.8500061    0.3461600
 421.8999939    0.3527756
 421.9500122    0.3531899
 422.0000000    0.3468546
 422.0499878    0.3473729
 422.1000061    0.3462514
 422.1499939    0.3441957
 422.2000122    0.3420092
 422.2500000    0.3408042
 422.2999878    0.3383474
 422.3500061    0.3369611
 422.3999939    0.3328762
 422.4500122    0.3251752
 422.5000000    0.3269438
 422.5499878    0.3290189
 422.6000061    0.3293873
 422.6499939    0.3242522
 422.7000122    0.3199134
 422.7500000    0.3202370
 422.7999878    0.3208788
 422.8500061    0.3251013
 422.8999939    0.3322372
 422.9500122    0.3362239
 423.0000000    0.3378379
 423.0499878    0.3404055
 423.1000061    0.3440027
 423.1499939    0.3449689
 423.2000122    0.3452122
 423.2500000    0.3448852
 423.2999878    0.3439663
 423.3500061    0.3381382
 423.3999939    0.3384042
 423.4500122    0.3393382
 423.5000000    0.3380082
 423.5499878    0.3251131
 423.6000061    0.3222654
 423.6499939    0.3260586
 423.7000122    0.3246445
 423.7500000    0.3197742
 423.7999878    0.3169136
 423.8500061    0.3158505
 423.8999939    0.3160472
 423.9500122    0.3125058
 424.0000000    0.3125526
 424.0499878    0.3091215
 424.1000061    0.3061189
 424.1499939    0.3076860
 424.2000122    0.3056541
 424.2500000    0.3082539
 424.2999878    0.3157515
 424.3500061    0.3208114
 424.3999939    0.3246113
 424.4500122    0.3236034
 424.5000000    0.3276861
 424.5499878    0.3257042
 424.6000061    0.3246175
 424.6499939    0.3320775
 424.7000122    0.3400499
 424.7500000    0.3473314
 424.7999878    0.3519651
 424.8500061    0.3575934
 424.8999939    0.3631834
 424.9500122    0.3685142
 425.0000000    0.3682514
 425.0499878    0.3750362
 425.1000061    0.3818914
 425.1499939    0.3824535
 425.2000122    0.3954998
 425.2500000    0.3988950
 425.2999878    0.3948591
 425.3500061    0.3952614
 425.3999939    0.3929654
 425.4500122    0.3879177
 425.5000000    0.3815241
 425.5499878    0.3845459
 425.6000061    0.3868311
 425.6499939    0.3907643
 425.7000122    0.3856165
 425.7500000    0.3846767
 425.7999878    0.3788188
 425.8500061    0.3779314
 425.8999939    0.3678949
 425.9500122    0.3654148
 426.0000000    0.3677402
 426.0499878    0.3768195
 426.1000061    0.3849644
 426.1499939    0.3893689
 426.2000122    0.3911524
 426.2500000    0.3887309
 426.2999878    0.3946919
 426.3500061    0.4005145
 426.3999939    0.4028055
 426.4500122    0.4087453
 426.5000000    0.4128838
 426.5499878    0.4219630
 426.6000061    0.4262193
 426.6499939    0.4285056
 426.7000122    0.4307104
 426.7500000    0.4341565
 426.7999878    0.4410573
 426.8500061    0.4497406
 426.8999939    0.4519839
 426.9500122    0.4550095
 427.0000000    0.4537791
 427.0499878    0.4514221
 427.1000061    0.4455552
 427.1499939    0.4417586
 427.2000122    0.4353657
 427.2500000    0.4375769
 427.2999878    0.4377667
 427.3500061    0.4369538
 427.3999939    0.4385005
 427.4500122    0.4335359
 427.5000000    0.4339823
 427.5499878    0.4324281
 427.6000061    0.4286701
 427.6499939    0.4259737
 427.7000122    0.4286295
 427.7500000    0.4246094
 427.7999878    0.4252119
 427.8500061    0.4261102
 427.8999939    0.4256105
 427.9500122    0.4165305
 428.0000000    0.4129890
 428.0499878    0.4052836
 428.1000061    0.4025417
 428.1499939    0.3961458
 428.2000122    0.3970205
 428.2500000    0.4014031
 428.2999878    0.4033331
 428.3500061    0.3967187
 428.3999939    0.3923957
 428.4500122    0.3850203
 428.5000000    0.3845754
 428.5499878    0.3889316
 428.6000061    0.3903595
 428.6499939    0.3895447
 428.7000122    0.3944438
 428.7500000    0.3930116
 428.7999878    0.3903983
 428.8500061    0.3907938
 428.8999939    0.3883300
 428.9500122    0.3843780
 429.0000000    0.3813882
 429.0499878    0.3780827
 429.1000061    0.3693526
 429.1499939    0.3665774
 429.2000122    0.3583575
 429.2500000    0.3644734
 429.2999878    0.3709537
 429.3500061    0.3696198
 429.3999939    0.3684688
 429.4500122    0.3649221
 429.5000000    0.3647365
 429.5499878    0.3599054
 429.6000061    0.3580072
 429.6499939    0.3565501
 429.7000122    0.3552246
 429.7500000    0.3570473
 429.7999878    0.3619968
 429.8500061    0.3648478
 429.8999939    0.3610833
 429.9500122    0.3570879
 430.0000000    0.3528956
 430.0499878    0.3486833
 430.1000061    0.3477849
 430.1499939    0.3499463
 430.2000122    0.3540103
 430.2500000    0.3554584
 430.2999878    0.3576723
 430.3500061    0.3538008
 430.3999939    0.3574852
 430.4500122    0.3583031
 430.5000000    0.3582148
 430.5499878    0.3631825
 430.6000061    0.3728492
 430.6499939    0.3753960
 430.7000122    0.3779676
 430.7500000    0.3774464
 430.7999878    0.3728379
 430.8500061    0.3715152
 430.8999939    0.3617713
 430.9500122    0.3602535
 431.0000000    0.3602796
 431.0499878    0.3672477
 431.1000061    0.3763693
 431.1499939    0.3785386
 431.2000122    0.3818139
 431.2500000    0.3780183
 431.2999878    0.3728788
 431.3500061    0.3763530
 431.3999939    0.3743587
 431.4500122    0.3750072
 431.5000000    0.3744353
 431.5499878    0.3694350
 431.6000061    0.3629867
 431.6499939    0.3578246
 431.7000122    0.3503824
 431.7500000    0.3477503
 431.7999878    0.3468167
 431.8500061    0.3462916
 431.8999939    0.3515107
 431.9500122    0.3558751
 432.0000000    0.3563350
 432.0499878    0.3536152
 432.1000061    0.3524333
 432.1499939    0.3470823
 432.2000122    0.3490225
 432.2500000    0.3458460
 432.2999878    0.3453158
 432.3500061    0.3388347
 432.3999939    0.3331981
 432.4500122    0.3364324
 432.5000000    0.3348189
 432.5499878    0.3326630
 432.6000061    0.3382802
 432.6499939    0.3407767
 432.7000122    0.3399419
 432.7500000    0.3420449
 432.7999878    0.3486503
 432.8500061    0.3494553
 432.8999939    0.3497556
 432.9500122    0.3556474
 433.0000000    0.3519445
 433.0499878    0.3537941
 433.1000061    0.3426338
 433.1499939    0.3361144
 433.2000122    0.3291221
 433.2500000    0.3264473
 433.2999878    0.3174097
 433.3500061    0.3177984
 433.3999939    0.3194538
 433.4500122    0.3206624
 433.5000000    0.3180796
 433.5499878    0.3152215
 433.6000061    0.3042897
 433.6499939    0.2958995
 433.7000122    0.2923255
 433.7500000    0.2974406
 433.7999878    0.2957522
 433.8500061    0.2948581
 433.8999939    0.2912984
 433.9500122    0.2920538
 434.0000000    0.2937723
 434.0499878    0.2894294
 434.1000061    0.2865185
 434.1499939    0.2864963
 434.2000122    0.2942285
 434.2500000    0.2856402
 434.2999878    0.2855516
 434.3500061    0.2804808
 434.3999939    0.2775196
 434.4500122    0.2700493
 434.5000000    0.2642576
 434.5499878    0.2579558
 434.6000061    0.2607375
 434.6499939    0.2667609
 434.7000122    0.2672769
 434.7500000    0.2687308
 434.7999878    0.2688521
 434.8500061    0.2757874
 434.8999939    0.2796067
 434.9500122    0.2824458
 435.0000000    0.2817350
 435.0499878    0.2828519
 435.1000061    0.2868999
 435.1499939    0.2892049
 435.2000122    0.2932669
 435.2500000    0.2971804
 435.2999878    0.3031149
 435.3500061    0.3019340
 435.3999939    0.2996230
 435.4500122    0.2976409
 435.5000000    0.2974775
 435.5499878    0.3007606
 435.6000061    0.2969255
 435.6499939    0.2914125
 435.7000122    0.2919909
 435.7500000    0.2806914
 435.7999878    0.2759773
 435.8500061    0.2763496
 435.8999939    0.2690419
 435.9500122    0.2690218
 436.0000000    0.2636487
 436.0499878    0.2620310
 436.1000061    0.2514297
 436.1499939    0.2447562
 436.2000122    0.2349844
 436.2500000    0.2219906
 436.2999878    0.2118384
 436.3500061    0.2022559
 436.3999939    0.2049647
 436.4500122    0.2060715
 436.5000000    0.2051836
 436.5499878    0.2078063
 436.6000061    0.2094053
 436.6499939    0.2109633
 436.7000122    0.2136925
 436.7500000    0.2204687
 436.7999878    0.2228112
 436.8500061    0.2252897
 436.8999939    0.2300976
 436.9500122    0.2269654
 437.0000000    0.2206382
 437.0499878    0.2157925
 437.1000061    0.2113677
 437.1499939    0.2107208
 437.2000122    0.2058779
 437.2500000    0.1968050
 437.2999878    0.1945561
 437.3500061    0.1959416
 437.3999939    0.1979618
 437.4500122    0.1989563
 437.5000000    0.2028980
 437.5499878    0.2013974
 437.6000061    0.2005259
 437.6499939    0.1918874
 437.7000122    0.1872047
 437.7500000    0.1855861
 437.7999878    0.1813062
 437.8500061    0.1743268
 437.8999939    0.1705574
 437.9500122    0.1734741
 438.0000000    0.1735655
 438.0499878    0.1656512
 438.1000061    0.1614726
 438.1499939    0.1554839
 438.2000122    0.1614434
 438.2500000    0.1565977
 438.2999878    0.1556210
 438.3500061    0.1556240
 438.3999939    0.1509002
 438.4500122    0.1496855
 438.5000000    0.1444543
 438.5499878    0.1475037
 438.6000061    0.1457472
 438.6499939    0.1455453
 438.7000122    0.1424757
 438.7500000    0.1433097
 438.7999878    0.1461057
 438.8500061    0.1394036
 438.8999939    0.1373372
 438.9500122    0.1351913
 439.0000000    0.1428998
 439.0499878    0.1447032
 439.1000061    0.1502929
 439.1499939    0.1496046
 439.2000122    0.1532638
 439.2500000    0.1578219
 439.2999878    0.1598873
 439.3500061    0.1602247
 439.3999939    0.1620945
 439.4500122    0.1659524
 439.5000000    0.1727483
 439.5499878    0.1778913
 439.6000061    0.1844788
 439.6499939    0.1945136
 439.7000122    0.1907327
 439.7500000    0.1927704
 439.7999878    0.1937198
 439.8500061    0.1930897
 439.8999939    0.1943289
 439.9500122    0.1950354
 440.0000000    0.1979522
 440.0499878    0.2032934
 440.1000061    0.2126753
 440.1499939    0.2148091
 440.2000122    0.2145015
 440.2500000    0.2140222
 440.2999878    0.2176415
 440.3500061    0.2185162
 440.3999939    0.2183104
 440.4500122    0.2138619
 440.5000000    0.2234194
 440.5499878    0.2343520
 440.6000061    0.2401825
 440.6499939    0.2456098
 440.7000122    0.2455361
 440.7500000    0.2550407
 440.7999878    0.2591281
 440.8500061    0.2665403
 440.8999939    0.2746305
 440.9500122    0.2801620
 441.0000000    0.2812226
 441.0499878    0.2841800
 441.1000061    0.2931290
 441.1499939    0.3028169
 441.2000122    0.3131529
 441.2500000    0.3170318
 441.2999878    0.3244359
 441.3500061    0.3278741
 441.3999939    0.3340131
 441.4500122    0.3322286
 441.5000000    0.3330752
 441.5499878    0.3292214
 441.6000061    0.3338168
 441.6499939    0.3291853
 441.7000122    0.3300256
 441.7500000    0.3319930
 441.7999878    0.3325518
 441.8500061    0.3358350
 441.8999939    0.3330247
 441.9500122    0.3291615
 442.0000000    0.3278199
 442.0499878    0.3266262
 442.1000061    0.3257711
 442.1499939    0.3247388
 442.2000122    0.3301585
 442.2500000    0.3314829
 442.2999878    0.3329355
 442.3500061    0.3377849
 442.3999939    0.3347820
 442.4500122    0.3329494
 442.5000000    0.3259689
 442.5499878    0.3301647
 442.6000061    0.3230540
 442.6499939    0.3172188
 442.7000122    0.3119366
 442.7500000    0.3126539
 442.7999878    0.3053592
 442.8500061    0.3027016
 442.8999939    0.3108529
 442.9500122    0.3066945
 443.0000000    0.3118947
 443.0499878    0.3168285
 443.1000061    0.3201667
 443.1499939    0.3206615
 443.2000122    0.3181862
 443.2500000    0.3271881
 443.2999878    0.3287604
 443.3500061    0.3335095
 443.3999939    0.3390816
 443.4500122    0.3454360
 443.5000000    0.3469242
 443.5499878    0.3503187
 443.6000061    0.3493470
 443.6499939    0.3486708
 443.7000122    0.3406321
 443.7500000    0.3291297
 443.7999878    0.3180437
 443.8500061    0.3161615
 443.8999939    0.3177334
 443.9500122    0.3252021
 444.0000000    0.3301477
 444.0499878    0.3314615
 444.1000061    0.3296593
 444.1499939    0.3265303
 444.2000122    0.3276018
 444.2500000    0.3246014
 444.2999878    0.3222865
 444.3500061    0.3170434
 444.3999939    0.3156696
 444.4500122    0.3121075
 444.5000000    0.3069785
 444.5499878    0.3025429
 444.6000061    0.3016855
 444.6499939    0.3040551
 444.7000122    0.3072807
 444.7500000    0.3062314
 444.7999878    0.3084585
 444.8500061    0.3034064
 444.8999939    0.3031765
 444.9500122    0.3081364
 445.0000000    0.3051936
 445.0499878    0.3079653
 445.1000061    0.3044696
 445.1499939    0.3027142
 445.2000122    0.3012808
 445.2500000    0.3020276
 445.2999878    0.3025706
 445.3500061    0.2993664
 445.3999939    0.3007838
 445.4500122    0.3055336
 445.5000000    0.3116190
 445.5499878    0.3113485
 445.6000061    0.3180033
 445.6499939    0.3242409
 445.7000122    0.3256232
 445.7500000    0.3236684
 445.7999878    0.3235891
 445.8500061    0.3210826
 445.8999939    0.3150570
 445.9500122    0.3181756
 446.0000000    0.3127040
 446.0499878    0.3049482
 446.1000061    0.3006858
 446.1499939    0.2983808
 446.2000122    0.2983272
 446.2500000    0.2992084
 446.2999878    0.2985268
 446.3500061    0.2923646
 446.3999939    0.2884371
 446.4500122    0.2843964
 446.5000000    0.2789474
 446.5499878    0.2793330
 446.6000061    0.2742349
 446.6499939    0.2749370
 446.7000122    0.2659693
 446.7500000    0.2671486
 446.7999878    0.2682235
 446.8500061    0.2667208
 446.8999939    0.2661371
 446.9500122    0.2630392
 447.0000000    0.2642383
 447.0499878    0.2640068
 447.1000061    0.2597412
 447.1499939    0.2637516
 447.2000122    0.2723799
 447.2500000    0.2852494
 447.2999878    0.2933403
 447.3500061    0.3021706
 447.3999939    0.3142608
 447.4500122    0.3203256
 447.5000000    0.3335817
 447.5499878    0.3441999
 447.6000061    0.3537046
 447.6499939    0.3560978
 447.7000122    0.3610814
 447.7500000    0.3698633
 447.7999878    0.3801382
 447.8500061    0.3868735
 447.8999939    0.3961686
 447.9500122    0.4047342
 448.0000000    0.4118364
 448.0499878    0.4254597
 448.1000061    0.4386945
 448.1499939    0.4515341
 448.2000122    0.4514500
 448.2500000    0.4487298
 448.2999878    0.4549536
 448.3500061    0.4559242
 448.3999939    0.4536758
 448.4500122    0.4614428
 448.5000000    0.4657385
 448.5499878    0.4748150
 448.6000061    0.4847326
 448.6499939    0.4898017
 448.7000122    0.4866500
 448.7500000    0.4883300
 448.7999878    0.4819404
 448.8500061    0.4800120
 448.8999939    0.4774625
 448.9500122    0.4700894
 449.0000000    0.4681477
 449.0499878    0.4674661
 449.1000061    0.4635220
 449.1499939    0.4648543
 449.2000122    0.4687381
 449.2500000    0.4742734
 449.2999878    0.4730535
 449.3500061    0.4825684
 449.3999939    0.4818752
 449.4500122    0.4861941
 449.5000000    0.4891995
 449.5499878    0.4910715
 449.6000061    0.4903094
 449.6499939    0.4857386
 449.7000122    0.4889228
 449.7500000    0.4923960
 449.7999878    0.4981748
 449.8500061    0.4970297
 449.8999939    0.4950829
 449.9500122    0.4900098
 450.0000000    0.4920436
 450.0499878    0.4845344
 450.1000061    0.4829761
 450.1499939    0.4796237
 450.2000122    0.4793451
 450.2500000    0.4813055
 450.2999878    0.4780045
 450.3500061    0.4844287
 450.3999939    0.4850766
 450.4500122    0.4899137
 450.5000000    0.4929197
 450.5499878    0.5035965
 450.6000061    0.5142642
 450.6499939    0.5206628
 450.7000122    0.5228852
 450.7500000    0.5176631
 450.7999878    0.5282108
 450.8500061    0.5251583
 450.8999939    0.5222333
 450.9500122    0.5247541
 451.0000000    0.5206810
 451.0499878    0.5221673
 451.1000061    0.5278058
 451.1499939    0.5305536
 451.2000122    0.5404664
 451.2500000    0.5404406
 451.2999878    0.5405534
 451.3500061    0.5375699
 451.3999939    0.5382699
 451.4500122    0.5336511
 451.5000000    0.5220794
 451.5499878    0.5141801
 451.6000061    0.5067601
 451.6499939    0.5009194
 451.7000122    0.4988345
 451.7500000    0.4900926
 451.7999878    0.4851316
 451.8500061    0.4809822
 451.8999939    0.4741998
 451.9500122    0.4669111
 452.0000000    0.4619499
 452.0499878    0.4515139
 452.1000061    0.4462325
 452.1499939    0.4343710
 452.2000122    0.4255324
 452.2500000    0.4163910
 452.2999878    0.4114068
 452.3500061    0.4065931
 452.3999939    0.4085725
 452.4500122    0.4127057
 452.5000000    0.4086548
 452.5499878    0.4015452
 452.6000061    0.3958842
 452.6499939    0.3938008
 452.7000122    0.4002047
 452.7500000    0.4015668
 452.7999878    0.3980965
 452.8500061    0.4030383
 452.8999939    0.4062922
 452.9500122    0.4015380
 453.0000000    0.4032207
 453.0499878    0.4053058
 453.1000061    0.4013158
 453.1499939    0.4035113
 453.2000122    0.4027972
 453.2500000    0.4073164
 453.2999878    0.4048382
 453.3500061    0.4081089
 453.3999939    0.4074059
 453.4500122    0.4060138
 453.5000000    0.4091715
 453.5499878    0.4039358
 453.6000061    0.4006294
 453.6499939    0.3982597
 453.7000122    0.3984112
 453.7500000    0.3962215
 453.7999878    0.3988508
 453.8500061    0.4032420
 453.8999939    0.4144130
 453.9500122    0.4213302
 454.0000000    0.4241420
 454.0499878    0.4280725
 454.1000061    0.4326123
 454.1499939    0.4428608
 454.2000122    0.4469506
 454.2500000    0.4522142
 454.2999878    0.4543961
 454.3500061    0.4624878
 454.3999939    0.4674354
 454.4500122    0.4730208
 454.5000000    0.4808464
 454.5499878    0.4807523
 454.6000061    0.4791080
 454.6499939    0.4781301
 454.7000122    0.4749536
 454.7500000    0.4688284
 454.7999878    0.4619627
 454.8500061    0.4552035
 454.8999939    0.4488132
 454.9500122    0.4389819
 455.0000000    0.4260581
 455.0499878    0.4173709
 455.1000061    0.4042013
 455.1499939    0.3924434
 455.2000122    0.3838772
 455.2500000    0.3694832
 455.2999878    0.3589724
 455.3500061    0.3493663
 455.3999939    0.3458045
 455.4500122    0.3391202
 455.5000000    0.3408868
 455.5499878    0.3438001
 455.6000061    0.3464954
 455.6499939    0.3441926
 455.7000122    0.3458875
 455.7500000    0.3435057
 455.7999878    0.3466182
 455.8500061    0.3463133
 455.8999939    0.3476200
 455.9500122    0.3464027
 456.0000000    0.3431642
 456.0499878    0.3408888
 456.1000061    0.3382204
 456.1499939    0.3459142
 456.2000122    0.3511507
 456.2500000    0.3566888
 456.2999878    0.3645027
 456.3500061    0.3717245
 456.3999939    0.3799869
 456.4500122    0.3940612
 456.5000000    0.4023407
 456.5499878    0.4045437
 456.6000061    0.4028779
 456.6499939    0.4058956
 456.7000122    0.4073465
 456.7500000    0.4089830
 456.7999878    0.4117121
 456.8500061    0.4194343
 456.8999939    0.4212154
 456.9500122    0.4194376
 457.0000000    0.4236758
 457.0499878    0.4184031
 457.1000061    0.4223984
 457.1499939    0.4183516
 457.2000122    0.4214338
 457.2500000    0.4162363
 457.2999878    0.4094381
 457.3500061    0.4075379
 457.3999939    0.4031026
 457.4500122    0.3922414
 457.5000000    0.3807651
 457.5499878    0.3648462
 457.6000061    0.3536240
 457.6499939    0.3542574
 457.7000122    0.3588062
 457.7500000    0.3565411
 457.7999878    0.3509181
 457.8500061    0.3500720
 457.8999939    0.3447328
 457.9500122    0.3506202
 458.0000000    0.3522246
 458.0499878    0.3424646
 458.1000061    0.3514977
 458.1499939    0.3485057
 458.2000122    0.3583604
 458.2500000    0.3598617
 458.2999878    0.3643776
 458.3500061    0.3772304
 458.3999939    0.3871093
 458.4500122    0.4037540
 458.5000000    0.4126500
 458.5499878    0.4177951
 458.6000061    0.4297463
 458.6499939    0.4348509
 458.7000122    0.4359197
 458.7500000    0.4388462
 458.7999878    0.4341267
 458.8500061    0.4363341
 458.8999939    0.4341518
 458.9500122    0.4379310
 459.0000000    0.4402075
 459.0499878    0.4374526
 459.1000061    0.4373680
 459.1499939    0.4352968
 459.2000122    0.4454238
 459.2500000    0.4494945
 459.2999878    0.4433735
 459.3500061    0.4433497
 459.3999939    0.4377981
 459.4500122    0.4383806
 459.5000000    0.4324713
 459.5499878    0.4313916
 459.6000061    0.4348769
 459.6499939    0.4424345
 459.7000122    0.4430846
 459.7500000    0.4451509
 459.7999878    0.4367992
 459.8500061    0.4300532
 459.8999939    0.4239736
 459.9500122    0.4245397
 460.0000000    0.4223229
 460.0499878    0.4169098
 460.1000061    0.4161063
 460.1499939    0.4184072
 460.2000122    0.4225198
 460.2500000    0.4212996
 460.2999878    0.4244013
 460.3500061    0.4238740
 460.3999939    0.4217982
 460.4500122    0.4135999
 460.5000000    0.4190458
 460.5499878    0.4190590
 460.6000061    0.4162139
 460.6499939    0.4073472
 460.7000122    0.4031953
 460.7500000    0.3973246
 460.7999878    0.3989181
 460.8500061    0.3976825
 460.8999939    0.3938089
 460.9500122    0.3894376
 461.0000000    0.3890373
 461.0499878    0.3894379
 461.1000061    0.3874168
 461.1499939    0.3954720
 461.2000122    0.4013854
 461.2500000    0.4120154
 461.2999878    0.4138212
 461.3500061    0.4094673
 461.3999939    0.4010780
 461.4500122    0.3890238
 461.5000000    0.3897794
 461.5499878    0.3907951
 461.6000061    0.3974713
 461.6499939    0.4027328
 461.7000122    0.4073276
 461.7500000    0.3977560
 461.7999878    0.3953618
 461.8500061    0.3959127
 461.8999939    0.3978969
 461.9500122    0.3993395
 462.0000000    0.3963881
 462.0499878    0.3938724
 462.1000061    0.3932908
 462.1499939    0.3959206
 462.2000122    0.4000504
 462.2500000    0.4075159
 462.2999878    0.4026603
 462.3500061    0.4070415
 462.3999939    0.4084049
 462.4500122    0.4124264
 462.5000000    0.4170594
 462.5499878    0.4203958
 462.6000061    0.4152401
 462.6499939    0.4151851
 462.7000122    0.4091780
 462.7500000    0.4048189
 462.7999878    0.3981237
 462.8500061    0.3905562
 462.8999939    0.3862242
 462.9500122    0.3768344
 463.0000000    0.3729155
 463.0499878    0.3694663
 463.1000061    0.3668213
 463.1499939    0.3603939
 463.2000122    0.3554268
 463.2500000    0.3494023
 463.2999878    0.3458480
 463.3500061    0.3377467
 463.3999939    0.3331079
 463.4500122    0.3283587
 463.5000000    0.3267192
 463.5499878    0.3279841
 463.6000061    0.3333372
 463.6499939    0.3316892
 463.7000122    0.3314807
 463.7500000    0.3414416
 463.7999878    0.3555466
 463.8500061    0.3555252
 463.8999939    0.3579525
 463.9500122    0.3523467
 464.0000000    0.3548582
 464.0499878    0.3621008
 464.1000061    0.3631358
 464.1499939    0.3701869
 464.2000122    0.3706710
 464.2500000    0.3769939
 464.2999878    0.3735465
 464.3500061    0.3651368
 464.3999939    0.3708762
 464.4500122    0.3752869
 464.5000000    0.3768974
 464.5499878    0.3819143
 464.6000061    0.3810018
 464.6499939    0.3807880
 464.7000122    0.3864229
 464.7500000    0.3869155
 464.7999878    0.3851881
 464.8500061    0.3842376
 464.8999939    0.3862699
 464.9500122    0.3894531
 465.0000000    0.3979453
 465.0499878    0.3998834
 465.1000061    0.3998318
 465.1499939    0.4036736
 465.2000122    0.4036444
 465.2500000    0.4089750
 465.2999878    0.4102846
 465.3500061    0.4127494
 465.3999939    0.4163330
 465.4500122    0.4159463
 465.5000000    0.4208939
 465.5499878    0.4231129
 465.6000061    0.4239098
 465.6499939    0.4368587
 465.7000122    0.4453827
 465.7500000    0.4483861
 465.7999878    0.4537272
 465.8500061    0.4562197
 465.8999939    0.4614052
 465.9500122    0.4643711
 466.0000000    0.4721909
 466.0499878    0.4790522
 466.1000061    0.4831839
 466.1499939    0.4821717
 466.2000122    0.4815329
 466.2500000    0.4757248
 466.2999878    0.4694667
 466.3500061    0.4672817
 466.3999939    0.4656673
 466.4500122    0.4614686
 466.5000000    0.4555809
 466.5499878    0.4551955
 466.6000061    0.4558834
 466.6499939    0.4548852
 466.7000122    0.4554205
 466.7500000    0.4463526
 466.7999878    0.4399670
 466.8500061    0.4424444
 466.8999939    0.4412485
 466.9500122    0.4420050
 467.0000000    0.4429260
 467.0499878    0.4463929
 467.1000061    0.4389259
 467.1499939    0.4301667
 467.2000122    0.4250718
 467.2500000    0.4161916
 467.2999878    0.4145229
 467.3500061    0.4115345
 467.3999939    0.4037963
 467.4500122    0.3977318
 467.5000000    0.3982027
 467.5499878    0.3930517
 467.6000061    0.3952038
 467.6499939    0.3950419
 467.7000122    0.3879398
 467.7500000    0.3808954
 467.7999878    0.3745677
 467.8500061    0.3677239
 467.8999939    0.3670125
 467.9500122    0.3618156
 468.0000000    0.3534538
 468.0499878    0.3417708
 468.1000061    0.3410077
 468.1499939    0.3436593
 468.2000122    0.3386649
 468.2500000    0.3287490
 468.2999878    0.3242358
 468.3500061    0.3252772
 468.3999939    0.3205790
 468.4500122    0.3186333
 468.5000000    0.3151668
 468.5499878    0.3110646
 468.6000061    0.3089612
 468.6499939    0.3077666
 468.7000122    0.3071264
 468.7500000    0.3009346
 468.7999878    0.3027226
 468.8500061    0.3004914
 468.8999939    0.3031024
 468.9500122    0.3081339
 469.0000000    0.3064412
 469.0499878    0.3085090
 469.1000061    0.3104234
 469.1499939    0.3079104
 469.2000122    0.3083667
 469.2500000    0.3115155
 469.2999878    0.3146280
 469.3500061    0.3179587
 469.3999939    0.3149838
 469.4500122    0.3160569
 469.5000000    0.3108193
 469.5499878    0.3112533
 469.6000061    0.3042068
 469.6499939    0.3041455
 469.7000122    0.3106636
 469.7500000    0.3131117
 469.7999878    0.3062297
 469.8500061    0.3178436
 469.8999939    0.3193439
 469.9500122    0.3217312
 470.0000000    0.3280475
 470.0499878    0.3231712
 470.1000061    0.3247257
 470.1499939    0.3294520
 470.2000122    0.3308162
 470.2500000    0.3282233
 470.2999878    0.3388012
 470.3500061    0.3408677
 470.3999939    0.3359394
 470.4500122    0.3316027
 470.5000000    0.3201166
 470.5499878    0.3257104
 470.6000061    0.3255334
 470.6499939    0.3233212
 470.7000122    0.3289406
 470.7500000    0.3298596
 470.7999878    0.3332668
 470.8500061    0.3402678
 470.8999939    0.3441858
 470.9500122    0.3381324
 471.0000000    0.3410106
 471.0499878    0.3431313
 471.1000061    0.3416338
 471.1499939    0.3415883
 471.2000122    0.3481738
 471.2500000    0.3490405
 471.2999878    0.3482715
 471.3500061    0.3541848
 471.3999939    0.3569516
 471.4500122    0.3570742
 471.5000000    0.3617652
 471.5499878    0.3635435
 471.6000061    0.3674566
 471.6499939    0.3663147
 471.7000122    0.3680876
 471.7500000    0.3703004
 471.7999878    0.3635247
 471.8500061    0.3694655
 471.8999939    0.3714343
 471.9500122    0.3694646
 472.0000000    0.3754963
 472.0499878    0.3740072
 472.1000061    0.3804489
 472.1499939    0.3803774
 472.2000122    0.3863163
 472.2500000    0.3811242
 472.2999878    0.3770658
 472.3500061    0.3849713
 472.3999939    0.3879362
 472.4500122    0.3920399
 472.5000000    0.3892023
 472.5499878    0.3872866
 472.6000061    0.3859841
 472.6499939    0.3813050
 472.7000122    0.3806801
 472.7500000    0.3754586
 472.7999878    0.3757546
 472.8500061    0.3767776
 472.8999939    0.3766132
 472.9500122    0.3736005
 473.0000000    0.3670989
 473.0499878    0.3578086
 473.1000061    0.3608729
 473.1499939    0.3613254
 473.2000122    0.3572045
 473.2500000    0.3507399
 473.2999878    0.3469087
 473.3500061    0.3495357
 473.3999939    0.3451420
 473.4500122    0.3380069
 473.5000000    0.3388118
 473.5499878    0.3359733
 473.6000061    0.3271271
 473.6499939    0.3243101
 473.7000122    0.3189815
 473.7500000    0.3187103
 473.7999878    0.3150235
 473.8500061    0.3143113
 473.8999939    0.3080539
 473.9500122    0.3022572
 474.0000000    0.3028011
 474.0499878    0.2954208
 474.1000061    0.2918120
 474.1499939    0.2808262
 474.2000122    0.2820671
 474.2500000    0.2872126
 474.2999878    0.2830258
 474.3500061    0.2866987
 474.3999939    0.2882017
 474.4500122    0.2933655
 474.5000000    0.2936435
 474.5499878    0.2971365
 474.6000061    0.2969768
 474.6499939    0.3050242
 474.7000122    0.3113894
 474.7500000    0.3078636
 474.7999878    0.3123804
 474.8500061    0.3234899
 474.8999939    0.3366968
 474.9500122    0.3373690
 475.0000000    0.3373829
 475.0499878    0.3426099
 475.1000061    0.3386344
 475.1499939    0.3354472
 475.2000122    0.3356994
 475.2500000    0.3348532
 475.2999878    0.3430350
 475.3500061    0.3393801
 475.3999939    0.3405211
 475.4500122    0.3353333
 475.5000000    0.3296669
 475.5499878    0.3346540
 475.6000061    0.3419840
 475.6499939    0.3379746
 475.7000122    0.3413187
 475.7500000    0.3363473
 475.7999878    0.3427253
 475.8500061    0.3469625
 475.8999939    0.3460496
 475.9500122    0.3524547
 476.0000000    0.3610613
 476.0499878    0.3611588
 476.1000061    0.3639809
 476.1499939    0.3626519
 476.2000122    0.3605885
 476.2500000    0.3657435
 476.2999878    0.3638321
 476.3500061    0.3687112
 476.3999939    0.3677442
 476.4500122    0.3721840
 476.5000000    0.3693323
 476.5499878    0.3617197
 476.6000061    0.3561825
 476.6499939    0.3507689
 476.7000122    0.3436881
 476.7500000    0.3409166
 476.7999878    0.3435812
 476.8500061    0.3371392
 476.8999939    0.3364950
 476.9500122    0.3347422
 477.0000000    0.3382539
 477.0499878    0.3374083
 477.1000061    0.3373543
 477.1499939    0.3328986
 477.2000122    0.3335277
 477.2500000    0.3352883
 477.2999878    0.3381926
 477.3500061    0.3461360
 477.3999939    0.3478738
 477.4500122    0.3581981
 477.5000000    0.3586411
 477.5499878    0.3586954
 477.6000061    0.3589152
 477.6499939    0.3609315
 477.7000122    0.3553289
 477.7500000    0.3564911
 477.7999878    0.3578173
 477.8500061    0.3655252
 477.8999939    0.3573860
 477.9500122    0.3557390
 478.0000000    0.3596380
 478.0499878    0.3609782
 478.1000061    0.3604190
 478.1499939    0.3596078
 478.2000122    0.3635229
 478.2500000    0.3704958
 478.2999878    0.3806285
 478.3500061    0.3899945
 478.3999939    0.3881882
 478.4500122    0.4018063
 478.5000000    0.4126436
 478.5499878    0.4173964
 478.6000061    0.4223003
 478.6499939    0.4316992
 478.7000122    0.4434623
 478.7500000    0.4469776
 478.7999878    0.4436254
 478.8500061    0.4453247
 478.8999939    0.4376833
 478.9500122    0.4408484
 479.0000000    0.4443861
 479.0499878    0.4447152
 479.1000061    0.4424608
 479.1499939    0.4471161
 479.2000122    0.4525628
 479.2500000    0.4586914
 479.2999878    0.4545399
 479.3500061    0.4470157
 479.3999939    0.4414749
 479.4500122    0.4392595
 479.5000000    0.4341390
 479.5499878    0.4363615
 479.6000061    0.4347064
 479.6499939    0.4234506
 479.7000122    0.4174611
 479.7500000    0.4180058
 479.7999878    0.4142952
 479.8500061    0.4258845
 479.8999939    0.4280412
 479.9500122    0.4261074
 480.0000000    0.4243010
 480.0499878    0.4139225
 480.1000061    0.4079007
 480.1499939    0.3989447
 480.2000122    0.3937300
 480.2500000    0.3839027
 480.2999878    0.3829311
 480.3500061    0.3799427
 480.3999939    0.3812250
 480.4500122    0.3878604
 480.5000000    0.3900343
 480.5499878    0.3933211
 480.6000061    0.3978692
 480.6499939    0.4007703
 480.7000122    0.4033613
 480.7500000    0.3983935
 480.7999878    0.4075443
 480.8500061    0.4115805
 480.8999939    0.4184677
 480.9500122    0.4231268
 481.0000000    0.4266869
 481.0499878    0.4307303
 481.1000061    0.4328237
 481.1499939    0.4276839
 481.2000122    0.4231437
 481.2500000    0.4246986
 481.2999878    0.4223745
 481.3500061    0.4215338
 481.3999939    0.4129693
 481.4500122    0.4077176
 481.5000000    0.3993860
 481.5499878    0.3957527
 481.6000061    0.3925935
 481.6499939    0.3956295
 481.7000122    0.4020702
 481.7500000    0.4018122
 481.7999878    0.3962220
 481.8500061    0.3968589
 481.8999939    0.3958372
 481.9500122    0.3919985
 482.0000000    0.3933414
 482.0499878    0.3997069
 482.1000061    0.4008353
 482.1499939    0.3953658
 482.2000122    0.3942072
 482.2500000    0.3899103
 482.2999878    0.3838513
 482.3500061    0.3785121
 482.3999939    0.3728670
 482.4500122    0.3773680
 482.5000000    0.3738133
 482.5499878    0.3701522
 482.6000061    0.3613667
 482.6499939    0.3582437
 482.7000122    0.3557720
 482.7500000    0.3571598
 482.7999878    0.3581143
 482.8500061    0.3596873
 482.8999939    0.3565981
 482.9500122    0.3615182
 483.0000000    0.3641442
 483.0499878    0.3688785
 483.1000061    0.3743335
 483.1499939    0.3763353
 483.2000122    0.3762238
 483.2500000    0.3761698
 483.2999878    0.3764071
 483.3500061    0.3792879
 483.3999939    0.3825819
 483.4500122    0.3895227
 483.5000000    0.3925635
 483.5499878    0.4001532
 483.6000061    0.4111479
 483.6499939    0.4237368
 483.7000122    0.4264523
 483.7500000    0.4302507
 483.7999878    0.4327717
 483.8500061    0.4376516
 483.8999939    0.4447446
 483.9500122    0.4453918
 484.0000000    0.4473568
 484.0499878    0.4488233
 484.1000061    0.4468036
 484.1499939    0.4463380
 484.2000122    0.4402319
 484.2500000    0.4412313
 484.2999878    0.4436775
 484.3500061    0.4441687
 484.3999939    0.4382389
 484.4500122    0.4396853
 484.5000000    0.4357471
 484.5499878    0.4336629
 484.6000061    0.4298535
 484.6499939    0.4246362
 484.7000122    0.4251054
 484.7500000    0.4263062
 484.7999878    0.4272877
 484.8500061    0.4256611
 484.8999939    0.4300330
 484.9500122    0.4327193
 485.0000000    0.4328133
 485.0499878    0.4242773
 485.1000061    0.4184920
 485.1499939    0.4102552
 485.2000122    0.4135861
 485.2500000    0.4106262
 485.2999878    0.4144754
 485.3500061    0.4175167
 485.3999939    0.4132504
 485.4500122    0.4123520
 485.5000000    0.4051775
 485.5499878    0.3991215
 485.6000061    0.3915973
 485.6499939    0.3867246
 485.7000122    0.3891401
 485.7500000    0.3898900
 485.7999878    0.3884049
 485.8500061    0.3907754
 485.8999939    0.3863476
 485.9500122    0.3823674
 486.0000000    0.3800070
 486.0499878    0.3812112
 486.1000061    0.3760414
 486.1499939    0.3654222
 486.2000122    0.3627384
 486.2500000    0.3642665
 486.2999878    0.3629126
 486.3500061    0.3609977
 486.3999939    0.3541384
 486.4500122    0.3520052
 486.5000000    0.3497180
 486.5499878    0.3518896
 486.6000061    0.3485589
 486.6499939    0.3478262
 486.7000122    0.3462436
 486.7500000    0.3514121
 486.7999878    0.3489121
 486.8500061    0.3520436
 486.8999939    0.3470819
 486.9500122    0.3495447
 487.0000000    0.3513641
 487.0499878    0.3547850
 487.1000061    0.3499027
 487.1499939    0.3548272
 487.2000122    0.3561203
 487.2500000    0.3597426
 487.2999878    0.3571794
 487.3500061    0.3587733
 487.3999939    0.3580561
 487.4500122    0.3563658
 487.5000000    0.3530358
 487.5499878    0.3525994
 487.6000061    0.3488237
 487.6499939    0.3556871
 487.7000122    0.3557875
 487.7500000    0.3565317
 487.7999878    0.3617498
 487.8500061    0.3679042
 487.8999939    0.3730728
 487.9500122    0.3697118
 488.0000000    0.3689799
 488.0499878    0.3639077
 488.1000061    0.3644737
 488.1499939    0.3613393
 488.2000122    0.3565020
 488.2500000    0.3584783
 488.2999878    0.3596973
 488.3500061    0.3594053
 488.3999939    0.3654886
 488.4500122    0.3610013
 488.5000000    0.3647933
 488.5499878    0.3631342
 488.6000061    0.3637818
 488.6499939    0.3632800
 488.7000122    0.3624692
 488.7500000    0.3602844
 488.7999878    0.3602893
 488.8500061    0.3592262
 488.8999939    0.3587841
 488.9500122    0.3622075
 489.0000000    0.3577713
 489.0499878    0.3551128
 489.1000061    0.3505643
 489.1499939    0.3489175
 489.2000122    0.3434218
 489.2500000    0.3427137
 489.2999878    0.3450283
 489.3500061    0.3423783
 489.3999939    0.3418785
 489.4500122    0.3368959
 489.5000000    0.3349376
 489.5499878    0.3308277
 489.6000061    0.3330857
 489.6499939    0.3364295
 489.7000122    0.3410752
 489.7500000    0.3366943
 489.7999878    0.3286345
 489.8500061    0.3283974
 489.8999939    0.3224512
 489.9500122    0.3187482
 490.0000000    0.3169391
 490.0499878    0.3082876
 490.1000061    0.3127982
 490.1499939    0.3135320
 490.2000122    0.3075937
 490.2500000    0.3081963
 490.2999878    0.3138231
 490.3500061    0.3137196
 490.3999939    0.3217164
 490.4500122    0.3195264
 490.5000000    0.3207780
 490.5499878    0.3234860
 490.6000061    0.3349328
 490.6499939    0.3468679
 490.7000122    0.3536051
 490.7500000    0.3592474
 490.7999878    0.3644502
 490.8500061    0.3715948
 490.8999939    0.3748378
 490.9500122    0.3823158
 491.0000000    0.3896533
 491.0499878    0.4006247
 491.1000061    0.4087425
 491.1499939    0.4132137
 491.2000122    0.4161528
 491.2500000    0.4255138
 491.2999878    0.4268540
 491.3500061    0.4274963
 491.3999939    0.4254546
 491.4500122    0.4271930
 491.5000000    0.4222214
 491.5499878    0.4191197
 491.6000061    0.4177223
 491.6499939    0.4280421
 491.7000122    0.4371835
 491.7500000    0.4341649
 491.7999878    0.4314011
 491.8500061    0.4269228
 491.8999939    0.4261226
 491.9500122    0.4240343
 492.0000000    0.4233625
 492.0499878    0.4238882
 492.1000061    0.4267513
 492.1499939    0.4362690
 492.2000122    0.4395429
 492.2500000    0.4433264
 492.2999878    0.4434912
 492.3500061    0.4485012
 492.3999939    0.4436953
 492.4500122    0.4523407
 492.5000000    0.4538569
 492.5499878    0.4534780
 492.6000061    0.4526935
 492.6499939    0.4515699
 492.7000122    0.4516458
 492.7500000    0.4576298
 492.7999878    0.4630677
 492.8500061    0.4682697
 492.8999939    0.4691634
 492.9500122    0.4686984
 493.0000000    0.4670075
 493.0499878    0.4680053
 493.1000061    0.4662164
 493.1499939    0.4744980
 493.2000122    0.4727337
 493.2500000    0.4785458
 493.2999878    0.4801450
 493.3500061    0.4738266
 493.3999939    0.4785993
 493.4500122    0.4850208
 493.5000000    0.4919579
 493.5499878    0.4971811
 493.6000061    0.4960215
 493.6499939    0.4914818
 493.7000122    0.4955778
 493.7500000    0.4993734
 493.7999878    0.5021439
 493.8500061    0.5025333
 493.8999939    0.5028560
 493.9500122    0.5097601
 494.0000000    0.5160832
 494.0499878    0.5130873
 494.1000061    0.5086646
 494.1499939    0.5010536
 494.2000122    0.4925489
 494.2500000    0.4898385
 494.2999878    0.4891137
 494.3500061    0.4841371
 494.3999939    0.4804218
 494.4500122    0.4786428
 494.5000000    0.4768141
 494.5499878    0.4701268
 494.6000061    0.4676893
 494.6499939    0.4646205
 494.7000122    0.4562338
 494.7500000    0.4483852
 494.7999878    0.4482025
 494.8500061    0.4529024
 494.8999939    0.4595417
 494.9500122    0.4586994
 495.0000000    0.4558588
 495.0499878    0.4460885
 495.1000061    0.4343066
 495.1499939    0.4270358
 495.2000122    0.4306488
 495.2500000    0.4249866
 495.2999878    0.4163025
 495.3500061    0.4197221
 495.3999939    0.4256760
 495.4500122    0.4307297
 495.5000000    0.4458581
 495.5499878    0.4538404
 495.6000061    0.4594563
 495.6499939    0.4621331
 495.7000122    0.4690287
 495.7500000    0.4716321
 495.7999878    0.4650635
 495.8500061    0.4754558
 495.8999939    0.4840748
 495.9500122    0.4945823
 496.0000000    0.4945216
 496.0499878    0.4986977
 496.1000061    0.5026403
 496.1499939    0.5041258
 496.2000122    0.5161126
 496.2500000    0.5224090
 496.2999878    0.5279223
 496.3500061    0.5260707
 496.3999939    0.5282648
 496.4500122    0.5303083
 496.5000000    0.5303611
 496.5499878    0.5339286
 496.6000061    0.5317589
 496.6499939    0.5320657
 496.7000122    0.5311991
 496.7500000    0.5234838
 496.7999878    0.5203038
 496.8500061    0.5195801
 496.8999939    0.5181890
 496.9500122    0.5163301
 497.0000000    0.5163579
 497.0499878    0.5038289
 497.1000061    0.4938977
 497.1499939    0.4859725
 497.2000122    0.4821096
 497.2500000    0.4813000
 497.2999878    0.4821846
 497.3500061    0.4844882
 497.3999939    0.4810434
 497.4500122    0.4794576
 497.5000000    0.4750085
 497.5499878    0.4739756
 497.6000061    0.4745062
 497.6499939    0.4775463
 497.7000122    0.4731737
 497.7500000    0.4652542
 497.7999878    0.4653701
 497.8500061    0.4615977
 497.8999939    0.4559808
 497.9500122    0.4549679
 498.0000000    0.4517711
 498.0499878    0.4527867
 498.1000061    0.4506046
 498.1499939    0.4476294
 498.2000122    0.4456798
 498.2500000    0.4386625
 498.2999878    0.4335025
 498.3500061    0.4349663
 498.3999939    0.4326316
 498.4500122    0.4365947
 498.5000000    0.4409382
 498.5499878    0.4377557
 498.6000061    0.4404485
 498.6499939    0.4424280
 498.7000122    0.4466251
 498.7500000    0.4539242
 498.7999878    0.4507202
 498.8500061    0.4521284
 498.8999939    0.4485853
 498.9500122    0.4477153
 499.0000000    0.4444341
 499.0499878    0.4502248
 499.1000061    0.4557891
 499.1499939    0.4575807
 499.2000122    0.4646042
 499.2500000    0.4678273
 499.2999878    0.4737980
 499.3500061    0.4698355
 499.3999939    0.4667027
 499.4500122    0.4668507
 499.5000000    0.4646727
 499.5499878    0.4637731
 499.6000061    0.4623107
 499.6499939    0.4585682
 499.7000122    0.4549187
 499.7500000    0.4485078
 499.7999878    0.4485081
 499.8500061    0.4450784
 499.8999939    0.4446057
 499.9500122    0.4427726
 500.0000000    0.4421178
 500.0499878    0.4409079
 500.1000061    0.4347214
 500.1499939    0.4355127
 500.2000122    0.4324953
 500.2500000    0.4317903
 500.2999878    0.4309219
 500.3500061    0.4261639
 500.3999939    0.4270996
 500.4500122    0.4257168
 500.5000000    0.4296722
 500.5499878    0.4243065
 500.6000061    0.4255295
 500.6499939    0.4276365
 500.7000122    0.4209981
 500.7500000    0.4194800
 500.7999878    0.4219104
 500.8500061    0.4290454
 500.8999939    0.4309703
 500.9500122    0.4371638
 501.0000000    0.4377246
 501.0499878    0.4496307
 501.1000061    0.4543609
 501.1499939    0.4516375
 501.2000122    0.4532212
 501.2500000    0.4500469
 501.2999878    0.4545666
 501.3500061    0.4644726
 501.3999939    0.4729720
 501.4500122    0.4827422
 501.5000000    0.4860088
 501.5499878    0.4850376
 501.6000061    0.4844564
 501.6499939    0.4839465
 501.7000122    0.4864953
 501.7500000    0.4826761
 501.7999878    0.4790947
 501.8500061    0.4770793
 501.8999939    0.4723325
 501.9500122    0.4664434
 502.0000000    0.4616501
 502.0499878    0.4618689
 502.1000061    0.4697725
 502.1499939    0.4697028
 502.2000122    0.4680333
 502.2500000    0.4701646
 502.2999878    0.4694196
 502.3500061    0.4719640
 502.3999939    0.4782406
 502.4500122    0.4780619
 502.5000000    0.4794351
 502.5499878    0.4833234
 502.6000061    0.4814471
 502.6499939    0.4807464
 502.7000122    0.4849663
 502.7500000    0.4853069
 502.7999878    0.4933903
 502.8500061    0.4949629
 502.8999939    0.4918861
 502.9500122    0.4956238
 503.0000000    0.4911902
 503.0499878    0.4908464
 503.1000061    0.4863806
 503.1499939    0.4788934
 503.2000122    0.4741914
 503.2500000    0.4638925
 503.2999878    0.4615707
 503.3500061    0.4557709
 503.3999939    0.4479066
 503.4500122    0.4371748
 503.5000000    0.4312427
 503.5499878    0.4244551
 503.6000061    0.4237482
 503.6499939    0.4233690
 503.7000122    0.4197029
 503.7500000    0.4159432
 503.7999878    0.4111508
 503.8500061    0.4049857
 503.8999939    0.4012927
 503.9500122    0.3981935
 504.0000000    0.3971495
 504.0499878    0.3943197
 504.1000061    0.3916650
 504.1499939    0.3861270
 504.2000122    0.3801060
 504.2500000    0.3832484
 504.2999878    0.3856206
 504.3500061    0.4009105
 504.3999939    0.4009005
 504.4500122    0.4035181
 504.5000000    0.4037776
 504.5499878    0.4027179
 504.6000061    0.4008398
 504.6499939    0.4062439
 504.7000122    0.4000015
 504.7500000    0.3933276
 504.7999878    0.3885527
 504.8500061    0.3803908
 504.8999939    0.3743276
 504.9500122    0.3732642
 505.0000000    0.3738391
 505.0499878    0.3792243
 505.1000061    0.3746918
 505.1499939    0.3759294
 505.2000122    0.3746504
 505.2500000    0.3785867
 505.2999878    0.3843737
 505.3500061    0.3893524
 505.3999939    0.3956863
 505.4500122    0.4000548
 505.5000000    0.4023214
 505.5499878    0.4020124
 505.6000061    0.4082551
 505.6499939    0.4057993
 505.7000122    0.4073777
 505.7500000    0.4136413
 505.7999878    0.4218681
 505.8500061    0.4225915
 505.8999939    0.4184708
 505.9500122    0.4175394
 506.0000000    0.4218422
 506.0499878    0.4273194
 506.1000061    0.4243829
 506.1499939    0.4309328
 506.2000122    0.4377728
 506.2500000    0.4481438
 506.2999878    0.4505667
 506.3500061    0.4545277
 506.3999939    0.4517078
 506.4500122    0.4565807
 506.5000000    0.4576044
 506.5499878    0.4540994
 506.6000061    0.4542599
 506.6499939    0.4593198
 506.7000122    0.4531756
 506.7500000    0.4530264
 506.7999878    0.4522848
 506.8500061    0.4531985
 506.8999939    0.4517613
 506.9500122    0.4595096
 507.0000000    0.4710424
 507.0499878    0.4706901
 507.1000061    0.4728247
 507.1499939    0.4763633
 507.2000122    0.4731637
 507.2500000    0.4730797
 507.2999878    0.4757280
 507.3500061    0.4818672
 507.3999939    0.4872833
 507.4500122    0.4993729
 507.5000000    0.5070585
 507.5499878    0.5130309
 507.6000061    0.5089149
 507.6499939    0.5012076
 507.7000122    0.4940104
 507.7500000    0.4963331
 507.7999878    0.4946564
 507.8500061    0.4882381
 507.8999939    0.4791688
 507.9500122    0.4672744
 508.0000000    0.4595644
 508.0499878    0.4522771
 508.1000061    0.4419121
 508.1499939    0.4395324
 508.2000122    0.4297763
 508.2500000    0.4262947
 508.2999878    0.4199753
 508.3500061    0.4172387
 508.3999939    0.4181122
 508.4500122    0.4174957
 508.5000000    0.4187093
 508.5499878    0.4168895
 508.6000061    0.4197461
 508.6499939    0.4230645
 508.7000122    0.4251435
 508.7500000    0.4235191
 508.7999878    0.4191752
 508.8500061    0.4194674
 508.8999939    0.4167499
 508.9500122    0.4178634
 509.0000000    0.4143368
 509.0499878    0.4168422
 509.1000061    0.4175542
 509.1499939    0.4168926
 509.2000122    0.4143008
 509.2500000    0.4075036
 509.2999878    0.4090655
 509.3500061    0.4108816
 509.3999939    0.4137448
 509.4500122    0.4179194
 509.5000000    0.4240842
 509.5499878    0.4199634
 509.6000061    0.4212856
 509.6499939    0.4226961
 509.7000122    0.4234820
 509.7500000    0.4247303
 509.7999878    0.4190708
 509.8500061    0.4231244
 509.8999939    0.4218690
 509.9500122    0.4228728
 510.0000000    0.4228063
 510.0499878    0.4213033
 510.1000061    0.4178546
 510.1499939    0.4142689
 510.2000122    0.4168970
 510.2500000    0.4183161
 510.2999878    0.4258358
 510.3500061    0.4289116
 510.3999939    0.4271819
 510.4500122    0.4276578
 510.5000000    0.4337909
 510.5499878    0.4330670
 510.6000061    0.4330153
 510.6499939    0.4258213
 510.7000122    0.4203826
 510.7500000    0.4186350
 510.7999878    0.4152514
 510.8500061    0.4102405
 510.8999939    0.4028878
 510.9500122    0.4040373
 511.0000000    0.4051794
 511.0499878    0.3995851
 511.1000061    0.3942687
 511.1499939    0.3995845
 511.2000122    0.3990310
 511.2500000    0.4056362
 511.2999878    0.4082392
 511.3500061    0.4112199
 511.3999939    0.4073271
 511.4500122    0.4055778
 511.5000000    0.4057300
 511.5499878    0.3991643
 511.6000061    0.3962165
 511.6499939    0.3995201
 511.7000122    0.4104886
 511.7500000    0.4114564
 511.7999878    0.4160590
 511.8500061    0.4213128
 511.8999939    0.4315253
 511.9500122    0.4304717
 512.0000000    0.4315307
 512.0499878    0.4380256
 512.0999756    0.4478641
 512.1500244    0.4488197
 512.2000122    0.4445236
 512.2500000    0.4435762
 512.2999878    0.4417021
 512.3499756    0.4474313
 512.4000244    0.4514908
 512.4500122    0.4564818
 512.5000000    0.4569218
 512.5499878    0.4631785
 512.5999756    0.4638149
 512.6500244    0.4654139
 512.7000122    0.4614539
 512.7500000    0.4639010
 512.7999878    0.4641293
 512.8499756    0.4647936
 512.9000244    0.4635142
 512.9500122    0.4717443
 513.0000000    0.4729273
 513.0499878    0.4778963
 513.0999756    0.4759372
 513.1500244    0.4711554
 513.2000122    0.4670338
 513.2500000    0.4661334
 513.2999878    0.4641218
 513.3499756    0.4545567
 513.4000244    0.4450933
 513.4500122    0.4355271
 513.5000000    0.4284446
 513.5499878    0.4262662
 513.5999756    0.4158300
 513.6500244    0.4191184
 513.7000122    0.4151110
 513.7500000    0.4032677
 513.7999878    0.4060989
 513.8499756    0.4046347
 513.9000244    0.4052985
 513.9500122    0.4055081
 514.0000000    0.4105852
 514.0499878    0.4128641
 514.0999756    0.4198673
 514.1500244    0.4190544
 514.2000122    0.4239764
 514.2500000    0.4264168
 514.2999878    0.4305809
 514.3499756    0.4291056
 514.4000244    0.4294588
 514.4500122    0.4251253
 514.5000000    0.4225885
 514.5499878    0.4213483
 514.5999756    0.4197567
 514.6500244    0.4204867
 514.7000122    0.4175627
 514.7500000    0.4207577
 514.7999878    0.4151348
 514.8499756    0.4198315
 514.9000244    0.4197373
 514.9500122    0.4241918
 515.0000000    0.4273796
 515.0499878    0.4243397
 515.0999756    0.4241886
 515.1500244    0.4189132
 515.2000122    0.4113872
 515.2500000    0.4100432
 515.2999878    0.4091182
 515.3499756    0.4072011
 515.4000244    0.4078796
 515.4500122    0.4066910
 515.5000000    0.4059966
 515.5499878    0.4025690
 515.5999756    0.4068312
 515.6500244    0.4041209
 515.7000122    0.4075132
 515.7500000    0.4020538
 515.7999878    0.3978278
 515.8499756    0.3889443
 515.9000244    0.3869113
 515.9500122    0.3859409
 516.0000000    0.3756143
 516.0499878    0.3698542
 516.0999756    0.3625591
 516.1500244    0.3587047
 516.2000122    0.3569961
 516.2500000    0.3557552
 516.2999878    0.3558811
 516.3499756    0.3573692
 516.4000244    0.3644667
 516.4500122    0.3713434
 516.5000000    0.3722801
 516.5499878    0.3757405
 516.5999756    0.3819704
 516.6500244    0.3864675
 516.7000122    0.3889993
 516.7500000    0.3822488
 516.7999878    0.3731149
 516.8499756    0.3744802
 516.9000244    0.3777972
 516.9500122    0.3806309
 517.0000000    0.3823963
 517.0499878    0.3899391
 517.0999756    0.3927858
 517.1500244    0.3947048
 517.2000122    0.3927446
 517.2500000    0.3926899
 517.2999878    0.3888121
 517.3499756    0.3945088
 517.4000244    0.3972746
 517.4500122    0.3978181
 517.5000000    0.4093682
 517.5499878    0.4105685
 517.5999756    0.4189927
 517.6500244    0.4216120
 517.7000122    0.4197551
 517.7500000    0.4145089
 517.7999878    0.4137634
 517.8499756    0.4098063
 517.9000244    0.4105293
 517.9500122    0.4103895
 518.0000000    0.4057674
 518.0499878    0.4017787
 518.0999756    0.3959526
 518.1500244    0.3914143
 518.2000122    0.3890999
 518.2500000    0.3910107
 518.2999878    0.3847047
 518.3499756    0.3821563
 518.4000244    0.3790909
 518.4500122    0.3723902
 518.5000000    0.3649088
 518.5499878    0.3610666
 518.5999756    0.3517472
 518.6500244    0.3428757
 518.7000122    0.3392559
 518.7500000    0.3392037
 518.7999878    0.3317429
 518.8499756    0.3265951
 518.9000244    0.3278309
 518.9500122    0.3264262
 519.0000000    0.3277243
 519.0499878    0.3239743
 519.0999756    0.3240251
 519.1500244    0.3193087
 519.2000122    0.3201427
 519.2500000    0.3255072
 519.2999878    0.3319332
 519.3499756    0.3384987
 519.4000244    0.3411632
 519.4500122    0.3457671
 519.5000000    0.3508118
 519.5499878    0.3587142
 519.5999756    0.3555570
 519.6500244    0.3626327
 519.7000122    0.3779717
 519.7500000    0.3839331
 519.7999878    0.3857343
 519.8499756    0.3885492
 519.9000244    0.3901379
 519.9500122    0.3897722
 520.0000000    0.3949776
 520.0499878    0.3961405
 520.0999756    0.4028898
 520.1500244    0.4028434
 520.2000122    0.4063312
 520.2500000    0.4019466
 520.2999878    0.4008558
 520.3499756    0.4043645
 520.4000244    0.4030031
 520.4500122    0.4051575
 520.5000000    0.4089216
 520.5499878    0.4094306
 520.5999756    0.4123633
 520.6500244    0.4121658
 520.7000122    0.4124779
 520.7500000    0.4162116
 520.7999878    0.4148346
 520.8499756    0.4077332
 520.9000244    0.4046330
 520.9500122    0.4059932
 521.0000000    0.4067803
 521.0499878    0.4070983
 521.0999756    0.4089915
 521.1500244    0.4059731
 521.2000122    0.4032998
 521.2500000    0.4076702
 521.2999878    0.4025929
 521.3499756    0.4063413
 521.4000244    0.4026601
 521.4500122    0.4024342
 521.5000000    0.3988497
 521.5499878    0.3976848
 521.5999756    0.3954638
 521.6500244    0.3989360
 521.7000122    0.4002373
 521.7500000    0.3994889
 521.7999878    0.3949064
 521.8499756    0.3912579
 521.9000244    0.3945078
 521.9500122    0.3904987
 522.0000000    0.3849444
 522.0499878    0.3905738
 522.0999756    0.3852390
 522.1500244    0.3883619
 522.2000122    0.3840066
 522.2500000    0.3866118
 522.2999878    0.3862678
 522.3499756    0.3816153
 522.4000244    0.3870634
 522.4500122    0.3850932
 522.5000000    0.3790970
 522.5499878    0.3727182
 522.5999756    0.3631239
 522.6500244    0.3562406
 522.7000122    0.3526056
 522.7500000    0.3470477
 522.7999878    0.3444481
 522.8499756    0.3457409
 522.9000244    0.3469785
 522.9500122    0.3482334
 523.0000000    0.3446285
 523.0499878    0.3432524
 523.0999756    0.3400270
 523.1500244    0.3411980
 523.2000122    0.3404647
 523.2500000    0.3391449
 523.2999878    0.3349285
 523.3499756    0.3266318
 523.4000244    0.3239784
 523.4500122    0.3194263
 523.5000000    0.3189412
 523.5499878    0.3272893
 523.5999756    0.3203457
 523.6500244    0.3143697
 523.7000122    0.3127295
 523.7500000    0.3169273
 523.7999878    0.3147213
 523.8499756    0.3148211
 523.9000244    0.3144489
 523.9500122    0.3119670
 524.0000000    0.3133899
 524.0499878    0.3188453
 524.0999756    0.3177589
 524.1500244    0.3175362
 524.2000122    0.3198238
 524.2500000    0.3195882
 524.2999878    0.3277941
 524.3499756    0.3296960
 524.4000244    0.3276378
 524.4500122    0.3210337
 524.5000000    0.3214915
 524.5499878    0.3177043
 524.5999756    0.3174325
 524.6500244    0.3097785
 524.7000122    0.3055914
 524.7500000    0.3009412
 524.7999878    0.2925439
 524.8499756    0.2912798
 524.9000244    0.2868227
 524.9500122    0.2922330
 525.0000000    0.2901329
 525.0499878    0.2906542
 525.0999756    0.2907880
 525.1500244    0.2911174
 525.2000122    0.2933778
 525.2500000    0.2903184
 525.2999878    0.2885184
 525.3499756    0.2806615
 525.4000244    0.2819587
 525.4500122    0.2826268
 525.5000000    0.2822081
 525.5499878    0.2828640
 525.5999756    0.2871048
 525.6500244    0.2977828
 525.7000122    0.3030857
 525.7500000    0.3060570
 525.7999878    0.3083625
 525.8499756    0.3181539
 525.9000244    0.3273243
 525.9500122    0.3344770
 526.0000000    0.3435074
 526.0499878    0.3549734
 526.0999756    0.3546917
 526.1500244    0.3586975
 526.2000122    0.3482857
 526.2500000    0.3423435
 526.2999878    0.3397528
 526.3499756    0.3388804
 526.4000244    0.3394919
 526.4500122    0.3402655
 526.5000000    0.3397309
 526.5499878    0.3450454
 526.5999756    0.3497571
 526.6500244    0.3404202
 526.7000122    0.3312166
 526.7500000    0.3311779
 526.7999878    0.3219235
 526.8499756    0.3222632
 526.9000244    0.3313326
 526.9500122    0.3392889
 527.0000000    0.3446802
 527.0499878    0.3442080
 527.0999756    0.3540512
 527.1500244    0.3596732
 527.2000122    0.3675934
 527.2500000    0.3710026
 527.2999878    0.3698254
 527.3499756    0.3706217
 527.4000244    0.3732356
 527.4500122    0.3738482
 527.5000000    0.3810580
 527.5499878    0.3775134
 527.5999756    0.3763534
 527.6500244    0.3848395
 527.7000122    0.3923825
 527.7500000    0.3977829
 527.7999878    0.4017343
 527.8499756    0.4050203
 527.9000244    0.3964976
 527.9500122    0.3969764
 528.0000000    0.3962933
 528.0499878    0.3950099
 528.0999756    0.3903594
 528.1500244    0.3877841
 528.2000122    0.3792608
 528.2500000    0.3666595
 528.2999878    0.3611716
 528.3499756    0.3553015
 528.4000244    0.3500269
 528.4500122    0.3490168
 528.5000000    0.3512154
 528.5499878    0.3513825
 528.5999756    0.3590816
 528.6500244    0.3579971
 528.7000122    0.3508734
 528.7500000    0.3445967
 528.7999878    0.3469962
 528.8499756    0.3491832
 528.9000244    0.3556029
 528.9500122    0.3649358
 529.0000000    0.3688521
 529.0499878    0.3709465
 529.0999756    0.3732193
 529.1500244    0.3675085
 529.2000122    0.3667501
 529.2500000    0.3663948
 529.2999878    0.3634165
 529.3499756    0.3613162
 529.4000244    0.3620002
 529.4500122    0.3672181
 529.5000000    0.3664168
 529.5499878    0.3669930
 529.5999756    0.3719343
 529.6500244    0.3699192
 529.7000122    0.3712124
 529.7500000    0.3740136
 529.7999878    0.3809305
 529.8499756    0.3829693
 529.9000244    0.3871104
 529.9500122    0.3929936
 530.0000000    0.3911801
 530.0499878    0.3915185
 530.0999756    0.3857463
 530.1500244    0.3847531
 530.2000122    0.3773089
 530.2500000    0.3658366
 530.2999878    0.3523788
 530.3499756    0.3428643
 530.4000244    0.3330510
 530.4500122    0.3282539
 530.5000000    0.3237490
 530.5499878    0.3260797
 530.5999756    0.3342736
 530.6500244    0.3358966
 530.7000122    0.3323633
 530.7500000    0.3252170
 530.7999878    0.3167939
 530.8499756    0.3161992
 530.9000244    0.3168365
 530.9500122    0.3096554
 531.0000000    0.3138250
 531.0499878    0.3108643
 531.0999756    0.3130512
 531.1500244    0.3134187
 531.2000122    0.3159920
 531.2500000    0.3140785
 531.2999878    0.3151760
 531.3499756    0.3177999
 531.4000244    0.3191213
 531.4500122    0.3188882
 531.5000000    0.3174788
 531.5499878    0.3207657
 531.5999756    0.3266406
 531.6500244    0.3308892
 531.7000122    0.3318533
 531.7500000    0.3335347
 531.7999878    0.3340299
 531.8499756    0.3382089
 531.9000244    0.3426776
 531.9500122    0.3459648
 532.0000000    0.3485233
 532.0499878    0.3452843
 532.0999756    0.3489343
 532.1500244    0.3474933
 532.2000122    0.3512982
 532.2500000    0.3561605
 532.2999878    0.3543580
 532.3499756    0.3541307
 532.4000244    0.3513444
 532.4500122    0.3456733
 532.5000000    0.3488980
 532.5499878    0.3469287
 532.5999756    0.3488088
 532.6500244    0.3542659
 532.7000122    0.3512077
 532.7500000    0.3489622
 532.7999878    0.3485435
 532.8499756    0.3517492
 532.9000244    0.3546315
 532.9500122    0.3566393
 533.0000000    0.3621727
 533.0499878    0.3744067
 533.0999756    0.3831272
 533.1500244    0.3890290
 533.2000122    0.3907304
 533.2500000    0.3982825
 533.2999878    0.3990680
 533.3499756    0.4030285
 533.4000244    0.4079647
 533.4500122    0.4230657
 533.5000000    0.4247581
 533.5499878    0.4307105
 533.5999756    0.4325981
 533.6500244    0.4345571
 533.7000122    0.4300183
 533.7500000    0.4242230
 533.7999878    0.4241628
 533.8499756    0.4155229
 533.9000244    0.4027834
 533.9500122    0.4013241
 534.0000000    0.3974557
 534.0499878    0.3911734
 534.0999756    0.3926094
 534.1500244    0.3853819
 534.2000122    0.3732507
 534.2500000    0.3721021
 534.2999878    0.3704641
 534.3499756    0.3664787
 534.4000244    0.3663259
 534.4500122    0.3627496
 534.5000000    0.3597828
 534.5499878    0.3531668
 534.5999756    0.3561042
 534.6500244    0.3494430
 534.7000122    0.3573230
 534.7500000    0.3566835
 534.7999878    0.3617713
 534.8499756    0.3624440
 534.9000244    0.3642836
 534.9500122    0.3676058
 535.0000000    0.3700917
 535.0499878    0.3676530
 535.0999756    0.3704382
 535.1500244    0.3741473
 535.2000122    0.3702531
 535.2500000    0.3678550
 535.2999878    0.3614198
 535.3499756    0.3586777
 535.4000244    0.3591365
 535.4500122    0.3588879
 535.5000000    0.3512752
 535.5499878    0.3473795
 535.5999756    0.3419550
 535.6500244    0.3333555
 535.7000122    0.3229585
 535.7500000    0.3314367
 535.7999878    0.3346438
 535.8499756    0.3380557
 535.9000244    0.3401424
 535.9500122    0.3428065
 536.0000000    0.3391980
 536.0499878    0.3308133
 536.0999756    0.3307586
 536.1500244    0.3280373
 536.2000122    0.3262048
 536.2500000    0.3184222
 536.2999878    0.3159214
 536.3499756    0.3172169
 536.4000244    0.3170204
 536.4500122    0.3185135
 536.5000000    0.3205788
 536.5499878    0.3206814
 536.5999756    0.3177546
 536.6500244    0.3224366
 536.7000122    0.3317887
 536.7500000    0.3357522
 536.7999878    0.3397675
 536.8499756    0.3431172
 536.9000244    0.3381110
 536.9500122    0.3323176
 537.0000000    0.3320346
 537.0499878    0.3326795
 537.0999756    0.3317195
 537.1500244    0.3391188
 537.2000122    0.3410279
 537.2500000    0.3492706
 537.2999878    0.3509431
 537.3499756    0.3536115
 537.4000244    0.3544644
 537.4500122    0.3575838
 537.5000000    0.3577480
 537.5499878    0.3596508
 537.5999756    0.3579082
 537.6500244    0.3559693
 537.7000122    0.3539389
 537.7500000    0.3582919
 537.7999878    0.3643263
 537.8499756    0.3675606
 537.9000244    0.3639350
 537.9500122    0.3661091
 538.0000000    0.3607457
 538.0499878    0.3593032
 538.0999756    0.3590258
 538.1500244    0.3631031
 538.2000122    0.3633346
 538.2500000    0.3689787
 538.2999878    0.3682202
 538.3499756    0.3684652
 538.4000244    0.3728014
 538.4500122    0.3682455
 538.5000000    0.3676455
 538.5499878    0.3685760
 538.5999756    0.3656969
 538.6500244    0.3716593
 538.7000122    0.3689272
 538.7500000    0.3665713
 538.7999878    0.3614151
 538.8499756    0.3670801
 538.9000244    0.3694450
 538.9500122    0.3674742
 539.0000000    0.3711607
 539.0499878    0.3718474
 539.0999756    0.3810440
 539.1500244    0.3799582
 539.2000122    0.3840334
 539.2500000    0.3865967
 539.2999878    0.3868091
 539.3499756    0.3875333
 539.4000244    0.3915794
 539.4500122    0.3928843
 539.5000000    0.3906007
 539.5499878    0.3884320
 539.5999756    0.3762347
 539.6500244    0.3680847
 539.7000122    0.3648469
 539.7500000    0.3609213
 539.7999878    0.3591846
 539.8499756    0.3512847
 539.9000244    0.3455104
 539.9500122    0.3361246
 540.0000000    0.3318444
 540.0499878    0.3257948
 540.0999756    0.3240404
 540.1500244    0.3200777
 540.2000122    0.3209594
 540.2500000    0.3232725
 540.2999878    0.3247818
 540.3499756    0.3239925
 540.4000244    0.3322866
 540.4500122    0.3274623
 540.5000000    0.3285785
 540.5499878    0.3291194
 540.5999756    0.3252294
 540.6500244    0.3274858
 540.7000122    0.3329869
 540.7500000    0.3313099
 540.7999878    0.3298518
 540.8499756    0.3300239
 540.9000244    0.3261258
 540.9500122    0.3249746
 541.0000000    0.3221070
 541.0499878    0.3120581
 541.0999756    0.3058159
 541.1500244    0.3071083
 541.2000122    0.3019302
 541.2500000    0.3007917
 541.2999878    0.3037109
 541.3499756    0.3023281
 541.4000244    0.3015118
 541.4500122    0.2998878
 541.5000000    0.3072120
 541.5499878    0.3111709
 541.5999756    0.3086739
 541.6500244    0.3061437
 541.7000122    0.3015614
 541.7500000    0.3004631
 541.7999878    0.3003154
 541.8499756    0.3008526
 541.9000244    0.3023386
 541.9500122    0.3037052
 542.0000000    0.3040391
 542.0499878    0.3054582
 542.0999756    0.2976807
 542.1500244    0.2986859
 542.2000122    0.2876800
 542.2500000    0.2882624
 542.2999878    0.2890586
 542.3499756    0.2958395
 542.4000244    0.2896805
 542.4500122    0.2881263
 542.5000000    0.2839090
 542.5499878    0.2946852
 542.5999756    0.3054096
 542.6500244    0.3101400
 542.7000122    0.3139057
 542.7500000    0.3154132
 542.7999878    0.3210615
 542.8499756    0.3274630
 542.9000244    0.3310842
 542.9500122    0.3371142
 543.0000000    0.3416320
 543.0499878    0.3427632
 543.0999756    0.3476579
 543.1500244    0.3462632
 543.2000122    0.3484711
 543.2500000    0.3495348
 543.2999878    0.3477407
 543.3499756    0.3433918
 543.4000244    0.3385606
 543.4500122    0.3383332
 543.5000000    0.3356213
 543.5499878    0.3324454
 543.5999756    0.3306469
 543.6500244    0.3303982
 543.7000122    0.3278284
 543.7500000    0.3294566
 543.7999878    0.3256640
 543.8499756    0.3275684
 543.9000244    0.3235833
 543.9500122    0.3238179
 544.0000000    0.3231129
 544.0499878    0.3272313
 544.0999756    0.3297586
 544.1500244    0.3353351
 544.2000122    0.3309675
 544.2500000    0.3281311
 544.2999878    0.3268079
 544.3499756    0.3205723
 544.4000244    0.3168130
 544.4500122    0.3270872
 544.5000000    0.3279184
 544.5499878    0.3309630
 544.5999756    0.3351804
 544.6500244    0.3397626
 544.7000122    0.3406864
 544.7500000    0.3474435
 544.7999878    0.3522511
 544.8499756    0.3532183
 544.9000244    0.3592674
 544.9500122    0.3663726
 545.0000000    0.3720271
 545.0499878    0.3777805
 545.0999756    0.3752177
 545.1500244    0.3784891
 545.2000122    0.3875202
 545.2500000    0.3999245
 545.2999878    0.4004568
 545.3499756    0.4074653
 545.4000244    0.4075657
 545.4500122    0.4129016
 545.5000000    0.4115163
 545.5499878    0.4144851
 545.5999756    0.4134967
 545.6500244    0.4154900
 545.7000122    0.4164081
 545.7500000    0.4149240
 545.7999878    0.4133179
 545.8499756    0.4083673
 545.9000244    0.4044956
 545.9500122    0.3962898
 546.0000000    0.3939929
 546.0499878    0.3864057
 546.0999756    0.3815264
 546.1500244    0.3755657
 546.2000122    0.3716781
 546.2500000    0.3713453
 546.2999878    0.3669628
 546.3499756    0.3591248
 546.4000244    0.3616478
 546.4500122    0.3627001
 546.5000000    0.3616307
 546.5499878    0.3623732
 546.5999756    0.3586074
 546.6500244    0.3555600
 546.7000122    0.3457821
 546.7500000    0.3453956
 546.7999878    0.3468234
 546.8499756    0.3403087
 546.9000244    0.3415208
 546.9500122    0.3464550
 547.0000000    0.3492376
 547.0499878    0.3521116
 547.0999756    0.3503640
 547.1500244    0.3552764
 547.2000122    0.3627325
 547.2500000    0.3705100
 547.2999878    0.3808523
 547.3499756    0.3788024
 547.4000244    0.3824025
 547.4500122    0.3836718
 547.5000000    0.3895291
 547.5499878    0.3888687
 547.5999756    0.3771512
 547.6500244    0.3804343
 547.7000122    0.3767983
 547.7500000    0.3733058
 547.7999878    0.3728500
 547.8499756    0.3757339
 547.9000244    0.3813950
 547.9500122    0.3859985
 548.0000000    0.3834391
 548.0499878    0.3816366
 548.0999756    0.3781021
 548.1500244    0.3802077
 548.2000122    0.3766689
 548.2500000    0.3733911
 548.2999878    0.3746588
 548.3499756    0.3793549
 548.4000244    0.3755899
 548.4500122    0.3810832
 548.5000000    0.3831235
 548.5499878    0.3877089
 548.5999756    0.3861892
 548.6500244    0.3843636
 548.7000122    0.3791866
 548.7500000    0.3795404
 548.7999878    0.3779354
 548.8499756    0.3807365
 548.9000244    0.3795381
 548.9500122    0.3785910
 549.0000000    0.3655578
 549.0499878    0.3584801
 549.0999756    0.3592627
 549.1500244    0.3564729
 549.2000122    0.3581862
 549.2500000    0.3652069
 549.2999878    0.3658995
 549.3499756    0.3620382
 549.4000244    0.3651540
 549.4500122    0.3618597
 549.5000000    0.3553700
 549.5499878    0.3575713
 549.5999756    0.3569202
 549.6500244    0.3602757
 549.7000122    0.3589350
 549.7500000    0.3602791
 549.7999878    0.3589850
 549.8499756    0.3641382
 549.9000244    0.3655907
 549.9500122    0.3619660
 550.0000000    0.3583485
 550.0499878    0.3602494
 550.0999756    0.3562038
 550.1500244    0.3525735
 550.2000122    0.3487722
 550.2500000    0.3424903
 550.2999878    0.3334917
 550.3499756    0.3299096
 550.4000244    0.3225451
 550.4500122    0.3220853
 550.5000000    0.3192807
 550.5499878    0.3189262
 550.5999756    0.3170549
 550.6500244    0.3197473
 550.7000122    0.3174503
 550.7500000    0.3156581
 550.7999878    0.3189645
 550.8499756    0.3191795
 550.9000244    0.3177991
 550.9500122    0.3209035
 551.0000000    0.3256438
 551.0499878    0.3283582
 551.0999756    0.3382517
 551.1500244    0.3436565
 551.2000122    0.3510164
 551.2500000    0.3508291
 551.2999878    0.3618802
 551.3499756    0.3738948
 551.4000244    0.3835487
 551.4500122    0.3916138
 551.5000000    0.3925078
 551.5499878    0.3956475
 551.5999756    0.3972134
 551.6500244    0.3965554
 551.7000122    0.3989550
 551.7500000    0.4042501
 551.7999878    0.4088563
 551.8499756    0.4135012
 551.9000244    0.4158226
 551.9500122    0.4159813
 552.0000000    0.4114067
 552.0499878    0.4094338
 552.0999756    0.4109495
 552.1500244    0.4071723
 552.2000122    0.4039113
 552.2500000    0.4028025
 552.2999878    0.4018390
 552.3499756    0.4053651
 552.4000244    0.4040139
 552.4500122    0.3992387
 552.5000000    0.4002722
 552.5499878    0.4053459
 552.5999756    0.4124672
 552.6500244    0.4117074
 552.7000122    0.4117566
 552.7500000    0.4174005
 552.7999878    0.4166415
 552.8499756    0.4162632
 552.9000244    0.4164301
 552.9500122    0.4104265
 553.0000000    0.4135789
 553.0499878    0.4088734
 553.0999756    0.4057172
 553.1500244    0.4051310
 553.2000122    0.4054173
 553.2500000    0.4023053
 553.2999878    0.4055048
 553.3499756    0.4072344
 553.4000244    0.4084016
 553.4500122    0.4077460
 553.5000000    0.4174837
 553.5499878    0.4231493
 553.5999756    0.4288185
 553.6500244    0.4326676
 553.7000122    0.4381698
 553.7500000    0.4402311
 553.7999878    0.4471957
 553.8499756    0.4495126
 553.9000244    0.4511820
 553.9500122    0.4582145
 554.0000000    0.4621616
 554.0499878    0.4570157
 554.0999756    0.4594868
 554.1500244    0.4579292
 554.2000122    0.4623325
 554.2500000    0.4610112
 554.2999878    0.4618560
 554.3499756    0.4605924
 554.4000244    0.4605466
 554.4500122    0.4580874
 554.5000000    0.4510773
 554.5499878    0.4465456
 554.5999756    0.4504304
 554.6500244    0.4472760
 554.7000122    0.4395839
 554.7500000    0.4387637
 554.7999878    0.4400170
 554.8499756    0.4394910
 554.9000244    0.4426004
 554.9500122    0.4438490
 555.0000000    0.4491028
 555.0499878    0.4530995
 555.0999756    0.4576704
 555.1500244    0.4566813
 555.2000122    0.4618282
 555.2500000    0.4656695
 555.2999878    0.4636464
 555.3499756    0.4637879
 555.4000244    0.4645662
 555.4500122    0.4612496
 555.5000000    0.4621845
 555.5499878    0.4600512
 555.5999756    0.4557884
 555.6500244    0.4531121
 555.7000122    0.4510071
 555.7500000    0.4498192
 555.7999878    0.4526740
 555.8499756    0.4567028
 555.9000244    0.4507663
 555.9500122    0.4456221
 556.0000000    0.4553583
 556.0499878    0.4682105
 556.0999756    0.4699249
 556.1500244    0.4728848
 556.2000122    0.4664357
 556.2500000    0.4654405
 556.2999878    0.4658962
 556.3499756    0.4649429
 556.4000244    0.4674525
 556.4500122    0.4659624
 556.5000000    0.4648367
 556.5499878    0.4640704
 556.5999756    0.4514587
 556.6500244    0.4450863
 556.7000122    0.4393055
 556.7500000    0.4283355
 556.7999878    0.4212817
 556.8499756    0.4113621
 556.9000244    0.4111325
 556.9500122    0.4054155
 557.0000000    0.3969330
 557.0499878    0.3960655
 557.0999756    0.3937258
 557.1500244    0.3907889
 557.2000122    0.3833586
 557.2500000    0.3752277
 557.2999878    0.3756298
 557.3499756    0.3756188
 557.4000244    0.3784343
 557.4500122    0.3792385
 557.5000000    0.3839361
 557.5499878    0.3819459
 557.5999756    0.3769583
 557.6500244    0.3720261
 557.7000122    0.3753861
 557.7500000    0.3730176
 557.7999878    0.3780718
 557.8499756    0.3831489
 557.9000244    0.3801135
 557.9500122    0.3798374
 558.0000000    0.3776404
 558.0499878    0.3702296
 558.0999756    0.3713548
 558.1500244    0.3696041
 558.2000122    0.3728879
 558.2500000    0.3737606
 558.2999878    0.3731195
 558.3499756    0.3725404
 558.4000244    0.3738425
 558.4500122    0.3714088
 558.5000000    0.3641990
 558.5499878    0.3584499
 558.5999756    0.3554924
 558.6500244    0.3530793
 558.7000122    0.3500276
 558.7500000    0.3547014
 558.7999878    0.3554462
 558.8499756    0.3600194
 558.9000244    0.3651101
 558.9500122    0.3720418
 559.0000000    0.3676468
 559.0499878    0.3643391
 559.0999756    0.3674248
 559.1500244    0.3762059
 559.2000122    0.3799785
 559.2500000    0.3848418
 559.2999878    0.3898442
 559.3499756    0.3894321
 559.4000244    0.3970324
 559.4500122    0.3970185
 559.5000000    0.3989174
 559.5499878    0.3975793
 559.5999756    0.3985386
 559.6500244    0.3989586
 559.7000122    0.3926170
 559.7500000    0.3885230
 559.7999878    0.3825627
 559.8499756    0.3785349
 559.9000244    0.3774750
 559.9500122    0.3718171
 560.0000000    0.3618509
 560.0499878    0.3620647
 560.0999756    0.3508540
 560.1500244    0.3503168
 560.2000122    0.3449415
 560.2500000    0.3413136
 560.2999878    0.3380653
 560.3499756    0.3331979
 560.4000244    0.3295686
 560.4500122    0.3266453
 560.5000000    0.3225306
 560.5499878    0.3188881
 560.5999756    0.3143365
 560.6500244    0.3091526
 560.7000122    0.3077214
 560.7500000    0.3019706
 560.7999878    0.3060824
 560.8499756    0.3080443
 560.9000244    0.3099377
 560.9500122    0.3194991
 561.0000000    0.3186240
 561.0499878    0.3128223
 561.0999756    0.3065987
 561.1500244    0.3118923
 561.2000122    0.3097290
 561.2500000    0.3116890
 561.2999878    0.3076054
 561.3499756    0.3101583
 561.4000244    0.3152696
 561.4500122    0.3171783
 561.5000000    0.3131236
 561.5499878    0.3142613
 561.5999756    0.3111575
 561.6500244    0.3031265
 561.7000122    0.3049213
 561.7500000    0.3030639
 561.7999878    0.3016323
 561.8499756    0.3055274
 561.9000244    0.3091863
 561.9500122    0.3152592
 562.0000000    0.3131009
 562.0499878    0.3223860
 562.0999756    0.3274941
 562.1500244    0.3314194
 562.2000122    0.3342640
 562.2500000    0.3307170
 562.2999878    0.3315027
 562.3499756    0.3434937
 562.4000244    0.3457841
 562.4500122    0.3437413
 562.5000000    0.3374211
 562.5499878    0.3315091
 562.5999756    0.3355375
 562.6500244    0.3381982
 562.7000122    0.3447184
 562.7500000    0.3521452
 562.7999878    0.3596084
 562.8499756    0.3654327
 562.9000244    0.3710356
 562.9500122    0.3743039
 563.0000000    0.3874399
 563.0499878    0.3964568
 563.0999756    0.4032058
 563.1500244    0.4045408
 563.2000122    0.4086337
 563.2500000    0.4027948
 563.2999878    0.4057512
 563.3499756    0.4015984
 563.4000244    0.4012135
 563.4500122    0.4020815
 563.5000000    0.4065374
 563.5499878    0.4090384
 563.5999756    0.4148411
 563.6500244    0.4148526
 563.7000122    0.4128342
 563.7500000    0.4135023
 563.7999878    0.4106652
 563.8499756    0.4114423
 563.9000244    0.4140612
 563.9500122    0.4094473
 564.0000000    0.4021264
 564.0499878    0.3940331
 564.0999756    0.4000139
 564.1500244    0.4026681
 564.2000122    0.4043023
 564.2500000    0.4044482
 564.2999878    0.4024032
 564.3499756    0.4003882
 564.4000244    0.4020244
 564.4500122    0.4078953
 564.5000000    0.4084083
 564.5499878    0.4080675
 564.5999756    0.4106805
 564.6500244    0.4150113
 564.7000122    0.4199972
 564.7500000    0.4160799
 564.7999878    0.4158583
 564.8499756    0.4128733
 564.9000244    0.4043306
 564.9500122    0.3976433
 565.0000000    0.3943364
 565.0499878    0.3876694
 565.0999756    0.3820904
 565.1500244    0.3748353
 565.2000122    0.3724095
 565.2500000    0.3727929
 565.2999878    0.3678057
 565.3499756    0.3691292
 565.4000244    0.3649943
 565.4500122    0.3696561
 565.5000000    0.3607134
 565.5499878    0.3584444
 565.5999756    0.3559152
 565.6500244    0.3561051
 565.7000122    0.3568884
 565.7500000    0.3606578
 565.7999878    0.3614878
 565.8499756    0.3562577
 565.9000244    0.3610196
 565.9500122    0.3673927
 566.0000000    0.3745610
 566.0499878    0.3787085
 566.0999756    0.3841121
 566.1500244    0.3835112
 566.2000122    0.3910147
 566.2500000    0.3952417
 566.2999878    0.3957378
 566.3499756    0.4005886
 566.4000244    0.3987886
 566.4500122    0.3991779
 566.5000000    0.3953736
 566.5499878    0.3893678
 566.5999756    0.3837939
 566.6500244    0.3818299
 566.7000122    0.3819231
 566.7500000    0.3821546
 566.7999878    0.3771298
 566.8499756    0.3755798
 566.9000244    0.3728627
 566.9500122    0.3661714
 567.0000000    0.3570920
 567.0499878    0.3501026
 567.0999756    0.3430133
 567.1500244    0.3338742
 567.2000122    0.3280026
 567.2500000    0.3266567
 567.2999878    0.3293829
 567.3499756    0.3344756
 567.4000244    0.3326394
 567.4500122    0.3230360
 567.5000000    0.3068487
 567.5499878    0.3046956
 567.5999756    0.2979594
 567.6500244    0.2986443
 567.7000122    0.3004138
 567.7500000    0.3014107
 567.7999878    0.2963133
 567.8499756    0.2890654
 567.9000244    0.2931170
 567.9500122    0.2952593
 568.0000000    0.3015637
 568.0499878    0.3076907
 568.0999756    0.3095268
 568.1500244    0.3107706
 568.2000122    0.3088509
 568.2500000    0.3129508
 568.2999878    0.3155724
 568.3499756    0.3155794
 568.4000244    0.3158020
 568.4500122    0.3218167
 568.5000000    0.3252732
 568.5499878    0.3248850
 568.5999756    0.3332355
 568.6500244    0.3358642
 568.7000122    0.3401651
 568.7500000    0.3379813
 568.7999878    0.3487923
 568.8499756    0.3452763
 568.9000244    0.3401559
 568.9500122    0.3307994
 569.0000000    0.3250825
 569.0499878    0.3212557
 569.0999756    0.3235655
 569.1500244    0.3247291
 569.2000122    0.3237735
 569.2500000    0.3202877
 569.2999878    0.3212359
 569.3499756    0.3282323
 569.4000244    0.3212638
 569.4500122    0.3243662
 569.5000000    0.3306606
 569.5499878    0.3353364
 569.5999756    0.3380621
 569.6500244    0.3402846
 569.7000122    0.3486972
 569.7500000    0.3577136
 569.7999878    0.3624374
 569.8499756    0.3734337
 569.9000244    0.3852112
 569.9500122    0.3927347
 570.0000000    0.3910987
 570.0499878    0.3932933
 570.0999756    0.4042556
 570.1500244    0.4031447
 570.2000122    0.4026783
 570.2500000    0.3987400
 570.2999878    0.3958633
 570.3499756    0.3963418
 570.4000244    0.3929041
 570.4500122    0.3967726
 570.5000000    0.4003889
 570.5499878    0.4041533
 570.5999756    0.4064701
 570.6500244    0.4061830
 570.7000122    0.4101186
 570.7500000    0.4075469
 570.7999878    0.3954214
 570.8499756    0.3928404
 570.9000244    0.3944296
 570.9500122    0.3926921
 571.0000000    0.3930081
 571.0499878    0.3876764
 571.0999756    0.3872497
 571.1500244    0.3857281
 571.2000122    0.3853990
 571.2500000    0.3804386
 571.2999878    0.3820831
 571.3499756    0.3872752
 571.4000244    0.3903857
 571.4500122    0.3897855
 571.5000000    0.3925326
 571.5499878    0.3985715
 571.5999756    0.3993466
 571.6500244    0.3987450
 571.7000122    0.4016898
 571.7500000    0.4073325
 571.7999878    0.3977592
 571.8499756    0.4022766
 571.9000244    0.4027201
 571.9500122    0.4007637
 572.0000000    0.3984196
 572.0499878    0.3969588
 572.0999756    0.3943365
 572.1500244    0.3884507
 572.2000122    0.3828259
 572.2500000    0.3824207
 572.2999878    0.3812459
 572.3499756    0.3766230
 572.4000244    0.3821456
 572.4500122    0.3772435
 572.5000000    0.3756639
 572.5499878    0.3693464
 572.5999756    0.3702691
 572.6500244    0.3653902
 572.7000122    0.3703373
 572.7500000    0.3642297
 572.7999878    0.3646965
 572.8499756    0.3623168
 572.9000244    0.3541402
 572.9500122    0.3507400
 573.0000000    0.3489319
 573.0499878    0.3484757
 573.0999756    0.3446553
 573.1500244    0.3430522
 573.2000122    0.3363073
 573.2500000    0.3341957
 573.2999878    0.3298023
 573.3499756    0.3219028
 573.4000244    0.3125587
 573.4500122    0.3111832
 573.5000000    0.3140576
 573.5499878    0.3120263
 573.5999756    0.3108166
 573.6500244    0.3109830
 573.7000122    0.3154033
 573.7500000    0.3184450
 573.7999878    0.3197924
 573.8499756    0.3158320
 573.9000244    0.3107674
 573.9500122    0.3051670
 574.0000000    0.3089781
 574.0499878    0.3113908
 574.0999756    0.3135325
 574.1500244    0.3184884
 574.2000122    0.3232269
 574.2500000    0.3245025
 574.2999878    0.3261023
 574.3499756    0.3302445
 574.4000244    0.3314429
 574.4500122    0.3311252
 574.5000000    0.3442952
 574.5499878    0.3420232
 574.5999756    0.3439049
 574.6500244    0.3403522
 574.7000122    0.3389170
 574.7500000    0.3367646
 574.7999878    0.3377224
 574.8499756    0.3382115
 574.9000244    0.3429629
 574.9500122    0.3493559
 575.0000000    0.3540279
 575.0499878    0.3578617
 575.0999756    0.3557204
 575.1500244    0.3561750
 575.2000122    0.3579318
 575.2500000    0.3613676
 575.2999878    0.3685827
 575.3499756    0.3758562
 575.4000244    0.3797015
 575.4500122    0.3771006
 575.5000000    0.3674080
 575.5499878    0.3584602
 575.5999756    0.3509368
 575.6500244    0.3482104
 575.7000122    0.3427115
 575.7500000    0.3426023
 575.7999878    0.3369069
 575.8499756    0.3382470
 575.9000244    0.3323468
 575.9500122    0.3213027
 576.0000000    0.3165687
 576.0499878    0.3080695
 576.0999756    0.3001800
 576.1500244    0.2902253
 576.2000122    0.2879346
 576.2500000    0.2826535
 576.2999878    0.2769933
 576.3499756    0.2761266
 576.4000244    0.2768194
 576.4500122    0.2761038
 576.5000000    0.2802322
 576.5499878    0.2864099
 576.5999756    0.2951314
 576.6500244    0.2986994
 576.7000122    0.3015933
 576.7500000    0.3039134
 576.7999878    0.3023132
 576.8499756    0.3075890
 576.9000244    0.3127392
 576.9500122    0.3198338
 577.0000000    0.3174882
 577.0499878    0.3243431
 577.0999756    0.3170661
 577.1500244    0.3186119
 577.2000122    0.3173902
 577.2500000    0.3132421
 577.2999878    0.3147153
 577.3499756    0.3129177
 577.4000244    0.3172246
 577.4500122    0.3141945
 577.5000000    0.3155916
 577.5499878    0.3063426
 577.5999756    0.3125597
 577.6500244    0.3013694
 577.7000122    0.3059657
 577.7500000    0.3049131
 577.7999878    0.3129043
 577.8499756    0.3128067
 577.9000244    0.3147705
 577.9500122    0.3173771
 578.0000000    0.3189359
 578.0499878    0.3226183
 578.0999756    0.3247704
 578.1500244    0.3264827
 578.2000122    0.3255360
 578.2500000    0.3221658
 578.2999878    0.3222117
 578.3499756    0.3224064
 578.4000244    0.3150736
 578.4500122    0.3095270
 578.5000000    0.3115385
 578.5499878    0.3060434
 578.5999756    0.2979428
 578.6500244    0.2915916
 578.7000122    0.2862097
 578.7500000    0.2904649
 578.7999878    0.2877694
 578.8499756    0.2816012
 578.9000244    0.2807620
 578.9500122    0.2746881
 579.0000000    0.2673831
 579.0499878    0.2580977
 579.0999756    0.2565199
 579.1500244    0.2562000
 579.2000122    0.2621985
 579.2500000    0.2661934
 579.2999878    0.2708347
 579.3499756    0.2759228
 579.4000244    0.2784503
 579.4500122    0.2773660
 579.5000000    0.2787950
 579.5499878    0.2748047
 579.5999756    0.2742424
 579.6500244    0.2638587
 579.7000122    0.2582957
 579.7500000    0.2516561
 579.7999878    0.2445364
 579.8499756    0.2457443
 579.9000244    0.2451556
 579.9500122    0.2469067
 580.0000000    0.2484873
 580.0499878    0.2472221
 580.0999756    0.2444464
 580.1500244    0.2472744
 580.2000122    0.2509933
 580.2500000    0.2515855
 580.2999878    0.2553068
 580.3499756    0.2571924
 580.4000244    0.2543459
 580.4500122    0.2493774
 580.5000000    0.2481339
 580.5499878    0.2524888
 580.5999756    0.2577896
 580.6500244    0.2596829
 580.7000122    0.2586546
 580.7500000    0.2603873
 580.7999878    0.2606649
 580.8499756    0.2651802
 580.9000244    0.2657272
 580.9500122    0.2721511
 581.0000000    0.2749797
 581.0499878    0.2775270
 581.0999756    0.2798302
 581.1500244    0.2782351
 581.2000122    0.2805781
 581.2500000    0.2849909
 581.2999878    0.2916841
 581.3499756    0.3004512
 581.4000244    0.3076738
 581.4500122    0.3199488
 581.5000000    0.3275744
 581.5499878    0.3244795
 581.5999756    0.3227300
 581.6500244    0.3142814
 581.7000122    0.3199311
 581.7500000    0.3177504
 581.7999878    0.3241094
 581.8499756    0.3203989
 581.9000244    0.3128278
 581.9500122    0.3138718
 582.0000000    0.3147787
 582.0499878    0.3135673
 582.0999756    0.3107746
 582.1500244    0.3111785
 582.2000122    0.3115140
 582.2500000    0.3121801
 582.2999878    0.3124766
 582.3499756    0.3130821
 582.4000244    0.3182836
 582.4500122    0.3227456
 582.5000000    0.3309278
 582.5499878    0.3339030
 582.5999756    0.3375832
 582.6500244    0.3486469
 582.7000122    0.3482268
 582.7500000    0.3455397
 582.7999878    0.3431497
 582.8499756    0.3412587
 582.9000244    0.3415316
 582.9500122    0.3493718
 583.0000000    0.3545935
 583.0499878    0.3619437
 583.0999756    0.3650286
 583.1500244    0.3628727
 583.2000122    0.3640135
 583.2500000    0.3567331
 583.2999878    0.3571795
 583.3499756    0.3539392
 583.4000244    0.3471845
 583.4500122    0.3407358
 583.5000000    0.3289012
 583.5499878    0.3161729
 583.5999756    0.3084699
 583.6500244    0.3085257
 583.7000122    0.3137022
 583.7500000    0.3102333
 583.7999878    0.3084686
 583.8499756    0.3093336
 583.9000244    0.3123752
 583.9500122    0.3112100
 584.0000000    0.3081155
 584.0499878    0.3024888
 584.0999756    0.2995349
 584.1500244    0.2994344
 584.2000122    0.3000249
 584.2500000    0.2962175
 584.2999878    0.2945355
 584.3499756    0.2830418
 584.4000244    0.2781152
 584.4500122    0.2729056
 584.5000000    0.2662953
 584.5499878    0.2671094
 584.5999756    0.2731307
 584.6500244    0.2779966
 584.7000122    0.2845533
 584.7500000    0.2916277
 584.7999878    0.2882634
 584.8499756    0.2932048
 584.9000244    0.2984091
 584.9500122    0.3027661
 585.0000000    0.3003381
 585.0499878    0.2979016
 585.0999756    0.2944796
 585.1500244    0.2951866
 585.2000122    0.3006319
 585.2500000    0.3073856
 585.2999878    0.3112279
 585.3499756    0.3079560
 585.4000244    0.3006488
 585.4500122    0.3062506
 585.5000000    0.2975781
 585.5499878    0.2999475
 585.5999756    0.2991520
 585.6500244    0.3040411
 585.7000122    0.3055526
 585.7500000    0.3070953
 585.7999878    0.3047132
 585.8499756    0.3002938
 585.9000244    0.3028058
 585.9500122    0.3027561
 586.0000000    0.3074583
 586.0499878    0.3036714
 586.0999756    0.3037063
 586.1500244    0.3011362
 586.2000122    0.2991682
 586.2500000    0.3003535
 586.2999878    0.2980391
 586.3499756    0.2922207
 586.4000244    0.2923892
 586.4500122    0.2914475
 586.5000000    0.2993610
 586.5499878    0.3001032
 586.5999756    0.2985874
 586.6500244    0.3030791
 586.7000122    0.2998075
 586.7500000    0.3072682
 586.7999878    0.3081324
 586.8499756    0.3102820
 586.9000244    0.3137989
 586.9500122    0.3132187
 587.0000000    0.3166454
 587.0499878    0.3152938
 587.0999756    0.3206450
 587.1500244    0.3173914
 587.2000122    0.3126575
 587.2500000    0.3144841
 587.2999878    0.3201722
 587.3499756    0.3229568
 587.4000244    0.3211832
 587.4500122    0.3077291
 587.5000000    0.3021861
 587.5499878    0.3003858
 587.5999756    0.2967291
 587.6500244    0.2923592
 587.7000122    0.2818773
 587.7500000    0.2809351
 587.7999878    0.2782475
 587.8499756    0.2743824
 587.9000244    0.2678893
 587.9500122    0.2652535
 588.0000000    0.2617664
 588.0499878    0.2630686
 588.0999756    0.2618283
 588.1500244    0.2577622
 588.2000122    0.2610056
 588.2500000    0.2586917
 588.2999878    0.2615186
 588.3499756    0.2626183
 588.4000244    0.2611305
 588.4500122    0.2624925
 588.5000000    0.2523765
 588.5499878    0.2433743
 588.5999756    0.2441321
 588.6500244    0.2471977
 588.7000122    0.2456479
 588.7500000    0.2408728
 588.7999878    0.2362589
 588.8499756    0.2369461
 588.9000244    0.2336542
 588.9500122    0.2285080
 589.0000000    0.2271298
 589.0499878    0.2285338
 589.0999756    0.2340947
 589.1500244    0.2349608
 589.2000122    0.2309272
 589.2500000    0.2299749
 589.2999878    0.2293224
 589.3499756    0.2224212
 589.4000244    0.2202573
 589.4500122    0.2191602
 589.5000000    0.2182182
 589.5499878    0.2162752
 589.5999756    0.2239211
 589.6500244    0.2252079
 589.7000122    0.2232537
 589.7500000    0.2266325
 589.7999878    0.2260559
 589.8499756    0.2292408
 589.9000244    0.2353809
 589.9500122    0.2336472
 590.0000000    0.2344652
 590.0499878    0.2367344
 590.0999756    0.2372641
 590.1500244    0.2353343
 590.2000122    0.2346614
 590.2500000    0.2333880
 590.2999878    0.2316314
 590.3499756    0.2275980
 590.4000244    0.2294169
 590.4500122    0.2231855
 590.5000000    0.2260981
 590.5499878    0.2279066
 590.5999756    0.2226220
 590.6500244    0.2216065
 590.7000122    0.2236826
 590.7500000    0.2311314
 590.7999878    0.2376847
 590.8499756    0.2462718
 590.9000244    0.2522643
 590.9500122    0.2484081
 591.0000000    0.2428054
 591.0499878    0.2386504
 591.0999756    0.2436574
 591.1500244    0.2515079
 591.2000122    0.2621105
 591.2500000    0.2743276
 591.2999878    0.2767782
 591.3499756    0.2881774
 591.4000244    0.2943903
 591.4500122    0.2985274
 591.5000000    0.3046432
 591.5499878    0.3135262
 591.5999756    0.3162483
 591.6500244    0.3162775
 591.7000122    0.3165143
 591.7500000    0.3280920
 591.7999878    0.3354026
 591.8499756    0.3404669
 591.9000244    0.3455153
 591.9500122    0.3476131
 592.0000000    0.3493162
 592.0499878    0.3511623
 592.0999756    0.3505667
 592.1500244    0.3515516
 592.2000122    0.3456247
 592.2500000    0.3435847
 592.2999878    0.3425076
 592.3499756    0.3447500
 592.4000244    0.3474613
 592.4500122    0.3448578
 592.5000000    0.3522021
 592.5499878    0.3490977
 592.5999756    0.3529456
 592.6500244    0.3523712
 592.7000122    0.3516921
 592.7500000    0.3564177
 592.7999878    0.3545887
 592.8499756    0.3572868
 592.9000244    0.3606457
 592.9500122    0.3646730
 593.0000000    0.3633433
 593.0499878    0.3671727
 593.0999756    0.3678319
 593.1500244    0.3667673
 593.2000122    0.3695558
 593.2500000    0.3708684
 593.2999878    0.3718477
 593.3499756    0.3711443
 593.4000244    0.3752477
 593.4500122    0.3790703
 593.5000000    0.3847035
 593.5499878    0.3850183
 593.5999756    0.3887925
 593.6500244    0.3836230
 593.7000122    0.3821324
 593.7500000    0.3808061
 593.7999878    0.3763542
 593.8499756    0.3860998
 593.9000244    0.3918665
 593.9500122    0.4049369
 594.0000000    0.4035225
 594.0499878    0.3998443
 594.0999756    0.3981077
 594.1500244    0.3999523
 594.2000122    0.3998465
 594.2500000    0.3958950
 594.2999878    0.3913015
 594.3499756    0.3918083
 594.4000244    0.3895510
 594.4500122    0.3901298
 594.5000000    0.3959489
 594.5499878    0.3983908
 594.5999756    0.3948999
 594.6500244    0.3941795
 594.7000122    0.3873235
 594.7500000    0.3893708
 594.7999878    0.3888393
 594.8499756    0.3925766
 594.9000244    0.4009007
 594.9500122    0.4015211
 595.0000000    0.4054960
 595.0499878    0.4067686
 595.0999756    0.4066517
 595.1500244    0.4091129
 595.2000122    0.4102876
 595.2500000    0.4166443
 595.2999878    0.4177473
 595.3499756    0.4141061
 595.4000244    0.4077894
 595.4500122    0.4053205
 595.5000000    0.4036361
 595.5499878    0.4052680
 595.5999756    0.4000809
 595.6500244    0.4043717
 595.7000122    0.4094737
 595.7500000    0.4053739
 595.7999878    0.4077351
 595.8499756    0.4054685
 595.9000244    0.4050556
 595.9500122    0.3996657
 596.0000000    0.3989227
 596.0499878    0.3916801
 596.0999756    0.3891036
 596.1500244    0.3861257
 596.2000122    0.3782841
 596.2500000    0.3717559
 596.2999878    0.3636386
 596.3499756    0.3572104
 596.4000244    0.3530299
 596.4500122    0.3529790
 596.5000000    0.3468406
 596.5499878    0.3436949
 596.5999756    0.3471563
 596.6500244    0.3512350
 596.7000122    0.3517095
 596.7500000    0.3577349
 596.7999878    0.3593338
 596.8499756    0.3687020
 596.9000244    0.3659699
 596.9500122    0.3601833
 597.0000000    0.3589353
 597.0499878    0.3607192
 597.0999756    0.3595191
 597.1500244    0.3580257
 597.2000122    0.3582264
 597.2500000    0.3556627
 597.2999878    0.3580738
 597.3499756    0.3573575
 597.4000244    0.3595812
 597.4500122    0.3582092
 597.5000000    0.3652587
 597.5499878    0.3697226
 597.5999756    0.3713390
 597.6500244    0.3719996
 597.7000122    0.3754771
 597.7500000    0.3746219
 597.7999878    0.3690997
 597.8499756    0.3686092
 597.9000244    0.3673549
 597.9500122    0.3665074
 598.0000000    0.3604336
 598.0499878    0.3606260
 598.0999756    0.3592766
 598.1500244    0.3627027
 598.2000122    0.3629606
 598.2500000    0.3645287
 598.2999878    0.3636281
 598.3499756    0.3634813
 598.4000244    0.3712629
 598.4500122    0.3737738
 598.5000000    0.3753799
 598.5499878    0.3703921
 598.5999756    0.3668289
 598.6500244    0.3624128
 598.7000122    0.3568016
 598.7500000    0.3480145
 598.7999878    0.3374896
 598.8499756    0.3397460
 598.9000244    0.3374474
 598.9500122    0.3463958
 599.0000000    0.3453649
 599.0499878    0.3439270
 599.0999756    0.3388975
 599.1500244    0.3376134
 599.2000122    0.3443795
 599.2500000    0.3475477
 599.2999878    0.3500048
 599.3499756    0.3531031
 599.4000244    0.3511113
 599.4500122    0.3535921
 599.5000000    0.3582886
 599.5499878    0.3550578
 599.5999756    0.3503350
 599.6500244    0.3518779
 599.7000122    0.3446326
 599.7500000    0.3401510
 599.7999878    0.3388544
 599.8499756    0.3403614
 599.9000244    0.3304151
 599.9500122    0.3203917
 600.0000000    0.3123865
 600.0499878    0.3109481
 600.0999756    0.3114936
 600.1500244    0.3125528
 600.2000122    0.3126079
 600.2500000    0.3160623
 600.2999878    0.3144052
 600.3499756    0.3131616
 600.4000244    0.3141401
 600.4500122    0.3128535
 600.5000000    0.3129230
 600.5499878    0.3156343
 600.5999756    0.3145529
 600.6500244    0.3154364
 600.7000122    0.3152748
 600.7500000    0.3148805
 600.7999878    0.3163316
 600.8499756    0.3118672
 600.9000244    0.3045929
 600.9500122    0.3020060
 601.0000000    0.3068974
 601.0499878    0.3131570
 601.0999756    0.3190012
 601.1500244    0.3143823
 601.2000122    0.3162219
 601.2500000    0.3133961
 601.2999878    0.3095197
 601.3499756    0.3052743
 601.4000244    0.3079781
 601.4500122    0.3079224
 601.5000000    0.3144895
 601.5499878    0.3181903
 601.5999756    0.3271744
 601.6500244    0.3290533
 601.7000122    0.3280669
 601.7500000    0.3321935
 601.7999878    0.3356237
 601.8499756    0.3379045
 601.9000244    0.3416436
 601.9500122    0.3399954
 602.0000000    0.3364638
 602.0499878    0.3357121
 602.0999756    0.3402713
 602.1500244    0.3394072
 602.2000122    0.3369647
 602.2500000    0.3402861
 602.2999878    0.3354271
 602.3499756    0.3366404
 602.4000244    0.3406281
 602.4500122    0.3465307
 602.5000000    0.3492835
 602.5499878    0.3519807
 602.5999756    0.3556859
 602.6500244    0.3584353
 602.7000122    0.3623969
 602.7500000    0.3663982
 602.7999878    0.3716913
 602.8499756    0.3769526
 602.9000244    0.3751742
 602.9500122    0.3748066
 603.0000000    0.3748992
 603.0499878    0.3743439
 603.0999756    0.3734801
 603.1500244    0.3714715
 603.2000122    0.3707962
 603.2500000    0.3647757
 603.2999878    0.3624658
 603.3499756    0.3644257
 603.4000244    0.3655857
 603.4500122    0.3713038
 603.5000000    0.3750758
 603.5499878    0.3721729
 603.5999756    0.3686837
 603.6500244    0.3643976
 603.7000122    0.3623308
 603.7500000    0.3662095
 603.7999878    0.3635630
 603.8499756    0.3604285
 603.9000244    0.3637899
 603.9500122    0.3665518
 604.0000000    0.3712057
 604.0499878    0.3774252
 604.0999756    0.3794533
 604.1500244    0.3882039
 604.2000122    0.3879091
 604.2500000    0.3861254
 604.2999878    0.3814699
 604.3499756    0.3796821
 604.4000244    0.3700705
 604.4500122    0.3624566
 604.5000000    0.3556023
 604.5499878    0.3540493
 604.5999756    0.3502917
 604.6500244    0.3502760
 604.7000122    0.3436531
 604.7500000    0.3391895
 604.7999878    0.3349881
 604.8499756    0.3326708
 604.9000244    0.3298863
 604.9500122    0.3282474
 605.0000000    0.3294891
 605.0499878    0.3302300
 605.0999756    0.3340326
 605.1500244    0.3287945
 605.2000122    0.3269482
 605.2500000    0.3288015
 605.2999878    0.3241112
 605.3499756    0.3267093
 605.4000244    0.3343245
 605.4500122    0.3405219
 605.5000000    0.3457049
 605.5499878    0.3495138
 605.5999756    0.3546432
 605.6500244    0.3600243
 605.7000122    0.3603325
 605.7500000    0.3654185
 605.7999878    0.3685375
 605.8499756    0.3753399
 605.9000244    0.3768902
 605.9500122    0.3816392
 606.0000000    0.3928612
 606.0499878    0.3978850
 606.0999756    0.3995499
 606.1500244    0.3957141
 606.2000122    0.3942765
 606.2500000    0.3926732
 606.2999878    0.3879119
 606.3499756    0.3879235
 606.4000244    0.3923160
 606.4500122    0.3875992
 606.5000000    0.3826284
 606.5499878    0.3709625
 606.5999756    0.3645104
 606.6500244    0.3535326
 606.7000122    0.3464745
 606.7500000    0.3351375
 606.7999878    0.3289064
 606.8499756    0.3230611
 606.9000244    0.3123592
 606.9500122    0.3041690
 607.0000000    0.2924007
 607.0499878    0.2836163
 607.0999756    0.2750567
 607.1500244    0.2618634
 607.2000122    0.2484044
 607.2500000    0.2377608
 607.2999878    0.2373199
 607.3499756    0.2444730
 607.4000244    0.2432284
 607.4500122    0.2348569
 607.5000000    0.2273512
 607.5499878    0.2227919
 607.5999756    0.2224268
 607.6500244    0.2259517
 607.7000122    0.2256006
 607.7500000    0.2279187
 607.7999878    0.2349039
 607.8499756    0.2377562
 607.9000244    0.2383151
 607.9500122    0.2373401
 608.0000000    0.2382973
 608.0499878    0.2393052
 608.0999756    0.2458772
 608.1500244    0.2581422
 608.2000122    0.2688492
 608.2500000    0.2823418
 608.2999878    0.2916535
 608.3499756    0.2922468
 608.4000244    0.2973185
 608.4500122    0.3038311
 608.5000000    0.3047509
 608.5499878    0.3118261
 608.5999756    0.3112257
 608.6500244    0.3071060
 608.7000122    0.3135435
 608.7500000    0.3143999
 608.7999878    0.3221657
 608.8499756    0.3218642
 608.9000244    0.3211863
 608.9500122    0.3176315
 609.0000000    0.3178276
 609.0499878    0.3199069
 609.0999756    0.3200125
 609.1500244    0.3117291
 609.2000122    0.3211499
 609.2500000    0.3234743
 609.2999878    0.3365302
 609.3499756    0.3410792
 609.4000244    0.3421573
 609.4500122    0.3386140
 609.5000000    0.3435383
 609.5499878    0.3608741
 609.5999756    0.3690171
 609.6500244    0.3703304
 609.7000122    0.3673715
 609.7500000    0.3575925
 609.7999878    0.3506168
 609.8499756    0.3432837
 609.9000244    0.3382529
 609.9500122    0.3413500
 610.0000000    0.3402965
 610.0499878    0.3437912
 610.0999756    0.3451471
 610.1500244    0.3553256
 610.2000122    0.3529694
 610.2500000    0.3441677
 610.2999878    0.3419608
 610.3499756    0.3350358
 610.4000244    0.3297548
 610.4500122    0.3244955
 610.5000000    0.3209396
 610.5499878    0.3209457
 610.5999756    0.3193113
 610.6500244    0.3228240
 610.7000122    0.3165173
 610.7500000    0.3157229
 610.7999878    0.3079006
 610.8499756    0.2995331
 610.9000244    0.2930296
 610.9500122    0.2915285
 611.0000000    0.2891956
 611.0499878    0.2940945
 611.0999756    0.2915420
 611.1500244    0.2880032
 611.2000122    0.2907803
 611.2500000    0.2947737
 611.2999878    0.2918031
 611.3499756    0.2857135
 611.4000244    0.2932163
 611.4500122    0.2981419
 611.5000000    0.3033095
 611.5499878    0.3070697
 611.5999756    0.3087224
 611.6500244    0.3098809
 611.7000122    0.3049611
 611.7500000    0.3029773
 611.7999878    0.3009358
 611.8499756    0.2982547
 611.9000244    0.3057036
 611.9500122    0.3054524
 612.0000000    0.3085966
 612.0499878    0.3139020
 612.0999756    0.3164884
 612.1500244    0.3128470
 612.2000122    0.3098212
 612.2500000    0.3133844
 612.2999878    0.3183484
 612.3499756    0.3221150
 612.4000244    0.3196004
 612.4500122    0.3272429
 612.5000000    0.3309305
 612.5499878    0.3354165
 612.5999756    0.3324445
 612.6500244    0.3383037
 612.7000122    0.3356476
 612.7500000    0.3296635
 612.7999878    0.3298756
 612.8499756    0.3255921
 612.9000244    0.3253396
 612.9500122    0.3233355
 613.0000000    0.3187080
 613.0499878    0.3182843
 613.0999756    0.3120520
 613.1500244    0.3126832
 613.2000122    0.3113390
 613.2500000    0.3102567
 613.2999878    0.3065682
 613.3499756    0.3065034
 613.4000244    0.3111513
 613.4500122    0.3195902
 613.5000000    0.3189561
 613.5499878    0.3184119
 613.5999756    0.3165604
 613.6500244    0.3111324
 613.7000122    0.3104922
 613.7500000    0.3067535
 613.7999878    0.3075138
 613.8499756    0.3007320
 613.9000244    0.2999209
 613.9500122    0.3040195
 614.0000000    0.3056526
 614.0499878    0.3088577
 614.0999756    0.3128361
 614.1500244    0.3205393
 614.2000122    0.3298638
 614.2500000    0.3341831
 614.2999878    0.3327165
 614.3499756    0.3301753
 614.4000244    0.3242357
 614.4500122    0.3219979
 614.5000000    0.3252550
 614.5499878    0.3217498
 614.5999756    0.3239672
 614.6500244    0.3242503
 614.7000122    0.3210447
 614.7500000    0.3184131
 614.7999878    0.3180255
 614.8499756    0.3156303
 614.9000244    0.3190714
 614.9500122    0.3174451
 615.0000000    0.3133638
 615.0499878    0.3138008
 615.0999756    0.3108357
 615.1500244    0.3053777
 615.2000122    0.3073979
 615.2500000    0.3103600
 615.2999878    0.3158572
 615.3499756    0.3190584
 615.4000244    0.3200778
 615.4500122    0.3214870
 615.5000000    0.3178339
 615.5499878    0.3152882
 615.5999756    0.3081418
 615.6500244    0.2962112
 615.7000122    0.2936917
 615.7500000    0.2893301
 615.7999878    0.2888934
 615.8499756    0.2848327
 615.9000244    0.2848190
 615.9500122    0.2787365
 616.0000000    0.2696194
 616.0499878    0.2612695
 616.0999756    0.2548403
 616.1500244    0.2501259
 616.2000122    0.2451588
 616.2500000    0.2426770
 616.2999878    0.2287559
 616.3499756    0.2190113
 616.4000244    0.2156568
 616.4500122    0.2130612
 616.5000000    0.2073884
 616.5499878    0.2039276
 616.5999756    0.2055544
 616.6500244    0.2123451
 616.7000122    0.2126534
 616.7500000    0.2126199
 616.7999878    0.2104890
 616.8499756    0.2081434
 616.9000244    0.2082980
 616.9500122    0.2177340
 617.0000000    0.2184673
 617.0499878    0.2223307
 617.0999756    0.2294194
 617.1500244    0.2284972
 617.2000122    0.2270623
 617.2500000    0.2188243
 617.2999878    0.2153932
 617.3499756    0.2082311
 617.4000244    0.2087909
 617.4500122    0.2062915
 617.5000000    0.1957140
 617.5499878    0.1955852
 617.5999756    0.1960112
 617.6500244    0.1951796
 617.7000122    0.1946928
 617.7500000    0.1878486
 617.7999878    0.1875529
 617.8499756    0.1836087
 617.9000244    0.1806167
 617.9500122    0.1778410
 618.0000000    0.1751385
 618.0499878    0.1681327
 618.0999756    0.1691705
 618.1500244    0.1613876
 618.2000122    0.1650401
 618.2500000    0.1602766
 618.2999878    0.1656395
 618.3499756    0.1702090
 618.4000244    0.1703883
 618.4500122    0.1722849
 618.5000000    0.1780884
 618.5499878    0.1855114
 618.5999756    0.1887255
 618.6500244    0.1954924
 618.7000122    0.2009198
 618.7500000    0.2074517
 618.7999878    0.2079954
 618.8499756    0.2084181
 618.9000244    0.2076658
 618.9500122    0.2089090
 619.0000000    0.2140820
 619.0499878    0.2103556
 619.0999756    0.2032241
 619.1500244    0.2035394
 619.2000122    0.2050048
 619.2500000    0.2061160
 619.2999878    0.2009231
 619.3499756    0.1971047
 619.4000244    0.1955416
 619.4500122    0.2000903
 619.5000000    0.2073074
 619.5499878    0.2173208
 619.5999756    0.2199512
 619.6500244    0.2222597
 619.7000122    0.2233249
 619.7500000    0.2258327
 619.7999878    0.2251303
 619.8499756    0.2204715
 619.9000244    0.2234044
 619.9500122    0.2169699
 620.0000000    0.2209697
 620.0499878    0.2292496
 620.0999756    0.2308116
 620.1500244    0.2332669
 620.2000122    0.2377792
 620.2500000    0.2436672
 620.2999878    0.2540119
 620.3499756    0.2612756
 620.4000244    0.2694444
 620.4500122    0.2785158
 620.5000000    0.2795274
 620.5499878    0.2761148
 620.5999756    0.2797963
 620.6500244    0.2837603
 620.7000122    0.2832026
 620.7500000    0.2886116
 620.7999878    0.2874408
 620.8499756    0.2861037
 620.9000244    0.2969631
 620.9500122    0.3083311
 621.0000000    0.3174819
 621.0499878    0.3198165
 621.0999756    0.3250759
 621.1500244    0.3331545
 621.2000122    0.3429009
 621.2500000    0.3463110
 621.2999878    0.3475958
 621.3499756    0.3517785
 621.4000244    0.3531949
 621.4500122    0.3644881
 621.5000000    0.3717347
 621.5499878    0.3721581
 621.5999756    0.3743511
 621.6500244    0.3708417
 621.7000122    0.3693585
 621.7500000    0.3725415
 621.7999878    0.3760025
 621.8499756    0.3666357
 621.9000244    0.3601404
 621.9500122    0.3551961
 622.0000000    0.3490164
 622.0499878    0.3469671
 622.0999756    0.3457076
 622.1500244    0.3489698
 622.2000122    0.3661810
 622.2500000    0.3723772
 622.2999878    0.3747233
 622.3499756    0.3849984
 622.4000244    0.3855871
 622.4500122    0.3892455
 622.5000000    0.3884193
 622.5499878    0.3911211
 622.5999756    0.3885441
 622.6500244    0.3807260
 622.7000122    0.3714032
 622.7500000    0.3707479
 622.7999878    0.3640291
 622.8499756    0.3620896
 622.9000244    0.3595769
 622.9500122    0.3581984
 623.0000000    0.3572216
 623.0499878    0.3556462
 623.0999756    0.3534535
 623.1500244    0.3553537
 623.2000122    0.3614970
 623.2500000    0.3655507
 623.2999878    0.3754099
 623.3499756    0.3786765
 623.4000244    0.3820783
 623.4500122    0.3831142
 623.5000000    0.3820645
 623.5499878    0.3856736
 623.5999756    0.3816043
 623.6500244    0.3869145
 623.7000122    0.3986430
 623.7500000    0.4111457
 623.7999878    0.4149160
 623.8499756    0.4165313
 623.9000244    0.4234290
 623.9500122    0.4226941
 624.0000000    0.4242317
 624.0499878    0.4218312
 624.0999756    0.4198233
 624.1500244    0.4179831
 624.2000122    0.4094393
 624.2500000    0.4079351
 624.2999878    0.3994054
 624.3499756    0.3989266
 624.4000244    0.3962427
 624.4500122    0.3974199
 624.5000000    0.3944703
 624.5499878    0.3950278
 624.5999756    0.4007555
 624.6500244    0.4041440
 624.7000122    0.4047322
 624.7500000    0.4017242
 624.7999878    0.3997692
 624.8499756    0.4062733
 624.9000244    0.3989171
 624.9500122    0.3903371
 625.0000000    0.3816993
 625.0499878    0.3811491
 625.0999756    0.3808041
 625.1500244    0.3803307
 625.2000122    0.3706658
 625.2500000    0.3636704
 625.2999878    0.3600670
 625.3499756    0.3599350
 625.4000244    0.3592629
 625.4500122    0.3548100
 625.5000000    0.3507363
 625.5499878    0.3520716
 625.5999756    0.3496700
 625.6500244    0.3409640
 625.7000122    0.3360967
 625.7500000    0.3405719
 625.7999878    0.3389546
 625.8499756    0.3402569
 625.9000244    0.3353198
 625.9500122    0.3334599
 626.0000000    0.3370439
 626.0499878    0.3414124
 626.0999756    0.3440224
 626.1500244    0.3465578
 626.2000122    0.3485270
 626.2500000    0.3448624
 626.2999878    0.3416653
 626.3499756    0.3353970
 626.4000244    0.3269411
 626.4500122    0.3284656
 626.5000000    0.3230481
 626.5499878    0.3248628
 626.5999756    0.3266187
 626.6500244    0.3210555
 626.7000122    0.3204822
 626.7500000    0.3226548
 626.7999878    0.3236313
 626.8499756    0.3246301
 626.9000244    0.3287874
 626.9500122    0.3354387
 627.0000000    0.3414116
 627.0499878    0.3416915
 627.0999756    0.3454204
 627.1500244    0.3559136
 627.2000122    0.3592842
 627.2500000    0.3622614
 627.2999878    0.3589450
 627.3499756    0.3616960
 627.4000244    0.3600200
 627.4500122    0.3577169
 627.5000000    0.3576537
 627.5499878    0.3567994
 627.5999756    0.3506009
 627.6500244    0.3551685
 627.7000122    0.3527840
 627.7500000    0.3617300
 627.7999878    0.3693973
 627.8499756    0.3695410
 627.9000244    0.3697510
 627.9500122    0.3642814
 628.0000000    0.3623811
 628.0499878    0.3625875
 628.0999756    0.3591449
 628.1500244    0.3588537
 628.2000122    0.3538440
 628.2500000    0.3519088
 628.2999878    0.3536665
 628.3499756    0.3561368
 628.4000244    0.3640119
 628.4500122    0.3619668
 628.5000000    0.3656661
 628.5499878    0.3706114
 628.5999756    0.3668455
 628.6500244    0.3706221
 628.7000122    0.3743048
 628.7500000    0.3800720
 628.7999878    0.3823211
 628.8499756    0.3833269
 628.9000244    0.3924589
 628.9500122    0.3969608
 629.0000000    0.3994378
 629.0499878    0.3990173
 629.0999756    0.3976985
 629.1500244    0.3981266
 629.2000122    0.3959781
 629.2500000    0.3955555
 629.2999878    0.3863300
 629.3499756    0.3842491
 629.4000244    0.3797799
 629.4500122    0.3748251
 629.5000000    0.3781641
 629.5499878    0.3809661
 629.5999756    0.3844205
 629.6500244    0.3848310
 629.7000122    0.3863742
 629.7500000    0.3932889
 629.7999878    0.3949146
 629.8499756    0.3929853
 629.9000244    0.3870007
 629.9500122    0.3874293
 630.0000000    0.3809864
 630.0499878    0.3786844
 630.0999756    0.3768449
 630.1500244    0.3813334
 630.2000122    0.3807222
 630.2500000    0.3786554
 630.2999878    0.3714162
 630.3499756    0.3651425
 630.4000244    0.3638642
 630.4500122    0.3639720
 630.5000000    0.3639585
 630.5499878    0.3597405
 630.5999756    0.3542771
 630.6500244    0.3521172
 630.7000122    0.3491575
 630.7500000    0.3463387
 630.7999878    0.3474945
 630.8499756    0.3418064
 630.9000244    0.3406409
 630.9500122    0.3460868
 631.0000000    0.3359149
 631.0499878    0.3320327
 631.0999756    0.3348360
 631.1500244    0.3385838
 631.2000122    0.3468015
 631.2500000    0.3528461
 631.2999878    0.3575487
 631.3499756    0.3613109
 631.4000244    0.3585975
 631.4500122    0.3625597
 631.5000000    0.3588206
 631.5499878    0.3595785
 631.5999756    0.3561637
 631.6500244    0.3553275
 631.7000122    0.3514786
 631.7500000    0.3427305
 631.7999878    0.3432400
 631.8499756    0.3446599
 631.9000244    0.3466648
 631.9500122    0.3530102
 632.0000000    0.3571905
 632.0499878    0.3587972
 632.0999756    0.3627441
 632.1500244    0.3644474
 632.2000122    0.3602719
 632.2500000    0.3578305
 632.2999878    0.3583240
 632.3499756    0.3564991
 632.4000244    0.3534797
 632.4500122    0.3522191
 632.5000000    0.3486683
 632.5499878    0.3487285
 632.5999756    0.3505872
 632.6500244    0.3423403
 632.7000122    0.3414430
 632.7500000    0.3340140
 632.7999878    0.3345897
 632.8499756    0.3295919
 632.9000244    0.3243339
 632.9500122    0.3186924
 633.0000000    0.3085313
 633.0499878    0.3015698
 633.0999756    0.2953035
 633.1500244    0.2900046
 633.2000122    0.2859259
 633.2500000    0.2820329
 633.2999878    0.2740650
 633.3499756    0.2781990
 633.4000244    0.2755457
 633.4500122    0.2775489
 633.5000000    0.2784290
 633.5499878    0.2772799
 633.5999756    0.2815044
 633.6500244    0.2791897
 633.7000122    0.2854531
 633.7500000    0.2891373
 633.7999878    0.2877137
 633.8499756    0.2893350
 633.9000244    0.2947759
 633.9500122    0.2949507
 634.0000000    0.2970622
 634.0499878    0.3031821
 634.0999756    0.3062526
 634.1500244    0.3094428
 634.2000122    0.3135598
 634.2500000    0.3180838
 634.2999878    0.3225161
 634.3499756    0.3350829
 634.4000244    0.3368500
 634.4500122    0.3406335
 634.5000000    0.3431046
 634.5499878    0.3433498
 634.5999756    0.3376438
 634.6500244    0.3339236
 634.7000122    0.3368988
 634.7500000    0.3423903
 634.7999878    0.3410355
 634.8499756    0.3337245
 634.9000244    0.3279530
 634.9500122    0.3193631
 635.0000000    0.3157802
 635.0499878    0.3109919
 635.0999756    0.3108743
 635.1500244    0.3018104
 635.2000122    0.3012532
 635.2500000    0.2973826
 635.2999878    0.2918679
 635.3499756    0.2863022
 635.4000244    0.2862467
 635.4500122    0.2811069
 635.5000000    0.2877812
 635.5499878    0.2935645
 635.5999756    0.2945068
 635.6500244    0.3060122
 635.7000122    0.3116827
 635.7500000    0.3083283
 635.7999878    0.3120941
 635.8499756    0.3118065
 635.9000244    0.3155495
 635.9500122    0.3169890
 636.0000000    0.3146702
 636.0499878    0.3239473
 636.0999756    0.3336049
 636.1500244    0.3428312
 636.2000122    0.3499213
 636.2500000    0.3572518
 636.2999878    0.3615249
 636.3499756    0.3609237
 636.4000244    0.3613970
 636.4500122    0.3671794
 636.5000000    0.3713486
 636.5499878    0.3707224
 636.5999756    0.3810758
 636.6500244    0.3858108
 636.7000122    0.3841434
 636.7500000    0.3848439
 636.7999878    0.3836241
 636.8499756    0.3882511
 636.9000244    0.3874393
 636.9500122    0.3892813
 637.0000000    0.3908607
 637.0499878    0.3946938
 637.0999756    0.3926628
 637.1500244    0.3918389
 637.2000122    0.3938636
 637.2500000    0.3939886
 637.2999878    0.3951997
 637.3499756    0.3961551
 637.4000244    0.3964358
 637.4500122    0.3919087
 637.5000000    0.3885357
 637.5499878    0.3878805
 637.5999756    0.3856218
 637.6500244    0.3869510
 637.7000122    0.3888251
 637.7500000    0.3883255
 637.7999878    0.3870166
 637.8499756    0.3818882
 637.9000244    0.3796506
 637.9500122    0.3790013
 638.0000000    0.3827930
 638.0499878    0.3842672
 638.0999756    0.3912186
 638.1500244    0.3934338
 638.2000122    0.3973740
 638.2500000    0.3936700
 638.2999878    0.3901146
 638.3499756    0.3858421
 638.4000244    0.3871296
 638.4500122    0.3869198
 638.5000000    0.3883397
 638.5499878    0.3865433
 638.5999756    0.3874049
 638.6500244    0.3940901
 638.7000122    0.3938173
 638.7500000    0.3955851
 638.7999878    0.3982950
 638.8499756    0.3939209
 638.9000244    0.3984131
 638.9500122    0.3972118
 639.0000000    0.3965840
 639.0499878    0.3991633
 639.0999756    0.4026722
 639.1500244    0.4022446
 639.2000122    0.4006588
 639.2500000    0.4065438
 639.2999878    0.4132698
 639.3499756    0.4211430
 639.4000244    0.4211172
 639.4500122    0.4228977
 639.5000000    0.4189969
 639.5499878    0.4229392
 639.5999756    0.4267048
 639.6500244    0.4262942
 639.7000122    0.4219885
 639.7500000    0.4169945
 639.7999878    0.4150491
 639.8499756    0.4123414
 639.9000244    0.4132902
 639.9500122    0.4118729
 640.0000000    0.4128221
 640.0499878    0.4171574
 640.0999756    0.4239665
 640.1500244    0.4209824
 640.2000122    0.4221196
 640.2500000    0.4195283
 640.2999878    0.4188325
 640.3499756    0.4262836
 640.4000244    0.4286508
 640.4500122    0.4210017
 640.5000000    0.4196855
 640.5499878    0.4124623
 640.5999756    0.4096887
 640.6500244    0.4131259
 640.7000122    0.4115949
 640.7500000    0.4088824
 640.7999878    0.4072793
 640.8499756    0.4128268
 640.9000244    0.4136860
 640.9500122    0.4144997
 641.0000000    0.4157869
 641.0499878    0.4187643
 641.0999756    0.4252687
 641.1500244    0.4248296
 641.2000122    0.4264266
 641.2500000    0.4257857
 641.2999878    0.4219129
 641.3499756    0.4197031
 641.4000244    0.4223118
 641.4500122    0.4164017
 641.5000000    0.4144672
 641.5499878    0.4143405
 641.5999756    0.4134761
 641.6500244    0.4182166
 641.7000122    0.4164600
 641.7500000    0.4149057
 641.7999878    0.4177116
 641.8499756    0.4155516
 641.9000244    0.4166841
 641.9500122    0.4200220
 642.0000000    0.4251709
 642.0499878    0.4269584
 642.0999756    0.4320350
 642.1500244    0.4327639
 642.2000122    0.4348077
 642.2500000    0.4402215
 642.2999878    0.4404784
 642.3499756    0.4333827
 642.4000244    0.4319590
 642.4500122    0.4368310
 642.5000000    0.4425563
 642.5499878    0.4438902
 642.5999756    0.4443365
 642.6500244    0.4453602
 642.7000122    0.4501697
 642.7500000    0.4550135
 642.7999878    0.4585641
 642.8499756    0.4654492
 642.9000244    0.4758331
 642.9500122    0.4884430
 643.0000000    0.4970340
 643.0499878    0.4971480
 643.0999756    0.5006912
 643.1500244    0.5056084
 643.2000122    0.5096932
 643.2500000    0.5149739
 643.2999878    0.5179940
 643.3499756    0.5240574
 643.4000244    0.5229102
 643.4500122    0.5264289
 643.5000000    0.5230914
 643.5499878    0.5254629
 643.5999756    0.5287200
 643.6500244    0.5220605
 643.7000122    0.5178275
 643.7500000    0.5152115
 643.7999878    0.5127740
 643.8499756    0.5109451
 643.9000244    0.5040812
 643.9500122    0.4963967
 644.0000000    0.4926567
 644.0499878    0.4882182
 644.0999756    0.4881982
 644.1500244    0.4865172
 644.2000122    0.4843470
 644.2500000    0.4830831
 644.2999878    0.4824640
 644.3499756    0.4754703
 644.4000244    0.4756915
 644.4500122    0.4752506
 644.5000000    0.4766519
 644.5499878    0.4731238
 644.5999756    0.4744959
 644.6500244    0.4783981
 644.7000122    0.4847583
 644.7500000    0.4866434
 644.7999878    0.4896570
 644.8499756    0.4930045
 644.9000244    0.4874908
 644.9500122    0.4872519
 645.0000000    0.4900382
 645.0499878    0.4905266
 645.0999756    0.4861685
 645.1500244    0.4820997
 645.2000122    0.4765553
 645.2500000    0.4806633
 645.2999878    0.4788997
 645.3499756    0.4733123
 645.4000244    0.4706419
 645.4500122    0.4622002
 645.5000000    0.4564479
 645.5499878    0.4529864
 645.5999756    0.4526759
 645.6500244    0.4497451
 645.7000122    0.4457601
 645.7500000    0.4483621
 645.7999878    0.4487535
 645.8499756    0.4535075
 645.9000244    0.4478133
 645.9500122    0.4502478
 646.0000000    0.4563423
 646.0499878    0.4581568
 646.0999756    0.4528191
 646.1500244    0.4546098
 646.2000122    0.4495905
 646.2500000    0.4469377
 646.2999878    0.4467649
 646.3499756    0.4441359
 646.4000244    0.4485666
 646.4500122    0.4493576
 646.5000000    0.4502453
 646.5499878    0.4531501
 646.5999756    0.4540931
 646.6500244    0.4477314
 646.7000122    0.4504547
 646.7500000    0.4576899
 646.7999878    0.4661400
 646.8499756    0.4712056
 646.9000244    0.4714000
 646.9500122    0.4708226
 647.0000000    0.4723957
 647.0499878    0.4674784
 647.0999756    0.4567680
 647.1500244    0.4484741
 647.2000122    0.4429898
 647.2500000    0.4389404
 647.2999878    0.4405295
 647.3499756    0.4419613
 647.4000244    0.4440330
 647.4500122    0.4398570
 647.5000000    0.4345318
 647.5499878    0.4258317
 647.5999756    0.4281482
 647.6500244    0.4371904
 647.7000122    0.4360258
 647.7500000    0.4379362
 647.7999878    0.4380169
 647.8499756    0.4429447
 647.9000244    0.4488901
 647.9500122    0.4420475
 648.0000000    0.4420103
 648.0499878    0.4463356
 648.0999756    0.4403449
 648.1500244    0.4378336
 648.2000122    0.4338400
 648.2500000    0.4315331
 648.2999878    0.4264299
 648.3499756    0.4248492
 648.4000244    0.4227871
 648.4500122    0.4168753
 648.5000000    0.4158598
 648.5499878    0.4149678
 648.5999756    0.4136062
 648.6500244    0.4164133
 648.7000122    0.4156812
 648.7500000    0.4131953
 648.7999878    0.4134874
 648.8499756    0.4075049
 648.9000244    0.4101711
 648.9500122    0.4119008
 649.0000000    0.4137646
 649.0499878    0.4083727
 649.0999756    0.4069812
 649.1500244    0.4016006
 649.2000122    0.4037791
 649.2500000    0.4030268
 649.2999878    0.4010036
 649.3499756    0.3975886
 649.4000244    0.3964967
 649.4500122    0.4060896
 649.5000000    0.4054489
 649.5499878    0.4089811
 649.5999756    0.4131600
 649.6500244    0.4134951
 649.7000122    0.4223696
 649.7500000    0.4272595
 649.7999878    0.4336619
 649.8499756    0.4416783
 649.9000244    0.4417265
 649.9500122    0.4474106
 650.0000000    0.4483059
 650.0499878    0.4577609
 650.0999756    0.4545452
 650.1500244    0.4563860
 650.2000122    0.4608561
 650.2500000    0.4600427
 650.2999878    0.4591185
 650.3499756    0.4635713
 650.4000244    0.4674089
 650.4500122    0.4671981
 650.5000000    0.4637467
 650.5499878    0.4675710
 650.5999756    0.4702562
 650.6500244    0.4716753
 650.7000122    0.4739077
 650.7500000    0.4730538
 650.7999878    0.4688019
 650.8499756    0.4668773
 650.9000244    0.4648808
 650.9500122    0.4657177
 651.0000000    0.4569903
 651.0499878    0.4472544
 651.0999756    0.4378910
 651.1500244    0.4311388
 651.2000122    0.4255004
 651.2500000    0.4242230
 651.2999878    0.4254919
 651.3499756    0.4274040
 651.4000244    0.4241981
 651.4500122    0.4232392
 651.5000000    0.4273742
 651.5499878    0.4242049
 651.5999756    0.4265078
 651.6500244    0.4208198
 651.7000122    0.4156206
 651.7500000    0.4090305
 651.7999878    0.4129640
 651.8499756    0.4096935
 651.9000244    0.4072264
 651.9500122    0.3980649
 652.0000000    0.3952889
 652.0499878    0.3945246
 652.0999756    0.4011603
 652.1500244    0.3999197
 652.2000122    0.4046779
 652.2500000    0.4030800
 652.2999878    0.4015974
 652.3499756    0.4077342
 652.4000244    0.4043035
 652.4500122    0.4079123
 652.5000000    0.4087881
 652.5499878    0.4088350
 652.5999756    0.4096312
 652.6500244    0.4152758
 652.7000122    0.4216728
 652.7500000    0.4231143
 652.7999878    0.4218834
 652.8499756    0.4193712
 652.9000244    0.4188105
 652.9500122    0.4161754
 653.0000000    0.4171787
 653.0499878    0.4152313
 653.0999756    0.4174141
 653.1500244    0.4182195
 653.2000122    0.4195727
 653.2500000    0.4207786
 653.2999878    0.4140126
 653.3499756    0.4083129
 653.4000244    0.4032576
 653.4500122    0.3962972
 653.5000000    0.3869509
 653.5499878    0.3836631
 653.5999756    0.3820847
 653.6500244    0.3827229
 653.7000122    0.3827182
 653.7500000    0.3863279
 653.7999878    0.3901037
 653.8499756    0.3900434
 653.9000244    0.3936138
 653.9500122    0.3966512
 654.0000000    0.4006519
 654.0499878    0.3987990
 654.0999756    0.3982791
 654.1500244    0.3980919
 654.2000122    0.3909095
 654.2500000    0.3885831
 654.2999878    0.3874424
 654.3499756    0.3848134
 654.4000244    0.3864235
 654.4500122    0.3862868
 654.5000000    0.3866372
 654.5499878    0.3867795
 654.5999756    0.3828770
 654.6500244    0.3760425
 654.7000122    0.3689111
 654.7500000    0.3760064
 654.7999878    0.3717352
 654.8499756    0.3677351
 654.9000244    0.3630567
 654.9500122    0.3683135
 655.0000000    0.3713405
 655.0499878    0.3724786
 655.0999756    0.3695956
 655.1500244    0.3664471
 655.2000122    0.3675137
 655.2500000    0.3697220
 655.2999878    0.3717400
 655.3499756    0.3732798
 655.4000244    0.3728621
 655.4500122    0.3684099
 655.5000000    0.3647413
 655.5499878    0.3519955
 655.5999756    0.3395937
 655.6500244    0.3353774
 655.7000122    0.3330317
 655.7500000    0.3226782
 655.7999878    0.3225511
 655.8499756    0.3172736
 655.9000244    0.3186291
 655.9500122    0.3163770
 656.0000000    0.3177959
 656.0499878    0.3205440
 656.0999756    0.3242802
 656.1500244    0.3240640
 656.2000122    0.3289301
 656.2500000    0.3309163
 656.2999878    0.3341972
 656.3499756    0.3385342
 656.4000244    0.3445700
 656.4500122    0.3453026
 656.5000000    0.3474714
 656.5499878    0.3508116
 656.5999756    0.3468952
 656.6500244    0.3495200
 656.7000122    0.3506283
 656.7500000    0.3544920
 656.7999878    0.3566006
 656.8499756    0.3560157
 656.9000244    0.3564323
 656.9500122    0.3647469
 657.0000000    0.3717346
 657.0499878    0.3803579
 657.0999756    0.3815436
 657.1500244    0.3846893
 657.2000122    0.3876042
 657.2500000    0.3886554
 657.2999878    0.3897643
 657.3499756    0.3920393
 657.4000244    0.3901536
 657.4500122    0.3866570
 657.5000000    0.3908235
 657.5499878    0.3909585
 657.5999756    0.3935246
 657.6500244    0.4016537
 657.7000122    0.4053040
 657.7500000    0.4152567
 657.7999878    0.4208205
 657.8499756    0.4237885
 657.9000244    0.4310585
 657.9500122    0.4358218
 658.0000000    0.4278500
 658.0499878    0.4220975
 658.0999756    0.4248052
 658.1500244    0.4258578
 658.2000122    0.4216626
 658.2500000    0.4173137
 658.2999878    0.4190174
 658.3499756    0.4167197
 658.4000244    0.4207883
 658.4500122    0.4193599
 658.5000000    0.4187246
 658.5499878    0.4165076
 658.5999756    0.4123227
 658.6500244    0.4134032
 658.7000122    0.4112702
 658.7500000    0.4103239
 658.7999878    0.4034696
 658.8499756    0.3955519
 658.9000244    0.3873410
 658.9500122    0.3839417
 659.0000000    0.3773468
 659.0499878    0.3723801
 659.0999756    0.3733703
 659.1500244    0.3666210
 659.2000122    0.3617041
 659.2500000    0.3567039
 659.2999878    0.3545628
 659.3499756    0.3486901
 659.4000244    0.3395431
 659.4500122    0.3341446
 659.5000000    0.3333248
 659.5499878    0.3372063
 659.5999756    0.3332439
 659.6500244    0.3315603
 659.7000122    0.3325548
 659.7500000    0.3366495
 659.7999878    0.3300985
 659.8499756    0.3235459
 659.9000244    0.3166265
 659.9500122    0.3084974
 660.0000000    0.3025723
 660.0499878    0.2978569
 660.0999756    0.2993995
 660.1500244    0.2977273
 660.2000122    0.3009267
 660.2500000    0.2957951
 660.2999878    0.2985955
 660.3499756    0.2953982
 660.4000244    0.2974243
 660.4500122    0.2990085
 660.5000000    0.3048460
 660.5499878    0.3076802
 660.5999756    0.3049583
 660.6500244    0.3079546
 660.7000122    0.3025478
 660.7500000    0.3065207
 660.7999878    0.3136832
 660.8499756    0.3160551
 660.9000244    0.3136184
 660.9500122    0.3102448
 661.0000000    0.3113360
 661.0499878    0.3138041
 661.0999756    0.3136073
 661.1500244    0.3173943
 661.2000122    0.3124705
 661.2500000    0.3108125
 661.2999878    0.3101304
 661.3499756    0.3145011
 661.4000244    0.3208100
 661.4500122    0.3218936
 661.5000000    0.3273880
 661.5499878    0.3297609
 661.5999756    0.3287401
 661.6500244    0.3309473
 661.7000122    0.3300885
 661.7500000    0.3313934
 661.7999878    0.3341509
 661.8499756    0.3352627
 661.9000244    0.3424985
 661.9500122    0.3490593
 662.0000000    0.3559059
 662.0499878    0.3589126
 662.0999756    0.3622465
 662.1500244    0.3634165
 662.2000122    0.3600729
 662.2500000    0.3557513
 662.2999878    0.3453252
 662.3499756    0.3435406
 662.4000244    0.3411132
 662.4500122    0.3372438
 662.5000000    0.3336543
 662.5499878    0.3290300
 662.5999756    0.3258428
 662.6500244    0.3269689
 662.7000122    0.3243077
 662.7500000    0.3221873
 662.7999878    0.3204816
 662.8499756    0.3161078
 662.9000244    0.3164880
 662.9500122    0.3237334
 663.0000000    0.3212487
 663.0499878    0.3228003
 663.0999756    0.3255097
 663.1500244    0.3348688
 663.2000122    0.3407754
 663.2500000    0.3426411
 663.2999878    0.3343386
 663.3499756    0.3371958
 663.4000244    0.3376984
 663.4500122    0.3413942
 663.5000000    0.3436352
 663.5499878    0.3444283
 663.5999756    0.3513798
 663.6500244    0.3523383
 663.7000122    0.3569130
 663.7500000    0.3605449
 663.7999878    0.3596899
 663.8499756    0.3637285
 663.9000244    0.3639808
 663.9500122    0.3659664
 664.0000000    0.3622601
 664.0499878    0.3692110
 664.0999756    0.3733010
 664.1500244    0.3816539
 664.2000122    0.3838117
 664.2500000    0.3883926
 664.2999878    0.3854319
 664.3499756    0.3898696
 664.4000244    0.3936674
 664.4500122    0.4001645
 664.5000000    0.4039134
 664.5499878    0.4026430
 664.5999756    0.4055527
 664.6500244    0.4026262
 664.7000122    0.4049669
 664.7500000    0.4121750
 664.7999878    0.4117200
 664.8499756    0.4138730
 664.9000244    0.4125507
 664.9500122    0.4153437
 665.0000000    0.4119401
 665.0499878    0.4142157
 665.0999756    0.4112272
 665.1500244    0.4129516
 665.2000122    0.4053344
 665.2500000    0.4005337
 665.2999878    0.3920576
 665.3499756    0.3878908
 665.4000244    0.3828312
 665.4500122    0.3816588
 665.5000000    0.3731865
 665.5499878    0.3727691
 665.5999756    0.3702080
 665.6500244    0.3681511
 665.7000122    0.3694279
 665.7500000    0.3720316
 665.7999878    0.3715285
 665.8499756    0.3769722
 665.9000244    0.3809034
 665.9500122    0.3828290
 666.0000000    0.3839651
 666.0499878    0.3831046
 666.0999756    0.3860251
 666.1500244    0.3820373
 666.2000122    0.3803446
 666.2500000    0.3845789
 666.2999878    0.3862018
 666.3499756    0.3753552
 666.4000244    0.3821555
 666.4500122    0.3826099
 666.5000000    0.3864942
 666.5499878    0.3921984
 666.5999756    0.3965097
 666.6500244    0.3994941
 666.7000122    0.3990132
 666.7500000    0.3971579
 666.7999878    0.3905308
 666.8499756    0.3919435
 666.9000244    0.3882794
 666.9500122    0.3939064
 667.0000000    0.3933513
 667.0499878    0.3933529
 667.0999756    0.3957801
 667.1500244    0.3979921
 667.2000122    0.3933933
 667.2500000    0.3951459
 667.2999878    0.3958990
 667.3499756    0.3922576
 667.4000244    0.3981745
 667.4500122    0.3948654
 667.5000000    0.3976580
 667.5499878    0.4008151
 667.5999756    0.4042786
 667.6500244    0.4039398
 667.7000122    0.4010677
 667.7500000    0.3977951
 667.7999878    0.4061136
 667.8499756    0.4025538
 667.9000244    0.4136955
 667.9500122    0.4149406
 668.0000000    0.4171056
 668.0499878    0.4226174
 668.0999756    0.4254042
 668.1500244    0.4313669
 668.2000122    0.4313450
 668.2500000    0.4307032
 668.2999878    0.4295874
 668.3499756    0.4288533
 668.4000244    0.4312727
 668.4500122    0.4284936
 668.5000000    0.4272895
 668.5499878    0.4241298
 668.5999756    0.4253233
 668.6500244    0.4222449
 668.7000122    0.4217751
 668.7500000    0.4206733
 668.7999878    0.4201553
 668.8499756    0.4168616
 668.9000244    0.4145343
 668.9500122    0.4064611
 669.0000000    0.4051135
 669.0499878    0.4042013
 669.0999756    0.4055234
 669.1500244    0.4024410
 669.2000122    0.3985372
 669.2500000    0.4002092
 669.2999878    0.3953055
 669.3499756    0.3940662
 669.4000244    0.3929010
 669.4500122    0.3871543
 669.5000000    0.3933789
 669.5499878    0.3859843
 669.5999756    0.3885031
 669.6500244    0.3885379
 669.7000122    0.3911472
 669.7500000    0.3940108
 669.7999878    0.3953302
 669.8499756    0.3957534
 669.9000244    0.3953929
 669.9500122    0.3939978
 670.0000000    0.3995956
 670.0499878    0.3981413
 670.0999756    0.3947362
 670.1500244    0.3916292
 670.2000122    0.3942621
 670.2500000    0.3974008
 670.2999878    0.3998027
 670.3499756    0.4035125
 670.4000244    0.4100708
 670.4500122    0.4100879
 670.5000000    0.4091762
 670.5499878    0.4124592
 670.5999756    0.4074295
 670.6500244    0.3955003
 670.7000122    0.3931563
 670.7500000    0.3940614
 670.7999878    0.3968415
 670.8499756    0.4083501
 670.9000244    0.4081271
 670.9500122    0.4086876
 671.0000000    0.4125687
 671.0499878    0.4125150
 671.0999756    0.4142932
 671.1500244    0.4103146
 671.2000122    0.4095417
 671.2500000    0.4041968
 671.2999878    0.3943065
 671.3499756    0.3926520
 671.4000244    0.3894035
 671.4500122    0.3950068
 671.5000000    0.3961549
 671.5499878    0.4000107
 671.5999756    0.3993439
 671.6500244    0.3962186
 671.7000122    0.4028246
 671.7500000    0.4118336
 671.7999878    0.4154884
 671.8499756    0.4134552
 671.9000244    0.4107588
 671.9500122    0.4103305
 672.0000000    0.4179407
 672.0499878    0.4187661
 672.0999756    0.4239912
 672.1500244    0.4211218
 672.2000122    0.4205096
 672.2500000    0.4215261
 672.2999878    0.4234461
 672.3499756    0.4293371
 672.4000244    0.4316787
 672.4500122    0.4431223
 672.5000000    0.4488277
 672.5499878    0.4575983
 672.5999756    0.4633469
 672.6500244    0.4720073
 672.7000122    0.4783907
 672.7500000    0.4846194
 672.7999878    0.4877689
 672.8499756    0.4923435
 672.9000244    0.4981770
 672.9500122    0.4987149
 673.0000000    0.4981110
 673.0499878    0.4905541
 673.0999756    0.4856138
 673.1500244    0.4757666
 673.2000122    0.4672809
 673.2500000    0.4622313
 673.2999878    0.4574938
 673.3499756    0.4574063
 673.4000244    0.4537209
 673.4500122    0.4576643
 673.5000000    0.4566862
 673.5499878    0.4593238
 673.5999756    0.4558169
 673.6500244    0.4589303
 673.7000122    0.4589451
 673.7500000    0.4588824
 673.7999878    0.4614984
 673.8499756    0.4552572
 673.9000244    0.4593755
 673.9500122    0.4613847
 674.0000000    0.4628425
 674.0499878    0.4630586
 674.0999756    0.4686227
 674.1500244    0.4729964
 674.2000122    0.4807989
 674.2500000    0.4874983
 674.2999878    0.4919931
 674.3499756    0.4965000
 674.4000244    0.4935724
 674.4500122    0.4984520
 674.5000000    0.5018149
 674.5499878    0.5061420
 674.5999756    0.5129611
 674.6500244    0.5158220
 674.7000122    0.5186483
 674.7500000    0.5215393
 674.7999878    0.5212281
 674.8499756    0.5201439
 674.9000244    0.5288529
 674.9500122    0.5336254
 675.0000000    0.5352314
 675.0499878    0.5389991
 675.0999756    0.5374005
 675.1500244    0.5309108
 675.2000122    0.5296588
 675.2500000    0.5219761
 675.2999878    0.5163293
 675.3499756    0.5127618
 675.4000244    0.5060230
 675.4500122    0.5052521
 675.5000000    0.5085577
 675.5499878    0.5058290
 675.5999756    0.5003371
 675.6500244    0.4992606
 675.7000122    0.4874011
 675.7500000    0.4789452
 675.7999878    0.4743652
 675.8499756    0.4689163
 675.9000244    0.4655800
 675.9500122    0.4655700
 676.0000000    0.4674075
 676.0499878    0.4692296
 676.0999756    0.4698189
 676.1500244    0.4669921
 676.2000122    0.4624198
 676.2500000    0.4588666
 676.2999878    0.4573098
 676.3499756    0.4500253
 676.4000244    0.4444692
 676.4500122    0.4424151
 676.5000000    0.4452181
 676.5499878    0.4460931
 676.5999756    0.4349653
 676.6500244    0.4324739
 676.7000122    0.4292612
 676.7500000    0.4241094
 676.7999878    0.4215192
 676.8499756    0.4219128
 676.9000244    0.4147473
 676.9500122    0.4113571
 677.0000000    0.4158981
 677.0499878    0.4145648
 677.0999756    0.4127795
 677.1500244    0.4175093
 677.2000122    0.4146799
 677.2500000    0.4192321
 677.2999878    0.4193856
 677.3499756    0.4202826
 677.4000244    0.4261613
 677.4500122    0.4249335
 677.5000000    0.4330435
 677.5499878    0.4323477
 677.5999756    0.4311549
 677.6500244    0.4331562
 677.7000122    0.4331567
 677.7500000    0.4323887
 677.7999878    0.4363700
 677.8499756    0.4427074
 677.9000244    0.4549497
 677.9500122    0.4529114
 678.0000000    0.4654579
 678.0499878    0.4752120
 678.0999756    0.4856564
 678.1500244    0.4915941
 678.2000122    0.4913453
 678.2500000    0.4901471
 678.2999878    0.4950703
 678.3499756    0.4978107
 678.4000244    0.4971097
 678.4500122    0.4923858
 678.5000000    0.4907413
 678.5499878    0.4869206
 678.5999756    0.4916523
 678.6500244    0.4896900
 678.7000122    0.4904315
 678.7500000    0.4864141
 678.7999878    0.4920695
 678.8499756    0.4919952
 678.9000244    0.4981416
 678.9500122    0.5003859
 679.0000000    0.5060825
 679.0499878    0.5058925
 679.0999756    0.5098965
 679.1500244    0.5115064
 679.2000122    0.5027166
 679.2500000    0.5009446
 679.2999878    0.5071179
 679.3499756    0.5108123
 679.4000244    0.5145061
 679.4500122    0.5208862
 679.5000000    0.5154839
 679.5499878    0.5201635
 679.5999756    0.5148541
 679.6500244    0.5082358
 679.7000122    0.5029575
 679.7500000    0.5061207
 679.7999878    0.5045499
 679.8499756    0.5045102
 679.9000244    0.5019431
 679.9500122    0.5044212
 680.0000000    0.5056843
 680.0499878    0.5081937
 680.0999756    0.5095733
 680.1500244    0.5110343
 680.2000122    0.5071550
 680.2500000    0.5074860
 680.2999878    0.5113322
 680.3499756    0.5190871
 680.4000244    0.5141376
 680.4500122    0.5119660
 680.5000000    0.5163250
 680.5499878    0.5221387
 680.5999756    0.5163742
 680.6500244    0.5212626
 680.7000122    0.5176547
 680.7500000    0.5193934
 680.7999878    0.5117333
 680.8499756    0.5043808
 680.9000244    0.5040672
 680.9500122    0.5065742
 681.0000000    0.5107710
 681.0499878    0.5076503
 681.0999756    0.5095052
 681.1500244    0.5057206
 681.2000122    0.5022447
 681.2500000    0.4969919
 681.2999878    0.4970036
 681.3499756    0.4946007
 681.4000244    0.4922164
 681.4500122    0.4923912
 681.5000000    0.4901847
 681.5499878    0.4819189
 681.5999756    0.4801124
 681.6500244    0.4851740
 681.7000122    0.4948523
 681.7500000    0.4938621
 681.7999878    0.4851213
 681.8499756    0.4760510
 681.9000244    0.4779826
 681.9500122    0.4784576
 682.0000000    0.4816057
 682.0499878    0.4783246
 682.0999756    0.4726676
 682.1500244    0.4727009
 682.2000122    0.4741791
 682.2500000    0.4779950
 682.2999878    0.4776846
 682.3499756    0.4820728
 682.4000244    0.4873307
 682.4500122    0.4863428
 682.5000000    0.4873124
 682.5499878    0.4885831
 682.5999756    0.4881168
 682.6500244    0.4864621
 682.7000122    0.4901835
 682.7500000    0.4852659
 682.7999878    0.4825434
 682.8499756    0.4778251
 682.9000244    0.4799815
 682.9500122    0.4781554
 683.0000000    0.4812523
 683.0499878    0.4795861
 683.0999756    0.4733374
 683.1500244    0.4712954
 683.2000122    0.4706874
 683.2500000    0.4624299
 683.2999878    0.4624513
 683.3499756    0.4633733
 683.4000244    0.4660113
 683.4500122    0.4742272
 683.5000000    0.4818789
 683.5499878    0.4799074
 683.5999756    0.4756572
 683.6500244    0.4620700
 683.7000122    0.4593526
 683.7500000    0.4519047
 683.7999878    0.4452465
 683.8499756    0.4417714
 683.9000244    0.4426893
 683.9500122    0.4413065
 684.0000000    0.4353351
 684.0499878    0.4342298
 684.0999756    0.4351451
 684.1500244    0.4340224
 684.2000122    0.4270187
 684.2500000    0.4219917
 684.2999878    0.4172845
 684.3499756    0.4148013
 684.4000244    0.4203405
 684.4500122    0.4218019
 684.5000000    0.4274815
 684.5499878    0.4370157
 684.5999756    0.4361002
 684.6500244    0.4364197
 684.7000122    0.4354646
 684.7500000    0.4368795
 684.7999878    0.4297846
 684.8499756    0.4281294
 684.9000244    0.4314297
 684.9500122    0.4354029
 685.0000000    0.4401421
 685.0499878    0.4427381
 685.0999756    0.4413387
 685.1500244    0.4369687
 685.2000122    0.4366653
 685.2500000    0.4365121
 685.2999878    0.4288633
 685.3499756    0.4296526
 685.4000244    0.4266010
 685.4500122    0.4224806
 685.5000000    0.4260854
 685.5499878    0.4218226
 685.5999756    0.4184000
 685.6500244    0.4180636
 685.7000122    0.4232792
 685.7500000    0.4298468
 685.7999878    0.4245747
 685.8499756    0.4213652
 685.9000244    0.4237615
 685.9500122    0.4177862
 686.0000000    0.4183055
 686.0499878    0.4094048
 686.0999756    0.4076477
 686.1500244    0.4030026
 686.2000122    0.3984826
 686.2500000    0.3992311
 686.2999878    0.4018555
 686.3499756    0.3968278
 686.4000244    0.4013213
 686.4500122    0.3989379
 686.5000000    0.3997045
 686.5499878    0.3942387
 686.5999756    0.3890624
 686.6500244    0.3905404
 686.7000122    0.3947073
 686.7500000    0.3957523
 686.7999878    0.3902662
 686.8499756    0.3906558
 686.9000244    0.3911200
 686.9500122    0.3842206
 687.0000000    0.3761855
 687.0499878    0.3715335
 687.0999756    0.3654199
 687.1500244    0.3629614
 687.2000122    0.3577039
 687.2500000    0.3493681
 687.2999878    0.3424667
 687.3499756    0.3386905
 687.4000244    0.3325666
 687.4500122    0.3263634
 687.5000000    0.3278114
 687.5499878    0.3210758
 687.5999756    0.3220504
 687.6500244    0.3167012
 687.7000122    0.3125289
 687.7500000    0.3106080
 687.7999878    0.3068856
 687.8499756    0.3142399
 687.9000244    0.3130457
 687.9500122    0.3064547
 688.0000000    0.3095985
 688.0499878    0.3067919
 688.0999756    0.3060435
 688.1500244    0.3017840
 688.2000122    0.2930088
 688.2500000    0.2944034
 688.2999878    0.2929051
 688.3499756    0.2987752
 688.4000244    0.2983682
 688.4500122    0.3004031
 688.5000000    0.3073205
 688.5499878    0.3057392
 688.5999756    0.3048281
 688.6500244    0.3062890
 688.7000122    0.3002064
 688.7500000    0.2960618
 688.7999878    0.2915595
 688.8499756    0.2772237
 688.9000244    0.2755169
 688.9500122    0.2755922
 689.0000000    0.2753659
 689.0499878    0.2670123
 689.0999756    0.2611308
 689.1500244    0.2517909
 689.2000122    0.2412912
 689.2500000    0.2429117
 689.2999878    0.2440841
 689.3499756    0.2421600
 689.4000244    0.2433524
 689.4500122    0.2387559
 689.5000000    0.2353302
 689.5499878    0.2360812
 689.5999756    0.2420937
 689.6500244    0.2419685
 689.7000122    0.2426235
 689.7500000    0.2416151
 689.7999878    0.2464838
 689.8499756    0.2447073
 689.9000244    0.2477308
 689.9500122    0.2547667
 690.0000000    0.2604553
 690.0499878    0.2747141
 690.0999756    0.2816262
 690.1500244    0.2908241
 690.2000122    0.3043711
 690.2500000    0.3085846
 690.2999878    0.3084461
 690.3499756    0.3007657
 690.4000244    0.2969084
 690.4500122    0.2944726
 690.5000000    0.2959962
 690.5499878    0.3016039
 690.5999756    0.3113844
 690.6500244    0.3128094
 690.7000122    0.3235617
 690.7500000    0.3381798
 690.7999878    0.3501194
 690.8499756    0.3585488
 690.9000244    0.3612988
 690.9500122    0.3694735
 691.0000000    0.3678299
 691.0499878    0.3693307
 691.0999756    0.3734707
 691.1500244    0.3775653
 691.2000122    0.3782674
 691.2500000    0.3855595
 691.2999878    0.3830120
 691.3499756    0.3849187
 691.4000244    0.3819762
 691.4500122    0.3831133
 691.5000000    0.3779124
 691.5499878    0.3784336
 691.5999756    0.3759559
 691.6500244    0.3704760
 691.7000122    0.3723238
 691.7500000    0.3713653
 691.7999878    0.3687836
 691.8499756    0.3710287
 691.9000244    0.3751741
 691.9500122    0.3700680
 692.0000000    0.3626733
 692.0499878    0.3572706
 692.0999756    0.3554381
 692.1500244    0.3546083
 692.2000122    0.3518181
 692.2500000    0.3605109
 692.2999878    0.3631885
 692.3499756    0.3626488
 692.4000244    0.3567570
 692.4500122    0.3598702
 692.5000000    0.3678851
 692.5499878    0.3741446
 692.5999756    0.3746913
 692.6500244    0.3776910
 692.7000122    0.3776569
 692.7500000    0.3834736
 692.7999878    0.3863709
 692.8499756    0.3923189
 692.9000244    0.3952184
 692.9500122    0.3981402
 693.0000000    0.4020773
 693.0499878    0.4021839
 693.0999756    0.4046816
 693.1500244    0.4126735
 693.2000122    0.4028644
 693.2500000    0.3987111
 693.2999878    0.3958898
 693.3499756    0.3899333
 693.4000244    0.3893523
 693.4500122    0.3906315
 693.5000000    0.3879239
 693.5499878    0.3812843
 693.5999756    0.3778313
 693.6500244    0.3799859
 693.7000122    0.3801148
 693.7500000    0.3763093
 693.7999878    0.3717061
 693.8499756    0.3659937
 693.9000244    0.3649563
 693.9500122    0.3596411
 694.0000000    0.3599853
 694.0499878    0.3519807
 694.0999756    0.3485581
 694.1500244    0.3462384
 694.2000122    0.3437042
 694.2500000    0.3440152
 694.2999878    0.3490207
 694.3499756    0.3451801
 694.4000244    0.3543161
 694.4500122    0.3535528
 694.5000000    0.3500710
 694.5499878    0.3523939
 694.5999756    0.3598909
 694.6500244    0.3619010
 694.7000122    0.3590076
 694.7500000    0.3575480
 694.7999878    0.3592340
 694.8499756    0.3626544
 694.9000244    0.3578350
 694.9500122    0.3582395
 695.0000000    0.3574653
 695.0499878    0.3640983
 695.0999756    0.3622680
 695.1500244    0.3727600
 695.2000122    0.3644397
 695.2500000    0.3672086
 695.2999878    0.3633384
 695.3499756    0.3646221
 695.4000244    0.3596083
 695.4500122    0.3631294
 695.5000000    0.3611841
 695.5499878    0.3603187
 695.5999756    0.3651749
 695.6500244    0.3610489
 695.7000122    0.3599633
 695.7500000    0.3603365
 695.7999878    0.3586783
 695.8499756    0.3645812
 695.9000244    0.3703986
 695.9500122    0.3706296
 696.0000000    0.3714849
 696.0499878    0.3692488
 696.0999756    0.3581814
 696.1500244    0.3516574
 696.2000122    0.3451141
 696.2500000    0.3452502
 696.2999878    0.3415616
 696.3499756    0.3363348
 696.4000244    0.3383102
 696.4500122    0.3386903
 696.5000000    0.3516718
 696.5499878    0.3550405
 696.5999756    0.3558884
 696.6500244    0.3590004
 696.7000122    0.3638590
 696.7500000    0.3660634
 696.7999878    0.3686911
 696.8499756    0.3695919
 696.9000244    0.3719733
 696.9500122    0.3695455
 697.0000000    0.3668526
 697.0499878    0.3622254
 697.0999756    0.3531548
 697.1500244    0.3489497
 697.2000122    0.3353374
 697.2500000    0.3267462
 697.2999878    0.3237736
 697.3499756    0.3161954
 697.4000244    0.3198120
 697.4500122    0.3172612
 697.5000000    0.3197351
 697.5499878    0.3142326
 697.5999756    0.3216946
 697.6500244    0.3225130
 697.7000122    0.3213387
 697.7500000    0.3270651
 697.7999878    0.3219284
 697.8499756    0.3268699
 697.9000244    0.3282262
 697.9500122    0.3319055
 698.0000000    0.3320147
 698.0499878    0.3317122
 698.0999756    0.3346575
 698.1500244    0.3354982
 698.2000122    0.3348179
 698.2500000    0.3332829
 698.2999878    0.3316847
 698.3499756    0.3274518
 698.4000244    0.3254499
 698.4500122    0.3235079
 698.5000000    0.3117828
 698.5499878    0.3085086
 698.5999756    0.3132322
 698.6500244    0.3090861
 698.7000122    0.3112929
 698.7500000    0.3158048
 698.7999878    0.3168149
 698.8499756    0.3174191
 698.9000244    0.3202222
 698.9500122    0.3289796
 699.0000000    0.3411474
 699.0499878    0.3476890
 699.0999756    0.3490109
 699.1500244    0.3582574
 699.2000122    0.3609831
 699.2500000    0.3667813
 699.2999878    0.3650083
 699.3499756    0.3718473
 699.4000244    0.3650438
 699.4500122    0.3684043
 699.5000000    0.3690423
 699.5499878    0.3701399
 699.5999756    0.3750465
 699.6500244    0.3840555
 699.7000122    0.3926784
 699.7500000    0.3958106
 699.7999878    0.3934189
 699.8499756    0.3949781
 699.9000244    0.3904672
 699.9500122    0.3920309
 700.0000000    0.3915663
 700.0499878    0.3908789
 700.0999756    0.3957713
 700.1500244    0.3989246
 700.2000122    0.3980440
 700.2500000    0.3971249
 700.2999878    0.3961749
 700.3499756    0.3937907
 700.4000244    0.3910065
 700.4500122    0.3939443
 700.5000000    0.3922763
 700.5499878    0.3890798
 700.5999756    0.3909934
 700.6500244    0.3910893
 700.7000122    0.3880703
 700.7500000    0.3891067
 700.7999878    0.3900074
 700.8499756    0.3869884
 700.9000244    0.3953289
 700.9500122    0.3998326
 701.0000000    0.3989964
 701.0499878    0.3944347
 701.0999756    0.3935550
 701.1500244    0.3832167
 701.2000122    0.3767044
 701.2500000    0.3738170
 701.2999878    0.3685058
 701.3499756    0.3712464
 701.4000244    0.3681561
 701.4500122    0.3623904
 701.5000000    0.3517171
 701.5499878    0.3427629
 701.5999756    0.3367926
 701.6500244    0.3338596
 701.7000122    0.3348576
 701.7500000    0.3351268
 701.7999878    0.3326254
 701.8499756    0.3349996
 701.9000244    0.3334965
 701.9500122    0.3316031
 702.0000000    0.3285195
 702.0499878    0.3304173
 702.0999756    0.3320657
 702.1500244    0.3365994
 702.2000122    0.3350820
 702.2500000    0.3323684
 702.2999878    0.3287704
 702.3499756    0.3255905
 702.4000244    0.3249883
 702.4500122    0.3259816
 702.5000000    0.3257060
 702.5499878    0.3295652
 702.5999756    0.3249217
 702.6500244    0.3196582
 702.7000122    0.3150049
 702.7500000    0.3090236
 702.7999878    0.3073349
 702.8499756    0.2994204
 702.9000244    0.3004030
 702.9500122    0.3004152
 703.0000000    0.2987707
 703.0499878    0.3057108
 703.0999756    0.3042938
 703.1500244    0.3123732
 703.2000122    0.3181984
 703.2500000    0.3235119
 703.2999878    0.3268921
 703.3499756    0.3315229
 703.4000244    0.3360842
 703.4500122    0.3435494
 703.5000000    0.3488621
 703.5499878    0.3457116
 703.5999756    0.3498834
 703.6500244    0.3526318
 703.7000122    0.3516187
 703.7500000    0.3592356
 703.7999878    0.3585384
 703.8499756    0.3684202
 703.9000244    0.3727464
 703.9500122    0.3754387
 704.0000000    0.3808368
 704.0499878    0.3822116
 704.0999756    0.3834903
 704.1500244    0.3848380
 704.2000122    0.3941799
 704.2500000    0.3994282
 704.2999878    0.4050073
 704.3499756    0.4099530
 704.4000244    0.4121067
 704.4500122    0.4142245
 704.5000000    0.4175369
 704.5499878    0.4158249
 704.5999756    0.4194676
 704.6500244    0.4259889
 704.7000122    0.4322582
 704.7500000    0.4396985
 704.7999878    0.4423070
 704.8499756    0.4435802
 704.9000244    0.4480897
 704.9500122    0.4505211
 705.0000000    0.4489779
 705.0499878    0.4462694
 705.0999756    0.4481638
 705.1500244    0.4424019
 705.2000122    0.4420300
 705.2500000    0.4315583
 705.2999878    0.4273920
 705.3499756    0.4225248
 705.4000244    0.4162678
 705.4500122    0.4081229
 705.5000000    0.3986760
 705.5499878    0.3875855
 705.5999756    0.3805768
 705.6500244    0.3743998
 705.7000122    0.3793282
 705.7500000    0.3856208
 705.7999878    0.3924333
 705.8499756    0.3938480
 705.9000244    0.3951527
 705.9500122    0.4013997
 706.0000000    0.4083463
 706.0499878    0.4164077
 706.0999756    0.4185177
 706.1500244    0.4197040
 706.2000122    0.4139813
 706.2500000    0.4139848
 706.2999878    0.4060478
 706.3499756    0.4055644
 706.4000244    0.4097072
 706.4500122    0.4157881
 706.5000000    0.4191185
 706.5499878    0.4177288
 706.5999756    0.4076401
 706.6500244    0.4055572
 706.7000122    0.4036639
 706.7500000    0.4028600
 706.7999878    0.4023290
 706.8499756    0.3972390
 706.9000244    0.3956345
 706.9500122    0.3947759
 707.0000000    0.3938530
 707.0499878    0.3921613
 707.0999756    0.3943783
 707.1500244    0.3938274
 707.2000122    0.3924930
 707.2500000    0.3940747
 707.2999878    0.3879160
 707.3499756    0.3815211
 707.4000244    0.3829100
 707.4500122    0.3829169
 707.5000000    0.3801175
 707.5499878    0.3756734
 707.5999756    0.3709837
 707.6500244    0.3644134
 707.7000122    0.3575268
 707.7500000    0.3613257
 707.7999878    0.3594460
 707.8499756    0.3603309
 707.9000244    0.3593800
 707.9500122    0.3613358
 708.0000000    0.3648982
 708.0499878    0.3698888
 708.0999756    0.3707691
 708.1500244    0.3733150
 708.2000122    0.3772852
 708.2500000    0.3737549
 708.2999878    0.3708099
 708.3499756    0.3743131
 708.4000244    0.3842690
 708.4500122    0.3865843
 708.5000000    0.3863384
 708.5499878    0.3878567
 708.5999756    0.3921815
 708.6500244    0.3986377
 708.7000122    0.4006720
 708.7500000    0.4111295
 708.7999878    0.4162109
 708.8499756    0.4197024
 708.9000244    0.4222961
 708.9500122    0.4205889
 709.0000000    0.4224456
 709.0499878    0.4235216
 709.0999756    0.4252132
 709.1500244    0.4288556
 709.2000122    0.4331923
 709.2500000    0.4346291
 709.2999878    0.4375494
 709.3499756    0.4424371
 709.4000244    0.4510666
 709.4500122    0.4543056
 709.5000000    0.4525814
 709.5499878    0.4523826
 709.5999756    0.4502112
 709.6500244    0.4517746
 709.7000122    0.4542167
 709.7500000    0.4538379
 709.7999878    0.4581212
 709.8499756    0.4608248
 709.9000244    0.4635278
 709.9500122    0.4749656
 710.0000000    0.4914563
 710.0499878    0.4998124
 710.0999756    0.5057598
 710.1500244    0.5085368
 710.2000122    0.5167108
 710.2500000    0.5235054
 710.2999878    0.5386975
 710.3499756    0.5428302
 710.4000244    0.5521030
 710.4500122    0.5492700
 710.5000000    0.5555518
 710.5499878    0.5585380
 710.5999756    0.5557770
 710.6500244    0.5562348
 710.7000122    0.5541366
 710.7500000    0.5572488
 710.7999878    0.5560097
 710.8499756    0.5580228
 710.9000244    0.5564883
 710.9500122    0.5491620
 711.0000000    0.5522036
 711.0499878    0.5510429
 711.0999756    0.5503687
 711.1500244    0.5527381
 711.2000122    0.5521739
 711.2500000    0.5527570
 711.2999878    0.5508989
 711.3499756    0.5517320
 711.4000244    0.5548288
 711.4500122    0.5519702
 711.5000000    0.5540548
 711.5499878    0.5552614
 711.5999756    0.5516263
 711.6500244    0.5454108
 711.7000122    0.5399969
 711.7500000    0.5324908
 711.7999878    0.5288041
 711.8499756    0.5193613
 711.9000244    0.5152920
 711.9500122    0.5079071
 712.0000000    0.5016751
 712.0499878    0.4932262
 712.0999756    0.4880001
 712.1500244    0.4864889
 712.2000122    0.4825757
 712.2500000    0.4776624
 712.2999878    0.4759607
 712.3499756    0.4674107
 712.4000244    0.4625288
 712.4500122    0.4610353
 712.5000000    0.4558187
 712.5499878    0.4533364
 712.5999756    0.4459488
 712.6500244    0.4412356
 712.7000122    0.4321229
 712.7500000    0.4326367
 712.7999878    0.4384264
 712.8499756    0.4390106
 712.9000244    0.4431563
 712.9500122    0.4453397
 713.0000000    0.4445801
 713.0499878    0.4452386
 713.0999756    0.4431769
 713.1500244    0.4442076
 713.2000122    0.4482704
 713.2500000    0.4465935
 713.2999878    0.4457916
 713.3499756    0.4433724
 713.4000244    0.4387751
 713.4500122    0.4381297
 713.5000000    0.4402324
 713.5499878    0.4370281
 713.5999756    0.4327638
 713.6500244    0.4209468
 713.7000122    0.4153179
 713.7500000    0.4111592
 713.7999878    0.4069941
 713.8499756    0.4022387
 713.9000244    0.3986446
 713.9500122    0.3881341
 714.0000000    0.3841337
 714.0499878    0.3776261
 714.0999756    0.3735881
 714.1500244    0.3683513
 714.2000122    0.3692535
 714.2500000    0.3725238
 714.2999878    0.3756404
 714.3499756    0.3785861
 714.4000244    0.3787505
 714.4500122    0.3760279
 714.5000000    0.3764913
 714.5499878    0.3738575
 714.5999756    0.3752458
 714.6500244    0.3757502
 714.7000122    0.3819784
 714.7500000    0.3857720
 714.7999878    0.3848917
 714.8499756    0.3851735
 714.9000244    0.3842555
 714.9500122    0.3823039
 715.0000000    0.3769136
 715.0499878    0.3755220
 715.0999756    0.3682785
 715.1500244    0.3652180
 715.2000122    0.3622033
 715.2500000    0.3608770
 715.2999878    0.3627501
 715.3499756    0.3713839
 715.4000244    0.3781626
 715.4500122    0.3808074
 715.5000000    0.3847048
 715.5499878    0.3861345
 715.5999756    0.3928374
 715.6500244    0.3955595
 715.7000122    0.3941552
 715.7500000    0.3893951
 715.7999878    0.3891863
 715.8499756    0.3829837
 715.9000244    0.3837282
 715.9500122    0.3824415
 716.0000000    0.3793353
 716.0499878    0.3771952
 716.0999756    0.3753628
 716.1500244    0.3743506
 716.2000122    0.3705775
 716.2500000    0.3650927
 716.2999878    0.3637522
 716.3499756    0.3613044
 716.4000244    0.3616306
 716.4500122    0.3600862
 716.5000000    0.3624426
 716.5499878    0.3595286
 716.5999756    0.3556125
 716.6500244    0.3563079
 716.7000122    0.3540589
 716.7500000    0.3515572
 716.7999878    0.3432786
 716.8499756    0.3371903
 716.9000244    0.3396978
 716.9500122    0.3341259
 717.0000000    0.3295303
 717.0499878    0.3290966
 717.0999756    0.3295926
 717.1500244    0.3307267
 717.2000122    0.3250512
 717.2500000    0.3276520
 717.2999878    0.3343400
 717.3499756    0.3313344
 717.4000244    0.3339344
 717.4500122    0.3334044
 717.5000000    0.3357611
 717.5499878    0.3462121
 717.5999756    0.3461688
 717.6500244    0.3519573
 717.7000122    0.3576093
 717.7500000    0.3603161
 717.7999878    0.3654702
 717.8499756    0.3687220
 717.9000244    0.3688817
 717.9500122    0.3750812
 718.0000000    0.3821707
 718.0499878    0.3850322
 718.0999756    0.3859127
 718.1500244    0.3899248
 718.2000122    0.3967687
 718.2500000    0.4036234
 718.2999878    0.4074373
 718.3499756    0.4139413
 718.4000244    0.4168379
 718.4500122    0.4180851
 718.5000000    0.4143569
 718.5499878    0.4090874
 718.5999756    0.4137962
 718.6500244    0.4143295
 718.7000122    0.4134264
 718.7500000    0.4069101
 718.7999878    0.4074770
 718.8499756    0.4082432
 718.9000244    0.4053114
 718.9500122    0.4010834
 719.0000000    0.3998238
 719.0499878    0.4029099
 719.0999756    0.4007776
 719.1500244    0.3986512
 719.2000122    0.3955041
 719.2500000    0.3955783
 719.2999878    0.3957612
 719.3499756    0.3960303
 719.4000244    0.4000113
 719.4500122    0.3985627
 719.5000000    0.4001124
 719.5499878    0.4042898
 719.5999756    0.3992130
 719.6500244    0.4013998
 719.7000122    0.4038108
 719.7500000    0.4077850
 719.7999878    0.4139091
 719.8499756    0.4176948
 719.9000244    0.4232620
 719.9500122    0.4279885
 720.0000000    0.4317725
 720.0499878    0.4297308
 720.0999756    0.4295639
 720.1500244    0.4268712
 720.2000122    0.4286745
 720.2500000    0.4255747
 720.2999878    0.4310366
 720.3499756    0.4394896
 720.4000244    0.4455279
 720.4500122    0.4395163
 720.5000000    0.4340724
 720.5499878    0.4270283
 720.5999756    0.4207579
 720.6500244    0.4156263
 720.7000122    0.4098239
 720.7500000    0.4002387
 720.7999878    0.3936629
 720.8499756    0.3881196
 720.9000244    0.3818753
 720.9500122    0.3852325
 721.0000000    0.3867086
 721.0499878    0.3819952
 721.0999756    0.3805547
 721.1500244    0.3803441
 721.2000122    0.3816149
 721.2500000    0.3812692
 721.2999878    0.3856503
 721.3499756    0.3835720
 721.4000244    0.3866132
 721.4500122    0.3926176
 721.5000000    0.3974203
 721.5499878    0.3926131
 721.5999756    0.3899172
 721.6500244    0.3976987
 721.7000122    0.3930582
 721.7500000    0.3992776
 721.7999878    0.3988721
 721.8499756    0.4007724
 721.9000244    0.4119599
 721.9500122    0.4174631
 722.0000000    0.4238343
 722.0499878    0.4318052
 722.0999756    0.4370369
 722.1500244    0.4422061
 722.2000122    0.4441206
 722.2500000    0.4465996
 722.2999878    0.4460093
 722.3499756    0.4474206
 722.4000244    0.4458955
 722.4500122    0.4469317
 722.5000000    0.4530269
 722.5499878    0.4529979
 722.5999756    0.4547964
 722.6500244    0.4473287
 722.7000122    0.4395806
 722.7500000    0.4365975
 722.7999878    0.4331157
 722.8499756    0.4395253
 722.9000244    0.4390590
 722.9500122    0.4404180
 723.0000000    0.4396509
 723.0499878    0.4294246
 723.0999756    0.4272797
 723.1500244    0.4279753
 723.2000122    0.4345613
 723.2500000    0.4353174
 723.2999878    0.4344843
 723.3499756    0.4352018
 723.4000244    0.4299589
 723.4500122    0.4312372
 723.5000000    0.4274928
 723.5499878    0.4239058
 723.5999756    0.4192268
 723.6500244    0.4155025
 723.7000122    0.4044438
 723.7500000    0.3956035
 723.7999878    0.3881024
 723.8499756    0.3906921
 723.9000244    0.3890086
 723.9500122    0.3879356
 724.0000000    0.3895987
 724.0499878    0.3891930
 724.0999756    0.3902106
 724.1500244    0.3918038
 724.2000122    0.4022123
 724.2500000    0.4034873
 724.2999878    0.3978159
 724.3499756    0.3857157
 724.4000244    0.3798143
 724.4500122    0.3799963
 724.5000000    0.3797499
 724.5499878    0.3820934
 724.5999756    0.3852870
 724.6500244    0.3899473
 724.7000122    0.3924118
 724.7500000    0.3920923
 724.7999878    0.3919643
 724.8499756    0.3870814
 724.9000244    0.3832864
 724.9500122    0.3809864
 725.0000000    0.3750161
 725.0499878    0.3757206
 725.0999756    0.3763917
 725.1500244    0.3784168
 725.2000122    0.3831303
 725.2500000    0.3814589
 725.2999878    0.3726909
 725.3499756    0.3662225
 725.4000244    0.3608972
 725.4500122    0.3563609
 725.5000000    0.3537194
 725.5499878    0.3515263
 725.5999756    0.3437227
 725.6500244    0.3452916
 725.7000122    0.3465341
 725.7500000    0.3480014
 725.7999878    0.3404869
 725.8499756    0.3341573
 725.9000244    0.3272949
 725.9500122    0.3260409
 726.0000000    0.3164341
 726.0499878    0.3154100
 726.0999756    0.3002882
 726.1500244    0.2925868
 726.2000122    0.2887640
 726.2500000    0.2821351
 726.2999878    0.2808785
 726.3499756    0.2850166
 726.4000244    0.2876920
 726.4500122    0.2937762
 726.5000000    0.2971496
 726.5499878    0.2986126
 726.5999756    0.3030106
 726.6500244    0.2986363
 726.7000122    0.3040102
 726.7500000    0.3040366
 726.7999878    0.3008743
 726.8499756    0.3008654
 726.9000244    0.3014996
 726.9500122    0.3076580
 727.0000000    0.3102423
 727.0499878    0.3158373
 727.0999756    0.3134000
 727.1500244    0.3166632
 727.2000122    0.3220511
 727.2500000    0.3212321
 727.2999878    0.3256578
 727.3499756    0.3227781
 727.4000244    0.3194535
 727.4500122    0.3166372
 727.5000000    0.3176244
 727.5499878    0.3156695
 727.5999756    0.3211817
 727.6500244    0.3229954
 727.7000122    0.3269769
 727.7500000    0.3269556
 727.7999878    0.3322446
 727.8499756    0.3341080
 727.9000244    0.3412999
 727.9500122    0.3426027
 728.0000000    0.3505989
 728.0499878    0.3579484
 728.0999756    0.3608944
 728.1500244    0.3636273
 728.2000122    0.3640310
 728.2500000    0.3691428
 728.2999878    0.3710879
 728.3499756    0.3730012
 728.4000244    0.3784643
 728.4500122    0.3836740
 728.5000000    0.3845459
 728.5499878    0.3803691
 728.5999756    0.3778791
 728.6500244    0.3737806
 728.7000122    0.3723485
 728.7500000    0.3736892
 728.7999878    0.3706431
 728.8499756    0.3722775
 728.9000244    0.3689267
 728.9500122    0.3674023
 729.0000000    0.3626969
 729.0499878    0.3631389
 729.0999756    0.3592472
 729.1500244    0.3552178
 729.2000122    0.3562071
 729.2500000    0.3570668
 729.2999878    0.3579178
 729.3499756    0.3598796
 729.4000244    0.3597814
 729.4500122    0.3510374
 729.5000000    0.3557167
 729.5499878    0.3572483
 729.5999756    0.3577596
 729.6500244    0.3526334
 729.7000122    0.3512411
 729.7500000    0.3506547
 729.7999878    0.3483997
 729.8499756    0.3524491
 729.9000244    0.3526046
 729.9500122    0.3539347
 730.0000000    0.3559474
 730.0499878    0.3572371
 730.0999756    0.3602548
 730.1500244    0.3583376
 730.2000122    0.3588685
 730.2500000    0.3605509
 730.2999878    0.3640504
 730.3499756    0.3712960
 730.4000244    0.3760903
 730.4500122    0.3716806
 730.5000000    0.3715716
 730.5499878    0.3693669
 730.5999756    0.3710518
 730.6500244    0.3735186
 730.7000122    0.3759250
 730.7500000    0.3806643
 730.7999878    0.3836243
 730.8499756    0.3810489
 730.9000244    0.3672432
 730.9500122    0.3679304
 731.0000000    0.3609374
 731.0499878    0.3617992
 731.0999756    0.3642892
 731.1500244    0.3702452
 731.2000122    0.3762914
 731.2500000    0.3769380
 731.2999878    0.3823051
 731.3499756    0.3862414
 731.4000244    0.3832152
 731.4500122    0.3851924
 731.5000000    0.3832026
 731.5499878    0.3857695
 731.5999756    0.3869574
 731.6500244    0.3925648
 731.7000122    0.3910284
 731.7500000    0.3839224
 731.7999878    0.3791042
 731.8499756    0.3761159
 731.9000244    0.3759300
 731.9500122    0.3795267
 732.0000000    0.3774917
 732.0499878    0.3793206
 732.0999756    0.3768750
 732.1500244    0.3767727
 732.2000122    0.3820720
 732.2500000    0.3795486
 732.2999878    0.3886073
 732.3499756    0.3965969
 732.4000244    0.3991742
 732.4500122    0.4055507
 732.5000000    0.4152637
 732.5499878    0.4172737
 732.5999756    0.4250157
 732.6500244    0.4282617
 732.7000122    0.4331048
 732.7500000    0.4368581
 732.7999878    0.4419200
 732.8499756    0.4427251
 732.9000244    0.4499975
 732.9500122    0.4478470
 733.0000000    0.4515408
 733.0499878    0.4493408
 733.0999756    0.4451174
 733.1500244    0.4454942
 733.2000122    0.4443371
 733.2500000    0.4437066
 733.2999878    0.4373810
 733.3499756    0.4328555
 733.4000244    0.4265470
 733.4500122    0.4185845
 733.5000000    0.4143170
 733.5499878    0.4119584
 733.5999756    0.4127438
 733.6500244    0.4071134
 733.7000122    0.4083857
 733.7500000    0.4031527
 733.7999878    0.3992784
 733.8499756    0.3975675
 733.9000244    0.3985465
 733.9500122    0.3941090
 734.0000000    0.3889454
 734.0499878    0.3898677
 734.0999756    0.3905495
 734.1500244    0.3834903
 734.2000122    0.3799781
 734.2500000    0.3815663
 734.2999878    0.3771079
 734.3499756    0.3791445
 734.4000244    0.3763012
 734.4500122    0.3789893
 734.5000000    0.3827064
 734.5499878    0.3770396
 734.5999756    0.3746116
 734.6500244    0.3720995
 734.7000122    0.3716240
 734.7500000    0.3692065
 734.7999878    0.3673685
 734.8499756    0.3673558
 734.9000244    0.3711652
 734.9500122    0.3741829
 735.0000000    0.3794590
 735.0499878    0.3815905
 735.0999756    0.3878708
 735.1500244    0.3897343
 735.2000122    0.3882289
 735.2500000    0.3832321
 735.2999878    0.3839142
 735.3499756    0.3855647
 735.4000244    0.3862303
 735.4500122    0.3915437
 735.5000000    0.3949204
 735.5499878    0.3913423
 735.5999756    0.3902463
 735.6500244    0.3900502
 735.7000122    0.3820896
 735.7500000    0.3820446
 735.7999878    0.3827107
 735.8499756    0.3804743
 735.9000244    0.3793648
 735.9500122    0.3774719
 736.0000000    0.3728802
 736.0499878    0.3688365
 736.0999756    0.3674529
 736.1500244    0.3667144
 736.2000122    0.3665250
 736.2500000    0.3620903
 736.2999878    0.3593485
 736.3499756    0.3540388
 736.4000244    0.3574409
 736.4500122    0.3568959
 736.5000000    0.3562161
 736.5499878    0.3542455
 736.5999756    0.3495193
 736.6500244    0.3510469
 736.7000122    0.3500026
 736.7500000    0.3524522
 736.7999878    0.3563515
 736.8499756    0.3638167
 736.9000244    0.3701299
 736.9500122    0.3733661
 737.0000000    0.3788969
 737.0499878    0.3781404
 737.0999756    0.3878474
 737.1500244    0.3960234
 737.2000122    0.3958684
 737.2500000    0.3966779
 737.2999878    0.3931305
 737.3499756    0.3893917
 737.4000244    0.3858985
 737.4500122    0.3760047
 737.5000000    0.3742655
 737.5499878    0.3650388
 737.5999756    0.3570203
 737.6500244    0.3557440
 737.7000122    0.3529593
 737.7500000    0.3461769
 737.7999878    0.3471925
 737.8499756    0.3419529
 737.9000244    0.3379378
 737.9500122    0.3303028
 738.0000000    0.3277600
 738.0499878    0.3211829
 738.0999756    0.3156795
 738.1500244    0.3027256
 738.2000122    0.2958750
 738.2500000    0.2965176
 738.2999878    0.2974592
 738.3499756    0.2965039
 738.4000244    0.2957796
 738.4500122    0.2987319
 738.5000000    0.2988531
 738.5499878    0.3068951
 738.5999756    0.3139373
 738.6500244    0.3192555
 738.7000122    0.3220316
 738.7500000    0.3243750
 738.7999878    0.3212408
 738.8499756    0.3206891
 738.9000244    0.3106229
 738.9500122    0.3048574
 739.0000000    0.3007321
 739.0499878    0.2947818
 739.0999756    0.2955373
 739.1500244    0.2943034
 739.2000122    0.2913667
 739.2500000    0.2912521
 739.2999878    0.2811469
 739.3499756    0.2768885
 739.4000244    0.2776080
 739.4500122    0.2775877
 739.5000000    0.2831925
 739.5499878    0.2897559
 739.5999756    0.2912985
 739.6500244    0.2953106
 739.7000122    0.2971759
 739.7500000    0.2946944
 739.7999878    0.2910212
 739.8499756    0.2866066
 739.9000244    0.2876084
 739.9500122    0.2855728
 740.0000000    0.2853394
 740.0499878    0.2828076
 740.0999756    0.2898918
 740.1500244    0.2914424
 740.2000122    0.2890777
 740.2500000    0.2838224
 740.2999878    0.2853905
 740.3499756    0.2842377
 740.4000244    0.2904824
 740.4500122    0.2940146
 740.5000000    0.2946438
 740.5499878    0.2950882
 740.5999756    0.2850788
 740.6500244    0.2886136
 740.7000122    0.2833248
 740.7500000    0.2783061
 740.7999878    0.2739148
 740.8499756    0.2709326
 740.9000244    0.2680907
 740.9500122    0.2686314
 741.0000000    0.2632938
 741.0499878    0.2647531
 741.0999756    0.2649254
 741.1500244    0.2667223
 741.2000122    0.2660625
 741.2500000    0.2621957
 741.2999878    0.2629061
 741.3499756    0.2625602
 741.4000244    0.2661571
 741.4500122    0.2718717
 741.5000000    0.2798542
 741.5499878    0.2836559
 741.5999756    0.2871899
 741.6500244    0.2907650
 741.7000122    0.2878577
 741.7500000    0.2864521
 741.7999878    0.2803524
 741.8499756    0.2830612
 741.9000244    0.2804096
 741.9500122    0.2808656
 742.0000000    0.2820477
 742.0499878    0.2844682
 742.0999756    0.2863211
 742.1500244    0.2926343
 742.2000122    0.2942526
 742.2500000    0.2943636
 742.2999878    0.2941284
 742.3499756    0.2940460
 742.4000244    0.2898786
 742.4500122    0.2850284
 742.5000000    0.2800136
 742.5499878    0.2884962
 742.5999756    0.2989480
 742.6500244    0.2938046
 742.7000122    0.2943498
 742.7500000    0.2885896
 742.7999878    0.2851774
 742.8499756    0.2769069
 742.9000244    0.2705215
 742.9500122    0.2656381
 743.0000000    0.2621906
 743.0499878    0.2601466
 743.0999756    0.2580242
 743.1500244    0.2563820
 743.2000122    0.2528933
 743.2500000    0.2460815
 743.2999878    0.2458674
 743.3499756    0.2443415
 743.4000244    0.2437925
 743.4500122    0.2437956
 743.5000000    0.2358755
 743.5499878    0.2284660
 743.5999756    0.2259366
 743.6500244    0.2273906
 743.7000122    0.2297717
 743.7500000    0.2312945
 743.7999878    0.2282839
 743.8499756    0.2236005
 743.9000244    0.2175815
 743.9500122    0.2061593
 744.0000000    0.1925835
 744.0499878    0.1855769
 744.0999756    0.1820133
 744.1500244    0.1840745
 744.2000122    0.1840384
 744.2500000    0.1832946
 744.2999878    0.1938159
 744.3499756    0.1965399
 744.4000244    0.2049685
 744.4500122    0.2076419
 744.5000000    0.2144496
 744.5499878    0.2152449
 744.5999756    0.2161484
 744.6500244    0.2167571
 744.7000122    0.2219488
 744.7500000    0.2284532
 744.7999878    0.2325774
 744.8499756    0.2352417
 744.9000244    0.2468946
 744.9500122    0.2608981
 745.0000000    0.2651123
 745.0499878    0.2646468
 745.0999756    0.2633250
 745.1500244    0.2539594
 745.2000122    0.2577591
 745.2500000    0.2610060
 745.2999878    0.2566270
 745.3499756    0.2607025
 745.4000244    0.2583832
 745.4500122    0.2625806
 745.5000000    0.2576298
 745.5499878    0.2566813
 745.5999756    0.2545100
 745.6500244    0.2524447
 745.7000122    0.2461621
 745.7500000    0.2457842
 745.7999878    0.2449509
 745.8499756    0.2453111
 745.9000244    0.2427193
 745.9500122    0.2458861
 746.0000000    0.2453779
 746.0499878    0.2446757
 746.0999756    0.2397870
 746.1500244    0.2389665
 746.2000122    0.2398429
 746.2500000    0.2412548
 746.2999878    0.2364803
 746.3499756    0.2378368
 746.4000244    0.2352182
 746.4500122    0.2323785
 746.5000000    0.2300558
 746.5499878    0.2289189
 746.5999756    0.2262874
 746.6500244    0.2310847
 746.7000122    0.2336566
 746.7500000    0.2366607
 746.7999878    0.2317174
 746.8499756    0.2394298
 746.9000244    0.2447852
 746.9500122    0.2542089
 747.0000000    0.2545749
 747.0499878    0.2596120
 747.0999756    0.2607854
 747.1500244    0.2672659
 747.2000122    0.2746181
 747.2500000    0.2818618
 747.2999878    0.2812871
 747.3499756    0.2865760
 747.4000244    0.2939171
 747.4500122    0.2942482
 747.5000000    0.3022242
 747.5499878    0.3095945
 747.5999756    0.3152832
 747.6500244    0.3199441
 747.7000122    0.3250568
 747.7500000    0.3216550
 747.7999878    0.3248534
 747.8499756    0.3256823
 747.9000244    0.3346345
 747.9500122    0.3359710
 748.0000000    0.3409068
 748.0499878    0.3465193
 748.0999756    0.3473680
 748.1500244    0.3453539
 748.2000122    0.3518344
 748.2500000    0.3574095
 748.2999878    0.3595284
 748.3499756    0.3682164
 748.4000244    0.3684939
 748.4500122    0.3733005
 748.5000000    0.3721924
 748.5499878    0.3746004
 748.5999756    0.3748611
 748.6500244    0.3720974
 748.7000122    0.3635387
 748.7500000    0.3612109
 748.7999878    0.3590364
 748.8499756    0.3641698
 748.9000244    0.3707661
 748.9500122    0.3781624
 749.0000000    0.3765845
 749.0499878    0.3787451
 749.0999756    0.3787877
 749.1500244    0.3859362
 749.2000122    0.3928879
 749.2500000    0.4009949
 749.2999878    0.4050350
 749.3499756    0.4086348
 749.4000244    0.4096581
 749.4500122    0.4169051
 749.5000000    0.4213791
 749.5499878    0.4243060
 749.5999756    0.4293588
 749.6500244    0.4297307
 749.7000122    0.4285889
 749.7500000    0.4278461
 749.7999878    0.4298399
 749.8499756    0.4288925
 749.9000244    0.4279084
 749.9500122    0.4286147
 750.0000000    0.4284378
 750.0499878    0.4237477
 750.0999756    0.4221414
 750.1500244    0.4240855
 750.2000122    0.4172536
 750.2500000    0.4160207
 750.2999878    0.4129923
 750.3499756    0.4146883
 750.4000244    0.4192850
 750.4500122    0.4199829
 750.5000000    0.4186780
 750.5499878    0.4144719
 750.5999756    0.4104454
 750.6500244    0.4121655
 750.7000122    0.4159138
 750.7500000    0.4191639
 750.7999878    0.4195549
 750.8499756    0.4180373
 750.9000244    0.4165432
 750.9500122    0.4112876
 751.0000000    0.4117003
 751.0499878    0.4122632
 751.0999756    0.4109966
 751.1500244    0.4058338
 751.2000122    0.4047278
 751.2500000    0.4021927
 751.2999878    0.4079080
 751.3499756    0.4101478
 751.4000244    0.4117471
 751.4500122    0.4132494
 751.5000000    0.4161938
 751.5499878    0.4177564
 751.5999756    0.4173776
 751.6500244    0.4203874
 751.7000122    0.4228234
 751.7500000    0.4249864
 751.7999878    0.4273615
 751.8499756    0.4284330
 751.9000244    0.4228925
 751.9500122    0.4187980
 752.0000000    0.4225612
 752.0499878    0.4227218
 752.0999756    0.4238741
 752.1500244    0.4238760
 752.2000122    0.4167944
 752.2500000    0.4129284
 752.2999878    0.4124892
 752.3499756    0.4137544
 752.4000244    0.4193836
 752.4500122    0.4141501
 752.5000000    0.4140470
 752.5499878    0.4106346
 752.5999756    0.4083864
 752.6500244    0.4081534
 752.7000122    0.4095932
 752.7500000    0.4054761
 752.7999878    0.4041585
 752.8499756    0.4004311
 752.9000244    0.3984936
 752.9500122    0.3963304
 753.0000000    0.3912597
 753.0499878    0.3888454
 753.0999756    0.3882998
 753.1500244    0.3859717
 753.2000122    0.3863670
 753.2500000    0.3843493
 753.2999878    0.3821800
 753.3499756    0.3815385
 753.4000244    0.3803548
 753.4500122    0.3775895
 753.5000000    0.3692369
 753.5499878    0.3616947
 753.5999756    0.3621667
 753.6500244    0.3602813
 753.7000122    0.3628999
 753.7500000    0.3693051
 753.7999878    0.3746128
 753.8499756    0.3784773
 753.9000244    0.3714334
 753.9500122    0.3625693
 754.0000000    0.3601480
 754.0499878    0.3522585
 754.0999756    0.3478892
 754.1500244    0.3420232
 754.2000122    0.3354677
 754.2500000    0.3327943
 754.2999878    0.3259570
 754.3499756    0.3197594
 754.4000244    0.3207575
 754.4500122    0.3174542
 754.5000000    0.3146184
 754.5499878    0.3124690
 754.5999756    0.3157251
 754.6500244    0.3136844
 754.7000122    0.3159830
 754.7500000    0.3116848
 754.7999878    0.3112132
 754.8499756    0.3047189
 754.9000244    0.3049834
 754.9500122    0.2966311
 755.0000000    0.2939030
 755.0499878    0.2894841
 755.0999756    0.2824266
 755.1500244    0.2790652
 755.2000122    0.2829933
 755.2500000    0.2845967
 755.2999878    0.2863050
 755.3499756    0.2895399
 755.4000244    0.2921363
 755.4500122    0.2917681
 755.5000000    0.2918069
 755.5499878    0.2921605
 755.5999756    0.2900308
 755.6500244    0.2873347
 755.7000122    0.2856553
 755.7500000    0.2843913
 755.7999878    0.2900988
 755.8499756    0.2947699
 755.9000244    0.2998230
 755.9500122    0.3037095
 756.0000000    0.3056784
 756.0499878    0.3086504
 756.0999756    0.3155313
 756.1500244    0.3199447
 756.2000122    0.3157951
 756.2500000    0.3136863
 756.2999878    0.3146535
 756.3499756    0.3140827
 756.4000244    0.3123550
 756.4500122    0.3101108
 756.5000000    0.3066659
 756.5499878    0.3030092
 756.5999756    0.3002406
 756.6500244    0.2945447
 756.7000122    0.2965446
 756.7500000    0.2972991
 756.7999878    0.2944179
 756.8499756    0.2959946
 756.9000244    0.2925699
 756.9500122    0.2965083
 757.0000000    0.2973009
 757.0499878    0.2961932
 757.0999756    0.2913556
 757.1500244    0.2954143
 757.2000122    0.2959213
 757.2500000    0.2894658
 757.2999878    0.2832562
 757.3499756    0.2786022
 757.4000244    0.2765910
 757.4500122    0.2775801
 757.5000000    0.2716847
 757.5499878    0.2706403
 757.5999756    0.2689888
 757.6500244    0.2695998
 757.7000122    0.2733293
 757.7500000    0.2726882
 757.7999878    0.2754443
 757.8499756    0.2818104
 757.9000244    0.2787918
 757.9500122    0.2805710
 758.0000000    0.2794928
 758.0499878    0.2805084
 758.0999756    0.2795002
 758.1500244    0.2761027
 758.2000122    0.2753218
 758.2500000    0.2750598
 758.2999878    0.2784499
 758.3499756    0.2835472
 758.4000244    0.2849268
 758.4500122    0.2791059
 758.5000000    0.2780907
 758.5499878    0.2750272
 758.5999756    0.2700790
 758.6500244    0.2687360
 758.7000122    0.2721686
 758.7500000    0.2748863
 758.7999878    0.2805951
 758.8499756    0.2842278
 758.9000244    0.2851428
 758.9500122    0.2907101
 759.0000000    0.2916097
 759.0499878    0.2938680
 759.0999756    0.2939460
 759.1500244    0.2941688
 759.2000122    0.2960035
 759.2500000    0.3049181
 759.2999878    0.3023481
 759.3499756    0.3067303
 759.4000244    0.3070026
 759.4500122    0.3055925
 759.5000000    0.3019757
 759.5499878    0.2955832
 759.5999756    0.2966438
 759.6500244    0.2966601
 759.7000122    0.2990839
 759.7500000    0.2992290
 759.7999878    0.2979221
 759.8499756    0.2971866
 759.9000244    0.3032878
 759.9500122    0.3082599
 760.0000000    0.3080025
 760.0499878    0.3165208
 760.0999756    0.3195733
 760.1500244    0.3295312
 760.2000122    0.3327123
 760.2500000    0.3365277
 760.2999878    0.3432670
 760.3499756    0.3532828
 760.4000244    0.3642185
 760.4500122    0.3670375
 760.5000000    0.3709595
 760.5499878    0.3770804
 760.5999756    0.3833303
 760.6500244    0.3883195
 760.7000122    0.3911390
 760.7500000    0.3900656
 760.7999878    0.3912534
 760.8499756    0.3919388
 760.9000244    0.3910493
 760.9500122    0.3929150
 761.0000000    0.3926821
 761.0499878    0.3938201
 761.0999756    0.3926088
 761.1500244    0.3941924
 761.2000122    0.3856728
 761.2500000    0.3844847
 761.2999878    0.3824565
 761.3499756    0.3866483
 761.4000244    0.3902312
 761.4500122    0.3884332
 761.5000000    0.3864785
 761.5499878    0.3875905
 761.5999756    0.3769666
 761.6500244    0.3735210
 761.7000122    0.3732243
 761.7500000    0.3754321
 761.7999878    0.3729756
 761.8499756    0.3793021
 761.9000244    0.3709680
 761.9500122    0.3660715
 762.0000000    0.3652440
 762.0499878    0.3654495
 762.0999756    0.3657635
 762.1500244    0.3637907
 762.2000122    0.3617449
 762.2500000    0.3629498
 762.2999878    0.3618858
 762.3499756    0.3597393
 762.4000244    0.3615056
 762.4500122    0.3626018
 762.5000000    0.3594160
 762.5499878    0.3640072
 762.5999756    0.3649615
 762.6500244    0.3670501
 762.7000122    0.3680257
 762.7500000    0.3654133
 762.7999878    0.3660516
 762.8499756    0.3631086
 762.9000244    0.3549478
 762.9500122    0.3523485
 763.0000000    0.3509453
 763.0499878    0.3450930
 763.0999756    0.3456215
 763.1500244    0.3461355
 763.2000122    0.3388310
 763.2500000    0.3380590
 763.2999878    0.3412775
 763.3499756    0.3364266
 763.4000244    0.3346480
 763.4500122    0.3319169
 763.5000000    0.3216285
 763.5499878    0.3141473
 763.5999756    0.3099565
 763.6500244    0.3062873
 763.7000122    0.3092302
 763.7500000    0.3089497
 763.7999878    0.3050368
 763.8499756    0.3010739
 763.9000244    0.2910345
 763.9500122    0.2868768
 764.0000000    0.2826730
 764.0499878    0.2840657
 764.0999756    0.2825676
 764.1500244    0.2874819
 764.2000122    0.2907535
 764.2500000    0.2983370
 764.2999878    0.3035569
 764.3499756    0.3061803
 764.4000244    0.3099168
 764.4500122    0.3178851
 764.5000000    0.3201580
 764.5499878    0.3208409
 764.5999756    0.3263927
 764.6500244    0.3353751
 764.7000122    0.3437106
 764.7500000    0.3503796
 764.7999878    0.3507566
 764.8499756    0.3560854
 764.9000244    0.3600046
 764.9500122    0.3612449
 765.0000000    0.3715443
 765.0499878    0.3762253
 765.0999756    0.3844999
 765.1500244    0.3932674
 765.2000122    0.3991813
 765.2500000    0.4076581
 765.2999878    0.4165018
 765.3499756    0.4210947
 765.4000244    0.4189519
 765.4500122    0.4185059
 765.5000000    0.4218287
 765.5499878    0.4262242
 765.5999756    0.4288370
 765.6500244    0.4303286
 765.7000122    0.4282201
 765.7500000    0.4270236
 765.7999878    0.4251350
 765.8499756    0.4255127
 765.9000244    0.4259082
 765.9500122    0.4241254
 766.0000000    0.4243248
 766.0499878    0.4231713
 766.0999756    0.4243956
 766.1500244    0.4264576
 766.2000122    0.4233761
 766.2500000    0.4257290
 766.2999878    0.4262502
 766.3499756    0.4325991
 766.4000244    0.4367752
 766.4500122    0.4415979
 766.5000000    0.4467703
 766.5499878    0.4566280
 766.5999756    0.4607405
 766.6500244    0.4659243
 766.7000122    0.4693572
 766.7500000    0.4684471
 766.7999878    0.4744377
 766.8499756    0.4753137
 766.9000244    0.4782609
 766.9500122    0.4792090
 767.0000000    0.4816335
 767.0499878    0.4773299
 767.0999756    0.4808675
 767.1500244    0.4862177
 767.2000122    0.4915160
 767.2500000    0.4833149
 767.2999878    0.4784639
 767.3499756    0.4689904
 767.4000244    0.4618882
 767.4500122    0.4587155
 767.5000000    0.4637029
 767.5499878    0.4658758
 767.5999756    0.4630543
 767.6500244    0.4635093
 767.7000122    0.4590174
 767.7500000    0.4576733
 767.7999878    0.4588273
 767.8499756    0.4555618
 767.9000244    0.4559125
 767.9500122    0.4543135
 768.0000000    0.4529897
 768.0499878    0.4522553
[truncated: 640,615 more chars]
