# Supplementary material for: Rapid interpretation of small-angle X-ray scattering data
Source: PLoS Comput Biol. 2019 Mar 22;15(3):e1006900. doi: 10.1371/journal.pcbi.1006900 (PMC6447237; doi:10.1371/journal.pcbi.1006900)
Supplement: S2 Archive — (ZIP) [file pcbi.1006900.s020.zip › S2_Archive/tut/intermediate/rmsd_target.xvg]

# This file was created Mon Feb  4 15:25:51 2019
# Created by:
# GROMACS:      gmx rms, VERSION 5.1-dev-20150223-461b58f
# Executable:   /home/marie/Programs/gromacs5XSMDOriginal/install/bin/gmx
# Library dir:  /home/marie/Programs/gromacs5XSMDOriginal/install/share/gromacs/top
# Command line:
#   gmx rms -s target.gro -f run_processed.xtc -o rmsd_target
# gmx rms is part of G R O M A C S:
#
# Gallium Rubidium Oxygen Manganese Argon Carbon Silicon
#
@    title "RMSD"
@    xaxis  label "Time (ps)"
@    yaxis  label "RMSD (nm)"
@TYPE xy
@ subtitle "C-alpha after lsq fit to C-alpha"
   0.0000000    0.5522827
   0.0500000    0.5553556
   0.1000000    0.5520664
   0.1500000    0.5516319
   0.2000000    0.5544857
   0.2500000    0.5421737
   0.3000000    0.5351464
   0.3500000    0.5296111
   0.4000000    0.5253768
   0.4500000    0.5235925
   0.5000000    0.5187567
   0.5500000    0.5120150
   0.6000000    0.5036498
   0.6500000    0.5085887
   0.7000000    0.5130311
   0.7500000    0.5142305
   0.8000000    0.5126354
   0.8500000    0.5127978
   0.9000000    0.5154048
   0.9500000    0.5144186
   1.0000000    0.5159671
   1.0500000    0.5057744
   1.1000000    0.5038913
   1.1500000    0.5038612
   1.2000000    0.5078791
   1.2500000    0.5051602
   1.3000000    0.5060040
   1.3500000    0.5127053
   1.4000000    0.5153584
   1.4500000    0.5200242
   1.5000000    0.5249662
   1.5500000    0.5279884
   1.6000000    0.5291240
   1.6500000    0.5344870
   1.7000000    0.5372220
   1.7500000    0.5403228
   1.8000000    0.5463384
   1.8500000    0.5513383
   1.9000000    0.5597786
   1.9500000    0.5582761
   2.0000000    0.5643149
   2.0500000    0.5628328
   2.0999999    0.5634130
   2.1500001    0.5659045
   2.2000000    0.5632682
   2.2500000    0.5582245
   2.3000000    0.5546127
   2.3499999    0.5531375
   2.4000001    0.5561366
   2.4500000    0.5591219
   2.5000000    0.5588574
   2.5500000    0.5560994
   2.5999999    0.5556969
   2.6500001    0.5510260
   2.7000000    0.5539503
   2.7500000    0.5560678
   2.8000000    0.5577427
   2.8499999    0.5610273
   2.9000001    0.5553615
   2.9500000    0.5567570
   3.0000000    0.5610505
   3.0500000    0.5655321
   3.0999999    0.5603282
   3.1500001    0.5588353
   3.2000000    0.5584483
   3.2500000    0.5687144
   3.3000000    0.5710212
   3.3499999    0.5705779
   3.4000001    0.5750351
   3.4500000    0.5774981
   3.5000000    0.5827277
   3.5500000    0.5827310
   3.5999999    0.5821180
   3.6500001    0.5898852
   3.7000000    0.5903934
   3.7500000    0.5922561
   3.8000000    0.5962775
   3.8499999    0.6005439
   3.9000001    0.6075011
   3.9500000    0.6092706
   4.0000000    0.5990819
   4.0500002    0.5980181
   4.0999999    0.5998840
   4.1500001    0.6020193
   4.1999998    0.6079617
   4.2500000    0.6086898
   4.3000002    0.6117359
   4.3499999    0.6194806
   4.4000001    0.6216067
   4.4499998    0.6232482
   4.5000000    0.6313896
   4.5500002    0.6310081
   4.5999999    0.6308481
   4.6500001    0.6312335
   4.6999998    0.6266494
   4.7500000    0.6261602
   4.8000002    0.6242132
   4.8499999    0.6289443
   4.9000001    0.6288143
   4.9499998    0.6254668
   5.0000000    0.6242620
   5.0500002    0.6244668
   5.0999999    0.6289071
   5.1500001    0.6293041
   5.1999998    0.6308983
   5.2500000    0.6336234
   5.3000002    0.6330886
   5.3499999    0.6307340
   5.4000001    0.6357502
   5.4499998    0.6361680
   5.5000000    0.6344106
   5.5500002    0.6359458
   5.5999999    0.6385366
   5.6500001    0.6332124
   5.6999998    0.6385762
   5.7500000    0.6448482
   5.8000002    0.6467606
   5.8499999    0.6488345
   5.9000001    0.6473417
   5.9499998    0.6436162
   6.0000000    0.6434355
   6.0500002    0.6450799
   6.0999999    0.6454130
   6.1500001    0.6449857
   6.1999998    0.6488224
   6.2500000    0.6518921
   6.3000002    0.6484512
   6.3499999    0.6474192
   6.4000001    0.6498011
   6.4499998    0.6505957
   6.5000000    0.6529572
   6.5500002    0.6553771
   6.5999999    0.6570334
   6.6500001    0.6506189
   6.6999998    0.6486123
   6.7500000    0.6457216
   6.8000002    0.6408995
   6.8499999    0.6420818
   6.9000001    0.6457937
   6.9499998    0.6467925
   7.0000000    0.6393073
   7.0500002    0.6380037
   7.0999999    0.6299967
   7.1500001    0.6336135
   7.1999998    0.6331242
   7.2500000    0.6349602
   7.3000002    0.6331563
   7.3499999    0.6222185
   7.4000001    0.6171909
   7.4499998    0.6171349
   7.5000000    0.6059594
   7.5500002    0.5992377
   7.5999999    0.5978813
   7.6500001    0.5940790
   7.6999998    0.5930511
   7.7500000    0.5907686
   7.8000002    0.5910663
   7.8499999    0.5915101
   7.9000001    0.5840712
   7.9499998    0.5818607
   8.0000000    0.5852566
   8.0500002    0.5876818
   8.1000004    0.5818607
   8.1499996    0.5779276
   8.1999998    0.5678036
   8.2500000    0.5708933
   8.3000002    0.5672546
   8.3500004    0.5675084
   8.3999996    0.5596005
   8.4499998    0.5595813
   8.5000000    0.5565782
   8.5500002    0.5550978
   8.6000004    0.5612801
   8.6499996    0.5606192
   8.6999998    0.5608942
   8.7500000    0.5606180
   8.8000002    0.5610055
   8.8500004    0.5602406
   8.8999996    0.5591154
   8.9499998    0.5534540
   9.0000000    0.5484692
   9.0500002    0.5531033
   9.1000004    0.5497938
   9.1499996    0.5468298
   9.1999998    0.5445545
   9.2500000    0.5419385
   9.3000002    0.5483247
   9.3500004    0.5465386
   9.3999996    0.5405791
   9.4499998    0.5432815
   9.5000000    0.5470705
   9.5500002    0.5500756
   9.6000004    0.5555092
   9.6499996    0.5552344
   9.6999998    0.5547401
   9.7500000    0.5459013
   9.8000002    0.5397384
   9.8500004    0.5286281
   9.8999996    0.5225281
   9.9499998    0.5163788
  10.0000000    0.5130067
  10.0500002    0.5109429
  10.1000004    0.5142277
  10.1499996    0.5125653
  10.1999998    0.5199066
  10.2500000    0.5186532
  10.3000002    0.5241746
  10.3500004    0.5272745
  10.3999996    0.5272080
  10.4499998    0.5302684
  10.5000000    0.5361707
  10.5500002    0.5289064
  10.6000004    0.5213420
  10.6499996    0.5125237
  10.6999998    0.5078031
  10.7500000    0.5031648
  10.8000002    0.5023478
  10.8500004    0.5003674
  10.8999996    0.5023640
  10.9499998    0.4981109
  11.0000000    0.4959333
  11.0500002    0.4970681
  11.1000004    0.4930733
  11.1499996    0.4866595
  11.1999998    0.4864878
  11.2500000    0.4738407
  11.3000002    0.4685136
  11.3500004    0.4603026
  11.3999996    0.4586017
  11.4499998    0.4518048
  11.5000000    0.4410315
  11.5500002    0.4357756
  11.6000004    0.4312558
  11.6499996    0.4304028
  11.6999998    0.4239051
  11.7500000    0.4198696
  11.8000002    0.4189126
  11.8500004    0.4101620
  11.8999996    0.4163256
  11.9499998    0.4176225
  12.0000000    0.4132764
  12.0500002    0.4138337
  12.1000004    0.4074501
  12.1499996    0.4062618
  12.1999998    0.4033123
  12.2500000    0.4069667
  12.3000002    0.4075436
  12.3500004    0.4104014
  12.3999996    0.4088062
  12.4499998    0.4080774
  12.5000000    0.4081526
  12.5500002    0.4136273
  12.6000004    0.3994872
  12.6499996    0.3962510
  12.6999998    0.3882681
  12.7500000    0.3854648
  12.8000002    0.3858988
  12.8500004    0.3839574
  12.8999996    0.3911433
  12.9499998    0.3912224
  13.0000000    0.3874223
  13.0500002    0.3887780
  13.1000004    0.3899021
  13.1499996    0.3872211
  13.1999998    0.3994998
  13.2500000    0.3908250
  13.3000002    0.3884735
  13.3500004    0.3902752
  13.3999996    0.3901575
  13.4499998    0.3913262
  13.5000000    0.3927520
  13.5500002    0.3875913
  13.6000004    0.3844955
  13.6499996    0.3860116
  13.6999998    0.3813658
  13.7500000    0.3797553
  13.8000002    0.3746153
  13.8500004    0.3672391
  13.8999996    0.3610164
  13.9499998    0.3589708
  14.0000000    0.3615608
  14.0500002    0.3567350
  14.1000004    0.3598887
  14.1499996    0.3591401
  14.1999998    0.3594017
  14.2500000    0.3658075
  14.3000002    0.3652220
  14.3500004    0.3631557
  14.3999996    0.3587901
  14.4499998    0.3584175
  14.5000000    0.3558821
  14.5500002    0.3580864
  14.6000004    0.3566886
  14.6499996    0.3568000
  14.6999998    0.3561257
  14.7500000    0.3572273
  14.8000002    0.3660854
  14.8500004    0.3666001
  14.8999996    0.3681542
  14.9499998    0.3743640
  15.0000000    0.3729458
  15.0500002    0.3702949
  15.1000004    0.3693130
  15.1499996    0.3701443
  15.1999998    0.3741478
  15.2500000    0.3767799
  15.3000002    0.3736898
  15.3500004    0.3775659
  15.3999996    0.3805130
  15.4499998    0.3872167
  15.5000000    0.3857258
  15.5500002    0.3880057
  15.6000004    0.3852886
  15.6499996    0.3838370
  15.6999998    0.3825358
  15.7500000    0.3810624
  15.8000002    0.3789101
  15.8500004    0.3793741
  15.8999996    0.3852328
  15.9499998    0.3794450
  16.0000000    0.3818287
  16.0499992    0.3820715
  16.1000004    0.3876421
  16.1499996    0.3895507
  16.2000008    0.3937889
  16.2500000    0.3951075
  16.2999992    0.3937545
  16.3500004    0.3922595
  16.3999996    0.3922702
  16.4500008    0.3876799
  16.5000000    0.3907313
  16.5499992    0.3975255
  16.6000004    0.4030442
  16.6499996    0.4046189
  16.7000008    0.4071058
  16.7500000    0.4085523
  16.7999992    0.4079015
  16.8500004    0.3979509
  16.8999996    0.3912568
  16.9500008    0.3898046
  17.0000000    0.3867332
  17.0499992    0.3891108
  17.1000004    0.3949393
  17.1499996    0.3902617
  17.2000008    0.3914968
  17.2500000    0.3845153
  17.2999992    0.3846524
  17.3500004    0.3848093
  17.3999996    0.3811731
  17.4500008    0.3823469
  17.5000000    0.3818069
  17.5499992    0.3854772
  17.6000004    0.3810974
  17.6499996    0.3841115
  17.7000008    0.3923877
  17.7500000    0.3963447
  17.7999992    0.4074954
  17.8500004    0.4175085
  17.8999996    0.4244494
  17.9500008    0.4228997
  18.0000000    0.4327835
  18.0499992    0.4403038
  18.1000004    0.4511797
  18.1499996    0.4503330
  18.2000008    0.4467354
  18.2500000    0.4395919
  18.2999992    0.4389902
  18.3500004    0.4358765
  18.3999996    0.4273527
  18.4500008    0.4205931
  18.5000000    0.4228181
  18.5499992    0.4126084
  18.6000004    0.4106745
  18.6499996    0.4122068
  18.7000008    0.4130481
  18.7500000    0.4098893
  18.7999992    0.4059863
  18.8500004    0.4030169
  18.8999996    0.3984551
  18.9500008    0.4012639
  19.0000000    0.4024652
  19.0499992    0.3978838
  19.1000004    0.3976381
  19.1499996    0.3995282
  19.2000008    0.4004005
  19.2500000    0.3926998
  19.2999992    0.3949034
  19.3500004    0.3849502
  19.3999996    0.3880650
  19.4500008    0.3893117
  19.5000000    0.3913854
  19.5499992    0.3946093
  19.6000004    0.3996321
  19.6499996    0.4021830
  19.7000008    0.3958875
  19.7500000    0.4006353
  19.7999992    0.4027141
  19.8500004    0.4077591
  19.8999996    0.4085439
  19.9500008    0.4048429
  20.0000000    0.3986413
  20.0499992    0.3993236
  20.1000004    0.4080839
  20.1499996    0.4120277
  20.2000008    0.4194639
  20.2500000    0.4210964
  20.2999992    0.4232304
  20.3500004    0.4269965
  20.3999996    0.4300670
  20.4500008    0.4313686
  20.5000000    0.4364052
  20.5499992    0.4376123
  20.6000004    0.4460167
  20.6499996    0.4466275
  20.7000008    0.4449846
  20.7500000    0.4434788
  20.7999992    0.4425699
  20.8500004    0.4365246
  20.8999996    0.4318818
  20.9500008    0.4221350
  21.0000000    0.4170026
  21.0499992    0.4059619
  21.1000004    0.3991921
  21.1499996    0.3993331
  21.2000008    0.3929980
  21.2500000    0.3932709
  21.2999992    0.3833885
  21.3500004    0.3823371
  21.3999996    0.3632933
  21.4500008    0.3600749
  21.5000000    0.3546318
  21.5499992    0.3611888
  21.6000004    0.3530095
  21.6499996    0.3585931
  21.7000008    0.3513380
  21.7500000    0.3534307
  21.7999992    0.3562968
  21.8500004    0.3569090
  21.8999996    0.3602195
  21.9500008    0.3615433
  22.0000000    0.3667805
  22.0499992    0.3693051
  22.1000004    0.3764476
  22.1499996    0.3779811
  22.2000008    0.3847649
  22.2500000    0.3832394
  22.2999992    0.3823345
  22.3500004    0.3848609
  22.3999996    0.3864821
  22.4500008    0.3877695
  22.5000000    0.3794445
  22.5499992    0.3795376
  22.6000004    0.3785949
  22.6499996    0.3711661
  22.7000008    0.3629752
  22.7500000    0.3530749
  22.7999992    0.3514270
  22.8500004    0.3495634
  22.8999996    0.3476369
  22.9500008    0.3527637
  23.0000000    0.3525510
  23.0499992    0.3526763
  23.1000004    0.3504737
  23.1499996    0.3483009
  23.2000008    0.3482353
  23.2500000    0.3473313
  23.2999992    0.3499314
  23.3500004    0.3566678
  23.3999996    0.3506925
  23.4500008    0.3555815
  23.5000000    0.3606001
  23.5499992    0.3645544
  23.6000004    0.3623170
  23.6499996    0.3634046
  23.7000008    0.3715713
  23.7500000    0.3807739
  23.7999992    0.3805430
  23.8500004    0.3813129
  23.8999996    0.3857532
  23.9500008    0.3939500
  24.0000000    0.3963707
  24.0499992    0.4008560
  24.1000004    0.4033784
  24.1499996    0.4076996
  24.2000008    0.4074876
  24.2500000    0.4033801
  24.2999992    0.4083625
  24.3500004    0.4102319
  24.3999996    0.4077862
  24.4500008    0.4138514
  24.5000000    0.4161384
  24.5499992    0.4183511
  24.6000004    0.4197529
  24.6499996    0.4241203
  24.7000008    0.4253948
  24.7500000    0.4258743
  24.7999992    0.4325851
  24.8500004    0.4257455
  24.8999996    0.4287321
  24.9500008    0.4205009
  25.0000000    0.4236861
  25.0499992    0.4206643
  25.1000004    0.4201673
  25.1499996    0.4149870
  25.2000008    0.4135732
  25.2500000    0.4119608
  25.2999992    0.4192734
  25.3500004    0.4233148
  25.3999996    0.4298300
  25.4500008    0.4271604
  25.5000000    0.4282516
  25.5499992    0.4344501
  25.6000004    0.4360183
  25.6499996    0.4357785
  25.7000008    0.4360858
  25.7500000    0.4340039
  25.7999992    0.4363953
  25.8500004    0.4376473
  25.8999996    0.4388205
  25.9500008    0.4333614
  26.0000000    0.4378094
  26.0499992    0.4391289
  26.1000004    0.4394420
  26.1499996    0.4418675
  26.2000008    0.4476370
  26.2500000    0.4534675
  26.2999992    0.4481828
  26.3500004    0.4513049
  26.3999996    0.4561408
  26.4500008    0.4579065
  26.5000000    0.4607671
  26.5499992    0.4576474
  26.6000004    0.4552945
  26.6499996    0.4524757
  26.7000008    0.4508741
  26.7500000    0.4513512
  26.7999992    0.4495398
  26.8500004    0.4474377
  26.8999996    0.4437973
  26.9500008    0.4384359
  27.0000000    0.4335724
  27.0499992    0.4289903
  27.1000004    0.4357271
  27.1499996    0.4334734
  27.2000008    0.4431597
  27.2500000    0.4417303
  27.2999992    0.4487390
  27.3500004    0.4376288
  27.3999996    0.4338351
  27.4500008    0.4319082
  27.5000000    0.4351018
  27.5499992    0.4354827
  27.6000004    0.4380484
  27.6499996    0.4343059
  27.7000008    0.4331892
  27.7500000    0.4381876
  27.7999992    0.4377083
  27.8500004    0.4323603
  27.8999996    0.4347106
  27.9500008    0.4359713
  28.0000000    0.4374749
  28.0499992    0.4398848
  28.1000004    0.4343633
  28.1499996    0.4335602
  28.2000008    0.4376210
  28.2500000    0.4409167
  28.2999992    0.4356894
  28.3500004    0.4409612
  28.3999996    0.4388259
  28.4500008    0.4420324
  28.5000000    0.4405717
  28.5499992    0.4408985
  28.6000004    0.4338928
  28.6499996    0.4363070
  28.7000008    0.4280173
  28.7500000    0.4244023
  28.7999992    0.4268032
  28.8500004    0.4202117
  28.8999996    0.4179501
  28.9500008    0.4216485
  29.0000000    0.4155959
  29.0499992    0.4226859
  29.1000004    0.4229407
  29.1499996    0.4189388
  29.2000008    0.4200528
  29.2500000    0.4222995
  29.2999992    0.4262322
  29.3500004    0.4250039
  29.3999996    0.4248136
  29.4500008    0.4250214
  29.5000000    0.4218373
  29.5499992    0.4197931
  29.6000004    0.4197566
  29.6499996    0.4154804
  29.7000008    0.4102160
  29.7500000    0.4109344
  29.7999992    0.4048840
  29.8500004    0.4042851
  29.8999996    0.4034163
  29.9500008    0.4065251
  30.0000000    0.4153387
  30.0499992    0.4193300
  30.1000004    0.4209493
  30.1499996    0.4266075
  30.2000008    0.4348896
  30.2500000    0.4339136
  30.2999992    0.4269160
  30.3500004    0.4198562
  30.3999996    0.4172164
  30.4500008    0.4157701
  30.5000000    0.4156528
  30.5499992    0.4167919
  30.6000004    0.4156537
  30.6499996    0.4150565
  30.7000008    0.4079589
  30.7500000    0.4016488
  30.7999992    0.3997062
  30.8500004    0.3915882
  30.8999996    0.3868724
  30.9500008    0.3765723
  31.0000000    0.3691158
  31.0499992    0.3604569
  31.1000004    0.3540513
  31.1499996    0.3449737
  31.2000008    0.3443995
  31.2500000    0.3455563
  31.2999992    0.3429206
  31.3500004    0.3432606
  31.3999996    0.3449019
  31.4500008    0.3463968
  31.5000000    0.3471969
  31.5499992    0.3490601
  31.6000004    0.3559204
  31.6499996    0.3565627
  31.7000008    0.3631138
  31.7500000    0.3653181
  31.7999992    0.3682964
  31.8500004    0.3694134
  31.8999996    0.3710026
  31.9500008    0.3663908
  32.0000000    0.3554718
  32.0499992    0.3503704
  32.0999985    0.3479195
  32.1500015    0.3490043
  32.2000008    0.3510991
  32.2500000    0.3436148
  32.2999992    0.3400085
  32.3499985    0.3335298
  32.4000015    0.3290475
  32.4500008    0.3358688
  32.5000000    0.3339865
  32.5499992    0.3354867
  32.5999985    0.3378614
  32.6500015    0.3377971
  32.7000008    0.3358995
  32.7500000    0.3392315
  32.7999992    0.3420697
  32.8499985    0.3475983
  32.9000015    0.3565246
  32.9500008    0.3619142
  33.0000000    0.3596044
  33.0499992    0.3638861
  33.0999985    0.3615802
  33.1500015    0.3639411
  33.2000008    0.3695639
  33.2500000    0.3695675
  33.2999992    0.3752399
  33.3499985    0.3837219
  33.4000015    0.3828269
  33.4500008    0.3880678
  33.5000000    0.3940966
  33.5499992    0.3975440
  33.5999985    0.3969300
  33.6500015    0.3847923
  33.7000008    0.3834093
  33.7500000    0.3808385
  33.7999992    0.3758418
  33.8499985    0.3763740
  33.9000015    0.3766467
  33.9500008    0.3826717
  34.0000000    0.3881451
  34.0499992    0.3847175
  34.0999985    0.3814867
  34.1500015    0.3744744
  34.2000008    0.3758592
  34.2500000    0.3797575
  34.2999992    0.3768106
  34.3499985    0.3767304
  34.4000015    0.3783329
  34.4500008    0.3828617
  34.5000000    0.3765200
  34.5499992    0.3730148
  34.5999985    0.3792536
  34.6500015    0.3815641
  34.7000008    0.3860512
  34.7500000    0.3779300
  34.7999992    0.3759567
  34.8499985    0.3780242
  34.9000015    0.3847463
  34.9500008    0.3846610
  35.0000000    0.3847933
  35.0499992    0.3878938
  35.0999985    0.3895977
  35.1500015    0.3896977
  35.2000008    0.3999946
  35.2500000    0.4020785
  35.2999992    0.4103827
  35.3499985    0.4135243
  35.4000015    0.4107191
  35.4500008    0.4194853
  35.5000000    0.4205731
  35.5499992    0.4222432
  35.5999985    0.4266091
  35.6500015    0.4294058
  35.7000008    0.4264379
  35.7500000    0.4192947
  35.7999992    0.4165944
  35.8499985    0.4169137
  35.9000015    0.4134358
  35.9500008    0.4193794
  36.0000000    0.4352373
  36.0499992    0.4424645
  36.0999985    0.4476260
  36.1500015    0.4442885
  36.2000008    0.4472011
  36.2500000    0.4507628
  36.2999992    0.4517720
  36.3499985    0.4578828
  36.4000015    0.4597937
  36.4500008    0.4635610
  36.5000000    0.4656755
  36.5499992    0.4647629
  36.5999985    0.4680444
  36.6500015    0.4684342
  36.7000008    0.4662878
  36.7500000    0.4693626
  36.7999992    0.4629549
  36.8499985    0.4593304
  36.9000015    0.4635598
  36.9500008    0.4609700
  37.0000000    0.4557000
  37.0499992    0.4522250
  37.0999985    0.4477712
  37.1500015    0.4489844
  37.2000008    0.4493386
  37.2500000    0.4403518
  37.2999992    0.4434224
  37.3499985    0.4403622
  37.4000015    0.4429570
  37.4500008    0.4482468
  37.5000000    0.4407548
  37.5499992    0.4374646
  37.5999985    0.4351987
  37.6500015    0.4335006
  37.7000008    0.4313908
  37.7500000    0.4298263
  37.7999992    0.4297884
  37.8499985    0.4243616
  37.9000015    0.4246517
  37.9500008    0.4230493
  38.0000000    0.4183215
  38.0499992    0.4185222
  38.0999985    0.4161843
  38.1500015    0.4169331
  38.2000008    0.4216143
  38.2500000    0.4295867
  38.2999992    0.4365783
  38.3499985    0.4355808
  38.4000015    0.4344649
  38.4500008    0.4280321
  38.5000000    0.4191727
  38.5499992    0.4067111
  38.5999985    0.4025392
  38.6500015    0.3974335
  38.7000008    0.3956388
  38.7500000    0.3926399
  38.7999992    0.3895347
  38.8499985    0.3922847
  38.9000015    0.3837905
  38.9500008    0.3826941
  39.0000000    0.3771175
  39.0499992    0.3782332
  39.0999985    0.3791346
  39.1500015    0.3792940
  39.2000008    0.3828410
  39.2500000    0.3862545
  39.2999992    0.3842669
  39.3499985    0.3870721
  39.4000015    0.3910753
  39.4500008    0.3968369
  39.5000000    0.3963848
  39.5499992    0.4048887
  39.5999985    0.4064718
  39.6500015    0.4025262
  39.7000008    0.4003203
  39.7500000    0.4038626
  39.7999992    0.3951119
  39.8499985    0.3970510
  39.9000015    0.4056920
  39.9500008    0.4107037
  40.0000000    0.4035642
  40.0499992    0.3972989
  40.0999985    0.4067877
  40.1500015    0.4066910
  40.2000008    0.4004492
  40.2500000    0.3969978
  40.2999992    0.3979274
  40.3499985    0.4001645
  40.4000015    0.3917171
  40.4500008    0.3888388
  40.5000000    0.3823072
  40.5499992    0.3785740
  40.5999985    0.3768322
  40.6500015    0.3771764
  40.7000008    0.3757836
  40.7500000    0.3744187
  40.7999992    0.3793153
  40.8499985    0.3770750
  40.9000015    0.3757950
  40.9500008    0.3699016
  41.0000000    0.3633344
  41.0499992    0.3666919
  41.0999985    0.3662525
  41.1500015    0.3672091
  41.2000008    0.3662196
  41.2500000    0.3651814
  41.2999992    0.3666559
  41.3499985    0.3638287
  41.4000015    0.3623828
  41.4500008    0.3729656
  41.5000000    0.3812888
  41.5499992    0.3855583
  41.5999985    0.3844458
  41.6500015    0.3800461
  41.7000008    0.3777240
  41.7500000    0.3786224
  41.7999992    0.3711855
  41.8499985    0.3707166
  41.9000015    0.3590449
  41.9500008    0.3570397
  42.0000000    0.3478338
  42.0499992    0.3391768
  42.0999985    0.3343217
  42.1500015    0.3270529
  42.2000008    0.3218784
  42.2500000    0.3223020
  42.2999992    0.3231926
  42.3499985    0.3277575
  42.4000015    0.3257022
  42.4500008    0.3264452
  42.5000000    0.3331964
  42.5499992    0.3338429
  42.5999985    0.3331992
  42.6500015    0.3365931
  42.7000008    0.3365175
  42.7500000    0.3448845
  42.7999992    0.3544186
  42.8499985    0.3552961
  42.9000015    0.3517087
  42.9500008    0.3439581
  43.0000000    0.3461489
  43.0499992    0.3458830
  43.0999985    0.3514463
  43.1500015    0.3594693
  43.2000008    0.3677253
  43.2500000    0.3749718
  43.2999992    0.3677067
  43.3499985    0.3732284
  43.4000015    0.3830899
  43.4500008    0.3886075
  43.5000000    0.3958750
  43.5499992    0.3974039
  43.5999985    0.3983523
  43.6500015    0.3986597
  43.7000008    0.3991899
  43.7500000    0.3987493
  43.7999992    0.3950536
  43.8499985    0.3932614
  43.9000015    0.3954513
  43.9500008    0.3959863
  44.0000000    0.3922264
  44.0499992    0.3910297
  44.0999985    0.3925379
  44.1500015    0.3945118
  44.2000008    0.3867843
  44.2500000    0.3754950
  44.2999992    0.3719576
  44.3499985    0.3610350
  44.4000015    0.3558209
  44.4500008    0.3526810
  44.5000000    0.3574951
  44.5499992    0.3524516
  44.5999985    0.3456684
  44.6500015    0.3368953
  44.7000008    0.3353386
  44.7500000    0.3384053
  44.7999992    0.3397987
  44.8499985    0.3379423
  44.9000015    0.3300093
  44.9500008    0.3276433
  45.0000000    0.3278864
  45.0499992    0.3238485
  45.0999985    0.3179916
  45.1500015    0.3055534
  45.2000008    0.2978799
  45.2500000    0.2883264
  45.2999992    0.2709513
  45.3499985    0.2683413
  45.4000015    0.2640572
  45.4500008    0.2598971
  45.5000000    0.2623819
  45.5499992    0.2516949
  45.5999985    0.2420016
  45.6500015    0.2415232
  45.7000008    0.2443658
  45.7500000    0.2468964
  45.7999992    0.2444050
  45.8499985    0.2462397
  45.9000015    0.2532428
  45.9500008    0.2586157
  46.0000000    0.2662795
  46.0499992    0.2658481
  46.0999985    0.2674579
  46.1500015    0.2658239
  46.2000008    0.2671710
  46.2500000    0.2588554
  46.2999992    0.2601620
  46.3499985    0.2610680
  46.4000015    0.2613788
  46.4500008    0.2581989
  46.5000000    0.2585840
  46.5499992    0.2588338
  46.5999985    0.2615055
  46.6500015    0.2658053
  46.7000008    0.2573135
  46.7500000    0.2605816
  46.7999992    0.2642191
  46.8499985    0.2634407
  46.9000015    0.2628147
  46.9500008    0.2629013
  47.0000000    0.2639919
  47.0499992    0.2710692
  47.0999985    0.2738369
  47.1500015    0.2788880
  47.2000008    0.2812323
  47.2500000    0.2856390
  47.2999992    0.2833814
  47.3499985    0.2856969
  47.4000015    0.2835510
  47.4500008    0.2844396
  47.5000000    0.2891622
  47.5499992    0.2903113
  47.5999985    0.2911076
  47.6500015    0.2881750
  47.7000008    0.2856369
  47.7500000    0.2880117
  47.7999992    0.2946176
  47.8499985    0.2896233
  47.9000015    0.2938235
  47.9500008    0.2993033
  48.0000000    0.2961298
  48.0499992    0.2978313
  48.0999985    0.2944922
  48.1500015    0.2921913
  48.2000008    0.2912847
  48.2500000    0.2922682
  48.2999992    0.2954878
  48.3499985    0.2936106
  48.4000015    0.2922295
  48.4500008    0.2916084
  48.5000000    0.2845891
  48.5499992    0.2828013
  48.5999985    0.2815768
  48.6500015    0.2789233
  48.7000008    0.2765124
  48.7500000    0.2858143
  48.7999992    0.2894436
  48.8499985    0.2978995
  48.9000015    0.2907794
  48.9500008    0.2984979
  49.0000000    0.3036869
  49.0499992    0.3054905
  49.0999985    0.3154330
  49.1500015    0.3219581
  49.2000008    0.3289862
  49.2500000    0.3336127
  49.2999992    0.3336017
  49.3499985    0.3323194
  49.4000015    0.3240943
  49.4500008    0.3190804
  49.5000000    0.3204488
  49.5499992    0.3157727
  49.5999985    0.3172567
  49.6500015    0.3228588
  49.7000008    0.3272948
  49.7500000    0.3370695
  49.7999992    0.3422590
  49.8499985    0.3449805
  49.9000015    0.3445871
  49.9500008    0.3349837
  50.0000000    0.3278776
  50.0499992    0.3177296
  50.0999985    0.3125908
  50.1500015    0.3152275
  50.2000008    0.3170530
  50.2500000    0.3158031
  50.2999992    0.3092671
  50.3499985    0.3014287
  50.4000015    0.2961905
  50.4500008    0.2937528
  50.5000000    0.2911261
  50.5499992    0.2929016
  50.5999985    0.2861924
  50.6500015    0.2874725
  50.7000008    0.2874774
  50.7500000    0.2867561
  50.7999992    0.2895450
  50.8499985    0.2856487
  50.9000015    0.2830276
  50.9500008    0.2821401
  51.0000000    0.2819387
  51.0499992    0.2810465
  51.0999985    0.2763408
  51.1500015    0.2690093
  51.2000008    0.2756915
  51.2500000    0.2777763
  51.2999992    0.2818248
  51.3499985    0.2807522
  51.4000015    0.2688525
  51.4500008    0.2708995
  51.5000000    0.2740794
  51.5499992    0.2663461
  51.5999985    0.2674258
  51.6500015    0.2662302
  51.7000008    0.2680112
  51.7500000    0.2723544
  51.7999992    0.2697658
  51.8499985    0.2659486
  51.9000015    0.2666226
  51.9500008    0.2607737
  52.0000000    0.2656795
  52.0499992    0.2634344
  52.0999985    0.2635535
  52.1500015    0.2581166
  52.2000008    0.2617471
  52.2500000    0.2584035
  52.2999992    0.2600587
  52.3499985    0.2572222
  52.4000015    0.2630157
  52.4500008    0.2622157
  52.5000000    0.2655692
  52.5499992    0.2652197
  52.5999985    0.2682563
  52.6500015    0.2619175
  52.7000008    0.2570932
  52.7500000    0.2549509
  52.7999992    0.2490745
  52.8499985    0.2509818
  52.9000015    0.2506870
  52.9500008    0.2529787
  53.0000000    0.2577896
  53.0499992    0.2494868
  53.0999985    0.2383795
  53.1500015    0.2411451
  53.2000008    0.2432195
  53.2500000    0.2441142
  53.2999992    0.2450082
  53.3499985    0.2521383
  53.4000015    0.2547695
  53.4500008    0.2588905
  53.5000000    0.2570695
  53.5499992    0.2514294
  53.5999985    0.2465925
  53.6500015    0.2463145
  53.7000008    0.2417963
  53.7500000    0.2405154
  53.7999992    0.2440875
  53.8499985    0.2428018
  53.9000015    0.2382007
  53.9500008    0.2363619
  54.0000000    0.2320372
  54.0499992    0.2268801
  54.0999985    0.2198671
  54.1500015    0.2155284
  54.2000008    0.2129071
  54.2500000    0.2132943
  54.2999992    0.2027435
  54.3499985    0.2075341
  54.4000015    0.2068809
  54.4500008    0.2040111
  54.5000000    0.2000659
  54.5499992    0.2058100
  54.5999985    0.2090767
  54.6500015    0.2099368
  54.7000008    0.2045055
  54.7500000    0.2010676
  54.7999992    0.1971994
  54.8499985    0.1921952
  54.9000015    0.1927481
  54.9500008    0.1956767
  55.0000000    0.1953607
  55.0499992    0.1901736
  55.0999985    0.1943060
  55.1500015    0.1933029
  55.2000008    0.1950241
  55.2500000    0.1922878
  55.2999992    0.1889250
  55.3499985    0.1902308
  55.4000015    0.1940764
  55.4500008    0.1949882
  55.5000000    0.1958493
  55.5499992    0.1984904
  55.5999985    0.2036213
  55.6500015    0.2048041
  55.7000008    0.2112388
  55.7500000    0.2170618
  55.7999992    0.2231777
  55.8499985    0.2269509
  55.9000015    0.2286395
  55.9500008    0.2364873
  56.0000000    0.2522513
  56.0499992    0.2618095
  56.0999985    0.2647484
  56.1500015    0.2633623
  56.2000008    0.2583926
  56.2500000    0.2659794
  56.2999992    0.2757896
  56.3499985    0.2736206
  56.4000015    0.2771992
  56.4500008    0.2680199
  56.5000000    0.2674634
  56.5499992    0.2644113
  56.5999985    0.2678543
  56.6500015    0.2707934
  56.7000008    0.2688469
  56.7500000    0.2717234
  56.7999992    0.2727395
  56.8499985    0.2740805
  56.9000015    0.2712098
  56.9500008    0.2668991
  57.0000000    0.2598594
  57.0499992    0.2623198
  57.0999985    0.2597251
  57.1500015    0.2650540
  57.2000008    0.2599148
  57.2500000    0.2558311
  57.2999992    0.2578792
  57.3499985    0.2563356
  57.4000015    0.2511870
  57.4500008    0.2512954
  57.5000000    0.2606047
  57.5499992    0.2683790
  57.5999985    0.2751955
  57.6500015    0.2820436
  57.7000008    0.2827230
  57.7500000    0.2944624
  57.7999992    0.2920860
  57.8499985    0.2960581
  57.9000015    0.2986094
  57.9500008    0.3018421
  58.0000000    0.3069605
  58.0499992    0.3113587
  58.0999985    0.3207310
  58.1500015    0.3213320
  58.2000008    0.3196970
  58.2500000    0.3196744
  58.2999992    0.3184830
  58.3499985    0.3201738
  58.4000015    0.3190322
  58.4500008    0.3182504
  58.5000000    0.3201537
  58.5499992    0.3215364
  58.5999985    0.3149562
  58.6500015    0.3148291
  58.7000008    0.3100748
  58.7500000    0.3048260
  58.7999992    0.3061540
  58.8499985    0.3041379
  58.9000015    0.3017353
  58.9500008    0.3000806
  59.0000000    0.3004252
  59.0499992    0.3024262
  59.0999985    0.3046903
  59.1500015    0.3024451
  59.2000008    0.3078716
  59.2500000    0.3059624
  59.2999992    0.3004880
  59.3499985    0.3027795
  59.4000015    0.3018111
  59.4500008    0.3013619
  59.5000000    0.2971453
  59.5499992    0.3011132
  59.5999985    0.3039277
  59.6500015    0.3073851
  59.7000008    0.3037305
  59.7500000    0.3035050
  59.7999992    0.2980018
  59.8499985    0.2965857
  59.9000015    0.3021807
  59.9500008    0.3092028
  60.0000000    0.3108937
  60.0499992    0.3189821
  60.0999985    0.3252965
  60.1500015    0.3281037
  60.2000008    0.3274266
  60.2500000    0.3314330
  60.2999992    0.3342745
  60.3499985    0.3304446
  60.4000015    0.3414029
  60.4500008    0.3459713
  60.5000000    0.3398445
  60.5499992    0.3405155
  60.5999985    0.3379136
  60.6500015    0.3362534
  60.7000008    0.3279218
  60.7500000    0.3262668
  60.7999992    0.3245688
  60.8499985    0.3263456
  60.9000015    0.3230139
  60.9500008    0.3273223
  61.0000000    0.3241173
  61.0499992    0.3246025
  61.0999985    0.3278520
  61.1500015    0.3257733
  61.2000008    0.3216488
  61.2500000    0.3168877
  61.2999992    0.3136694
  61.3499985    0.3117510
  61.4000015    0.3169396
  61.4500008    0.3182567
  61.5000000    0.3224773
  61.5499992    0.3233525
  61.5999985    0.3291451
  61.6500015    0.3289742
  61.7000008    0.3268128
  61.7500000    0.3291543
  61.7999992    0.3271369
  61.8499985    0.3193049
  61.9000015    0.3104448
  61.9500008    0.3104011
  62.0000000    0.3130586
  62.0499992    0.3148622
  62.0999985    0.3102014
  62.1500015    0.3075893
  62.2000008    0.3096805
  62.2500000    0.3114501
  62.2999992    0.3139174
  62.3499985    0.3171739
  62.4000015    0.3196480
  62.4500008    0.3205583
  62.5000000    0.3244855
  62.5499992    0.3268740
  62.5999985    0.3288805
  62.6500015    0.3318879
  62.7000008    0.3343484
  62.7500000    0.3405263
  62.7999992    0.3387385
  62.8499985    0.3393052
  62.9000015    0.3356058
  62.9500008    0.3331131
  63.0000000    0.3468014
  63.0499992    0.3505796
  63.0999985    0.3572316
  63.1500015    0.3577684
  63.2000008    0.3612297
  63.2500000    0.3671749
  63.2999992    0.3708641
  63.3499985    0.3744375
  63.4000015    0.3721461
  63.4500008    0.3710762
  63.5000000    0.3777795
  63.5499992    0.3766730
  63.5999985    0.3804043
  63.6500015    0.3811666
  63.7000008    0.3811326
  63.7500000    0.3807560
  63.7999992    0.3778979
  63.8499985    0.3741258
  63.9000015    0.3714263
  63.9500008    0.3678108
  64.0000000    0.3635127
  64.0500031    0.3718517
  64.0999985    0.3714401
  64.1500015    0.3630930
  64.1999969    0.3541586
  64.2500000    0.3506386
  64.3000031    0.3532524
  64.3499985    0.3509471
  64.4000015    0.3432994
  64.4499969    0.3304813
  64.5000000    0.3245156
  64.5500031    0.3156298
  64.5999985    0.3079330
  64.6500015    0.3042584
  64.6999969    0.3081555
  64.7500000    0.3139588
  64.8000031    0.3166696
  64.8499985    0.3223985
  64.9000015    0.3259561
  64.9499969    0.3259947
  65.0000000    0.3316563
  65.0500031    0.3253641
  65.0999985    0.3250554
  65.1500015    0.3232603
  65.1999969    0.3239322
  65.2500000    0.3201518
  65.3000031    0.3204316
  65.3499985    0.3154399
  65.4000015    0.3173136
  65.4499969    0.3115840
  65.5000000    0.3079548
  65.5500031    0.3195558
  65.5999985    0.3261982
  65.6500015    0.3281597
  65.6999969    0.3287306
  65.7500000    0.3252921
  65.8000031    0.3221666
  65.8499985    0.3195263
  65.9000015    0.3200649
  65.9499969    0.3247974
  66.0000000    0.3284629
  66.0500031    0.3410093
  66.0999985    0.3440563
  66.1500015    0.3554550
  66.1999969    0.3640122
  66.2500000    0.3656446
  66.3000031    0.3718024
  66.3499985    0.3690688
  66.4000015    0.3645921
  66.4499969    0.3585867
  66.5000000    0.3551400
  66.5500031    0.3551856
  66.5999985    0.3571138
  66.6500015    0.3572847
  66.6999969    0.3602477
  66.7500000    0.3550843
  66.8000031    0.3504255
  66.8499985    0.3505745
  66.9000015    0.3429890
  66.9499969    0.3395868
  67.0000000    0.3304514
  67.0500031    0.3235217
  67.0999985    0.3157209
  67.1500015    0.3151384
  67.1999969    0.3147137
  67.2500000    0.3110881
  67.3000031    0.3091151
  67.3499985    0.3075500
  67.4000015    0.3044277
  67.4499969    0.3036807
  67.5000000    0.3028592
  67.5500031    0.3030840
  67.5999985    0.2950598
  67.6500015    0.2887159
  67.6999969    0.2785393
  67.7500000    0.2747690
  67.8000031    0.2718840
  67.8499985    0.2733652
  67.9000015    0.2702187
  67.9499969    0.2734920
  68.0000000    0.2703955
  68.0500031    0.2674373
  68.0999985    0.2587538
  68.1500015    0.2551168
  68.1999969    0.2579806
  68.2500000    0.2632959
  68.3000031    0.2758849
  68.3499985    0.2728652
  68.4000015    0.2686673
  68.4499969    0.2659114
  68.5000000    0.2688528
  68.5500031    0.2612689
  68.5999985    0.2605608
  68.6500015    0.2603571
  68.6999969    0.2630185
  68.7500000    0.2560653
  68.8000031    0.2550222
  68.8499985    0.2560796
  68.9000015    0.2567922
  68.9499969    0.2546094
  69.0000000    0.2457550
  69.0500031    0.2455611
  69.0999985    0.2487798
  69.1500015    0.2467112
  69.1999969    0.2506255
  69.2500000    0.2583364
  69.3000031    0.2640722
  69.3499985    0.2718580
  69.4000015    0.2766851
  69.4499969    0.2707217
  69.5000000    0.2715490
  69.5500031    0.2711720
  69.5999985    0.2744918
  69.6500015    0.2783272
  69.6999969    0.2721527
  69.7500000    0.2667714
  69.8000031    0.2671813
  69.8499985    0.2599919
  69.9000015    0.2573663
  69.9499969    0.2609054
  70.0000000    0.2656383
  70.0500031    0.2679895
  70.0999985    0.2712242
  70.1500015    0.2691978
  70.1999969    0.2714274
  70.2500000    0.2769004
  70.3000031    0.2835613
  70.3499985    0.2871435
  70.4000015    0.2842526
  70.4499969    0.2913145
  70.5000000    0.2862285
  70.5500031    0.2860942
  70.5999985    0.2819164
  70.6500015    0.2827620
  70.6999969    0.2859231
  70.7500000    0.2927572
  70.8000031    0.2885860
  70.8499985    0.2880775
  70.9000015    0.2886197
  70.9499969    0.2860433
  71.0000000    0.2879750
  71.0500031    0.2868739
  71.0999985    0.2859089
  71.1500015    0.2848445
  71.1999969    0.2892200
  71.2500000    0.2897286
  71.3000031    0.2898336
  71.3499985    0.2839729
  71.4000015    0.2816363
  71.4499969    0.2909379
  71.5000000    0.2910441
  71.5500031    0.2952321
  71.5999985    0.3041703
  71.6500015    0.3041099
  71.6999969    0.2984194
  71.7500000    0.2976617
  71.8000031    0.2927016
  71.8499985    0.2908612
  71.9000015    0.2952903
  71.9499969    0.3003328
  72.0000000    0.3079413
  72.0500031    0.3098831
  72.0999985    0.3154370
  72.1500015    0.3158329
  72.1999969    0.3116055
  72.2500000    0.3133439
  72.3000031    0.3089561
  72.3499985    0.3056303
  72.4000015    0.2999195
  72.4499969    0.2967971
  72.5000000    0.3008973
  72.5500031    0.3045445
  72.5999985    0.3105358
  72.6500015    0.3091650
  72.6999969    0.3084163
  72.7500000    0.3119400
  72.8000031    0.3170168
  72.8499985    0.3170990
  72.9000015    0.3126510
  72.9499969    0.3170253
  73.0000000    0.3180101
  73.0500031    0.3229197
  73.0999985    0.3264939
  73.1500015    0.3264626
  73.1999969    0.3309317
  73.2500000    0.3340006
  73.3000031    0.3267246
  73.3499985    0.3250119
  73.4000015    0.3234369
  73.4499969    0.3167371
  73.5000000    0.3171135
  73.5500031    0.3132553
  73.5999985    0.3112738
  73.6500015    0.3099873
  73.6999969    0.3083844
  73.7500000    0.3093844
  73.8000031    0.3056479
  73.8499985    0.3137288
  73.9000015    0.3134213
  73.9499969    0.3103873
  74.0000000    0.3086236
  74.0500031    0.3086731
  74.0999985    0.3068275
  74.1500015    0.2986521
  74.1999969    0.3026575
  74.2500000    0.3014407
  74.3000031    0.3013725
  74.3499985    0.3030488
  74.4000015    0.3046411
  74.4499969    0.3082912
  74.5000000    0.3176987
  74.5500031    0.3239323
  74.5999985    0.3218255
  74.6500015    0.3262757
  74.6999969    0.3253325
  74.7500000    0.3269699
  74.8000031    0.3329221
  74.8499985    0.3284338
  74.9000015    0.3322738
  74.9499969    0.3253229
  75.0000000    0.3238287
  75.0500031    0.3236720
  75.0999985    0.3268889
  75.1500015    0.3270803
  75.1999969    0.3253425
  75.2500000    0.3272128
  75.3000031    0.3266777
  75.3499985    0.3289657
  75.4000015    0.3312912
  75.4499969    0.3342447
  75.5000000    0.3330528
  75.5500031    0.3403602
  75.5999985    0.3382389
  75.6500015    0.3402921
  75.6999969    0.3381645
  75.7500000    0.3349785
  75.8000031    0.3390857
  75.8499985    0.3432683
  75.9000015    0.3433358
  75.9499969    0.3513142
  76.0000000    0.3503494
  76.0500031    0.3478225
  76.0999985    0.3504077
  76.1500015    0.3413440
  76.1999969    0.3397973
  76.2500000    0.3335486
  76.3000031    0.3317088
  76.3499985    0.3382440
  76.4000015    0.3339910
  76.4499969    0.3286015
  76.5000000    0.3303035
  76.5500031    0.3309280
  76.5999985    0.3306807
  76.6500015    0.3208417
  76.6999969    0.3179103
  76.7500000    0.3138589
  76.8000031    0.3131323
  76.8499985    0.3120605
  76.9000015    0.3142705
  76.9499969    0.3188494
  77.0000000    0.3190377
  77.0500031    0.3125642
  77.0999985    0.3098486
  77.1500015    0.3026414
  77.1999969    0.3062570
  77.2500000    0.3029309
  77.3000031    0.3039474
  77.3499985    0.3106623
  77.4000015    0.3056255
  77.4499969    0.2973553
  77.5000000    0.2946474
  77.5500031    0.2972932
  77.5999985    0.2970417
  77.6500015    0.3047184
  77.6999969    0.3112336
  77.7500000    0.3143367
  77.8000031    0.3193468
  77.8499985    0.3256899
  77.9000015    0.3262524
  77.9499969    0.3141115
  78.0000000    0.3132983
  78.0500031    0.3121988
  78.0999985    0.3143046
  78.1500015    0.3131986
  78.1999969    0.3220439
  78.2500000    0.3276301
  78.3000031    0.3338318
  78.3499985    0.3362720
  78.4000015    0.3364353
  78.4499969    0.3327118
  78.5000000    0.3376245
  78.5500031    0.3325275
  78.5999985    0.3348109
  78.6500015    0.3316551
  78.6999969    0.3340924
  78.7500000    0.3330854
  78.8000031    0.3285640
  78.8499985    0.3301611
  78.9000015    0.3227395
  78.9499969    0.3165926
  79.0000000    0.3193435
  79.0500031    0.3233432
  79.0999985    0.3224828
  79.1500015    0.3248231
  79.1999969    0.3243296
  79.2500000    0.3227240
  79.3000031    0.3118488
  79.3499985    0.3107433
  79.4000015    0.3046277
  79.4499969    0.3041708
  79.5000000    0.2980297
  79.5500031    0.2964573
  79.5999985    0.2866017
  79.6500015    0.2730513
  79.6999969    0.2549756
  79.7500000    0.2504863
  79.8000031    0.2418988
  79.8499985    0.2431945
  79.9000015    0.2415465
  79.9499969    0.2373971
  80.0000000    0.2279692
  80.0500031    0.2195944
  80.0999985    0.2221217
  80.1500015    0.2208187
  80.1999969    0.2312704
  80.2500000    0.2311581
  80.3000031    0.2252045
  80.3499985    0.2248411
  80.4000015    0.2327225
  80.4499969    0.2381813
  80.5000000    0.2393893
  80.5500031    0.2395635
  80.5999985    0.2425646
  80.6500015    0.2425483
  80.6999969    0.2475075
  80.7500000    0.2577059
  80.8000031    0.2610844
  80.8499985    0.2600756
  80.9000015    0.2599992
  80.9499969    0.2618670
  81.0000000    0.2658641
  81.0500031    0.2680213
  81.0999985    0.2710195
  81.1500015    0.2696762
  81.1999969    0.2775905
  81.2500000    0.2832382
  81.3000031    0.2796494
  81.3499985    0.2748612
  81.4000015    0.2752461
  81.4499969    0.2768143
  81.5000000    0.2784023
  81.5500031    0.2786273
  81.5999985    0.2842043
  81.6500015    0.2894482
  81.6999969    0.2896853
  81.7500000    0.2901210
  81.8000031    0.2968284
  81.8499985    0.3050063
  81.9000015    0.3090514
  81.9499969    0.3227428
  82.0000000    0.3290372
  82.0500031    0.3293607
  82.0999985    0.3259857
  82.1500015    0.3187695
  82.1999969    0.3171230
  82.2500000    0.3126175
  82.3000031    0.3193043
  82.3499985    0.3268008
  82.4000015    0.3343386
  82.4499969    0.3389212
  82.5000000    0.3491388
  82.5500031    0.3543486
  82.5999985    0.3699685
  82.6500015    0.3813058
  82.6999969    0.3937499
  82.7500000    0.4014761
  82.8000031    0.4060102
  82.8499985    0.4092909
  82.9000015    0.4128894
  82.9499969    0.4175147
  83.0000000    0.4222642
  83.0500031    0.4277726
  83.0999985    0.4356711
  83.1500015    0.4400826
  83.1999969    0.4453188
  83.2500000    0.4429908
  83.3000031    0.4566311
  83.3499985    0.4642596
  83.4000015    0.4687930
  83.4499969    0.4735517
  83.5000000    0.4808018
  83.5500031    0.4777046
  83.5999985    0.4787281
  83.6500015    0.4877414
  83.6999969    0.4949649
  83.7500000    0.4957700
  83.8000031    0.5008719
  83.8499985    0.5003044
  83.9000015    0.4986324
  83.9499969    0.5044147
  84.0000000    0.5074746
  84.0500031    0.5073613
  84.0999985    0.5051979
  84.1500015    0.5023804
  84.1999969    0.5011366
  84.2500000    0.5020698
  84.3000031    0.5048180
  84.3499985    0.5067388
  84.4000015    0.5117480
  84.4499969    0.5077863
  84.5000000    0.5101978
  84.5500031    0.5117575
  84.5999985    0.5091484
  84.6500015    0.5100276
  84.6999969    0.5041077
  84.7500000    0.5084782
  84.8000031    0.5075157
  84.8499985    0.5062878
  84.9000015    0.5095047
  84.9499969    0.5173330
  85.0000000    0.5153658
  85.0500031    0.5129852
  85.0999985    0.5063204
  85.1500015    0.5059499
  85.1999969    0.5032616
  85.2500000    0.5060205
  85.3000031    0.5035391
  85.3499985    0.5013507
  85.4000015    0.4973007
  85.4499969    0.4986082
  85.5000000    0.4979906
  85.5500031    0.5019429
  85.5999985    0.4965207
  85.6500015    0.4930933
  85.6999969    0.4945227
  85.7500000    0.4898386
  85.8000031    0.4777727
  85.8499985    0.4675118
  85.9000015    0.4633286
  85.9499969    0.4592305
  86.0000000    0.4517037
  86.0500031    0.4447694
  86.0999985    0.4504409
  86.1500015    0.4560770
  86.1999969    0.4628784
  86.2500000    0.4676180
  86.3000031    0.4729803
  86.3499985    0.4721110
  86.4000015    0.4714569
  86.4499969    0.4720643
  86.5000000    0.4795458
  86.5500031    0.4792940
  86.5999985    0.4801170
  86.6500015    0.4829065
  86.6999969    0.4866035
  86.7500000    0.4814189
  86.8000031    0.4795712
  86.8499985    0.4796665
  86.9000015    0.4783055
  86.9499969    0.4794844
  87.0000000    0.4745844
  87.0500031    0.4688018
  87.0999985    0.4678856
  87.1500015    0.4666001
  87.1999969    0.4698481
  87.2500000    0.4673680
  87.3000031    0.4735642
  87.3499985    0.4681308
  87.4000015    0.4731058
  87.4499969    0.4739843
  87.5000000    0.4776772
  87.5500031    0.4726330
  87.5999985    0.4729655
  87.6500015    0.4702987
  87.6999969    0.4661096
  87.7500000    0.4649982
  87.8000031    0.4616110
  87.8499985    0.4614703
  87.9000015    0.4555360
  87.9499969    0.4491790
  88.0000000    0.4493007
  88.0500031    0.4454860
  88.0999985    0.4428892
  88.1500015    0.4450147
  88.1999969    0.4412834
  88.2500000    0.4443295
  88.3000031    0.4425072
  88.3499985    0.4460270
  88.4000015    0.4449157
  88.4499969    0.4443984
  88.5000000    0.4429014
  88.5500031    0.4464923
  88.5999985    0.4451459
  88.6500015    0.4496917
  88.6999969    0.4549806
  88.7500000    0.4586480
  88.8000031    0.4544100
  88.8499985    0.4593032
  88.9000015    0.4572906
  88.9499969    0.4564274
  89.0000000    0.4568450
  89.0500031    0.4577280
  89.0999985    0.4503669
  89.1500015    0.4517873
  89.1999969    0.4525412
  89.2500000    0.4513390
  89.3000031    0.4528790
  89.3499985    0.4469827
  89.4000015    0.4439252
  89.4499969    0.4356069
  89.5000000    0.4382059
  89.5500031    0.4348142
  89.5999985    0.4302614
  89.6500015    0.4183262
  89.6999969    0.4148504
  89.7500000    0.4067787
  89.8000031    0.3938507
  89.8499985    0.3868719
  89.9000015    0.3819320
  89.9499969    0.3782946
  90.0000000    0.3806536
  90.0500031    0.3758458
  90.0999985    0.3737523
  90.1500015    0.3668399
  90.1999969    0.3552751
  90.2500000    0.3486704
  90.3000031    0.3388910
  90.3499985    0.3395681
  90.4000015    0.3444839
  90.4499969    0.3422375
  90.5000000    0.3373440
  90.5500031    0.3372757
  90.5999985    0.3313112
  90.6500015    0.3281473
  90.6999969    0.3284849
  90.7500000    0.3252263
  90.8000031    0.3210713
  90.8499985    0.3223822
  90.9000015    0.3253541
  90.9499969    0.3259352
  91.0000000    0.3266210
  91.0500031    0.3258424
  91.0999985    0.3261027
  91.1500015    0.3218233
  91.1999969    0.3159588
  91.2500000    0.3110783
  91.3000031    0.3110326
  91.3499985    0.3069096
  91.4000015    0.3057666
  91.4499969    0.3059631
  91.5000000    0.3070134
  91.5500031    0.3072274
  91.5999985    0.3030334
  91.6500015    0.2935686
  91.6999969    0.2933457
  91.7500000    0.2973320
  91.8000031    0.2972483
  91.8499985    0.2955343
  91.9000015    0.2959292
  91.9499969    0.2948442
  92.0000000    0.2928353
  92.0500031    0.2876213
  92.0999985    0.2772475
  92.1500015    0.2710812
  92.1999969    0.2763884
  92.2500000    0.2742230
  92.3000031    0.2725572
  92.3499985    0.2675467
  92.4000015    0.2676446
  92.4499969    0.2668346
  92.5000000    0.2617686
  92.5500031    0.2637912
  92.5999985    0.2643076
  92.6500015    0.2677164
  92.6999969    0.2657990
  92.7500000    0.2668356
  92.8000031    0.2717300
  92.8499985    0.2754140
  92.9000015    0.2707041
  92.9499969    0.2668900
  93.0000000    0.2693796
  93.0500031    0.2636476
  93.0999985    0.2691382
  93.1500015    0.2731448
  93.1999969    0.2712108
  93.2500000    0.2708388
  93.3000031    0.2740810
  93.3499985    0.2705636
  93.4000015    0.2695555
  93.4499969    0.2703335
  93.5000000    0.2805734
  93.5500031    0.2879077
  93.5999985    0.2931629
  93.6500015    0.2972653
  93.6999969    0.2986242
  93.7500000    0.2982070
  93.8000031    0.2986845
  93.8499985    0.2962126
  93.9000015    0.3000860
  93.9499969    0.3019931
  94.0000000    0.2941904
  94.0500031    0.2977809
  94.0999985    0.2998884
  94.1500015    0.2911275
  94.1999969    0.2822242
  94.2500000    0.2871224
  94.3000031    0.2839201
  94.3499985    0.2911471
  94.4000015    0.2885685
  94.4499969    0.2895996
  94.5000000    0.2873899
  94.5500031    0.2923226
  94.5999985    0.2919595
  94.6500015    0.2950432
  94.6999969    0.2913830
  94.7500000    0.2910968
  94.8000031    0.2851864
  94.8499985    0.2809200
  94.9000015    0.2741745
  94.9499969    0.2706335
  95.0000000    0.2669522
  95.0500031    0.2723780
  95.0999985    0.2771139
  95.1500015    0.2832685
  95.1999969    0.2862498
  95.2500000    0.2889153
  95.3000031    0.2890523
  95.3499985    0.2909986
  95.4000015    0.2932979
  95.4499969    0.2953852
  95.5000000    0.2944871
  95.5500031    0.2987230
  95.5999985    0.2968808
  95.6500015    0.2978266
  95.6999969    0.3050606
  95.7500000    0.3098948
  95.8000031    0.3188101
  95.8499985    0.3182015
  95.9000015    0.3224709
  95.9499969    0.3253179
  96.0000000    0.3215589
  96.0500031    0.3159365
  96.0999985    0.3181942
  96.1500015    0.3208185
  96.1999969    0.3193409
  96.2500000    0.3198727
  96.3000031    0.3174051
  96.3499985    0.3180169
  96.4000015    0.3253860
  96.4499969    0.3253885
  96.5000000    0.3239804
  96.5500031    0.3271236
  96.5999985    0.3260058
  96.6500015    0.3208313
  96.6999969    0.3185636
  96.7500000    0.3107482
  96.8000031    0.3053322
  96.8499985    0.2944517
  96.9000015    0.2997694
  96.9499969    0.2919092
  97.0000000    0.2885273
  97.0500031    0.2852764
  97.0999985    0.2820431
  97.1500015    0.2784036
  97.1999969    0.2746940
  97.2500000    0.2751663
  97.3000031    0.2701232
  97.3499985    0.2775882
  97.4000015    0.2788091
  97.4499969    0.2828890
  97.5000000    0.2868353
  97.5500031    0.2942742
  97.5999985    0.2985834
  97.6500015    0.3045226
  97.6999969    0.2984536
  97.7500000    0.3038354
  97.8000031    0.3039137
  97.8499985    0.2984095
  97.9000015    0.3009082
  97.9499969    0.3089121
  98.0000000    0.3075300
  98.0500031    0.3190471
  98.0999985    0.3205470
  98.1500015    0.3211373
  98.1999969    0.3227338
  98.2500000    0.3223156
  98.3000031    0.3223242
  98.3499985    0.3202058
  98.4000015    0.3216443
  98.4499969    0.3222034
  98.5000000    0.3237487
  98.5500031    0.3282218
  98.5999985    0.3341334
  98.6500015    0.3361410
  98.6999969    0.3382831
  98.7500000    0.3329570
  98.8000031    0.3344998
  98.8499985    0.3269692
  98.9000015    0.3302698
  98.9499969    0.3306239
  99.0000000    0.3309328
  99.0500031    0.3386361
  99.0999985    0.3353916
  99.1500015    0.3330741
  99.1999969    0.3315887
  99.2500000    0.3308180
  99.3000031    0.3235073
  99.3499985    0.3199455
  99.4000015    0.3201812
  99.4499969    0.3192990
  99.5000000    0.3149492
  99.5500031    0.3133789
  99.5999985    0.3103077
  99.6500015    0.3032511
  99.6999969    0.3000745
  99.7500000    0.2985103
  99.8000031    0.2932844
  99.8499985    0.2877269
  99.9000015    0.2850721
  99.9499969    0.2840672
 100.0000000    0.2789057
 100.0500031    0.2808951
 100.0999985    0.2895678
 100.1500015    0.2892335
 100.1999969    0.2991500
 100.2500000    0.2981295
 100.3000031    0.3088863
 100.3499985    0.3109982
 100.4000015    0.3147085
 100.4499969    0.3210654
 100.5000000    0.3202284
 100.5500031    0.3206458
 100.5999985    0.3223773
 100.6500015    0.3188631
 100.6999969    0.3261090
 100.7500000    0.3304339
 100.8000031    0.3339771
 100.8499985    0.3319730
 100.9000015    0.3402127
 100.9499969    0.3433333
 101.0000000    0.3515306
 101.0500031    0.3607075
 101.0999985    0.3706748
 101.1500015    0.3802208
 101.1999969    0.3962441
 101.2500000    0.4018678
 101.3000031    0.4078402
 101.3499985    0.4080327
 101.4000015    0.4148150
 101.4499969    0.4197802
 101.5000000    0.4172766
 101.5500031    0.4183948
 101.5999985    0.4178337
 101.6500015    0.4188327
 101.6999969    0.4163778
 101.7500000    0.4279516
 101.8000031    0.4281726
 101.8499985    0.4339714
 101.9000015    0.4342136
 101.9499969    0.4274174
 102.0000000    0.4310135
 102.0500031    0.4308110
 102.0999985    0.4323452
 102.1500015    0.4375489
 102.1999969    0.4383476
 102.2500000    0.4385410
 102.3000031    0.4344119
 102.3499985    0.4274189
 102.4000015    0.4270452
 102.4499969    0.4236220
 102.5000000    0.4215681
 102.5500031    0.4219818
 102.5999985    0.4227406
 102.6500015    0.4295817
 102.6999969    0.4314177
 102.7500000    0.4251780
 102.8000031    0.4272910
 102.8499985    0.4259242
 102.9000015    0.4221121
 102.9499969    0.4226256
 103.0000000    0.4185126
 103.0500031    0.4171970
 103.0999985    0.4100749
 103.1500015    0.4072769
 103.1999969    0.4053822
 103.2500000    0.4032582
 103.3000031    0.4154452
 103.3499985    0.4096994
 103.4000015    0.4135821
 103.4499969    0.4197035
 103.5000000    0.4231374
 103.5500031    0.4247656
 103.5999985    0.4270006
 103.6500015    0.4243530
 103.6999969    0.4334532
 103.7500000    0.4316943
 103.8000031    0.4289999
 103.8499985    0.4298183
 103.9000015    0.4265930
 103.9499969    0.4275088
 104.0000000    0.4327815
 104.0500031    0.4341249
 104.0999985    0.4339100
 104.1500015    0.4290017
 104.1999969    0.4279531
 104.2500000    0.4268829
 104.3000031    0.4239831
 104.3499985    0.4175910
 104.4000015    0.4147130
 104.4499969    0.4145804
 104.5000000    0.4198453
 104.5500031    0.4214463
 104.5999985    0.4236917
 104.6500015    0.4294069
 104.6999969    0.4326503
 104.7500000    0.4362456
 104.8000031    0.4357572
 104.8499985    0.4396822
 104.9000015    0.4357352
 104.9499969    0.4315507
 105.0000000    0.4322848
 105.0500031    0.4373418
 105.0999985    0.4346051
 105.1500015    0.4355928
 105.1999969    0.4296510
 105.2500000    0.4262453
 105.3000031    0.4343545
 105.3499985    0.4340522
 105.4000015    0.4331397
 105.4499969    0.4372022
 105.5000000    0.4383135
 105.5500031    0.4403282
 105.5999985    0.4405766
 105.6500015    0.4370962
 105.6999969    0.4331623
 105.7500000    0.4321448
 105.8000031    0.4342089
 105.8499985    0.4344653
 105.9000015    0.4366043
 105.9499969    0.4390029
 106.0000000    0.4345438
 106.0500031    0.4366952
 106.0999985    0.4340340
 106.1500015    0.4307919
 106.1999969    0.4261490
 106.2500000    0.4271468
 106.3000031    0.4304658
 106.3499985    0.4329661
 106.4000015    0.4320782
 106.4499969    0.4309820
 106.5000000    0.4278471
 106.5500031    0.4296556
 106.5999985    0.4235092
 106.6500015    0.4200133
 106.6999969    0.4150579
 106.7500000    0.4111467
 106.8000031    0.4021041
 106.8499985    0.3950033
 106.9000015    0.3911618
 106.9499969    0.3845344
 107.0000000    0.3811406
 107.0500031    0.3762408
 107.0999985    0.3693819
 107.1500015    0.3656369
 107.1999969    0.3651633
 107.2500000    0.3661471
 107.3000031    0.3660077
 107.3499985    0.3635083
 107.4000015    0.3538117
 107.4499969    0.3621213
 107.5000000    0.3614616
 107.5500031    0.3686887
 107.5999985    0.3667310
 107.6500015    0.3643894
 107.6999969    0.3615880
 107.7500000    0.3565522
 107.8000031    0.3551740
 107.8499985    0.3533613
 107.9000015    0.3512792
 107.9499969    0.3516006
 108.0000000    0.3485829
 108.0500031    0.3501462
 108.0999985    0.3465065
 108.1500015    0.3415222
 108.1999969    0.3399568
 108.2500000    0.3373111
 108.3000031    0.3317570
 108.3499985    0.3340266
 108.4000015    0.3326344
 108.4499969    0.3264515
 108.5000000    0.3271960
 108.5500031    0.3185774
 108.5999985    0.3191342
 108.6500015    0.3197070
 108.6999969    0.3161655
 108.7500000    0.3220167
 108.8000031    0.3188148
 108.8499985    0.3234184
 108.9000015    0.3253857
 108.9499969    0.3274987
 109.0000000    0.3236718
 109.0500031    0.3274841
 109.0999985    0.3322948
 109.1500015    0.3354400
 109.1999969    0.3390419
 109.2500000    0.3434112
 109.3000031    0.3429276
 109.3499985    0.3393809
 109.4000015    0.3356535
 109.4499969    0.3335742
 109.5000000    0.3298912
 109.5500031    0.3273748
 109.5999985    0.3261926
 109.6500015    0.3241827
 109.6999969    0.3285481
 109.7500000    0.3282887
 109.8000031    0.3281755
 109.8499985    0.3279798
 109.9000015    0.3299956
 109.9499969    0.3339061
 110.0000000    0.3322146
 110.0500031    0.3338265
 110.0999985    0.3439038
 110.1500015    0.3487641
 110.1999969    0.3469616
 110.2500000    0.3572618
 110.3000031    0.3606103
 110.3499985    0.3608994
 110.4000015    0.3669043
 110.4499969    0.3558610
 110.5000000    0.3570915
 110.5500031    0.3533618
 110.5999985    0.3517187
 110.6500015    0.3493584
 110.6999969    0.3452733
 110.7500000    0.3443703
 110.8000031    0.3426005
 110.8499985    0.3470394
 110.9000015    0.3467688
 110.9499969    0.3485962
 111.0000000    0.3497942
 111.0500031    0.3460100
 111.0999985    0.3476385
 111.1500015    0.3473815
 111.1999969    0.3402447
 111.2500000    0.3361438
 111.3000031    0.3282968
 111.3499985    0.3248592
 111.4000015    0.3285182
 111.4499969    0.3310913
 111.5000000    0.3394387
 111.5500031    0.3403623
 111.5999985    0.3378474
 111.6500015    0.3405723
 111.6999969    0.3433911
 111.7500000    0.3557923
 111.8000031    0.3592905
 111.8499985    0.3598533
 111.9000015    0.3611055
 111.9499969    0.3528850
 112.0000000    0.3536039
 112.0500031    0.3470691
 112.0999985    0.3436308
 112.1500015    0.3407332
 112.1999969    0.3336455
 112.2500000    0.3280626
 112.3000031    0.3217387
 112.3499985    0.3219731
 112.4000015    0.3218183
 112.4499969    0.3198184
 112.5000000    0.3125640
 112.5500031    0.3140925
 112.5999985    0.3084202
 112.6500015    0.3052588
 112.6999969    0.3033578
 112.7500000    0.3136953
 112.8000031    0.3223058
 112.8499985    0.3277225
 112.9000015    0.3309181
 112.9499969    0.3346454
 113.0000000    0.3296523
 113.0500031    0.3308005
 113.0999985    0.3247258
 113.1500015    0.3254212
 113.1999969    0.3192402
 113.2500000    0.3199505
 113.3000031    0.3165314
 113.3499985    0.3202211
 113.4000015    0.3195713
 113.4499969    0.3218603
 113.5000000    0.3241258
 113.5500031    0.3198054
 113.5999985    0.3237410
 113.6500015    0.3218429
 113.6999969    0.3176745
 113.7500000    0.3298789
 113.8000031    0.3329217
 113.8499985    0.3307780
 113.9000015    0.3195520
 113.9499969    0.3139561
 114.0000000    0.3074714
 114.0500031    0.3022534
 114.0999985    0.2999851
 114.1500015    0.2996845
 114.1999969    0.2893484
 114.2500000    0.2859287
 114.3000031    0.2808586
 114.3499985    0.2722438
 114.4000015    0.2676184
 114.4499969    0.2642567
 114.5000000    0.2653175
 114.5500031    0.2584881
 114.5999985    0.2569257
 114.6500015    0.2599726
 114.6999969    0.2646207
 114.7500000    0.2649393
 114.8000031    0.2665509
 114.8499985    0.2662500
 114.9000015    0.2658886
 114.9499969    0.2618067
 115.0000000    0.2631265
 115.0500031    0.2665165
 115.0999985    0.2678515
 115.1500015    0.2706583
 115.1999969    0.2815481
 115.2500000    0.2907677
 115.3000031    0.2947248
 115.3499985    0.3000116
 115.4000015    0.3011262
 115.4499969    0.3035071
 115.5000000    0.2996563
 115.5500031    0.3045067
 115.5999985    0.3103467
 115.6500015    0.3096360
 115.6999969    0.3126538
 115.7500000    0.3198163
 115.8000031    0.3214020
 115.8499985    0.3241028
 115.9000015    0.3297579
 115.9499969    0.3291948
 116.0000000    0.3308965
 116.0500031    0.3288547
 116.0999985    0.3374477
 116.1500015    0.3338306
 116.1999969    0.3388169
 116.2500000    0.3402017
 116.3000031    0.3435186
 116.3499985    0.3378076
 116.4000015    0.3330140
 116.4499969    0.3373468
 116.5000000    0.3414742
 116.5500031    0.3351349
 116.5999985    0.3205262
 116.6500015    0.3254474
 116.6999969    0.3292565
 116.7500000    0.3213957
 116.8000031    0.3245450
 116.8499985    0.3236052
 116.9000015    0.3240166
 116.9499969    0.3270654
 117.0000000    0.3251061
 117.0500031    0.3177743
 117.0999985    0.3140567
 117.1500015    0.3140844
 117.1999969    0.3144845
 117.2500000    0.3150187
 117.3000031    0.3167958
 117.3499985    0.3196771
 117.4000015    0.3193143
 117.4499969    0.3321427
 117.5000000    0.3347460
 117.5500031    0.3436104
 117.5999985    0.3506919
 117.6500015    0.3488619
 117.6999969    0.3470619
 117.7500000    0.3467578
 117.8000031    0.3538879
 117.8499985    0.3538415
 117.9000015    0.3562060
 117.9499969    0.3595539
 118.0000000    0.3616652
 118.0500031    0.3586607
 118.0999985    0.3576045
 118.1500015    0.3600202
 118.1999969    0.3566817
 118.2500000    0.3681232
 118.3000031    0.3743488
 118.3499985    0.3803549
 118.4000015    0.3886033
 118.4499969    0.3977272
 118.5000000    0.3931775
 118.5500031    0.3944718
 118.5999985    0.3980238
 118.6500015    0.3962080
 118.6999969    0.3989224
 118.7500000    0.3975108
 118.8000031    0.3984521
 118.8499985    0.3952656
 118.9000015    0.3965512
 118.9499969    0.4055811
 119.0000000    0.4008066
 119.0500031    0.3959464
 119.0999985    0.3946650
 119.1500015    0.3902323
 119.1999969    0.3890852
 119.2500000    0.3794973
 119.3000031    0.3803745
 119.3499985    0.3831268
 119.4000015    0.3847134
 119.4499969    0.3781973
 119.5000000    0.3742190
 119.5500031    0.3689623
 119.5999985    0.3630219
 119.6500015    0.3660505
 119.6999969    0.3665926
 119.7500000    0.3729590
 119.8000031    0.3734445
 119.8499985    0.3720930
 119.9000015    0.3819271
 119.9499969    0.3866659
 120.0000000    0.3856937
 120.0500031    0.3880156
 120.0999985    0.3940309
 120.1500015    0.3876018
 120.1999969    0.3879373
 120.2500000    0.3904918
 120.3000031    0.3904842
 120.3499985    0.3904110
 120.4000015    0.3939098
 120.4499969    0.3865885
 120.5000000    0.3922044
 120.5500031    0.3835906
 120.5999985    0.3872862
 120.6500015    0.3887074
 120.6999969    0.3911664
 120.7500000    0.3842424
 120.8000031    0.3861920
 120.8499985    0.3819906
 120.9000015    0.3809587
 120.9499969    0.3809529
 121.0000000    0.3790717
 121.0500031    0.3745167
 121.0999985    0.3743843
 121.1500015    0.3780728
 121.1999969    0.3698783
 121.2500000    0.3698908
 121.3000031    0.3667029
 121.3499985    0.3601551
 121.4000015    0.3569891
 121.4499969    0.3526306
 121.5000000    0.3527116
 121.5500031    0.3475861
 121.5999985    0.3496361
 121.6500015    0.3510743
 121.6999969    0.3494972
 121.7500000    0.3480199
 121.8000031    0.3491971
 121.8499985    0.3458812
 121.9000015    0.3471256
 121.9499969    0.3524282
 122.0000000    0.3582773
 122.0500031    0.3620360
 122.0999985    0.3639069
 122.1500015    0.3644584
 122.1999969    0.3647524
 122.2500000    0.3672373
 122.3000031    0.3721967
 122.3499985    0.3710174
 122.4000015    0.3794258
 122.4499969    0.3808733
 122.5000000    0.3739668
 122.5500031    0.3687767
 122.5999985    0.3678747
 122.6500015    0.3638838
 122.6999969    0.3685335
 122.7500000    0.3631911
 122.8000031    0.3572955
 122.8499985    0.3559277
 122.9000015    0.3457744
 122.9499969    0.3463521
 123.0000000    0.3446606
 123.0500031    0.3520132
 123.0999985    0.3490460
 123.1500015    0.3460570
 123.1999969    0.3395893
 123.2500000    0.3357193
 123.3000031    0.3353634
 123.3499985    0.3237424
 123.4000015    0.3208445
 123.4499969    0.3125510
 123.5000000    0.3111968
 123.5500031    0.3058100
 123.5999985    0.3055072
 123.6500015    0.3035933
 123.6999969    0.3087283
 123.7500000    0.3099056
 123.8000031    0.3128643
 123.8499985    0.3103871
 123.9000015    0.3079006
 123.9499969    0.3048817
 124.0000000    0.2977304
 124.0500031    0.2995908
 124.0999985    0.2998683
 124.1500015    0.2999315
 124.1999969    0.2943910
 124.2500000    0.2870533
 124.3000031    0.2882490
 124.3499985    0.2787498
 124.4000015    0.2776147
 124.4499969    0.2805235
 124.5000000    0.2728601
 124.5500031    0.2688613
 124.5999985    0.2625491
 124.6500015    0.2612172
 124.6999969    0.2637064
 124.7500000    0.2608849
 124.8000031    0.2606806
 124.8499985    0.2589260
 124.9000015    0.2623136
 124.9499969    0.2595270
 125.0000000    0.2593811
 125.0500031    0.2558123
 125.0999985    0.2520499
 125.1500015    0.2421844
 125.1999969    0.2435738
 125.2500000    0.2450587
 125.3000031    0.2518409
 125.3499985    0.2519723
 125.4000015    0.2477074
 125.4499969    0.2523496
 125.5000000    0.2528547
 125.5500031    0.2593911
 125.5999985    0.2622597
 125.6500015    0.2746987
 125.6999969    0.2801785
 125.7500000    0.2857188
 125.8000031    0.2911820
 125.8499985    0.2931717
 125.9000015    0.3062391
 125.9499969    0.3119870
 126.0000000    0.3116860
 126.0500031    0.3104469
 126.0999985    0.3091711
 126.1500015    0.3084984
 126.1999969    0.3024119
 126.2500000    0.2990043
 126.3000031    0.2978757
 126.3499985    0.2985525
 126.4000015    0.2961460
 126.4499969    0.2946454
 126.5000000    0.2898754
 126.5500031    0.2950066
 126.5999985    0.2962245
 126.6500015    0.2960973
 126.6999969    0.2965930
 126.7500000    0.2940213
 126.8000031    0.2943727
 126.8499985    0.2956578
 126.9000015    0.2945715
 126.9499969    0.2912922
 127.0000000    0.2986603
 127.0500031    0.3008562
 127.0999985    0.3039212
 127.1500015    0.3035918
 127.1999969    0.3049172
 127.2500000    0.3044415
 127.3000031    0.2954861
 127.3499985    0.2939882
 127.4000015    0.2991999
 127.4499969    0.2949396
 127.5000000    0.2971474
 127.5500031    0.3042818
 127.5999985    0.3062508
 127.6500015    0.3106737
 127.6999969    0.3157817
 127.7500000    0.3199879
 127.8000031    0.3190812
 127.8499985    0.3195348
 127.9000015    0.3138337
 127.9499969    0.3102792
 128.0000000    0.3095970
 128.0500031    0.3129508
 128.1000061    0.3096086
 128.1499939    0.2968275
 128.1999969    0.2974095
 128.2500000    0.2958753
 128.3000031    0.2984654
 128.3500061    0.2912079
 128.3999939    0.2940208
 128.4499969    0.2968532
 128.5000000    0.2950322
 128.5500031    0.2976088
 128.6000061    0.2904676
 128.6499939    0.2882709
 128.6999969    0.2855771
 128.7500000    0.2815893
 128.8000031    0.2763259
 128.8500061    0.2657568
 128.8999939    0.2574960
 128.9499969    0.2497684
 129.0000000    0.2450217
 129.0500031    0.2411363
 129.1000061    0.2456942
 129.1499939    0.2417482
 129.1999969    0.2466776
 129.2500000    0.2522278
 129.3000031    0.2563278
 129.3500061    0.2601294
 129.3999939    0.2628869
 129.4499969    0.2649279
 129.5000000    0.2718526
 129.5500031    0.2843360
 129.6000061    0.2892858
 129.6499939    0.2942103
 129.6999969    0.3026359
 129.7500000    0.2973748
 129.8000031    0.2998920
 129.8500061    0.3000281
 129.8999939    0.3060687
 129.9499969    0.3137880
 130.0000000    0.3193886
 130.0500031    0.3184546
 130.1000061    0.3211374
 130.1499939    0.3232630
 130.1999969    0.3280908
 130.2500000    0.3272749
 130.3000031    0.3295313
 130.3500061    0.3280939
 130.3999939    0.3343740
 130.4499969    0.3430386
 130.5000000    0.3508279
 130.5500031    0.3610950
 130.6000061    0.3582417
 130.6499939    0.3556600
 130.6999969    0.3594843
 130.7500000    0.3640828
 130.8000031    0.3652696
 130.8500061    0.3686311
 130.8999939    0.3703733
 130.9499969    0.3726366
 131.0000000    0.3772335
 131.0500031    0.3775207
 131.1000061    0.3756528
 131.1499939    0.3760540
 131.1999969    0.3823079
 131.2500000    0.3833934
 131.3000031    0.3792160
 131.3500061    0.3829525
 131.3999939    0.3783837
 131.4499969    0.3774521
 131.5000000    0.3624017
 131.5500031    0.3551210
 131.6000061    0.3478093
 131.6499939    0.3513181
 131.6999969    0.3572020
 131.7500000    0.3620348
 131.8000031    0.3658688
 131.8500061    0.3696336
 131.8999939    0.3738638
 131.9499969    0.3795808
 132.0000000    0.3782457
 132.0500031    0.3850937
 132.1000061    0.3890711
 132.1499939    0.3897754
 132.1999969    0.3894769
 132.2500000    0.3955041
 132.3000031    0.3906190
 132.3500061    0.3975906
 132.3999939    0.3978630
 132.4499969    0.3996330
 132.5000000    0.3996432
 132.5500031    0.4042728
 132.6000061    0.4114379
 132.6499939    0.4169480
 132.6999969    0.4205373
 132.7500000    0.4265758
 132.8000031    0.4268536
 132.8500061    0.4299547
 132.8999939    0.4397929
 132.9499969    0.4434448
 133.0000000    0.4523211
 133.0500031    0.4591433
 133.1000061    0.4537407
 133.1499939    0.4576051
 133.1999969    0.4564155
 133.2500000    0.4460547
 133.3000031    0.4402209
 133.3500061    0.4419294
 133.3999939    0.4441198
 133.4499969    0.4414707
 133.5000000    0.4427218
 133.5500031    0.4433467
 133.6000061    0.4321811
 133.6499939    0.4345795
 133.6999969    0.4266242
 133.7500000    0.4280034
 133.8000031    0.4324500
 133.8500061    0.4381554
 133.8999939    0.4487295
 133.9499969    0.4490027
 134.0000000    0.4465991
 134.0500031    0.4502076
 134.1000061    0.4504984
 134.1499939    0.4471743
 134.1999969    0.4517799
 134.2500000    0.4558012
 134.3000031    0.4525226
 134.3500061    0.4462035
 134.3999939    0.4450748
 134.4499969    0.4402021
 134.5000000    0.4398851
 134.5500031    0.4316839
 134.6000061    0.4204078
 134.6499939    0.4135260
 134.6999969    0.4042808
 134.7500000    0.4070925
 134.8000031    0.4093484
 134.8500061    0.4112177
 134.8999939    0.4124567
 134.9499969    0.4094482
 135.0000000    0.4090247
 135.0500031    0.4088524
 135.1000061    0.4067473
 135.1499939    0.3983322
 135.1999969    0.3990941
 135.2500000    0.3959509
 135.3000031    0.3985474
 135.3500061    0.3939470
 135.3999939    0.3967325
 135.4499969    0.3881683
 135.5000000    0.3840959
 135.5500031    0.3787839
 135.6000061    0.3788376
 135.6499939    0.3720732
 135.6999969    0.3695822
 135.7500000    0.3685907
 135.8000031    0.3693080
 135.8500061    0.3724554
 135.8999939    0.3740452
 135.9499969    0.3744814
 136.0000000    0.3740465
 136.0500031    0.3730353
 136.1000061    0.3646204
 136.1499939    0.3652529
 136.1999969    0.3603243
 136.2500000    0.3555145
 136.3000031    0.3489971
 136.3500061    0.3371000
 136.3999939    0.3303577
 136.4499969    0.3213791
 136.5000000    0.3166490
 136.5500031    0.3083961
 136.6000061    0.3080645
 136.6499939    0.3120582
 136.6999969    0.3088787
 136.7500000    0.3147633
 136.8000031    0.3022676
 136.8500061    0.3006774
 136.8999939    0.2971681
 136.9499969    0.2968653
 137.0000000    0.3025517
 137.0500031    0.2968066
 137.1000061    0.2971745
 137.1499939    0.2981816
 137.1999969    0.2989672
 137.2500000    0.3061529
 137.3000031    0.3021251
 137.3500061    0.2940953
 137.3999939    0.2911196
 137.4499969    0.2880279
 137.5000000    0.2938480
 137.5500031    0.2893139
 137.6000061    0.2872355
 137.6499939    0.2865939
 137.6999969    0.2839899
 137.7500000    0.2785716
 137.8000031    0.2781540
 137.8500061    0.2778811
 137.8999939    0.2779589
 137.9499969    0.2844959
 138.0000000    0.2927897
 138.0500031    0.2913060
 138.1000061    0.2924322
 138.1499939    0.2890970
 138.1999969    0.2873413
 138.2500000    0.2906526
 138.3000031    0.2895261
 138.3500061    0.2919430
 138.3999939    0.2949429
 138.4499969    0.2994318
 138.5000000    0.3038743
 138.5500031    0.3029116
 138.6000061    0.3004150
 138.6499939    0.3087570
 138.6999969    0.3155965
 138.7500000    0.3168434
 138.8000031    0.3231445
 138.8500061    0.3162419
 138.8999939    0.3201130
 138.9499969    0.3249719
 139.0000000    0.3236806
 139.0500031    0.3193737
 139.1000061    0.3153340
 139.1499939    0.3100780
 139.1999969    0.3055934
 139.2500000    0.3026792
 139.3000031    0.3031037
 139.3500061    0.3106246
 139.3999939    0.3109496
 139.4499969    0.3166783
 139.5000000    0.3196165
 139.5500031    0.3276989
 139.6000061    0.3346168
 139.6499939    0.3369448
 139.6999969    0.3394316
 139.7500000    0.3401414
 139.8000031    0.3457057
 139.8500061    0.3513114
 139.8999939    0.3511949
 139.9499969    0.3517947
 140.0000000    0.3547324
 140.0500031    0.3586421
 140.1000061    0.3643240
 140.1499939    0.3561296
 140.1999969    0.3572004
 140.2500000    0.3479390
 140.3000031    0.3429666
 140.3500061    0.3347575
 140.3999939    0.3291229
 140.4499969    0.3243348
 140.5000000    0.3281828
 140.5500031    0.3312128
 140.6000061    0.3283673
 140.6499939    0.3294339
 140.6999969    0.3364860
 140.7500000    0.3322727
 140.8000031    0.3350971
 140.8500061    0.3397252
 140.8999939    0.3465580
 140.9499969    0.3450347
 141.0000000    0.3488699
 141.0500031    0.3548269
 141.1000061    0.3569999
 141.1499939    0.3585455
 141.1999969    0.3597744
 141.2500000    0.3691696
 141.3000031    0.3717748
 141.3500061    0.3757801
 141.3999939    0.3796843
 141.4499969    0.3750187
 141.5000000    0.3713605
 141.5500031    0.3691458
 141.6000061    0.3656467
 141.6499939    0.3687033
 141.6999969    0.3788363
 141.7500000    0.3902611
 141.8000031    0.3893296
 141.8500061    0.3872467
 141.8999939    0.3928172
 141.9499969    0.3900990
 142.0000000    0.3879678
 142.0500031    0.3880924
 142.1000061    0.3932207
 142.1499939    0.3857258
 142.1999969    0.3950436
 142.2500000    0.3959471
 142.3000031    0.3900926
 142.3500061    0.3896903
 142.3999939    0.3874915
 142.4499969    0.3807408
 142.5000000    0.3781263
 142.5500031    0.3675382
 142.6000061    0.3639018
 142.6499939    0.3568276
 142.6999969    0.3556292
 142.7500000    0.3581249
 142.8000031    0.3589315
 142.8500061    0.3498128
 142.8999939    0.3468622
 142.9499969    0.3399942
 143.0000000    0.3431506
 143.0500031    0.3329035
 143.1000061    0.3275492
 143.1499939    0.3304368
 143.1999969    0.3215225
 143.2500000    0.3185178
 143.3000031    0.3216732
 143.3500061    0.3248004
 143.3999939    0.3333242
 143.4499969    0.3342242
 143.5000000    0.3340243
 143.5500031    0.3283753
 143.6000061    0.3253962
 143.6499939    0.3301770
 143.6999969    0.3309435
 143.7500000    0.3335967
 143.8000031    0.3384136
 143.8500061    0.3342946
 143.8999939    0.3332509
 143.9499969    0.3306576
 144.0000000    0.3284071
 144.0500031    0.3332663
 144.1000061    0.3373679
 144.1499939    0.3287628
 144.1999969    0.3289376
 144.2500000    0.3253033
 144.3000031    0.3265582
 144.3500061    0.3244188
 144.3999939    0.3192278
 144.4499969    0.3181511
 144.5000000    0.3231443
 144.5500031    0.3279841
 144.6000061    0.3311161
 144.6499939    0.3392625
 144.6999969    0.3404590
 144.7500000    0.3431105
 144.8000031    0.3403203
 144.8500061    0.3439319
 144.8999939    0.3436236
 144.9499969    0.3456210
 145.0000000    0.3447698
 145.0500031    0.3532245
 145.1000061    0.3501919
 145.1499939    0.3500077
 145.1999969    0.3548131
 145.2500000    0.3550327
 145.3000031    0.3534573
 145.3500061    0.3486186
 145.3999939    0.3490075
 145.4499969    0.3538322
 145.5000000    0.3548361
 145.5500031    0.3657524
 145.6000061    0.3685984
 145.6499939    0.3708242
 145.6999969    0.3676865
 145.7500000    0.3643418
 145.8000031    0.3577215
 145.8500061    0.3560344
 145.8999939    0.3628057
 145.9499969    0.3627299
 146.0000000    0.3622726
 146.0500031    0.3584416
 146.1000061    0.3567356
 146.1499939    0.3558324
 146.1999969    0.3505726
 146.2500000    0.3490547
 146.3000031    0.3515820
 146.3500061    0.3502900
 146.3999939    0.3480736
 146.4499969    0.3377034
 146.5000000    0.3313398
 146.5500031    0.3362571
 146.6000061    0.3365372
 146.6499939    0.3372783
 146.6999969    0.3369347
 146.7500000    0.3357928
 146.8000031    0.3436649
 146.8500061    0.3469246
 146.8999939    0.3576511
 146.9499969    0.3575608
 147.0000000    0.3538622
 147.0500031    0.3575147
 147.1000061    0.3616395
 147.1499939    0.3536475
 147.1999969    0.3596492
 147.2500000    0.3564089
 147.3000031    0.3537234
 147.3500061    0.3453645
 147.3999939    0.3428854
 147.4499969    0.3359047
 147.5000000    0.3324488
 147.5500031    0.3343115
 147.6000061    0.3251979
 147.6499939    0.3117309
 147.6999969    0.3095451
 147.7500000    0.3166730
 147.8000031    0.3157613
 147.8500061    0.3145854
 147.8999939    0.3166432
 147.9499969    0.3178077
 148.0000000    0.3161255
 148.0500031    0.3161742
 148.1000061    0.3162830
 148.1499939    0.3096948
 148.1999969    0.3069197
 148.2500000    0.3120244
 148.3000031    0.3136479
 148.3500061    0.3106731
 148.3999939    0.3092204
 148.4499969    0.3098995
 148.5000000    0.3021561
 148.5500031    0.2961356
 148.6000061    0.2914410
 148.6499939    0.2920082
 148.6999969    0.2935796
 148.7500000    0.3027368
 148.8000031    0.2991425
 148.8500061    0.3020594
 148.8999939    0.3017558
 148.9499969    0.3015284
 149.0000000    0.3052497
 149.0500031    0.3106714
 149.1000061    0.3104928
 149.1499939    0.3112868
 149.1999969    0.3076399
 149.2500000    0.3078885
 149.3000031    0.2984794
 149.3500061    0.2929751
 149.3999939    0.2966906
 149.4499969    0.2933362
 149.5000000    0.2895342
 149.5500031    0.2864937
 149.6000061    0.2828071
 149.6499939    0.2731898
 149.6999969    0.2715625
 149.7500000    0.2685141
 149.8000031    0.2642422
 149.8500061    0.2644528
 149.8999939    0.2608690
 149.9499969    0.2603512
 150.0000000    0.2669843
 150.0500031    0.2679976
 150.1000061    0.2663933
 150.1499939    0.2607895
 150.1999969    0.2638518
 150.2500000    0.2616972
 150.3000031    0.2598659
 150.3500061    0.2580183
 150.3999939    0.2537093
 150.4499969    0.2552525
 150.5000000    0.2527637
 150.5500031    0.2555461
 150.6000061    0.2575498
 150.6499939    0.2615740
 150.6999969    0.2685141
 150.7500000    0.2784669
 150.8000031    0.2784357
 150.8500061    0.2860487
 150.8999939    0.2899724
 150.9499969    0.2965655
 151.0000000    0.3013461
 151.0500031    0.3091608
 151.1000061    0.3143654
 151.1499939    0.3112921
 151.1999969    0.3103047
 151.2500000    0.3124536
 151.3000031    0.3099342
 151.3500061    0.3030926
 151.3999939    0.3075636
 151.4499969    0.3032249
 151.5000000    0.3022805
 151.5500031    0.3065977
 151.6000061    0.2997967
 151.6499939    0.2987447
 151.6999969    0.2988096
 151.7500000    0.2981763
 151.8000031    0.2930544
 151.8500061    0.2911382
 151.8999939    0.2894966
 151.9499969    0.2933633
 152.0000000    0.2993988
 152.0500031    0.3076739
 152.1000061    0.2976644
 152.1499939    0.3004966
 152.1999969    0.2933095
 152.2500000    0.2969304
 152.3000031    0.3030550
 152.3500061    0.3062724
 152.3999939    0.3053467
 152.4499969    0.3025322
 152.5000000    0.3006810
 152.5500031    0.3036774
 152.6000061    0.3057088
 152.6499939    0.3107955
 152.6999969    0.3106709
 152.7500000    0.3076287
 152.8000031    0.3040261
 152.8500061    0.3020728
 152.8999939    0.2986198
 152.9499969    0.2959588
 153.0000000    0.2979112
 153.0500031    0.3045638
 153.1000061    0.3069262
 153.1499939    0.3072236
 153.1999969    0.3103880
 153.2500000    0.3189223
 153.3000031    0.3147137
 153.3500061    0.3181398
 153.3999939    0.3154234
 153.4499969    0.3229762
 153.5000000    0.3179480
 153.5500031    0.3211885
 153.6000061    0.3246224
 153.6499939    0.3271646
 153.6999969    0.3334860
 153.7500000    0.3313654
 153.8000031    0.3341923
 153.8500061    0.3393694
 153.8999939    0.3405830
 153.9499969    0.3405764
 154.0000000    0.3368621
 154.0500031    0.3293295
 154.1000061    0.3298500
 154.1499939    0.3237142
 154.1999969    0.3150254
 154.2500000    0.3105088
 154.3000031    0.2995843
 154.3500061    0.2942124
 154.3999939    0.2917867
 154.4499969    0.2849611
 154.5000000    0.2890463
 154.5500031    0.2863762
 154.6000061    0.2845947
 154.6499939    0.2779183
 154.6999969    0.2777295
 154.7500000    0.2801391
 154.8000031    0.2768154
 154.8500061    0.2787892
 154.8999939    0.2781985
 154.9499969    0.2794901
 155.0000000    0.2861188
 155.0500031    0.2855765
 155.1000061    0.2829179
 155.1499939    0.2850672
 155.1999969    0.2888551
 155.2500000    0.2908846
 155.3000031    0.2916750
 155.3500061    0.2883467
 155.3999939    0.2865998
 155.4499969    0.2917519
 155.5000000    0.2992601
 155.5500031    0.2941867
 155.6000061    0.3039639
 155.6499939    0.3040954
 155.6999969    0.3080753
 155.7500000    0.3163037
 155.8000031    0.3110082
 155.8500061    0.3140461
 155.8999939    0.3162695
 155.9499969    0.3195300
 156.0000000    0.3189576
 156.0500031    0.3181750
 156.1000061    0.3179117
 156.1499939    0.3129977
 156.1999969    0.3108661
 156.2500000    0.3117105
 156.3000031    0.3145964
 156.3500061    0.3045509
 156.3999939    0.3079208
 156.4499969    0.3074188
 156.5000000    0.3091065
 156.5500031    0.3141702
 156.6000061    0.3145432
 156.6499939    0.3148717
 156.6999969    0.3124788
 156.7500000    0.3093649
 156.8000031    0.3178676
 156.8500061    0.3120111
 156.8999939    0.3169599
 156.9499969    0.3189941
 157.0000000    0.3217756
 157.0500031    0.3221760
 157.1000061    0.3260089
 157.1499939    0.3224368
 157.1999969    0.3204435
 157.2500000    0.3124845
 157.3000031    0.3078190
 157.3500061    0.3088204
 157.3999939    0.3183790
 157.4499969    0.3267627
 157.5000000    0.3239523
 157.5500031    0.3282345
 157.6000061    0.3292679
 157.6499939    0.3250838
 157.6999969    0.3304223
 157.7500000    0.3317041
 157.8000031    0.3380080
 157.8500061    0.3333963
 157.8999939    0.3373302
 157.9499969    0.3350493
 158.0000000    0.3446820
 158.0500031    0.3394527
 158.1000061    0.3436477
 158.1499939    0.3439222
 158.1999969    0.3446400
 158.2500000    0.3438580
 158.3000031    0.3396937
 158.3500061    0.3453037
 158.3999939    0.3419377
 158.4499969    0.3405334
 158.5000000    0.3476146
 158.5500031    0.3479197
 158.6000061    0.3483939
 158.6499939    0.3414196
 158.6999969    0.3432612
 158.7500000    0.3508138
 158.8000031    0.3442184
 158.8500061    0.3566184
 158.8999939    0.3550663
 158.9499969    0.3640029
 159.0000000    0.3668303
 159.0500031    0.3665430
 159.1000061    0.3669703
 159.1499939    0.3681813
 159.1999969    0.3640430
 159.2500000    0.3704303
 159.3000031    0.3736057
 159.3500061    0.3695596
 159.3999939    0.3680867
 159.4499969    0.3702182
 159.5000000    0.3628141
 159.5500031    0.3669820
 159.6000061    0.3710158
 159.6499939    0.3705486
 159.6999969    0.3671314
 159.7500000    0.3657270
 159.8000031    0.3632303
 159.8500061    0.3693245
 159.8999939    0.3738955
 159.9499969    0.3712299
 160.0000000    0.3767948
 160.0500031    0.3688479
 160.1000061    0.3711872
 160.1499939    0.3734440
 160.1999969    0.3759887
 160.2500000    0.3773716
 160.3000031    0.3770102
 160.3500061    0.3743507
 160.3999939    0.3703841
 160.4499969    0.3745748
 160.5000000    0.3829079
 160.5500031    0.3816412
 160.6000061    0.3810085
 160.6499939    0.3856845
 160.6999969    0.3918770
 160.7500000    0.3896737
 160.8000031    0.3901679
 160.8500061    0.3859515
 160.8999939    0.3800311
 160.9499969    0.3808082
 161.0000000    0.3761260
 161.0500031    0.3810407
 161.1000061    0.3809218
 161.1499939    0.3783354
 161.1999969    0.3739737
 161.2500000    0.3806385
 161.3000031    0.3867426
 161.3500061    0.3813935
 161.3999939    0.3839708
 161.4499969    0.3896653
 161.5000000    0.3930435
 161.5500031    0.4007349
 161.6000061    0.3997866
 161.6499939    0.4074131
 161.6999969    0.4086277
 161.7500000    0.4184875
 161.8000031    0.4228573
 161.8500061    0.4291804
 161.8999939    0.4346639
 161.9499969    0.4356250
 162.0000000    0.4310142
 162.0500031    0.4317971
 162.1000061    0.4317328
 162.1499939    0.4315791
 162.1999969    0.4328247
 162.2500000    0.4310443
 162.3000031    0.4293798
 162.3500061    0.4319704
 162.3999939    0.4245173
 162.4499969    0.4201612
 162.5000000    0.4219359
 162.5500031    0.4172912
 162.6000061    0.4187848
 162.6499939    0.4197896
 162.6999969    0.4210291
 162.7500000    0.4195583
 162.8000031    0.4178658
 162.8500061    0.4236656
 162.8999939    0.4229083
 162.9499969    0.4228151
 163.0000000    0.4252644
 163.0500031    0.4177108
 163.1000061    0.4131495
 163.1499939    0.4138500
 163.1999969    0.4149468
 163.2500000    0.4107940
 163.3000031    0.4165871
 163.3500061    0.4169633
 163.3999939    0.4183243
 163.4499969    0.4197847
 163.5000000    0.4204826
 163.5500031    0.4238609
 163.6000061    0.4225991
 163.6499939    0.4197260
 163.6999969    0.4152603
 163.7500000    0.4124099
 163.8000031    0.4116538
 163.8500061    0.4074566
 163.8999939    0.4133588
 163.9499969    0.4170375
 164.0000000    0.4071553
 164.0500031    0.4069944
 164.1000061    0.4038098
 164.1499939    0.4028969
 164.1999969    0.3981732
 164.2500000    0.3977745
 164.3000031    0.3921695
 164.3500061    0.3934081
 164.3999939    0.3887776
 164.4499969    0.3899229
 164.5000000    0.3907932
 164.5500031    0.3918374
 164.6000061    0.3938681
 164.6499939    0.3963919
 164.6999969    0.3917573
 164.7500000    0.3884012
 164.8000031    0.3833410
 164.8500061    0.3833234
 164.8999939    0.3850679
 164.9499969    0.3817065
 165.0000000    0.3832069
 165.0500031    0.3836275
 165.1000061    0.3871456
 165.1499939    0.3921609
 165.1999969    0.3919221
 165.2500000    0.3881260
 165.3000031    0.3867172
 165.3500061    0.3820906
 165.3999939    0.3774300
 165.4499969    0.3805646
 165.5000000    0.3756384
 165.5500031    0.3733135
 165.6000061    0.3698333
 165.6499939    0.3688715
 165.6999969    0.3699429
 165.7500000    0.3701616
 165.8000031    0.3691551
 165.8500061    0.3666006
 165.8999939    0.3613267
 165.9499969    0.3682065
 166.0000000    0.3712447
 166.0500031    0.3749840
 166.1000061    0.3779184
 166.1499939    0.3800434
 166.1999969    0.3847504
 166.2500000    0.3787380
 166.3000031    0.3764887
 166.3500061    0.3782927
 166.3999939    0.3734514
 166.4499969    0.3769796
 166.5000000    0.3738348
 166.5500031    0.3723139
 166.6000061    0.3741572
 166.6499939    0.3718723
 166.6999969    0.3727658
 166.7500000    0.3738150
 166.8000031    0.3695846
 166.8500061    0.3633885
 166.8999939    0.3694772
 166.9499969    0.3755824
 167.0000000    0.3791851
 167.0500031    0.3849978
 167.1000061    0.3885666
 167.1499939    0.3880572
 167.1999969    0.3859650
 167.2500000    0.3948482
 167.3000031    0.3891151
 167.3500061    0.3886580
 167.3999939    0.3844205
 167.4499969    0.3760239
 167.5000000    0.3681302
 167.5500031    0.3726303
 167.6000061    0.3675606
 167.6499939    0.3660826
 167.6999969    0.3522179
 167.7500000    0.3472037
 167.8000031    0.3394583
 167.8500061    0.3343608
 167.8999939    0.3379104
 167.9499969    0.3278633
 168.0000000    0.3205255
 168.0500031    0.3109703
 168.1000061    0.3053175
 168.1499939    0.2985028
 168.1999969    0.3040554
 168.2500000    0.3107175
 168.3000031    0.3107331
 168.3500061    0.3104104
 168.3999939    0.3076616
 168.4499969    0.3030913
 168.5000000    0.3000146
 168.5500031    0.2968634
 168.6000061    0.2941144
 168.6499939    0.2883941
 168.6999969    0.2804765
 168.7500000    0.2787621
 168.8000031    0.2846665
 168.8500061    0.2816544
 168.8999939    0.2847356
 168.9499969    0.2785687
 169.0000000    0.2778947
 169.0500031    0.2846666
 169.1000061    0.2809692
 169.1499939    0.2770278
 169.1999969    0.2847455
 169.2500000    0.2867988
 169.3000031    0.2917886
 169.3500061    0.2909646
 169.3999939    0.2881460
 169.4499969    0.2904571
 169.5000000    0.2979127
 169.5500031    0.3025899
 169.6000061    0.3015977
 169.6499939    0.3001001
 169.6999969    0.2966118
 169.7500000    0.2928450
 169.8000031    0.2940890
 169.8500061    0.2932781
 169.8999939    0.2897109
 169.9499969    0.2882893
 170.0000000    0.2903767
 170.0500031    0.2916529
 170.1000061    0.2883632
 170.1499939    0.2894556
 170.1999969    0.2861389
 170.2500000    0.2848733
 170.3000031    0.2766690
 170.3500061    0.2792052
 170.3999939    0.2765788
 170.4499969    0.2795750
 170.5000000    0.2851645
 170.5500031    0.2894944
 170.6000061    0.2921748
 170.6499939    0.2964977
 170.6999969    0.2987601
 170.7500000    0.3058264
 170.8000031    0.3094654
 170.8500061    0.3112397
 170.8999939    0.3124237
 170.9499969    0.3053850
 171.0000000    0.3012463
 171.0500031    0.3023428
 171.1000061    0.3031806
 171.1499939    0.3001519
 171.1999969    0.3068107
 171.2500000    0.3074082
 171.3000031    0.3078832
 171.3500061    0.3071232
 171.3999939    0.3133147
 171.4499969    0.3107135
 171.5000000    0.3247417
 171.5500031    0.3273732
 171.6000061    0.3326057
 171.6499939    0.3337610
 171.6999969    0.3392740
 171.7500000    0.3482338
 171.8000031    0.3531876
 171.8500061    0.3596480
 171.8999939    0.3674052
 171.9499969    0.3661152
 172.0000000    0.3655794
 172.0500031    0.3597732
 172.1000061    0.3595907
 172.1499939    0.3605832
 172.1999969    0.3544490
 172.2500000    0.3542173
 172.3000031    0.3482168
 172.3500061    0.3460856
 172.3999939    0.3434150
 172.4499969    0.3436888
 172.5000000    0.3380264
 172.5500031    0.3369622
 172.6000061    0.3279830
 172.6499939    0.3137116
 172.6999969    0.3112501
 172.7500000    0.3095682
 172.8000031    0.3000551
 172.8500061    0.2924807
 172.8999939    0.2968177
 172.9499969    0.2968539
 173.0000000    0.3043425
 173.0500031    0.3026751
 173.1000061    0.3137611
 173.1499939    0.3197040
 173.1999969    0.3241595
 173.2500000    0.3251774
 173.3000031    0.3324907
 173.3500061    0.3265759
 173.3999939    0.3235724
 173.4499969    0.3175404
 173.5000000    0.3119544
 173.5500031    0.3079643
 173.6000061    0.3070164
 173.6499939    0.3032351
 173.6999969    0.3009347
 173.7500000    0.3057655
 173.8000031    0.3104501
 173.8500061    0.3156423
 173.8999939    0.3161557
 173.9499969    0.3178234
 174.0000000    0.3231225
 174.0500031    0.3235388
 174.1000061    0.3308083
 174.1499939    0.3237545
 174.1999969    0.3213422
 174.2500000    0.3181558
 174.3000031    0.3111592
 174.3500061    0.3195913
 174.3999939    0.3251849
 174.4499969    0.3256267
 174.5000000    0.3290326
 174.5500031    0.3379991
 174.6000061    0.3320058
 174.6499939    0.3270452
 174.6999969    0.3223220
 174.7500000    0.3252836
 174.8000031    0.3234573
 174.8500061    0.3216822
 174.8999939    0.3165576
 174.9499969    0.3138021
 175.0000000    0.3115897
 175.0500031    0.3150217
 175.1000061    0.3152147
 175.1499939    0.3204748
 175.1999969    0.3186843
 175.2500000    0.3167087
 175.3000031    0.3182724
 175.3500061    0.3317465
 175.3999939    0.3351989
 175.4499969    0.3318634
 175.5000000    0.3345644
 175.5500031    0.3328701
 175.6000061    0.3368539
 175.6499939    0.3323179
 175.6999969    0.3332539
 175.7500000    0.3336916
 175.8000031    0.3394313
 175.8500061    0.3371547
 175.8999939    0.3370306
 175.9499969    0.3385186
 176.0000000    0.3375949
 176.0500031    0.3374920
 176.1000061    0.3403587
 176.1499939    0.3380544
 176.1999969    0.3430767
 176.2500000    0.3435346
 176.3000031    0.3386782
 176.3500061    0.3400173
 176.3999939    0.3471620
 176.4499969    0.3523624
 176.5000000    0.3561828
 176.5500031    0.3581664
 176.6000061    0.3621280
 176.6499939    0.3601522
 176.6999969    0.3576735
 176.7500000    0.3574049
 176.8000031    0.3661489
 176.8500061    0.3628110
 176.8999939    0.3621811
 176.9499969    0.3565529
 177.0000000    0.3587826
 177.0500031    0.3643626
 177.1000061    0.3702385
 177.1499939    0.3637130
 177.1999969    0.3632055
 177.2500000    0.3636499
 177.3000031    0.3680462
 177.3500061    0.3643983
 177.3999939    0.3638748
 177.4499969    0.3715468
 177.5000000    0.3703596
 177.5500031    0.3626964
 177.6000061    0.3657452
 177.6499939    0.3702208
 177.6999969    0.3674573
 177.7500000    0.3686748
 177.8000031    0.3708006
 177.8500061    0.3752651
 177.8999939    0.3782354
 177.9499969    0.3829833
 178.0000000    0.3828597
 178.0500031    0.3829872
 178.1000061    0.3843453
 178.1499939    0.3813323
 178.1999969    0.3828226
 178.2500000    0.3806176
 178.3000031    0.3775807
 178.3500061    0.3752429
 178.3999939    0.3674335
 178.4499969    0.3688577
 178.5000000    0.3691211
 178.5500031    0.3644588
 178.6000061    0.3613051
 178.6499939    0.3591779
 178.6999969    0.3575763
 178.7500000    0.3530463
 178.8000031    0.3508912
 178.8500061    0.3471796
 178.8999939    0.3503120
 178.9499969    0.3506474
 179.0000000    0.3598827
 179.0500031    0.3557360
 179.1000061    0.3568052
 179.1499939    0.3516089
 179.1999969    0.3543295
 179.2500000    0.3507044
 179.3000031    0.3499682
 179.3500061    0.3426971
 179.3999939    0.3325675
 179.4499969    0.3258509
 179.5000000    0.3237281
 179.5500031    0.3246338
 179.6000061    0.3270566
 179.6499939    0.3215365
 179.6999969    0.3165603
 179.7500000    0.3135282
 179.8000031    0.3123883
 179.8500061    0.3099297
 179.8999939    0.3095157
 179.9499969    0.3031359
 180.0000000    0.2890846
 180.0500031    0.2979297
 180.1000061    0.3007065
 180.1499939    0.3044884
 180.1999969    0.3074968
 180.2500000    0.3094007
 180.3000031    0.3124730
 180.3500061    0.3179998
 180.3999939    0.3213800
 180.4499969    0.3280800
 180.5000000    0.3290935
 180.5500031    0.3375585
 180.6000061    0.3549194
 180.6499939    0.3526784
 180.6999969    0.3561406
 180.7500000    0.3516280
 180.8000031    0.3604975
 180.8500061    0.3572120
 180.8999939    0.3595380
 180.9499969    0.3495061
 181.0000000    0.3491913
 181.0500031    0.3510316
 181.1000061    0.3512969
 181.1499939    0.3482615
 181.1999969    0.3441347
 181.2500000    0.3434384
 181.3000031    0.3420350
 181.3500061    0.3359208
 181.3999939    0.3360139
 181.4499969    0.3306100
 181.5000000    0.3313117
 181.5500031    0.3267972
 181.6000061    0.3309987
 181.6499939    0.3299738
 181.6999969    0.3262514
 181.7500000    0.3284838
 181.8000031    0.3246357
 181.8500061    0.3212531
 181.8999939    0.3146695
 181.9499969    0.3164299
 182.0000000    0.3076367
 182.0500031    0.3091767
 182.1000061    0.3084011
 182.1499939    0.3074102
 182.1999969    0.3038915
 182.2500000    0.2981007
 182.3000031    0.3027917
 182.3500061    0.3000664
 182.3999939    0.3032926
 182.4499969    0.3052522
 182.5000000    0.3058041
 182.5500031    0.3087677
 182.6000061    0.3095275
 182.6499939    0.3064103
 182.6999969    0.3102633
 182.7500000    0.3171812
 182.8000031    0.3192499
 182.8500061    0.3229768
 182.8999939    0.3257822
 182.9499969    0.3298354
 183.0000000    0.3336641
 183.0500031    0.3420050
 183.1000061    0.3430202
 183.1499939    0.3442157
 183.1999969    0.3481783
 183.2500000    0.3450994
 183.3000031    0.3401289
 183.3500061    0.3301418
 183.3999939    0.3273138
 183.4499969    0.3240028
 183.5000000    0.3163351
 183.5500031    0.3141270
 183.6000061    0.3124318
 183.6499939    0.3056553
 183.6999969    0.3047939
 183.7500000    0.3023911
 183.8000031    0.3014702
 183.8500061    0.2966853
 183.8999939    0.2955474
 183.9499969    0.2944866
 184.0000000    0.2957532
 184.0500031    0.3057396
 184.1000061    0.3049714
 184.1499939    0.3089887
 184.1999969    0.3174548
 184.2500000    0.3226201
 184.3000031    0.3216397
 184.3500061    0.3260664
 184.3999939    0.3218807
 184.4499969    0.3190162
 184.5000000    0.3163824
 184.5500031    0.3194501
 184.6000061    0.3185584
 184.6499939    0.3256593
 184.6999969    0.3301820
 184.7500000    0.3328170
 184.8000031    0.3346093
 184.8500061    0.3394495
 184.8999939    0.3393234
 184.9499969    0.3396915
 185.0000000    0.3443422
 185.0500031    0.3467449
 185.1000061    0.3505737
 185.1499939    0.3473776
 185.1999969    0.3559561
 185.2500000    0.3547566
 185.3000031    0.3536482
 185.3500061    0.3592646
 185.3999939    0.3641294
 185.4499969    0.3699420
 185.5000000    0.3680215
 185.5500031    0.3719139
 185.6000061    0.3690948
 185.6499939    0.3602684
 185.6999969    0.3641726
 185.7500000    0.3652257
 185.8000031    0.3615826
 185.8500061    0.3593681
 185.8999939    0.3574145
 185.9499969    0.3467046
 186.0000000    0.3489852
 186.0500031    0.3530554
 186.1000061    0.3601855
 186.1499939    0.3640177
 186.1999969    0.3557167
 186.2500000    0.3597917
 186.3000031    0.3630328
 186.3500061    0.3654854
 186.3999939    0.3659165
 186.4499969    0.3637432
 186.5000000    0.3700032
 186.5500031    0.3764939
 186.6000061    0.3822075
 186.6499939    0.3808408
 186.6999969    0.3871139
 186.7500000    0.3923543
 186.8000031    0.3976304
 186.8500061    0.3934813
 186.8999939    0.3927437
 186.9499969    0.3891979
 187.0000000    0.3917434
 187.0500031    0.3885002
 187.1000061    0.3817163
 187.1499939    0.3852947
 187.1999969    0.3787603
 187.2500000    0.3717338
 187.3000031    0.3674608
 187.3500061    0.3625228
 187.3999939    0.3632330
 187.4499969    0.3625036
 187.5000000    0.3578007
 187.5500031    0.3579497
 187.6000061    0.3579365
 187.6499939    0.3609421
 187.6999969    0.3609993
 187.7500000    0.3678657
 187.8000031    0.3708699
 187.8500061    0.3662422
 187.8999939    0.3643740
 187.9499969    0.3728899
 188.0000000    0.3671343
 188.0500031    0.3666084
 188.1000061    0.3639181
 188.1499939    0.3670166
 188.1999969    0.3695895
 188.2500000    0.3729312
 188.3000031    0.3654646
 188.3500061    0.3665892
 188.3999939    0.3603475
 188.4499969    0.3583472
 188.5000000    0.3587599
 188.5500031    0.3576576
 188.6000061    0.3534875
 188.6499939    0.3516323
 188.6999969    0.3494107
 188.7500000    0.3523669
 188.8000031    0.3561307
 188.8500061    0.3626807
 188.8999939    0.3653812
 188.9499969    0.3656164
 189.0000000    0.3600433
 189.0500031    0.3620114
 189.1000061    0.3626823
 189.1499939    0.3691696
 189.1999969    0.3660364
 189.2500000    0.3658049
 189.3000031    0.3671184
 189.3500061    0.3730140
 189.3999939    0.3753781
 189.4499969    0.3707342
 189.5000000    0.3702007
 189.5500031    0.3641039
 189.6000061    0.3617404
 189.6499939    0.3639505
 189.6999969    0.3672673
 189.7500000    0.3666309
 189.8000031    0.3639199
 189.8500061    0.3606065
 189.8999939    0.3602493
 189.9499969    0.3541422
 190.0000000    0.3518193
 190.0500031    0.3464307
 190.1000061    0.3418680
 190.1499939    0.3377871
 190.1999969    0.3368356
 190.2500000    0.3383035
 190.3000031    0.3352337
 190.3500061    0.3349426
 190.3999939    0.3322971
 190.4499969    0.3317292
 190.5000000    0.3265098
 190.5500031    0.3296506
 190.6000061    0.3279833
 190.6499939    0.3285592
 190.6999969    0.3319712
 190.7500000    0.3222148
 190.8000031    0.3276794
 190.8500061    0.3231030
 190.8999939    0.3292539
 190.9499969    0.3260012
 191.0000000    0.3233170
 191.0500031    0.3213613
 191.1000061    0.3183046
 191.1499939    0.3139057
 191.1999969    0.3155732
 191.2500000    0.3190512
 191.3000031    0.3140057
 191.3500061    0.3066479
 191.3999939    0.3108193
 191.4499969    0.3103637
 191.5000000    0.3065239
 191.5500031    0.3032239
 191.6000061    0.3062724
 191.6499939    0.3078842
 191.6999969    0.3151914
 191.7500000    0.3128859
 191.8000031    0.3156351
 191.8500061    0.3173320
 191.8999939    0.3211384
 191.9499969    0.3222384
 192.0000000    0.3189128
 192.0500031    0.3263862
 192.1000061    0.3270015
 192.1499939    0.3320373
 192.1999969    0.3286839
 192.2500000    0.3251869
 192.3000031    0.3268299
 192.3500061    0.3255208
 192.3999939    0.3258145
 192.4499969    0.3288443
 192.5000000    0.3367770
 192.5500031    0.3351238
 192.6000061    0.3368445
 192.6499939    0.3440841
 192.6999969    0.3392808
 192.7500000    0.3499100
 192.8000031    0.3609026
 192.8500061    0.3738470
 192.8999939    0.3807764
 192.9499969    0.3781024
 193.0000000    0.3765177
 193.0500031    0.3823186
 193.1000061    0.3897085
 193.1499939    0.3880067
 193.1999969    0.3868782
 193.2500000    0.3909434
 193.3000031    0.3942951
 193.3500061    0.3911950
 193.3999939    0.3813231
 193.4499969    0.3730516
 193.5000000    0.3680246
 193.5500031    0.3648085
 193.6000061    0.3651929
 193.6499939    0.3629731
 193.6999969    0.3579929
 193.7500000    0.3567843
 193.8000031    0.3504014
 193.8500061    0.3444557
 193.8999939    0.3390968
 193.9499969    0.3298836
 194.0000000    0.3256668
 194.0500031    0.3239669
 194.1000061    0.3256091
 194.1499939    0.3268333
 194.1999969    0.3244363
 194.2500000    0.3153325
 194.3000031    0.3111007
 194.3500061    0.3109799
 194.3999939    0.3020050
 194.4499969    0.3016372
 194.5000000    0.2980996
 194.5500031    0.2954969
 194.6000061    0.2853955
 194.6499939    0.2755564
 194.6999969    0.2689948
 194.7500000    0.2655972
 194.8000031    0.2711130
 194.8500061    0.2721643
 194.8999939    0.2726532
 194.9499969    0.2746955
 195.0000000    0.2726603
 195.0500031    0.2774635
 195.1000061    0.2781011
 195.1499939    0.2775194
 195.1999969    0.2809943
 195.2500000    0.2833093
 195.3000031    0.2829351
 195.3500061    0.2818792
 195.3999939    0.2850619
 195.4499969    0.2930715
 195.5000000    0.2896118
 195.5500031    0.2931730
 195.6000061    0.2898320
 195.6499939    0.2928505
 195.6999969    0.2943586
 195.7500000    0.2925207
 195.8000031    0.2981977
 195.8500061    0.3062523
 195.8999939    0.3084430
 195.9499969    0.3124876
 196.0000000    0.3117757
 196.0500031    0.3130459
 196.1000061    0.3142516
 196.1499939    0.3063581
 196.1999969    0.2966902
 196.2500000    0.2952051
 196.3000031    0.2916512
 196.3500061    0.2979386
 196.3999939    0.2925268
 196.4499969    0.2868657
 196.5000000    0.2849635
 196.5500031    0.2861377
 196.6000061    0.2972899
 196.6499939    0.3086951
 196.6999969    0.3140196
 196.7500000    0.3144332
 196.8000031    0.3129352
 196.8500061    0.3123190
 196.8999939    0.3107625
 196.9499969    0.3054049
 197.0000000    0.2968013
 197.0500031    0.2963792
 197.1000061    0.2986103
 197.1499939    0.3042139
 197.1999969    0.3017334
 197.2500000    0.3036889
 197.3000031    0.3017320
 197.3500061    0.3065168
 197.3999939    0.3075158
 197.4499969    0.3133382
 197.5000000    0.3200529
 197.5500031    0.3231374
 197.6000061    0.3249437
 197.6499939    0.3313008
 197.6999969    0.3261658
 197.7500000    0.3243831
 197.8000031    0.3258205
 197.8500061    0.3142788
 197.8999939    0.3076821
 197.9499969    0.2962285
 198.0000000    0.2909338
 198.0500031    0.2950885
 198.1000061    0.2977506
 198.1499939    0.3036721
 198.1999969    0.3090547
 198.2500000    0.3152706
 198.3000031    0.3190790
 198.3500061    0.3156334
 198.3999939    0.3209249
 198.4499969    0.3288299
 198.5000000    0.3328218
 198.5500031    0.3275029
 198.6000061    0.3256271
 198.6499939    0.3312334
 198.6999969    0.3280583
 198.7500000    0.3252842
 198.8000031    0.3295048
 198.8500061    0.3173560
 198.8999939    0.3184572
 198.9499969    0.3200533
 199.0000000    0.3162738
 199.0500031    0.3126336
 199.1000061    0.3080855
 199.1499939    0.3064135
 199.1999969    0.2992715
 199.2500000    0.2930524
 199.3000031    0.2860953
 199.3500061    0.2800512
 199.3999939    0.2865925
 199.4499969    0.2796377
 199.5000000    0.2890263
 199.5500031    0.2910031
 199.6000061    0.2906851
 199.6499939    0.2846791
 199.6999969    0.2858371
 199.7500000    0.2822430
 199.8000031    0.2825085
 199.8500061    0.2807836
 199.8999939    0.2816232
 199.9499969    0.2743675
 200.0000000    0.2731473
 200.0500031    0.2774250
 200.1000061    0.2832866
 200.1499939    0.2772835
 200.1999969    0.2814905
 200.2500000    0.2870945
 200.3000031    0.2914073
 200.3500061    0.2901551
 200.3999939    0.2902745
 200.4499969    0.2961585
 200.5000000    0.3044056
 200.5500031    0.3104538
 200.6000061    0.3082941
 200.6499939    0.3119502
 200.6999969    0.3137828
 200.7500000    0.3071813
 200.8000031    0.3062759
 200.8500061    0.3102971
 200.8999939    0.3075525
 200.9499969    0.3055955
 201.0000000    0.3095159
 201.0500031    0.3141948
 201.1000061    0.3217908
 201.1499939    0.3223541
 201.1999969    0.3324391
 201.2500000    0.3401637
 201.3000031    0.3374646
 201.3500061    0.3302798
 201.3999939    0.3296755
 201.4499969    0.3348885
 201.5000000    0.3241424
 201.5500031    0.3146961
 201.6000061    0.3125562
 201.6499939    0.3068484
 201.6999969    0.3050846
 201.7500000    0.3126635
 201.8000031    0.3139704
 201.8500061    0.3142342
 201.8999939    0.3103878
 201.9499969    0.3088307
 202.0000000    0.3138062
 202.0500031    0.3107033
 202.1000061    0.3086522
 202.1499939    0.3026955
 202.1999969    0.2954293
 202.2500000    0.2892502
 202.3000031    0.2774968
 202.3500061    0.2753136
 202.3999939    0.2701441
 202.4499969    0.2801671
 202.5000000    0.2839610
 202.5500031    0.2799373
 202.6000061    0.2795295
 202.6499939    0.2684148
 202.6999969    0.2763003
 202.7500000    0.2783107
 202.8000031    0.2799793
 202.8500061    0.2692395
 202.8999939    0.2720488
 202.9499969    0.2683588
 203.0000000    0.2724591
 203.0500031    0.2683337
 203.1000061    0.2707841
 203.1499939    0.2707055
 203.1999969    0.2738561
 203.2500000    0.2762573
 203.3000031    0.2832923
 203.3500061    0.2841114
 203.3999939    0.2783882
 203.4499969    0.2695783
 203.5000000    0.2698647
 203.5500031    0.2580087
 203.6000061    0.2574916
 203.6499939    0.2564428
 203.6999969    0.2521788
 203.7500000    0.2513860
 203.8000031    0.2499174
 203.8500061    0.2469496
 203.8999939    0.2423582
 203.9499969    0.2370065
 204.0000000    0.2430534
 204.0500031    0.2369072
 204.1000061    0.2407947
 204.1499939    0.2512980
 204.1999969    0.2533456
 204.2500000    0.2530416
 204.3000031    0.2556520
 204.3500061    0.2605740
 204.3999939    0.2552612
 204.4499969    0.2604344
 204.5000000    0.2701638
 204.5500031    0.2721994
 204.6000061    0.2784413
 204.6499939    0.2815646
 204.6999969    0.2817221
 204.7500000    0.2845678
 204.8000031    0.2868884
 204.8500061    0.2868378
 204.8999939    0.2846232
 204.9499969    0.2847700
 205.0000000    0.2862505
 205.0500031    0.2938518
 205.1000061    0.2990890
 205.1499939    0.3009575
 205.1999969    0.3069728
 205.2500000    0.3109470
 205.3000031    0.3183087
 205.3500061    0.3241200
 205.3999939    0.3303882
 205.4499969    0.3355472
 205.5000000    0.3384053
 205.5500031    0.3417926
 205.6000061    0.3470255
 205.6499939    0.3437200
 205.6999969    0.3389136
 205.7500000    0.3390680
 205.8000031    0.3395984
 205.8500061    0.3333741
 205.8999939    0.3274907
 205.9499969    0.3208141
 206.0000000    0.3214826
 206.0500031    0.3263211
 206.1000061    0.3256221
 206.1499939    0.3220174
 206.1999969    0.3242928
 206.2500000    0.3318529
 206.3000031    0.3290292
 206.3500061    0.3332720
 206.3999939    0.3349273
 206.4499969    0.3338464
 206.5000000    0.3251087
 206.5500031    0.3212579
 206.6000061    0.3211245
 206.6499939    0.3161453
 206.6999969    0.3206144
 206.7500000    0.3250321
 206.8000031    0.3255916
 206.8500061    0.3288217
 206.8999939    0.3330131
 206.9499969    0.3341539
 207.0000000    0.3415408
 207.0500031    0.3464912
 207.1000061    0.3458327
 207.1499939    0.3486964
 207.1999969    0.3505076
 207.2500000    0.3568356
 207.3000031    0.3572080
 207.3500061    0.3542495
 207.3999939    0.3547328
 207.4499969    0.3517108
 207.5000000    0.3438192
 207.5500031    0.3358828
 207.6000061    0.3345783
 207.6499939    0.3260152
 207.6999969    0.3233729
 207.7500000    0.3169342
 207.8000031    0.3102596
 207.8500061    0.3089682
 207.8999939    0.3075825
 207.9499969    0.3084406
 208.0000000    0.2971629
 208.0500031    0.2934566
 208.1000061    0.2915028
 208.1499939    0.2915460
 208.1999969    0.2945906
 208.2500000    0.2937398
 208.3000031    0.2886990
 208.3500061    0.2794398
 208.3999939    0.2732083
 208.4499969    0.2728837
 208.5000000    0.2670392
 208.5500031    0.2707287
 208.6000061    0.2684155
 208.6499939    0.2646579
 208.6999969    0.2650031
 208.7500000    0.2683264
 208.8000031    0.2687615
 208.8500061    0.2732803
 208.8999939    0.2715562
 208.9499969    0.2792472
 209.0000000    0.2774131
 209.0500031    0.2740627
 209.1000061    0.2780020
 209.1499939    0.2836375
 209.1999969    0.2848421
 209.2500000    0.2835466
 209.3000031    0.2815990
 209.3500061    0.2742919
 209.3999939    0.2747817
 209.4499969    0.2769572
 209.5000000    0.2732066
 209.5500031    0.2724472
 209.6000061    0.2737454
 209.6499939    0.2731270
 209.6999969    0.2718044
 209.7500000    0.2715330
 209.8000031    0.2743003
 209.8500061    0.2755922
 209.8999939    0.2777248
 209.9499969    0.2741312
 210.0000000    0.2787542
 210.0500031    0.2726839
 210.1000061    0.2754203
 210.1499939    0.2734283
 210.1999969    0.2770644
 210.2500000    0.2858127
 210.3000031    0.2931743
 210.3500061    0.2879550
 210.3999939    0.2873870
 210.4499969    0.2884327
 210.5000000    0.2845239
 210.5500031    0.2896785
 210.6000061    0.2886398
 210.6499939    0.2849011
 210.6999969    0.2829899
 210.7500000    0.2795546
 210.8000031    0.2814753
 210.8500061    0.2779748
 210.8999939    0.2742967
 210.9499969    0.2731958
 211.0000000    0.2769643
 211.0500031    0.2733897
 211.1000061    0.2668156
 211.1499939    0.2629936
 211.1999969    0.2591459
 211.2500000    0.2641688
 211.3000031    0.2640063
 211.3500061    0.2653864
 211.3999939    0.2559205
 211.4499969    0.2483630
 211.5000000    0.2494473
 211.5500031    0.2444379
 211.6000061    0.2460063
 211.6499939    0.2478750
 211.6999969    0.2511182
 211.7500000    0.2512943
 211.8000031    0.2524487
 211.8500061    0.2506391
 211.8999939    0.2465342
 211.9499969    0.2451046
 212.0000000    0.2451129
 212.0500031    0.2453272
 212.1000061    0.2359011
 212.1499939    0.2308746
 212.1999969    0.2276033
 212.2500000    0.2267938
 212.3000031    0.2254749
 212.3500061    0.2218904
 212.3999939    0.2159806
 212.4499969    0.2113747
 212.5000000    0.2097703
 212.5500031    0.2084987
 212.6000061    0.2106783
 212.6499939    0.2152403
 212.6999969    0.2185350
 212.7500000    0.2172547
 212.8000031    0.2140443
 212.8500061    0.2202535
 212.8999939    0.2217823
 212.9499969    0.2263305
 213.0000000    0.2245751
 213.0500031    0.2271508
 213.1000061    0.2226540
 213.1499939    0.2160091
 213.1999969    0.2149176
 213.2500000    0.2123194
 213.3000031    0.2138796
 213.3500061    0.2156967
 213.3999939    0.2194321
 213.4499969    0.2268158
 213.5000000    0.2252246
 213.5500031    0.2250620
 213.6000061    0.2257792
 213.6499939    0.2313845
 213.6999969    0.2312904
 213.7500000    0.2264623
 213.8000031    0.2286442
 213.8500061    0.2334580
 213.8999939    0.2381200
 213.9499969    0.2347412
 214.0000000    0.2356409
 214.0500031    0.2299960
 214.1000061    0.2290992
 214.1499939    0.2243099
 214.1999969    0.2285511
 214.2500000    0.2244747
 214.3000031    0.2221014
 214.3500061    0.2294562
 214.3999939    0.2327018
 214.4499969    0.2307568
 214.5000000    0.2281523
 214.5500031    0.2252372
 214.6000061    0.2228274
 214.6499939    0.2262985
 214.6999969    0.2215831
 214.7500000    0.2241916
 214.8000031    0.2242118
 214.8500061    0.2261796
 214.8999939    0.2266502
 214.9499969    0.2344858
 215.0000000    0.2370869
 215.0500031    0.2386674
 215.1000061    0.2517870
 215.1499939    0.2566935
 215.1999969    0.2617364
 215.2500000    0.2667406
 215.3000031    0.2675065
 215.3500061    0.2654858
 215.3999939    0.2642190
 215.4499969    0.2690536
 215.5000000    0.2658018
 215.5500031    0.2716020
 215.6000061    0.2782777
 215.6499939    0.2781597
 215.6999969    0.2742206
 215.7500000    0.2688977
 215.8000031    0.2636550
 215.8500061    0.2595938
 215.8999939    0.2603259
 215.9499969    0.2568040
 216.0000000    0.2549470
 216.0500031    0.2557941
 216.1000061    0.2567737
 216.1499939    0.2583568
 216.1999969    0.2622399
 216.2500000    0.2627683
 216.3000031    0.2687399
 216.3500061    0.2732795
 216.3999939    0.2753802
 216.4499969    0.2779729
 216.5000000    0.2756638
 216.5500031    0.2731285
 216.6000061    0.2816882
 216.6499939    0.2896564
 216.6999969    0.2942891
 216.7500000    0.2976260
 216.8000031    0.2985871
 216.8500061    0.2966014
 216.8999939    0.2962773
 216.9499969    0.2960818
 217.0000000    0.2890224
 217.0500031    0.2881438
 217.1000061    0.2921968
 217.1499939    0.2871242
 217.1999969    0.2872481
 217.2500000    0.2825423
 217.3000031    0.2872562
 217.3500061    0.2921293
 217.3999939    0.2910641
 217.4499969    0.2932612
 217.5000000    0.2931206
 217.5500031    0.2891816
 217.6000061    0.2861307
 217.6499939    0.2950283
 217.6999969    0.2844881
 217.7500000    0.2848014
 217.8000031    0.2906170
 217.8500061    0.2978781
 217.8999939    0.3076965
 217.9499969    0.3042092
 218.0000000    0.3123937
 218.0500031    0.3186483
 218.1000061    0.3222328
 218.1499939    0.3241673
 218.1999969    0.3304096
 218.2500000    0.3393190
 218.3000031    0.3455584
 218.3500061    0.3457920
 218.3999939    0.3476928
 218.4499969    0.3469601
 218.5000000    0.3505710
 218.5500031    0.3481851
 218.6000061    0.3431111
 218.6499939    0.3457808
 218.6999969    0.3474097
 218.7500000    0.3441211
 218.8000031    0.3483953
 218.8500061    0.3424720
 218.8999939    0.3422405
 218.9499969    0.3435624
 219.0000000    0.3338833
 219.0500031    0.3296076
 219.1000061    0.3243828
 219.1499939    0.3169101
 219.1999969    0.3141689
 219.2500000    0.3128490
 219.3000031    0.3062046
 219.3500061    0.3080339
 219.3999939    0.3019418
 219.4499969    0.2981108
 219.5000000    0.2913430
 219.5500031    0.2912239
 219.6000061    0.2968520
 219.6499939    0.2986294
 219.6999969    0.2938708
 219.7500000    0.2957319
 219.8000031    0.3006500
 219.8500061    0.2948688
 219.8999939    0.2994001
 219.9499969    0.2992403
 220.0000000    0.2979054
 220.0500031    0.2940809
 220.1000061    0.2978590
 220.1499939    0.2963901
 220.1999969    0.2994670
 220.2500000    0.3000774
 220.3000031    0.3006414
 220.3500061    0.3021176
 220.3999939    0.3077779
 220.4499969    0.3039697
 220.5000000    0.2983087
 220.5500031    0.2878762
 220.6000061    0.2860257
 220.6499939    0.2793866
 220.6999969    0.2805910
 220.7500000    0.2774220
 220.8000031    0.2722595
 220.8500061    0.2820947
 220.8999939    0.2835780
 220.9499969    0.2842933
 221.0000000    0.2837406
 221.0500031    0.2816502
 221.1000061    0.2939421
 221.1499939    0.2951095
 221.1999969    0.2942362
 221.2500000    0.2908055
 221.3000031    0.2836525
 221.3500061    0.2794072
 221.3999939    0.2693833
 221.4499969    0.2674804
 221.5000000    0.2624664
 221.5500031    0.2642180
 221.6000061    0.2679628
 221.6499939    0.2702418
 221.6999969    0.2778510
 221.7500000    0.2778084
 221.8000031    0.2664989
 221.8500061    0.2616115
 221.8999939    0.2525490
 221.9499969    0.2494916
 222.0000000    0.2391789
 222.0500031    0.2307517
 222.1000061    0.2329407
 222.1499939    0.2317883
 222.1999969    0.2281943
 222.2500000    0.2254329
 222.3000031    0.2228992
 222.3500061    0.2244348
 222.3999939    0.2299483
 222.4499969    0.2269174
 222.5000000    0.2232183
 222.5500031    0.2269754
 222.6000061    0.2308112
 222.6499939    0.2294165
 222.6999969    0.2250501
 222.7500000    0.2304618
 222.8000031    0.2303103
 222.8500061    0.2343614
 222.8999939    0.2373317
 222.9499969    0.2346955
 223.0000000    0.2381746
 223.0500031    0.2407642
 223.1000061    0.2515725
 223.1499939    0.2563536
 223.1999969    0.2549873
 223.2500000    0.2564558
 223.3000031    0.2559376
 223.3500061    0.2596591
 223.3999939    0.2587392
 223.4499969    0.2645941
 223.5000000    0.2681327
 223.5500031    0.2706726
 223.6000061    0.2768540
 223.6499939    0.2756954
 223.6999969    0.2731116
 223.7500000    0.2739244
 223.8000031    0.2811531
 223.8500061    0.2868156
 223.8999939    0.2887277
 223.9499969    0.2924941
 224.0000000    0.2925157
 224.0500031    0.2987507
 224.1000061    0.3001669
 224.1499939    0.3010355
 224.1999969    0.3027194
 224.2500000    0.3108214
 224.3000031    0.3147511
 224.3500061    0.3214419
 224.3999939    0.3294986
 224.4499969    0.3319504
 224.5000000    0.3407999
 224.5500031    0.3461038
 224.6000061    0.3540404
 224.6499939    0.3475713
 224.6999969    0.3389994
 224.7500000    0.3360897
 224.8000031    0.3320801
 224.8500061    0.3374994
 224.8999939    0.3378442
 224.9499969    0.3412600
 225.0000000    0.3419514
 225.0500031    0.3524658
 225.1000061    0.3525440
 225.1499939    0.3491864
 225.1999969    0.3466445
 225.2500000    0.3346880
 225.3000031    0.3340032
 225.3500061    0.3380985
 225.3999939    0.3354379
 225.4499969    0.3348314
 225.5000000    0.3330530
 225.5500031    0.3338299
 225.6000061    0.3276850
 225.6499939    0.3303880
 225.6999969    0.3286832
 225.7500000    0.3284323
 225.8000031    0.3329151
 225.8500061    0.3334210
 225.8999939    0.3328418
 225.9499969    0.3362393
 226.0000000    0.3350908
 226.0500031    0.3323951
 226.1000061    0.3306819
 226.1499939    0.3254675
 226.1999969    0.3251508
 226.2500000    0.3233902
 226.3000031    0.3249352
 226.3500061    0.3282101
 226.3999939    0.3315099
 226.4499969    0.3329438
 226.5000000    0.3331084
 226.5500031    0.3397763
 226.6000061    0.3341840
 226.6499939    0.3304296
 226.6999969    0.3278487
 226.7500000    0.3281595
 226.8000031    0.3216163
 226.8500061    0.3209377
 226.8999939    0.3205866
 226.9499969    0.3166362
 227.0000000    0.3124569
 227.0500031    0.3184942
 227.1000061    0.3202928
 227.1499939    0.3216425
 227.1999969    0.3210640
 227.2500000    0.3178879
 227.3000031    0.3117419
 227.3500061    0.3195727
 227.3999939    0.3246377
 227.4499969    0.3260312
 227.5000000    0.3287617
 227.5500031    0.3369558
 227.6000061    0.3409965
 227.6499939    0.3514935
 227.6999969    0.3542480
 227.7500000    0.3555482
 227.8000031    0.3558822
 227.8500061    0.3650635
 227.8999939    0.3625438
 227.9499969    0.3636771
 228.0000000    0.3721884
 228.0500031    0.3779280
 228.1000061    0.3777876
 228.1499939    0.3829560
 228.1999969    0.3848954
 228.2500000    0.3854651
 228.3000031    0.3903311
 228.3500061    0.3914666
 228.3999939    0.3923229
 228.4499969    0.3932151
 228.5000000    0.3943435
 228.5500031    0.3929838
 228.6000061    0.3911015
 228.6499939    0.3912721
 228.6999969    0.3999765
 228.7500000    0.3947626
 228.8000031    0.3950746
 228.8500061    0.3981893
 228.8999939    0.3955711
 228.9499969    0.3994041
 229.0000000    0.3969605
 229.0500031    0.3968032
 229.1000061    0.4026113
 229.1499939    0.3998503
 229.1999969    0.3974996
 229.2500000    0.3975102
 229.3000031    0.3946504
 229.3500061    0.3861989
 229.3999939    0.3862169
 229.4499969    0.3861047
 229.5000000    0.3765655
 229.5500031    0.3718989
 229.6000061    0.3609787
 229.6499939    0.3529917
 229.6999969    0.3540316
 229.7500000    0.3527113
 229.8000031    0.3505946
 229.8500061    0.3544929
 229.8999939    0.3586191
 229.9499969    0.3523700
 230.0000000    0.3491633
 230.0500031    0.3476196
 230.1000061    0.3477446
 230.1499939    0.3458377
 230.1999969    0.3483130
 230.2500000    0.3502579
 230.3000031    0.3485136
 230.3500061    0.3457574
 230.3999939    0.3409745
 230.4499969    0.3373896
 230.5000000    0.3377056
 230.5500031    0.3378245
 230.6000061    0.3351186
 230.6499939    0.3313740
 230.6999969    0.3357832
 230.7500000    0.3295778
 230.8000031    0.3341908
 230.8500061    0.3292758
 230.8999939    0.3346443
 230.9499969    0.3396327
 231.0000000    0.3346139
 231.0500031    0.3358224
 231.1000061    0.3379033
 231.1499939    0.3413801
 231.1999969    0.3416846
 231.2500000    0.3382168
 231.3000031    0.3379218
 231.3500061    0.3376781
 231.3999939    0.3364980
 231.4499969    0.3352291
 231.5000000    0.3369471
 231.5500031    0.3286775
 231.6000061    0.3291309
 231.6499939    0.3308984
 231.6999969    0.3257363
 231.7500000    0.3244177
 231.8000031    0.3229728
 231.8500061    0.3293703
 231.8999939    0.3299750
 231.9499969    0.3343638
 232.0000000    0.3407155
 232.0500031    0.3470930
 232.1000061    0.3509967
 232.1499939    0.3507802
 232.1999969    0.3507160
 232.2500000    0.3480743
 232.3000031    0.3450532
 232.3500061    0.3469396
 232.3999939    0.3501404
 232.4499969    0.3494909
 232.5000000    0.3492637
 232.5500031    0.3543535
 232.6000061    0.3555766
 232.6499939    0.3550998
 232.6999969    0.3457971
 232.7500000    0.3443889
 232.8000031    0.3493567
 232.8500061    0.3442553
 232.8999939    0.3459501
 232.9499969    0.3438173
 233.0000000    0.3349115
 233.0500031    0.3308532
 233.1000061    0.3235317
 233.1499939    0.3231476
 233.1999969    0.3188622
 233.2500000    0.3206123
 233.3000031    0.3196503
 233.3500061    0.3232715
 233.3999939    0.3276420
 233.4499969    0.3297084
 233.5000000    0.3269458
 233.5500031    0.3285990
 233.6000061    0.3299596
 233.6499939    0.3229880
 233.6999969    0.3317677
 233.7500000    0.3345812
 233.8000031    0.3403296
 233.8500061    0.3327811
 233.8999939    0.3286426
 233.9499969    0.3262726
 234.0000000    0.3266682
 234.0500031    0.3276420
 234.1000061    0.3287946
 234.1499939    0.3327962
 234.1999969    0.3310331
 234.2500000    0.3396826
 234.3000031    0.3374660
 234.3500061    0.3332202
 234.3999939    0.3249514
 234.4499969    0.3250781
 234.5000000    0.3282922
 234.5500031    0.3382554
 234.6000061    0.3415266
 234.6499939    0.3383664
 234.6999969    0.3423556
 234.7500000    0.3415529
 234.8000031    0.3439673
 234.8500061    0.3422620
 234.8999939    0.3418623
 234.9499969    0.3429385
 235.0000000    0.3390475
 235.0500031    0.3361470
 235.1000061    0.3322253
 235.1499939    0.3217767
 235.1999969    0.3215016
 235.2500000    0.3249507
 235.3000031    0.3227916
 235.3500061    0.3213967
 235.3999939    0.3197172
 235.4499969    0.3146158
 235.5000000    0.3116771
 235.5500031    0.3070208
 235.6000061    0.3087023
 235.6499939    0.3132416
 235.6999969    0.3185292
 235.7500000    0.3215442
 235.8000031    0.3269697
 235.8500061    0.3225358
 235.8999939    0.3177041
 235.9499969    0.3207189
 236.0000000    0.3218164
 236.0500031    0.3132096
 236.1000061    0.3140100
 236.1499939    0.3094140
 236.1999969    0.3063272
 236.2500000    0.3072081
 236.3000031    0.3075230
 236.3500061    0.3108208
 236.3999939    0.3085558
 236.4499969    0.3108876
 236.5000000    0.3093334
 236.5500031    0.3099435
 236.6000061    0.3152799
 236.6499939    0.3154057
 236.6999969    0.3149250
 236.7500000    0.3134269
 236.8000031    0.3154576
 236.8500061    0.3203777
 236.8999939    0.3172457
 236.9499969    0.3228669
 237.0000000    0.3307389
 237.0500031    0.3313452
 237.1000061    0.3298495
 237.1499939    0.3318060
 237.1999969    0.3373410
 237.2500000    0.3431620
 237.3000031    0.3454584
 237.3500061    0.3517275
 237.3999939    0.3472799
 237.4499969    0.3470476
 237.5000000    0.3453477
 237.5500031    0.3433202
 237.6000061    0.3465340
 237.6499939    0.3437449
 237.6999969    0.3415684
 237.7500000    0.3412673
 237.8000031    0.3385566
 237.8500061    0.3413462
 237.8999939    0.3371713
 237.9499969    0.3277149
 238.0000000    0.3310682
 238.0500031    0.3341120
 238.1000061    0.3426770
 238.1499939    0.3425694
 238.1999969    0.3430061
 238.2500000    0.3472880
 238.3000031    0.3487811
 238.3500061    0.3507140
 238.3999939    0.3531777
 238.4499969    0.3623396
 238.5000000    0.3678662
 238.5500031    0.3659335
 238.6000061    0.3711967
 238.6499939    0.3745515
 238.6999969    0.3722743
 238.7500000    0.3685266
 238.8000031    0.3667211
 238.8500061    0.3668285
 238.8999939    0.3666206
 238.9499969    0.3597474
 239.0000000    0.3511622
 239.0500031    0.3462675
 239.1000061    0.3469701
 239.1499939    0.3436735
 239.1999969    0.3396653
 239.2500000    0.3355840
 239.3000031    0.3377562
 239.3500061    0.3424557
 239.3999939    0.3396558
 239.4499969    0.3393164
 239.5000000    0.3412826
 239.5500031    0.3371423
 239.6000061    0.3434701
 239.6499939    0.3385860
 239.6999969    0.3439558
 239.7500000    0.3464359
 239.8000031    0.3448916
 239.8500061    0.3483378
 239.8999939    0.3469622
 239.9499969    0.3493982
 240.0000000    0.3511722
 240.0500031    0.3486319
 240.1000061    0.3496844
 240.1499939    0.3516779
 240.1999969    0.3533566
 240.2500000    0.3572606
 240.3000031    0.3573792
 240.3500061    0.3583220
 240.3999939    0.3613047
 240.4499969    0.3585772
 240.5000000    0.3588795
 240.5500031    0.3531567
 240.6000061    0.3544956
 240.6499939    0.3535947
 240.6999969    0.3592314
 240.7500000    0.3674887
 240.8000031    0.3641322
 240.8500061    0.3707788
 240.8999939    0.3735182
 240.9499969    0.3806951
 241.0000000    0.3808907
 241.0500031    0.3914027
 241.1000061    0.3936427
 241.1499939    0.3973946
 241.1999969    0.3929693
 241.2500000    0.3978088
 241.3000031    0.4005815
 241.3500061    0.4076070
 241.3999939    0.4113951
 241.4499969    0.4153036
 241.5000000    0.4125481
 241.5500031    0.4100464
 241.6000061    0.4047460
 241.6499939    0.4018536
 241.6999969    0.3954312
 241.7500000    0.3915349
 241.8000031    0.3898144
 241.8500061    0.3865746
 241.8999939    0.3883529
 241.9499969    0.3744333
 242.0000000    0.3729687
 242.0500031    0.3751215
 242.1000061    0.3757818
 242.1499939    0.3769419
 242.1999969    0.3806833
 242.2500000    0.3795943
 242.3000031    0.3777281
 242.3500061    0.3712839
 242.3999939    0.3637846
 242.4499969    0.3680212
 242.5000000    0.3753619
 242.5500031    0.3751974
 242.6000061    0.3824889
 242.6499939    0.3729764
 242.6999969    0.3778998
 242.7500000    0.3654246
 242.8000031    0.3587666
 242.8500061    0.3514044
 242.8999939    0.3467059
 242.9499969    0.3415020
 243.0000000    0.3361977
 243.0500031    0.3365801
 243.1000061    0.3326255
 243.1499939    0.3321470
 243.1999969    0.3312885
 243.2500000    0.3190833
 243.3000031    0.3214177
 243.3500061    0.3238007
 243.3999939    0.3250132
 243.4499969    0.3168164
 243.5000000    0.3102612
 243.5500031    0.3033332
 243.6000061    0.2955284
 243.6499939    0.2890468
 243.6999969    0.2861658
 243.7500000    0.2886455
 243.8000031    0.2892473
 243.8500061    0.2829311
 243.8999939    0.2878954
 243.9499969    0.2919055
 244.0000000    0.2926233
 244.0500031    0.3049920
 244.1000061    0.3097517
 244.1499939    0.3133481
 244.1999969    0.3264785
 244.2500000    0.3311514
 244.3000031    0.3364236
 244.3500061    0.3433478
 244.3999939    0.3461452
 244.4499969    0.3447385
 244.5000000    0.3467878
 244.5500031    0.3442210
 244.6000061    0.3499406
 244.6499939    0.3555411
 244.6999969    0.3546997
 244.7500000    0.3561401
 244.8000031    0.3499653
 244.8500061    0.3428709
 244.8999939    0.3409736
 244.9499969    0.3411193
 245.0000000    0.3450027
 245.0500031    0.3526466
 245.1000061    0.3522246
 245.1499939    0.3537935
 245.1999969    0.3587253
 245.2500000    0.3650862
 245.3000031    0.3625090
 245.3500061    0.3686743
 245.3999939    0.3716363
 245.4499969    0.3780147
 245.5000000    0.3781303
 245.5500031    0.3809218
 245.6000061    0.3774825
 245.6499939    0.3782263
 245.6999969    0.3771461
 245.7500000    0.3796523
 245.8000031    0.3787607
 245.8500061    0.3880863
 245.8999939    0.3935295
 245.9499969    0.3950108
 246.0000000    0.4010655
 246.0500031    0.4050791
 246.1000061    0.4155169
 246.1499939    0.4216435
 246.1999969    0.4225316
 246.2500000    0.4242061
 246.3000031    0.4248919
 246.3500061    0.4309339
 246.3999939    0.4297465
 246.4499969    0.4347692
 246.5000000    0.4420757
 246.5500031    0.4481112
 246.6000061    0.4495988
 246.6499939    0.4518173
 246.6999969    0.4560319
 246.7500000    0.4560909
 246.8000031    0.4605396
 246.8500061    0.4591370
 246.8999939    0.4624637
 246.9499969    0.4713356
 247.0000000    0.4759768
 247.0500031    0.4764672
 247.1000061    0.4715576
 247.1499939    0.4672883
 247.1999969    0.4723208
 247.2500000    0.4663615
 247.3000031    0.4701700
 247.3500061    0.4732622
 247.3999939    0.4763159
 247.4499969    0.4757859
 247.5000000    0.4743352
 247.5500031    0.4834005
 247.6000061    0.4851217
 247.6499939    0.4911532
 247.6999969    0.4908595
 247.7500000    0.4897132
 247.8000031    0.4868500
 247.8500061    0.4861488
 247.8999939    0.4787486
 247.9499969    0.4786250
 248.0000000    0.4739059
 248.0500031    0.4698192
 248.1000061    0.4641856
 248.1499939    0.4664861
 248.1999969    0.4576321
 248.2500000    0.4607230
 248.3000031    0.4580921
 248.3500061    0.4557792
 248.3999939    0.4529839
 248.4499969    0.4547683
 248.5000000    0.4551552
 248.5500031    0.4466331
 248.6000061    0.4486403
 248.6499939    0.4486264
 248.6999969    0.4407891
 248.7500000    0.4387485
 248.8000031    0.4348732
 248.8500061    0.4291012
 248.8999939    0.4260409
 248.9499969    0.4198599
 249.0000000    0.4217213
 249.0500031    0.4216152
 249.1000061    0.4224241
 249.1499939    0.4287609
 249.1999969    0.4313254
 249.2500000    0.4244674
 249.3000031    0.4248411
 249.3500061    0.4261747
 249.3999939    0.4297367
 249.4499969    0.4277072
 249.5000000    0.4289624
 249.5500031    0.4353667
 249.6000061    0.4268312
 249.6499939    0.4329606
 249.6999969    0.4268562
 249.7500000    0.4263370
 249.8000031    0.4284695
 249.8500061    0.4336521
 249.8999939    0.4327149
 249.9499969    0.4359493
 250.0000000    0.4415531
 250.0500031    0.4356166
 250.1000061    0.4280930
 250.1499939    0.4236489
 250.1999969    0.4272641
 250.2500000    0.4259666
 250.3000031    0.4227404
 250.3500061    0.4225118
 250.3999939    0.4207234
 250.4499969    0.4165685
 250.5000000    0.4216367
 250.5500031    0.4245589
 250.6000061    0.4279951
 250.6499939    0.4288955
 250.6999969    0.4280342
 250.7500000    0.4260293
 250.8000031    0.4223619
 250.8500061    0.4188858
 250.8999939    0.4117718
 250.9499969    0.4064585
 251.0000000    0.4020886
 251.0500031    0.3906710
 251.1000061    0.3896573
 251.1499939    0.3873106
 251.1999969    0.3897601
 251.2500000    0.3948923
 251.3000031    0.3945685
 251.3500061    0.3945107
 251.3999939    0.3932300
 251.4499969    0.3908366
 251.5000000    0.3998828
 251.5500031    0.4032602
 251.6000061    0.4104144
 251.6499939    0.4119040
 251.6999969    0.4156360
 251.7500000    0.4138240
 251.8000031    0.4134642
 251.8500061    0.4179720
 251.8999939    0.4256653
 251.9499969    0.4272848
 252.0000000    0.4323443
 252.0500031    0.4372406
 252.1000061    0.4376690
 252.1499939    0.4372404
 252.1999969    0.4369643
 252.2500000    0.4361089
 252.3000031    0.4347511
 252.3500061    0.4341353
 252.3999939    0.4333051
 252.4499969    0.4389988
 252.5000000    0.4413410
 252.5500031    0.4422159
 252.6000061    0.4387121
 252.6499939    0.4372875
 252.6999969    0.4376889
 252.7500000    0.4372663
 252.8000031    0.4339426
 252.8500061    0.4347937
 252.8999939    0.4361466
 252.9499969    0.4410039
 253.0000000    0.4409555
 253.0500031    0.4426944
 253.1000061    0.4448555
 253.1499939    0.4404216
 253.1999969    0.4410976
 253.2500000    0.4439561
 253.3000031    0.4478366
 253.3500061    0.4509840
 253.3999939    0.4445636
 253.4499969    0.4446296
 253.5000000    0.4392078
 253.5500031    0.4377719
 253.6000061    0.4342005
 253.6499939    0.4290659
 253.6999969    0.4287446
 253.7500000    0.4270057
 253.8000031    0.4291981
 253.8500061    0.4229800
 253.8999939    0.4190660
 253.9499969    0.4234561
 254.0000000    0.4225416
 254.0500031    0.4204679
 254.1000061    0.4262744
 254.1499939    0.4190166
 254.1999969    0.4134973
 254.2500000    0.4042881
 254.3000031    0.3998537
 254.3500061    0.3989148
 254.3999939    0.4002239
 254.4499969    0.3949795
 254.5000000    0.3924824
 254.5500031    0.3897311
 254.6000061    0.3844325
 254.6499939    0.3812584
 254.6999969    0.3767727
 254.7500000    0.3698804
 254.8000031    0.3663864
 254.8500061    0.3629978
 254.8999939    0.3576193
 254.9499969    0.3604702
 255.0000000    0.3598661
 255.0500031    0.3619537
 255.1000061    0.3655133
 255.1499939    0.3663508
 255.1999969    0.3652497
 255.2500000    0.3644936
 255.3000031    0.3644037
 255.3500061    0.3657416
 255.3999939    0.3690564
 255.4499969    0.3658190
 255.5000000    0.3766001
 255.5500031    0.3762936
 255.6000061    0.3759583
 255.6499939    0.3781099
 255.6999969    0.3774121
 255.7500000    0.3811290
 255.8000031    0.3839587
 255.8500061    0.3842605
 255.8999939    0.3879822
 255.9499969    0.3956883
 256.0000000    0.4046048
 256.0499878    0.4093320
 256.1000061    0.4135058
 256.1499939    0.4220791
 256.2000122    0.4274620
 256.2500000    0.4319453
 256.2999878    0.4393153
 256.3500061    0.4414565
 256.3999939    0.4292422
 256.4500122    0.4280097
 256.5000000    0.4225504
 256.5499878    0.4247608
 256.6000061    0.4239518
 256.6499939    0.4211855
 256.7000122    0.4231223
 256.7500000    0.4160132
 256.7999878    0.4095782
 256.8500061    0.4049993
 256.8999939    0.4016092
 256.9500122    0.4012629
 257.0000000    0.4022799
 257.0499878    0.3996720
 257.1000061    0.4019205
 257.1499939    0.4063648
 257.2000122    0.4028105
 257.2500000    0.4078439
 257.2999878    0.4063401
 257.3500061    0.4124040
 257.3999939    0.4070712
 257.4500122    0.4045530
 257.5000000    0.4101959
 257.5499878    0.4073139
 257.6000061    0.4089282
 257.6499939    0.4107500
 257.7000122    0.4093642
 257.7500000    0.4084244
 257.7999878    0.4099038
 257.8500061    0.4158690
 257.8999939    0.4152972
 257.9500122    0.4129994
 258.0000000    0.4073002
 258.0499878    0.4037204
 258.1000061    0.4071995
 258.1499939    0.4120340
 258.2000122    0.4188169
 258.2500000    0.4149906
 258.2999878    0.4166009
 258.3500061    0.4280092
 258.3999939    0.4310185
 258.4500122    0.4394290
 258.5000000    0.4343745
 258.5499878    0.4340893
 258.6000061    0.4355685
 258.6499939    0.4280470
 258.7000122    0.4291951
 258.7500000    0.4306375
 258.7999878    0.4262633
 258.8500061    0.4235326
 258.8999939    0.4170742
 258.9500122    0.4161633
 259.0000000    0.4144121
 259.0499878    0.4149206
 259.1000061    0.4129463
 259.1499939    0.4131625
 259.2000122    0.4101521
 259.2500000    0.4097938
 259.2999878    0.4050309
 259.3500061    0.4048166
 259.3999939    0.4015165
 259.4500122    0.4013952
 259.5000000    0.4048800
 259.5499878    0.4027851
 259.6000061    0.4016070
 259.6499939    0.4096793
 259.7000122    0.4063165
 259.7500000    0.4018484
 259.7999878    0.4014771
 259.8500061    0.4002950
 259.8999939    0.3960385
 259.9500122    0.3903157
 260.0000000    0.3845968
 260.0499878    0.3810838
 260.1000061    0.3732702
 260.1499939    0.3636483
 260.2000122    0.3650972
 260.2500000    0.3668336
 260.2999878    0.3669401
 260.3500061    0.3674747
 260.3999939    0.3736916
 260.4500122    0.3772286
 260.5000000    0.3922630
 260.5499878    0.3907766
 260.6000061    0.3906509
 260.6499939    0.3936209
 260.7000122    0.3892476
 260.7500000    0.3848904
 260.7999878    0.3793703
 260.8500061    0.3733387
 260.8999939    0.3714460
 260.9500122    0.3683133
 261.0000000    0.3751577
 261.0499878    0.3745400
 261.1000061    0.3770444
 261.1499939    0.3735688
 261.2000122    0.3663332
 261.2500000    0.3689207
 261.2999878    0.3713783
 261.3500061    0.3710892
 261.3999939    0.3754413
 261.4500122    0.3758479
 261.5000000    0.3734940
 261.5499878    0.3682267
 261.6000061    0.3568974
 261.6499939    0.3501296
 261.7000122    0.3475717
 261.7500000    0.3426114
 261.7999878    0.3404647
 261.8500061    0.3413181
 261.8999939    0.3419566
 261.9500122    0.3380491
 262.0000000    0.3442222
 262.0499878    0.3469367
 262.1000061    0.3461190
 262.1499939    0.3520141
 262.2000122    0.3544224
 262.2500000    0.3606361
 262.2999878    0.3644072
 262.3500061    0.3665595
 262.3999939    0.3708682
 262.4500122    0.3736213
 262.5000000    0.3766522
 262.5499878    0.3702065
 262.6000061    0.3800327
 262.6499939    0.3892448
 262.7000122    0.3896316
 262.7500000    0.4009241
 262.7999878    0.4073659
 262.8500061    0.4046442
 262.8999939    0.4058018
 262.9500122    0.4171766
 263.0000000    0.4159723
 263.0499878    0.4153585
 263.1000061    0.4111091
 263.1499939    0.4020427
 263.2000122    0.3957660
 263.2500000    0.3839626
 263.2999878    0.3831901
 263.3500061    0.3813652
 263.3999939    0.3835773
 263.4500122    0.3799510
 263.5000000    0.3855261
 263.5499878    0.3922824
 263.6000061    0.3934498
 263.6499939    0.3961330
 263.7000122    0.3938962
 263.7500000    0.3950172
 263.7999878    0.3987271
 263.8500061    0.3919445
 263.8999939    0.3873751
 263.9500122    0.3868624
 264.0000000    0.3833788
 264.0499878    0.3756191
 264.1000061    0.3671605
 264.1499939    0.3646457
 264.2000122    0.3595945
 264.2500000    0.3560356
 264.2999878    0.3498694
 264.3500061    0.3580592
 264.3999939    0.3523161
 264.4500122    0.3555095
 264.5000000    0.3470593
 264.5499878    0.3467715
 264.6000061    0.3438605
 264.6499939    0.3393600
 264.7000122    0.3380346
 264.7500000    0.3401976
 264.7999878    0.3398859
 264.8500061    0.3460834
 264.8999939    0.3473989
 264.9500122    0.3531250
 265.0000000    0.3577706
 265.0499878    0.3569527
 265.1000061    0.3530319
 265.1499939    0.3495539
 265.2000122    0.3561111
 265.2500000    0.3523498
 265.2999878    0.3576100
 265.3500061    0.3617215
 265.3999939    0.3667075
 265.4500122    0.3726599
 265.5000000    0.3707190
 265.5499878    0.3778444
 265.6000061    0.3789696
 265.6499939    0.3786425
 265.7000122    0.3813057
 265.7500000    0.3904770
 265.7999878    0.3900047
 265.8500061    0.3993827
 265.8999939    0.3988360
 265.9500122    0.4051577
 266.0000000    0.4098828
 266.0499878    0.4101008
 266.1000061    0.4156448
 266.1499939    0.4230692
 266.2000122    0.4255543
 266.2500000    0.4295296
 266.2999878    0.4321122
 266.3500061    0.4328275
 266.3999939    0.4315059
 266.4500122    0.4323981
 266.5000000    0.4377152
 266.5499878    0.4307961
 266.6000061    0.4304308
 266.6499939    0.4233080
 266.7000122    0.4186777
 266.7500000    0.4144374
 266.7999878    0.4124213
 266.8500061    0.4111824
 266.8999939    0.4216526
 266.9500122    0.4257421
 267.0000000    0.4228651
 267.0499878    0.4242293
 267.1000061    0.4240425
 267.1499939    0.4288530
 267.2000122    0.4286405
 267.2500000    0.4254809
 267.2999878    0.4283295
 267.3500061    0.4334248
 267.3999939    0.4338957
 267.4500122    0.4319009
 267.5000000    0.4266298
 267.5499878    0.4251046
 267.6000061    0.4287595
 267.6499939    0.4267285
 267.7000122    0.4225845
 267.7500000    0.4188680
 267.7999878    0.4184299
 267.8500061    0.4267641
 267.8999939    0.4300043
 267.9500122    0.4354319
 268.0000000    0.4404963
 268.0499878    0.4488970
 268.1000061    0.4594330
 268.1499939    0.4647260
 268.2000122    0.4637559
 268.2500000    0.4639436
 268.2999878    0.4703138
 268.3500061    0.4681683
 268.3999939    0.4654079
 268.4500122    0.4651719
 268.5000000    0.4669596
 268.5499878    0.4683110
 268.6000061    0.4729646
 268.6499939    0.4710043
 268.7000122    0.4659084
 268.7500000    0.4621325
 268.7999878    0.4612306
 268.8500061    0.4609775
 268.8999939    0.4583326
 268.9500122    0.4596882
 269.0000000    0.4533447
 269.0499878    0.4528802
 269.1000061    0.4506171
 269.1499939    0.4508910
 269.2000122    0.4482570
 269.2500000    0.4401397
 269.2999878    0.4394373
 269.3500061    0.4391789
 269.3999939    0.4357405
 269.4500122    0.4331062
 269.5000000    0.4304819
 269.5499878    0.4260519
 269.6000061    0.4255313
 269.6499939    0.4225945
 269.7000122    0.4211681
 269.7500000    0.4164823
 269.7999878    0.4155416
 269.8500061    0.4175117
 269.8999939    0.4206698
 269.9500122    0.4286475
 270.0000000    0.4323103
 270.0499878    0.4325001
 270.1000061    0.4345042
 270.1499939    0.4355187
 270.2000122    0.4318652
 270.2500000    0.4258601
 270.2999878    0.4201364
 270.3500061    0.4203036
 270.3999939    0.4164927
 270.4500122    0.4121554
 270.5000000    0.4188348
 270.5499878    0.4167438
 270.6000061    0.4224599
 270.6499939    0.4241828
 270.7000122    0.4278653
 270.7500000    0.4293734
 270.7999878    0.4297972
 270.8500061    0.4293826
 270.8999939    0.4268710
 270.9500122    0.4291509
 271.0000000    0.4319256
 271.0499878    0.4378388
 271.1000061    0.4403498
 271.1499939    0.4461596
 271.2000122    0.4436440
 271.2500000    0.4397079
 271.2999878    0.4390846
 271.3500061    0.4337143
 271.3999939    0.4329868
 271.4500122    0.4378382
 271.5000000    0.4398794
 271.5499878    0.4367546
 271.6000061    0.4358536
 271.6499939    0.4335888
 271.7000122    0.4311143
 271.7500000    0.4290746
 271.7999878    0.4314795
 271.8500061    0.4331657
 271.8999939    0.4361306
 271.9500122    0.4327388
 272.0000000    0.4372578
 272.0499878    0.4361650
 272.1000061    0.4322973
 272.1499939    0.4339080
 272.2000122    0.4356563
 272.2500000    0.4339707
 272.2999878    0.4297531
 272.3500061    0.4293369
 272.3999939    0.4276787
 272.4500122    0.4237623
 272.5000000    0.4328125
 272.5499878    0.4340302
 272.6000061    0.4386871
 272.6499939    0.4360164
 272.7000122    0.4313975
 272.7500000    0.4361813
 272.7999878    0.4286947
 272.8500061    0.4285140
 272.8999939    0.4287889
 272.9500122    0.4247985
 273.0000000    0.4292589
 273.0499878    0.4331207
 273.1000061    0.4371808
 273.1499939    0.4438133
 273.2000122    0.4455355
 273.2500000    0.4471115
 273.2999878    0.4467948
 273.3500061    0.4500000
 273.3999939    0.4556447
 273.4500122    0.4554257
 273.5000000    0.4611165
 273.5499878    0.4671164
 273.6000061    0.4667381
 273.6499939    0.4655992
 273.7000122    0.4613030
 273.7500000    0.4524698
 273.7999878    0.4495899
 273.8500061    0.4520472
 273.8999939    0.4431855
 273.9500122    0.4429696
 274.0000000    0.4350205
 274.0499878    0.4233794
 274.1000061    0.4207789
 274.1499939    0.4156720
 274.2000122    0.4123382
 274.2500000    0.4033987
 274.2999878    0.3986647
 274.3500061    0.3976961
 274.3999939    0.3960272
 274.4500122    0.3943587
 274.5000000    0.3959855
 274.5499878    0.3989639
 274.6000061    0.4012650
 274.6499939    0.3973422
 274.7000122    0.3946896
 274.7500000    0.3892571
 274.7999878    0.3871745
 274.8500061    0.3767207
 274.8999939    0.3711686
 274.9500122    0.3657055
 275.0000000    0.3617816
 275.0499878    0.3602321
 275.1000061    0.3531438
 275.1499939    0.3432619
 275.2000122    0.3350964
 275.2500000    0.3268808
 275.2999878    0.3254006
 275.3500061    0.3229787
 275.3999939    0.3230798
 275.4500122    0.3203651
 275.5000000    0.3144796
 275.5499878    0.3157213
 275.6000061    0.3165990
 275.6499939    0.3182692
 275.7000122    0.3203796
 275.7500000    0.3104663
 275.7999878    0.3200536
 275.8500061    0.3195937
 275.8999939    0.3188949
 275.9500122    0.3241605
 276.0000000    0.3322478
 276.0499878    0.3343621
 276.1000061    0.3384161
 276.1499939    0.3393383
 276.2000122    0.3405610
 276.2500000    0.3293165
 276.2999878    0.3353539
 276.3500061    0.3341335
 276.3999939    0.3398852
 276.4500122    0.3405434
 276.5000000    0.3466321
 276.5499878    0.3482820
 276.6000061    0.3534494
 276.6499939    0.3466792
 276.7000122    0.3536060
 276.7500000    0.3631302
 276.7999878    0.3654227
 276.8500061    0.3703643
 276.8999939    0.3750230
 276.9500122    0.3776347
 277.0000000    0.3769601
 277.0499878    0.3787580
 277.1000061    0.3789235
 277.1499939    0.3707074
 277.2000122    0.3743047
 277.2500000    0.3802514
 277.2999878    0.3848900
 277.3500061    0.3876359
 277.3999939    0.3937038
 277.4500122    0.3937365
 277.5000000    0.3932081
 277.5499878    0.3928254
 277.6000061    0.3828418
 277.6499939    0.3770453
 277.7000122    0.3781307
 277.7500000    0.3804348
 277.7999878    0.3750247
 277.8500061    0.3749019
 277.8999939    0.3763086
 277.9500122    0.3692740
 278.0000000    0.3681408
 278.0499878    0.3664863
 278.1000061    0.3703524
 278.1499939    0.3704600
 278.2000122    0.3772421
 278.2500000    0.3845832
 278.2999878    0.3870468
 278.3500061    0.3931226
 278.3999939    0.3949594
 278.4500122    0.3965949
 278.5000000    0.3990947
 278.5499878    0.4063318
 278.6000061    0.4058135
 278.6499939    0.3994619
 278.7000122    0.4021186
 278.7500000    0.3987494
 278.7999878    0.3983513
 278.8500061    0.3975593
 278.8999939    0.3984640
 278.9500122    0.3945049
 279.0000000    0.3872743
 279.0499878    0.3746139
 279.1000061    0.3710188
 279.1499939    0.3653975
 279.2000122    0.3541216
 279.2500000    0.3466087
 279.2999878    0.3494459
 279.3500061    0.3475909
 279.3999939    0.3417367
 279.4500122    0.3388004
 279.5000000    0.3436424
 279.5499878    0.3459826
 279.6000061    0.3454603
 279.6499939    0.3476864
 279.7000122    0.3430796
 279.7500000    0.3441924
 279.7999878    0.3533385
 279.8500061    0.3570251
 279.8999939    0.3611704
 279.9500122    0.3609234
 280.0000000    0.3588693
 280.0499878    0.3536418
 280.1000061    0.3547890
 280.1499939    0.3456394
 280.2000122    0.3399199
 280.2500000    0.3427363
 280.2999878    0.3428329
 280.3500061    0.3487213
 280.3999939    0.3465886
 280.4500122    0.3473712
 280.5000000    0.3470160
 280.5499878    0.3488708
 280.6000061    0.3532110
 280.6499939    0.3560280
 280.7000122    0.3536929
 280.7500000    0.3451225
 280.7999878    0.3460278
 280.8500061    0.3527946
 280.8999939    0.3578992
 280.9500122    0.3551597
 281.0000000    0.3573012
 281.0499878    0.3579792
 281.1000061    0.3520519
 281.1499939    0.3459894
 281.2000122    0.3388405
 281.2500000    0.3350278
 281.2999878    0.3312987
 281.3500061    0.3274489
 281.3999939    0.3318899
 281.4500122    0.3298409
 281.5000000    0.3342779
 281.5499878    0.3342076
 281.6000061    0.3345234
 281.6499939    0.3374150
 281.7000122    0.3320938
 281.7500000    0.3264170
 281.7999878    0.3191441
 281.8500061    0.3149561
 281.8999939    0.3125368
 281.9500122    0.3095695
 282.0000000    0.3030062
 282.0499878    0.3038200
 282.1000061    0.3086673
 282.1499939    0.3029512
 282.2000122    0.2989119
 282.2500000    0.2977311
 282.2999878    0.2913435
 282.3500061    0.2910552
 282.3999939    0.2905690
 282.4500122    0.2875144
 282.5000000    0.2880823
 282.5499878    0.2875353
 282.6000061    0.2799736
 282.6499939    0.2742657
 282.7000122    0.2700607
 282.7500000    0.2685297
 282.7999878    0.2700317
 282.8500061    0.2709134
 282.8999939    0.2697575
 282.9500122    0.2694300
 283.0000000    0.2796249
 283.0499878    0.2763577
 283.1000061    0.2829511
 283.1499939    0.2915698
 283.2000122    0.2862255
 283.2500000    0.2822120
 283.2999878    0.2789576
 283.3500061    0.2761047
 283.3999939    0.2721649
 283.4500122    0.2687136
 283.5000000    0.2710285
 283.5499878    0.2694081
 283.6000061    0.2721514
 283.6499939    0.2635687
 283.7000122    0.2640535
 283.7500000    0.2582263
 283.7999878    0.2525277
 283.8500061    0.2515472
 283.8999939    0.2518915
 283.9500122    0.2551517
 284.0000000    0.2625459
 284.0499878    0.2635274
 284.1000061    0.2555150
 284.1499939    0.2515926
 284.2000122    0.2470525
 284.2500000    0.2440994
 284.2999878    0.2467900
 284.3500061    0.2476231
 284.3999939    0.2494944
 284.4500122    0.2502751
 284.5000000    0.2516951
 284.5499878    0.2485926
 284.6000061    0.2480755
 284.6499939    0.2458780
 284.7000122    0.2369515
 284.7500000    0.2343069
 284.7999878    0.2320569
 284.8500061    0.2339240
 284.8999939    0.2344471
 284.9500122    0.2374800
 285.0000000    0.2289176
 285.0499878    0.2223064
 285.1000061    0.2299452
 285.1499939    0.2369465
 285.2000122    0.2314954
 285.2500000    0.2230742
 285.2999878    0.2240095
 285.3500061    0.2184697
 285.3999939    0.2165722
 285.4500122    0.2151229
 285.5000000    0.2247992
 285.5499878    0.2278765
 285.6000061    0.2285080
 285.6499939    0.2351709
 285.7000122    0.2418368
 285.7500000    0.2362344
 285.7999878    0.2429797
 285.8500061    0.2440106
 285.8999939    0.2428827
 285.9500122    0.2432773
 286.0000000    0.2456209
 286.0499878    0.2474857
 286.1000061    0.2532007
 286.1499939    0.2607243
 286.2000122    0.2624012
 286.2500000    0.2674531
 286.2999878    0.2694655
 286.3500061    0.2746837
 286.3999939    0.2797725
 286.4500122    0.2860527
 286.5000000    0.2815157
 286.5499878    0.2796555
 286.6000061    0.2769215
 286.6499939    0.2753602
 286.7000122    0.2679857
 286.7500000    0.2694768
 286.7999878    0.2609307
 286.8500061    0.2525877
 286.8999939    0.2476089
 286.9500122    0.2502808
 287.0000000    0.2494044
 287.0499878    0.2476269
 287.1000061    0.2430138
 287.1499939    0.2326543
 287.2000122    0.2275059
 287.2500000    0.2256690
 287.2999878    0.2224324
 287.3500061    0.2280936
 287.3999939    0.2410191
 287.4500122    0.2382054
 287.5000000    0.2370792
 287.5499878    0.2463227
 287.6000061    0.2488906
 287.6499939    0.2413622
 287.7000122    0.2448976
 287.7500000    0.2542403
 287.7999878    0.2578426
 287.8500061    0.2619065
 287.8999939    0.2754706
 287.9500122    0.2810145
 288.0000000    0.2853145
 288.0499878    0.2821918
 288.1000061    0.2824019
 288.1499939    0.2885075
 288.2000122    0.2947156
 288.2500000    0.3013791
 288.2999878    0.3046559
 288.3500061    0.3089790
 288.3999939    0.3067475
 288.4500122    0.3101064
 288.5000000    0.3173753
 288.5499878    0.3214962
 288.6000061    0.3268193
 288.6499939    0.3398174
 288.7000122    0.3418872
 288.7500000    0.3445925
 288.7999878    0.3483142
 288.8500061    0.3476596
 288.8999939    0.3443278
 288.9500122    0.3420745
 289.0000000    0.3491532
 289.0499878    0.3511397
 289.1000061    0.3516466
 289.1499939    0.3466668
 289.2000122    0.3466243
 289.2500000    0.3501078
 289.2999878    0.3427424
 289.3500061    0.3326806
 289.3999939    0.3346691
 289.4500122    0.3331626
 289.5000000    0.3308132
 289.5499878    0.3218415
 289.6000061    0.3156197
 289.6499939    0.3080994
 289.7000122    0.3055728
 289.7500000    0.2981585
 289.7999878    0.2918287
 289.8500061    0.2890562
 289.8999939    0.2830206
 289.9500122    0.2866395
 290.0000000    0.2900777
 290.0499878    0.2927378
 290.1000061    0.2929526
 290.1499939    0.2971245
 290.2000122    0.3106673
 290.2500000    0.3198517
 290.2999878    0.3224995
 290.3500061    0.3276647
 290.3999939    0.3271510
 290.4500122    0.3300114
 290.5000000    0.3273420
 290.5499878    0.3336174
 290.6000061    0.3289612
 290.6499939    0.3384541
 290.7000122    0.3410351
 290.7500000    0.3478093
 290.7999878    0.3515239
 290.8500061    0.3521320
 290.8999939    0.3550684
 290.9500122    0.3563870
 291.0000000    0.3620087
 291.0499878    0.3616159
 291.1000061    0.3616702
 291.1499939    0.3656739
 291.2000122    0.3704704
 291.2500000    0.3798015
 291.2999878    0.3877107
 291.3500061    0.3828791
 291.3999939    0.3778462
 291.4500122    0.3659513
 291.5000000    0.3633797
 291.5499878    0.3630151
 291.6000061    0.3672976
 291.6499939    0.3730825
 291.7000122    0.3720205
 291.7500000    0.3740698
 291.7999878    0.3702650
 291.8500061    0.3630016
 291.8999939    0.3584673
 291.9500122    0.3548090
 292.0000000    0.3562472
 292.0499878    0.3542416
 292.1000061    0.3555424
 292.1499939    0.3558953
 292.2000122    0.3679763
 292.2500000    0.3677183
 292.2999878    0.3845907
 292.3500061    0.3883809
 292.3999939    0.4003584
 292.4500122    0.4063503
 292.5000000    0.4052239
 292.5499878    0.4020732
 292.6000061    0.3936114
 292.6499939    0.3897323
 292.7000122    0.3947615
 292.7500000    0.3947898
 292.7999878    0.3975334
 292.8500061    0.3939634
 292.8999939    0.3951047
 292.9500122    0.3868224
 293.0000000    0.3862509
 293.0499878    0.3798683
 293.1000061    0.3816632
 293.1499939    0.3809316
 293.2000122    0.3799525
 293.2500000    0.3728143
 293.2999878    0.3629479
 293.3500061    0.3624199
 293.3999939    0.3484955
 293.4500122    0.3411115
 293.5000000    0.3309847
 293.5499878    0.3296942
 293.6000061    0.3311899
 293.6499939    0.3283741
 293.7000122    0.3245709
 293.7500000    0.3183362
 293.7999878    0.3073717
 293.8500061    0.3070791
 293.8999939    0.3050004
 293.9500122    0.3022670
 294.0000000    0.3004102
 294.0499878    0.3027625
 294.1000061    0.3056570
 294.1499939    0.3012785
 294.2000122    0.3035875
 294.2500000    0.3128503
 294.2999878    0.3166109
 294.3500061    0.3209575
 294.3999939    0.3299096
 294.4500122    0.3370912
 294.5000000    0.3418829
 294.5499878    0.3423010
 294.6000061    0.3444429
 294.6499939    0.3502185
 294.7000122    0.3449578
 294.7500000    0.3445881
 294.7999878    0.3514321
 294.8500061    0.3480743
 294.8999939    0.3532974
 294.9500122    0.3536848
 295.0000000    0.3593066
 295.0499878    0.3571085
 295.1000061    0.3642955
 295.1499939    0.3735962
 295.2000122    0.3802060
 295.2500000    0.3872011
 295.2999878    0.3980629
 295.3500061    0.3998371
 295.3999939    0.4043712
 295.4500122    0.4144461
 295.5000000    0.4168833
 295.5499878    0.4206250
 295.6000061    0.4217041
 295.6499939    0.4205813
 295.7000122    0.4322816
 295.7500000    0.4374198
 295.7999878    0.4384308
 295.8500061    0.4470610
 295.8999939    0.4526353
 295.9500122    0.4550886
 296.0000000    0.4579102
 296.0499878    0.4639366
 296.1000061    0.4695192
 296.1499939    0.4691525
 296.2000122    0.4695248
 296.2500000    0.4699515
 296.2999878    0.4596156
 296.3500061    0.4541635
 296.3999939    0.4436258
 296.4500122    0.4419239
 296.5000000    0.4364590
 296.5499878    0.4267669
 296.6000061    0.4217702
 296.6499939    0.4141582
 296.7000122    0.4117340
 296.7500000    0.4093842
 296.7999878    0.4051436
 296.8500061    0.3956678
 296.8999939    0.3889335
 296.9500122    0.3781147
 297.0000000    0.3678155
 297.0499878    0.3616009
 297.1000061    0.3564294
 297.1499939    0.3511648
 297.2000122    0.3545470
 297.2500000    0.3556371
 297.2999878    0.3490247
 297.3500061    0.3509623
 297.3999939    0.3524488
 297.4500122    0.3477191
 297.5000000    0.3473908
 297.5499878    0.3602527
 297.6000061    0.3635658
 297.6499939    0.3713879
 297.7000122    0.3680125
 297.7500000    0.3805170
 297.7999878    0.3851534
 297.8500061    0.3840597
 297.8999939    0.3843915
 297.9500122    0.3853638
 298.0000000    0.3915200
 298.0499878    0.3991649
 298.1000061    0.4012129
 298.1499939    0.4020212
 298.2000122    0.3951537
 298.2500000    0.4003888
 298.2999878    0.3968775
 298.3500061    0.4006863
 298.3999939    0.4080738
 298.4500122    0.4016263
 298.5000000    0.3996837
 298.5499878    0.4095410
 298.6000061    0.4182982
 298.6499939    0.4157118
 298.7000122    0.4144947
 298.7500000    0.4215503
 298.7999878    0.4207036
 298.8500061    0.4187720
 298.8999939    0.4103413
 298.9500122    0.4001666
 299.0000000    0.3882651
 299.0499878    0.3806865
 299.1000061    0.3701800
 299.1499939    0.3706581
 299.2000122    0.3645576
 299.2500000    0.3640707
 299.2999878    0.3652195
 299.3500061    0.3678662
 299.3999939    0.3704545
 299.4500122    0.3622490
 299.5000000    0.3543443
 299.5499878    0.3518114
 299.6000061    0.3530752
 299.6499939    0.3458443
 299.7000122    0.3416103
 299.7500000    0.3405740
 299.7999878    0.3367163
 299.8500061    0.3318066
 299.8999939    0.3333772
 299.9500122    0.3298534
 300.0000000    0.3205382
 300.0499878    0.3202464
 300.1000061    0.3142366
 300.1499939    0.3150292
 300.2000122    0.3107331
 300.2500000    0.3073992
 300.2999878    0.2988245
 300.3500061    0.2909438
 300.3999939    0.2926825
 300.4500122    0.2932763
 300.5000000    0.2939696
 300.5499878    0.3006362
 300.6000061    0.2966095
 300.6499939    0.3013207
 300.7000122    0.3086414
 300.7500000    0.3109292
 300.7999878    0.3068559
 300.8500061    0.3061109
 300.8999939    0.3040625
 300.9500122    0.3070252
 301.0000000    0.2993272
 301.0499878    0.3028409
 301.1000061    0.3082693
 301.1499939    0.3210133
 301.2000122    0.3293745
 301.2500000    0.3304454
 301.2999878    0.3292519
 301.3500061    0.3344872
 301.3999939    0.3342503
 301.4500122    0.3361207
 301.5000000    0.3356452
 301.5499878    0.3308113
 301.6000061    0.3300826
 301.6499939    0.3365566
 301.7000122    0.3330764
 301.7500000    0.3417203
 301.7999878    0.3405345
 301.8500061    0.3422542
 301.8999939    0.3418498
 301.9500122    0.3411824
 302.0000000    0.3391869
 302.0499878    0.3401643
 302.1000061    0.3427525
 302.1499939    0.3412396
 302.2000122    0.3368572
 302.2500000    0.3340089
 302.2999878    0.3336724
 302.3500061    0.3370402
 302.3999939    0.3323005
 302.4500122    0.3346005
 302.5000000    0.3347597
 302.5499878    0.3306222
 302.6000061    0.3266175
 302.6499939    0.3305049
 302.7000122    0.3302901
 302.7500000    0.3289914
 302.7999878    0.3279668
 302.8500061    0.3306739
 302.8999939    0.3282536
 302.9500122    0.3258193
 303.0000000    0.3185482
 303.0499878    0.3153673
 303.1000061    0.3156029
 303.1499939    0.3123569
 303.2000122    0.3063352
 303.2500000    0.3031990
 303.2999878    0.3031320
 303.3500061    0.2937099
 303.3999939    0.2950279
 303.4500122    0.2946043
 303.5000000    0.2945499
 303.5499878    0.2901526
 303.6000061    0.2996543
 303.6499939    0.3056938
 303.7000122    0.3075773
 303.7500000    0.3176579
 303.7999878    0.3248731
 303.8500061    0.3209621
 303.8999939    0.3225850
 303.9500122    0.3283374
 304.0000000    0.3230453
 304.0499878    0.3122666
 304.1000061    0.3051124
 304.1499939    0.2987637
 304.2000122    0.2992763
 304.2500000    0.3085836
 304.2999878    0.3035589
 304.3500061    0.3072937
 304.3999939    0.3075131
 304.4500122    0.3082377
 304.5000000    0.3159345
 304.5499878    0.3181602
 304.6000061    0.3181496
 304.6499939    0.3166825
 304.7000122    0.3158975
 304.7500000    0.3195239
 304.7999878    0.3182141
 304.8500061    0.3275111
 304.8999939    0.3359618
 304.9500122    0.3376697
 305.0000000    0.3427486
 305.0499878    0.3455149
 305.1000061    0.3525643
 305.1499939    0.3554290
 305.2000122    0.3641551
 305.2500000    0.3676381
 305.2999878    0.3634443
 305.3500061    0.3649767
 305.3999939    0.3614079
 305.4500122    0.3627768
 305.5000000    0.3650729
 305.5499878    0.3639771
 305.6000061    0.3565120
 305.6499939    0.3523816
 305.7000122    0.3497498
 305.7500000    0.3481005
 305.7999878    0.3431667
 305.8500061    0.3426633
 305.8999939    0.3414157
 305.9500122    0.3455591
 306.0000000    0.3425002
 306.0499878    0.3413321
 306.1000061    0.3378978
 306.1499939    0.3362337
 306.2000122    0.3371193
 306.2500000    0.3325913
 306.2999878    0.3309646
 306.3500061    0.3342753
 306.3999939    0.3258077
 306.4500122    0.3205332
 306.5000000    0.3172473
 306.5499878    0.3242318
 306.6000061    0.3212868
 306.6499939    0.3212699
 306.7000122    0.3250684
 306.7500000    0.3260067
 306.7999878    0.3183272
 306.8500061    0.3155063
 306.8999939    0.3111057
 306.9500122    0.3022863
 307.0000000    0.3012640
 307.0499878    0.2929266
 307.1000061    0.2887053
 307.1499939    0.2942217
 307.2000122    0.2898844
 307.2500000    0.2843177
 307.2999878    0.2814097
 307.3500061    0.2822544
 307.3999939    0.2791798
 307.4500122    0.2761905
 307.5000000    0.2717227
 307.5499878    0.2689993
 307.6000061    0.2678632
 307.6499939    0.2621001
 307.7000122    0.2587616
 307.7500000    0.2658887
 307.7999878    0.2631894
 307.8500061    0.2611722
 307.8999939    0.2702705
 307.9500122    0.2715487
 308.0000000    0.2739682
 308.0499878    0.2705379
 308.1000061    0.2653015
 308.1499939    0.2695720
 308.2000122    0.2649399
 308.2500000    0.2662226
 308.2999878    0.2689628
 308.3500061    0.2747163
 308.3999939    0.2735060
 308.4500122    0.2704143
 308.5000000    0.2740441
 308.5499878    0.2758414
 308.6000061    0.2687813
 308.6499939    0.2611742
 308.7000122    0.2569759
 308.7500000    0.2597941
 308.7999878    0.2696514
 308.8500061    0.2724046
 308.8999939    0.2799733
 308.9500122    0.2683932
 309.0000000    0.2727839
 309.0499878    0.2729441
 309.1000061    0.2689682
 309.1499939    0.2742078
 309.2000122    0.2760240
 309.2500000    0.2674460
 309.2999878    0.2627937
 309.3500061    0.2656071
 309.3999939    0.2688510
 309.4500122    0.2695340
 309.5000000    0.2741281
 309.5499878    0.2664894
 309.6000061    0.2660635
 309.6499939    0.2679698
 309.7000122    0.2723802
 309.7500000    0.2762222
 309.7999878    0.2704972
 309.8500061    0.2700762
 309.8999939    0.2684208
 309.9500122    0.2694997
 310.0000000    0.2689300
 310.0499878    0.2713677
 310.1000061    0.2698027
 310.1499939    0.2720595
 310.2000122    0.2724789
 310.2500000    0.2724562
 310.2999878    0.2678465
 310.3500061    0.2539475
 310.3999939    0.2519659
 310.4500122    0.2502096
 310.5000000    0.2512224
 310.5499878    0.2577504
 310.6000061    0.2510241
 310.6499939    0.2460164
 310.7000122    0.2443276
 310.7500000    0.2455259
 310.7999878    0.2455123
 310.8500061    0.2412864
 310.8999939    0.2398759
 310.9500122    0.2425570
 311.0000000    0.2432221
 311.0499878    0.2479214
 311.1000061    0.2513361
 311.1499939    0.2654899
 311.2000122    0.2734086
 311.2500000    0.2718451
 311.2999878    0.2724947
 311.3500061    0.2775264
 311.3999939    0.2858981
 311.4500122    0.2798859
 311.5000000    0.2792182
 311.5499878    0.2791472
 311.6000061    0.2755755
 311.6499939    0.2641442
 311.7000122    0.2631448
 311.7500000    0.2590542
 311.7999878    0.2542726
 311.8500061    0.2531661
 311.8999939    0.2591053
 311.9500122    0.2678481
 312.0000000    0.2688978
 312.0499878    0.2686108
 312.1000061    0.2701593
 312.1499939    0.2708510
 312.2000122    0.2737172
 312.2500000    0.2774110
 312.2999878    0.2805046
 312.3500061    0.2741418
 312.3999939    0.2746041
 312.4500122    0.2802007
 312.5000000    0.2814043
 312.5499878    0.2797515
 312.6000061    0.2780548
 312.6499939    0.2866345
 312.7000122    0.2852958
 312.7500000    0.2880412
 312.7999878    0.2865652
 312.8500061    0.2878380
 312.8999939    0.2880377
 312.9500122    0.2929001
 313.0000000    0.2924575
 313.0499878    0.2882249
 313.1000061    0.2915564
 313.1499939    0.2938054
 313.2000122    0.2911209
 313.2500000    0.2886269
 313.2999878    0.2918412
 313.3500061    0.2879829
 313.3999939    0.2848988
 313.4500122    0.2838379
 313.5000000    0.2784007
 313.5499878    0.2770245
 313.6000061    0.2746119
 313.6499939    0.2755621
 313.7000122    0.2788006
 313.7500000    0.2822420
 313.7999878    0.2722619
 313.8500061    0.2697542
 313.8999939    0.2758714
 313.9500122    0.2781491
 314.0000000    0.2758165
 314.0499878    0.2739639
 314.1000061    0.2745320
 314.1499939    0.2640785
 314.2000122    0.2583113
 314.2500000    0.2511775
 314.2999878    0.2444990
 314.3500061    0.2426956
 314.3999939    0.2447246
 314.4500122    0.2444514
 314.5000000    0.2387635
 314.5499878    0.2397506
 314.6000061    0.2414754
 314.6499939    0.2379522
 314.7000122    0.2442785
 314.7500000    0.2390391
 314.7999878    0.2446726
 314.8500061    0.2488424
 314.8999939    0.2478824
 314.9500122    0.2463588
 315.0000000    0.2383232
 315.0499878    0.2314636
 315.1000061    0.2299642
 315.1499939    0.2250460
 315.2000122    0.2221134
 315.2500000    0.2248138
 315.2999878    0.2286657
 315.3500061    0.2331304
 315.3999939    0.2285876
 315.4500122    0.2281017
 315.5000000    0.2328687
 315.5499878    0.2387193
 315.6000061    0.2420834
 315.6499939    0.2513041
 315.7000122    0.2598081
 315.7500000    0.2577267
 315.7999878    0.2528927
 315.8500061    0.2545992
 315.8999939    0.2508499
 315.9500122    0.2497988
 316.0000000    0.2481664
 316.0499878    0.2510042
 316.1000061    0.2518789
 316.1499939    0.2442835
 316.2000122    0.2418225
 316.2500000    0.2356557
 316.2999878    0.2307179
 316.3500061    0.2328553
 316.3999939    0.2308297
 316.4500122    0.2302471
 316.5000000    0.2289762
 316.5499878    0.2400161
 316.6000061    0.2369401
 316.6499939    0.2314002
 316.7000122    0.2203586
 316.7500000    0.2248361
 316.7999878    0.2284793
 316.8500061    0.2335402
 316.8999939    0.2330425
 316.9500122    0.2404825
 317.0000000    0.2381852
 317.0499878    0.2331989
 317.1000061    0.2312509
 317.1499939    0.2330099
 317.2000122    0.2365788
 317.2500000    0.2332567
 317.2999878    0.2299947
 317.3500061    0.2261121
 317.3999939    0.2277968
 317.4500122    0.2276249
 317.5000000    0.2267710
 317.5499878    0.2243652
 317.6000061    0.2162368
 317.6499939    0.2218066
 317.7000122    0.2243289
 317.7500000    0.2277819
 317.7999878    0.2307011
 317.8500061    0.2327792
 317.8999939    0.2397882
 317.9500122    0.2359191
 318.0000000    0.2356077
 318.0499878    0.2351395
 318.1000061    0.2237923
 318.1499939    0.2257628
 318.2000122    0.2237908
 318.2500000    0.2238979
 318.2999878    0.2191515
 318.3500061    0.2151930
 318.3999939    0.2113096
 318.4500122    0.2132451
 318.5000000    0.2142098
 318.5499878    0.2077629
 318.6000061    0.2028209
 318.6499939    0.1968396
 318.7000122    0.1952545
 318.7500000    0.1960958
 318.7999878    0.1970051
 318.8500061    0.1981628
 318.8999939    0.2099185
 318.9500122    0.2145174
 319.0000000    0.2165608
 319.0499878    0.2226046
 319.1000061    0.2232991
 319.1499939    0.2237889
 319.2000122    0.2265005
 319.2500000    0.2168766
 319.2999878    0.2224244
 319.3500061    0.2256454
 319.3999939    0.2202636
 319.4500122    0.2194123
 319.5000000    0.2104514
 319.5499878    0.2055338
 319.6000061    0.2019242
 319.6499939    0.2053781
 319.7000122    0.2114997
 319.7500000    0.2128779
 319.7999878    0.2196755
 319.8500061    0.2273718
 319.8999939    0.2304316
 319.9500122    0.2376789
 320.0000000    0.2418087
 320.0499878    0.2408113
 320.1000061    0.2384640
 320.1499939    0.2371204
 320.2000122    0.2347315
 320.2500000    0.2366435
 320.2999878    0.2347647
 320.3500061    0.2251633
 320.3999939    0.2282273
 320.4500122    0.2296123
 320.5000000    0.2364591
 320.5499878    0.2412681
 320.6000061    0.2404023
 320.6499939    0.2404088
 320.7000122    0.2435092
 320.7500000    0.2412194
 320.7999878    0.2428245
 320.8500061    0.2485375
 320.8999939    0.2450347
 320.9500122    0.2477051
 321.0000000    0.2481040
 321.0499878    0.2531936
 321.1000061    0.2500562
 321.1499939    0.2483406
 321.2000122    0.2445241
 321.2500000    0.2460094
 321.2999878    0.2456742
 321.3500061    0.2428471
 321.3999939    0.2480356
 321.4500122    0.2539399
 321.5000000    0.2537443
 321.5499878    0.2566426
 321.6000061    0.2556710
 321.6499939    0.2633648
 321.7000122    0.2588375
 321.7500000    0.2572258
 321.7999878    0.2630491
 321.8500061    0.2708853
 321.8999939    0.2667895
 321.9500122    0.2751538
 322.0000000    0.2755345
 322.0499878    0.2847653
 322.1000061    0.2855352
 322.1499939    0.2896889
 322.2000122    0.2898741
 322.2500000    0.2878909
 322.2999878    0.2913083
 322.3500061    0.2894655
 322.3999939    0.2853613
 322.4500122    0.2895737
 322.5000000    0.2897808
 322.5499878    0.2913198
 322.6000061    0.2883614
 322.6499939    0.2867984
 322.7000122    0.2936789
 322.7500000    0.2955056
 322.7999878    0.2934759
 322.8500061    0.3025007
 322.8999939    0.3042185
 322.9500122    0.3061709
 323.0000000    0.3071114
 323.0499878    0.3083179
 323.1000061    0.3181527
 323.1499939    0.3184908
 323.2000122    0.3268026
 323.2500000    0.3279065
 323.2999878    0.3312383
 323.3500061    0.3330224
 323.3999939    0.3359085
 323.4500122    0.3358293
 323.5000000    0.3322956
 323.5499878    0.3321533
 323.6000061    0.3308052
 323.6499939    0.3252528
 323.7000122    0.3185988
 323.7500000    0.3158905
 323.7999878    0.3140708
 323.8500061    0.3108987
 323.8999939    0.3066069
 323.9500122    0.3001621
 324.0000000    0.2967512
 324.0499878    0.2973796
 324.1000061    0.2953056
 324.1499939    0.2925752
 324.2000122    0.2989448
 324.2500000    0.2992585
 324.2999878    0.3027646
 324.3500061    0.3030589
 324.3999939    0.3029149
 324.4500122    0.3075452
 324.5000000    0.3057339
 324.5499878    0.3034457
 324.6000061    0.3002214
 324.6499939    0.2990525
 324.7000122    0.2972029
 324.7500000    0.3017099
 324.7999878    0.2974820
 324.8500061    0.2970214
 324.8999939    0.2917461
 324.9500122    0.2875548
 325.0000000    0.2906169
 325.0499878    0.2894505
 325.1000061    0.2875668
 325.1499939    0.2731321
 325.2000122    0.2732791
 325.2500000    0.2716777
 325.2999878    0.2713288
 325.3500061    0.2823320
 325.3999939    0.2879247
 325.4500122    0.2942394
 325.5000000    0.2914796
 325.5499878    0.2885371
 325.6000061    0.2891957
 325.6499939    0.2919007
 325.7000122    0.2923368
 325.7500000    0.2867050
 325.7999878    0.2926043
 325.8500061    0.2920524
 325.8999939    0.2889363
 325.9500122    0.2928000
 326.0000000    0.2885636
 326.0499878    0.2887476
 326.1000061    0.2858298
 326.1499939    0.2856135
 326.2000122    0.2830241
 326.2500000    0.2672634
 326.2999878    0.2587079
 326.3500061    0.2552823
 326.3999939    0.2549924
 326.4500122    0.2525797
 326.5000000    0.2530577
 326.5499878    0.2521407
 326.6000061    0.2527874
 326.6499939    0.2556040
 326.7000122    0.2508188
 326.7500000    0.2564274
 326.7999878    0.2552626
 326.8500061    0.2614456
 326.8999939    0.2643390
 326.9500122    0.2626468
 327.0000000    0.2558850
 327.0499878    0.2538924
 327.1000061    0.2483574
 327.1499939    0.2472720
 327.2000122    0.2452281
 327.2500000    0.2459149
 327.2999878    0.2425505
 327.3500061    0.2465306
 327.3999939    0.2440580
 327.4500122    0.2397863
 327.5000000    0.2354096
 327.5499878    0.2289566
 327.6000061    0.2378080
 327.6499939    0.2393408
 327.7000122    0.2398570
 327.7500000    0.2433483
 327.7999878    0.2458215
 327.8500061    0.2538866
 327.8999939    0.2439740
 327.9500122    0.2529758
 328.0000000    0.2487282
 328.0499878    0.2467292
 328.1000061    0.2496209
 328.1499939    0.2511875
 328.2000122    0.2575423
 328.2500000    0.2563289
 328.2999878    0.2583295
 328.3500061    0.2597555
 328.3999939    0.2591428
 328.4500122    0.2599282
 328.5000000    0.2636010
 328.5499878    0.2627345
 328.6000061    0.2649285
 328.6499939    0.2626098
 328.7000122    0.2626438
 328.7500000    0.2592244
 328.7999878    0.2603242
 328.8500061    0.2623962
 328.8999939    0.2609841
 328.9500122    0.2671018
 329.0000000    0.2685907
 329.0499878    0.2696820
 329.1000061    0.2652045
 329.1499939    0.2671896
 329.2000122    0.2708188
 329.2500000    0.2747525
 329.2999878    0.2700612
 329.3500061    0.2763287
 329.3999939    0.2773090
 329.4500122    0.2791709
 329.5000000    0.2775110
 329.5499878    0.2774259
 329.6000061    0.2779788
 329.6499939    0.2772794
 329.7000122    0.2782832
 329.7500000    0.2748607
 329.7999878    0.2773576
 329.8500061    0.2718513
 329.8999939    0.2754381
 329.9500122    0.2774280
 330.0000000    0.2777779
 330.0499878    0.2816560
 330.1000061    0.2890007
 330.1499939    0.2861852
 330.2000122    0.2848134
 330.2500000    0.2860087
 330.2999878    0.2820562
 330.3500061    0.2806636
 330.3999939    0.2728212
 330.4500122    0.2734894
 330.5000000    0.2715891
 330.5499878    0.2687659
 330.6000061    0.2739480
 330.6499939    0.2701285
 330.7000122    0.2627301
 330.7500000    0.2606977
 330.7999878    0.2649975
 330.8500061    0.2532601
 330.8999939    0.2475764
 330.9500122    0.2397523
 331.0000000    0.2361346
 331.0499878    0.2379827
 331.1000061    0.2341967
 331.1499939    0.2366741
 331.2000122    0.2325595
 331.2500000    0.2379652
 331.2999878    0.2404029
 331.3500061    0.2477839
 331.3999939    0.2532978
 331.4500122    0.2614793
 331.5000000    0.2624169
 331.5499878    0.2712710
 331.6000061    0.2840140
 331.6499939    0.2907960
 331.7000122    0.2976316
 331.7500000    0.3036858
 331.7999878    0.3088376
 331.8500061    0.3201566
 331.8999939    0.3220380
 331.9500122    0.3162551
 332.0000000    0.3162421
 332.0499878    0.3167452
 332.1000061    0.3223588
 332.1499939    0.3187673
 332.2000122    0.3132116
 332.2500000    0.3060508
 332.2999878    0.2972039
 332.3500061    0.2952134
 332.3999939    0.2911947
 332.4500122    0.2900693
 332.5000000    0.2944954
 332.5499878    0.2998516
 332.6000061    0.3037406
 332.6499939    0.3061270
 332.7000122    0.3157126
 332.7500000    0.3202556
 332.7999878    0.3251696
 332.8500061    0.3262871
 332.8999939    0.3284881
 332.9500122    0.3316508
 333.0000000    0.3306170
 333.0499878    0.3271338
 333.1000061    0.3196318
 333.1499939    0.3188191
 333.2000122    0.3138841
 333.2500000    0.3108280
 333.2999878    0.3141179
 333.3500061    0.3109443
 333.3999939    0.3177053
 333.4500122    0.3175395
 333.5000000    0.3153543
 333.5499878    0.3159110
 333.6000061    0.3204602
 333.6499939    0.3229852
 333.7000122    0.3211298
 333.7500000    0.3253795
 333.7999878    0.3318762
 333.8500061    0.3299381
 333.8999939    0.3280308
 333.9500122    0.3250569
 334.0000000    0.3199312
 334.0499878    0.3227116
 334.1000061    0.3166297
 334.1499939    0.3096111
 334.2000122    0.3070531
 334.2500000    0.2968432
 334.2999878    0.2998069
 334.3500061    0.2928584
 334.3999939    0.2899632
 334.4500122    0.2917559
 334.5000000    0.2941225
 334.5499878    0.3013309
 334.6000061    0.2987610
 334.6499939    0.2960350
 334.7000122    0.2976519
 334.7500000    0.2948510
 334.7999878    0.2896391
 334.8500061    0.2844827
 334.8999939    0.2861635
 334.9500122    0.2993734
 335.0000000    0.3043370
 335.0499878    0.3066549
 335.1000061    0.3124630
 335.1499939    0.3043682
 335.2000122    0.3060862
 335.2500000    0.3061594
 335.2999878    0.3021283
 335.3500061    0.3049069
 335.3999939    0.3021227
 335.4500122    0.3028547
 335.5000000    0.3056731
 335.5499878    0.3065642
 335.6000061    0.3093113
 335.6499939    0.3141243
 335.7000122    0.3121060
 335.7500000    0.3116622
 335.7999878    0.3041269
 335.8500061    0.3045625
 335.8999939    0.3003325
 335.9500122    0.2978628
 336.0000000    0.2960033
 336.0499878    0.3038324
 336.1000061    0.3136702
 336.1499939    0.3095908
 336.2000122    0.3060119
 336.2500000    0.3076687
 336.2999878    0.2973011
 336.3500061    0.2940115
 336.3999939    0.2975082
 336.4500122    0.3010643
 336.5000000    0.2999811
 336.5499878    0.2982078
 336.6000061    0.3015763
 336.6499939    0.3063733
 336.7000122    0.3073412
 336.7500000    0.3129673
 336.7999878    0.3128320
 336.8500061    0.3074135
 336.8999939    0.3130223
 336.9500122    0.3096985
 337.0000000    0.3133723
 337.0499878    0.3188221
 337.1000061    0.3244899
 337.1499939    0.3235177
 337.2000122    0.3261665
 337.2500000    0.3332696
 337.2999878    0.3373129
 337.3500061    0.3344679
 337.3999939    0.3334524
 337.4500122    0.3274395
 337.5000000    0.3148350
 337.5499878    0.3111082
 337.6000061    0.3126240
 337.6499939    0.3036233
 337.7000122    0.3035335
 337.7500000    0.2943425
 337.7999878    0.2864799
 337.8500061    0.2814555
 337.8999939    0.2765973
 337.9500122    0.2764298
 338.0000000    0.2711959
 338.0499878    0.2697614
 338.1000061    0.2636700
 338.1499939    0.2722033
 338.2000122    0.2803011
 338.2500000    0.2723036
 338.2999878    0.2727281
 338.3500061    0.2750615
 338.3999939    0.2740761
 338.4500122    0.2773806
 338.5000000    0.2783999
 338.5499878    0.2816175
 338.6000061    0.2783222
 338.6499939    0.2831683
 338.7000122    0.2790081
 338.7500000    0.2882186
 338.7999878    0.2990101
 338.8500061    0.2981110
 338.8999939    0.2994129
 338.9500122    0.3029132
 339.0000000    0.3072801
 339.0499878    0.3061875
 339.1000061    0.3110267
 339.1499939    0.3221324
 339.2000122    0.3254696
 339.2500000    0.3360528
 339.2999878    0.3448377
 339.3500061    0.3470146
 339.3999939    0.3538779
 339.4500122    0.3541625
 339.5000000    0.3567144
 339.5499878    0.3570875
 339.6000061    0.3581757
 339.6499939    0.3598693
 339.7000122    0.3593505
 339.7500000    0.3597769
 339.7999878    0.3575189
 339.8500061    0.3626409
 339.8999939    0.3699793
 339.9500122    0.3755085
 340.0000000    0.3802206
 340.0499878    0.3810375
 340.1000061    0.3763436
 340.1499939    0.3736866
 340.2000122    0.3711463
 340.2500000    0.3722396
 340.2999878    0.3723643
 340.3500061    0.3677948
 340.3999939    0.3674418
 340.4500122    0.3626819
 340.5000000    0.3635121
 340.5499878    0.3635629
 340.6000061    0.3673189
 340.6499939    0.3645864
 340.7000122    0.3659477
 340.7500000    0.3667566
 340.7999878    0.3679779
 340.8500061    0.3711851
 340.8999939    0.3753140
 340.9500122    0.3821339
 341.0000000    0.3834421
 341.0499878    0.3825000
 341.1000061    0.3753908
 341.1499939    0.3732239
 341.2000122    0.3708198
 341.2500000    0.3668547
 341.2999878    0.3742749
 341.3500061    0.3721647
 341.3999939    0.3649231
 341.4500122    0.3565121
 341.5000000    0.3544495
 341.5499878    0.3571598
 341.6000061    0.3623310
 341.6499939    0.3627162
 341.7000122    0.3609190
 341.7500000    0.3591807
 341.7999878    0.3658704
 341.8500061    0.3688513
 341.8999939    0.3758730
 341.9500122    0.3811717
 342.0000000    0.3833876
 342.0499878    0.3855864
 342.1000061    0.4031667
 342.1499939    0.4129495
 342.2000122    0.4228878
 342.2500000    0.4336520
 342.2999878    0.4461070
 342.3500061    0.4516816
 342.3999939    0.4491174
 342.4500122    0.4492839
 342.5000000    0.4491979
 342.5499878    0.4508744
 342.6000061    0.4523576
 342.6499939    0.4545390
 342.7000122    0.4491130
 342.7500000    0.4490725
 342.7999878    0.4499345
 342.8500061    0.4536291
 342.8999939    0.4487787
 342.9500122    0.4489399
 343.0000000    0.4536597
 343.0499878    0.4687746
 343.1000061    0.4784805
 343.1499939    0.4734197
 343.2000122    0.4665444
 343.2500000    0.4696495
 343.2999878    0.4687924
 343.3500061    0.4697909
 343.3999939    0.4700099
 343.4500122    0.4666131
 343.5000000    0.4654004
 343.5499878    0.4603407
 343.6000061    0.4548438
 343.6499939    0.4577516
 343.7000122    0.4546490
 343.7500000    0.4423944
 343.7999878    0.4395787
 343.8500061    0.4330551
 343.8999939    0.4277822
 343.9500122    0.4306220
 344.0000000    0.4244291
 344.0499878    0.4312202
 344.1000061    0.4396730
 344.1499939    0.4380470
 344.2000122    0.4325622
 344.2500000    0.4368183
 344.2999878    0.4379075
 344.3500061    0.4361348
 344.3999939    0.4414416
 344.4500122    0.4433020
 344.5000000    0.4424927
 344.5499878    0.4497549
 344.6000061    0.4434733
 344.6499939    0.4470070
 344.7000122    0.4521590
 344.7500000    0.4494343
 344.7999878    0.4452527
 344.8500061    0.4434876
 344.8999939    0.4417415
 344.9500122    0.4340051
 345.0000000    0.4316336
 345.0499878    0.4393736
 345.1000061    0.4356125
 345.1499939    0.4399770
 345.2000122    0.4401175
 345.2500000    0.4294576
 345.2999878    0.4256574
 345.3500061    0.4254920
 345.3999939    0.4209527
 345.4500122    0.4184120
 345.5000000    0.4167009
 345.5499878    0.4098353
 345.6000061    0.4082178
 345.6499939    0.4087155
 345.7000122    0.4044744
 345.7500000    0.4058315
 345.7999878    0.4131021
 345.8500061    0.4060428
 345.8999939    0.4035535
 345.9500122    0.4033875
 346.0000000    0.4090343
 346.0499878    0.4056744
 346.1000061    0.4030029
 346.1499939    0.4039493
 346.2000122    0.4005995
 346.2500000    0.3970537
 346.2999878    0.3966561
 346.3500061    0.3960641
 346.3999939    0.3926598
 346.4500122    0.3885394
 346.5000000    0.3882665
 346.5499878    0.3943626
 346.6000061    0.3968453
 346.6499939    0.4013016
 346.7000122    0.3997785
 346.7500000    0.4060374
 346.7999878    0.4169622
 346.8500061    0.4165071
 346.8999939    0.4181584
 346.9500122    0.4093378
 347.0000000    0.4072021
 347.0499878    0.4047002
 347.1000061    0.4050179
 347.1499939    0.4085158
 347.2000122    0.4085514
 347.2500000    0.4072979
 347.2999878    0.4119867
 347.3500061    0.4156655
 347.3999939    0.4243197
 347.4500122    0.4247213
 347.5000000    0.4287164
 347.5499878    0.4307381
 347.6000061    0.4321466
 347.6499939    0.4373814
 347.7000122    0.4418220
 347.7500000    0.4447007
 347.7999878    0.4449511
 347.8500061    0.4435730
 347.8999939    0.4462386
 347.9500122    0.4512830
 348.0000000    0.4534943
 348.0499878    0.4611140
 348.1000061    0.4616208
 348.1499939    0.4570822
 348.2000122    0.4543001
 348.2500000    0.4531973
 348.2999878    0.4561006
 348.3500061    0.4524165
 348.3999939    0.4517430
 348.4500122    0.4545854
 348.5000000    0.4575418
 348.5499878    0.4507562
 348.6000061    0.4477331
 348.6499939    0.4481521
 348.7000122    0.4451045
 348.7500000    0.4442362
 348.7999878    0.4472054
 348.8500061    0.4514027
 348.8999939    0.4572599
 348.9500122    0.4501020
 349.0000000    0.4507161
 349.0499878    0.4568024
 349.1000061    0.4586937
 349.1499939    0.4690168
 349.2000122    0.4747411
 349.2500000    0.4745883
 349.2999878    0.4721484
 349.3500061    0.4741539
 349.3999939    0.4731528
 349.4500122    0.4747103
 349.5000000    0.4711095
 349.5499878    0.4668855
 349.6000061    0.4690265
 349.6499939    0.4703291
 349.7000122    0.4676920
 349.7500000    0.4652979
 349.7999878    0.4568354
 349.8500061    0.4584024
 349.8999939    0.4631608
 349.9500122    0.4660548
 350.0000000    0.4587303
 350.0499878    0.4546458
 350.1000061    0.4520451
 350.1499939    0.4564834
 350.2000122    0.4550741
 350.2500000    0.4581192
 350.2999878    0.4539691
 350.3500061    0.4453052
 350.3999939    0.4355198
 350.4500122    0.4290789
 350.5000000    0.4220518
 350.5499878    0.4068573
 350.6000061    0.3974558
 350.6499939    0.3916867
 350.7000122    0.3908464
 350.7500000    0.3856454
 350.7999878    0.3855869
 350.8500061    0.3875441
 350.8999939    0.3940548
 350.9500122    0.3978336
 351.0000000    0.3995174
 351.0499878    0.4034787
 351.1000061    0.4075575
 351.1499939    0.4172005
 351.2000122    0.4224005
 351.2500000    0.4273796
 351.2999878    0.4344821
 351.3500061    0.4312139
 351.3999939    0.4251134
 351.4500122    0.4211965
 351.5000000    0.4164319
 351.5499878    0.4069366
 351.6000061    0.3918044
 351.6499939    0.3855262
 351.7000122    0.3827235
 351.7500000    0.3784588
 351.7999878    0.3668283
 351.8500061    0.3615885
 351.8999939    0.3494868
 351.9500122    0.3431307
 352.0000000    0.3272978
 352.0499878    0.3225237
 352.1000061    0.3097204
 352.1499939    0.3063894
 352.2000122    0.3141782
 352.2500000    0.3121650
 352.2999878    0.3090411
 352.3500061    0.3073685
 352.3999939    0.3033071
 352.4500122    0.3042337
 352.5000000    0.3027030
 352.5499878    0.2997215
 352.6000061    0.2994153
 352.6499939    0.3007396
 352.7000122    0.3035175
 352.7500000    0.3121546
 352.7999878    0.3097050
 352.8500061    0.3118301
 352.8999939    0.3173562
 352.9500122    0.3103253
 353.0000000    0.3038829
 353.0499878    0.3021742
 353.1000061    0.2987556
 353.1499939    0.2961661
 353.2000122    0.2960778
 353.2500000    0.2937984
 353.2999878    0.2890030
 353.3500061    0.2861922
 353.3999939    0.2773572
 353.4500122    0.2772727
 353.5000000    0.2746565
 353.5499878    0.2627000
 353.6000061    0.2576106
 353.6499939    0.2546165
 353.7000122    0.2500408
 353.7500000    0.2458336
 353.7999878    0.2425051
 353.8500061    0.2333991
 353.8999939    0.2258635
 353.9500122    0.2218837
 354.0000000    0.2264843
 354.0499878    0.2247885
 354.1000061    0.2216732
 354.1499939    0.2216266
 354.2000122    0.2211542
 354.2500000    0.2303172
 354.2999878    0.2374092
 354.3500061    0.2359357
 354.3999939    0.2349385
 354.4500122    0.2424046
 354.5000000    0.2527065
 354.5499878    0.2565407
 354.6000061    0.2662134
 354.6499939    0.2766934
 354.7000122    0.2797676
 354.7500000    0.2843787
 354.7999878    0.2857436
 354.8500061    0.2879046
 354.8999939    0.2853997
 354.9500122    0.2825422
 355.0000000    0.2801813
 355.0499878    0.2745977
 355.1000061    0.2743497
 355.1499939    0.2857608
 355.2000122    0.2923320
 355.2500000    0.2917098
 355.2999878    0.2860569
 355.3500061    0.2857658
 355.3999939    0.2841954
 355.4500122    0.2783009
 355.5000000    0.2661232
 355.5499878    0.2590719
 355.6000061    0.2573988
 355.6499939    0.2577137
 355.7000122    0.2555695
 355.7500000    0.2643585
 355.7999878    0.2636883
 355.8500061    0.2623437
 355.8999939    0.2571340
 355.9500122    0.2566096
 356.0000000    0.2504283
 356.0499878    0.2566133
 356.1000061    0.2509501
 356.1499939    0.2439013
 356.2000122    0.2391537
 356.2500000    0.2397844
 356.2999878    0.2408736
 356.3500061    0.2417376
 356.3999939    0.2432023
 356.4500122    0.2248443
 356.5000000    0.2220340
 356.5499878    0.2209131
 356.6000061    0.2173754
 356.6499939    0.2264687
 356.7000122    0.2256919
 356.7500000    0.2270123
 356.7999878    0.2285976
 356.8500061    0.2319293
 356.8999939    0.2387949
 356.9500122    0.2336235
 357.0000000    0.2394254
 357.0499878    0.2462187
 357.1000061    0.2457670
 357.1499939    0.2427287
 357.2000122    0.2461581
 357.2500000    0.2479761
 357.2999878    0.2532642
 357.3500061    0.2611995
 357.3999939    0.2727491
 357.4500122    0.2825843
 357.5000000    0.2894711
 357.5499878    0.2907594
 357.6000061    0.2873353
 357.6499939    0.2878638
 357.7000122    0.2951649
 357.7500000    0.2956631
 357.7999878    0.2976406
 357.8500061    0.2956626
 357.8999939    0.2923775
 357.9500122    0.2851027
 358.0000000    0.2777957
 358.0499878    0.2805911
 358.1000061    0.2862886
 358.1499939    0.2947226
 358.2000122    0.3026775
 358.2500000    0.3071053
 358.2999878    0.3058437
 358.3500061    0.3055547
 358.3999939    0.3030877
 358.4500122    0.3087904
 358.5000000    0.3063694
 358.5499878    0.3017610
 358.6000061    0.2983329
 358.6499939    0.2976300
 358.7000122    0.2878315
 358.7500000    0.2849524
 358.7999878    0.2876113
 358.8500061    0.2921092
 358.8999939    0.2959696
 358.9500122    0.2907293
 359.0000000    0.2975657
 359.0499878    0.2887313
 359.1000061    0.2940122
 359.1499939    0.2899538
 359.2000122    0.2909391
 359.2500000    0.2888554
 359.2999878    0.2886941
 359.3500061    0.2891653
 359.3999939    0.2815279
 359.4500122    0.2747619
 359.5000000    0.2689925
 359.5499878    0.2650883
 359.6000061    0.2666059
 359.6499939    0.2648669
 359.7000122    0.2635263
 359.7500000    0.2665171
 359.7999878    0.2684440
 359.8500061    0.2734318
 359.8999939    0.2828701
 359.9500122    0.2833482
 360.0000000    0.2856427
 360.0499878    0.2870135
 360.1000061    0.2869889
 360.1499939    0.2922255
 360.2000122    0.2928687
 360.2500000    0.2899882
 360.2999878    0.2858842
 360.3500061    0.2848477
 360.3999939    0.2801487
 360.4500122    0.2753370
 360.5000000    0.2837559
 360.5499878    0.2829834
 360.6000061    0.2848139
 360.6499939    0.2903724
 360.7000122    0.2956190
 360.7500000    0.2937675
 360.7999878    0.2898408
 360.8500061    0.2872347
 360.8999939    0.2911511
 360.9500122    0.2905403
 361.0000000    0.2941276
 361.0499878    0.2938340
 361.1000061    0.2941913
 361.1499939    0.2842178
 361.2000122    0.2903117
 361.2500000    0.2889818
 361.2999878    0.2880604
 361.3500061    0.2858196
 361.3999939    0.2900918
 361.4500122    0.2967610
 361.5000000    0.3083298
 361.5499878    0.3084521
 361.6000061    0.3108812
 361.6499939    0.3096347
 361.7000122    0.3076912
 361.7500000    0.3099852
 361.7999878    0.3059653
 361.8500061    0.3077993
 361.8999939    0.3068174
 361.9500122    0.3109792
 362.0000000    0.3089364
 362.0499878    0.3099705
 362.1000061    0.3164371
 362.1499939    0.3132817
 362.2000122    0.3180746
 362.2500000    0.3166678
 362.2999878    0.3209847
 362.3500061    0.3232914
 362.3999939    0.3197479
 362.4500122    0.3319608
 362.5000000    0.3339410
 362.5499878    0.3320641
 362.6000061    0.3369418
 362.6499939    0.3400020
 362.7000122    0.3374779
 362.7500000    0.3323600
 362.7999878    0.3364331
 362.8500061    0.3354537
 362.8999939    0.3322966
 362.9500122    0.3376778
 363.0000000    0.3429127
 363.0499878    0.3407610
 363.1000061    0.3429085
 363.1499939    0.3455080
 363.2000122    0.3460936
 363.2500000    0.3475316
 363.2999878    0.3524196
 363.3500061    0.3533587
 363.3999939    0.3487867
 363.4500122    0.3446871
 363.5000000    0.3430856
 363.5499878    0.3379096
 363.6000061    0.3283579
 363.6499939    0.3236114
 363.7000122    0.3208391
 363.7500000    0.3195234
 363.7999878    0.3158475
 363.8500061    0.3134935
 363.8999939    0.3152273
 363.9500122    0.3121081
 364.0000000    0.3086323
 364.0499878    0.3013957
 364.1000061    0.2981512
 364.1499939    0.2932591
 364.2000122    0.2956916
 364.2500000    0.2958292
 364.2999878    0.2839335
 364.3500061    0.2787808
 364.3999939    0.2759082
 364.4500122    0.2730086
 364.5000000    0.2699125
 364.5499878    0.2612070
 364.6000061    0.2650150
 364.6499939    0.2609700
 364.7000122    0.2552641
 364.7500000    0.2539744
 364.7999878    0.2547286
 364.8500061    0.2560128
 364.8999939    0.2590288
 364.9500122    0.2613822
 365.0000000    0.2740877
 365.0499878    0.2737865
 365.1000061    0.2800468
 365.1499939    0.2827043
 365.2000122    0.2885412
 365.2500000    0.2912680
 365.2999878    0.2935191
 365.3500061    0.2928079
 365.3999939    0.2959010
 365.4500122    0.2941256
 365.5000000    0.2900914
 365.5499878    0.2919417
 365.6000061    0.2888644
 365.6499939    0.2875368
 365.7000122    0.2911004
 365.7500000    0.2876697
 365.7999878    0.2902307
 365.8500061    0.2951836
 365.8999939    0.2904703
 365.9500122    0.2828682
 366.0000000    0.2757072
 366.0499878    0.2714885
 366.1000061    0.2618613
 366.1499939    0.2579623
 366.2000122    0.2532697
 366.2500000    0.2527632
 366.2999878    0.2479018
 366.3500061    0.2446148
 366.3999939    0.2413609
 366.4500122    0.2335400
 366.5000000    0.2360316
 366.5499878    0.2340738
 366.6000061    0.2367031
 366.6499939    0.2398619
 366.7000122    0.2480721
 366.7500000    0.2406497
 366.7999878    0.2378842
 366.8500061    0.2385176
 366.8999939    0.2401247
 366.9500122    0.2395990
 367.0000000    0.2430369
 367.0499878    0.2425708
 367.1000061    0.2450389
 367.1499939    0.2456180
 367.2000122    0.2470814
 367.2500000    0.2518834
 367.2999878    0.2566668
 367.3500061    0.2539593
 367.3999939    0.2590314
 367.4500122    0.2603791
 367.5000000    0.2593501
 367.5499878    0.2636904
 367.6000061    0.2674066
 367.6499939    0.2648218
 367.7000122    0.2666811
 367.7500000    0.2716581
 367.7999878    0.2799932
 367.8500061    0.2896608
 367.8999939    0.2888346
 367.9500122    0.2896338
 368.0000000    0.2959440
 368.0499878    0.2940146
 368.1000061    0.2851792
 368.1499939    0.2830206
 368.2000122    0.2836182
 368.2500000    0.2834291
 368.2999878    0.2785316
 368.3500061    0.2790637
 368.3999939    0.2821210
 368.4500122    0.2794221
 368.5000000    0.2854688
 368.5499878    0.2757733
 368.6000061    0.2797711
 368.6499939    0.2749118
 368.7000122    0.2815152
 368.7500000    0.2792924
 368.7999878    0.2811611
 368.8500061    0.2800154
 368.8999939    0.2875266
 368.9500122    0.2916642
 369.0000000    0.2962991
 369.0499878    0.2951768
 369.1000061    0.3075425
 369.1499939    0.3124317
 369.2000122    0.3165744
 369.2500000    0.3183062
 369.2999878    0.3202336
 369.3500061    0.3232836
 369.3999939    0.3229062
 369.4500122    0.3300830
 369.5000000    0.3331383
 369.5499878    0.3250331
 369.6000061    0.3351558
 369.6499939    0.3386114
 369.7000122    0.3425343
 369.7500000    0.3448955
 369.7999878    0.3465760
 369.8500061    0.3506368
 369.8999939    0.3554378
 369.9500122    0.3553844
 370.0000000    0.3549054
 370.0499878    0.3505044
 370.1000061    0.3553475
 370.1499939    0.3522277
 370.2000122    0.3504879
 370.2500000    0.3571458
 370.2999878    0.3600372
 370.3500061    0.3593929
 370.3999939    0.3688507
 370.4500122    0.3657648
 370.5000000    0.3624267
 370.5499878    0.3636819
 370.6000061    0.3624920
 370.6499939    0.3663734
 370.7000122    0.3652453
 370.7500000    0.3713998
 370.7999878    0.3712642
 370.8500061    0.3798940
 370.8999939    0.3897883
 370.9500122    0.3930491
 371.0000000    0.3970134
 371.0499878    0.4004206
 371.1000061    0.4012571
 371.1499939    0.3993297
 371.2000122    0.3994726
 371.2500000    0.3992558
 371.2999878    0.3975966
 371.3500061    0.4062628
 371.3999939    0.4107450
 371.4500122    0.4153482
 371.5000000    0.4225535
 371.5499878    0.4278281
 371.6000061    0.4286570
 371.6499939    0.4289643
 371.7000122    0.4244621
 371.7500000    0.4211921
 371.7999878    0.4227385
 371.8500061    0.4205596
 371.8999939    0.4179240
 371.9500122    0.4111156
 372.0000000    0.4060532
 372.0499878    0.3965648
 372.1000061    0.3972418
 372.1499939    0.3969271
 372.2000122    0.3996314
 372.2500000    0.4044313
 372.2999878    0.4056099
 372.3500061    0.4052022
 372.3999939    0.4052937
 372.4500122    0.4120710
 372.5000000    0.4152514
 372.5499878    0.4192243
 372.6000061    0.4154254
 372.6499939    0.4193935
 372.7000122    0.4177620
 372.7500000    0.4121141
 372.7999878    0.4054161
 372.8500061    0.4042042
 372.8999939    0.4073787
 372.9500122    0.4051145
 373.0000000    0.4075807
 373.0499878    0.4012302
 373.1000061    0.3976203
 373.1499939    0.3953479
 373.2000122    0.3970673
 373.2500000    0.3947726
 373.2999878    0.3855937
 373.3500061    0.3868089
 373.3999939    0.3799333
 373.4500122    0.3774409
 373.5000000    0.3742258
 373.5499878    0.3721339
 373.6000061    0.3709776
 373.6499939    0.3723631
 373.7000122    0.3713464
 373.7500000    0.3668295
 373.7999878    0.3708095
 373.8500061    0.3707402
 373.8999939    0.3699210
 373.9500122    0.3709083
 374.0000000    0.3617883
 374.0499878    0.3646036
 374.1000061    0.3641155
 374.1499939    0.3649054
 374.2000122    0.3657731
 374.2500000    0.3626056
 374.2999878    0.3650464
 374.3500061    0.3677420
 374.3999939    0.3626071
 374.4500122    0.3703012
 374.5000000    0.3746545
 374.5499878    0.3702391
 374.6000061    0.3714033
 374.6499939    0.3689593
 374.7000122    0.3659306
 374.7500000    0.3620860
 374.7999878    0.3641277
 374.8500061    0.3628372
 374.8999939    0.3653427
 374.9500122    0.3631076
 375.0000000    0.3641629
 375.0499878    0.3716750
 375.1000061    0.3723739
 375.1499939    0.3662066
 375.2000122    0.3657242
 375.2500000    0.3662015
 375.2999878    0.3660577
 375.3500061    0.3580910
 375.3999939    0.3544540
 375.4500122    0.3536851
 375.5000000    0.3504576
 375.5499878    0.3507498
 375.6000061    0.3476803
 375.6499939    0.3471597
 375.7000122    0.3483966
 375.7500000    0.3514106
 375.7999878    0.3536251
 375.8500061    0.3589661
 375.8999939    0.3648217
 375.9500122    0.3700513
 376.0000000    0.3709042
 376.0499878    0.3642981
 376.1000061    0.3738413
 376.1499939    0.3738159
 376.2000122    0.3789085
 376.2500000    0.3717888
 376.2999878    0.3712716
 376.3500061    0.3787761
 376.3999939    0.3842787
 376.4500122    0.3904830
 376.5000000    0.3912255
 376.5499878    0.3971322
 376.6000061    0.4010487
 376.6499939    0.4071055
 376.7000122    0.4019908
 376.7500000    0.4040048
 376.7999878    0.4065652
 376.8500061    0.4177040
 376.8999939    0.4219390
 376.9500122    0.4273337
 377.0000000    0.4253587
 377.0499878    0.4241153
 377.1000061    0.4300238
 377.1499939    0.4330239
 377.2000122    0.4298520
 377.2500000    0.4250555
 377.2999878    0.4295214
 377.3500061    0.4205830
 377.3999939    0.4191537
 377.4500122    0.4227378
 377.5000000    0.4209337
 377.5499878    0.4195338
 377.6000061    0.4163271
 377.6499939    0.4168053
 377.7000122    0.4192732
 377.7500000    0.4206365
 377.7999878    0.4221143
 377.8500061    0.4231521
 377.8999939    0.4197930
 377.9500122    0.4158808
 378.0000000    0.4103546
 378.0499878    0.4144083
 378.1000061    0.4189288
 378.1499939    0.4176577
 378.2000122    0.4185643
 378.2500000    0.4208981
 378.2999878    0.4177126
 378.3500061    0.4073666
 378.3999939    0.4078485
 378.4500122    0.4067393
 378.5000000    0.4032781
 378.5499878    0.3999365
 378.6000061    0.3953594
 378.6499939    0.3948473
 378.7000122    0.3921807
 378.7500000    0.3987322
 378.7999878    0.4052578
 378.8500061    0.4025866
 378.8999939    0.4027985
 378.9500122    0.3968966
 379.0000000    0.3935623
 379.0499878    0.3823503
 379.1000061    0.3708820
 379.1499939    0.3700089
 379.2000122    0.3761505
 379.2500000    0.3714408
 379.2999878    0.3681230
 379.3500061    0.3667687
 379.3999939    0.3596819
 379.4500122    0.3563978
 379.5000000    0.3546674
 379.5499878    0.3578830
 379.6000061    0.3530978
 379.6499939    0.3504752
 379.7000122    0.3508644
 379.7500000    0.3531810
 379.7999878    0.3523219
 379.8500061    0.3541730
 379.8999939    0.3489501
 379.9500122    0.3555813
 380.0000000    0.3501214
 380.0499878    0.3508171
 380.1000061    0.3468233
 380.1499939    0.3444293
 380.2000122    0.3340042
 380.2500000    0.3365990
 380.2999878    0.3406664
 380.3500061    0.3352252
 380.3999939    0.3355756
 380.4500122    0.3405802
 380.5000000    0.3412875
 380.5499878    0.3480724
 380.6000061    0.3497908
 380.6499939    0.3443200
 380.7000122    0.3478901
 380.7500000    0.3450583
 380.7999878    0.3441187
 380.8500061    0.3421107
 380.8999939    0.3495973
 380.9500122    0.3604296
 381.0000000    0.3709435
 381.0499878    0.3761209
 381.1000061    0.3798693
 381.1499939    0.3769534
 381.2000122    0.3835120
 381.2500000    0.3788566
 381.2999878    0.3798759
 381.3500061    0.3820547
 381.3999939    0.3901187
 381.4500122    0.3851059
 381.5000000    0.3806719
 381.5499878    0.3772578
 381.6000061    0.3746193
 381.6499939    0.3633406
 381.7000122    0.3648320
 381.7500000    0.3719544
 381.7999878    0.3793981
 381.8500061    0.3878183
 381.8999939    0.3879300
 381.9500122    0.3869071
 382.0000000    0.3856133
 382.0499878    0.3939411
 382.1000061    0.3939602
 382.1499939    0.3901703
 382.2000122    0.3933718
 382.2500000    0.3982736
 382.2999878    0.3937283
 382.3500061    0.3942806
 382.3999939    0.3927789
 382.4500122    0.3870088
 382.5000000    0.3837418
 382.5499878    0.3819729
 382.6000061    0.3804228
 382.6499939    0.3830426
 382.7000122    0.3844706
 382.7500000    0.3849084
 382.7999878    0.3902640
 382.8500061    0.3871445
 382.8999939    0.3899689
 382.9500122    0.3898186
 383.0000000    0.3945993
 383.0499878    0.3979265
 383.1000061    0.3899493
 383.1499939    0.3909165
 383.2000122    0.3908833
 383.2500000    0.3944309
 383.2999878    0.3993429
 383.3500061    0.4055245
 383.3999939    0.4100884
 383.4500122    0.4132492
 383.5000000    0.4135570
 383.5499878    0.4132710
 383.6000061    0.4105631
 383.6499939    0.4026053
 383.7000122    0.3982024
 383.7500000    0.3961811
 383.7999878    0.3929268
 383.8500061    0.3864097
 383.8999939    0.3863366
 383.9500122    0.3851096
 384.0000000    0.3834272
 384.0499878    0.3801535
 384.1000061    0.3805606
 384.1499939    0.3753770
 384.2000122    0.3738185
 384.2500000    0.3753102
 384.2999878    0.3719061
 384.3500061    0.3707801
 384.3999939    0.3737495
 384.4500122    0.3755333
 384.5000000    0.3732273
 384.5499878    0.3712389
 384.6000061    0.3728217
 384.6499939    0.3754016
 384.7000122    0.3814390
 384.7500000    0.3781661
 384.7999878    0.3770344
 384.8500061    0.3792487
 384.8999939    0.3771784
 384.9500122    0.3809609
 385.0000000    0.3761168
 385.0499878    0.3783791
 385.1000061    0.3811286
 385.1499939    0.3802736
 385.2000122    0.3855549
 385.2500000    0.3903113
 385.2999878    0.3944288
 385.3500061    0.3928776
 385.3999939    0.3945361
 385.4500122    0.3910913
 385.5000000    0.3983493
 385.5499878    0.3991268
 385.6000061    0.3959766
 385.6499939    0.4002722
 385.7000122    0.4037744
 385.7500000    0.4090211
 385.7999878    0.4036079
 385.8500061    0.4065128
 385.8999939    0.4073973
 385.9500122    0.4052405
 386.0000000    0.4029384
 386.0499878    0.3998804
 386.1000061    0.3985224
 386.1499939    0.3995423
 386.2000122    0.3920076
 386.2500000    0.3945356
 386.2999878    0.3956279
 386.3500061    0.4032603
 386.3999939    0.4098734
 386.4500122    0.4081050
 386.5000000    0.4097007
 386.5499878    0.4137729
 386.6000061    0.4158719
 386.6499939    0.4189274
 386.7000122    0.4129228
 386.7500000    0.4073756
 386.7999878    0.4014556
 386.8500061    0.4001122
 386.8999939    0.4014126
 386.9500122    0.4023769
 387.0000000    0.3973107
 387.0499878    0.3869949
 387.1000061    0.3814931
 387.1499939    0.3710400
 387.2000122    0.3637413
 387.2500000    0.3614163
 387.2999878    0.3603302
 387.3500061    0.3565542
 387.3999939    0.3503283
 387.4500122    0.3501703
 387.5000000    0.3571166
 387.5499878    0.3583946
 387.6000061    0.3556556
 387.6499939    0.3541628
 387.7000122    0.3539465
 387.7500000    0.3513323
 387.7999878    0.3422919
 387.8500061    0.3412052
 387.8999939    0.3424421
 387.9500122    0.3382888
 388.0000000    0.3359635
 388.0499878    0.3337730
 388.1000061    0.3367611
 388.1499939    0.3388407
 388.2000122    0.3434558
 388.2500000    0.3483002
 388.2999878    0.3487393
 388.3500061    0.3506903
 388.3999939    0.3497217
 388.4500122    0.3531397
 388.5000000    0.3623207
 388.5499878    0.3629347
 388.6000061    0.3653194
 388.6499939    0.3609476
 388.7000122    0.3673333
 388.7500000    0.3706940
 388.7999878    0.3646806
 388.8500061    0.3676424
 388.8999939    0.3715617
 388.9500122    0.3697255
 389.0000000    0.3673410
 389.0499878    0.3616382
 389.1000061    0.3576791
 389.1499939    0.3494087
 389.2000122    0.3431270
 389.2500000    0.3414376
 389.2999878    0.3393561
 389.3500061    0.3337141
 389.3999939    0.3289342
 389.4500122    0.3203011
 389.5000000    0.3158351
 389.5499878    0.3148945
 389.6000061    0.3136892
 389.6499939    0.3169606
 389.7000122    0.3122427
 389.7500000    0.3030063
 389.7999878    0.2956399
 389.8500061    0.2930349
 389.8999939    0.2870590
 389.9500122    0.2871022
 390.0000000    0.2831269
 390.0499878    0.2823568
 390.1000061    0.2814665
 390.1499939    0.2793402
 390.2000122    0.2796024
 390.2500000    0.2821427
 390.2999878    0.2764018
 390.3500061    0.2705815
 390.3999939    0.2751530
 390.4500122    0.2724848
 390.5000000    0.2650430
 390.5499878    0.2608660
 390.6000061    0.2495006
 390.6499939    0.2431067
 390.7000122    0.2266589
 390.7500000    0.2141289
 390.7999878    0.2096633
 390.8500061    0.2057286
 390.8999939    0.2078109
 390.9500122    0.2054689
 391.0000000    0.2042351
 391.0499878    0.2061071
 391.1000061    0.1980027
 391.1499939    0.2013256
 391.2000122    0.1986937
 391.2500000    0.1932045
 391.2999878    0.1923940
 391.3500061    0.2016943
 391.3999939    0.2077505
 391.4500122    0.2067093
 391.5000000    0.2049534
 391.5499878    0.1992989
 391.6000061    0.1965253
 391.6499939    0.1985933
 391.7000122    0.1988298
 391.7500000    0.2028710
 391.7999878    0.2069602
 391.8500061    0.2064611
 391.8999939    0.2124853
 391.9500122    0.2149394
 392.0000000    0.2130076
 392.0499878    0.2113625
 392.1000061    0.2071231
 392.1499939    0.2014044
 392.2000122    0.2042325
 392.2500000    0.2037546
 392.2999878    0.2050638
 392.3500061    0.2156496
 392.3999939    0.2124843
 392.4500122    0.2212013
 392.5000000    0.2247499
 392.5499878    0.2283222
 392.6000061    0.2234403
 392.6499939    0.2295009
 392.7000122    0.2366631
 392.7500000    0.2406064
 392.7999878    0.2439923
 392.8500061    0.2463579
 392.8999939    0.2503177
 392.9500122    0.2542489
 393.0000000    0.2693139
 393.0499878    0.2665747
 393.1000061    0.2613705
 393.1499939    0.2538851
 393.2000122    0.2488367
 393.2500000    0.2460834
 393.2999878    0.2477936
 393.3500061    0.2484058
 393.3999939    0.2500942
 393.4500122    0.2465639
 393.5000000    0.2413090
 393.5499878    0.2430885
 393.6000061    0.2455359
 393.6499939    0.2499809
 393.7000122    0.2518506
 393.7500000    0.2593357
 393.7999878    0.2559635
 393.8500061    0.2527252
 393.8999939    0.2508111
 393.9500122    0.2455309
 394.0000000    0.2418968
 394.0499878    0.2427236
 394.1000061    0.2379051
 394.1499939    0.2364376
 394.2000122    0.2408587
 394.2500000    0.2485519
 394.2999878    0.2492987
 394.3500061    0.2569272
 394.3999939    0.2538247
 394.4500122    0.2531511
 394.5000000    0.2516853
 394.5499878    0.2544366
 394.6000061    0.2494736
 394.6499939    0.2470026
 394.7000122    0.2449269
 394.7500000    0.2363804
 394.7999878    0.2288645
 394.8500061    0.2268494
 394.8999939    0.2295044
 394.9500122    0.2270170
 395.0000000    0.2238325
 395.0499878    0.2183222
 395.1000061    0.2175114
 395.1499939    0.2162441
 395.2000122    0.2115800
 395.2500000    0.2124289
 395.2999878    0.2099279
 395.3500061    0.2053477
 395.3999939    0.2067539
 395.4500122    0.2168123
 395.5000000    0.2256944
 395.5499878    0.2341616
 395.6000061    0.2348840
 395.6499939    0.2450902
 395.7000122    0.2442987
 395.7500000    0.2535908
 395.7999878    0.2532583
 395.8500061    0.2538357
 395.8999939    0.2495702
 395.9500122    0.2436843
 396.0000000    0.2426406
 396.0499878    0.2378006
 396.1000061    0.2330115
 396.1499939    0.2332050
 396.2000122    0.2289907
 396.2500000    0.2275415
 396.2999878    0.2290863
 396.3500061    0.2287254
 396.3999939    0.2318222
 396.4500122    0.2369032
 396.5000000    0.2354763
 396.5499878    0.2304978
 396.6000061    0.2252241
 396.6499939    0.2187857
 396.7000122    0.2257843
 396.7500000    0.2239755
 396.7999878    0.2244767
 396.8500061    0.2263836
 396.8999939    0.2263448
 396.9500122    0.2264164
 397.0000000    0.2221366
 397.0499878    0.2215013
 397.1000061    0.2301645
 397.1499939    0.2356814
 397.2000122    0.2433971
 397.2500000    0.2563839
 397.2999878    0.2645163
 397.3500061    0.2641300
 397.3999939    0.2655929
 397.4500122    0.2583314
 397.5000000    0.2611725
 397.5499878    0.2685770
 397.6000061    0.2649195
 397.6499939    0.2682030
 397.7000122    0.2746772
 397.7500000    0.2818127
 397.7999878    0.2753066
 397.8500061    0.2716459
 397.8999939    0.2731337
 397.9500122    0.2668563
 398.0000000    0.2648011
 398.0499878    0.2680943
 398.1000061    0.2721621
 398.1499939    0.2702460
 398.2000122    0.2757241
 398.2500000    0.2816725
 398.2999878    0.2901331
 398.3500061    0.2945151
 398.3999939    0.2930923
 398.4500122    0.2898029
 398.5000000    0.2842953
 398.5499878    0.2828082
 398.6000061    0.2813009
 398.6499939    0.2741077
 398.7000122    0.2645063
 398.7500000    0.2739573
 398.7999878    0.2683005
 398.8500061    0.2788472
 398.8999939    0.2780755
 398.9500122    0.2796311
 399.0000000    0.2898572
 399.0499878    0.2907136
 399.1000061    0.2920628
 399.1499939    0.2941521
 399.2000122    0.2894804
 399.2500000    0.2859390
 399.2999878    0.2901325
 399.3500061    0.2884116
 399.3999939    0.2911657
 399.4500122    0.2857643
 399.5000000    0.2727437
 399.5499878    0.2650926
 399.6000061    0.2675526
 399.6499939    0.2656700
 399.7000122    0.2642404
 399.7500000    0.2564811
 399.7999878    0.2556997
 399.8500061    0.2556691
 399.8999939    0.2582997
 399.9500122    0.2600430
 400.0000000    0.2612102
 400.0499878    0.2618812
 400.1000061    0.2625569
 400.1499939    0.2648230
 400.2000122    0.2692265
 400.2500000    0.2679656
 400.2999878    0.2624639
 400.3500061    0.2612355
 400.3999939    0.2675472
 400.4500122    0.2618391
 400.5000000    0.2589168
 400.5499878    0.2570246
 400.6000061    0.2522869
 400.6499939    0.2423547
 400.7000122    0.2471428
 400.7500000    0.2453436
 400.7999878    0.2449802
 400.8500061    0.2436192
 400.8999939    0.2522101
 400.9500122    0.2479085
 401.0000000    0.2538447
 401.0499878    0.2498989
 401.1000061    0.2465869
 401.1499939    0.2477419
 401.2000122    0.2458710
 401.2500000    0.2431734
 401.2999878    0.2405448
 401.3500061    0.2500525
 401.3999939    0.2514459
 401.4500122    0.2469920
 401.5000000    0.2473601
 401.5499878    0.2496882
 401.6000061    0.2540925
 401.6499939    0.2530783
 401.7000122    0.2565084
 401.7500000    0.2599313
 401.7999878    0.2628951
 401.8500061    0.2692485
 401.8999939    0.2706561
 401.9500122    0.2741028
 402.0000000    0.2719932
 402.0499878    0.2715736
 402.1000061    0.2827551
 402.1499939    0.2802185
 402.2000122    0.2859564
 402.2500000    0.2871425
 402.2999878    0.2923303
 402.3500061    0.2926269
 402.3999939    0.2963880
 402.4500122    0.2948110
 402.5000000    0.2986051
 402.5499878    0.2980450
 402.6000061    0.3016061
 402.6499939    0.2981595
 402.7000122    0.3000804
 402.7500000    0.3006594
 402.7999878    0.3009554
 402.8500061    0.3106286
 402.8999939    0.3138280
 402.9500122    0.3125987
 403.0000000    0.3133433
 403.0499878    0.3166031
 403.1000061    0.3194939
 403.1499939    0.3221119
 403.2000122    0.3235404
 403.2500000    0.3233377
 403.2999878    0.3229258
 403.3500061    0.3159654
 403.3999939    0.3123613
 403.4500122    0.3119789
 403.5000000    0.3142889
 403.5499878    0.3103615
 403.6000061    0.3121808
 403.6499939    0.3152825
 403.7000122    0.3126759
 403.7500000    0.3151707
 403.7999878    0.3120325
 403.8500061    0.3089773
 403.8999939    0.3100898
 403.9500122    0.3040532
 404.0000000    0.3007200
 404.0499878    0.3053494
 404.1000061    0.3076338
 404.1499939    0.3105566
 404.2000122    0.3066118
 404.2500000    0.3077732
 404.2999878    0.3125420
 404.3500061    0.3133221
 404.3999939    0.3167068
 404.4500122    0.3186540
 404.5000000    0.3170274
 404.5499878    0.3133611
 404.6000061    0.3146743
 404.6499939    0.3073161
 404.7000122    0.3100546
 404.7500000    0.3092418
 404.7999878    0.3046367
 404.8500061    0.3002848
 404.8999939    0.2853271
 404.9500122    0.2826015
 405.0000000    0.2763493
 405.0499878    0.2785101
 405.1000061    0.2676558
 405.1499939    0.2590704
 405.2000122    0.2632115
 405.2500000    0.2606439
 405.2999878    0.2612000
 405.3500061    0.2638922
 405.3999939    0.2552197
 405.4500122    0.2621096
 405.5000000    0.2618057
 405.5499878    0.2607777
 405.6000061    0.2577128
 405.6499939    0.2632839
 405.7000122    0.2720900
 405.7500000    0.2729372
 405.7999878    0.2699822
 405.8500061    0.2707829
 405.8999939    0.2749602
 405.9500122    0.2738421
 406.0000000    0.2747538
 406.0499878    0.2810205
 406.1000061    0.2818932
 406.1499939    0.2735711
 406.2000122    0.2687328
 406.2500000    0.2617410
 406.2999878    0.2652640
 406.3500061    0.2617290
 406.3999939    0.2657388
 406.4500122    0.2662060
 406.5000000    0.2694740
 406.5499878    0.2688179
 406.6000061    0.2670575
 406.6499939    0.2610693
 406.7000122    0.2586420
 406.7500000    0.2621018
 406.7999878    0.2683157
 406.8500061    0.2627053
 406.8999939    0.2580316
 406.9500122    0.2586097
 407.0000000    0.2596485
 407.0499878    0.2540415
 407.1000061    0.2513643
 407.1499939    0.2577973
 407.2000122    0.2548961
 407.2500000    0.2558593
 407.2999878    0.2623789
 407.3500061    0.2642102
 407.3999939    0.2623221
 407.4500122    0.2626860
 407.5000000    0.2640381
 407.5499878    0.2662466
 407.6000061    0.2703526
 407.6499939    0.2778253
 407.7000122    0.2847039
 407.7500000    0.2850348
 407.7999878    0.2924885
 407.8500061    0.2898505
 407.8999939    0.2992674
 407.9500122    0.3021743
 408.0000000    0.3055363
 408.0499878    0.3072847
 408.1000061    0.3107466
 408.1499939    0.3085010
 408.2000122    0.3185879
 408.2500000    0.3172821
 408.2999878    0.3245894
 408.3500061    0.3205330
 408.3999939    0.3239599
 408.4500122    0.3245364
 408.5000000    0.3215941
 408.5499878    0.3227065
 408.6000061    0.3270222
 408.6499939    0.3297493
 408.7000122    0.3335113
 408.7500000    0.3315936
 408.7999878    0.3380312
 408.8500061    0.3428975
 408.8999939    0.3385330
 408.9500122    0.3374748
 409.0000000    0.3389979
 409.0499878    0.3350252
 409.1000061    0.3334245
 409.1499939    0.3367590
 409.2000122    0.3449459
 409.2500000    0.3444573
 409.2999878    0.3480621
 409.3500061    0.3496503
 409.3999939    0.3477883
 409.4500122    0.3470977
 409.5000000    0.3423626
 409.5499878    0.3318765
 409.6000061    0.3244054
 409.6499939    0.3269228
 409.7000122    0.3171172
 409.7500000    0.3170058
 409.7999878    0.3170878
 409.8500061    0.3227904
 409.8999939    0.3202546
 409.9500122    0.3131889
 410.0000000    0.3064542
 410.0499878    0.3060409
 410.1000061    0.3053671
 410.1499939    0.3086313
 410.2000122    0.3064148
 410.2500000    0.3048319
 410.2999878    0.3122763
 410.3500061    0.3123567
 410.3999939    0.3111778
 410.4500122    0.3208410
 410.5000000    0.3315603
 410.5499878    0.3325183
 410.6000061    0.3351050
 410.6499939    0.3437679
 410.7000122    0.3396340
 410.7500000    0.3340106
 410.7999878    0.3355521
 410.8500061    0.3390513
 410.8999939    0.3447401
 410.9500122    0.3441271
 411.0000000    0.3488632
 411.0499878    0.3545276
 411.1000061    0.3604882
 411.1499939    0.3698114
 411.2000122    0.3734035
 411.2500000    0.3737290
 411.2999878    0.3747356
 411.3500061    0.3823509
 411.3999939    0.3831533
 411.4500122    0.3851424
 411.5000000    0.3869515
 411.5499878    0.3778383
 411.6000061    0.3780564
 411.6499939    0.3788057
 411.7000122    0.3771403
 411.7500000    0.3686480
 411.7999878    0.3678999
 411.8500061    0.3608502
 411.8999939    0.3522424
 411.9500122    0.3508474
 412.0000000    0.3524316
 412.0499878    0.3506575
 412.1000061    0.3592709
 412.1499939    0.3554703
 412.2000122    0.3457578
 412.2500000    0.3520768
 412.2999878    0.3499244
 412.3500061    0.3433600
 412.3999939    0.3473327
 412.4500122    0.3457445
 412.5000000    0.3494810
 412.5499878    0.3526861
 412.6000061    0.3546816
 412.6499939    0.3510656
 412.7000122    0.3431886
 412.7500000    0.3421397
 412.7999878    0.3375827
 412.8500061    0.3354474
 412.8999939    0.3330452
 412.9500122    0.3274678
 413.0000000    0.3350728
 413.0499878    0.3406004
 413.1000061    0.3449085
 413.1499939    0.3507366
 413.2000122    0.3482858
 413.2500000    0.3585015
 413.2999878    0.3542546
 413.3500061    0.3588527
 413.3999939    0.3577615
 413.4500122    0.3591159
 413.5000000    0.3582747
 413.5499878    0.3554873
 413.6000061    0.3561299
 413.6499939    0.3592121
 413.7000122    0.3573409
 413.7500000    0.3581798
 413.7999878    0.3589274
 413.8500061    0.3533126
 413.8999939    0.3512090
 413.9500122    0.3477801
 414.0000000    0.3497874
 414.0499878    0.3527356
 414.1000061    0.3514915
 414.1499939    0.3488534
 414.2000122    0.3487217
 414.2500000    0.3476098
 414.2999878    0.3400636
 414.3500061    0.3407532
 414.3999939    0.3288226
 414.4500122    0.3194698
 414.5000000    0.3189207
 414.5499878    0.3054663
 414.6000061    0.3089573
 414.6499939    0.3192614
 414.7000122    0.3265153
 414.7500000    0.3274931
 414.7999878    0.3382437
 414.8500061    0.3425915
 414.8999939    0.3473294
 414.9500122    0.3481326
 415.0000000    0.3486751
 415.0499878    0.3489790
 415.1000061    0.3541209
 415.1499939    0.3615408
 415.2000122    0.3685742
 415.2500000    0.3741339
 415.2999878    0.3803212
 415.3500061    0.3807665
 415.3999939    0.3830784
 415.4500122    0.3836527
 415.5000000    0.3810352
 415.5499878    0.3931630
 415.6000061    0.3917077
 415.6499939    0.3851333
 415.7000122    0.3892263
 415.7500000    0.3857037
 415.7999878    0.3832167
 415.8500061    0.3783709
 415.8999939    0.3793446
 415.9500122    0.3721285
 416.0000000    0.3702853
 416.0499878    0.3678060
 416.1000061    0.3707148
 416.1499939    0.3629720
 416.2000122    0.3623087
 416.2500000    0.3646964
 416.2999878    0.3717349
 416.3500061    0.3632552
 416.3999939    0.3628649
 416.4500122    0.3656377
 416.5000000    0.3623517
 416.5499878    0.3649857
 416.6000061    0.3668452
 416.6499939    0.3760964
 416.7000122    0.3782893
 416.7500000    0.3660957
 416.7999878    0.3640840
 416.8500061    0.3641943
 416.8999939    0.3630041
 416.9500122    0.3566230
 417.0000000    0.3591535
 417.0499878    0.3518887
 417.1000061    0.3504438
 417.1499939    0.3489937
 417.2000122    0.3415719
 417.2500000    0.3419273
 417.2999878    0.3399731
 417.3500061    0.3391062
 417.3999939    0.3420226
 417.4500122    0.3421845
 417.5000000    0.3463137
 417.5499878    0.3461129
 417.6000061    0.3463748
 417.6499939    0.3413002
 417.7000122    0.3329928
 417.7500000    0.3293629
 417.7999878    0.3283483
 417.8500061    0.3305310
 417.8999939    0.3223692
 417.9500122    0.3191249
 418.0000000    0.3191275
 418.0499878    0.3137575
 418.1000061    0.3057560
 418.1499939    0.3078582
 418.2000122    0.3090793
 418.2500000    0.3155383
 418.2999878    0.3164682
 418.3500061    0.3185560
 418.3999939    0.3159801
 418.4500122    0.3118279
 418.5000000    0.3133581
 418.5499878    0.3121958
 418.6000061    0.3208796
 418.6499939    0.3243870
 418.7000122    0.3273167
 418.7500000    0.3315974
 418.7999878    0.3375546
 418.8500061    0.3386061
 418.8999939    0.3429746
 418.9500122    0.3430079
 419.0000000    0.3467891
 419.0499878    0.3405250
 419.1000061    0.3376916
 419.1499939    0.3275225
 419.2000122    0.3268530
 419.2500000    0.3250178
 419.2999878    0.3261902
 419.3500061    0.3209257
 419.3999939    0.3214250
 419.4500122    0.3174816
 419.5000000    0.3144884
 419.5499878    0.3171316
 419.6000061    0.3111742
 419.6499939    0.3097745
 419.7000122    0.3111559
 419.7500000    0.3086340
 419.7999878    0.3138550
 419.8500061    0.3098285
 419.8999939    0.3083344
 419.9500122    0.3105645
 420.0000000    0.3051703
 420.0499878    0.3042086
 420.1000061    0.3108708
 420.1499939    0.3041813
 420.2000122    0.2960939
 420.2500000    0.2976269
 420.2999878    0.2949137
 420.3500061    0.2933812
 420.3999939    0.2953689
 420.4500122    0.2996037
 420.5000000    0.3059524
 420.5499878    0.3083800
 420.6000061    0.3146963
 420.6499939    0.3182781
 420.7000122    0.3224875
 420.7500000    0.3298034
 420.7999878    0.3274866
 420.8500061    0.3284059
 420.8999939    0.3321070
 420.9500122    0.3302993
 421.0000000    0.3317147
 421.0499878    0.3380518
 421.1000061    0.3416823
 421.1499939    0.3480932
 421.2000122    0.3532086
 421.2500000    0.3494016
 421.2999878    0.3499035
 421.3500061    0.3533907
 421.3999939    0.3539040
 421.4500122    0.3600739
 421.5000000    0.3678733
 421.5499878    0.3725035
 421.6000061    0.3786694
 421.6499939    0.3844415
 421.7000122    0.3888807
 421.7500000    0.3951108
 421.7999878    0.3959946
 421.8500061    0.4014111
 421.8999939    0.4010890
 421.9500122    0.4029007
 422.0000000    0.3996321
 422.0499878    0.3960903
 422.1000061    0.3937074
 422.1499939    0.3963023
 422.2000122    0.3884811
 422.2500000    0.3910739
 422.2999878    0.3837472
 422.3500061    0.3880159
 422.3999939    0.3879855
 422.4500122    0.3936609
 422.5000000    0.3921206
 422.5499878    0.3852212
 422.6000061    0.3886895
 422.6499939    0.3932838
 422.7000122    0.3919309
 422.7500000    0.3953682
 422.7999878    0.3974575
 422.8500061    0.3968444
 422.8999939    0.3959891
 422.9500122    0.3960725
 423.0000000    0.4007893
 423.0499878    0.3980848
 423.1000061    0.3980627
 423.1499939    0.3899998
 423.2000122    0.3883395
 423.2500000    0.3892108
 423.2999878    0.3818389
 423.3500061    0.3804911
 423.3999939    0.3735098
 423.4500122    0.3724069
 423.5000000    0.3728483
 423.5499878    0.3758217
 423.6000061    0.3735057
 423.6499939    0.3738813
 423.7000122    0.3791750
 423.7500000    0.3719834
 423.7999878    0.3715208
 423.8500061    0.3707892
 423.8999939    0.3617988
 423.9500122    0.3617741
 424.0000000    0.3613737
 424.0499878    0.3588255
 424.1000061    0.3582432
 424.1499939    0.3600931
 424.2000122    0.3704782
 424.2500000    0.3656140
 424.2999878    0.3634353
 424.3500061    0.3611085
 424.3999939    0.3550056
 424.4500122    0.3493956
 424.5000000    0.3433423
 424.5499878    0.3406995
 424.6000061    0.3383356
 424.6499939    0.3271979
 424.7000122    0.3184508
 424.7500000    0.3108928
 424.7999878    0.3001454
 424.8500061    0.2924055
 424.8999939    0.2817614
 424.9500122    0.2741143
 425.0000000    0.2671156
 425.0499878    0.2581208
 425.1000061    0.2537670
 425.1499939    0.2502169
 425.2000122    0.2398599
 425.2500000    0.2351499
 425.2999878    0.2306897
 425.3500061    0.2207659
 425.3999939    0.2259795
 425.4500122    0.2299739
 425.5000000    0.2310857
 425.5499878    0.2303643
 425.6000061    0.2298347
 425.6499939    0.2347348
 425.7000122    0.2356884
 425.7500000    0.2349693
 425.7999878    0.2400421
 425.8500061    0.2558270
 425.8999939    0.2669272
 425.9500122    0.2711694
 426.0000000    0.2718520
 426.0499878    0.2722752
 426.1000061    0.2763700
 426.1499939    0.2834287
 426.2000122    0.2838143
 426.2500000    0.2840810
 426.2999878    0.2801193
 426.3500061    0.2797420
 426.3999939    0.2787162
 426.4500122    0.2766832
 426.5000000    0.2660315
 426.5499878    0.2588567
 426.6000061    0.2533155
 426.6499939    0.2464465
 426.7000122    0.2426206
 426.7500000    0.2396975
 426.7999878    0.2350263
 426.8500061    0.2278559
 426.8999939    0.2263407
 426.9500122    0.2297443
 427.0000000    0.2285594
 427.0499878    0.2302201
 427.1000061    0.2350794
 427.1499939    0.2415941
 427.2000122    0.2406827
 427.2500000    0.2493972
 427.2999878    0.2516890
 427.3500061    0.2521565
 427.3999939    0.2516730
 427.4500122    0.2407375
 427.5000000    0.2392026
 427.5499878    0.2369377
 427.6000061    0.2379854
 427.6499939    0.2340827
 427.7000122    0.2362429
 427.7500000    0.2371499
 427.7999878    0.2299542
 427.8500061    0.2201518
 427.8999939    0.2167745
 427.9500122    0.2303788
 428.0000000    0.2325342
 428.0499878    0.2402964
 428.1000061    0.2434844
 428.1499939    0.2491006
 428.2000122    0.2524604
 428.2500000    0.2505421
 428.2999878    0.2504390
 428.3500061    0.2544170
 428.3999939    0.2614914
 428.4500122    0.2679288
 428.5000000    0.2626148
 428.5499878    0.2636298
 428.6000061    0.2599552
 428.6499939    0.2547042
 428.7000122    0.2474982
 428.7500000    0.2507360
 428.7999878    0.2464128
 428.8500061    0.2441078
 428.8999939    0.2416531
 428.9500122    0.2479336
 429.0000000    0.2517339
 429.0499878    0.2461590
 429.1000061    0.2474807
 429.1499939    0.2542431
 429.2000122    0.2592353
 429.2500000    0.2577201
 429.2999878    0.2519288
 429.3500061    0.2527569
 429.3999939    0.2532790
 429.4500122    0.2586302
 429.5000000    0.2560812
 429.5499878    0.2630391
 429.6000061    0.2655942
 429.6499939    0.2706697
 429.7000122    0.2725429
 429.7500000    0.2699203
 429.7999878    0.2703184
 429.8500061    0.2725897
 429.8999939    0.2793936
 429.9500122    0.2845645
 430.0000000    0.2879927
 430.0499878    0.2942896
 430.1000061    0.2906907
 430.1499939    0.2845018
 430.2000122    0.2791095
 430.2500000    0.2863834
 430.2999878    0.2847838
 430.3500061    0.2855678
 430.3999939    0.2834897
 430.4500122    0.2776176
 430.5000000    0.2784243
 430.5499878    0.2750418
 430.6000061    0.2709452
 430.6499939    0.2735746
 430.7000122    0.2709915
 430.7500000    0.2608828
 430.7999878    0.2654612
 430.8500061    0.2664414
 430.8999939    0.2735716
 430.9500122    0.2776962
 431.0000000    0.2702648
 431.0499878    0.2676907
 431.1000061    0.2601373
 431.1499939    0.2558280
 431.2000122    0.2479162
 431.2500000    0.2489721
 431.2999878    0.2504399
 431.3500061    0.2453901
 431.3999939    0.2467275
 431.4500122    0.2525747
 431.5000000    0.2621939
 431.5499878    0.2724688
 431.6000061    0.2717478
 431.6499939    0.2772679
 431.7000122    0.2810849
 431.7500000    0.2780738
 431.7999878    0.2811004
 431.8500061    0.2809493
 431.8999939    0.2741936
 431.9500122    0.2726344
 432.0000000    0.2698078
 432.0499878    0.2715648
 432.1000061    0.2726792
 432.1499939    0.2791861
 432.2000122    0.2778836
 432.2500000    0.2806595
 432.2999878    0.2838847
 432.3500061    0.2943251
 432.3999939    0.3004752
 432.4500122    0.2966177
 432.5000000    0.2996782
 432.5499878    0.2973600
 432.6000061    0.2929241
 432.6499939    0.2905553
 432.7000122    0.2955019
 432.7500000    0.2908185
 432.7999878    0.2870072
 432.8500061    0.2890932
 432.8999939    0.2908041
 432.9500122    0.2897434
 433.0000000    0.2920703
 433.0499878    0.2879937
 433.1000061    0.2981365
 433.1499939    0.3033980
 433.2000122    0.3072581
 433.2500000    0.3098415
 433.2999878    0.3142699
 433.3500061    0.3096989
 433.3999939    0.3086777
 433.4500122    0.3131955
 433.5000000    0.3117559
 433.5499878    0.3135180
 433.6000061    0.3209007
 433.6499939    0.3272925
 433.7000122    0.3312443
 433.7500000    0.3255907
 433.7999878    0.3313938
 433.8500061    0.3346474
 433.8999939    0.3334364
 433.9500122    0.3368393
 434.0000000    0.3278412
 434.0499878    0.3323507
 434.1000061    0.3356359
 434.1499939    0.3335338
 434.2000122    0.3266197
 434.2500000    0.3275473
 434.2999878    0.3264744
 434.3500061    0.3266208
 434.3999939    0.3244318
 434.4500122    0.3321505
 434.5000000    0.3345810
 434.5499878    0.3409232
 434.6000061    0.3410669
 434.6499939    0.3405171
 434.7000122    0.3489375
 434.7500000    0.3433572
 434.7999878    0.3416983
 434.8500061    0.3393510
 434.8999939    0.3404806
 434.9500122    0.3373953
 435.0000000    0.3400420
 435.0499878    0.3390811
 435.1000061    0.3377647
 435.1499939    0.3317555
 435.2000122    0.3325762
 435.2500000    0.3309335
 435.2999878    0.3289422
 435.3500061    0.3327030
 435.3999939    0.3400213
 435.4500122    0.3453507
 435.5000000    0.3499299
 435.5499878    0.3511805
 435.6000061    0.3556537
 435.6499939    0.3551580
 435.7000122    0.3501248
 435.7500000    0.3515200
 435.7999878    0.3523888
 435.8500061    0.3540217
 435.8999939    0.3644579
 435.9500122    0.3644309
 436.0000000    0.3700463
 436.0499878    0.3752918
 436.1000061    0.3855058
 436.1499939    0.3893718
 436.2000122    0.3960625
 436.2500000    0.3990815
 436.2999878    0.4034369
 436.3500061    0.4072495
 436.3999939    0.4039368
 436.4500122    0.3987182
 436.5000000    0.4031709
 436.5499878    0.3973297
 436.6000061    0.3902695
 436.6499939    0.3901560
 436.7000122    0.3934306
 436.7500000    0.3878137
 436.7999878    0.3871766
 436.8500061    0.3853836
 436.8999939    0.3840066
 436.9500122    0.3898787
 437.0000000    0.3986667
 437.0499878    0.4035304
 437.1000061    0.4072523
 437.1499939    0.4156664
 437.2000122    0.4195544
 437.2500000    0.4287764
 437.2999878    0.4379643
 437.3500061    0.4480185
 437.3999939    0.4496215
 437.4500122    0.4524308
 437.5000000    0.4534135
 437.5499878    0.4535423
 437.6000061    0.4519555
 437.6499939    0.4569041
 437.7000122    0.4597067
 437.7500000    0.4652561
 437.7999878    0.4675741
 437.8500061    0.4723944
 437.8999939    0.4715544
 437.9500122    0.4737796
 438.0000000    0.4791419
 438.0499878    0.4881128
 438.1000061    0.4943597
 438.1499939    0.5025974
 438.2000122    0.4967234
 438.2500000    0.4979463
 438.2999878    0.4989479
 438.3500061    0.4963729
 438.3999939    0.4914328
 438.4500122    0.4867410
 438.5000000    0.4867891
 438.5499878    0.4906264
 438.6000061    0.4939684
 438.6499939    0.4872918
 438.7000122    0.4825954
 438.7500000    0.4856521
 438.7999878    0.4849803
 438.8500061    0.4813106
 438.8999939    0.4829516
 438.9500122    0.4863363
 439.0000000    0.4789455
 439.0499878    0.4758942
 439.1000061    0.4788550
 439.1499939    0.4736686
 439.2000122    0.4735148
 439.2500000    0.4666407
 439.2999878    0.4636331
 439.3500061    0.4639133
 439.3999939    0.4590802
 439.4500122    0.4569733
 439.5000000    0.4465826
 439.5499878    0.4397601
 439.6000061    0.4329229
 439.6499939    0.4257831
 439.7000122    0.4252627
 439.7500000    0.4207760
 439.7999878    0.4172115
 439.8500061    0.4148226
 439.8999939    0.4149410
 439.9500122    0.4205803
 440.0000000    0.4162799
 440.0499878    0.4167920
 440.1000061    0.4122646
 440.1499939    0.4110380
 440.2000122    0.4119160
 440.2500000    0.4162367
 440.2999878    0.4157679
 440.3500061    0.4115666
 440.3999939    0.4072816
 440.4500122    0.4051464
 440.5000000    0.3954575
 440.5499878    0.3805019
 440.6000061    0.3737175
 440.6499939    0.3665780
 440.7000122    0.3637341
 440.7500000    0.3516642
 440.7999878    0.3461561
 440.8500061    0.3374227
 440.8999939    0.3301338
 440.9500122    0.3271007
 441.0000000    0.3274477
 441.0499878    0.3292936
 441.1000061    0.3284796
 441.1499939    0.3209667
 441.2000122    0.3224977
 441.2500000    0.3182918
 441.2999878    0.3155056
 441.3500061    0.3068253
 441.3999939    0.2961368
 441.4500122    0.2990935
 441.5000000    0.2955400
 441.5499878    0.2956641
 441.6000061    0.2900098
 441.6499939    0.2928851
 441.7000122    0.2865501
 441.7500000    0.2823407
 441.7999878    0.2802461
 441.8500061    0.2840538
 441.8999939    0.2874426
 441.9500122    0.2858299
 442.0000000    0.2848199
 442.0499878    0.2889858
 442.1000061    0.2929740
 442.1499939    0.2893422
 442.2000122    0.2851558
 442.2500000    0.2867338
 442.2999878    0.2802564
 442.3500061    0.2750723
 442.3999939    0.2791303
 442.4500122    0.2829872
 442.5000000    0.2803542
 442.5499878    0.2748765
 442.6000061    0.2863832
 442.6499939    0.2872358
 442.7000122    0.2959843
 442.7500000    0.2965979
 442.7999878    0.3076211
 442.8500061    0.3131489
 442.8999939    0.3172570
 442.9500122    0.3278336
 443.0000000    0.3282574
 443.0499878    0.3286063
 443.1000061    0.3257483
 443.1499939    0.3237230
 443.2000122    0.3242646
 443.2500000    0.3195951
 443.2999878    0.3219433
 443.3500061    0.3184470
 443.3999939    0.3161952
 443.4500122    0.3080523
 443.5000000    0.3046423
 443.5499878    0.2987839
 443.6000061    0.3000270
 443.6499939    0.2980904
 443.7000122    0.3022823
 443.7500000    0.3100671
 443.7999878    0.3207112
 443.8500061    0.3260151
 443.8999939    0.3267327
 443.9500122    0.3250610
 444.0000000    0.3228108
 444.0499878    0.3330998
 444.1000061    0.3415365
 444.1499939    0.3460329
 444.2000122    0.3537227
 444.2500000    0.3590264
 444.2999878    0.3555946
 444.3500061    0.3526962
 444.3999939    0.3582438
 444.4500122    0.3616734
 444.5000000    0.3659918
 444.5499878    0.3644756
 444.6000061    0.3635239
 444.6499939    0.3600767
 444.7000122    0.3436520
 444.7500000    0.3410844
 444.7999878    0.3344933
 444.8500061    0.3333685
 444.8999939    0.3309356
 444.9500122    0.3261495
 445.0000000    0.3254003
 445.0499878    0.3220091
 445.1000061    0.3228298
 445.1499939    0.3204129
 445.2000122    0.3225756
 445.2500000    0.3188816
 445.2999878    0.3156005
 445.3500061    0.3240560
 445.3999939    0.3205375
 445.4500122    0.3162279
 445.5000000    0.3136230
 445.5499878    0.3134004
 445.6000061    0.3072913
 445.6499939    0.3028696
 445.7000122    0.2988370
 445.7500000    0.2928379
 445.7999878    0.2893221
 445.8500061    0.2859783
 445.8999939    0.2924852
 445.9500122    0.2970013
 446.0000000    0.2958190
 446.0499878    0.3001668
 446.1000061    0.3010313
 446.1499939    0.3020619
 446.2000122    0.3050643
 446.2500000    0.3049163
 446.2999878    0.3067780
 446.3500061    0.3106582
 446.3999939    0.3212346
 446.4500122    0.3230877
 446.5000000    0.3229848
 446.5499878    0.3212684
 446.6000061    0.3335697
 446.6499939    0.3325799
 446.7000122    0.3437694
 446.7500000    0.3477141
 446.7999878    0.3492595
 446.8500061    0.3518912
 446.8999939    0.3558271
 446.9500122    0.3609313
 447.0000000    0.3656715
 447.0499878    0.3675318
 447.1000061    0.3751605
 447.1499939    0.3778763
 447.2000122    0.3796225
 447.2500000    0.3724499
 447.2999878    0.3674679
 447.3500061    0.3698531
 447.3999939    0.3550119
 447.4500122    0.3475518
 447.5000000    0.3366759
 447.5499878    0.3237188
 447.6000061    0.3143903
 447.6499939    0.3084673
 447.7000122    0.3026909
 447.7500000    0.3021859
 447.7999878    0.2987941
 447.8500061    0.2961195
 447.8999939    0.2929136
 447.9500122    0.2900389
 448.0000000    0.2849037
 448.0499878    0.2814982
 448.1000061    0.2755216
 448.1499939    0.2764308
 448.2000122    0.2750751
 448.2500000    0.2748943
 448.2999878    0.2694992
 448.3500061    0.2764029
 448.3999939    0.2699502
 448.4500122    0.2638834
 448.5000000    0.2620395
 448.5499878    0.2624049
 448.6000061    0.2670112
 448.6499939    0.2707735
 448.7000122    0.2654404
 448.7500000    0.2627369
 448.7999878    0.2658152
 448.8500061    0.2590282
 448.8999939    0.2622734
 448.9500122    0.2682757
 449.0000000    0.2677353
 449.0499878    0.2706006
 449.1000061    0.2724199
 449.1499939    0.2786247
 449.2000122    0.2774041
 449.2500000    0.2746535
 449.2999878    0.2731884
 449.3500061    0.2695916
 449.3999939    0.2628003
 449.4500122    0.2680331
 449.5000000    0.2677286
 449.5499878    0.2661389
 449.6000061    0.2804307
 449.6499939    0.2792970
 449.7000122    0.2784579
 449.7500000    0.2755030
 449.7999878    0.2816014
 449.8500061    0.2870197
 449.8999939    0.2848877
 449.9500122    0.2842750
 450.0000000    0.2850205
 450.0499878    0.2866736
 450.1000061    0.2886880
 450.1499939    0.2921405
 450.2000122    0.2947168
 450.2500000    0.2961049
 450.2999878    0.3000935
 450.3500061    0.2948070
 450.3999939    0.2962178
 450.4500122    0.2940836
 450.5000000    0.2913829
 450.5499878    0.2879768
 450.6000061    0.2850562
 450.6499939    0.2823808
 450.7000122    0.2841769
 450.7500000    0.2861031
 450.7999878    0.2919074
 450.8500061    0.2897575
 450.8999939    0.2916619
 450.9500122    0.2939489
 451.0000000    0.2905227
 451.0499878    0.2840808
 451.1000061    0.2813498
 451.1499939    0.2791075
 451.2000122    0.2768883
 451.2500000    0.2697928
 451.2999878    0.2679452
 451.3500061    0.2646672
 451.3999939    0.2670582
 451.4500122    0.2668505
 451.5000000    0.2663171
 451.5499878    0.2713870
 451.6000061    0.2762971
 451.6499939    0.2848224
 451.7000122    0.2845543
 451.7500000    0.2899960
 451.7999878    0.2906102
 451.8500061    0.2888230
 451.8999939    0.2904389
 451.9500122    0.2924499
 452.0000000    0.2951605
 452.0499878    0.2991372
 452.1000061    0.3074588
 452.1499939    0.3086559
 452.2000122    0.3113858
 452.2500000    0.3060501
 452.2999878    0.3047467
 452.3500061    0.3081245
 452.3999939    0.3080637
 452.4500122    0.3042140
 452.5000000    0.3024606
 452.5499878    0.3085331
 452.6000061    0.3129729
 452.6499939    0.3118548
 452.7000122    0.3118720
 452.7500000    0.3110472
 452.7999878    0.3105805
 452.8500061    0.3072392
 452.8999939    0.2968364
 452.9500122    0.2935618
 453.0000000    0.2927303
 453.0499878    0.3008616
 453.1000061    0.2973542
 453.1499939    0.2999061
 453.2000122    0.2990017
 453.2500000    0.2957609
 453.2999878    0.2831132
 453.3500061    0.2858689
 453.3999939    0.2838418
 453.4500122    0.2878849
 453.5000000    0.2866060
 453.5499878    0.2918046
 453.6000061    0.2962735
 453.6499939    0.2982162
 453.7000122    0.2986853
 453.7500000    0.2955384
 453.7999878    0.2912887
 453.8500061    0.2813848
 453.8999939    0.2797721
 453.9500122    0.2769130
 454.0000000    0.2698146
 454.0499878    0.2693887
 454.1000061    0.2675960
 454.1499939    0.2684923
 454.2000122    0.2680348
 454.2500000    0.2685375
 454.2999878    0.2706896
 454.3500061    0.2697851
 454.3999939    0.2733505
 454.4500122    0.2750312
 454.5000000    0.2790965
 454.5499878    0.2653063
 454.6000061    0.2625722
 454.6499939    0.2650520
 454.7000122    0.2688681
 454.7500000    0.2716977
 454.7999878    0.2754467
 454.8500061    0.2833483
 454.8999939    0.2833897
 454.9500122    0.2858066
 455.0000000    0.2896277
 455.0499878    0.2950282
 455.1000061    0.2940871
 455.1499939    0.2942442
 455.2000122    0.2931702
 455.2500000    0.2907097
 455.2999878    0.2892337
 455.3500061    0.2906815
 455.3999939    0.2934640
 455.4500122    0.2994108
 455.5000000    0.2986674
 455.5499878    0.2956293
 455.6000061    0.2912647
 455.6499939    0.2944482
 455.7000122    0.3019528
 455.7500000    0.3028976
 455.7999878    0.3015205
 455.8500061    0.3007207
 455.8999939    0.3046054
 455.9500122    0.3072837
 456.0000000    0.3074321
 456.0499878    0.3049560
 456.1000061    0.3031176
 456.1499939    0.2987998
 456.2000122    0.2940235
 456.2500000    0.2894329
 456.2999878    0.2844307
 456.3500061    0.2759067
 456.3999939    0.2673097
 456.4500122    0.2665644
 456.5000000    0.2636643
 456.5499878    0.2661514
 456.6000061    0.2707379
 456.6499939    0.2635075
 456.7000122    0.2652636
 456.7500000    0.2614182
 456.7999878    0.2675791
 456.8500061    0.2695230
 456.8999939    0.2639240
 456.9500122    0.2673766
 457.0000000    0.2693444
 457.0499878    0.2694204
 457.1000061    0.2728367
 457.1499939    0.2797254
 457.2000122    0.2876261
 457.2500000    0.2958305
 457.2999878    0.3107782
 457.3500061    0.3147795
 457.3999939    0.3142036
 457.4500122    0.3147981
 457.5000000    0.3210144
 457.5499878    0.3201028
 457.6000061    0.3256789
 457.6499939    0.3175912
 457.7000122    0.3179812
 457.7500000    0.3241709
 457.7999878    0.3318250
 457.8500061    0.3371779
 457.8999939    0.3381721
 457.9500122    0.3335992
 458.0000000    0.3398978
 458.0499878    0.3394786
 458.1000061    0.3396499
 458.1499939    0.3323653
 458.2000122    0.3329885
 458.2500000    0.3325930
 458.2999878    0.3325885
 458.3500061    0.3245510
 458.3999939    0.3148202
 458.4500122    0.3064012
 458.5000000    0.2941291
 458.5499878    0.2984743
 458.6000061    0.2987843
 458.6499939    0.2989979
 458.7000122    0.3064070
 458.7500000    0.3050555
 458.7999878    0.2945774
 458.8500061    0.2905318
 458.8999939    0.2929099
 458.9500122    0.2919343
 459.0000000    0.2881217
 459.0499878    0.2887787
 459.1000061    0.2806724
 459.1499939    0.2760212
 459.2000122    0.2674096
 459.2500000    0.2675264
 459.2999878    0.2659914
 459.3500061    0.2700021
 459.3999939    0.2724966
 459.4500122    0.2680927
 459.5000000    0.2669336
 459.5499878    0.2641443
 459.6000061    0.2623608
 459.6499939    0.2592146
 459.7000122    0.2589853
 459.7500000    0.2553534
 459.7999878    0.2611015
 459.8500061    0.2685188
 459.8999939    0.2746078
 459.9500122    0.2769000
 460.0000000    0.2837735
 460.0499878    0.2929518
 460.1000061    0.3006441
 460.1499939    0.3013616
 460.2000122    0.3023178
 460.2500000    0.3053403
 460.2999878    0.3098326
 460.3500061    0.3088193
 460.3999939    0.3143597
 460.4500122    0.3196491
 460.5000000    0.3240494
 460.5499878    0.3240049
 460.6000061    0.3231447
 460.6499939    0.3262603
 460.7000122    0.3387998
 460.7500000    0.3399186
 460.7999878    0.3453849
 460.8500061    0.3431451
 460.8999939    0.3434882
 460.9500122    0.3469128
 461.0000000    0.3461679
 461.0499878    0.3513829
 461.1000061    0.3595660
 461.1499939    0.3587476
 461.2000122    0.3605011
 461.2500000    0.3587240
 461.2999878    0.3572719
 461.3500061    0.3571911
 461.3999939    0.3619999
 461.4500122    0.3742374
 461.5000000    0.3781893
 461.5499878    0.3778451
 461.6000061    0.3717501
 461.6499939    0.3705668
 461.7000122    0.3702843
 461.7500000    0.3626574
 461.7999878    0.3721552
 461.8500061    0.3699754
 461.8999939    0.3740679
 461.9500122    0.3722633
 462.0000000    0.3655267
 462.0499878    0.3708596
 462.1000061    0.3712172
 462.1499939    0.3673793
 462.2000122    0.3621013
 462.2500000    0.3573891
 462.2999878    0.3539844
 462.3500061    0.3538157
 462.3999939    0.3503417
 462.4500122    0.3420516
 462.5000000    0.3419745
 462.5499878    0.3316623
 462.6000061    0.3308227
 462.6499939    0.3348885
 462.7000122    0.3241844
 462.7500000    0.3189305
 462.7999878    0.3208021
 462.8500061    0.3205111
 462.8999939    0.3165331
 462.9500122    0.3132571
 463.0000000    0.3172177
 463.0499878    0.3191181
 463.1000061    0.3210313
 463.1499939    0.3145527
 463.2000122    0.3160076
 463.2500000    0.3232150
 463.2999878    0.3277852
 463.3500061    0.3329112
 463.3999939    0.3330904
 463.4500122    0.3271780
 463.5000000    0.3290861
 463.5499878    0.3317764
 463.6000061    0.3272422
 463.6499939    0.3204061
 463.7000122    0.3182531
 463.7500000    0.3105652
 463.7999878    0.2928859
 463.8500061    0.2908615
 463.8999939    0.2875908
 463.9500122    0.2827127
 464.0000000    0.2862765
 464.0499878    0.2826876
 464.1000061    0.2762468
 464.1499939    0.2689958
 464.2000122    0.2628826
 464.2500000    0.2605877
 464.2999878    0.2635036
 464.3500061    0.2679988
 464.3999939    0.2710646
 464.4500122    0.2695896
 464.5000000    0.2731122
 464.5499878    0.2687483
 464.6000061    0.2705346
 464.6499939    0.2703953
 464.7000122    0.2667454
 464.7500000    0.2697154
 464.7999878    0.2766288
 464.8500061    0.2854809
 464.8999939    0.2849645
 464.9500122    0.2825640
 465.0000000    0.2796474
 465.0499878    0.2824198
 465.1000061    0.2771827
 465.1499939    0.2786635
 465.2000122    0.2759866
 465.2500000    0.2807252
 465.2999878    0.2777668
 465.3500061    0.2723912
 465.3999939    0.2712671
 465.4500122    0.2683879
 465.5000000    0.2691589
 465.5499878    0.2612186
 465.6000061    0.2597862
 465.6499939    0.2609135
 465.7000122    0.2503042
 465.7500000    0.2420130
 465.7999878    0.2483115
 465.8500061    0.2473606
 465.8999939    0.2582196
 465.9500122    0.2607266
 466.0000000    0.2641961
 466.0499878    0.2596884
 466.1000061    0.2645809
 466.1499939    0.2666754
 466.2000122    0.2637350
 466.2500000    0.2812486
 466.2999878    0.2872781
 466.3500061    0.2905477
 466.3999939    0.2939620
 466.4500122    0.2947406
 466.5000000    0.3010918
 466.5499878    0.3085773
 466.6000061    0.3066022
 466.6499939    0.3109852
 466.7000122    0.3106331
 466.7500000    0.3124567
 466.7999878    0.3157448
 466.8500061    0.3115399
 466.8999939    0.3140727
 466.9500122    0.3076258
 467.0000000    0.3036348
 467.0499878    0.3100643
 467.1000061    0.3155926
 467.1499939    0.3194023
 467.2000122    0.3246495
 467.2500000    0.3271252
 467.2999878    0.3215705
 467.3500061    0.3257993
 467.3999939    0.3307260
 467.4500122    0.3275197
 467.5000000    0.3312241
 467.5499878    0.3365050
 467.6000061    0.3406945
 467.6499939    0.3391504
 467.7000122    0.3471088
 467.7500000    0.3532362
 467.7999878    0.3689130
 467.8500061    0.3788320
 467.8999939    0.3820689
 467.9500122    0.3864395
 468.0000000    0.3904907
 468.0499878    0.3963872
 468.1000061    0.4018300
 468.1499939    0.4044366
 468.2000122    0.4104816
 468.2500000    0.4162024
 468.2999878    0.4210321
 468.3500061    0.4240600
 468.3999939    0.4253221
 468.4500122    0.4222308
 468.5000000    0.4293383
 468.5499878    0.4300317
 468.6000061    0.4347223
 468.6499939    0.4343967
 468.7000122    0.4372542
 468.7500000    0.4376749
 468.7999878    0.4396206
 468.8500061    0.4434688
 468.8999939    0.4474190
 468.9500122    0.4484279
 469.0000000    0.4506655
 469.0499878    0.4519340
 469.1000061    0.4456283
 469.1499939    0.4489411
 469.2000122    0.4523642
 469.2500000    0.4556234
 469.2999878    0.4573738
 469.3500061    0.4628979
 469.3999939    0.4621856
 469.4500122    0.4649833
 469.5000000    0.4612251
 469.5499878    0.4596573
 469.6000061    0.4541571
 469.6499939    0.4533702
 469.7000122    0.4524010
 469.7500000    0.4487126
 469.7999878    0.4461043
 469.8500061    0.4450750
 469.8999939    0.4406482
 469.9500122    0.4405023
 470.0000000    0.4431034
 470.0499878    0.4320915
 470.1000061    0.4322847
 470.1499939    0.4339698
 470.2000122    0.4283180
 470.2500000    0.4241168
 470.2999878    0.4238865
 470.3500061    0.4188413
 470.3999939    0.4232897
 470.4500122    0.4321132
 470.5000000    0.4383213
 470.5499878    0.4427894
 470.6000061    0.4435210
 470.6499939    0.4481658
 470.7000122    0.4562270
 470.7500000    0.4610450
 470.7999878    0.4596234
 470.8500061    0.4612105
 470.8999939    0.4577585
 470.9500122    0.4619620
 471.0000000    0.4632781
 471.0499878    0.4711353
 471.1000061    0.4738862
 471.1499939    0.4753210
 471.2000122    0.4791144
 471.2500000    0.4833261
 471.2999878    0.4804122
 471.3500061    0.4801981
 471.3999939    0.4778115
 471.4500122    0.4684200
 471.5000000    0.4596321
 471.5499878    0.4536407
 471.6000061    0.4461742
 471.6499939    0.4440421
 471.7000122    0.4473926
 471.7500000    0.4451511
 471.7999878    0.4478919
 471.8500061    0.4544104
 471.8999939    0.4504029
 471.9500122    0.4532610
 472.0000000    0.4566360
 472.0499878    0.4511519
 472.1000061    0.4522966
 472.1499939    0.4530095
 472.2000122    0.4418964
 472.2500000    0.4383357
 472.2999878    0.4371064
 472.3500061    0.4394040
 472.3999939    0.4378264
 472.4500122    0.4262503
 472.5000000    0.4259371
 472.5499878    0.4242713
 472.6000061    0.4246117
 472.6499939    0.4317065
 472.7000122    0.4323781
 472.7500000    0.4377640
 472.7999878    0.4420429
 472.8500061    0.4445313
 472.8999939    0.4469283
 472.9500122    0.4514599
 473.0000000    0.4477542
 473.0499878    0.4458356
 473.1000061    0.4488541
 473.1499939    0.4446733
 473.2000122    0.4434696
 473.2500000    0.4448227
 473.2999878    0.4455733
 473.3500061    0.4483957
 473.3999939    0.4501967
 473.4500122    0.4594578
 473.5000000    0.4599156
 473.5499878    0.4733243
 473.6000061    0.4757104
 473.6499939    0.4747894
 473.7000122    0.4800511
 473.7500000    0.4830724
 473.7999878    0.4859309
 473.8500061    0.4861174
 473.8999939    0.4860821
 473.9500122    0.4909696
 474.0000000    0.4915978
 474.0499878    0.4940195
 474.1000061    0.4943312
 474.1499939    0.5025346
 474.2000122    0.4983666
 474.2500000    0.5038653
 474.2999878    0.5117773
 474.3500061    0.5189802
 474.3999939    0.5138534
 474.4500122    0.5101113
 474.5000000    0.5012046
 474.5499878    0.4995314
 474.6000061    0.4978306
 474.6499939    0.4923300
 474.7000122    0.4919193
 474.7500000    0.4861854
 474.7999878    0.4808985
 474.8500061    0.4900523
 474.8999939    0.4967626
 474.9500122    0.5014625
 475.0000000    0.5023088
 475.0499878    0.5035772
 475.1000061    0.4989332
 475.1499939    0.4943584
 475.2000122    0.4885667
 475.2500000    0.4824627
 475.2999878    0.4824461
 475.3500061    0.4853516
 475.3999939    0.4815826
 475.4500122    0.4788284
 475.5000000    0.4766832
 475.5499878    0.4720421
 475.6000061    0.4731303
 475.6499939    0.4710289
 475.7000122    0.4736528
 475.7500000    0.4752796
 475.7999878    0.4725683
 475.8500061    0.4658683
 475.8999939    0.4659942
 475.9500122    0.4584913
 476.0000000    0.4560829
 476.0499878    0.4531884
 476.1000061    0.4504144
 476.1499939    0.4517002
 476.2000122    0.4576690
 476.2500000    0.4642674
 476.2999878    0.4657396
 476.3500061    0.4629053
 476.3999939    0.4617750
 476.4500122    0.4538718
 476.5000000    0.4519281
 476.5499878    0.4548066
 476.6000061    0.4535952
 476.6499939    0.4531872
 476.7000122    0.4484707
 476.7500000    0.4537759
 476.7999878    0.4460633
 476.8500061    0.4414931
 476.8999939    0.4462146
 476.9500122    0.4441712
 477.0000000    0.4381819
 477.0499878    0.4363971
 477.1000061    0.4303959
 477.1499939    0.4243059
 477.2000122    0.4231475
 477.2500000    0.4181597
 477.2999878    0.4140619
 477.3500061    0.4058236
 477.3999939    0.4027137
 477.4500122    0.4019371
 477.5000000    0.3965797
 477.5499878    0.4004616
 477.6000061    0.4024421
 477.6499939    0.4051467
 477.7000122    0.4089949
 477.7500000    0.4102870
 477.7999878    0.4158811
 477.8500061    0.4068910
 477.8999939    0.4092111
 477.9500122    0.4063420
 478.0000000    0.3936206
 478.0499878    0.3903036
 478.1000061    0.3869283
 478.1499939    0.3780770
 478.2000122    0.3763079
 478.2500000    0.3800710
 478.2999878    0.3721529
 478.3500061    0.3646118
 478.3999939    0.3661876
 478.4500122    0.3630765
 478.5000000    0.3628200
 478.5499878    0.3627531
 478.6000061    0.3490509
 478.6499939    0.3513856
 478.7000122    0.3505132
 478.7500000    0.3499036
 478.7999878    0.3527179
 478.8500061    0.3547666
 478.8999939    0.3558870
 478.9500122    0.3632469
 479.0000000    0.3589705
 479.0499878    0.3575505
 479.1000061    0.3508263
 479.1499939    0.3424855
 479.2000122    0.3299402
 479.2500000    0.3333322
 479.2999878    0.3415603
 479.3500061    0.3370219
 479.3999939    0.3401430
 479.4500122    0.3412050
 479.5000000    0.3398408
 479.5499878    0.3448212
 479.6000061    0.3430094
 479.6499939    0.3556998
 479.7000122    0.3634627
 479.7500000    0.3616627
 479.7999878    0.3663158
 479.8500061    0.3628781
 479.8999939    0.3609270
 479.9500122    0.3664085
 480.0000000    0.3637770
 480.0499878    0.3664983
 480.1000061    0.3653540
 480.1499939    0.3665913
 480.2000122    0.3701024
 480.2500000    0.3705291
 480.2999878    0.3692023
 480.3500061    0.3654145
 480.3999939    0.3656214
 480.4500122    0.3570829
 480.5000000    0.3595656
 480.5499878    0.3587204
 480.6000061    0.3606806
 480.6499939    0.3623482
 480.7000122    0.3631766
 480.7500000    0.3640340
 480.7999878    0.3644907
 480.8500061    0.3667464
 480.8999939    0.3611966
 480.9500122    0.3532619
 481.0000000    0.3507490
 481.0499878    0.3456628
 481.1000061    0.3435708
 481.1499939    0.3394027
 481.2000122    0.3367119
 481.2500000    0.3405604
 481.2999878    0.3420644
 481.3500061    0.3412743
 481.3999939    0.3384105
 481.4500122    0.3391947
 481.5000000    0.3360777
 481.5499878    0.3384313
 481.6000061    0.3337086
 481.6499939    0.3273105
 481.7000122    0.3252876
 481.7500000    0.3220901
 481.7999878    0.3213550
 481.8500061    0.3261493
 481.8999939    0.3270780
 481.9500122    0.3329787
 482.0000000    0.3327191
 482.0499878    0.3350467
 482.1000061    0.3341184
 482.1499939    0.3367393
 482.2000122    0.3319639
 482.2500000    0.3307264
 482.2999878    0.3305317
 482.3500061    0.3285382
 482.3999939    0.3303655
 482.4500122    0.3331659
 482.5000000    0.3307859
 482.5499878    0.3351462
 482.6000061    0.3433278
 482.6499939    0.3505354
 482.7000122    0.3505488
 482.7500000    0.3510833
 482.7999878    0.3523482
 482.8500061    0.3515123
 482.8999939    0.3472289
 482.9500122    0.3435543
 483.0000000    0.3430456
 483.0499878    0.3313336
 483.1000061    0.3180542
 483.1499939    0.3141805
 483.2000122    0.3127370
 483.2500000    0.3025366
 483.2999878    0.3060777
 483.3500061    0.3065200
 483.3999939    0.3050981
 483.4500122    0.3025487
 483.5000000    0.2999347
 483.5499878    0.2931868
 483.6000061    0.2891511
 483.6499939    0.2839108
 483.7000122    0.2783435
 483.7500000    0.2704450
 483.7999878    0.2681525
 483.8500061    0.2672597
 483.8999939    0.2609465
 483.9500122    0.2604175
 484.0000000    0.2629198
 484.0499878    0.2628189
 484.1000061    0.2589480
 484.1499939    0.2642413
 484.2000122    0.2620080
 484.2500000    0.2688902
 484.2999878    0.2647786
 484.3500061    0.2602160
 484.3999939    0.2638225
 484.4500122    0.2612318
 484.5000000    0.2568161
 484.5499878    0.2556234
 484.6000061    0.2616093
 484.6499939    0.2591926
 484.7000122    0.2508265
 484.7500000    0.2566277
 484.7999878    0.2558331
 484.8500061    0.2527603
 484.8999939    0.2458654
 484.9500122    0.2443448
 485.0000000    0.2463482
 485.0499878    0.2522275
 485.1000061    0.2613817
 485.1499939    0.2700190
 485.2000122    0.2697088
 485.2500000    0.2717404
 485.2999878    0.2700867
 485.3500061    0.2745095
 485.3999939    0.2764318
 485.4500122    0.2797574
 485.5000000    0.2855605
 485.5499878    0.2872952
 485.6000061    0.3006844
 485.6499939    0.3112487
 485.7000122    0.3089390
 485.7500000    0.3158224
 485.7999878    0.3101603
 485.8500061    0.3104170
 485.8999939    0.3171248
 485.9500122    0.3131058
 486.0000000    0.3132712
 486.0499878    0.3140011
 486.1000061    0.3147956
 486.1499939    0.3168553
 486.2000122    0.3329715
 486.2500000    0.3313085
 486.2999878    0.3327298
 486.3500061    0.3318786
 486.3999939    0.3292065
 486.4500122    0.3296851
 486.5000000    0.3261579
 486.5499878    0.3195191
 486.6000061    0.3125776
 486.6499939    0.3155010
 486.7000122    0.3141348
 486.7500000    0.3139206
 486.7999878    0.3208180
 486.8500061    0.3319759
 486.8999939    0.3363946
 486.9500122    0.3384499
 487.0000000    0.3451804
 487.0499878    0.3397191
 487.1000061    0.3415978
 487.1499939    0.3445926
 487.2000122    0.3464153
 487.2500000    0.3455819
 487.2999878    0.3433008
 487.3500061    0.3380051
 487.3999939    0.3403332
 487.4500122    0.3389110
 487.5000000    0.3511348
 487.5499878    0.3516875
 487.6000061    0.3568964
 487.6499939    0.3562671
 487.7000122    0.3580250
 487.7500000    0.3519700
 487.7999878    0.3468367
 487.8500061    0.3372331
 487.8999939    0.3270251
 487.9500122    0.3243180
 488.0000000    0.3237920
 488.0499878    0.3204226
 488.1000061    0.3163065
 488.1499939    0.3153798
 488.2000122    0.3149885
 488.2500000    0.3093147
 488.2999878    0.3080642
 488.3500061    0.3059337
 488.3999939    0.2990158
 488.4500122    0.3054987
 488.5000000    0.2996753
 488.5499878    0.2957032
 488.6000061    0.2970574
 488.6499939    0.2990056
 488.7000122    0.3064646
 488.7500000    0.3055041
 488.7999878    0.3176270
 488.8500061    0.3131878
 488.8999939    0.3145118
 488.9500122    0.3102531
 489.0000000    0.3084326
 489.0499878    0.3157244
 489.1000061    0.3174484
 489.1499939    0.3189026
 489.2000122    0.3215183
 489.2500000    0.3220508
 489.2999878    0.3274795
 489.3500061    0.3226417
 489.3999939    0.3244777
 489.4500122    0.3318203
 489.5000000    0.3346556
 489.5499878    0.3396992
 489.6000061    0.3386838
 489.6499939    0.3328745
 489.7000122    0.3401574
 489.7500000    0.3449046
 489.7999878    0.3469364
 489.8500061    0.3496598
 489.8999939    0.3561915
 489.9500122    0.3585544
 490.0000000    0.3554315
 490.0499878    0.3652608
 490.1000061    0.3588186
 490.1499939    0.3510290
 490.2000122    0.3568491
 490.2500000    0.3624934
 490.2999878    0.3539487
 490.3500061    0.3558445
 490.3999939    0.3482185
 490.4500122    0.3430182
 490.5000000    0.3408114
 490.5499878    0.3361388
 490.6000061    0.3305312
 490.6499939    0.3238938
 490.7000122    0.3231948
 490.7500000    0.3200600
 490.7999878    0.3183423
 490.8500061    0.3178163
 490.8999939    0.3147926
 490.9500122    0.3173648
 491.0000000    0.3178579
 491.0499878    0.3114051
 491.1000061    0.3109101
 491.1499939    0.3179879
 491.2000122    0.3139794
 491.2500000    0.3081431
 491.2999878    0.3085154
 491.3500061    0.3093075
 491.3999939    0.3129725
 491.4500122    0.3118674
 491.5000000    0.3058199
 491.5499878    0.3115190
 491.6000061    0.3082522
 491.6499939    0.3061708
 491.7000122    0.3003107
 491.7500000    0.2968039
 491.7999878    0.2945943
 491.8500061    0.2942318
 491.8999939    0.2923268
 491.9500122    0.2866473
 492.0000000    0.2785651
 492.0499878    0.2739201
 492.1000061    0.2685075
 492.1499939    0.2554918
 492.2000122    0.2509671
 492.2500000    0.2441936
 492.2999878    0.2354027
 492.3500061    0.2353426
 492.3999939    0.2365153
 492.4500122    0.2302812
 492.5000000    0.2420036
 492.5499878    0.2387117
 492.6000061    0.2504970
 492.6499939    0.2545297
 492.7000122    0.2510367
 492.7500000    0.2507356
 492.7999878    0.2496282
 492.8500061    0.2489707
 492.8999939    0.2464242
 492.9500122    0.2411405
 493.0000000    0.2405318
 493.0499878    0.2376377
 493.1000061    0.2443909
 493.1499939    0.2419737
 493.2000122    0.2417175
 493.2500000    0.2414997
 493.2999878    0.2418932
 493.3500061    0.2440076
 493.3999939    0.2425942
 493.4500122    0.2391907
 493.5000000    0.2289132
 493.5499878    0.2322752
 493.6000061    0.2364689
 493.6499939    0.2364927
 493.7000122    0.2370199
 493.7500000    0.2387833
 493.7999878    0.2405270
 493.8500061    0.2385475
 493.8999939    0.2454682
 493.9500122    0.2436282
 494.0000000    0.2445689
 494.0499878    0.2471244
 494.1000061    0.2600774
 494.1499939    0.2653689
 494.2000122    0.2704423
 494.2500000    0.2752289
 494.2999878    0.2735681
 494.3500061    0.2711610
 494.3999939    0.2768926
 494.4500122    0.2739038
 494.5000000    0.2713773
 494.5499878    0.2709922
 494.6000061    0.2690091
 494.6499939    0.2676078
 494.7000122    0.2621561
 494.7500000    0.2577707
 494.7999878    0.2562645
 494.8500061    0.2414348
 494.8999939    0.2329978
 494.9500122    0.2222765
 495.0000000    0.2154381
 495.0499878    0.2183208
 495.1000061    0.2288052
 495.1499939    0.2294369
 495.2000122    0.2267163
 495.2500000    0.2285071
 495.2999878    0.2345720
 495.3500061    0.2396579
 495.3999939    0.2364177
 495.4500122    0.2376356
 495.5000000    0.2457979
 495.5499878    0.2384907
 495.6000061    0.2294268
 495.6499939    0.2344568
 495.7000122    0.2345700
 495.7500000    0.2330377
 495.7999878    0.2277618
 495.8500061    0.2252678
 495.8999939    0.2254066
 495.9500122    0.2233598
 496.0000000    0.2200516
 496.0499878    0.2237550
 496.1000061    0.2268806
 496.1499939    0.2259729
 496.2000122    0.2171331
 496.2500000    0.2161798
 496.2999878    0.2163949
 496.3500061    0.2146744
 496.3999939    0.2149480
 496.4500122    0.2097441
 496.5000000    0.2026967
 496.5499878    0.2017432
 496.6000061    0.2031868
 496.6499939    0.2025609
 496.7000122    0.2099854
 496.7500000    0.2091807
 496.7999878    0.2101837
 496.8500061    0.2129548
 496.8999939    0.2116679
 496.9500122    0.2118602
 497.0000000    0.2236524
 497.0499878    0.2301203
 497.1000061    0.2341742
 497.1499939    0.2305467
 497.2000122    0.2283511
 497.2500000    0.2230787
 497.2999878    0.2211255
 497.3500061    0.2235606
 497.3999939    0.2257922
 497.4500122    0.2249538
 497.5000000    0.2238835
 497.5499878    0.2167462
 497.6000061    0.2152663
 497.6499939    0.2113832
 497.7000122    0.2093612
 497.7500000    0.2084726
 497.7999878    0.2128779
 497.8500061    0.2137520
 497.8999939    0.2158117
 497.9500122    0.2175226
 498.0000000    0.2235249
 498.0499878    0.2306829
 498.1000061    0.2303432
 498.1499939    0.2242423
 498.2000122    0.2266777
 498.2500000    0.2259513
 498.2999878    0.2211914
 498.3500061    0.2207058
 498.3999939    0.2214730
 498.4500122    0.2210836
 498.5000000    0.2228926
 498.5499878    0.2299657
 498.6000061    0.2266530
 498.6499939    0.2302620
 498.7000122    0.2317681
 498.7500000    0.2306568
 498.7999878    0.2304953
 498.8500061    0.2272185
 498.8999939    0.2295946
 498.9500122    0.2329352
 499.0000000    0.2224230
 499.0499878    0.2250158
 499.1000061    0.2169077
 499.1499939    0.2156912
 499.2000122    0.2130693
 499.2500000    0.2118360
 499.2999878    0.2147168
 499.3500061    0.2273357
 499.3999939    0.2410329
 499.4500122    0.2399522
 499.5000000    0.2397171
 499.5499878    0.2397176
 499.6000061    0.2400690
 499.6499939    0.2351782
 499.7000122    0.2373383
 499.7500000    0.2470156
 499.7999878    0.2569820
 499.8500061    0.2554149
 499.8999939    0.2498214
 499.9500122    0.2502123
 500.0000000    0.2473098
 500.0499878    0.2523702
 500.1000061    0.2601130
 500.1499939    0.2643723
 500.2000122    0.2742411
 500.2500000    0.2813487
 500.2999878    0.2799197
 500.3500061    0.2749361
 500.3999939    0.2842107
 500.4500122    0.2901643
 500.5000000    0.2931021
 500.5499878    0.2965931
 500.6000061    0.2988181
 500.6499939    0.3048422
 500.7000122    0.2956984
 500.7500000    0.2974196
 500.7999878    0.3064741
 500.8500061    0.3086197
 500.8999939    0.3075721
 500.9500122    0.3097343
 501.0000000    0.3118253
 501.0499878    0.3101131
 501.1000061    0.3112102
 501.1499939    0.3149043
 501.2000122    0.3064376
 501.2500000    0.3020510
 501.2999878    0.2950856
 501.3500061    0.2935947
 501.3999939    0.2875051
 501.4500122    0.2862529
 501.5000000    0.2793595
 501.5499878    0.2867986
 501.6000061    0.2938425
 501.6499939    0.3015114
 501.7000122    0.3038003
 501.7500000    0.3040842
 501.7999878    0.3136432
 501.8500061    0.3073120
 501.8999939    0.3052523
 501.9500122    0.3067788
 502.0000000    0.3007477
 502.0499878    0.2952422
 502.1000061    0.2957600
 502.1499939    0.2968273
 502.2000122    0.3036157
 502.2500000    0.3052148
 502.2999878    0.3076845
 502.3500061    0.3057012
 502.3999939    0.3047416
 502.4500122    0.3035616
 502.5000000    0.3110963
 502.5499878    0.3064857
 502.6000061    0.3057804
 502.6499939    0.3048366
 502.7000122    0.2966430
 502.7500000    0.2971288
 502.7999878    0.2907455
 502.8500061    0.2912124
 502.8999939    0.2964117
 502.9500122    0.2990710
 503.0000000    0.3004124
 503.0499878    0.3020526
 503.1000061    0.3034638
 503.1499939    0.3071156
 503.2000122    0.3034523
 503.2500000    0.3015319
 503.2999878    0.2978305
 503.3500061    0.2966870
 503.3999939    0.2925616
 503.4500122    0.2966277
 503.5000000    0.2971306
 503.5499878    0.2977014
 503.6000061    0.2995906
 503.6499939    0.3003252
 503.7000122    0.2990804
 503.7500000    0.3008931
 503.7999878    0.2983301
 503.8500061    0.3002551
 503.8999939    0.3028849
 503.9500122    0.3055614
 504.0000000    0.3089819
 504.0499878    0.3160267
 504.1000061    0.3154108
 504.1499939    0.3168783
 504.2000122    0.3242422
 504.2500000    0.3209297
 504.2999878    0.3244486
 504.3500061    0.3127034
 504.3999939    0.3133602
 504.4500122    0.3080594
 504.5000000    0.3097560
 504.5499878    0.3084925
 504.6000061    0.2988399
 504.6499939    0.2930608
 504.7000122    0.2989567
 504.7500000    0.3077400
 504.7999878    0.3077188
 504.8500061    0.3096850
 504.8999939    0.3145717
 504.9500122    0.3141657
 505.0000000    0.3098838
 505.0499878    0.3061986
 505.1000061    0.3066972
 505.1499939    0.2988239
 505.2000122    0.3033993
 505.2500000    0.3039690
 505.2999878    0.3071972
 505.3500061    0.2974517
 505.3999939    0.2925459
 505.4500122    0.2921714
 505.5000000    0.2849950
 505.5499878    0.2830387
 505.6000061    0.2824576
 505.6499939    0.2859138
 505.7000122    0.2763130
 505.7500000    0.2722273
 505.7999878    0.2716233
 505.8500061    0.2676734
 505.8999939    0.2729855
 505.9500122    0.2742875
 506.0000000    0.2676625
 506.0499878    0.2646424
 506.1000061    0.2637962
 506.1499939    0.2579296
 506.2000122    0.2553918
 506.2500000    0.2570569
 506.2999878    0.2564546
 506.3500061    0.2578991
 506.3999939    0.2530509
 506.4500122    0.2566783
 506.5000000    0.2489383
 506.5499878    0.2467380
 506.6000061    0.2457356
 506.6499939    0.2380444
 506.7000122    0.2316923
 506.7500000    0.2268330
 506.7999878    0.2257783
 506.8500061    0.2133621
 506.8999939    0.2105417
 506.9500122    0.2056408
 507.0000000    0.2021282
 507.0499878    0.2032153
 507.1000061    0.2062221
 507.1499939    0.2068197
 507.2000122    0.2099266
 507.2500000    0.2125263
 507.2999878    0.2044675
 507.3500061    0.2026971
 507.3999939    0.2053435
 507.4500122    0.2055048
 507.5000000    0.1988878
 507.5499878    0.1984446
 507.6000061    0.1984372
 507.6499939    0.1986480
 507.7000122    0.2039483
 507.7500000    0.2003845
 507.7999878    0.1954890
 507.8500061    0.1990022
 507.8999939    0.2047802
 507.9500122    0.2139270
 508.0000000    0.2181828
 508.0499878    0.2237941
 508.1000061    0.2314772
 508.1499939    0.2326085
 508.2000122    0.2393124
 508.2500000    0.2355462
 508.2999878    0.2349483
 508.3500061    0.2407334
 508.3999939    0.2373449
 508.4500122    0.2350447
 508.5000000    0.2406148
 508.5499878    0.2460149
 508.6000061    0.2435201
 508.6499939    0.2518009
 508.7000122    0.2494686
 508.7500000    0.2529916
 508.7999878    0.2531315
 508.8500061    0.2617495
 508.8999939    0.2603029
 508.9500122    0.2540911
 509.0000000    0.2546712
 509.0499878    0.2559130
 509.1000061    0.2567523
 509.1499939    0.2570944
 509.2000122    0.2567645
 509.2500000    0.2550022
 509.2999878    0.2514812
 509.3500061    0.2526248
 509.3999939    0.2555586
 509.4500122    0.2483361
 509.5000000    0.2468365
 509.5499878    0.2454904
 509.6000061    0.2413699
 509.6499939    0.2369467
 509.7000122    0.2313308
 509.7500000    0.2292729
 509.7999878    0.2371717
 509.8500061    0.2389023
 509.8999939    0.2350649
 509.9500122    0.2364148
 510.0000000    0.2374807
 510.0499878    0.2386739
 510.1000061    0.2380537
 510.1499939    0.2365605
 510.2000122    0.2320583
 510.2500000    0.2296669
 510.2999878    0.2248143
 510.3500061    0.2219515
 510.3999939    0.2272497
 510.4500122    0.2282892
 510.5000000    0.2259428
 510.5499878    0.2171022
 510.6000061    0.2240433
 510.6499939    0.2226137
 510.7000122    0.2249700
 510.7500000    0.2269588
 510.7999878    0.2264944
 510.8500061    0.2214367
 510.8999939    0.2189005
 510.9500122    0.2177708
 511.0000000    0.2139603
 511.0499878    0.2140307
 511.1000061    0.2156838
 511.1499939    0.2116166
 511.2000122    0.2113384
 511.2500000    0.2103827
 511.2999878    0.2117552
 511.3500061    0.2154899
 511.3999939    0.2198986
 511.4500122    0.2210130
 511.5000000    0.2225494
 511.5499878    0.2315551
 511.6000061    0.2354620
 511.6499939    0.2418802
 511.7000122    0.2386017
 511.7500000    0.2431606
 511.7999878    0.2356231
 511.8500061    0.2361119
 511.8999939    0.2328306
 511.9500122    0.2342949
 512.0000000    0.2308199
 512.0499878    0.2267799
 512.0999756    0.2189095
 512.1500244    0.2146911
 512.2000122    0.2112194
 512.2500000    0.2094311
 512.2999878    0.2057852
 512.3499756    0.2061677
 512.4000244    0.2012427
 512.4500122    0.2020248
 512.5000000    0.2018213
 512.5499878    0.2045758
 512.5999756    0.2049153
 512.6500244    0.2125679
 512.7000122    0.2234436
 512.7500000    0.2281828
 512.7999878    0.2329897
 512.8499756    0.2405378
 512.9000244    0.2357991
 512.9500122    0.2319924
 513.0000000    0.2246078
 513.0499878    0.2233482
 513.0999756    0.2184599
 513.1500244    0.2127780
 513.2000122    0.2051692
 513.2500000    0.2025154
 513.2999878    0.1966622
 513.3499756    0.2084100
 513.4000244    0.2104849
 513.4500122    0.2163361
 513.5000000    0.2152575
 513.5499878    0.2285159
 513.5999756    0.2243081
 513.6500244    0.2150495
 513.7000122    0.2197986
 513.7500000    0.2331589
 513.7999878    0.2313197
 513.8499756    0.2365366
 513.9000244    0.2397285
 513.9500122    0.2374539
 514.0000000    0.2344358
 514.0499878    0.2377434
 514.0999756    0.2371813
 514.1500244    0.2391510
 514.2000122    0.2336820
 514.2500000    0.2322200
 514.2999878    0.2292463
 514.3499756    0.2343999
 514.4000244    0.2420281
 514.4500122    0.2437497
 514.5000000    0.2464510
 514.5499878    0.2528654
 514.5999756    0.2501982
 514.6500244    0.2577955
 514.7000122    0.2615268
 514.7500000    0.2596016
 514.7999878    0.2558774
 514.8499756    0.2522092
 514.9000244    0.2593944
 514.9500122    0.2570499
 515.0000000    0.2570611
 515.0499878    0.2660710
 515.0999756    0.2640814
 515.1500244    0.2664299
 515.2000122    0.2690460
 515.2500000    0.2735335
 515.2999878    0.2742305
 515.3499756    0.2789440
 515.4000244    0.2883110
 515.4500122    0.2965171
 515.5000000    0.2998586
 515.5499878    0.3053406
 515.5999756    0.2994706
 515.6500244    0.2991117
 515.7000122    0.3038850
 515.7500000    0.3155657
 515.7999878    0.3142246
 515.8499756    0.3118019
 515.9000244    0.3073635
 515.9500122    0.3067328
 516.0000000    0.3124231
 516.0499878    0.3120699
 516.0999756    0.3149755
 516.1500244    0.3096411
 516.2000122    0.3130358
 516.2500000    0.3087607
 516.2999878    0.3065402
 516.3499756    0.3069607
 516.4000244    0.2959315
 516.4500122    0.2906449
 516.5000000    0.2862969
 516.5499878    0.2825122
 516.5999756    0.2827963
 516.6500244    0.2780513
 516.7000122    0.2773317
 516.7500000    0.2813187
 516.7999878    0.2893224
 516.8499756    0.2934070
 516.9000244    0.2951442
 516.9500122    0.2968574
 517.0000000    0.2931458
 517.0499878    0.2898033
 517.0999756    0.2898992
 517.1500244    0.2914709
 517.2000122    0.2895627
 517.2500000    0.2877891
 517.2999878    0.2876231
 517.3499756    0.2822277
 517.4000244    0.2767150
 517.4500122    0.2703933
 517.5000000    0.2642987
 517.5499878    0.2566547
 517.5999756    0.2532979
 517.6500244    0.2539187
 517.7000122    0.2522007
 517.7500000    0.2589842
 517.7999878    0.2618048
 517.8499756    0.2646383
 517.9000244    0.2622792
 517.9500122    0.2641148
 518.0000000    0.2690052
 518.0499878    0.2671226
 518.0999756    0.2737967
 518.1500244    0.2770016
 518.2000122    0.2784483
 518.2500000    0.2832330
 518.2999878    0.2827924
 518.3499756    0.2907374
 518.4000244    0.3001078
 518.4500122    0.3098955
 518.5000000    0.3224088
 518.5499878    0.3222753
 518.5999756    0.3327857
 518.6500244    0.3396798
 518.7000122    0.3441237
 518.7500000    0.3432512
 518.7999878    0.3506408
 518.8499756    0.3554311
 518.9000244    0.3549360
 518.9500122    0.3494773
 519.0000000    0.3450632
 519.0499878    0.3347043
 519.0999756    0.3352988
 519.1500244    0.3359601
 519.2000122    0.3344054
 519.2500000    0.3304113
 519.2999878    0.3304070
 519.3499756    0.3211059
 519.4000244    0.3178732
 519.4500122    0.3102657
 519.5000000    0.3081800
 519.5499878    0.3016882
 519.5999756    0.3003160
 519.6500244    0.2870049
 519.7000122    0.2765436
 519.7500000    0.2776271
 519.7999878    0.2726753
 519.8499756    0.2709360
 519.9000244    0.2727495
 519.9500122    0.2669504
 520.0000000    0.2677696
 520.0499878    0.2626123
 520.0999756    0.2566871
 520.1500244    0.2528532
 520.2000122    0.2501664
 520.2500000    0.2508893
 520.2999878    0.2507902
 520.3499756    0.2501010
 520.4000244    0.2499376
 520.4500122    0.2522369
 520.5000000    0.2552777
 520.5499878    0.2511490
 520.5999756    0.2421747
 520.6500244    0.2370688
 520.7000122    0.2265629
 520.7500000    0.2227259
 520.7999878    0.2233371
 520.8499756    0.2291017
 520.9000244    0.2308707
 520.9500122    0.2366677
 521.0000000    0.2371099
 521.0499878    0.2386270
 521.0999756    0.2442960
 521.1500244    0.2482736
 521.2000122    0.2559816
 521.2500000    0.2603072
 521.2999878    0.2646719
 521.3499756    0.2519498
 521.4000244    0.2482460
 521.4500122    0.2474769
 521.5000000    0.2551229
 521.5499878    0.2624467
 521.5999756    0.2653994
 521.6500244    0.2626298
 521.7000122    0.2640741
 521.7500000    0.2695771
 521.7999878    0.2662496
 521.8499756    0.2668476
 521.9000244    0.2695391
 521.9500122    0.2722724
 522.0000000    0.2732456
 522.0499878    0.2741977
 522.0999756    0.2768259
 522.1500244    0.2710508
 522.2000122    0.2735407
 522.2500000    0.2700428
 522.2999878    0.2662102
 522.3499756    0.2650837
 522.4000244    0.2658340
 522.4500122    0.2703567
 522.5000000    0.2722685
 522.5499878    0.2765699
 522.5999756    0.2766632
 522.6500244    0.2779368
 522.7000122    0.2815237
 522.7500000    0.2831254
 522.7999878    0.2894597
 522.8499756    0.2832206
 522.9000244    0.2802876
 522.9500122    0.2767119
 523.0000000    0.2842822
 523.0499878    0.2846397
 523.0999756    0.2899999
 523.1500244    0.2874838
 523.2000122    0.2866959
 523.2500000    0.2908674
 523.2999878    0.2950383
 523.3499756    0.3015405
 523.4000244    0.3055396
 523.4500122    0.3099447
 523.5000000    0.3114102
 523.5499878    0.3115418
 523.5999756    0.3138844
 523.6500244    0.3138897
 523.7000122    0.3103455
 523.7500000    0.3054954
 523.7999878    0.3045700
 523.8499756    0.3033038
 523.9000244    0.3045662
 523.9500122    0.2999212
 524.0000000    0.3005673
 524.0499878    0.3018225
 524.0999756    0.3033792
 524.1500244    0.3063901
 524.2000122    0.3073295
 524.2500000    0.3050138
 524.2999878    0.2967548
 524.3499756    0.2913539
 524.4000244    0.2876897
 524.4500122    0.2922741
 524.5000000    0.2885713
 524.5499878    0.2945172
 524.5999756    0.2993752
 524.6500244    0.3054588
 524.7000122    0.3064429
 524.7500000    0.3068593
 524.7999878    0.3104890
 524.8499756    0.3108723
 524.9000244    0.3133571
 524.9500122    0.3130556
 525.0000000    0.3170387
 525.0499878    0.3128887
 525.0999756    0.3133286
 525.1500244    0.3131355
 525.2000122    0.3132039
 525.2500000    0.3175016
 525.2999878    0.3138039
 525.3499756    0.3203146
 525.4000244    0.3208899
 525.4500122    0.3235127
 525.5000000    0.3240191
 525.5499878    0.3172596
 525.5999756    0.3093822
 525.6500244    0.2985815
 525.7000122    0.2918160
 525.7500000    0.2922059
 525.7999878    0.2900575
 525.8499756    0.2820477
 525.9000244    0.2744247
 525.9500122    0.2726041
 526.0000000    0.2723034
 526.0499878    0.2674573
 526.0999756    0.2709883
 526.1500244    0.2698124
 526.2000122    0.2768341
 526.2500000    0.2833996
 526.2999878    0.2808464
 526.3499756    0.2847462
 526.4000244    0.2844265
 526.4500122    0.2869241
 526.5000000    0.2826669
 526.5499878    0.2819757
 526.5999756    0.2833771
 526.6500244    0.2868889
 526.7000122    0.2932923
 526.7500000    0.2917854
 526.7999878    0.2963655
 526.8499756    0.2964232
 526.9000244    0.2839729
 526.9500122    0.2743769
 527.0000000    0.2674110
 527.0499878    0.2721808
 527.0999756    0.2715130
 527.1500244    0.2671090
 527.2000122    0.2625336
 527.2500000    0.2664792
 527.2999878    0.2666646
 527.3499756    0.2714891
 527.4000244    0.2709832
 527.4500122    0.2705819
 527.5000000    0.2743968
 527.5499878    0.2700413
 527.5999756    0.2712134
 527.6500244    0.2639968
 527.7000122    0.2531066
 527.7500000    0.2534005
 527.7999878    0.2465265
 527.8499756    0.2459864
 527.9000244    0.2519781
 527.9500122    0.2574305
 528.0000000    0.2591082
 528.0499878    0.2626150
 528.0999756    0.2656051
 528.1500244    0.2649235
 528.2000122    0.2620379
 528.2500000    0.2649636
 528.2999878    0.2656144
 528.3499756    0.2645828
 528.4000244    0.2644913
 528.4500122    0.2673665
 528.5000000    0.2679752
 528.5499878    0.2776413
 528.5999756    0.2771389
 528.6500244    0.2773620
 528.7000122    0.2831134
 528.7500000    0.2906952
 528.7999878    0.2945879
 528.8499756    0.2928504
 528.9000244    0.2972820
 528.9500122    0.2921909
 529.0000000    0.2908223
 529.0499878    0.2941718
 529.0999756    0.2965475
 529.1500244    0.3015265
 529.2000122    0.3041834
 529.2500000    0.3005216
 529.2999878    0.2951566
 529.3499756    0.2877759
 529.4000244    0.2749508
 529.4500122    0.2790069
 529.5000000    0.2796369
 529.5499878    0.2768054
 529.5999756    0.2749927
 529.6500244    0.2759458
 529.7000122    0.2784212
 529.7500000    0.2733519
 529.7999878    0.2642827
 529.8499756    0.2641770
 529.9000244    0.2609411
 529.9500122    0.2602778
 530.0000000    0.2659481
 530.0499878    0.2673835
 530.0999756    0.2729546
 530.1500244    0.2720757
 530.2000122    0.2804634
 530.2500000    0.2899878
 530.2999878    0.3004908
 530.3499756    0.3059196
 530.4000244    0.3015417
 530.4500122    0.3036894
 530.5000000    0.3116480
 530.5499878    0.3087417
 530.5999756    0.3042978
 530.6500244    0.3045857
 530.7000122    0.3105414
 530.7500000    0.3111848
 530.7999878    0.3169045
 530.8499756    0.3204078
 530.9000244    0.3199221
 530.9500122    0.3228441
 531.0000000    0.3168451
 531.0499878    0.3145803
 531.0999756    0.3121524
 531.1500244    0.3078926
 531.2000122    0.3023665
 531.2500000    0.3081724
 531.2999878    0.3067433
 531.3499756    0.3037910
 531.4000244    0.2990839
 531.4500122    0.2946360
 531.5000000    0.2959223
 531.5499878    0.2874515
 531.5999756    0.2838868
 531.6500244    0.2828695
 531.7000122    0.2842175
 531.7500000    0.2876871
 531.7999878    0.2825530
 531.8499756    0.2849127
 531.9000244    0.2783787
 531.9500122    0.2821410
 532.0000000    0.2852155
 532.0499878    0.2839862
 532.0999756    0.2826017
 532.1500244    0.2798608
 532.2000122    0.2765546
 532.2500000    0.2757497
 532.2999878    0.2776541
 532.3499756    0.2747902
 532.4000244    0.2789396
 532.4500122    0.2800932
 532.5000000    0.2809047
 532.5499878    0.2817689
 532.5999756    0.2827148
 532.6500244    0.2832994
 532.7000122    0.2886484
 532.7500000    0.2891232
 532.7999878    0.2796790
 532.8499756    0.2747378
 532.9000244    0.2712758
 532.9500122    0.2703240
 533.0000000    0.2629463
 533.0499878    0.2545195
 533.0999756    0.2509544
 533.1500244    0.2503512
 533.2000122    0.2479706
 533.2500000    0.2501867
 533.2999878    0.2498130
 533.3499756    0.2444051
 533.4000244    0.2427972
 533.4500122    0.2394533
 533.5000000    0.2417405
 533.5499878    0.2423132
 533.5999756    0.2438579
 533.6500244    0.2426246
 533.7000122    0.2430498
 533.7500000    0.2472173
 533.7999878    0.2449554
 533.8499756    0.2564702
 533.9000244    0.2628038
 533.9500122    0.2618079
 534.0000000    0.2661195
 534.0499878    0.2731517
 534.0999756    0.2777694
 534.1500244    0.2772045
 534.2000122    0.2849572
 534.2500000    0.2908168
 534.2999878    0.2925521
 534.3499756    0.2902188
 534.4000244    0.2877812
 534.4500122    0.2933135
 534.5000000    0.2998217
 534.5499878    0.3087473
 534.5999756    0.3082182
 534.6500244    0.3131935
 534.7000122    0.3143570
 534.7500000    0.3138193
 534.7999878    0.3085613
 534.8499756    0.3113114
 534.9000244    0.3157701
 534.9500122    0.3125207
 535.0000000    0.3096182
 535.0499878    0.3095419
 535.0999756    0.2999550
 535.1500244    0.2872702
 535.2000122    0.2869485
 535.2500000    0.2869627
 535.2999878    0.2858557
 535.3499756    0.2920122
 535.4000244    0.2909332
 535.4500122    0.2915603
 535.5000000    0.2989189
 535.5499878    0.2999445
 535.5999756    0.3070991
 535.6500244    0.3133158
 535.7000122    0.3186762
 535.7500000    0.3155068
 535.7999878    0.3131551
 535.8499756    0.3178357
 535.9000244    0.3216768
 535.9500122    0.3254253
 536.0000000    0.3343143
 536.0499878    0.3440372
 536.0999756    0.3541490
 536.1500244    0.3654976
 536.2000122    0.3692653
 536.2500000    0.3815100
 536.2999878    0.3766387
 536.3499756    0.3755368
 536.4000244    0.3708321
 536.4500122    0.3631943
 536.5000000    0.3667846
 536.5499878    0.3680619
 536.5999756    0.3699390
 536.6500244    0.3595097
 536.7000122    0.3557294
 536.7500000    0.3556144
 536.7999878    0.3498495
 536.8499756    0.3515732
 536.9000244    0.3552750
 536.9500122    0.3540630
 537.0000000    0.3472255
 537.0499878    0.3439911
 537.0999756    0.3428857
 537.1500244    0.3380580
 537.2000122    0.3304523
 537.2500000    0.3194351
 537.2999878    0.3188367
 537.3499756    0.3131665
 537.4000244    0.3104648
 537.4500122    0.3088768
 537.5000000    0.3021145
 537.5499878    0.3056779
 537.5999756    0.3052515
 537.6500244    0.3075257
 537.7000122    0.3128333
 537.7500000    0.3064891
 537.7999878    0.3015042
 537.8499756    0.3013999
 537.9000244    0.3047978
 537.9500122    0.2981746
 538.0000000    0.3005169
 538.0499878    0.3021349
 538.0999756    0.2990673
 538.1500244    0.2949840
 538.2000122    0.2979838
 538.2500000    0.2849072
 538.2999878    0.2755586
 538.3499756    0.2748752
 538.4000244    0.2659724
 538.4500122    0.2720324
 538.5000000    0.2693933
 538.5499878    0.2654841
 538.5999756    0.2671469
 538.6500244    0.2595158
 538.7000122    0.2526141
 538.7500000    0.2510222
 538.7999878    0.2521655
 538.8499756    0.2514039
 538.9000244    0.2531849
 538.9500122    0.2596337
 539.0000000    0.2607493
 539.0499878    0.2637374
 539.0999756    0.2587585
 539.1500244    0.2580234
 539.2000122    0.2529609
 539.2500000    0.2483452
 539.2999878    0.2496014
 539.3499756    0.2514654
 539.4000244    0.2488554
 539.4500122    0.2495044
 539.5000000    0.2445963
 539.5499878    0.2475908
 539.5999756    0.2542436
 539.6500244    0.2553425
 539.7000122    0.2547887
 539.7500000    0.2605279
 539.7999878    0.2619921
 539.8499756    0.2640883
 539.9000244    0.2618077
 539.9500122    0.2693646
 540.0000000    0.2793581
 540.0499878    0.2922831
 540.0999756    0.2974307
 540.1500244    0.3030111
 540.2000122    0.2987528
 540.2500000    0.2958307
 540.2999878    0.2934061
 540.3499756    0.2897845
 540.4000244    0.2775240
 540.4500122    0.2842631
 540.5000000    0.2819344
 540.5499878    0.2821313
 540.5999756    0.2893710
 540.6500244    0.2921653
 540.7000122    0.2870439
 540.7500000    0.2890381
 540.7999878    0.2954377
 540.8499756    0.2950943
 540.9000244    0.2973955
 540.9500122    0.2932419
 541.0000000    0.2984933
 541.0499878    0.3100193
 541.0999756    0.3124195
 541.1500244    0.3120175
 541.2000122    0.3187999
 541.2500000    0.3232816
 541.2999878    0.3228541
 541.3499756    0.3236169
 541.4000244    0.3215705
 541.4500122    0.3211470
 541.5000000    0.3141610
 541.5499878    0.3082729
 541.5999756    0.3126208
 541.6500244    0.3170480
 541.7000122    0.3240579
 541.7500000    0.3227831
 541.7999878    0.3237027
 541.8499756    0.3305412
 541.9000244    0.3271710
 541.9500122    0.3209786
 542.0000000    0.3210900
 542.0499878    0.3186992
 542.0999756    0.3208793
 542.1500244    0.3226687
 542.2000122    0.3268925
 542.2500000    0.3301293
 542.2999878    0.3315580
 542.3499756    0.3241078
 542.4000244    0.3250858
 542.4500122    0.3279939
 542.5000000    0.3377219
 542.5499878    0.3318169
 542.5999756    0.3284971
 542.6500244    0.3237409
 542.7000122    0.3154480
 542.7500000    0.3134994
 542.7999878    0.3102734
 542.8499756    0.3032097
 542.9000244    0.3013368
 542.9500122    0.3002511
 543.0000000    0.2964382
 543.0499878    0.2933737
 543.0999756    0.2881492
 543.1500244    0.2881404
 543.2000122    0.2837080
 543.2500000    0.2828134
 543.2999878    0.2908919
 543.3499756    0.2971083
 543.4000244    0.3003731
 543.4500122    0.3026637
 543.5000000    0.3027273
 543.5499878    0.3058137
 543.5999756    0.3086458
 543.6500244    0.3082796
 543.7000122    0.3132268
 543.7500000    0.3116547
 543.7999878    0.3120972
 543.8499756    0.3106017
 543.9000244    0.3185822
 543.9500122    0.3176273
 544.0000000    0.3171462
 544.0499878    0.3094207
 544.0999756    0.3074490
 544.1500244    0.3032084
 544.2000122    0.2927462
 544.2500000    0.2997421
 544.2999878    0.2951665
 544.3499756    0.2972463
 544.4000244    0.2939233
 544.4500122    0.2909607
 544.5000000    0.2948432
 544.5499878    0.2879516
 544.5999756    0.2896889
 544.6500244    0.2873100
 544.7000122    0.2863999
 544.7500000    0.2787581
 544.7999878    0.2711956
 544.8499756    0.2636366
 544.9000244    0.2549563
 544.9500122    0.2448720
 545.0000000    0.2401520
 545.0499878    0.2384642
 545.0999756    0.2393123
 545.1500244    0.2396056
 545.2000122    0.2318755
 545.2500000    0.2215415
 545.2999878    0.2168856
 545.3499756    0.2105949
 545.4000244    0.2064495
 545.4500122    0.2036331
 545.5000000    0.2091460
 545.5499878    0.2108880
 545.5999756    0.2144500
 545.6500244    0.2177628
 545.7000122    0.2168027
 545.7500000    0.2167446
 545.7999878    0.2187549
 545.8499756    0.2197516
 545.9000244    0.2247946
 545.9500122    0.2289562
 546.0000000    0.2367772
 546.0499878    0.2469864
 546.0999756    0.2561668
 546.1500244    0.2617187
 546.2000122    0.2679961
 546.2500000    0.2772015
 546.2999878    0.2852162
 546.3499756    0.2862298
 546.4000244    0.2816345
 546.4500122    0.2825049
 546.5000000    0.2811845
 546.5499878    0.2840818
 546.5999756    0.2794745
 546.6500244    0.2809520
 546.7000122    0.2832486
 546.7500000    0.2827289
 546.7999878    0.2855327
 546.8499756    0.2900398
 546.9000244    0.2909284
 546.9500122    0.2846568
 547.0000000    0.2818636
 547.0499878    0.2780738
 547.0999756    0.2825491
 547.1500244    0.2857357
 547.2000122    0.2853480
 547.2500000    0.2814284
 547.2999878    0.2730428
 547.3499756    0.2718653
 547.4000244    0.2711567
 547.4500122    0.2632481
 547.5000000    0.2531683
 547.5499878    0.2555383
 547.5999756    0.2638367
 547.6500244    0.2675291
 547.7000122    0.2710889
 547.7500000    0.2719455
 547.7999878    0.2709250
 547.8499756    0.2683829
 547.9000244    0.2677242
 547.9500122    0.2611511
 548.0000000    0.2655202
 548.0499878    0.2707402
 548.0999756    0.2736929
 548.1500244    0.2767904
 548.2000122    0.2748524
 548.2500000    0.2743003
 548.2999878    0.2751883
 548.3499756    0.2746008
 548.4000244    0.2765223
 548.4500122    0.2760800
 548.5000000    0.2814736
 548.5499878    0.2758794
 548.5999756    0.2694146
 548.6500244    0.2743221
 548.7000122    0.2736385
 548.7500000    0.2735221
 548.7999878    0.2752065
 548.8499756    0.2729801
 548.9000244    0.2788258
 548.9500122    0.2820106
 549.0000000    0.2895972
 549.0499878    0.2963972
 549.0999756    0.3017879
 549.1500244    0.2999417
 549.2000122    0.2939889
 549.2500000    0.2950554
 549.2999878    0.2939346
 549.3499756    0.3027989
 549.4000244    0.3144103
 549.4500122    0.3161840
 549.5000000    0.3212264
 549.5499878    0.3169542
 549.5999756    0.3173172
 549.6500244    0.3119550
 549.7000122    0.3000612
 549.7500000    0.3017715
 549.7999878    0.3031392
 549.8499756    0.2985484
 549.9000244    0.3021445
 549.9500122    0.3020385
 550.0000000    0.3095491
 550.0499878    0.3099587
 550.0999756    0.3195453
 550.1500244    0.3249270
 550.2000122    0.3290111
 550.2500000    0.3278676
 550.2999878    0.3357437
 550.3499756    0.3413629
 550.4000244    0.3459027
 550.4500122    0.3520521
 550.5000000    0.3528691
 550.5499878    0.3558299
 550.5999756    0.3618726
 550.6500244    0.3663123
 550.7000122    0.3696564
 550.7500000    0.3712147
 550.7999878    0.3661490
 550.8499756    0.3651164
 550.9000244    0.3639107
 550.9500122    0.3660085
 551.0000000    0.3653724
 551.0499878    0.3648242
 551.0999756    0.3612879
 551.1500244    0.3528087
 551.2000122    0.3515527
 551.2500000    0.3527228
 551.2999878    0.3544541
 551.3499756    0.3450901
 551.4000244    0.3408203
 551.4500122    0.3370317
 551.5000000    0.3372228
 551.5499878    0.3351798
 551.5999756    0.3310432
 551.6500244    0.3317457
 551.7000122    0.3276702
 551.7500000    0.3271306
 551.7999878    0.3250517
 551.8499756    0.3288473
 551.9000244    0.3267696
 551.9500122    0.3260691
 552.0000000    0.3262026
 552.0499878    0.3262511
 552.0999756    0.3278331
 552.1500244    0.3344832
 552.2000122    0.3390606
 552.2500000    0.3401874
 552.2999878    0.3410295
 552.3499756    0.3424042
 552.4000244    0.3340374
 552.4500122    0.3352959
 552.5000000    0.3346248
 552.5499878    0.3284083
 552.5999756    0.3198270
 552.6500244    0.3185591
 552.7000122    0.3119873
 552.7500000    0.3044402
 552.7999878    0.3015755
 552.8499756    0.2967877
 552.9000244    0.2949825
 552.9500122    0.2983637
 553.0000000    0.2996783
 553.0499878    0.2967827
 553.0999756    0.2971649
 553.1500244    0.2996382
 553.2000122    0.2928153
 553.2500000    0.2895240
 553.2999878    0.2927880
 553.3499756    0.2931755
 553.4000244    0.2955891
 553.4500122    0.2999250
 553.5000000    0.2959723
 553.5499878    0.2945874
 553.5999756    0.2927726
 553.6500244    0.3002367
 553.7000122    0.2915147
 553.7500000    0.2935469
 553.7999878    0.2959350
 553.8499756    0.2907965
 553.9000244    0.2945850
 553.9500122    0.2930053
 554.0000000    0.2902111
 554.0499878    0.2821764
 554.0999756    0.2772524
 554.1500244    0.2709233
 554.2000122    0.2705193
 554.2500000    0.2719972
 554.2999878    0.2742554
 554.3499756    0.2700269
 554.4000244    0.2712302
 554.4500122    0.2728811
 554.5000000    0.2759999
 554.5499878    0.2781084
 554.5999756    0.2805204
 554.6500244    0.2800363
 554.7000122    0.2796932
 554.7500000    0.2797055
 554.7999878    0.2806415
 554.8499756    0.2789924
 554.9000244    0.2802248
 554.9500122    0.2873424
 555.0000000    0.2834075
 555.0499878    0.2846553
 555.0999756    0.2844175
 555.1500244    0.2836665
 555.2000122    0.2768845
 555.2500000    0.2778349
 555.2999878    0.2765579
 555.3499756    0.2785732
 555.4000244    0.2779029
 555.4500122    0.2751457
 555.5000000    0.2650774
 555.5499878    0.2685392
 555.5999756    0.2726912
 555.6500244    0.2704909
 555.7000122    0.2672943
 555.7500000    0.2659470
 555.7999878    0.2581438
 555.8499756    0.2598563
 555.9000244    0.2544646
 555.9500122    0.2583714
 556.0000000    0.2479039
 556.0499878    0.2410403
 556.0999756    0.2365164
 556.1500244    0.2384209
 556.2000122    0.2275135
 556.2500000    0.2324542
 556.2999878    0.2348757
 556.3499756    0.2347642
 556.4000244    0.2310908
 556.4500122    0.2335660
 556.5000000    0.2282980
 556.5499878    0.2324714
 556.5999756    0.2345163
 556.6500244    0.2417245
 556.7000122    0.2448501
 556.7500000    0.2465113
 556.7999878    0.2565446
 556.8499756    0.2627766
 556.9000244    0.2617875
 556.9500122    0.2688815
 557.0000000    0.2751599
 557.0499878    0.2707984
 557.0999756    0.2695698
 557.1500244    0.2664635
 557.2000122    0.2673104
 557.2500000    0.2667086
 557.2999878    0.2658528
 557.3499756    0.2681214
 557.4000244    0.2810128
 557.4500122    0.2891402
 557.5000000    0.2936931
 557.5499878    0.3028566
 557.5999756    0.3109583
 557.6500244    0.3232309
 557.7000122    0.3193835
 557.7500000    0.3173810
 557.7999878    0.3145914
 557.8499756    0.3113277
 557.9000244    0.3081333
 557.9500122    0.3095702
 558.0000000    0.3077892
 558.0499878    0.3107679
 558.0999756    0.3081217
 558.1500244    0.3142262
 558.2000122    0.3115935
 558.2500000    0.3069684
 558.2999878    0.3085714
 558.3499756    0.3156641
 558.4000244    0.3178485
 558.4500122    0.3185522
 558.5000000    0.3264717
 558.5499878    0.3329805
 558.5999756    0.3362751
 558.6500244    0.3425242
 558.7000122    0.3456066
 558.7500000    0.3458741
 558.7999878    0.3440449
 558.8499756    0.3446412
 558.9000244    0.3388864
 558.9500122    0.3344580
 559.0000000    0.3412714
 559.0499878    0.3408051
 559.0999756    0.3389508
 559.1500244    0.3411658
 559.2000122    0.3377502
 559.2500000    0.3372841
 559.2999878    0.3368500
 559.3499756    0.3299495
 559.4000244    0.3270862
 559.4500122    0.3315715
 559.5000000    0.3236815
 559.5499878    0.3249983
 559.5999756    0.3257190
 559.6500244    0.3212737
 559.7000122    0.3241218
 559.7500000    0.3240364
 559.7999878    0.3248172
 559.8499756    0.3241647
 559.9000244    0.3255721
 559.9500122    0.3225988
 560.0000000    0.3265207
 560.0499878    0.3260896
 560.0999756    0.3281395
 560.1500244    0.3227683
 560.2000122    0.3307460
 560.2500000    0.3335665
 560.2999878    0.3306783
 560.3499756    0.3388369
 560.4000244    0.3486050
 560.4500122    0.3469341
 560.5000000    0.3548217
 560.5499878    0.3565689
 560.5999756    0.3535411
 560.6500244    0.3558853
 560.7000122    0.3541692
 560.7500000    0.3551499
 560.7999878    0.3467119
 560.8499756    0.3476940
 560.9000244    0.3527005
 560.9500122    0.3516821
 561.0000000    0.3560747
 561.0499878    0.3557029
 561.0999756    0.3602319
 561.1500244    0.3625328
 561.2000122    0.3605933
 561.2500000    0.3623848
 561.2999878    0.3622128
 561.3499756    0.3546799
 561.4000244    0.3514477
 561.4500122    0.3469956
 561.5000000    0.3447576
 561.5499878    0.3448249
 561.5999756    0.3436187
 561.6500244    0.3500081
 561.7000122    0.3450287
 561.7500000    0.3431582
 561.7999878    0.3476884
 561.8499756    0.3415267
 561.9000244    0.3270570
 561.9500122    0.3245308
 562.0000000    0.3280200
 562.0499878    0.3285555
 562.0999756    0.3311433
 562.1500244    0.3307089
 562.2000122    0.3314735
 562.2500000    0.3305023
 562.2999878    0.3197300
 562.3499756    0.3155769
 562.4000244    0.3193308
 562.4500122    0.3239154
 562.5000000    0.3295466
 562.5499878    0.3352646
 562.5999756    0.3323144
 562.6500244    0.3373604
 562.7000122    0.3358398
 562.7500000    0.3356101
 562.7999878    0.3386300
 562.8499756    0.3454503
 562.9000244    0.3391181
 562.9500122    0.3393314
 563.0000000    0.3363063
 563.0499878    0.3245840
 563.0999756    0.3254170
 563.1500244    0.3258572
 563.2000122    0.3287639
 563.2500000    0.3332116
 563.2999878    0.3339235
 563.3499756    0.3343644
 563.4000244    0.3383846
 563.4500122    0.3431914
 563.5000000    0.3458734
 563.5499878    0.3511318
 563.5999756    0.3591766
 563.6500244    0.3545744
 563.7000122    0.3529399
 563.7500000    0.3556194
 563.7999878    0.3573312
 563.8499756    0.3479353
 563.9000244    0.3378904
 563.9500122    0.3390382
 564.0000000    0.3372220
 564.0499878    0.3380516
 564.0999756    0.3355906
 564.1500244    0.3424844
 564.2000122    0.3405693
 564.2500000    0.3447104
 564.2999878    0.3434570
 564.3499756    0.3440688
 564.4000244    0.3456250
 564.4500122    0.3350738
 564.5000000    0.3305715
 564.5499878    0.3302425
 564.5999756    0.3355245
 564.6500244    0.3420939
 564.7000122    0.3416965
 564.7500000    0.3494318
 564.7999878    0.3490783
 564.8499756    0.3466667
 564.9000244    0.3542619
 564.9500122    0.3513004
 565.0000000    0.3597464
 565.0499878    0.3629643
 565.0999756    0.3635298
 565.1500244    0.3542728
 565.2000122    0.3518409
 565.2500000    0.3593091
 565.2999878    0.3603335
 565.3499756    0.3590042
 565.4000244    0.3629210
 565.4500122    0.3604746
 565.5000000    0.3604603
 565.5499878    0.3642628
 565.5999756    0.3588009
 565.6500244    0.3592531
 565.7000122    0.3604267
 565.7500000    0.3618667
 565.7999878    0.3644881
 565.8499756    0.3642181
 565.9000244    0.3577112
 565.9500122    0.3518016
 566.0000000    0.3410347
 566.0499878    0.3349478
 566.0999756    0.3370017
 566.1500244    0.3323680
 566.2000122    0.3253158
 566.2500000    0.3203449
 566.2999878    0.3205943
 566.3499756    0.3222795
 566.4000244    0.3337118
 566.4500122    0.3367106
 566.5000000    0.3344768
 566.5499878    0.3341739
 566.5999756    0.3308281
 566.6500244    0.3262333
 566.7000122    0.3253633
 566.7500000    0.3218464
 566.7999878    0.3149647
 566.8499756    0.3186060
 566.9000244    0.3212550
 566.9500122    0.3249464
 567.0000000    0.3306419
 567.0499878    0.3353258
 567.0999756    0.3364368
 567.1500244    0.3337956
 567.2000122    0.3348040
 567.2500000    0.3308885
 567.2999878    0.3165674
 567.3499756    0.3177625
 567.4000244    0.3177499
 567.4500122    0.3214243
 567.5000000    0.3367479
 567.5499878    0.3406377
 567.5999756    0.3392681
 567.6500244    0.3384081
 567.7000122    0.3366610
 567.7500000    0.3398560
 567.7999878    0.3389264
 567.8499756    0.3486614
 567.9000244    0.3491017
 567.9500122    0.3532910
 568.0000000    0.3527743
 568.0499878    0.3589357
 568.0999756    0.3682536
 568.1500244    0.3732563
 568.2000122    0.3756559
 568.2500000    0.3752640
 568.2999878    0.3736416
 568.3499756    0.3723325
 568.4000244    0.3683734
 568.4500122    0.3623913
 568.5000000    0.3595941
 568.5499878    0.3537152
 568.5999756    0.3476946
 568.6500244    0.3447229
 568.7000122    0.3303027
 568.7500000    0.3283866
 568.7999878    0.3239491
 568.8499756    0.3225094
 568.9000244    0.3231072
 568.9500122    0.3259445
 569.0000000    0.3298238
 569.0499878    0.3344287
 569.0999756    0.3346641
 569.1500244    0.3319108
 569.2000122    0.3259882
 569.2500000    0.3158092
 569.2999878    0.3097456
 569.3499756    0.3079442
 569.4000244    0.3108070
 569.4500122    0.3092503
 569.5000000    0.3085633
 569.5499878    0.3083763
 569.5999756    0.3069894
 569.6500244    0.3003469
 569.7000122    0.3028564
 569.7500000    0.2942180
 569.7999878    0.2903751
 569.8499756    0.2877549
 569.9000244    0.2864501
 569.9500122    0.2883434
 570.0000000    0.2857644
 570.0499878    0.2790864
 570.0999756    0.2899419
 570.1500244    0.2938271
 570.2000122    0.3004151
 570.2500000    0.3060436
 570.2999878    0.3016918
 570.3499756    0.3004070
 570.4000244    0.2931549
 570.4500122    0.2904969
 570.5000000    0.2885607
 570.5499878    0.2902917
 570.5999756    0.2878263
 570.6500244    0.2867260
 570.7000122    0.2839185
 570.7500000    0.2867533
 570.7999878    0.2912261
 570.8499756    0.2992370
 570.9000244    0.2957065
 570.9500122    0.3040720
 571.0000000    0.3191161
 571.0499878    0.3325793
 571.0999756    0.3383890
 571.1500244    0.3463055
 571.2000122    0.3477854
 571.2500000    0.3486539
 571.2999878    0.3515927
 571.3499756    0.3492750
 571.4000244    0.3526909
 571.4500122    0.3553699
 571.5000000    0.3545071
 571.5499878    0.3572023
 571.5999756    0.3581717
 571.6500244    0.3574445
 571.7000122    0.3575190
 571.7500000    0.3616910
 571.7999878    0.3563083
 571.8499756    0.3540643
 571.9000244    0.3546792
 571.9500122    0.3479032
 572.0000000    0.3509583
 572.0499878    0.3462841
 572.0999756    0.3431421
 572.1500244    0.3418374
 572.2000122    0.3424562
 572.2500000    0.3416114
 572.2999878    0.3451852
 572.3499756    0.3420997
 572.4000244    0.3369664
 572.4500122    0.3338755
 572.5000000    0.3392138
 572.5499878    0.3453890
 572.5999756    0.3443973
 572.6500244    0.3462549
 572.7000122    0.3452012
 572.7500000    0.3467033
 572.7999878    0.3421774
 572.8499756    0.3412859
 572.9000244    0.3392090
 572.9500122    0.3389105
 573.0000000    0.3407751
 573.0499878    0.3414499
 573.0999756    0.3449968
 573.1500244    0.3420987
 573.2000122    0.3415492
 573.2500000    0.3387944
 573.2999878    0.3387162
 573.3499756    0.3406878
 573.4000244    0.3466754
 573.4500122    0.3542190
 573.5000000    0.3539663
 573.5499878    0.3549094
 573.5999756    0.3531479
 573.6500244    0.3507086
 573.7000122    0.3509209
 573.7500000    0.3514538
 573.7999878    0.3457637
 573.8499756    0.3528656
 573.9000244    0.3592781
 573.9500122    0.3654064
 574.0000000    0.3672377
 574.0499878    0.3665332
 574.0999756    0.3658738
 574.1500244    0.3684095
 574.2000122    0.3657223
 574.2500000    0.3717166
 574.2999878    0.3688682
 574.3499756    0.3691560
 574.4000244    0.3651599
 574.4500122    0.3630622
 574.5000000    0.3555801
 574.5499878    0.3599976
 574.5999756    0.3608397
 574.6500244    0.3585971
 574.7000122    0.3605756
 574.7500000    0.3602742
 574.7999878    0.3513450
 574.8499756    0.3477252
 574.9000244    0.3447799
 574.9500122    0.3332640
 575.0000000    0.3279824
 575.0499878    0.3241814
 575.0999756    0.3212163
 575.1500244    0.3214332
 575.2000122    0.3214989
 575.2500000    0.3207829
 575.2999878    0.3218572
 575.3499756    0.3116290
 575.4000244    0.3190141
 575.4500122    0.3190068
 575.5000000    0.3257315
 575.5499878    0.3300553
 575.5999756    0.3333227
 575.6500244    0.3319695
 575.7000122    0.3436332
 575.7500000    0.3466527
 575.7999878    0.3525749
 575.8499756    0.3555046
 575.9000244    0.3585648
 575.9500122    0.3631052
 576.0000000    0.3654080
 576.0499878    0.3735143
 576.0999756    0.3723790
 576.1500244    0.3883528
 576.2000122    0.3798090
 576.2500000    0.3800204
 576.2999878    0.3771688
 576.3499756    0.3738956
 576.4000244    0.3755830
 576.4500122    0.3783446
 576.5000000    0.3745621
 576.5499878    0.3739237
 576.5999756    0.3673981
 576.6500244    0.3575295
 576.7000122    0.3526200
 576.7500000    0.3448925
 576.7999878    0.3469780
 576.8499756    0.3383304
 576.9000244    0.3361219
 576.9500122    0.3322278
 577.0000000    0.3406595
 577.0499878    0.3419681
 577.0999756    0.3466692
 577.1500244    0.3509696
 577.2000122    0.3532994
 577.2500000    0.3566023
 577.2999878    0.3546052
 577.3499756    0.3558567
 577.4000244    0.3561108
 577.4500122    0.3507558
 577.5000000    0.3464902
 577.5499878    0.3527924
 577.5999756    0.3443281
 577.6500244    0.3530269
 577.7000122    0.3509219
 577.7500000    0.3492164
 577.7999878    0.3485635
 577.8499756    0.3506113
 577.9000244    0.3457050
 577.9500122    0.3437932
 578.0000000    0.3450771
 578.0499878    0.3405581
 578.0999756    0.3419948
 578.1500244    0.3412969
 578.2000122    0.3435630
 578.2500000    0.3475980
 578.2999878    0.3532017
 578.3499756    0.3501783
 578.4000244    0.3539640
 578.4500122    0.3546166
 578.5000000    0.3529688
 578.5499878    0.3538385
 578.5999756    0.3518917
 578.6500244    0.3513971
 578.7000122    0.3556755
 578.7500000    0.3556756
 578.7999878    0.3623405
 578.8499756    0.3627858
 578.9000244    0.3620129
 578.9500122    0.3651403
 579.0000000    0.3715705
 579.0499878    0.3836193
 579.0999756    0.3891329
 579.1500244    0.3823706
 579.2000122    0.3791893
 579.2500000    0.3807337
 579.2999878    0.3805355
 579.3499756    0.3762351
 579.4000244    0.3693774
 579.4500122    0.3714621
 579.5000000    0.3712645
 579.5499878    0.3779005
 579.5999756    0.3760812
 579.6500244    0.3788032
 579.7000122    0.3838151
 579.7500000    0.3861930
 579.7999878    0.3922021
 579.8499756    0.3881193
 579.9000244    0.3877710
 579.9500122    0.3820868
 580.0000000    0.3795730
 580.0499878    0.3797002
 580.0999756    0.3835392
 580.1500244    0.3875072
 580.2000122    0.3867729
 580.2500000    0.3851257
 580.2999878    0.3869624
 580.3499756    0.3863315
 580.4000244    0.3867443
 580.4500122    0.3899762
 580.5000000    0.3876138
 580.5499878    0.3802806
 580.5999756    0.3757023
 580.6500244    0.3713011
 580.7000122    0.3679530
 580.7500000    0.3686390
 580.7999878    0.3675304
 580.8499756    0.3635139
 580.9000244    0.3603795
 580.9500122    0.3521288
 581.0000000    0.3504576
 581.0499878    0.3454512
 581.0999756    0.3349471
 581.1500244    0.3322640
 581.2000122    0.3349440
 581.2500000    0.3306108
 581.2999878    0.3323239
 581.3499756    0.3297837
 581.4000244    0.3269008
 581.4500122    0.3208870
 581.5000000    0.3190665
 581.5499878    0.3198590
 581.5999756    0.3144858
 581.6500244    0.3236984
 581.7000122    0.3190222
 581.7500000    0.3217277
 581.7999878    0.3158457
 581.8499756    0.3082201
 581.9000244    0.3149680
 581.9500122    0.3101534
 582.0000000    0.3074598
 582.0499878    0.3066976
 582.0999756    0.3150614
 582.1500244    0.3169506
 582.2000122    0.3141746
 582.2500000    0.3064098
 582.2999878    0.3061491
 582.3499756    0.3106726
 582.4000244    0.3075117
 582.4500122    0.3038400
 582.5000000    0.2988299
 582.5499878    0.3047442
 582.5999756    0.3046810
 582.6500244    0.3065369
 582.7000122    0.3107377
 582.7500000    0.3153422
 582.7999878    0.3159823
 582.8499756    0.3242942
 582.9000244    0.3188670
 582.9500122    0.3209600
 583.0000000    0.3147353
 583.0499878    0.3095997
 583.0999756    0.3057274
 583.1500244    0.3087484
 583.2000122    0.3060783
 583.2500000    0.3086372
 583.2999878    0.3080458
 583.3499756    0.3099457
 583.4000244    0.3137330
 583.4500122    0.3171151
 583.5000000    0.3174192
 583.5499878    0.3230006
 583.5999756    0.3289509
 583.6500244    0.3299895
 583.7000122    0.3307050
 583.7500000    0.3319507
 583.7999878    0.3347496
 583.8499756    0.3355469
 583.9000244    0.3312079
 583.9500122    0.3353409
 584.0000000    0.3381533
 584.0499878    0.3425394
 584.0999756    0.3533005
 584.1500244    0.3578584
 584.2000122    0.3578758
 584.2500000    0.3635318
 584.2999878    0.3677986
 584.3499756    0.3717558
 584.4000244    0.3745977
 584.4500122    0.3807833
 584.5000000    0.3932711
 584.5499878    0.3980537
 584.5999756    0.3976884
 584.6500244    0.3949533
 584.7000122    0.3964019
 584.7500000    0.3886683
 584.7999878    0.3819209
 584.8499756    0.3782800
 584.9000244    0.3695865
 584.9500122    0.3643290
 585.0000000    0.3620571
 585.0499878    0.3681239
 585.0999756    0.3676767
 585.1500244    0.3688388
 585.2000122    0.3655339
 585.2500000    0.3600261
 585.2999878    0.3490958
 585.3499756    0.3499681
 585.4000244    0.3577642
 585.4500122    0.3457866
 585.5000000    0.3462497
 585.5499878    0.3444737
 585.5999756    0.3391227
 585.6500244    0.3374741
 585.7000122    0.3388897
 585.7500000    0.3397565
 585.7999878    0.3466122
 585.8499756    0.3474143
 585.9000244    0.3493083
 585.9500122    0.3475098
 586.0000000    0.3500818
 586.0499878    0.3466094
 586.0999756    0.3456639
 586.1500244    0.3471539
 586.2000122    0.3459723
 586.2500000    0.3429806
 586.2999878    0.3447192
 586.3499756    0.3508608
 586.4000244    0.3465947
 586.4500122    0.3516386
 586.5000000    0.3498687
 586.5499878    0.3534575
 586.5999756    0.3533150
 586.6500244    0.3609293
 586.7000122    0.3631524
 586.7500000    0.3662529
 586.7999878    0.3707320
 586.8499756    0.3724822
 586.9000244    0.3753143
 586.9500122    0.3752604
 587.0000000    0.3818966
 587.0499878    0.3851469
 587.0999756    0.3866195
 587.1500244    0.3851954
 587.2000122    0.3852585
 587.2500000    0.3810864
 587.2999878    0.3808715
 587.3499756    0.3829298
 587.4000244    0.3766658
 587.4500122    0.3834697
 587.5000000    0.3897864
 587.5499878    0.3884360
 587.5999756    0.3807879
 587.6500244    0.3868493
 587.7000122    0.3911653
 587.7500000    0.3836740
 587.7999878    0.3807654
 587.8499756    0.3784779
 587.9000244    0.3776860
 587.9500122    0.3774083
 588.0000000    0.3893839
 588.0499878    0.3839717
 588.0999756    0.3911893
 588.1500244    0.3908058
 588.2000122    0.3887760
 588.2500000    0.3955900
 588.2999878    0.3990653
 588.3499756    0.3963261
 588.4000244    0.3972915
 588.4500122    0.3995319
 588.5000000    0.4061180
 588.5499878    0.4170117
 588.5999756    0.4185583
 588.6500244    0.4198829
 588.7000122    0.4209513
 588.7500000    0.4288306
 588.7999878    0.4283588
 588.8499756    0.4332367
 588.9000244    0.4386849
 588.9500122    0.4377676
 589.0000000    0.4362060
 589.0499878    0.4408135
 589.0999756    0.4418925
 589.1500244    0.4383317
 589.2000122    0.4375781
 589.2500000    0.4368694
 589.2999878    0.4333704
 589.3499756    0.4374588
 589.4000244    0.4352654
 589.4500122    0.4345810
 589.5000000    0.4315157
 589.5499878    0.4293868
 589.5999756    0.4261607
 589.6500244    0.4228393
 589.7000122    0.4321489
 589.7500000    0.4313785
 589.7999878    0.4304393
 589.8499756    0.4227372
 589.9000244    0.4200766
 589.9500122    0.4212425
 590.0000000    0.4144889
 590.0499878    0.4134224
 590.0999756    0.4163427
 590.1500244    0.4221716
 590.2000122    0.4203854
 590.2500000    0.4204262
 590.2999878    0.4233716
 590.3499756    0.4249625
 590.4000244    0.4212274
 590.4500122    0.4312555
 590.5000000    0.4273667
 590.5499878    0.4323603
 590.5999756    0.4353848
 590.6500244    0.4390227
 590.7000122    0.4354118
 590.7500000    0.4316694
 590.7999878    0.4258564
 590.8499756    0.4200247
 590.9000244    0.4176455
 590.9500122    0.4216276
 591.0000000    0.4243292
 591.0499878    0.4259302
 591.0999756    0.4225402
 591.1500244    0.4205523
 591.2000122    0.4152737
 591.2500000    0.4113237
 591.2999878    0.4132610
 591.3499756    0.4054763
 591.4000244    0.4007176
 591.4500122    0.4008664
 591.5000000    0.3975895
 591.5499878    0.3857966
 591.5999756    0.3820493
 591.6500244    0.3903753
 591.7000122    0.3902933
 591.7500000    0.3893970
 591.7999878    0.3786791
 591.8499756    0.3838255
 591.9000244    0.3834162
 591.9500122    0.3826923
 592.0000000    0.3752317
 592.0499878    0.3686244
 592.0999756    0.3735522
 592.1500244    0.3739544
 592.2000122    0.3714434
 592.2500000    0.3671280
 592.2999878    0.3632524
 592.3499756    0.3613519
 592.4000244    0.3598985
 592.4500122    0.3571454
 592.5000000    0.3519539
 592.5499878    0.3502614
 592.5999756    0.3429300
 592.6500244    0.3333836
 592.7000122    0.3244062
 592.7500000    0.3179585
 592.7999878    0.3172638
 592.8499756    0.3168129
 592.9000244    0.3143854
 592.9500122    0.3132572
 593.0000000    0.3118212
 593.0499878    0.3132885
 593.0999756    0.3163196
 593.1500244    0.3126350
 593.2000122    0.3098673
 593.2500000    0.3020820
 593.2999878    0.2970878
 593.3499756    0.2969370
 593.4000244    0.2872803
 593.4500122    0.2872813
 593.5000000    0.2853599
 593.5499878    0.2846506
 593.5999756    0.2783633
 593.6500244    0.2844428
 593.7000122    0.2838604
 593.7500000    0.2840362
 593.7999878    0.2859626
 593.8499756    0.2816709
 593.9000244    0.2849622
 593.9500122    0.2776473
 594.0000000    0.2782066
 594.0499878    0.2837556
 594.0999756    0.2780611
 594.1500244    0.2793724
 594.2000122    0.2840247
 594.2500000    0.2875505
 594.2999878    0.2867111
 594.3499756    0.2792383
 594.4000244    0.2759584
 594.4500122    0.2747670
 594.5000000    0.2679108
 594.5499878    0.2616999
 594.5999756    0.2653003
 594.6500244    0.2644480
 594.7000122    0.2640999
 594.7500000    0.2691894
 594.7999878    0.2679530
 594.8499756    0.2624459
 594.9000244    0.2577578
 594.9500122    0.2565036
 595.0000000    0.2499852
 595.0499878    0.2528857
 595.0999756    0.2524922
 595.1500244    0.2531136
 595.2000122    0.2558777
 595.2500000    0.2620190
 595.2999878    0.2618533
 595.3499756    0.2598878
 595.4000244    0.2589539
 595.4500122    0.2620769
 595.5000000    0.2637590
 595.5499878    0.2612313
 595.5999756    0.2583858
 595.6500244    0.2494937
 595.7000122    0.2482382
 595.7500000    0.2462819
 595.7999878    0.2408051
 595.8499756    0.2500365
 595.9000244    0.2484011
 595.9500122    0.2540179
 596.0000000    0.2506907
 596.0499878    0.2572470
 596.0999756    0.2564768
 596.1500244    0.2590229
 596.2000122    0.2618724
 596.2500000    0.2643357
 596.2999878    0.2621359
 596.3499756    0.2638428
 596.4000244    0.2715027
 596.4500122    0.2723459
 596.5000000    0.2780533
 596.5499878    0.2822138
 596.5999756    0.2832750
 596.6500244    0.2869488
 596.7000122    0.2857071
 596.7500000    0.2871763
 596.7999878    0.2833140
 596.8499756    0.2811015
 596.9000244    0.2839644
 596.9500122    0.2932564
 597.0000000    0.2957866
 597.0499878    0.2937409
 597.0999756    0.2948402
 597.1500244    0.2929854
 597.2000122    0.2925099
 597.2500000    0.2947557
 597.2999878    0.2978182
 597.3499756    0.2947648
 597.4000244    0.2930408
 597.4500122    0.2962585
 597.5000000    0.2884753
 597.5499878    0.2843062
 597.5999756    0.2815347
 597.6500244    0.2776059
 597.7000122    0.2719979
 597.7500000    0.2676633
 597.7999878    0.2692526
 597.8499756    0.2718163
 597.9000244    0.2690180
 597.9500122    0.2688519
 598.0000000    0.2682661
 598.0499878    0.2676646
 598.0999756    0.2678730
 598.1500244    0.2626509
 598.2000122    0.2614928
 598.2500000    0.2709590
 598.2999878    0.2724092
 598.3499756    0.2746533
 598.4000244    0.2747190
 598.4500122    0.2729794
 598.5000000    0.2655827
 598.5499878    0.2695631
 598.5999756    0.2712120
 598.6500244    0.2799189
 598.7000122    0.2822081
 598.7500000    0.2891519
 598.7999878    0.2989180
 598.8499756    0.3025131
 598.9000244    0.3097700
 598.9500122    0.3134644
 599.0000000    0.3277570
 599.0499878    0.3325162
 599.0999756    0.3322246
 599.1500244    0.3410488
 599.2000122    0.3379997
 599.2500000    0.3379217
 599.2999878    0.3351837
 599.3499756    0.3408881
 599.4000244    0.3442156
 599.4500122    0.3452770
 599.5000000    0.3370548
 599.5499878    0.3330254
 599.5999756    0.3383455
 599.6500244    0.3416288
 599.7000122    0.3432489
 599.7500000    0.3574128
 599.7999878    0.3617439
 599.8499756    0.3656868
 599.9000244    0.3675704
 599.9500122    0.3720497
 600.0000000    0.3728930
 600.0499878    0.3814926
 600.0999756    0.3813471
 600.1500244    0.3786632
 600.2000122    0.3788307
 600.2500000    0.3781567
 600.2999878    0.3724721
 600.3499756    0.3667681
 600.4000244    0.3651192
 600.4500122    0.3681740
 600.5000000    0.3736880
 600.5499878    0.3749805
 600.5999756    0.3799124
 600.6500244    0.3831577
 600.7000122    0.3858469
 600.7500000    0.3823847
 600.7999878    0.3789701
 600.8499756    0.3834159
 600.9000244    0.3898151
 600.9500122    0.3863985
 601.0000000    0.3906632
 601.0499878    0.3825037
 601.0999756    0.3718831
 601.1500244    0.3739637
 601.2000122    0.3706640
 601.2500000    0.3702231
 601.2999878    0.3773905
 601.3499756    0.3789434
 601.4000244    0.3756818
 601.4500122    0.3752289
 601.5000000    0.3624186
 601.5499878    0.3560948
 601.5999756    0.3526364
 601.6500244    0.3482785
 601.7000122    0.3452902
 601.7500000    0.3448865
 601.7999878    0.3450223
 601.8499756    0.3432893
 601.9000244    0.3417378
 601.9500122    0.3392344
 602.0000000    0.3373030
 602.0499878    0.3419704
 602.0999756    0.3433767
 602.1500244    0.3419789
 602.2000122    0.3447329
 602.2500000    0.3482892
 602.2999878    0.3568816
 602.3499756    0.3554825
 602.4000244    0.3580638
 602.4500122    0.3572697
 602.5000000    0.3627794
 602.5499878    0.3605464
 602.5999756    0.3528739
 602.6500244    0.3501818
 602.7000122    0.3468984
 602.7500000    0.3461924
 602.7999878    0.3403882
 602.8499756    0.3411845
 602.9000244    0.3383403
 602.9500122    0.3411190
 603.0000000    0.3467241
 603.0499878    0.3478758
 603.0999756    0.3518200
 603.1500244    0.3524805
 603.2000122    0.3533109
 603.2500000    0.3595055
 603.2999878    0.3620495
 603.3499756    0.3619623
 603.4000244    0.3665173
 603.4500122    0.3696468
 603.5000000    0.3722163
 603.5499878    0.3768668
 603.5999756    0.3720845
 603.6500244    0.3696451
 603.7000122    0.3687333
 603.7500000    0.3552914
 603.7999878    0.3513196
 603.8499756    0.3481286
 603.9000244    0.3454210
 603.9500122    0.3475720
 604.0000000    0.3420656
 604.0499878    0.3432878
 604.0999756    0.3423283
 604.1500244    0.3389712
 604.2000122    0.3405240
 604.2500000    0.3471978
 604.2999878    0.3544837
 604.3499756    0.3534580
 604.4000244    0.3566699
 604.4500122    0.3483816
 604.5000000    0.3524377
 604.5499878    0.3510219
 604.5999756    0.3478274
 604.6500244    0.3523782
 604.7000122    0.3550866
 604.7500000    0.3583033
 604.7999878    0.3634664
 604.8499756    0.3646581
 604.9000244    0.3710366
 604.9500122    0.3749035
 605.0000000    0.3777343
 605.0499878    0.3796159
 605.0999756    0.3802830
 605.1500244    0.3742864
 605.2000122    0.3690343
 605.2500000    0.3607318
 605.2999878    0.3607110
 605.3499756    0.3558077
 605.4000244    0.3437333
 605.4500122    0.3387591
 605.5000000    0.3404954
 605.5499878    0.3430287
 605.5999756    0.3397389
 605.6500244    0.3404846
 605.7000122    0.3457439
 605.7500000    0.3436356
 605.7999878    0.3457014
 605.8499756    0.3466476
 605.9000244    0.3416046
 605.9500122    0.3401144
 606.0000000    0.3376481
 606.0499878    0.3379994
 606.0999756    0.3367696
 606.1500244    0.3355949
 606.2000122    0.3304495
 606.2500000    0.3294289
 606.2999878    0.3295888
 606.3499756    0.3299343
 606.4000244    0.3245485
 606.4500122    0.3285921
 606.5000000    0.3306600
 606.5499878    0.3424225
 606.5999756    0.3480327
 606.6500244    0.3523802
 606.7000122    0.3533891
 606.7500000    0.3552727
 606.7999878    0.3497089
 606.8499756    0.3461624
 606.9000244    0.3483897
 606.9500122    0.3494199
 607.0000000    0.3535177
 607.0499878    0.3633899
 607.0999756    0.3653089
 607.1500244    0.3706119
 607.2000122    0.3802715
 607.2500000    0.3800045
 607.2999878    0.3820856
 607.3499756    0.3739387
 607.4000244    0.3703583
 607.4500122    0.3721054
 607.5000000    0.3757134
 607.5499878    0.3771225
 607.5999756    0.3771609
 607.6500244    0.3734908
 607.7000122    0.3705381
 607.7500000    0.3667311
 607.7999878    0.3640563
 607.8499756    0.3593201
 607.9000244    0.3567204
 607.9500122    0.3579482
 608.0000000    0.3545387
 608.0499878    0.3560711
 608.0999756    0.3557794
 608.1500244    0.3459555
 608.2000122    0.3410803
 608.2500000    0.3268094
 608.2999878    0.3176336
 608.3499756    0.3140473
 608.4000244    0.3120457
 608.4500122    0.3081913
 608.5000000    0.3114936
 608.5499878    0.3119855
 608.5999756    0.3113963
 608.6500244    0.3155263
 608.7000122    0.3130407
 608.7500000    0.3154930
 608.7999878    0.3132201
 608.8499756    0.3181539
 608.9000244    0.3107535
 608.9500122    0.3135675
 609.0000000    0.3138394
 609.0499878    0.3119806
 609.0999756    0.3046648
 609.1500244    0.3079275
 609.2000122    0.3075841
 609.2500000    0.3044809
 609.2999878    0.2907435
 609.3499756    0.2973521
 609.4000244    0.2905372
 609.4500122    0.2887922
 609.5000000    0.2859478
 609.5499878    0.2742274
 609.5999756    0.2718714
 609.6500244    0.2668369
 609.7000122    0.2705030
 609.7500000    0.2742366
 609.7999878    0.2806574
 609.8499756    0.2856036
 609.9000244    0.2855791
 609.9500122    0.2877022
 610.0000000    0.2942593
 610.0499878    0.2893383
 610.0999756    0.2873920
 610.1500244    0.2866481
 610.2000122    0.2862212
 610.2500000    0.2834168
 610.2999878    0.2832100
 610.3499756    0.2845384
 610.4000244    0.2876951
 610.4500122    0.2852552
 610.5000000    0.2857955
 610.5499878    0.2867948
 610.5999756    0.2938188
 610.6500244    0.2977065
 610.7000122    0.3104064
 610.7500000    0.3114531
 610.7999878    0.3198566
 610.8499756    0.3245086
 610.9000244    0.3329973
 610.9500122    0.3348733
 611.0000000    0.3317821
 611.0499878    0.3252464
 611.0999756    0.3218296
 611.1500244    0.3240191
 611.2000122    0.3260424
 611.2500000    0.3232877
 611.2999878    0.3291428
 611.3499756    0.3403622
 611.4000244    0.3444971
 611.4500122    0.3478601
 611.5000000    0.3419257
 611.5499878    0.3482564
 611.5999756    0.3567363
 611.6500244    0.3519166
 611.7000122    0.3496576
 611.7500000    0.3499893
 611.7999878    0.3471638
 611.8499756    0.3470993
 611.9000244    0.3407714
 611.9500122    0.3387519
 612.0000000    0.3398009
 612.0499878    0.3403986
 612.0999756    0.3352936
 612.1500244    0.3346636
 612.2000122    0.3381142
 612.2500000    0.3314611
 612.2999878    0.3207448
 612.3499756    0.3171516
 612.4000244    0.3170481
 612.4500122    0.3101358
 612.5000000    0.3108473
 612.5499878    0.3067479
 612.5999756    0.3075105
 612.6500244    0.3000650
 612.7000122    0.2914290
 612.7500000    0.2944614
 612.7999878    0.2888601
 612.8499756    0.2921982
 612.9000244    0.2938562
 612.9500122    0.2981552
 613.0000000    0.3054600
 613.0499878    0.3034584
 613.0999756    0.3157640
 613.1500244    0.3169371
 613.2000122    0.3207701
 613.2500000    0.3216034
 613.2999878    0.3214834
 613.3499756    0.3205865
 613.4000244    0.3236252
 613.4500122    0.3173829
 613.5000000    0.3207228
 613.5499878    0.3168485
 613.5999756    0.3181247
 613.6500244    0.3286576
 613.7000122    0.3267391
 613.7500000    0.3255995
 613.7999878    0.3341867
 613.8499756    0.3329777
 613.9000244    0.3401114
 613.9500122    0.3434986
 614.0000000    0.3431630
 614.0499878    0.3442786
 614.0999756    0.3458233
 614.1500244    0.3516994
 614.2000122    0.3486694
 614.2500000    0.3496037
 614.2999878    0.3571244
 614.3499756    0.3649657
 614.4000244    0.3593160
 614.4500122    0.3587863
 614.5000000    0.3595971
 614.5499878    0.3538896
 614.5999756    0.3496059
 614.6500244    0.3501862
 614.7000122    0.3438073
 614.7500000    0.3410223
 614.7999878    0.3353718
 614.8499756    0.3372101
 614.9000244    0.3358509
 614.9500122    0.3370309
 615.0000000    0.3376669
 615.0499878    0.3377670
 615.0999756    0.3425060
 615.1500244    0.3424164
 615.2000122    0.3406775
 615.2500000    0.3396973
 615.2999878    0.3357874
 615.3499756    0.3337372
 615.4000244    0.3322616
 615.4500122    0.3365175
 615.5000000    0.3376476
 615.5499878    0.3388088
 615.5999756    0.3504420
 615.6500244    0.3589243
 615.7000122    0.3634953
 615.7500000    0.3741228
 615.7999878    0.3787782
 615.8499756    0.3848560
 615.9000244    0.3831806
 615.9500122    0.3924685
 616.0000000    0.3981958
 616.0499878    0.3997379
 616.0999756    0.4016968
 616.1500244    0.4112247
 616.2000122    0.4133774
 616.2500000    0.4175612
 616.2999878    0.4296674
 616.3499756    0.4338824
 616.4000244    0.4389432
 616.4500122    0.4452634
 616.5000000    0.4479419
 616.5499878    0.4531735
 616.5999756    0.4508556
 616.6500244    0.4439403
 616.7000122    0.4489744
 616.7500000    0.4485866
 616.7999878    0.4421366
 616.8499756    0.4431759
 616.9000244    0.4320794
 616.9500122    0.4305491
 617.0000000    0.4328735
 617.0499878    0.4245561
 617.0999756    0.4184275
 617.1500244    0.4192929
 617.2000122    0.4094980
 617.2500000    0.4124832
 617.2999878    0.4126009
 617.3499756    0.4089785
 617.4000244    0.4123993
 617.4500122    0.4144689
 617.5000000    0.4227828
 617.5499878    0.4249130
 617.5999756    0.4240012
 617.6500244    0.4273738
 617.7000122    0.4264770
 617.7500000    0.4312506
 617.7999878    0.4313267
 617.8499756    0.4299034
 617.9000244    0.4333621
 617.9500122    0.4297244
 618.0000000    0.4318293
 618.0499878    0.4339028
 618.0999756    0.4290248
 618.1500244    0.4304723
 618.2000122    0.4261944
 618.2500000    0.4335009
 618.2999878    0.4310621
 618.3499756    0.4315292
 618.4000244    0.4296067
 618.4500122    0.4219507
 618.5000000    0.4139813
 618.5499878    0.4098176
 618.5999756    0.4094650
 618.6500244    0.4091792
 618.7000122    0.4057186
 618.7500000    0.4006224
 618.7999878    0.3936553
 618.8499756    0.3941405
 618.9000244    0.3946836
 618.9500122    0.4013912
 619.0000000    0.4019833
 619.0499878    0.4073303
 619.0999756    0.4125994
 619.1500244    0.4167944
 619.2000122    0.4182844
 619.2500000    0.4165712
 619.2999878    0.4182373
 619.3499756    0.4228953
 619.4000244    0.4200087
 619.4500122    0.4194278
 619.5000000    0.4191191
 619.5499878    0.4095143
 619.5999756    0.4037815
 619.6500244    0.3956549
 619.7000122    0.3962334
 619.7500000    0.3931795
 619.7999878    0.3952283
 619.8499756    0.4037512
 619.9000244    0.3995060
 619.9500122    0.3969931
 620.0000000    0.3981409
 620.0499878    0.3924833
 620.0999756    0.3919760
 620.1500244    0.3924999
 620.2000122    0.3934296
 620.2500000    0.3937854
 620.2999878    0.3876977
 620.3499756    0.3819667
 620.4000244    0.3798288
 620.4500122    0.3772550
 620.5000000    0.3779715
 620.5499878    0.3780907
 620.5999756    0.3798192
 620.6500244    0.3865455
 620.7000122    0.3800390
 620.7500000    0.3819628
 620.7999878    0.3771605
 620.8499756    0.3783221
 620.9000244    0.3709656
 620.9500122    0.3635479
 621.0000000    0.3573565
 621.0499878    0.3562771
 621.0999756    0.3574712
 621.1500244    0.3568828
 621.2000122    0.3502647
 621.2500000    0.3406581
 621.2999878    0.3278052
 621.3499756    0.3231313
 621.4000244    0.3197946
 621.4500122    0.3171892
 621.5000000    0.3126376
 621.5499878    0.3171846
 621.5999756    0.3146651
 621.6500244    0.3148473
 621.7000122    0.3138536
 621.7500000    0.3048733
 621.7999878    0.2967445
 621.8499756    0.2983932
 621.9000244    0.2986326
 621.9500122    0.3007882
 622.0000000    0.3105931
 622.0499878    0.3151904
 622.0999756    0.3212796
 622.1500244    0.3278672
 622.2000122    0.3228990
 622.2500000    0.3221012
 622.2999878    0.3120278
 622.3499756    0.3113705
 622.4000244    0.3114479
 622.4500122    0.3095964
 622.5000000    0.3082343
 622.5499878    0.3088285
 622.5999756    0.3175065
 622.6500244    0.3233300
 622.7000122    0.3266117
 622.7500000    0.3272703
 622.7999878    0.3334353
 622.8499756    0.3315696
 622.9000244    0.3307124
 622.9500122    0.3293784
 623.0000000    0.3321677
 623.0499878    0.3267258
 623.0999756    0.3289004
 623.1500244    0.3363139
 623.2000122    0.3338206
 623.2500000    0.3321462
 623.2999878    0.3268844
 623.3499756    0.3240893
 623.4000244    0.3218065
 623.4500122    0.3193505
 623.5000000    0.3196543
 623.5499878    0.3230891
 623.5999756    0.3258483
 623.6500244    0.3307509
 623.7000122    0.3279995
 623.7500000    0.3248404
 623.7999878    0.3165458
 623.8499756    0.3118527
 623.9000244    0.3079617
 623.9500122    0.3079347
 624.0000000    0.3000364
 624.0499878    0.3086089
 624.0999756    0.3110666
 624.1500244    0.3053121
 624.2000122    0.3070818
 624.2500000    0.3063508
 624.2999878    0.3057721
 624.3499756    0.3071327
 624.4000244    0.3039587
 624.4500122    0.2930159
 624.5000000    0.2912484
 624.5499878    0.2910647
 624.5999756    0.2951531
 624.6500244    0.2914029
 624.7000122    0.2869041
 624.7500000    0.2931168
 624.7999878    0.3085844
 624.8499756    0.3082827
 624.9000244    0.3157411
 624.9500122    0.3213606
 625.0000000    0.3291188
 625.0499878    0.3276021
 625.0999756    0.3234442
 625.1500244    0.3314903
 625.2000122    0.3268965
 625.2500000    0.3245169
 625.2999878    0.3236904
 625.3499756    0.3123063
 625.4000244    0.3078657
 625.4500122    0.3054025
 625.5000000    0.3057654
 625.5499878    0.3045581
 625.5999756    0.3116173
 625.6500244    0.3173411
 625.7000122    0.3217508
 625.7500000    0.3237850
 625.7999878    0.3298658
 625.8499756    0.3348539
 625.9000244    0.3343599
 625.9500122    0.3426483
 626.0000000    0.3365199
 626.0499878    0.3348652
 626.0999756    0.3350328
 626.1500244    0.3305306
 626.2000122    0.3352359
 626.2500000    0.3372626
 626.2999878    0.3397169
 626.3499756    0.3397157
 626.4000244    0.3450806
 626.4500122    0.3462191
 626.5000000    0.3475490
 626.5499878    0.3484258
 626.5999756    0.3466706
 626.6500244    0.3545729
 626.7000122    0.3688315
 626.7500000    0.3773111
 626.7999878    0.3746766
 626.8499756    0.3832884
 626.9000244    0.3818072
 626.9500122    0.3793519
 627.0000000    0.3779151
 627.0499878    0.3754685
 627.0999756    0.3759025
 627.1500244    0.3772721
 627.2000122    0.3766757
 627.2500000    0.3662992
 627.2999878    0.3635517
 627.3499756    0.3611397
 627.4000244    0.3527424
 627.4500122    0.3551845
 627.5000000    0.3576256
 627.5499878    0.3524843
 627.5999756    0.3546816
 627.6500244    0.3517662
 627.7000122    0.3478388
 627.7500000    0.3362636
 627.7999878    0.3283315
 627.8499756    0.3256047
 627.9000244    0.3253300
 627.9500122    0.3255340
 628.0000000    0.3213922
 628.0499878    0.3194509
 628.0999756    0.3179861
 628.1500244    0.3158865
 628.2000122    0.3183496
 628.2500000    0.3161891
 628.2999878    0.3100581
 628.3499756    0.3075663
 628.4000244    0.2973878
 628.4500122    0.3006077
 628.5000000    0.3024365
 628.5499878    0.2967274
 628.5999756    0.2977237
 628.6500244    0.2945525
 628.7000122    0.2924616
 628.7500000    0.2867395
 628.7999878    0.2864110
 628.8499756    0.2917887
 628.9000244    0.2847048
 628.9500122    0.2867803
 629.0000000    0.2862360
 629.0499878    0.2858703
 629.0999756    0.2921894
 629.1500244    0.2875315
 629.2000122    0.2923715
 629.2500000    0.2929401
 629.2999878    0.2973215
 629.3499756    0.3021411
 629.4000244    0.3086879
 629.4500122    0.3215988
 629.5000000    0.3208360
 629.5499878    0.3185070
 629.5999756    0.3098312
 629.6500244    0.3041583
 629.7000122    0.2959654
 629.7500000    0.2943270
 629.7999878    0.2961172
 629.8499756    0.2966441
 629.9000244    0.3047354
 629.9500122    0.3064445
 630.0000000    0.3092276
 630.0499878    0.3118659
 630.0999756    0.3162894
 630.1500244    0.3180611
 630.2000122    0.3153630
 630.2500000    0.3217810
 630.2999878    0.3339564
 630.3499756    0.3397762
 630.4000244    0.3435399
 630.4500122    0.3399661
 630.5000000    0.3439808
 630.5499878    0.3481522
 630.5999756    0.3512426
 630.6500244    0.3498338
 630.7000122    0.3446743
 630.7500000    0.3395669
 630.7999878    0.3338454
 630.8499756    0.3345759
 630.9000244    0.3429268
 630.9500122    0.3386682
 631.0000000    0.3403402
 631.0499878    0.3404293
 631.0999756    0.3337016
 631.1500244    0.3262048
 631.2000122    0.3191493
 631.2500000    0.3182180
 631.2999878    0.3237702
 631.3499756    0.3196559
 631.4000244    0.3184971
 631.4500122    0.3081360
 631.5000000    0.3060795
 631.5499878    0.3021186
 631.5999756    0.3003428
 631.6500244    0.3017895
 631.7000122    0.3048438
 631.7500000    0.3082562
 631.7999878    0.3055808
 631.8499756    0.3001152
 631.9000244    0.2957910
 631.9500122    0.2932171
 632.0000000    0.2907628
 632.0499878    0.2887228
 632.0999756    0.2858594
 632.1500244    0.2852224
 632.2000122    0.2901940
 632.2500000    0.2905830
 632.2999878    0.2858784
 632.3499756    0.2932806
 632.4000244    0.2966645
 632.4500122    0.3012772
 632.5000000    0.3119015
 632.5499878    0.3132076
 632.5999756    0.3171131
 632.6500244    0.3257590
 632.7000122    0.3224483
 632.7500000    0.3287583
 632.7999878    0.3382228
 632.8499756    0.3440688
 632.9000244    0.3495965
 632.9500122    0.3566302
 633.0000000    0.3651372
 633.0499878    0.3744475
 633.0999756    0.3733909
 633.1500244    0.3759369
 633.2000122    0.3806321
 633.2500000    0.3826323
 633.2999878    0.3835529
 633.3499756    0.3827525
 633.4000244    0.3822045
 633.4500122    0.3851966
 633.5000000    0.3862569
 633.5499878    0.3931072
 633.5999756    0.3988509
 633.6500244    0.4000800
 633.7000122    0.4005426
 633.7500000    0.4090916
 633.7999878    0.4119734
 633.8499756    0.4109111
 633.9000244    0.4116262
 633.9500122    0.4134569
 634.0000000    0.4088381
 634.0499878    0.4172377
 634.0999756    0.4146902
 634.1500244    0.4132442
 634.2000122    0.4084461
 634.2500000    0.4091237
 634.2999878    0.4037995
 634.3499756    0.3989289
 634.4000244    0.4008337
 634.4500122    0.3973529
 634.5000000    0.3945820
 634.5499878    0.3939974
 634.5999756    0.3994911
 634.6500244    0.3990794
 634.7000122    0.3991161
 634.7500000    0.3911038
 634.7999878    0.3885449
 634.8499756    0.3864574
 634.9000244    0.3848821
 634.9500122    0.3926681
 635.0000000    0.3878624
 635.0499878    0.3876497
 635.0999756    0.3902641
 635.1500244    0.3959596
 635.2000122    0.4002652
 635.2500000    0.4098527
 635.2999878    0.4159604
 635.3499756    0.4213378
 635.4000244    0.4237108
 635.4500122    0.4274148
 635.5000000    0.4265698
 635.5499878    0.4212894
 635.5999756    0.4174756
 635.6500244    0.4078894
 635.7000122    0.4083729
 635.7500000    0.4026497
 635.7999878    0.3934870
 635.8499756    0.3919260
 635.9000244    0.3874306
 635.9500122    0.3891877
 636.0000000    0.3976774
 636.0499878    0.4078279
 636.0999756    0.4060340
 636.1500244    0.4017658
 636.2000122    0.3934084
 636.2500000    0.3908482
 636.2999878    0.3842159
 636.3499756    0.3747062
 636.4000244    0.3659883
 636.4500122    0.3628979
 636.5000000    0.3630759
 636.5499878    0.3617032
 636.5999756    0.3591172
 636.6500244    0.3560745
 636.7000122    0.3587421
 636.7500000    0.3556745
 636.7999878    0.3596655
 636.8499756    0.3576973
 636.9000244    0.3559422
 636.9500122    0.3576529
 637.0000000    0.3574892
 637.0499878    0.3564064
 637.0999756    0.3520471
 637.1500244    0.3493637
 637.2000122    0.3602991
 637.2500000    0.3648208
 637.2999878    0.3679205
 637.3499756    0.3653245
 637.4000244    0.3623081
 637.4500122    0.3639355
 637.5000000    0.3647639
 637.5499878    0.3657074
 637.5999756    0.3589244
 637.6500244    0.3644209
 637.7000122    0.3674503
 637.7500000    0.3713446
 637.7999878    0.3648169
 637.8499756    0.3664531
 637.9000244    0.3614992
 637.9500122    0.3583295
 638.0000000    0.3516858
 638.0499878    0.3459932
 638.0999756    0.3342401
 638.1500244    0.3292246
 638.2000122    0.3276827
 638.2500000    0.3258974
 638.2999878    0.3258633
 638.3499756    0.3285881
 638.4000244    0.3204686
 638.4500122    0.3206568
 638.5000000    0.3180538
 638.5499878    0.3198487
 638.5999756    0.3164361
 638.6500244    0.3101130
 638.7000122    0.3037384
 638.7500000    0.2942432
 638.7999878    0.2953761
 638.8499756    0.2957912
 638.9000244    0.2981689
 638.9500122    0.2972784
 639.0000000    0.3060726
 639.0499878    0.2998145
 639.0999756    0.2939429
 639.1500244    0.2954991
 639.2000122    0.2994237
 639.2500000    0.2977931
 639.2999878    0.2980388
 639.3499756    0.2936741
 639.4000244    0.2947923
 639.4500122    0.2998162
 639.5000000    0.3034235
 639.5499878    0.3113758
 639.5999756    0.3166423
 639.6500244    0.3227077
 639.7000122    0.3283033
 639.7500000    0.3263533
 639.7999878    0.3307942
 639.8499756    0.3335091
 639.9000244    0.3303954
 639.9500122    0.3316593
 640.0000000    0.3338227
 640.0499878    0.3364891
 640.0999756    0.3363336
 640.1500244    0.3498299
 640.2000122    0.3510347
 640.2500000    0.3559340
 640.2999878    0.3565432
 640.3499756    0.3600092
 640.4000244    0.3569971
 640.4500122    0.3575008
 640.5000000    0.3562011
 640.5499878    0.3588204
 640.5999756    0.3606589
 640.6500244    0.3568798
 640.7000122    0.3530205
 640.7500000    0.3551119
 640.7999878    0.3627019
 640.8499756    0.3622681
 640.9000244    0.3634551
 640.9500122    0.3634244
 641.0000000    0.3633974
 641.0499878    0.3564628
 641.0999756    0.3519170
 641.1500244    0.3536471
 641.2000122    0.3500557
 641.2500000    0.3495577
 641.2999878    0.3437798
 641.3499756    0.3368858
 641.4000244    0.3366187
 641.4500122    0.3372937
 641.5000000    0.3344405
 641.5499878    0.3340033
 641.5999756    0.3285840
 641.6500244    0.3248548
 641.7000122    0.3327647
 641.7500000    0.3350775
 641.7999878    0.3333027
 641.8499756    0.3280130
 641.9000244    0.3249429
 641.9500122    0.3156485
 642.0000000    0.3118058
 642.0499878    0.3076733
 642.0999756    0.3007833
 642.1500244    0.3001511
 642.2000122    0.2968713
 642.2500000    0.3026113
 642.2999878    0.3061047
 642.3499756    0.3077508
 642.4000244    0.3101666
 642.4500122    0.3057035
 642.5000000    0.3010680
 642.5499878    0.3049245
 642.5999756    0.2966705
 642.6500244    0.2995761
 642.7000122    0.3044418
 642.7500000    0.3038803
 642.7999878    0.3097068
 642.8499756    0.3152221
 642.9000244    0.3080990
 642.9500122    0.3091742
 643.0000000    0.3035088
 643.0499878    0.3087469
 643.0999756    0.3139689
 643.1500244    0.3147162
 643.2000122    0.3084327
 643.2500000    0.3109047
 643.2999878    0.3138173
 643.3499756    0.3195513
 643.4000244    0.3210148
 643.4500122    0.3135091
 643.5000000    0.3095696
 643.5499878    0.3113875
 643.5999756    0.3087502
 643.6500244    0.3010251
 643.7000122    0.3002849
 643.7500000    0.3006898
 643.7999878    0.2952130
 643.8499756    0.2925730
 643.9000244    0.2887169
 643.9500122    0.2852825
 644.0000000    0.2823585
 644.0499878    0.2866933
 644.0999756    0.2875306
 644.1500244    0.2827118
 644.2000122    0.2797177
 644.2500000    0.2771024
 644.2999878    0.2684395
 644.3499756    0.2755717
 644.4000244    0.2703903
 644.4500122    0.2706115
 644.5000000    0.2698965
 644.5499878    0.2735542
 644.5999756    0.2723092
 644.6500244    0.2749227
 644.7000122    0.2810028
 644.7500000    0.2841579
 644.7999878    0.2862105
 644.8499756    0.2848530
 644.9000244    0.2733453
 644.9500122    0.2724649
 645.0000000    0.2767182
 645.0499878    0.2762682
 645.0999756    0.2755772
 645.1500244    0.2785086
 645.2000122    0.2795640
 645.2500000    0.2833526
 645.2999878    0.2850364
 645.3499756    0.2854547
 645.4000244    0.2839555
 645.4500122    0.2951311
 645.5000000    0.2963024
 645.5499878    0.2968167
 645.5999756    0.3051391
 645.6500244    0.3039252
 645.7000122    0.3045969
 645.7500000    0.3045850
 645.7999878    0.3101186
 645.8499756    0.3157398
 645.9000244    0.3199161
 645.9500122    0.3230666
 646.0000000    0.3165145
 646.0499878    0.3155061
 646.0999756    0.3096185
 646.1500244    0.3117557
 646.2000122    0.3124124
 646.2500000    0.3111194
 646.2999878    0.3146837
 646.3499756    0.3082163
 646.4000244    0.3040711
 646.4500122    0.3039446
 646.5000000    0.3017782
 646.5499878    0.2992755
 646.5999756    0.2962810
 646.6500244    0.2943302
 646.7000122    0.2888919
 646.7500000    0.2835872
 646.7999878    0.2841831
 646.8499756    0.2823680
 646.9000244    0.2821096
 646.9500122    0.2863302
 647.0000000    0.2954863
 647.0499878    0.2940224
 647.0999756    0.2943639
 647.1500244    0.2986138
 647.2000122    0.3120086
 647.2500000    0.3108533
 647.2999878    0.3031516
 647.3499756    0.3047916
 647.4000244    0.3010302
 647.4500122    0.2932125
 647.5000000    0.2952724
 647.5499878    0.3041090
 647.5999756    0.2932720
 647.6500244    0.2906442
 647.7000122    0.2967494
 647.7500000    0.3012022
 647.7999878    0.3049968
 647.8499756    0.3100066
 647.9000244    0.3075694
 647.9500122    0.3090332
 648.0000000    0.3066740
 648.0499878    0.3105837
 648.0999756    0.3069801
 648.1500244    0.3060367
 648.2000122    0.3098660
 648.2500000    0.3138472
 648.2999878    0.3111402
 648.3499756    0.3162811
 648.4000244    0.3214037
 648.4500122    0.3196923
 648.5000000    0.3198795
 648.5499878    0.3188516
 648.5999756    0.3180188
 648.6500244    0.3188783
 648.7000122    0.3228305
 648.7500000    0.3275965
 648.7999878    0.3256527
 648.8499756    0.3366075
 648.9000244    0.3313751
 648.9500122    0.3298298
 649.0000000    0.3257576
 649.0499878    0.3293782
 649.0999756    0.3316041
 649.1500244    0.3397061
 649.2000122    0.3446785
 649.2500000    0.3457916
 649.2999878    0.3448024
 649.3499756    0.3457842
 649.4000244    0.3414830
 649.4500122    0.3427349
 649.5000000    0.3391389
 649.5499878    0.3363982
 649.5999756    0.3411666
 649.6500244    0.3325536
 649.7000122    0.3353578
 649.7500000    0.3339681
 649.7999878    0.3310553
 649.8499756    0.3300571
 649.9000244    0.3310131
 649.9500122    0.3247427
 650.0000000    0.3216925
 650.0499878    0.3181914
 650.0999756    0.3122310
 650.1500244    0.3093573
 650.2000122    0.3023563
 650.2500000    0.2999004
 650.2999878    0.2942618
 650.3499756    0.2950245
 650.4000244    0.2966432
 650.4500122    0.2923417
 650.5000000    0.2833473
 650.5499878    0.2814650
 650.5999756    0.2685230
 650.6500244    0.2732696
 650.7000122    0.2634410
 650.7500000    0.2635192
 650.7999878    0.2661740
 650.8499756    0.2711291
 650.9000244    0.2731293
 650.9500122    0.2782890
 651.0000000    0.2779339
 651.0499878    0.2852582
 651.0999756    0.2897758
 651.1500244    0.2980550
 651.2000122    0.2983877
 651.2500000    0.2992689
 651.2999878    0.3007291
 651.3499756    0.2959438
 651.4000244    0.2995965
 651.4500122    0.3022592
 651.5000000    0.2992542
 651.5499878    0.3024547
 651.5999756    0.3006185
 651.6500244    0.3053008
 651.7000122    0.3051325
 651.7500000    0.3057947
 651.7999878    0.3063008
 651.8499756    0.3103747
 651.9000244    0.3073401
 651.9500122    0.3106913
 652.0000000    0.3112585
 652.0499878    0.3112570
 652.0999756    0.3129584
 652.1500244    0.3097217
 652.2000122    0.3106649
 652.2500000    0.3162986
 652.2999878    0.3197438
 652.3499756    0.3162673
 652.4000244    0.3172683
 652.4500122    0.3166285
 652.5000000    0.3122870
 652.5499878    0.3079811
 652.5999756    0.3034201
 652.6500244    0.2974794
 652.7000122    0.2914834
 652.7500000    0.2894205
 652.7999878    0.2921882
 652.8499756    0.2921016
 652.9000244    0.2874715
 652.9500122    0.2834359
 653.0000000    0.2829738
 653.0499878    0.2881780
 653.0999756    0.2784236
 653.1500244    0.2790394
 653.2000122    0.2771485
 653.2500000    0.2702689
 653.2999878    0.2771698
 653.3499756    0.2778695
 653.4000244    0.2813915
 653.4500122    0.2889214
 653.5000000    0.2877865
 653.5499878    0.2995531
 653.5999756    0.3039805
 653.6500244    0.3014098
 653.7000122    0.3099133
 653.7500000    0.3110991
 653.7999878    0.3134439
 653.8499756    0.3136679
 653.9000244    0.3081367
 653.9500122    0.3135442
 654.0000000    0.3102864
 654.0499878    0.3102755
 654.0999756    0.3127266
 654.1500244    0.3078461
 654.2000122    0.3120703
 654.2500000    0.3105648
 654.2999878    0.3064275
 654.3499756    0.3044960
 654.4000244    0.3032370
 654.4500122    0.3031243
 654.5000000    0.3035805
 654.5499878    0.2958973
 654.5999756    0.2940339
 654.6500244    0.2881726
 654.7000122    0.2880281
 654.7500000    0.2837911
 654.7999878    0.2812985
 654.8499756    0.2822303
 654.9000244    0.2888927
 654.9500122    0.2849693
 655.0000000    0.2801545
 655.0499878    0.2785157
 655.0999756    0.2809102
 655.1500244    0.2825957
 655.2000122    0.2845122
 655.2500000    0.2822110
 655.2999878    0.2885875
 655.3499756    0.2892468
 655.4000244    0.2900243
 655.4500122    0.2960282
 655.5000000    0.3039651
 655.5499878    0.3019931
 655.5999756    0.3145547
 655.6500244    0.3183960
 655.7000122    0.3163680
 655.7500000    0.3220958
 655.7999878    0.3210688
 655.8499756    0.3216880
 655.9000244    0.3247425
 655.9500122    0.3274085
 656.0000000    0.3273304
 656.0499878    0.3336766
 656.0999756    0.3289322
 656.1500244    0.3294857
 656.2000122    0.3336543
 656.2500000    0.3341202
 656.2999878    0.3289409
 656.3499756    0.3334039
 656.4000244    0.3299281
 656.4500122    0.3304571
 656.5000000    0.3260130
 656.5499878    0.3276966
 656.5999756    0.3301875
 656.6500244    0.3276064
 656.7000122    0.3246893
 656.7500000    0.3217648
 656.7999878    0.3208072
 656.8499756    0.3221444
 656.9000244    0.3172013
 656.9500122    0.2984252
 657.0000000    0.2990940
 657.0499878    0.2935329
 657.0999756    0.2881516
 657.1500244    0.2845925
 657.2000122    0.2858559
 657.2500000    0.2822747
 657.2999878    0.2910905
 657.3499756    0.2979483
 657.4000244    0.2946619
 657.4500122    0.2912737
 657.5000000    0.2898455
 657.5499878    0.2937863
 657.5999756    0.2908268
 657.6500244    0.2825362
 657.7000122    0.2831773
 657.7500000    0.2822460
 657.7999878    0.2784858
 657.8499756    0.2789916
 657.9000244    0.2758901
 657.9500122    0.2744674
 658.0000000    0.2816817
 658.0499878    0.2948849
 658.0999756    0.2927986
 658.1500244    0.3025928
 658.2000122    0.3052376
 658.2500000    0.3100484
 658.2999878    0.3112874
 658.3499756    0.3116553
 658.4000244    0.3071948
 658.4500122    0.3111574
 658.5000000    0.3076441
 658.5499878    0.3066121
 658.5999756    0.3095718
 658.6500244    0.3018057
 658.7000122    0.3011909
 658.7500000    0.3012393
 658.7999878    0.2991315
 658.8499756    0.3042251
 658.9000244    0.3059672
 658.9500122    0.3021286
 659.0000000    0.3088004
 659.0499878    0.3085458
 659.0999756    0.3050750
 659.1500244    0.3065726
 659.2000122    0.3102712
 659.2500000    0.3034861
 659.2999878    0.3043519
 659.3499756    0.3054385
 659.4000244    0.3134473
 659.4500122    0.3116190
 659.5000000    0.3036594
 659.5499878    0.3041931
 659.5999756    0.3136731
 659.6500244    0.3131962
 659.7000122    0.3151654
 659.7500000    0.3117959
 659.7999878    0.3202809
 659.8499756    0.3275976
 659.9000244    0.3307111
 659.9500122    0.3332816
 660.0000000    0.3365439
 660.0499878    0.3405754
 660.0999756    0.3350441
 660.1500244    0.3362194
 660.2000122    0.3387954
 660.2500000    0.3471350
 660.2999878    0.3455867
 660.3499756    0.3469758
 660.4000244    0.3555186
 660.4500122    0.3539808
 660.5000000    0.3440394
 660.5499878    0.3368401
 660.5999756    0.3377568
 660.6500244    0.3304390
 660.7000122    0.3276677
 660.7500000    0.3210826
 660.7999878    0.3170468
 660.8499756    0.3170013
 660.9000244    0.3144060
 660.9500122    0.3157851
 661.0000000    0.3120839
 661.0499878    0.3117900
 661.0999756    0.3116598
 661.1500244    0.3120909
 661.2000122    0.3167074
 661.2500000    0.3175666
 661.2999878    0.3183235
 661.3499756    0.3200945
 661.4000244    0.3113829
 661.4500122    0.3171962
 661.5000000    0.3081421
 661.5499878    0.3123254
 661.5999756    0.3106629
 661.6500244    0.3105834
 661.7000122    0.3139316
 661.7500000    0.3098715
 661.7999878    0.3106505
 661.8499756    0.3086864
 661.9000244    0.3061934
 661.9500122    0.3005434
 662.0000000    0.2893952
 662.0499878    0.2856975
 662.0999756    0.2788724
 662.1500244    0.2803426
 662.2000122    0.2844702
 662.2500000    0.2898075
 662.2999878    0.2910616
 662.3499756    0.2953877
 662.4000244    0.3030161
 662.4500122    0.3049603
 662.5000000    0.3092364
 662.5499878    0.3119760
 662.5999756    0.3141410
 662.6500244    0.3140240
 662.7000122    0.3087195
 662.7500000    0.3141603
 662.7999878    0.3115646
 662.8499756    0.3108409
 662.9000244    0.3105339
 662.9500122    0.3002763
 663.0000000    0.3037912
 663.0499878    0.3035660
 663.0999756    0.3038521
 663.1500244    0.2997249
 663.2000122    0.2922593
 663.2500000    0.2906502
 663.2999878    0.2877039
 663.3499756    0.2903160
 663.4000244    0.2855632
 663.4500122    0.2850234
 663.5000000    0.2876575
 663.5499878    0.2860853
 663.5999756    0.2828209
 663.6500244    0.2900774
 663.7000122    0.2911982
 663.7500000    0.2906828
 663.7999878    0.2899796
 663.8499756    0.2866577
 663.9000244    0.2864539
 663.9500122    0.2856422
 664.0000000    0.2880482
 664.0499878    0.2862889
 664.0999756    0.2804295
 664.1500244    0.2794812
 664.2000122    0.2816763
 664.2500000    0.2763004
 664.2999878    0.2807922
 664.3499756    0.2792071
 664.4000244    0.2833329
 664.4500122    0.2915688
 664.5000000    0.2930866
 664.5499878    0.2988081
 664.5999756    0.2992756
 664.6500244    0.3007514
 664.7000122    0.3004450
 664.7500000    0.2976450
 664.7999878    0.2951452
 664.8499756    0.2921211
 664.9000244    0.2889256
 664.9500122    0.2915722
 665.0000000    0.2911950
 665.0499878    0.2922844
 665.0999756    0.2941877
 665.1500244    0.2933474
 665.2000122    0.2942425
 665.2500000    0.2955128
 665.2999878    0.2990814
 665.3499756    0.3018877
 665.4000244    0.3057484
 665.4500122    0.3078122
 665.5000000    0.3076191
 665.5499878    0.3163740
 665.5999756    0.3186583
 665.6500244    0.3188504
 665.7000122    0.3244634
 665.7500000    0.3217631
 665.7999878    0.3225515
 665.8499756    0.3215353
 665.9000244    0.3240901
 665.9500122    0.3224037
 666.0000000    0.3243231
 666.0499878    0.3278560
 666.0999756    0.3283882
 666.1500244    0.3392343
 666.2000122    0.3373824
 666.2500000    0.3418893
 666.2999878    0.3429580
 666.3499756    0.3481385
 666.4000244    0.3538831
 666.4500122    0.3536955
 666.5000000    0.3479353
 666.5499878    0.3421235
 666.5999756    0.3418357
 666.6500244    0.3405165
 666.7000122    0.3401458
 666.7500000    0.3490862
 666.7999878    0.3538301
 666.8499756    0.3515591
 666.9000244    0.3509041
 666.9500122    0.3526970
 667.0000000    0.3561201
 667.0499878    0.3578413
 667.0999756    0.3596114
 667.1500244    0.3628192
 667.2000122    0.3692953
 667.2500000    0.3721819
 667.2999878    0.3777587
 667.3499756    0.3750959
 667.4000244    0.3686434
 667.4500122    0.3701584
 667.5000000    0.3694173
 667.5499878    0.3711984
 667.5999756    0.3710580
 667.6500244    0.3655652
 667.7000122    0.3657277
 667.7500000    0.3697428
 667.7999878    0.3627806
 667.8499756    0.3633101
 667.9000244    0.3644746
 667.9500122    0.3701570
 668.0000000    0.3687364
 668.0499878    0.3688642
 668.0999756    0.3645220
 668.1500244    0.3618284
 668.2000122    0.3542694
 668.2500000    0.3525567
 668.2999878    0.3514611
 668.3499756    0.3528986
 668.4000244    0.3509299
 668.4500122    0.3474671
 668.5000000    0.3520039
 668.5499878    0.3427316
 668.5999756    0.3403297
 668.6500244    0.3440459
 668.7000122    0.3526043
 668.7500000    0.3543116
 668.7999878    0.3568134
 668.8499756    0.3641071
 668.9000244    0.3681480
 668.9500122    0.3665342
 669.0000000    0.3626274
 669.0499878    0.3679881
 669.0999756    0.3643615
 669.1500244    0.3651692
 669.2000122    0.3675497
 669.2500000    0.3676434
 669.2999878    0.3765202
 669.3499756    0.3828039
 669.4000244    0.3788673
 669.4500122    0.3838397
 669.5000000    0.3793187
 669.5499878    0.3769778
 669.5999756    0.3768619
 669.6500244    0.3765192
 669.7000122    0.3737596
 669.7500000    0.3764514
 669.7999878    0.3786176
 669.8499756    0.3804283
 669.9000244    0.3837021
 669.9500122    0.3849030
 670.0000000    0.3858454
 670.0499878    0.3801617
 670.0999756    0.3795299
 670.1500244    0.3793103
 670.2000122    0.3718874
 670.2500000    0.3710686
 670.2999878    0.3698457
 670.3499756    0.3613329
 670.4000244    0.3606257
 670.4500122    0.3636327
 670.5000000    0.3648722
 670.5499878    0.3644058
 670.5999756    0.3679502
 670.6500244    0.3699398
 670.7000122    0.3664312
 670.7500000    0.3667082
 670.7999878    0.3613319
 670.8499756    0.3593189
 670.9000244    0.3525544
 670.9500122    0.3611079
 671.0000000    0.3644180
 671.0499878    0.3654372
 671.0999756    0.3690845
 671.1500244    0.3688929
 671.2000122    0.3665206
 671.2500000    0.3656223
 671.2999878    0.3681297
 671.3499756    0.3637122
 671.4000244    0.3587462
 671.4500122    0.3566225
 671.5000000    0.3572468
 671.5499878    0.3537671
 671.5999756    0.3518322
 671.6500244    0.3508001
 671.7000122    0.3458669
 671.7500000    0.3377465
 671.7999878    0.3342070
 671.8499756    0.3295175
 671.9000244    0.3283788
 671.9500122    0.3295660
 672.0000000    0.3246678
 672.0499878    0.3259556
 672.0999756    0.3234803
 672.1500244    0.3253258
 672.2000122    0.3254156
 672.2500000    0.3252492
 672.2999878    0.3238069
 672.3499756    0.3178582
 672.4000244    0.3228842
 672.4500122    0.3228485
 672.5000000    0.3214876
 672.5499878    0.3064187
 672.5999756    0.3041733
 672.6500244    0.3028045
 672.7000122    0.2979364
 672.7500000    0.3010213
 672.7999878    0.2971672
 672.8499756    0.2919504
 672.9000244    0.2976535
 672.9500122    0.2948099
 673.0000000    0.2932513
 673.0499878    0.2928840
 673.0999756    0.2897798
 673.1500244    0.2932628
 673.2000122    0.2934881
 673.2500000    0.2894437
 673.2999878    0.2944770
 673.3499756    0.2975289
 673.4000244    0.3010505
 673.4500122    0.3089715
 673.5000000    0.3091730
 673.5499878    0.3123004
 673.5999756    0.3151475
 673.6500244    0.3141276
 673.7000122    0.3066694
 673.7500000    0.3068335
 673.7999878    0.3046264
 673.8499756    0.3048828
 673.9000244    0.3078074
 673.9500122    0.3134077
 674.0000000    0.3093978
 674.0499878    0.3144443
 674.0999756    0.3116750
 674.1500244    0.3089363
 674.2000122    0.3081859
 674.2500000    0.3045898
 674.2999878    0.3070945
 674.3499756    0.3037876
 674.4000244    0.3122883
 674.4500122    0.3163681
 674.5000000    0.3108519
 674.5499878    0.3156350
 674.5999756    0.3189407
 674.6500244    0.3166993
 674.7000122    0.3180347
 674.7500000    0.3133119
 674.7999878    0.3125984
 674.8499756    0.3143427
 674.9000244    0.3209235
 674.9500122    0.3274774
 675.0000000    0.3269076
 675.0499878    0.3252281
 675.0999756    0.3199943
 675.1500244    0.3199913
 675.2000122    0.3206040
 675.2500000    0.3178883
 675.2999878    0.3227099
 675.3499756    0.3275041
 675.4000244    0.3249453
 675.4500122    0.3268166
 675.5000000    0.3307703
 675.5499878    0.3309941
 675.5999756    0.3327172
 675.6500244    0.3364519
 675.7000122    0.3353921
 675.7500000    0.3302975
 675.7999878    0.3342070
 675.8499756    0.3361644
 675.9000244    0.3364844
 675.9500122    0.3323285
 676.0000000    0.3260301
 676.0499878    0.3197402
 676.0999756    0.3111174
 676.1500244    0.3112726
 676.2000122    0.3108816
 676.2500000    0.3174412
 676.2999878    0.3210624
 676.3499756    0.3261380
 676.4000244    0.3408300
 676.4500122    0.3471242
 676.5000000    0.3508470
 676.5499878    0.3566643
 676.5999756    0.3635453
 676.6500244    0.3710839
 676.7000122    0.3789333
 676.7500000    0.3887835
 676.7999878    0.3867888
 676.8499756    0.3843925
 676.9000244    0.3821871
 676.9500122    0.3777480
 677.0000000    0.3739062
 677.0499878    0.3729325
 677.0999756    0.3681034
 677.1500244    0.3674452
 677.2000122    0.3553849
 677.2500000    0.3520358
 677.2999878    0.3474704
 677.3499756    0.3477974
 677.4000244    0.3486858
 677.4500122    0.3499711
 677.5000000    0.3478069
 677.5499878    0.3489915
 677.5999756    0.3504100
 677.6500244    0.3511191
 677.7000122    0.3499777
 677.7500000    0.3504565
 677.7999878    0.3391833
 677.8499756    0.3326566
 677.9000244    0.3321711
 677.9500122    0.3294506
 678.0000000    0.3328488
 678.0499878    0.3294240
 678.0999756    0.3235635
 678.1500244    0.3220916
 678.2000122    0.3197691
 678.2500000    0.3201602
 678.2999878    0.3240440
 678.3499756    0.3214872
 678.4000244    0.3240373
 678.4500122    0.3248683
 678.5000000    0.3249951
 678.5499878    0.3301265
 678.5999756    0.3300036
 678.6500244    0.3360226
 678.7000122    0.3435936
 678.7500000    0.3449357
 678.7999878    0.3429977
 678.8499756    0.3430239
 678.9000244    0.3426932
 678.9500122    0.3381740
 679.0000000    0.3314026
 679.0499878    0.3337685
 679.0999756    0.3346434
 679.1500244    0.3354278
 679.2000122    0.3331051
 679.2500000    0.3320146
 679.2999878    0.3296261
 679.3499756    0.3324617
 679.4000244    0.3284877
 679.4500122    0.3283798
 679.5000000    0.3257358
 679.5499878    0.3301875
 679.5999756    0.3323495
 679.6500244    0.3348990
 679.7000122    0.3357849
 679.7500000    0.3368167
 679.7999878    0.3424911
 679.8499756    0.3393132
 679.9000244    0.3353539
 679.9500122    0.3366517
 680.0000000    0.3368103
 680.0499878    0.3274820
 680.0999756    0.3287706
 680.1500244    0.3271414
 680.2000122    0.3329874
 680.2500000    0.3281062
 680.2999878    0.3260145
 680.3499756    0.3280414
 680.4000244    0.3248694
 680.4500122    0.3211086
 680.5000000    0.3204311
 680.5499878    0.3143346
 680.5999756    0.3158308
 680.6500244    0.3165404
 680.7000122    0.3115688
 680.7500000    0.3141356
 680.7999878    0.3177105
 680.8499756    0.3160380
 680.9000244    0.3189033
 680.9500122    0.3092944
 681.0000000    0.2970127
 681.0499878    0.2961200
 681.0999756    0.2976858
 681.1500244    0.2946681
 681.2000122    0.2935052
 681.2500000    0.3000893
 681.2999878    0.3021566
 681.3499756    0.3021879
 681.4000244    0.3043217
 681.4500122    0.3179114
 681.5000000    0.3205973
 681.5499878    0.3228681
 681.5999756    0.3259225
 681.6500244    0.3299634
 681.7000122    0.3205436
 681.7500000    0.3257651
 681.7999878    0.3280196
 681.8499756    0.3320141
 681.9000244    0.3329890
 681.9500122    0.3282844
 682.0000000    0.3262216
 682.0499878    0.3222684
 682.0999756    0.3179169
 682.1500244    0.3141579
 682.2000122    0.3167365
 682.2500000    0.3118702
 682.2999878    0.3117787
 682.3499756    0.3056828
 682.4000244    0.3108652
 682.4500122    0.3040439
 682.5000000    0.3057652
 682.5499878    0.2997286
 682.5999756    0.3096791
 682.6500244    0.3070692
 682.7000122    0.3001138
 682.7500000    0.2944162
 682.7999878    0.2952697
 682.8499756    0.2985901
 682.9000244    0.2982603
 682.9500122    0.3016205
 683.0000000    0.3004238
 683.0499878    0.3003706
 683.0999756    0.3058565
 683.1500244    0.3099075
 683.2000122    0.3083499
 683.2500000    0.3013260
 683.2999878    0.3086656
 683.3499756    0.3061885
 683.4000244    0.2979238
 683.4500122    0.2880385
 683.5000000    0.2873956
 683.5499878    0.2867233
 683.5999756    0.2848875
 683.6500244    0.2864966
 683.7000122    0.2873778
 683.7500000    0.2891967
 683.7999878    0.2895010
 683.8499756    0.2896692
 683.9000244    0.2847488
 683.9500122    0.2881031
 684.0000000    0.2923471
 684.0499878    0.2937317
 684.0999756    0.2898661
 684.1500244    0.2897267
 684.2000122    0.2930369
 684.2500000    0.2941125
 684.2999878    0.2980280
 684.3499756    0.3013743
 684.4000244    0.3061760
 684.4500122    0.3077945
 684.5000000    0.3089005
 684.5499878    0.3000611
 684.5999756    0.2973230
 684.6500244    0.2980055
 684.7000122    0.2962879
 684.7500000    0.2951596
 684.7999878    0.3046288
 684.8499756    0.3034552
 684.9000244    0.2961605
 684.9500122    0.2948969
 685.0000000    0.2932343
 685.0499878    0.2901435
 685.0999756    0.2917684
 685.1500244    0.2860582
 685.2000122    0.2917581
 685.2500000    0.2936592
 685.2999878    0.2981606
 685.3499756    0.3052785
 685.4000244    0.3002495
 685.4500122    0.3023233
 685.5000000    0.3021744
 685.5499878    0.3019207
 685.5999756    0.3007236
 685.6500244    0.3011727
 685.7000122    0.3025621
 685.7500000    0.3039404
 685.7999878    0.3052903
 685.8499756    0.3103447
 685.9000244    0.3108658
 685.9500122    0.3174356
 686.0000000    0.3155104
 686.0499878    0.3228000
 686.0999756    0.3211868
 686.1500244    0.3248112
 686.2000122    0.3246591
 686.2500000    0.3264911
 686.2999878    0.3280479
 686.3499756    0.3310090
 686.4000244    0.3314350
 686.4500122    0.3341821
 686.5000000    0.3386540
 686.5499878    0.3369204
 686.5999756    0.3408997
 686.6500244    0.3377124
 686.7000122    0.3352838
 686.7500000    0.3364865
 686.7999878    0.3353254
 686.8499756    0.3349970
 686.9000244    0.3323463
 686.9500122    0.3363035
 687.0000000    0.3419097
 687.0499878    0.3461976
 687.0999756    0.3494117
 687.1500244    0.3559695
 687.2000122    0.3640898
 687.2500000    0.3674316
 687.2999878    0.3685058
 687.3499756    0.3600121
 687.4000244    0.3569832
 687.4500122    0.3570637
 687.5000000    0.3608281
 687.5499878    0.3575504
 687.5999756    0.3539268
 687.6500244    0.3516615
 687.7000122    0.3524302
 687.7500000    0.3551959
 687.7999878    0.3575828
 687.8499756    0.3511232
 687.9000244    0.3530133
 687.9500122    0.3546918
 688.0000000    0.3489996
 688.0499878    0.3442127
 688.0999756    0.3400820
 688.1500244    0.3442733
 688.2000122    0.3510718
 688.2500000    0.3540060
 688.2999878    0.3586077
 688.3499756    0.3601251
 688.4000244    0.3619352
 688.4500122    0.3601561
 688.5000000    0.3551677
 688.5499878    0.3519011
 688.5999756    0.3492473
 688.6500244    0.3459098
 688.7000122    0.3403255
 688.7500000    0.3356467
 688.7999878    0.3388678
 688.8499756    0.3469207
 688.9000244    0.3423176
 688.9500122    0.3435183
 689.0000000    0.3429544
 689.0499878    0.3520999
 689.0999756    0.3602544
 689.1500244    0.3581623
 689.2000122    0.3603491
 689.2500000    0.3560735
 689.2999878    0.3587954
 689.3499756    0.3560326
 689.4000244    0.3539804
 689.4500122    0.3535933
 689.5000000    0.3576775
 689.5499878    0.3559987
 689.5999756    0.3577643
 689.6500244    0.3607030
 689.7000122    0.3595862
 689.7500000    0.3611819
 689.7999878    0.3538781
 689.8499756    0.3568681
 689.9000244    0.3471473
 689.9500122    0.3397955
 690.0000000    0.3326030
 690.0499878    0.3185743
 690.0999756    0.3108535
 690.1500244    0.3057007
 690.2000122    0.2935477
 690.2500000    0.2915977
 690.2999878    0.2929686
 690.3499756    0.2994953
 690.4000244    0.3021982
 690.4500122    0.3012883
 690.5000000    0.3056571
 690.5499878    0.3017727
 690.5999756    0.3009328
 690.6500244    0.2954579
 690.7000122    0.2936139
 690.7500000    0.2790036
 690.7999878    0.2722970
 690.8499756    0.2702156
 690.9000244    0.2641994
 690.9500122    0.2626645
 691.0000000    0.2531764
 691.0499878    0.2516115
 691.0999756    0.2569132
 691.1500244    0.2522539
 691.2000122    0.2570623
 691.2500000    0.2561406
 691.2999878    0.2624545
 691.3499756    0.2598160
 691.4000244    0.2645299
 691.4500122    0.2673384
 691.5000000    0.2695088
 691.5499878    0.2667758
 691.5999756    0.2674731
 691.6500244    0.2700534
 691.7000122    0.2671233
 691.7500000    0.2724558
 691.7999878    0.2756980
 691.8499756    0.2750742
 691.9000244    0.2779854
 691.9500122    0.2767391
 692.0000000    0.2796803
 692.0499878    0.2839006
 692.0999756    0.2823931
 692.1500244    0.2833522
 692.2000122    0.2858007
 692.2500000    0.2757033
 692.2999878    0.2822132
 692.3499756    0.2855614
 692.4000244    0.2904127
 692.4500122    0.2919121
 692.5000000    0.2913114
 692.5499878    0.2831036
 692.5999756    0.2795850
 692.6500244    0.2745241
 692.7000122    0.2725240
 692.7500000    0.2680561
 692.7999878    0.2648182
 692.8499756    0.2583943
 692.9000244    0.2522115
 692.9500122    0.2546859
 693.0000000    0.2483223
 693.0499878    0.2521430
 693.0999756    0.2573817
 693.1500244    0.2540175
 693.2000122    0.2638591
 693.2500000    0.2700631
 693.2999878    0.2738386
 693.3499756    0.2790492
 693.4000244    0.2826561
 693.4500122    0.2859828
 693.5000000    0.2893189
 693.5499878    0.2976318
 693.5999756    0.2945872
 693.6500244    0.2940671
 693.7000122    0.2912403
 693.7500000    0.2971955
 693.7999878    0.3024892
 693.8499756    0.3042331
 693.9000244    0.3145694
 693.9500122    0.3163070
 694.0000000    0.3168048
 694.0499878    0.3211137
 694.0999756    0.3199459
 694.1500244    0.3190873
 694.2000122    0.3200472
 694.2500000    0.3139360
 694.2999878    0.3117417
 694.3499756    0.3133081
 694.4000244    0.3109626
 694.4500122    0.3138818
 694.5000000    0.3172503
 694.5499878    0.3153805
 694.5999756    0.3185031
 694.6500244    0.3196827
 694.7000122    0.3159783
 694.7500000    0.3153020
 694.7999878    0.3109707
 694.8499756    0.3128674
 694.9000244    0.3185709
 694.9500122    0.3218074
 695.0000000    0.3256373
 695.0499878    0.3301167
 695.0999756    0.3331791
 695.1500244    0.3298776
 695.2000122    0.3358668
 695.2500000    0.3268364
 695.2999878    0.3295911
 695.3499756    0.3317521
 695.4000244    0.3335579
 695.4500122    0.3395436
 695.5000000    0.3403555
 695.5499878    0.3438978
 695.5999756    0.3423519
 695.6500244    0.3382385
 695.7000122    0.3322415
 695.7500000    0.3289732
 695.7999878    0.3241220
 695.8499756    0.3250355
 695.9000244    0.3248262
 695.9500122    0.3221585
 696.0000000    0.3166839
 696.0499878    0.3087240
 696.0999756    0.3166917
 696.1500244    0.3209036
 696.2000122    0.3280800
 696.2500000    0.3363620
 696.2999878    0.3471988
 696.3499756    0.3489241
 696.4000244    0.3519371
 696.4500122    0.3457465
 696.5000000    0.3339630
 696.5499878    0.3287863
 696.5999756    0.3232717
 696.6500244    0.3122202
 696.7000122    0.3138519
 696.7500000    0.3096140
 696.7999878    0.2994686
 696.8499756    0.2935862
 696.9000244    0.2908676
 696.9500122    0.2957816
 697.0000000    0.3045734
 697.0499878    0.3138644
 697.0999756    0.3199722
 697.1500244    0.3250855
 697.2000122    0.3344879
 697.2500000    0.3409430
 697.2999878    0.3489976
 697.3499756    0.3495207
 697.4000244    0.3500736
 697.4500122    0.3525844
 697.5000000    0.3499204
 697.5499878    0.3516225
 697.5999756    0.3522251
 697.6500244    0.3522515
 697.7000122    0.3517424
 697.7500000    0.3444173
 697.7999878    0.3509751
 697.8499756    0.3424794
 697.9000244    0.3382860
 697.9500122    0.3386480
 698.0000000    0.3415706
 698.0499878    0.3428541
 698.0999756    0.3362339
 698.1500244    0.3354708
 698.2000122    0.3307623
 698.2500000    0.3268495
 698.2999878    0.3233724
 698.3499756    0.3221999
 698.4000244    0.3190085
 698.4500122    0.3246271
 698.5000000    0.3303964
 698.5499878    0.3319475
 698.5999756    0.3334619
 698.6500244    0.3330472
 698.7000122    0.3317986
 698.7500000    0.3294992
 698.7999878    0.3246212
 698.8499756    0.3280430
 698.9000244    0.3269968
 698.9500122    0.3135211
 699.0000000    0.3009089
 699.0499878    0.2935403
 699.0999756    0.2895197
 699.1500244    0.2783802
 699.2000122    0.2740159
 699.2500000    0.2699849
 699.2999878    0.2753894
 699.3499756    0.2737983
 699.4000244    0.2747771
 699.4500122    0.2774350
 699.5000000    0.2758718
 699.5499878    0.2752256
 699.5999756    0.2727070
 699.6500244    0.2716520
 699.7000122    0.2716295
 699.7500000    0.2713446
 699.7999878    0.2726975
 699.8499756    0.2745657
 699.9000244    0.2716668
 699.9500122    0.2636717
 700.0000000    0.2666956
 700.0499878    0.2672726
 700.0999756    0.2622417
 700.1500244    0.2578334
 700.2000122    0.2621669
 700.2500000    0.2616010
 700.2999878    0.2620271
 700.3499756    0.2616776
 700.4000244    0.2618309
 700.4500122    0.2599069
 700.5000000    0.2579332
 700.5499878    0.2568798
 700.5999756    0.2584828
 700.6500244    0.2590249
 700.7000122    0.2648978
 700.7500000    0.2604261
 700.7999878    0.2680087
 700.8499756    0.2671326
 700.9000244    0.2655144
 700.9500122    0.2628688
 701.0000000    0.2627102
 701.0499878    0.2626088
 701.0999756    0.2715707
 701.1500244    0.2749085
 701.2000122    0.2874543
 701.2500000    0.3007787
 701.2999878    0.3046906
 701.3499756    0.3014510
 701.4000244    0.3043171
 701.4500122    0.3076099
 701.5000000    0.3062359
 701.5499878    0.3133100
 701.5999756    0.3130644
 701.6500244    0.3114365
 701.7000122    0.3088690
 701.7500000    0.3107521
 701.7999878    0.3167234
 701.8499756    0.3197125
 701.9000244    0.3201173
 701.9500122    0.3191535
 702.0000000    0.3227870
 702.0499878    0.3215996
 702.0999756    0.3158360
 702.1500244    0.3143103
 702.2000122    0.3088079
 702.2500000    0.3113597
 702.2999878    0.3148315
 702.3499756    0.3148996
 702.4000244    0.3165096
 702.4500122    0.3172781
 702.5000000    0.3215174
 702.5499878    0.3148339
 702.5999756    0.3207996
 702.6500244    0.3269683
 702.7000122    0.3357425
 702.7500000    0.3490871
 702.7999878    0.3550880
 702.8499756    0.3571849
 702.9000244    0.3609947
 702.9500122    0.3709539
 703.0000000    0.3748809
 703.0499878    0.3722979
 703.0999756    0.3772674
 703.1500244    0.3827702
 703.2000122    0.3884801
 703.2500000    0.3889852
 703.2999878    0.3907799
 703.3499756    0.3933084
 703.4000244    0.4017630
 703.4500122    0.4035623
 703.5000000    0.4088473
 703.5499878    0.4039378
 703.5999756    0.4018173
 703.6500244    0.4019782
 703.7000122    0.4009716
 703.7500000    0.3926600
 703.7999878    0.3967248
 703.8499756    0.3945511
 703.9000244    0.3922052
 703.9500122    0.3862447
 704.0000000    0.3823537
 704.0499878    0.3824959
 704.0999756    0.3798398
 704.1500244    0.3840877
 704.2000122    0.3841118
 704.2500000    0.3821164
 704.2999878    0.3808841
 704.3499756    0.3758275
 704.4000244    0.3746095
 704.4500122    0.3730235
 704.5000000    0.3758463
 704.5499878    0.3782671
 704.5999756    0.3734354
 704.6500244    0.3658760
 704.7000122    0.3644649
 704.7500000    0.3607038
 704.7999878    0.3544773
 704.8499756    0.3549485
 704.9000244    0.3531806
 704.9500122    0.3540160
 705.0000000    0.3597422
 705.0499878    0.3632678
 705.0999756    0.3618173
 705.1500244    0.3615915
 705.2000122    0.3649556
 705.2500000    0.3633967
 705.2999878    0.3596313
 705.3499756    0.3633759
 705.4000244    0.3690280
 705.4500122    0.3713095
 705.5000000    0.3656838
 705.5499878    0.3621953
 705.5999756    0.3614192
 705.6500244    0.3672981
 705.7000122    0.3647907
 705.7500000    0.3623035
 705.7999878    0.3510102
 705.8499756    0.3427007
 705.9000244    0.3489417
 705.9500122    0.3460619
 706.0000000    0.3400953
 706.0499878    0.3336375
 706.0999756    0.3379006
 706.1500244    0.3345230
 706.2000122    0.3396108
 706.2500000    0.3400046
 706.2999878    0.3461605
 706.3499756    0.3432795
 706.4000244    0.3367521
 706.4500122    0.3390210
 706.5000000    0.3343386
 706.5499878    0.3351145
 706.5999756    0.3395061
 706.6500244    0.3430140
 706.7000122    0.3385980
 706.7500000    0.3368413
 706.7999878    0.3331598
 706.8499756    0.3356254
 706.9000244    0.3275653
 706.9500122    0.3280677
 707.0000000    0.3256183
 707.0499878    0.3263207
 707.0999756    0.3290098
 707.1500244    0.3255706
 707.2000122    0.3245124
 707.2500000    0.3178283
 707.2999878    0.3225658
 707.3499756    0.3166306
 707.4000244    0.3116462
 707.4500122    0.3062928
 707.5000000    0.3078060
 707.5499878    0.3102471
 707.5999756    0.3149853
 707.6500244    0.3186443
 707.7000122    0.3170287
 707.7500000    0.3148509
 707.7999878    0.3168630
 707.8499756    0.3157158
 707.9000244    0.3175781
 707.9500122    0.3175099
 708.0000000    0.3119066
 708.0499878    0.3138277
 708.0999756    0.3116080
 708.1500244    0.3186164
 708.2000122    0.3170410
 708.2500000    0.3260347
 708.2999878    0.3253546
 708.3499756    0.3307109
 708.4000244    0.3318997
 708.4500122    0.3294069
 708.5000000    0.3318832
 708.5499878    0.3287120
 708.5999756    0.3240995
 708.6500244    0.3160266
 708.7000122    0.3170416
 708.7500000    0.3106616
 708.7999878    0.3058306
 708.8499756    0.3078088
 708.9000244    0.2993896
 708.9500122    0.3008085
 709.0000000    0.2992411
 709.0499878    0.3051690
 709.0999756    0.2980027
 709.1500244    0.3002015
 709.2000122    0.3071346
 709.2500000    0.3081238
 709.2999878    0.3009065
 709.3499756    0.3026431
 709.4000244    0.3012068
 709.4500122    0.3019610
 709.5000000    0.3022781
 709.5499878    0.2981133
 709.5999756    0.2885981
 709.6500244    0.2891988
 709.7000122    0.2860257
 709.7500000    0.2849453
 709.7999878    0.2858624
 709.8499756    0.2837922
 709.9000244    0.2760958
 709.9500122    0.2732044
 710.0000000    0.2727187
 710.0499878    0.2708592
 710.0999756    0.2673418
 710.1500244    0.2642142
 710.2000122    0.2638569
 710.2500000    0.2579159
 710.2999878    0.2602053
 710.3499756    0.2589171
 710.4000244    0.2635970
 710.4500122    0.2653637
 710.5000000    0.2660064
 710.5499878    0.2661066
 710.5999756    0.2600533
 710.6500244    0.2538477
 710.7000122    0.2490434
 710.7500000    0.2497149
 710.7999878    0.2429046
 710.8499756    0.2451789
 710.9000244    0.2423036
 710.9500122    0.2432330
 711.0000000    0.2464178
 711.0499878    0.2388873
 711.0999756    0.2350179
 711.1500244    0.2261698
 711.2000122    0.2262976
 711.2500000    0.2183152
 711.2999878    0.2090394
 711.3499756    0.2042478
 711.4000244    0.2064131
 711.4500122    0.2051436
 711.5000000    0.2120791
 711.5499878    0.2228407
 711.5999756    0.2233651
 711.6500244    0.2215601
 711.7000122    0.2251082
 711.7500000    0.2397051
 711.7999878    0.2401972
 711.8499756    0.2379609
 711.9000244    0.2356976
 711.9500122    0.2356901
 712.0000000    0.2365360
 712.0499878    0.2361407
 712.0999756    0.2299962
 712.1500244    0.2273449
 712.2000122    0.2254166
 712.2500000    0.2325228
 712.2999878    0.2385176
 712.3499756    0.2419703
 712.4000244    0.2469239
 712.4500122    0.2477686
 712.5000000    0.2515975
 712.5499878    0.2572490
 712.5999756    0.2585365
 712.6500244    0.2693186
 712.7000122    0.2741361
 712.7500000    0.2760268
 712.7999878    0.2734160
 712.8499756    0.2757079
 712.9000244    0.2730010
 712.9500122    0.2741367
 713.0000000    0.2761598
 713.0499878    0.2737299
 713.0999756    0.2753300
 713.1500244    0.2743360
 713.2000122    0.2704608
 713.2500000    0.2713929
 713.2999878    0.2794896
 713.3499756    0.2760544
 713.4000244    0.2713349
 713.4500122    0.2740966
 713.5000000    0.2736616
 713.5499878    0.2719394
 713.5999756    0.2670340
 713.6500244    0.2686568
 713.7000122    0.2723617
 713.7500000    0.2737645
 713.7999878    0.2760204
 713.8499756    0.2780587
 713.9000244    0.2784175
 713.9500122    0.2858305
 714.0000000    0.2911933
 714.0499878    0.2914833
 714.0999756    0.2956600
 714.1500244    0.2982779
 714.2000122    0.2990916
 714.2500000    0.2970767
 714.2999878    0.2951946
 714.3499756    0.2923771
 714.4000244    0.2907992
 714.4500122    0.2870106
 714.5000000    0.2850242
 714.5499878    0.2861981
 714.5999756    0.2822689
 714.6500244    0.2799486
 714.7000122    0.2718184
 714.7500000    0.2767355
 714.7999878    0.2806929
 714.8499756    0.2770112
 714.9000244    0.2801462
 714.9500122    0.2804126
 715.0000000    0.2806071
 715.0499878    0.2823054
 715.0999756    0.2881245
 715.1500244    0.2934846
 715.2000122    0.2958391
 715.2500000    0.2955557
 715.2999878    0.2934636
 715.3499756    0.2959636
 715.4000244    0.2898780
 715.4500122    0.2854128
 715.5000000    0.2845155
 715.5499878    0.2898120
 715.5999756    0.2861782
 715.6500244    0.2813577
 715.7000122    0.2744299
 715.7500000    0.2860406
 715.7999878    0.2840692
 715.8499756    0.2867236
 715.9000244    0.2858458
 715.9500122    0.2915383
 716.0000000    0.2928377
 716.0499878    0.2970118
 716.0999756    0.2995746
 716.1500244    0.3068747
 716.2000122    0.3080323
 716.2500000    0.3103096
 716.2999878    0.3133311
 716.3499756    0.3122144
 716.4000244    0.3123234
 716.4500122    0.3074013
 716.5000000    0.3039221
 716.5499878    0.3035543
 716.5999756    0.3024297
 716.6500244    0.2990167
 716.7000122    0.3068011
 716.7500000    0.3089420
 716.7999878    0.3170701
 716.8499756    0.3183845
 716.9000244    0.3193723
 716.9500122    0.3239747
 717.0000000    0.3238010
 717.0499878    0.3218551
 717.0999756    0.3170894
 717.1500244    0.3101123
 717.2000122    0.3129224
 717.2500000    0.3131327
 717.2999878    0.3112857
 717.3499756    0.3130275
 717.4000244    0.3112299
 717.4500122    0.3090072
 717.5000000    0.3004300
 717.5499878    0.2948711
 717.5999756    0.2932757
 717.6500244    0.2944179
 717.7000122    0.2922195
 717.7500000    0.2937476
 717.7999878    0.2949408
 717.8499756    0.2899550
 717.9000244    0.2842230
 717.9500122    0.2746538
 718.0000000    0.2650455
 718.0499878    0.2653484
 718.0999756    0.2652223
 718.1500244    0.2648320
 718.2000122    0.2648510
 718.2500000    0.2619570
 718.2999878    0.2661065
 718.3499756    0.2628024
 718.4000244    0.2629840
 718.4500122    0.2700769
 718.5000000    0.2747524
 718.5499878    0.2785484
 718.5999756    0.2753251
 718.6500244    0.2749215
 718.7000122    0.2779788
 718.7500000    0.2806519
 718.7999878    0.2790978
 718.8499756    0.2869495
 718.9000244    0.2897005
 718.9500122    0.2934474
 719.0000000    0.2918323
 719.0499878    0.2871278
 719.0999756    0.2856872
 719.1500244    0.2818459
 719.2000122    0.2804233
 719.2500000    0.2890421
 719.2999878    0.2904666
 719.3499756    0.2905955
 719.4000244    0.2825408
 719.4500122    0.2834691
 719.5000000    0.2890594
 719.5499878    0.2903944
 719.5999756    0.2987595
 719.6500244    0.2991159
 719.7000122    0.2981151
 719.7500000    0.2919854
 719.7999878    0.2874829
 719.8499756    0.2778817
 719.9000244    0.2692409
 719.9500122    0.2568409
 720.0000000    0.2556212
 720.0499878    0.2584797
 720.0999756    0.2569077
 720.1500244    0.2553899
 720.2000122    0.2454457
 720.2500000    0.2437649
 720.2999878    0.2378750
 720.3499756    0.2242143
 720.4000244    0.2198902
 720.4500122    0.2220859
 720.5000000    0.2219054
 720.5499878    0.2250593
 720.5999756    0.2331081
 720.6500244    0.2419030
 720.7000122    0.2438287
 720.7500000    0.2487570
 720.7999878    0.2637058
 720.8499756    0.2780319
 720.9000244    0.2819871
 720.9500122    0.2826070
 721.0000000    0.2794930
 721.0499878    0.2857494
 721.0999756    0.2831190
 721.1500244    0.2825108
 721.2000122    0.2815891
 721.2500000    0.2772651
 721.2999878    0.2721199
 721.3499756    0.2831410
 721.4000244    0.2804307
 721.4500122    0.2812897
 721.5000000    0.2762816
 721.5499878    0.2861885
 721.5999756    0.2902905
 721.6500244    0.2819987
 721.7000122    0.2842242
 721.7500000    0.2795668
 721.7999878    0.2757479
 721.8499756    0.2650488
 721.9000244    0.2594900
 721.9500122    0.2494097
 722.0000000    0.2430367
 722.0499878    0.2380122
 722.0999756    0.2342835
 722.1500244    0.2336478
 722.2000122    0.2390058
 722.2500000    0.2371003
 722.2999878    0.2418752
 722.3499756    0.2431147
 722.4000244    0.2472573
 722.4500122    0.2457828
 722.5000000    0.2497280
 722.5499878    0.2503516
 722.5999756    0.2499347
 722.6500244    0.2572911
 722.7000122    0.2573887
 722.7500000    0.2605306
 722.7999878    0.2589435
 722.8499756    0.2506557
 722.9000244    0.2503039
 722.9500122    0.2507158
 723.0000000    0.2463822
 723.0499878    0.2476593
 723.0999756    0.2442656
 723.1500244    0.2496838
 723.2000122    0.2414486
 723.2500000    0.2383121
 723.2999878    0.2345656
 723.3499756    0.2368269
 723.4000244    0.2430601
 723.4500122    0.2462438
 723.5000000    0.2482201
 723.5499878    0.2521889
 723.5999756    0.2507498
 723.6500244    0.2484983
 723.7000122    0.2507535
 723.7500000    0.2597150
 723.7999878    0.2687191
 723.8499756    0.2680672
 723.9000244    0.2622181
 723.9500122    0.2630680
 724.0000000    0.2571547
 724.0499878    0.2572252
 724.0999756    0.2590326
 724.1500244    0.2607346
 724.2000122    0.2562428
 724.2500000    0.2552712
 724.2999878    0.2557460
 724.3499756    0.2596223
 724.4000244    0.2691371
 724.4500122    0.2640853
 724.5000000    0.2638554
 724.5499878    0.2612465
 724.5999756    0.2547083
 724.6500244    0.2491750
 724.7000122    0.2473017
 724.7500000    0.2503281
 724.7999878    0.2467691
 724.8499756    0.2520912
 724.9000244    0.2529504
 724.9500122    0.2494661
 725.0000000    0.2555269
 725.0499878    0.2567653
 725.0999756    0.2551110
 725.1500244    0.2558985
 725.2000122    0.2518332
 725.2500000    0.2524509
 725.2999878    0.2543113
 725.3499756    0.2527000
 725.4000244    0.2592951
 725.4500122    0.2626745
 725.5000000    0.2652361
 725.5499878    0.2645727
 725.5999756    0.2680847
 725.6500244    0.2686922
 725.7000122    0.2667506
 725.7500000    0.2726527
 725.7999878    0.2808858
 725.8499756    0.2921003
 725.9000244    0.2992030
 725.9500122    0.3036790
 726.0000000    0.3058917
 726.0499878    0.3056561
 726.0999756    0.3114454
 726.1500244    0.3115407
 726.2000122    0.3117062
 726.2500000    0.3157290
 726.2999878    0.3170668
 726.3499756    0.3182953
 726.4000244    0.3174281
 726.4500122    0.3134398
 726.5000000    0.3158871
 726.5499878    0.3162841
 726.5999756    0.3135605
 726.6500244    0.3150278
 726.7000122    0.3060735
 726.7500000    0.3071674
 726.7999878    0.3106941
 726.8499756    0.3066732
 726.9000244    0.3125109
 726.9500122    0.3114071
 727.0000000    0.3159757
 727.0499878    0.3126129
 727.0999756    0.3217548
 727.1500244    0.3179483
 727.2000122    0.3174122
 727.2500000    0.3226468
 727.2999878    0.3213752
 727.3499756    0.3197770
 727.4000244    0.3265130
 727.4500122    0.3249598
 727.5000000    0.3254466
 727.5499878    0.3261082
 727.5999756    0.3288751
 727.6500244    0.3293411
 727.7000122    0.3219345
 727.7500000    0.3184345
 727.7999878    0.3145416
 727.8499756    0.3090770
 727.9000244    0.3010427
 727.9500122    0.3016243
 728.0000000    0.2955888
 728.0499878    0.2905655
 728.0999756    0.2924970
 728.1500244    0.2893696
 728.2000122    0.2851465
 728.2500000    0.2849243
 728.2999878    0.2791491
 728.3499756    0.2763151
 728.4000244    0.2760117
 728.4500122    0.2753776
 728.5000000    0.2764052
 728.5499878    0.2783166
 728.5999756    0.2757521
 728.6500244    0.2803282
 728.7000122    0.2773872
 728.7500000    0.2752533
 728.7999878    0.2750680
 728.8499756    0.2699437
 728.9000244    0.2718458
 728.9500122    0.2770375
 729.0000000    0.2817198
 729.0499878    0.2881782
 729.0999756    0.2948557
 729.1500244    0.2999125
 729.2000122    0.3015005
 729.2500000    0.2987016
 729.2999878    0.2963749
 729.3499756    0.2971083
 729.4000244    0.2986979
 729.4500122    0.3082523
 729.5000000    0.3052581
 729.5499878    0.3001647
 729.5999756    0.2997834
 729.6500244    0.3054192
 729.7000122    0.3073866
 729.7500000    0.3131233
 729.7999878    0.3209950
 729.8499756    0.3194645
 729.9000244    0.3213086
 729.9500122    0.3242288
 730.0000000    0.3252522
 730.0499878    0.3225467
 730.0999756    0.3160336
 730.1500244    0.3196509
 730.2000122    0.3205706
 730.2500000    0.3193426
 730.2999878    0.3199842
 730.3499756    0.3184602
 730.4000244    0.3129628
 730.4500122    0.3181138
 730.5000000    0.3103813
 730.5499878    0.3126336
 730.5999756    0.3137854
 730.6500244    0.3179024
 730.7000122    0.3113465
 730.7500000    0.3092453
 730.7999878    0.3127069
 730.8499756    0.3158584
 730.9000244    0.3224285
 730.9500122    0.3278431
 731.0000000    0.3293202
 731.0499878    0.3273622
 731.0999756    0.3325226
 731.1500244    0.3308724
 731.2000122    0.3229733
 731.2500000    0.3313451
 731.2999878    0.3285646
 731.3499756    0.3324171
 731.4000244    0.3274294
 731.4500122    0.3292002
 731.5000000    0.3386839
 731.5499878    0.3394250
 731.5999756    0.3359165
 731.6500244    0.3302536
 731.7000122    0.3245558
 731.7500000    0.3312203
 731.7999878    0.3321521
 731.8499756    0.3285857
 731.9000244    0.3250795
 731.9500122    0.3129678
 732.0000000    0.3053677
 732.0499878    0.3066552
 732.0999756    0.2957661
 732.1500244    0.2934513
 732.2000122    0.2917604
 732.2500000    0.2911541
 732.2999878    0.2868974
 732.3499756    0.2916104
 732.4000244    0.2895261
 732.4500122    0.2919178
 732.5000000    0.2869419
 732.5499878    0.2899655
 732.5999756    0.2913639
 732.6500244    0.2964566
 732.7000122    0.2964713
 732.7500000    0.3058348
 732.7999878    0.3048880
 732.8499756    0.3004318
 732.9000244    0.3029712
 732.9500122    0.2973642
 733.0000000    0.3048610
 733.0499878    0.3029580
 733.0999756    0.3047025
 733.1500244    0.3074632
 733.2000122    0.3128029
 733.2500000    0.3170120
 733.2999878    0.3118916
 733.3499756    0.3178520
 733.4000244    0.3235784
 733.4500122    0.3302875
 733.5000000    0.3393270
 733.5499878    0.3323753
 733.5999756    0.3364472
 733.6500244    0.3400765
 733.7000122    0.3439387
 733.7500000    0.3439241
 733.7999878    0.3503336
 733.8499756    0.3529029
 733.9000244    0.3502106
 733.9500122    0.3428527
 734.0000000    0.3369085
 734.0499878    0.3313014
 734.0999756    0.3287782
 734.1500244    0.3289034
 734.2000122    0.3310212
 734.2500000    0.3342793
 734.2999878    0.3361323
 734.3499756    0.3380782
 734.4000244    0.3389182
 734.4500122    0.3431394
 734.5000000    0.3513861
 734.5499878    0.3526798
 734.5999756    0.3530365
 734.6500244    0.3525789
 734.7000122    0.3515633
 734.7500000    0.3535589
 734.7999878    0.3587987
 734.8499756    0.3559140
 734.9000244    0.3588568
 734.9500122    0.3590147
 735.0000000    0.3607458
 735.0499878    0.3536301
 735.0999756    0.3568622
 735.1500244    0.3473587
 735.2000122    0.3473813
 735.2500000    0.3513008
 735.2999878    0.3505919
 735.3499756    0.3550661
 735.4000244    0.3605461
 735.4500122    0.3598445
 735.5000000    0.3563737
 735.5499878    0.3542576
 735.5999756    0.3573771
 735.6500244    0.3494931
 735.7000122    0.3533536
 735.7500000    0.3521335
 735.7999878    0.3520624
 735.8499756    0.3437022
 735.9000244    0.3423523
 735.9500122    0.3529066
 736.0000000    0.3509008
 736.0499878    0.3461733
 736.0999756    0.3460188
 736.1500244    0.3375186
 736.2000122    0.3395080
 736.2500000    0.3414219
 736.2999878    0.3350791
 736.3499756    0.3353509
 736.4000244    0.3339661
 736.4500122    0.3287639
 736.5000000    0.3226418
 736.5499878    0.3264478
 736.5999756    0.3246153
 736.6500244    0.3282308
 736.7000122    0.3257112
 736.7500000    0.3292440
 736.7999878    0.3250218
 736.8499756    0.3200835
 736.9000244    0.3188859
 736.9500122    0.3145744
 737.0000000    0.3179888
 737.0499878    0.3181923
 737.0999756    0.3082921
 737.1500244    0.3094034
 737.2000122    0.3121814
 737.2500000    0.3104591
 737.2999878    0.3112578
 737.3499756    0.3111849
 737.4000244    0.3135225
 737.4500122    0.3179279
 737.5000000    0.3161953
 737.5499878    0.3220994
 737.5999756    0.3243291
 737.6500244    0.3251244
 737.7000122    0.3290128
 737.7500000    0.3361031
 737.7999878    0.3352586
 737.8499756    0.3411178
 737.9000244    0.3443281
 737.9500122    0.3432023
 738.0000000    0.3481553
 738.0499878    0.3521844
 738.0999756    0.3417277
 738.1500244    0.3419759
 738.2000122    0.3428599
 738.2500000    0.3364451
 738.2999878    0.3368368
 738.3499756    0.3352681
 738.4000244    0.3405933
 738.4500122    0.3382093
 738.5000000    0.3358671
 738.5499878    0.3372154
 738.5999756    0.3384620
 738.6500244    0.3361689
 738.7000122    0.3325700
 738.7500000    0.3245485
 738.7999878    0.3351459
 738.8499756    0.3353909
 738.9000244    0.3408767
 738.9500122    0.3443835
 739.0000000    0.3510110
 739.0499878    0.3642269
 739.0999756    0.3701296
 739.1500244    0.3733604
 739.2000122    0.3747402
 739.2500000    0.3765312
 739.2999878    0.3814766
 739.3499756    0.3873803
 739.4000244    0.3895634
 739.4500122    0.3883346
 739.5000000    0.3803218
 739.5499878    0.3790831
 739.5999756    0.3746175
 739.6500244    0.3705178
 739.7000122    0.3715713
 739.7500000    0.3670276
 739.7999878    0.3714245
 739.8499756    0.3758769
 739.9000244    0.3726616
 739.9500122    0.3758696
 740.0000000    0.3790173
 740.0499878    0.3849690
 740.0999756    0.3864375
 740.1500244    0.3904111
 740.2000122    0.3984494
 740.2500000    0.4045905
 740.2999878    0.4093054
 740.3499756    0.4070937
 740.4000244    0.4048779
 740.4500122    0.4060031
 740.5000000    0.3997543
 740.5499878    0.4009071
 740.5999756    0.4055449
 740.6500244    0.4022796
 740.7000122    0.4106446
 740.7500000    0.4079341
 740.7999878    0.4108711
 740.8499756    0.4105387
 740.9000244    0.4071445
 740.9500122    0.4137140
 741.0000000    0.4157598
 741.0499878    0.4178321
 741.0999756    0.4120398
 741.1500244    0.4083280
 741.2000122    0.4152146
 741.2500000    0.4213231
 741.2999878    0.4200499
 741.3499756    0.4233373
 741.4000244    0.4198358
 741.4500122    0.4228155
 741.5000000    0.4126886
 741.5499878    0.4124235
 741.5999756    0.4036674
 741.6500244    0.4062424
 741.7000122    0.4055721
 741.7500000    0.4093794
 741.7999878    0.4092948
 741.8499756    0.4050292
 741.9000244    0.4051864
 741.9500122    0.4004102
 742.0000000    0.3960706
 742.0499878    0.3979315
 742.0999756    0.4024104
 742.1500244    0.4029197
 742.2000122    0.4098718
 742.2500000    0.4041420
 742.2999878    0.4042981
 742.3499756    0.3998948
 742.4000244    0.3965035
 742.4500122    0.3952979
 742.5000000    0.3938452
 742.5499878    0.3892471
 742.5999756    0.3868593
 742.6500244    0.3903213
 742.7000122    0.3950170
 742.7500000    0.4008948
 742.7999878    0.4010348
 742.8499756    0.4065782
 742.9000244    0.4008421
 742.9500122    0.4023869
 743.0000000    0.3977723
 743.0499878    0.3942164
 743.0999756    0.3975951
 743.1500244    0.4028910
 743.2000122    0.4026714
 743.2500000    0.4040780
 743.2999878    0.4085295
 743.3499756    0.4027384
 743.4000244    0.4053488
 743.4500122    0.4043752
 743.5000000    0.4067716
 743.5499878    0.4127451
 743.5999756    0.4210211
 743.6500244    0.4272237
 743.7000122    0.4238714
 743.7500000    0.4258456
 743.7999878    0.4266228
 743.8499756    0.4276969
 743.9000244    0.4234269
 743.9500122    0.4221735
 744.0000000    0.4256019
 744.0499878    0.4341360
 744.0999756    0.4390980
 744.1500244    0.4471494
 744.2000122    0.4534244
 744.2500000    0.4551520
 744.2999878    0.4478837
 744.3499756    0.4444369
 744.4000244    0.4425884
 744.4500122    0.4399724
 744.5000000    0.4378744
 744.5499878    0.4406309
 744.5999756    0.4428786
 744.6500244    0.4428661
 744.7000122    0.4367722
 744.7500000    0.4321973
 744.7999878    0.4228911
 744.8499756    0.4189739
 744.9000244    0.4155616
 744.9500122    0.4072061
 745.0000000    0.4056861
 745.0499878    0.4068499
 745.0999756    0.4073056
 745.1500244    0.4043764
 745.2000122    0.3937208
 745.2500000    0.3925591
 745.2999878    0.3944620
 745.3499756    0.3977961
 745.4000244    0.4030377
 745.4500122    0.4057941
 745.5000000    0.4173234
 745.5499878    0.4206822
 745.5999756    0.4243469
 745.6500244    0.4230045
 745.7000122    0.4296529
 745.7500000    0.4270743
 745.7999878    0.4351170
 745.8499756    0.4411349
 745.9000244    0.4428650
 745.9500122    0.4474180
 746.0000000    0.4537643
 746.0499878    0.4557243
 746.0999756    0.4672121
 746.1500244    0.4639491
 746.2000122    0.4556405
 746.2500000    0.4476696
 746.2999878    0.4427534
 746.3499756    0.4402546
 746.4000244    0.4368713
 746.4500122    0.4382405
 746.5000000    0.4431010
 746.5499878    0.4461014
 746.5999756    0.4439417
 746.6500244    0.4390601
 746.7000122    0.4418416
 746.7500000    0.4326740
 746.7999878    0.4229710
 746.8499756    0.4199363
 746.9000244    0.4175113
 746.9500122    0.4096115
 747.0000000    0.4145500
 747.0499878    0.4172739
 747.0999756    0.4170272
 747.1500244    0.4173991
 747.2000122    0.4119337
 747.2500000    0.4062169
 747.2999878    0.4073837
 747.3499756    0.3990484
 747.4000244    0.3963863
 747.4500122    0.3947007
 747.5000000    0.3908123
 747.5499878    0.3852570
 747.5999756    0.3837653
 747.6500244    0.3767067
 747.7000122    0.3740487
 747.7500000    0.3795464
 747.7999878    0.3720224
 747.8499756    0.3766819
 747.9000244    0.3760870
 747.9500122    0.3784742
 748.0000000    0.3750651
 748.0499878    0.3704174
 748.0999756    0.3740745
 748.1500244    0.3756702
 748.2000122    0.3768376
 748.2500000    0.3799838
 748.2999878    0.3814076
 748.3499756    0.3786154
 748.4000244    0.3758282
 748.4500122    0.3703541
 748.5000000    0.3710642
 748.5499878    0.3657950
 748.5999756    0.3716413
 748.6500244    0.3674038
 748.7000122    0.3675772
 748.7500000    0.3704098
 748.7999878    0.3712569
 748.8499756    0.3596196
 748.9000244    0.3568162
 748.9500122    0.3519790
 749.0000000    0.3543504
 749.0499878    0.3527128
 749.0999756    0.3577172
 749.1500244    0.3595483
 749.2000122    0.3546954
 749.2500000    0.3554721
 749.2999878    0.3533613
 749.3499756    0.3510026
 749.4000244    0.3533073
 749.4500122    0.3540938
 749.5000000    0.3571532
 749.5499878    0.3625568
 749.5999756    0.3638169
 749.6500244    0.3681962
 749.7000122    0.3666407
 749.7500000    0.3712409
 749.7999878    0.3680570
 749.8499756    0.3665031
 749.9000244    0.3682520
 749.9500122    0.3668677
 750.0000000    0.3665553
 750.0499878    0.3636022
 750.0999756    0.3599094
 750.1500244    0.3615638
 750.2000122    0.3640454
 750.2500000    0.3684130
 750.2999878    0.3744514
 750.3499756    0.3780343
 750.4000244    0.3726473
 750.4500122    0.3673613
 750.5000000    0.3706654
 750.5499878    0.3756245
 750.5999756    0.3736198
 750.6500244    0.3732315
 750.7000122    0.3735824
 750.7500000    0.3751678
 750.7999878    0.3762881
 750.8499756    0.3772975
 750.9000244    0.3812016
 750.9500122    0.3856796
 751.0000000    0.3857035
 751.0499878    0.3848863
 751.0999756    0.3842839
 751.1500244    0.3957106
 751.2000122    0.4003054
 751.2500000    0.4025879
 751.2999878    0.4019657
 751.3499756    0.4059602
 751.4000244    0.4067920
 751.4500122    0.4094670
 751.5000000    0.4076122
 751.5499878    0.4083638
 751.5999756    0.4090996
 751.6500244    0.4043806
 751.7000122    0.4039488
 751.7500000    0.4029351
 751.7999878    0.3991928
 751.8499756    0.3961968
 751.9000244    0.3990453
 751.9500122    0.3984161
 752.0000000    0.3986673
 752.0499878    0.3899864
 752.0999756    0.3862038
 752.1500244    0.3775114
 752.2000122    0.3763578
 752.2500000    0.3706358
 752.2999878    0.3671811
 752.3499756    0.3650911
 752.4000244    0.3632807
 752.4500122    0.3663843
 752.5000000    0.3666488
 752.5499878    0.3597794
 752.5999756    0.3617933
 752.6500244    0.3643289
 752.7000122    0.3662277
 752.7500000    0.3649977
 752.7999878    0.3725640
 752.8499756    0.3762995
 752.9000244    0.3743962
 752.9500122    0.3744266
 753.0000000    0.3749982
 753.0499878    0.3719387
 753.0999756    0.3741747
 753.1500244    0.3755488
 753.2000122    0.3782162
 753.2500000    0.3810767
 753.2999878    0.3797120
 753.3499756    0.3814520
 753.4000244    0.3773945
 753.4500122    0.3704267
 753.5000000    0.3757452
 753.5499878    0.3826317
 753.5999756    0.3875183
 753.6500244    0.3924721
 753.7000122    0.3911582
 753.7500000    0.4002105
 753.7999878    0.4025642
 753.8499756    0.4056581
 753.9000244    0.4083361
 753.9500122    0.4186518
 754.0000000    0.4290478
 754.0499878    0.4346718
 754.0999756    0.4422435
 754.1500244    0.4557830
 754.2000122    0.4664392
 754.2500000    0.4780741
 754.2999878    0.4871354
 754.3499756    0.4921600
 754.4000244    0.4962933
 754.4500122    0.5002360
 754.5000000    0.5055130
 754.5499878    0.5058957
 754.5999756    0.5097886
 754.6500244    0.5105836
 754.7000122    0.5178817
 754.7500000    0.5204434
 754.7999878    0.5218748
 754.8499756    0.5230189
 754.9000244    0.5221972
 754.9500122    0.5155565
 755.0000000    0.5132321
 755.0499878    0.5046884
 755.0999756    0.5023551
 755.1500244    0.5053815
 755.2000122    0.5081146
 755.2500000    0.5122283
 755.2999878    0.5072082
 755.3499756    0.5048610
 755.4000244    0.5066513
 755.4500122    0.4967444
 755.5000000    0.4900745
 755.5499878    0.4880363
 755.5999756    0.4850495
 755.6500244    0.4800131
 755.7000122    0.4692062
 755.7500000    0.4642474
 755.7999878    0.4620123
 755.8499756    0.4597369
 755.9000244    0.4557085
 755.9500122    0.4545475
 756.0000000    0.4555569
 756.0499878    0.4489057
 756.0999756    0.4517785
 756.1500244    0.4520459
 756.2000122    0.4533430
 756.2500000    0.4618953
 756.2999878    0.4663008
 756.3499756    0.4697868
 756.4000244    0.4734299
 756.4500122    0.4735329
 756.5000000    0.4728959
 756.5499878    0.4765062
 756.5999756    0.4774875
 756.6500244    0.4834930
 756.7000122    0.4880292
 756.7500000    0.4946267
 756.7999878    0.4949225
 756.8499756    0.4955755
 756.9000244    0.4908302
 756.9500122    0.4903212
 757.0000000    0.4889405
 757.0499878    0.4902725
 757.0999756    0.4882895
 757.1500244    0.4854231
 757.2000122    0.4807183
 757.2500000    0.4781325
 757.2999878    0.4773938
 757.3499756    0.4806217
 757.4000244    0.4835275
 757.4500122    0.4848271
 757.5000000    0.4806263
 757.5499878    0.4810517
 757.5999756    0.4775701
 757.6500244    0.4706874
 757.7000122    0.4655533
 757.7500000    0.4628458
 757.7999878    0.4610970
 757.8499756    0.4546252
 757.9000244    0.4515129
 757.9500122    0.4496111
 758.0000000    0.4519963
 758.0499878    0.4541193
 758.0999756    0.4600613
 758.1500244    0.4625953
 758.2000122    0.4594455
 758.2500000    0.4556278
 758.2999878    0.4589861
 758.3499756    0.4613933
 758.4000244    0.4631592
 758.4500122    0.4644247
 758.5000000    0.4680256
 758.5499878    0.4704885
 758.5999756    0.4634954
 758.6500244    0.4707930
 758.7000122    0.4750682
 758.7500000    0.4759226
 758.7999878    0.4753512
 758.8499756    0.4705769
 758.9000244    0.4753247
 758.9500122    0.4784838
 759.0000000    0.4856972
 759.0499878    0.4914745
 759.0999756    0.5014140
 759.1500244    0.5068886
 759.2000122    0.5116053
 759.2500000    0.5127135
 759.2999878    0.5144072
 759.3499756    0.5143296
 759.4000244    0.5153801
 759.4500122    0.5175750
 759.5000000    0.5112555
 759.5499878    0.5112440
 759.5999756    0.5125706
 759.6500244    0.5137351
 759.7000122    0.5107863
 759.7500000    0.5029960
 759.7999878    0.5000725
 759.8499756    0.4930566
 759.9000244    0.4904908
 759.9500122    0.4761430
 760.0000000    0.4716003
 760.0499878    0.4623918
 760.0999756    0.4604333
 760.1500244    0.4586801
 760.2000122    0.4588265
 760.2500000    0.4596101
 760.2999878    0.4546442
 760.3499756    0.4525106
 760.4000244    0.4477333
 760.4500122    0.4461865
 760.5000000    0.4443215
 760.5499878    0.4398199
 760.5999756    0.4290728
 760.6500244    0.4209434
 760.7000122    0.4136095
 760.7500000    0.4120269
 760.7999878    0.4064611
 760.8499756    0.4078574
 760.9000244    0.4109544
 760.9500122    0.4095290
 761.0000000    0.4069715
 761.0499878    0.4110062
 761.0999756    0.4109990
 761.1500244    0.4015701
 761.2000122    0.4005087
 761.2500000    0.3961070
 761.2999878    0.3911555
 761.3499756    0.3903269
 761.4000244    0.3869878
 761.4500122    0.3925082
 761.5000000    0.3934457
 761.5499878    0.3977616
 761.5999756    0.4015985
 761.6500244    0.4009557
 761.7000122    0.3968642
 761.7500000    0.3865448
 761.7999878    0.3843495
 761.8499756    0.3810760
 761.9000244    0.3847555
 761.9500122    0.3818273
 762.0000000    0.3878840
 762.0499878    0.3925438
 762.0999756    0.3941464
 762.1500244    0.3909711
 762.2000122    0.3954647
 762.2500000    0.3934733
 762.2999878    0.3949913
 762.3499756    0.3997975
 762.4000244    0.4007379
 762.4500122    0.3997065
 762.5000000    0.4050348
 762.5499878    0.4023481
 762.5999756    0.4035904
 762.6500244    0.4065916
 762.7000122    0.4049885
 762.7500000    0.4098120
 762.7999878    0.4116459
 762.8499756    0.4119264
 762.9000244    0.4145095
 762.9500122    0.4146914
 763.0000000    0.4119371
 763.0499878    0.4120266
 763.0999756    0.4105202
 763.1500244    0.4107528
 763.2000122    0.4113991
 763.2500000    0.4207355
 763.2999878    0.4224407
 763.3499756    0.4255446
 763.4000244    0.4317504
 763.4500122    0.4354554
 763.5000000    0.4441149
 763.5499878    0.4555058
 763.5999756    0.4604427
 763.6500244    0.4612987
 763.7000122    0.4587254
 763.7500000    0.4613020
 763.7999878    0.4631256
 763.8499756    0.4606297
 763.9000244    0.4668825
 763.9500122    0.4672017
 764.0000000    0.4682761
 764.0499878    0.4703418
 764.0999756    0.4715403
 764.1500244    0.4745167
 764.2000122    0.4736845
 764.2500000    0.4674540
 764.2999878    0.4656212
 764.3499756    0.4622442
 764.4000244    0.4626632
 764.4500122    0.4580967
 764.5000000    0.4582359
 764.5499878    0.4635929
 764.5999756    0.4570538
 764.6500244    0.4562806
 764.7000122    0.4614572
 764.7500000    0.4552907
 764.7999878    0.4515085
 764.8499756    0.4501090
 764.9000244    0.4458711
 764.9500122    0.4437659
 765.0000000    0.4399290
 765.0499878    0.4347130
 765.0999756    0.4217886
 765.1500244    0.4121730
 765.2000122    0.4067805
 765.2500000    0.4007330
 765.2999878    0.3942563
 765.3499756    0.3916817
 765.4000244    0.3915089
 765.4500122    0.3917717
 765.5000000    0.3963043
 765.5499878    0.3900633
 765.5999756    0.3875073
 765.6500244    0.3865285
 765.7000122    0.3885738
 765.7500000    0.3879285
 765.7999878    0.3870840
 765.8499756    0.3980692
 765.9000244    0.4030644
 765.9500122    0.4084098
 766.0000000    0.4113590
 766.0499878    0.4081690
 766.0999756    0.4113871
 766.1500244    0.4158758
 766.2000122    0.4187044
 766.2500000    0.4164944
 766.2999878    0.4141280
 766.3499756    0.4142939
 766.4000244    0.4169105
 766.4500122    0.4132529
 766.5000000    0.4076555
 766.5499878    0.4069209
 766.5999756    0.4100736
 766.6500244    0.4067553
 766.7000122    0.3995239
 766.7500000    0.3934404
 766.7999878    0.3908200
 766.8499756    0.3922454
 766.9000244    0.3938539
 766.9500122    0.3929856
 767.0000000    0.3901032
 767.0499878    0.3892355
 767.0999756    0.3836909
 767.1500244    0.3809643
 767.2000122    0.3795604
 767.2500000    0.3825500
 767.2999878    0.3859818
 767.3499756    0.3881489
 767.4000244    0.3868382
 767.4500122    0.3868493
 767.5000000    0.3825555
 767.5499878    0.3789387
 767.5999756    0.3813395
 767.6500244    0.3784331
 767.7000122    0.3800388
 767.7500000    0.3809827
 767.7999878    0.3777728
 767.8499756    0.3739256
 767.9000244    0.3702396
 767.9500122    0.3659683
 768.0000000    0.3554082
 768.0499878    0.3509586
[truncated: 640,615 more chars]
