# Supplementary material for: Rapid interpretation of small-angle X-ray scattering data
Source: PLoS Comput Biol. 2019 Mar 22;15(3):e1006900. doi: 10.1371/journal.pcbi.1006900 (PMC6447237; doi:10.1371/journal.pcbi.1006900)
Supplement: S2 Archive — (ZIP) [file pcbi.1006900.s020.zip › S2_Archive/tut/intermediate/run.gro]

Macromolecule
  194
    1THR      N    1   5.947   6.519   4.546 -0.0747  0.2098  0.1869
    1THR     CA    2   6.025   6.405   4.593 -0.2042  0.2923  0.6166
    1THR     CB    3   6.128   6.361   4.483 -0.1855 -0.6489  1.0109
    1THR    OG1    4   6.073   6.323   4.357 -0.6771  0.0686  1.0064
    1THR    CG2    5   6.205   6.234   4.522  0.1686 -0.2759  1.5192
    1THR      C    6   6.067   6.441   4.732 -0.2147  0.7894  0.4919
    1THR      O    7   6.055   6.354   4.816 -0.0110 -0.0538 -0.3509
    2ARG      N    8   6.107   6.576   4.774  0.0061  0.9509 -0.2372
    2ARG     CA    9   6.147   6.595   4.914 -0.8508 -0.0036  0.1379
    2ARG     CB   10   6.146   6.744   4.957  1.3661  0.3795 -1.0793
    2ARG     CG   11   6.257   6.851   4.973  1.3102  0.6031 -2.2455
    2ARG     CD   12   6.225   7.001   4.960  0.5301  0.5661 -0.8217
    2ARG     NE   13   6.322   7.054   5.061  0.4102  0.6980 -0.7832
    2ARG     CZ   14   6.450   7.074   5.035  0.4382 -0.0708 -1.2483
    2ARG    NH1   15   6.526   6.990   4.970  0.4303 -0.6238 -0.5511
    2ARG    NH2   16   6.493   7.195   5.017  0.1362  0.1886 -0.2160
    2ARG      C   17   6.043   6.522   4.996 -0.1411 -0.5949  0.5115
    2ARG      O   18   6.081   6.454   5.091  0.4361  0.2182  0.8734
    3SER      N   19   5.905   6.514   4.948 -0.4006  1.4935  0.8416
    3SER     CA   20   5.841   6.422   5.042  0.7537  0.3065  0.4751
    3SER     CB   21   5.692   6.419   5.001  0.9830 -0.3740 -0.3094
    3SER     OG   22   5.707   6.409   4.860  0.2592 -1.0702 -0.3389
    3SER      C   23   5.878   6.276   5.034  0.1361  0.1809 -0.0899
    3SER      O   24   5.907   6.203   5.129 -0.7024  2.1286  1.6768
    4ALA      N   25   5.875   6.214   4.901 -0.1864 -0.2522  0.1156
    4ALA     CA   26   5.924   6.080   4.931  0.1808 -0.2705 -0.5606
    4ALA     CB   27   5.946   6.012   4.795 -0.3889 -1.8705  0.1461
    4ALA      C   28   6.051   6.090   5.014 -0.0821 -0.3290 -0.1467
    4ALA      O   29   6.067   6.011   5.108 -0.4542  0.6413  0.7284
    5PHE      N   30   6.129   6.207   4.970  0.3617 -0.6315 -0.1647
    5PHE     CA   31   6.246   6.147   5.033 -0.4816 -1.2792  0.7903
    5PHE     CB   32   6.373   6.196   4.956 -2.1981  1.3131 -0.4164
    5PHE     CG   33   6.365   6.132   4.817 -0.3981  0.1644 -0.0063
    5PHE    CD1   34   6.298   6.218   4.730  0.1516  0.2566 -0.3384
    5PHE    CE1   35   6.279   6.153   4.608 -0.1035  0.1768 -0.2576
    5PHE     CZ   36   6.321   6.025   4.573  0.0879  0.3772 -0.7644
    5PHE    CD2   37   6.390   5.998   4.788  0.4048  0.4010 -0.3960
    5PHE    CE2   38   6.376   5.935   4.664 -0.6343  0.4229 -0.2906
    5PHE      C   39   6.268   6.174   5.180  0.1962  0.5581  0.3591
    5PHE      O   40   6.345   6.121   5.266  0.3203 -0.5569 -0.4297
    6ALA      N   41   6.177   6.275   5.232  0.0266  0.6616 -0.1410
    6ALA     CA   42   6.212   6.274   5.374  1.1584 -0.7311 -0.4302
    6ALA     CB   43   6.175   6.398   5.457  0.4588 -1.1277 -0.1499
    6ALA      C   44   6.101   6.183   5.424  0.5105  0.3862  0.1783
    6ALA      O   45   6.083   6.127   5.532  1.9536 -0.9506 -0.2569
    7ASN      N   46   6.028   6.125   5.310  1.3545  0.7273 -0.5389
    7ASN     CA   47   6.010   5.994   5.370  0.7797  0.4361 -1.3443
    7ASN     CB   48   5.897   5.904   5.310 -0.4888  1.1703 -0.0630
    7ASN     CG   49   5.752   5.953   5.311 -0.5243  1.0559  0.5959
    7ASN    OD1   50   5.703   6.065   5.320 -0.3255  1.1377  0.6106
    7ASN    ND2   51   5.683   5.843   5.320  0.0593  0.6611  0.2946
    7ASN      C   52   6.145   5.927   5.372  1.0473  1.0103 -0.6099
    7ASN      O   53   6.177   5.824   5.431 -0.6208  0.6869 -0.2644
    8LEU      N   54   6.232   5.947   5.254  0.7297  0.5793 -0.9214
    8LEU     CA   55   6.342   5.850   5.258  0.1898 -0.0287 -0.9836
    8LEU     CB   56   6.439   5.850   5.137  1.4433 -0.4896  0.0149
    8LEU     CG   57   6.403   5.767   5.010 -0.4774  1.3091 -0.6329
    8LEU    CD1   58   6.304   5.820   4.906 -0.7364  0.8133 -0.6432
    8LEU    CD2   59   6.533   5.729   4.938  0.3620 -0.3900  1.7229
    8LEU      C   60   6.409   5.878   5.390 -0.7850 -0.1392 -0.4627
    8LEU      O   61   6.387   5.798   5.483  0.3918  0.0714  0.0078
    9PRO      N   62   6.454   6.015   5.416 -0.7878 -0.3137  0.4753
    9PRO     CD   63   6.332   6.089   5.395 -0.1410  0.3898 -0.7876
    9PRO     CA   64   6.522   6.047   5.541  0.3195 -0.2730 -0.1395
    9PRO     CB   65   6.447   6.175   5.579  0.0454 -0.6221  0.4857
    9PRO     CG   66   6.303   6.149   5.532  0.2805 -0.4692 -0.3268
    9PRO      C   67   6.512   5.937   5.648 -0.8254 -0.6857 -0.6694
    9PRO      O   68   6.409   5.941   5.716 -0.2810  1.7630  0.0372
   10LEU      N   69   6.600   5.820   5.660 -0.3220 -0.2619 -0.2355
   10LEU     CA   70   6.558   5.762   5.788 -1.0972  0.0848 -0.3273
   10LEU     CB   71   6.689   5.693   5.835 -0.9814  0.2156 -0.4507
   10LEU     CG   72   6.613   5.594   5.928 -0.1632  0.3549  0.3543
   10LEU    CD1   73   6.479   5.667   5.918  0.1369  0.8821  0.1328
   10LEU    CD2   74   6.579   5.458   5.864  1.1782  0.2004 -0.0471
   10LEU      C   75   6.522   5.862   5.894  0.3971 -0.0901  0.3450
   10LEU      O   76   6.418   5.857   5.962  0.4776  1.7064  0.6213
   11TRP      N   77   6.606   5.984   5.901  0.6075 -0.2237  0.1791
   11TRP     CA   78   6.540   6.063   6.006 -0.1686 -0.4571 -0.1354
   11TRP     CB   79   6.604   6.204   5.988 -1.0978  0.1104  0.9950
   11TRP     CG   80   6.566   6.326   5.905 -0.2860  0.3851  1.0136
   11TRP    CD1   81   6.454   6.314   5.818  0.0579 -0.2385  0.6531
   11TRP    NE1   82   6.434   6.424   5.732 -1.2108  0.0237  1.2806
   11TRP    CE2   83   6.542   6.502   5.768 -0.0039 -0.4866 -1.2328
   11TRP    CD2   84   6.625   6.445   5.868 -0.4572 -0.0155 -0.5902
   11TRP    CE3   85   6.745   6.508   5.910 -0.1233 -0.3768 -0.9915
   11TRP    CZ3   86   6.777   6.626   5.843 -0.6612  0.6783  0.6086
   11TRP    CZ2   87   6.568   6.625   5.704 -0.3527 -0.0771 -0.5849
   11TRP    CH2   88   6.691   6.679   5.747 -0.5526 -0.1339  0.0636
   11TRP      C   89   6.391   6.079   5.986 -0.1056 -0.0043 -0.2830
   11TRP      O   90   6.305   6.073   6.074 -0.1844  0.8718 -0.3063
   12LYS      N   91   6.350   6.145   5.861  0.5185 -1.3516 -1.2159
   12LYS     CA   92   6.206   6.118   5.847  0.5037 -1.3684 -1.0327
   12LYS     CB   93   6.126   6.138   5.717  0.4960  0.2290 -0.7956
   12LYS     CG   94   5.974   6.144   5.747  0.4746  0.6092 -1.0015
   12LYS     CD   95   5.907   6.282   5.742 -0.3393  0.2640  0.1681
   12LYS     CE   96   5.863   6.308   5.886 -0.2894 -0.1110  0.2500
   12LYS     NZ   97   5.947   6.382   5.982  0.2473 -0.6872  0.2330
   12LYS      C   98   6.177   5.979   5.898 -0.6826 -0.8221 -0.2195
   12LYS      O   99   6.090   5.953   5.983  0.9546 -1.2729  1.3443
   13GLN      N  100   6.267   5.874   5.846  0.0374 -0.1430 -0.3501
   13GLN     CA  101   6.211   5.773   5.935 -0.0794  0.4558  0.2508
   13GLN     CB  102   6.295   5.644   5.928 -0.5404  0.1742 -0.1976
   13GLN     CG  103   6.189   5.528   5.921  0.9784 -1.2420  0.0386
   13GLN     CD  104   6.290   5.419   5.957  0.7993 -1.5269 -0.3341
   13GLN    OE1  105   6.262   5.308   5.998  0.4591 -0.9106  1.1120
   13GLN    NE2  106   6.399   5.471   6.007  0.1140 -0.2353 -0.1697
   13GLN      C  107   6.220   5.806   6.082 -0.2443  1.1232  0.1174
   13GLN      O  108   6.129   5.794   6.163 -0.8227  0.1492 -0.6865
   14GLN      N  109   6.351   5.806   6.150  0.0324 -0.1625 -0.4029
   14GLN     CA  110   6.319   5.828   6.291 -0.6339 -1.2455 -0.3844
   14GLN     CB  111   6.455   5.823   6.363 -0.4883 -0.7456 -0.6304
   14GLN     CG  112   6.489   5.854   6.512 -0.3586 -0.0619 -0.7979
   14GLN     CD  113   6.642   5.854   6.526 -0.4345  0.2566  0.0413
   14GLN    OE1  114   6.688   5.814   6.631 -0.7343  0.6120  0.3089
   14GLN    NE2  115   6.739   5.834   6.440  0.2681  0.4582  0.7822
   14GLN      C  116   6.193   5.905   6.324  0.4566 -0.4225  1.9493
   14GLN      O  117   6.105   5.861   6.396 -1.9756  0.1821 -0.5889
   15ASN      N  118   6.202   6.043   6.271  0.4815 -1.4941 -0.8901
   15ASN     CA  119   6.076   6.074   6.337  0.6938 -0.5784 -0.9149
   15ASN     CB  120   6.065   6.229   6.325 -0.8343 -0.6366 -0.3253
   15ASN     CG  121   6.145   6.302   6.217  0.7743 -0.8419  0.7247
   15ASN    OD1  122   6.265   6.305   6.238  0.7799  0.1605  0.5751
   15ASN    ND2  123   6.075   6.305   6.106 -0.8090 -0.2641  1.7297
   15ASN      C  124   5.941   6.026   6.289 -0.1020 -0.4598  1.1628
   15ASN      O  125   5.838   5.978   6.339 -0.3841 -0.6869  0.3542
   16LEU      N  126   5.941   6.001   6.144 -0.7515  1.7494  0.7572
   16LEU     CA  127   5.806   5.948   6.130  0.0601 -0.2044  0.1269
   16LEU     CB  128   5.725   5.938   5.999 -0.0327  0.2388  0.1559
   16LEU     CG  129   5.584   6.002   6.007 -0.5741 -0.9753  0.3595
   16LEU    CD1  130   5.537   6.010   5.861  0.3433 -1.6468  0.0248
   16LEU    CD2  131   5.494   5.921   6.101 -0.4868 -0.6346  0.7398
   16LEU      C  132   5.798   5.825   6.218  0.9851  0.3222  0.9581
   16LEU      O  133   5.702   5.801   6.293 -0.0011 -0.4554 -0.5480
   17LYS      N  134   5.912   5.733   6.229  0.3380 -0.4714  1.0042
   17LYS     CA  135   5.849   5.633   6.316  1.1199 -0.7225  1.2791
   17LYS     CB  136   5.952   5.521   6.351  0.6993 -0.9180  1.9202
   17LYS     CG  137   6.093   5.560   6.401  1.1119  0.4526 -0.2627
   17LYS     CD  138   6.108   5.506   6.543  0.8602  1.0002 -0.0265
   17LYS     CE  139   6.095   5.353   6.556 -0.3189  1.0911 -0.0282
   17LYS     NZ  140   5.956   5.313   6.534 -0.1563  0.8717 -0.6412
   17LYS      C  141   5.814   5.694   6.449 -1.1388 -1.1553  0.8777
   17LYS      O  142   5.704   5.683   6.506 -1.7024 -0.6352 -0.1116
   18LYS      N  143   5.914   5.796   6.479 -0.9586 -1.1806  0.3550
   18LYS     CA  144   5.833   5.823   6.597 -0.0071 -0.7909  0.9214
   18LYS     CB  145   5.927   5.904   6.690  0.9591 -0.6259 -0.1917
   18LYS     CG  146   5.865   5.958   6.821 -0.1041 -0.5674 -0.7103
   18LYS     CD  147   5.970   6.046   6.887 -0.3446 -0.1348 -0.9067
   18LYS     CE  148   5.904   6.114   7.009 -0.4799 -1.1430 -0.4132
   18LYS     NZ  149   5.845   6.030   7.114 -0.3142  0.9955  1.4055
   18LYS      C  150   5.696   5.884   6.574  0.8368  0.5578 -0.6327
   18LYS      O  151   5.607   5.807   6.612  0.3994  0.9285 -0.9205
   19GLU      N  152   5.672   5.994   6.480  0.4728  0.3204 -0.8154
   19GLU     CA  153   5.533   6.037   6.486  0.3037 -0.1524 -1.1757
   19GLU     CB  154   5.476   6.140   6.385 -0.2487  0.4022 -0.2976
   19GLU     CG  155   5.338   6.159   6.457 -0.2127  0.3617 -0.2198
   19GLU     CD  156   5.225   6.120   6.366 -0.3454  0.1071  0.0523
   19GLU    OE1  157   5.190   6.001   6.347  0.9771 -0.7043  2.5596
   19GLU    OE2  158   5.134   6.203   6.386 -0.6272 -0.1087 -0.2901
   19GLU      C  159   5.459   5.907   6.502  0.5727 -0.1070  0.4970
   19GLU      O  160   5.383   5.876   6.596  1.2491  1.2781  1.5119
   20LYS      N  161   5.471   5.817   6.387  0.0214  0.1342  0.2481
   20LYS     CA  162   5.358   5.727   6.368  0.0088  0.1289  0.3707
   20LYS     CB  163   5.369   5.667   6.225  0.2290  0.7333  0.1312
   20LYS     CG  164   5.505   5.699   6.158 -0.0723  0.8245 -0.4281
   20LYS     CD  165   5.485   5.684   6.007 -1.5423  0.2620 -0.1818
   20LYS     CE  166   5.505   5.547   5.940  0.9870  0.8759 -0.7088
   20LYS     NZ  167   5.465   5.594   5.805 -0.3179  0.1589 -0.5836
   20LYS      C  168   5.350   5.620   6.475  0.3670  0.5633  0.8367
   20LYS      O  169   5.248   5.591   6.538  0.6159 -1.5453  0.2784
   21GLY      N  170   5.478   5.559   6.516  0.7666  1.3161  0.6983
   21GLY     CA  171   5.437   5.460   6.616 -0.2832  0.1839 -0.8401
   21GLY      C  172   5.517   5.495   6.739 -0.8123 -1.0213 -0.1508
   21GLY    OT1  173   4.775   6.891   3.804  0.3090  0.8799 -0.5809
   22THR     MW  174   6.072   6.377   4.578 -0.1698  0.0458  0.6523
   23ARG     MW  175   6.254   6.823   4.977  0.3691  0.2155 -0.5083
   24SER     MW  176   5.822   6.374   5.002  0.1688  0.4339  0.3700
   25ALA     MW  177   5.973   6.081   4.949 -0.1669 -0.4168  0.0496
   26PHE     MW  178   6.308   6.119   4.871 -0.2165  0.0973 -0.1850
   27ALA     MW  179   6.150   6.251   5.404  0.8297 -0.3557 -0.1612
   28ASN     MW  180   5.924   5.954   5.343  0.1650  0.8564 -0.1640
   29LEU     MW  181   6.381   5.830   5.172  0.1478  0.2060 -0.2422
   30PRO     MW  182   6.426   6.050   5.547 -0.2022 -0.0286 -0.1459
   31LEU     MW  183   6.557   5.714   5.856 -0.0505  0.3862  0.0553
   32TRP     MW  184   6.561   6.347   5.875 -0.3252  0.0076  0.0496
   33LYS     MW  185   6.071   6.161   5.852  0.2127 -0.4978 -0.2604
   34GLN     MW  186   6.251   5.624   5.982  0.0696 -0.2384 -0.0153
   35GLN     MW  187   6.442   5.842   6.404 -0.4387 -0.1221  0.0315
   36ASN     MW  188   6.076   6.158   6.265  0.0668 -0.5980  0.2995
   37LEU     MW  189   5.698   5.931   6.094 -0.0687 -0.2060  0.3233
   38LYS     MW  190   5.942   5.555   6.432  0.0849 -0.0439  0.4463
   39LYS     MW  191   5.840   5.929   6.754 -0.0029 -0.2146 -0.1373
   40GLU     MW  192   5.379   6.049   6.445  0.2451  0.1554  0.2041
   41LYS     MW  193   5.417   5.661   6.211  0.0343  0.2241 -0.0019
   42GLY     MW  194   5.302   5.851   5.918 -0.0057  0.3319 -0.2136
  12.40100  12.41800  11.84600
