# Supplementary material for: Rapid interpretation of small-angle X-ray scattering data
Source: PLoS Comput Biol. 2019 Mar 22;15(3):e1006900. doi: 10.1371/journal.pcbi.1006900 (PMC6447237; doi:10.1371/journal.pcbi.1006900)
Supplement: S2 Archive — (ZIP) [file pcbi.1006900.s020.zip › S2_Archive/tut/intermediate/run.log]

Log file opened on Mon Feb  4 15:14:06 2019
Host: SCC-Weiel  pid: 4088  rank ID: 0  number of ranks:  1
GROMACS:    gmx mdrun, VERSION 5.1-dev-20150223-461b58f

GROMACS is written by:
Emile Apol         Rossen Apostolov   Herman J.C. Berendsen Par Bjelkmar       
Aldert van Buuren  Rudi van Drunen    Anton Feenstra     Sebastian Fritsch  
Gerrit Groenhof    Christoph Junghans Peter Kasson       Carsten Kutzner    
Per Larsson        Justin A. Lemkul   Magnus Lundborg    Pieter Meulenhoff  
Erik Marklund      Teemu Murtola      Szilard Pall       Sander Pronk       
Roland Schulz      Alexey Shvetsov    Michael Shirts     Alfons Sijbers     
Peter Tieleman     Christian Wennberg Maarten Wolf       
and the project leaders:
Mark Abraham, Berk Hess, Erik Lindahl, and David van der Spoel

Copyright (c) 1991-2000, University of Groningen, The Netherlands.
Copyright (c) 2001-2014, The GROMACS development team at
Uppsala University, Stockholm University and
the Royal Institute of Technology, Sweden.
check out http://www.gromacs.org for more information.

GROMACS is free software; you can redistribute it and/or modify it
under the terms of the GNU Lesser General Public License
as published by the Free Software Foundation; either version 2.1
of the License, or (at your option) any later version.

GROMACS:      gmx mdrun, VERSION 5.1-dev-20150223-461b58f
Executable:   /home/marie/Programs/gromacs5XSMDOriginal/install/bin/gmx
Library dir:  /home/marie/Programs/gromacs5XSMDOriginal/install/share/gromacs/top
Command line:
  gmx mdrun -v -deffnm run -waxs_ref saxs_initial.dat -waxs_diff saxs_diff.dat -sfac /home/marie/Programs/gromacs5XSMDOriginal/install/share/gromacs/top/sfactor_amino_acid_ds_Fourier.xml -waxs_out saxs_out -waxs_alpha saxs_alpha

Gromacs version:    VERSION 5.1-dev-20150223-461b58f
GIT SHA1 hash:      461b58f98d365c7ca0402e822b22d5fae95cabab
Branched from:      dfcbad03f2293ee761cc71bcbdffdc62db266886 (1 newer local commits)
Precision:          single
Memory model:       64 bit
MPI library:        none
OpenMP support:     enabled
GPU support:        disabled
invsqrt routine:    gmx_software_invsqrt(x)
SIMD instructions:  AVX2_256
FFT library:        fftw-3.3.5
RDTSCP usage:       enabled
C++11 compilation:  enabled
TNG support:        enabled
Tracing support:    disabled
Built on:           Mo 19. Jun 16:30:22 CEST 2017
Built by:           marie@SCC-Weiel [CMAKE]
Build OS/arch:      Linux 4.4.0-79-generic x86_64
Build CPU vendor:   GenuineIntel
Build CPU brand:    Intel(R) Core(TM) i7-6700 CPU @ 3.40GHz
Build CPU family:   6   Model: 94   Stepping: 3
Build CPU features: aes apic avx avx2 clfsh cmov cx8 cx16 f16c fma htt lahf_lm mmx msr nonstop_tsc pcid pclmuldq pdcm pdpe1gb popcnt pse rdrnd rdtscp sse2 sse3 sse4.1 sse4.2 ssse3 tdt x2apic
C compiler:         /usr/bin/cc GNU 5.4.0
C compiler flags:    -march=core-avx2    -Wextra -Wno-missing-field-initializers -Wno-sign-compare -Wpointer-arith -Wall -Wno-unused -Wunused-value -Wunused-parameter  -O3 -DNDEBUG -funroll-all-loops -fexcess-precision=fast  -Wno-array-bounds 
C++ compiler:       /usr/bin/c++ GNU 5.4.0
C++ compiler flags:  -march=core-avx2   -std=c++0x  -Wextra -Wno-missing-field-initializers -Wpointer-arith -Wall -Wno-unused-function  -O3 -DNDEBUG -funroll-all-loops -fexcess-precision=fast  -Wno-array-bounds 
Boost version:      1.55.0 (internal)


++++ PLEASE READ AND CITE THE FOLLOWING REFERENCE ++++
B. Hess and C. Kutzner and D. van der Spoel and E. Lindahl
GROMACS 4: Algorithms for highly efficient, load-balanced, and scalable
molecular simulation
J. Chem. Theory Comput. 4 (2008) pp. 435-447
-------- -------- --- Thank You --- -------- --------


++++ PLEASE READ AND CITE THE FOLLOWING REFERENCE ++++
D. van der Spoel, E. Lindahl, B. Hess, G. Groenhof, A. E. Mark and H. J. C.
Berendsen
GROMACS: Fast, Flexible and Free
J. Comp. Chem. 26 (2005) pp. 1701-1719
-------- -------- --- Thank You --- -------- --------


++++ PLEASE READ AND CITE THE FOLLOWING REFERENCE ++++
E. Lindahl and B. Hess and D. van der Spoel
GROMACS 3.0: A package for molecular simulation and trajectory analysis
J. Mol. Mod. 7 (2001) pp. 306-317
-------- -------- --- Thank You --- -------- --------


++++ PLEASE READ AND CITE THE FOLLOWING REFERENCE ++++
H. J. C. Berendsen, D. van der Spoel and R. van Drunen
GROMACS: A message-passing parallel molecular dynamics implementation
Comp. Phys. Comm. 91 (1995) pp. 43-56
-------- -------- --- Thank You --- -------- --------

Input Parameters:
   integrator                     = sd
   tinit                          = 0
   dt                             = 0.0005
   nsteps                         = 4000000
   init-step                      = 0
   simulation-part                = 1
   comm-mode                      = Linear
   nstcomm                        = 105
   bd-fric                        = 0
   ld-seed                        = 1158135306
   emtol                          = 10
   emstep                         = 0.01
   niter                          = 20
   fcstep                         = 0
   nstcgsteep                     = 1000
   nbfgscorr                      = 10
   rtpi                           = 0.05
   nstxout                        = 4000000
   nstvout                        = 4000000
   nstfout                        = 0
   nstlog                         = 100
   nstcalcenergy                  = 105
   nstenergy                      = 105
   nstxout-compressed             = 100
   compressed-x-precision         = 1000
   cutoff-scheme                  = Group
   nstlist                        = 15
   ns-type                        = Grid
   pbc                            = xyz
   periodic-molecules             = FALSE
   verlet-buffer-tolerance        = 0.005
   rlist                          = 1
   rlistlong                      = 1.5
   nstcalclr                      = 15
   coulombtype                    = Cut-off
   coulomb-modifier               = None
   rcoulomb-switch                = 0
   rcoulomb                       = 1.5
   epsilon-r                      = 1
   epsilon-rf                     = inf
   vdw-type                       = Cut-off
   vdw-modifier                   = None
   rvdw-switch                    = 0
   rvdw                           = 1.5
   DispCorr                       = No
   table-extension                = 1
   fourierspacing                 = 0.12
   fourier-nx                     = 0
   fourier-ny                     = 0
   fourier-nz                     = 0
   pme-order                      = 4
   ewald-rtol                     = 1e-05
   ewald-rtol-lj                  = 0.001
   lj-pme-comb-rule               = Geometric
   ewald-geometry                 = 0
   epsilon-surface                = 0
   implicit-solvent               = No
   gb-algorithm                   = Still
   nstgbradii                     = 1
   rgbradii                       = 1
   gb-epsilon-solvent             = 80
   gb-saltconc                    = 0
   gb-obc-alpha                   = 1
   gb-obc-beta                    = 0.8
   gb-obc-gamma                   = 4.85
   gb-dielectric-offset           = 0.009
   sa-algorithm                   = Ace-approximation
   sa-surface-tension             = 2.05016
   tcoupl                         = No
   nsttcouple                     = -1
   nh-chain-length                = 0
   print-nose-hoover-chain-variables = FALSE
   pcoupl                         = No
   pcoupltype                     = Isotropic
   nstpcouple                     = -1
   tau-p                          = 1
   compressibility (3x3):
      compressibility[    0]={ 0.00000e+00,  0.00000e+00,  0.00000e+00}
      compressibility[    1]={ 0.00000e+00,  0.00000e+00,  0.00000e+00}
      compressibility[    2]={ 0.00000e+00,  0.00000e+00,  0.00000e+00}
   ref-p (3x3):
      ref-p[    0]={ 0.00000e+00,  0.00000e+00,  0.00000e+00}
      ref-p[    1]={ 0.00000e+00,  0.00000e+00,  0.00000e+00}
      ref-p[    2]={ 0.00000e+00,  0.00000e+00,  0.00000e+00}
   refcoord-scaling               = No
   posres-com (3):
      posres-com[0]= 0.00000e+00
      posres-com[1]= 0.00000e+00
      posres-com[2]= 0.00000e+00
   posres-comB (3):
      posres-comB[0]= 0.00000e+00
      posres-comB[1]= 0.00000e+00
      posres-comB[2]= 0.00000e+00
   QMMM                           = FALSE
   QMconstraints                  = 0
   QMMMscheme                     = 0
   MMChargeScaleFactor            = 1
qm-opts:
   ngQM                           = 0
   constraint-algorithm           = Lincs
   continuation                   = FALSE
   Shake-SOR                      = FALSE
   shake-tol                      = 0.0001
   lincs-order                    = 4
   lincs-iter                     = 1
   lincs-warnangle                = 30
   nwall                          = 0
   wall-type                      = 9-3
   wall-r-linpot                  = -1
   wall-atomtype[0]               = -1
   wall-atomtype[1]               = -1
   wall-density[0]                = 0
   wall-density[1]                = 0
   wall-ewald-zfac                = 3
   waxs-type                      = Debye
   waxs-fc                        = 5e-08
   waxs-nstout                    = 1
   waxs-nstcalc                   = 10
   debye-alpha-mode               = 0
   debye-alpha-min                = 1
   debye-alpha-max                = 1
   pull                           = no
   rotation                       = FALSE
   interactiveMD                  = FALSE
   disre                          = No
   disre-weighting                = Conservative
   disre-mixed                    = FALSE
   dr-fc                          = 1000
   dr-tau                         = 0
   nstdisreout                    = 100
   orire-fc                       = 0
   orire-tau                      = 0
   nstorireout                    = 100
   free-energy                    = no
   cos-acceleration               = 0
   deform (3x3):
      deform[    0]={ 0.00000e+00,  0.00000e+00,  0.00000e+00}
      deform[    1]={ 0.00000e+00,  0.00000e+00,  0.00000e+00}
      deform[    2]={ 0.00000e+00,  0.00000e+00,  0.00000e+00}
   simulated-tempering            = FALSE
   E-x:
      n = 0
   E-xt:
      n = 0
   E-y:
      n = 0
   E-yt:
      n = 0
   E-z:
      n = 0
   E-zt:
      n = 0
   swapcoords                     = no
   adress                         = FALSE
   userint1                       = 0
   userint2                       = 0
   userint3                       = 0
   userint4                       = 0
   userreal1                      = 0
   userreal2                      = 0
   userreal3                      = 0
   userreal4                      = 0
grpopts:
   nrdf:         341
   ref-t:          90
   tau-t:         0.5
annealing:          No
annealing-npoints:           0
   acc:	           0           0           0
   nfreeze:           N           N           N
   energygrp-flags[  0]: 0

Detecting CPU SIMD instructions.
Present hardware specification:
Vendor: GenuineIntel
Brand:  Intel(R) Core(TM) i7-6700 CPU @ 3.40GHz
Family:  6  Model: 94  Stepping:  3
Features: aes apic avx avx2 clfsh cmov cx8 cx16 f16c fma htt lahf_lm mmx msr nonstop_tsc pcid pclmuldq pdcm pdpe1gb popcnt pse rdrnd rdtscp sse2 sse3 sse4.1 sse4.2 ssse3 tdt x2apic
SIMD instructions most likely to fit this hardware: AVX2_256
SIMD instructions selected at GROMACS compile time: AVX2_256


NOTE: This file uses the deprecated 'group' cutoff_scheme. This will be
removed in a future release when 'verlet' supports all interaction forms.

Table routines are used for coulomb: FALSE
Table routines are used for vdw:     FALSE
Cut-off's:   NS: 1   Coulomb: 1.5   LJ: 1.5
System total charge: 0.000
Generated table with 1250 data points for 1-4 COUL.
Tabscale = 500 points/nm
Generated table with 1250 data points for 1-4 LJ6.
Tabscale = 500 points/nm
Generated table with 1250 data points for 1-4 LJ12.
Tabscale = 500 points/nm
Potential shift: LJ r^-12: 0.000e+00 r^-6: 0.000e+00, Coulomb -0e+00
WAXS: Refinement code initiating.
WAXS: Read 50 data points from saxs_initial.dat.
WAXS: Read 50 data points from saxs_diff.dat.
WAXS: No experimental errors read, using zero.
WAXS: Difference data file saxs_diff.dat read.
WAXS: There were 21 (atomic/residue) scattering factors in /home/marie/Programs/gromacs5XSMDOriginal/install/share/gromacs/top/sfactor_amino_acid_ds_Fourier.xml.
Removing pbc first time

Initializing LINear Constraint Solver

++++ PLEASE READ AND CITE THE FOLLOWING REFERENCE ++++
B. Hess and H. Bekker and H. J. C. Berendsen and J. G. E. M. Fraaije
LINCS: A Linear Constraint Solver for molecular simulations
J. Comp. Chem. 18 (1997) pp. 1463-1472
-------- -------- --- Thank You --- -------- --------

The number of constraints is 175
Center of mass motion removal mode is Linear
We have the following groups for center of mass motion removal:
  0:  rest

++++ PLEASE READ AND CITE THE FOLLOWING REFERENCE ++++
N. Goga and A. J. Rzepiela and A. H. de Vries and S. J. Marrink and H. J. C.
Berendsen
Efficient Algorithms for Langevin and DPD Dynamics
J. Chem. Theory Comput. 8 (2012) pp. 3637--3649
-------- -------- --- Thank You --- -------- --------

There are: 173 Atoms
There are: 21 VSites
Max number of connections per atom is 59
Total number of connections is 5352
Max number of graph edges per atom is 34
Total number of graph edges is 1116

Constraining the starting coordinates (step 0)

Constraining the coordinates at t0-dt (step 0)
RMS relative constraint deviation after constraining: 8.68e-06
Initial temperature: 91.569 K

Started mdrun on rank 0 Mon Feb  4 15:14:06 2019
           Step           Time         Lambda
              0        0.00000        0.00000


Grid: 8 x 8 x 8 cells
   Energies (kJ/mol)
          Angle    Proper Dih.  Improper Dih.          LJ-14     Coulomb-14
    2.52186e-08    9.34196e-10    5.04977e-09   -1.15333e+02    0.00000e+00
        LJ (SR)        LJ (LR)   Coulomb (SR)   Coulomb (LR)     WAXS Debye
    1.08817e+02    4.96294e-07    0.00000e+00    0.00000e+00    1.68570e+01
      Potential    Kinetic En.   Total Energy    Temperature Pressure (bar)
    1.03408e+01    1.37228e+02    1.47569e+02    9.68014e+01    1.73301e+00
   Constr. rmsd
    2.79058e-06

           Step           Time         Lambda
            100        0.05000        0.00000

   Energies (kJ/mol)
          Angle    Proper Dih.  Improper Dih.          LJ-14     Coulomb-14
    4.44205e+01    1.62205e+01    1.85906e+01   -9.83058e+01    0.00000e+00
        LJ (SR)        LJ (LR)   Coulomb (SR)   Coulomb (LR)     WAXS Debye
    2.22975e+00    0.00000e+00    0.00000e+00    0.00000e+00    1.64479e+01
      Potential    Kinetic En.   Total Energy    Temperature Pressure (bar)
   -3.96433e-01    1.33016e+02    1.32619e+02    9.38300e+01   -5.34161e+00
   Constr. rmsd
    2.73758e-06

           Step           Time         Lambda
            200        0.10000        0.00000

   Energies (kJ/mol)
          Angle    Proper Dih.  Improper Dih.          LJ-14     Coulomb-14
    6.35167e+01    1.95630e+01    1.86891e+01   -9.71047e+01    0.00000e+00
        LJ (SR)        LJ (LR)   Coulomb (SR)   Coulomb (LR)     WAXS Debye
    4.75119e+00    0.00000e+00    0.00000e+00    0.00000e+00    1.54357e+01
      Potential    Kinetic En.   Total Energy    Temperature Pressure (bar)
    2.48510e+01    1.23683e+02    1.48534e+02    8.72468e+01   -3.59693e+00
   Constr. rmsd
    2.88862e-06

           Step           Time         Lambda
            300        0.15000        0.00000

   Energies (kJ/mol)
          Angle    Proper Dih.  Improper Dih.          LJ-14     Coulomb-14
    5.91945e+01    2.55472e+01    2.24625e+01   -9.17498e+01    0.00000e+00
        LJ (SR)        LJ (LR)   Coulomb (SR)   Coulomb (LR)     WAXS Debye
    1.63068e+00    4.92283e-07    0.00000e+00    0.00000e+00    1.45173e+01
      Potential    Kinetic En.   Total Energy    Temperature Pressure (bar)
    3.16023e+01    1.24085e+02    1.55687e+02    8.75303e+01   -3.78970e+00
   Constr. rmsd
    2.78527e-06

           Step           Time         Lambda
            400        0.20000        0.00000

   Energies (kJ/mol)
          Angle    Proper Dih.  Improper Dih.          LJ-14     Coulomb-14
    5.58959e+01    2.83787e+01    2.61912e+01   -9.13041e+01    0.00000e+00
        LJ (SR)        LJ (LR)   Coulomb (SR)   Coulomb (LR)     WAXS Debye
    1.25228e+00    0.00000e+00    0.00000e+00    0.00000e+00    1.37292e+01
      Potential    Kinetic En.   Total Energy    Temperature Pressure (bar)
    3.41432e+01    1.22196e+02    1.56339e+02    8.61976e+01   -4.19201e+00
   Constr. rmsd
    2.64050e-06

           Step           Time         Lambda
            500        0.25000        0.00000

   Energies (kJ/mol)
          Angle    Proper Dih.  Improper Dih.          LJ-14     Coulomb-14
    5.92613e+01    2.82611e+01    1.48062e+01   -9.19006e+01    0.00000e+00
        LJ (SR)        LJ (LR)   Coulomb (SR)   Coulomb (LR)     WAXS Debye
    2.68995e+00    0.00000e+00    0.00000e+00    0.00000e+00    1.27290e+01
      Potential    Kinetic En.   Total Energy    Temperature Pressure (bar)
    2.58469e+01    1.28802e+02    1.54649e+02    9.08579e+01   -3.19875e+00
   Constr. rmsd
    2.58116e-06

           Step           Time         Lambda
            600        0.30000        0.00000

   Energies (kJ/mol)
          Angle    Proper Dih.  Improper Dih.          LJ-14     Coulomb-14
    5.30268e+01    2.66445e+01    1.87504e+01   -9.05679e+01    0.00000e+00
        LJ (SR)        LJ (LR)   Coulomb (SR)   Coulomb (LR)     WAXS Debye
    2.40973e+00    4.96933e-07    0.00000e+00    0.00000e+00    1.18764e+01
      Potential    Kinetic En.   Total Energy    Temperature Pressure (bar)
    2.21399e+01    1.24237e+02    1.46377e+02    8.76377e+01   -2.79040e+00
   Constr. rmsd
    2.74154e-06

           Step           Time         Lambda
            700        0.35000        0.00000

   Energies (kJ/mol)
          Angle    Proper Dih.  Improper Dih.          LJ-14     Coulomb-14
    6.75626e+01    2.29543e+01    1.31106e+01   -9.66267e+01    0.00000e+00
        LJ (SR)        LJ (LR)   Coulomb (SR)   Coulomb (LR)     WAXS Debye
    1.22908e+00    0.00000e+00    0.00000e+00    0.00000e+00    1.10117e+01
      Potential    Kinetic En.   Total Energy    Temperature Pressure (bar)
    1.92416e+01    1.22450e+02    1.41691e+02    8.63767e+01   -3.72998e+00
   Constr. rmsd
    2.85609e-06

           Step           Time         Lambda
            800        0.40000        0.00000

   Energies (kJ/mol)
          Angle    Proper Dih.  Improper Dih.          LJ-14     Coulomb-14
    6.64073e+01    2.17673e+01    1.45545e+01   -9.72990e+01    0.00000e+00
        LJ (SR)        LJ (LR)   Coulomb (SR)   Coulomb (LR)     WAXS Debye
    4.83549e+00    0.00000e+00    0.00000e+00    0.00000e+00    1.05887e+01
      Potential    Kinetic En.   Total Energy    Temperature Pressure (bar)
    2.08544e+01    1.15160e+02    1.36014e+02    8.12345e+01    1.84486e-02
   Constr. rmsd
    2.80518e-06

           Step           Time         Lambda
            900        0.45000        0.00000

   Energies (kJ/mol)
          Angle    Proper Dih.  Improper Dih.          LJ-14     Coulomb-14
    6.06847e+01    2.45023e+01    2.32280e+01   -1.06089e+02    0.00000e+00
        LJ (SR)        LJ (LR)   Coulomb (SR)   Coulomb (LR)     WAXS Debye
    2.51568e+00    4.98505e-07    0.00000e+00    0.00000e+00    1.03947e+01
      Potential    Kinetic En.   Total Energy    Temperature Pressure (bar)
    1.52361e+01    1.22871e+02    1.38107e+02    8.66740e+01   -2.28822e+00
   Constr. rmsd
    2.77378e-06

           Step           Time         Lambda
           1000        0.50000        0.00000

   Energies (kJ/mol)
          Angle    Proper Dih.  Improper Dih.          LJ-14     Coulomb-14
    6.13298e+01    2.49489e+01    2.06871e+01   -1.01500e+02    0.00000e+00
        LJ (SR)        LJ (LR)   Coulomb (SR)   Coulomb (LR)     WAXS Debye
    1.91884e+00    0.00000e+00    0.00000e+00    0.00000e+00    1.05461e+01
      Potential    Kinetic En.   Total Energy    Temperature Pressure (bar)
    1.79308e+01    1.28169e+02    1.46100e+02    9.04109e+01   -9.40364e-01
   Constr. rmsd
    2.76129e-06

           Step           Time         Lambda
           1100        0.55000        0.00000

   Energies (kJ/mol)
          Angle    Proper Dih.  Improper Dih.          LJ-14     Coulomb-14
    6.14882e+01    2.62308e+01    1.50908e+01   -1.02016e+02    0.00000e+00
        LJ (SR)        LJ (LR)   Coulomb (SR)   Coulomb (LR)     WAXS Debye
    3.52269e+00    0.00000e+00    0.00000e+00    0.00000e+00    1.06192e+01
      Potential    Kinetic En.   Total Energy    Temperature Pressure (bar)
    1.49359e+01    1.21506e+02    1.36442e+02    8.57110e+01   -1.24164e+00
   Constr. rmsd
    2.74114e-06

           Step           Time         Lambda
           1200        0.60000        0.00000

   Energies (kJ/mol)
          Angle    Proper Dih.  Improper Dih.          LJ-14     Coulomb-14
    5.78362e+01    2.44086e+01    1.28638e+01   -1.01876e+02    0.00000e+00
        LJ (SR)        LJ (LR)   Coulomb (SR)   Coulomb (LR)     WAXS Debye
    2.86699e+00    4.90533e-07    0.00000e+00    0.00000e+00    1.09802e+01
      Potential    Kinetic En.   Total Energy    Temperature Pressure (bar)
    7.07962e+00    1.33578e+02    1.40658e+02    9.42267e+01   -1.10850e+00
   Constr. rmsd
    2.86744e-06

           Step           Time         Lambda
           1300        0.65000        0.00000

   Energies (kJ/mol)
          Angle    Proper Dih.  Improper Dih.          LJ-14     Coulomb-14
    6.79142e+01    2.45449e+01    1.61766e+01   -1.02122e+02    0.00000e+00
        LJ (SR)        LJ (LR)   Coulomb (SR)   Coulomb (LR)     WAXS Debye
    6.97773e+00    0.00000e+00    0.00000e+00    0.00000e+00    1.08838e+01
      Potential    Kinetic En.   Total Energy    Temperature Pressure (bar)
    2.43754e+01    1.23981e+02    1.48357e+02    8.74571e+01   -1.62877e+00
   Constr. rmsd
    2.72329e-06

           Step           Time         Lambda
           1400        0.70000        0.00000

   Energies (kJ/mol)
          Angle    Proper Dih.  Improper Dih.          LJ-14     Coulomb-14
    5.69364e+01    2.61833e+01    2.16647e+01   -9.77934e+01    0.00000e+00
        LJ (SR)        LJ (LR)   Coulomb (SR)   Coulomb (LR)     WAXS Debye
    2.83419e+00    0.00000e+00    0.00000e+00    0.00000e+00    1.04761e+01
      Potential    Kinetic En.   Total Energy    Temperature Pressure (bar)
    2.03014e+01    1.31024e+02    1.51326e+02    9.24252e+01   -1.92381e-01
   Constr. rmsd
    2.63731e-06

           Step           Time         Lambda
           1500        0.75000        0.00000

   Energies (kJ/mol)
          Angle    Proper Dih.  Improper Dih.          LJ-14     Coulomb-14
    6.57026e+01    3.00517e+01    1.86623e+01   -9.28555e+01    0.00000e+00
        LJ (SR)        LJ (LR)   Coulomb (SR)   Coulomb (LR)     WAXS Debye
    4.07608e+00    4.74917e-07    0.00000e+00    0.00000e+00    9.86608e+00
      Potential    Kinetic En.   Total Energy    Temperature Pressure (bar)
    3.55033e+01    1.14337e+02    1.49840e+02    8.06539e+01   -2.62082e+00
   Constr. rmsd
    2.82906e-06

           Step           Time         Lambda
           1600        0.80000        0.00000

   Energies (kJ/mol)
          Angle    Proper Dih.  Improper Dih.          LJ-14     Coulomb-14
    5.86031e+01    3.18488e+01    1.73022e+01   -9.78028e+01    0.00000e+00
        LJ (SR)        LJ (LR)   Coulomb (SR)   Coulomb (LR)     WAXS Debye
    2.30825e+00    0.00000e+00    0.00000e+00    0.00000e+00    9.46665e+00
      Potential    Kinetic En.   Total Energy    Temperature Pressure (bar)
    2.17262e+01    1.27888e+02    1.49615e+02    9.02132e+01   -1.12009e+00
   Constr. rmsd
    2.77796e-06

           Step           Time         Lambda
           1700        0.85000        0.00000

   Energies (kJ/mol)
          Angle    Proper Dih.  Improper Dih.          LJ-14     Coulomb-14
    5.59369e+01    3.05421e+01    1.77696e+01   -9.95273e+01    0.00000e+00
        LJ (SR)        LJ (LR)   Coulomb (SR)   Coulomb (LR)     WAXS Debye
    1.59352e+00    0.00000e+00    0.00000e+00    0.00000e+00    9.29109e+00
      Potential    Kinetic En.   Total Energy    Temperature Pressure (bar)
    1.56059e+01    1.31107e+02    1.46713e+02    9.24836e+01   -2.35018e+00
   Constr. rmsd
    2.68652e-06

           Step           Time         Lambda
           1800        0.90000        0.00000

   Energies (kJ/mol)
          Angle    Proper Dih.  Improper Dih.          LJ-14     Coulomb-14
    5.23999e+01    2.96009e+01    1.93279e+01   -9.92299e+01    0.00000e+00
        LJ (SR)        LJ (LR)   Coulomb (SR)   Coulomb (LR)     WAXS Debye
    3.82414e+00    4.79637e-07    0.00000e+00    0.00000e+00    9.11313e+00
      Potential    Kinetic En.   Total Energy    Temperature Pressure (bar)
    1.50361e+01    1.23915e+02    1.38951e+02    8.74100e+01   -1.52196e+00
   Constr. rmsd
    2.89363e-06

           Step           Time         Lambda
           1900        0.95000        0.00000

   Energies (kJ/mol)
          Angle    Proper Dih.  Improper Dih.          LJ-14     Coulomb-14
    6.15781e+01    3.03138e+01    2.00916e+01   -9.62747e+01    0.00000e+00
        LJ (SR)        LJ (LR)   Coulomb (SR)   Coulomb (LR)     WAXS Debye
    2.24517e+00    4.97310e-07    0.00000e+00    0.00000e+00    8.28325e+00
      Potential    Kinetic En.   Total Energy    Temperature Pressure (bar)
    2.62373e+01    1.17060e+02    1.43297e+02    8.25745e+01   -1.28372e-01
   Constr. rmsd
    2.59861e-06

           Step           Time         Lambda
           2000        1.00000        0.00000

   Energies (kJ/mol)
          Angle    Proper Dih.  Improper Dih.          LJ-14     Coulomb-14
    6.21370e+01    2.79953e+01    1.55693e+01   -9.97675e+01    0.00000e+00
        LJ (SR)        LJ (LR)   Coulomb (SR)   Coulomb (LR)     WAXS Debye
    3.09250e+00    4.99626e-07    0.00000e+00    0.00000e+00    7.60225e+00
      Potential    Kinetic En.   Total Energy    Temperature Pressure (bar)
    1.66289e+01    1.17427e+02    1.34056e+02    8.28336e+01   -6.92305e-01
   Constr. rmsd
    2.80705e-06

           Step           Time         Lambda
           2100        1.05000        0.00000

   Energies (kJ/mol)
          Angle    Proper Dih.  Improper Dih.          LJ-14     Coulomb-14
    5.28287e+01    2.89648e+01    2.17756e+01   -1.00498e+02    0.00000e+00
        LJ (SR)        LJ (LR)   Coulomb (SR)   Coulomb (LR)     WAXS Debye
    3.26772e+00    4.91780e-07    0.00000e+00    0.00000e+00    7.46625e+00
      Potential    Kinetic En.   Total Energy    Temperature Pressure (bar)
    1.38052e+01    1.36026e+02    1.49831e+02    9.59535e+01    8.54450e-01
   Constr. rmsd
    2.97628e-06

           Step           Time         Lambda
           2200        1.10000        0.00000

   Energies (kJ/mol)
          Angle    Proper Dih.  Improper Dih.          LJ-14     Coulomb-14
    6.21502e+01    2.96395e+01    2.75090e+01   -9.34438e+01    0.00000e+00
        LJ (SR)        LJ (LR)   Coulomb (SR)   Coulomb (LR)     WAXS Debye
    2.08360e+00    0.00000e+00    0.00000e+00    0.00000e+00    7.23905e+00
      Potential    Kinetic En.   Total Energy    Temperature Pressure (bar)
    3.51777e+01    1.11143e+02    1.46321e+02    7.84009e+01   -3.53551e-01
   Constr. rmsd
    2.96514e-06

           Step           Time         Lambda
           2300        1.15000        0.00000

   Energies (kJ/mol)
          Angle    Proper Dih.  Improper Dih.          LJ-14     Coulomb-14
    5.65092e+01    3.04454e+01    2.55741e+01   -9.61317e+01    0.00000e+00
        LJ (SR)        LJ (LR)   Coulomb (SR)   Coulomb (LR)     WAXS Debye
    1.60038e+00    0.00000e+00    0.00000e+00    0.00000e+00    7.28002e+00
      Potential    Kinetic En.   Total Energy    Temperature Pressure (bar)
    2.52775e+01    1.23944e+02    1.49221e+02    8.74306e+01   -1.35505e+00
   Constr. rmsd
    2.88361e-06

           Step           Time         Lambda
           2400        1.20000        0.00000

   Energies (kJ/mol)
          Angle    Proper Dih.  Improper Dih.          LJ-14     Coulomb-14
    6.14982e+01    2.54055e+01    2.27423e+01   -1.00267e+02    0.00000e+00
        LJ (SR)        LJ (LR)   Coulomb (SR)   Coulomb (LR)     WAXS Debye
    2.33709e+00    5.02235e-07    0.00000e+00    0.00000e+00    7.55298e+00
      Potential    Kinetic En.   Total Energy    Temperature Pressure (bar)
    1.92687e+01    1.23701e+02    1.42970e+02    8.72593e+01   -2.05928e+00
   Constr. rmsd
    2.72447e-06

           Step           Time         Lambda
           2500        1.25000        0.00000

   Energies (kJ/mol)
          Angle    Proper Dih.  Improper Dih.          LJ-14     Coulomb-14
    7.53622e+01    3.05532e+01    2.73432e+01   -9.81427e+01    0.00000e+00
        LJ (SR)        LJ (LR)   Coulomb (SR)   Coulomb (LR)     WAXS Debye
    3.23364e+00    0.00000e+00    0.00000e+00    0.00000e+00    7.77761e+00
      Potential    Kinetic En.   Total Energy    Temperature Pressure (bar)
    4.61271e+01    1.04590e+02    1.50717e+02    7.37784e+01   -7.45807e-01
   Constr. rmsd
    2.53487e-06

           Step           Time         Lambda
           2600        1.30000        0.00000

   Energies (kJ/mol)
          Angle    Proper Dih.  Improper Dih.          LJ-14     Coulomb-14
    6.74918e+01    2.83617e+01    2.21491e+01   -9.66946e+01    0.00000e+00
        LJ (SR)        LJ (LR)   Coulomb (SR)   Coulomb (LR)     WAXS Debye
    4.65934e+00    0.00000e+00    0.00000e+00    0.00000e+00    7.55522e+00
      Potential    Kinetic En.   Total Energy    Temperature Pressure (bar)
    3.35225e+01    1.26551e+02    1.60074e+02    8.92698e+01   -1.27877e+00
   Constr. rmsd
    3.55625e-06

           Step           Time         Lambda
           2700        1.35000        0.00000

   Energies (kJ/mol)
          Angle    Proper Dih.  Improper Dih.          LJ-14     Coulomb-14
    5.87872e+01    3.09907e+01    2.06618e+01   -9.32036e+01    0.00000e+00
        LJ (SR)        LJ (LR)   Coulomb (SR)   Coulomb (LR)     WAXS Debye
    3.30579e+00    5.04894e-07    0.00000e+00    0.00000e+00    7.46682e+00
      Potential    Kinetic En.   Total Energy    Temperature Pressure (bar)
    2.80086e+01    1.30595e+02    1.58604e+02    9.21224e+01   -2.17143e+00
   Constr. rmsd
    2.74964e-06

           Step           Time         Lambda
           2800        1.40000        0.00000

   Energies (kJ/mol)
          Angle    Proper Dih.  Improper Dih.          LJ-14     Coulomb-14
    7.08662e+01    2.74299e+01    1.76606e+01   -9.19683e+01    0.00000e+00
        LJ (SR)        LJ (LR)   Coulomb (SR)   Coulomb (LR)     WAXS Debye
    2.56102e+00    0.00000e+00    0.00000e+00    0.00000e+00    7.08784e+00
      Potential    Kinetic En.   Total Energy    Temperature Pressure (bar)
    3.36372e+01    1.34644e+02    1.68282e+02    9.49789e+01   -1.45305e-01
   Constr. rmsd
    2.97876e-06

           Step           Time         Lambda
           2900        1.45000        0.00000

   Energies (kJ/mol)
          Angle    Proper Dih.  Improper Dih.          LJ-14     Coulomb-14
    6.21056e+01    3.00138e+01    1.88611e+01   -9.20288e+01    0.00000e+00
        LJ (SR)        LJ (LR)   Coulomb (SR)   Coulomb (LR)     WAXS Debye
    4.32466e+00    0.00000e+00    0.00000e+00    0.00000e+00    6.87455e+00
      Potential    Kinetic En.   Total Energy    Temperature Pressure (bar)
    3.01509e+01    1.34203e+02    1.64353e+02    9.46672e+01   -1.59535e+00
   Constr. rmsd
    2.88202e-06

           Step           Time         Lambda
           3000        1.50000        0.00000

   Energies (kJ/mol)
          Angle    Proper Dih.  Improper Dih.          LJ-14     Coulomb-14
    6.87442e+01    2.87808e+01    2.47145e+01   -9.34579e+01    0.00000e+00
        LJ (SR)        LJ (LR)   Coulomb (SR)   Coulomb (LR)     WAXS Debye
    3.60623e+00    4.86945e-07    0.00000e+00    0.00000e+00    6.72592e+00
      Potential    Kinetic En.   Total Energy    Temperature Pressure (bar)
    3.91137e+01    1.28377e+02    1.67491e+02    9.05581e+01   -2.20647e+00
   Constr. rmsd
    2.94256e-06

           Step           Time         Lambda
           3100        1.55000        0.00000

   Energies (kJ/mol)
          Angle    Proper Dih.  Improper Dih.          LJ-14     Coulomb-14
    5.92973e+01    3.07528e+01    2.32187e+01   -9.03507e+01    0.00000e+00
        LJ (SR)        LJ (LR)   Coulomb (SR)   Coulomb (LR)     WAXS Debye
    2.56867e+00    0.00000e+00    0.00000e+00    0.00000e+00    6.69444e+00
      Potential    Kinetic En.   Total Energy    Temperature Pressure (bar)
    3.21812e+01    1.33533e+02    1.65715e+02    9.41953e+01   -2.04566e-01
   Constr. rmsd
    2.75328e-06

           Step           Time         Lambda
           3200        1.60000        0.00000

   Energies (kJ/mol)
          Angle    Proper Dih.  Improper Dih.          LJ-14     Coulomb-14
    6.75385e+01    3.51485e+01    1.96073e+01   -8.99026e+01    0.00000e+00
        LJ (SR)        LJ (LR)   Coulomb (SR)   Coulomb (LR)     WAXS Debye
    3.36684e+00    0.00000e+00    0.00000e+00    0.00000e+00    6.90958e+00
      Potential    Kinetic En.   Total Energy    Temperature Pressure (bar)
    4.26681e+01    1.22201e+02    1.64870e+02    8.62015e+01   -6.85775e-01
   Constr. rmsd
    2.76762e-06

           Step           Time         Lambda
           3300        1.65000        0.00000

   Energies (kJ/mol)
          Angle    Proper Dih.  Improper Dih.          LJ-14     Coulomb-14
    6.01108e+01    3.27887e+01    1.84633e+01   -9.37165e+01    0.00000e+00
        LJ (SR)        LJ (LR)   Coulomb (SR)   Coulomb (LR)     WAXS Debye
    2.72270e+00    5.00685e-07    0.00000e+00    0.00000e+00    7.04208e+00
      Potential    Kinetic En.   Total Energy    Temperature Pressure (bar)
    2.74110e+01    1.28882e+02    1.56293e+02    9.09144e+01   -9.17366e-01
   Constr. rmsd
    3.12449e-06

           Step           Time         Lambda
           3400        1.70000        0.00000

   Energies (kJ/mol)
          Angle    Proper Dih.  Improper Dih.          LJ-14     Coulomb-14
    6.47664e+01    2.92549e+01    1.96781e+01   -9.10041e+01    0.00000e+00
        LJ (SR)        LJ (LR)   Coulomb (SR)   Coulomb (LR)     WAXS Debye
    5.33144e+00    0.00000e+00    0.00000e+00    0.00000e+00    7.35714e+00
      Potential    Kinetic En.   Total Energy    Temperature Pressure (bar)
    3.53839e+01    1.33042e+02    1.68426e+02    9.38488e+01    4.48932e-01
   Constr. rmsd
    2.75926e-06

           Step           Time         Lambda
           3500        1.75000        0.00000

   Energies (kJ/mol)
          Angle    Proper Dih.  Improper Dih.          LJ-14     Coulomb-14
    6.68790e+01    3.18595e+01    1.56160e+01   -9.18251e+01    0.00000e+00
        LJ (SR)        LJ (LR)   Coulomb (SR)   Coulomb (LR)     WAXS Debye
    3.64214e+00    0.00000e+00    0.00000e+00    0.00000e+00    7.56969e+00
      Potential    Kinetic En.   Total Energy    Temperature Pressure (bar)
    3.37412e+01    1.28710e+02    1.62451e+02    9.07925e+01   -1.92100e+00
   Constr. rmsd
    3.14732e-06

           Step           Time         Lambda
           3600        1.80000        0.00000

   Energies (kJ/mol)
          Angle    Proper Dih.  Improper Dih.          LJ-14     Coulomb-14
    6.32002e+01    3.40086e+01    1.89777e+01   -9.08368e+01    0.00000e+00
        LJ (SR)        LJ (LR)   Coulomb (SR)   Coulomb (LR)     WAXS Debye
    2.96247e+00    4.77702e-07    0.00000e+00    0.00000e+00    8.04035e+00
      Potential    Kinetic En.   Total Energy    Temperature Pressure (bar)
    3.63525e+01    1.27258e+02    1.63611e+02    8.97688e+01    9.22139e-03
   Constr. rmsd
    2.90405e-06

           Step           Time         Lambda
           3700        1.85000        0.00000

   Energies (kJ/mol)
          Angle    Proper Dih.  Improper Dih.          LJ-14     Coulomb-14
    5.56629e+01    3.68895e+01    1.37481e+01   -8.92968e+01    0.00000e+00
        LJ (SR)        LJ (LR)   Coulomb (SR)   Coulomb (LR)     WAXS Debye
    4.95365e+00    0.00000e+00    0.00000e+00    0.00000e+00    8.54232e+00
      Potential    Kinetic En.   Total Energy    Temperature Pressure (bar)
    3.04996e+01    1.22356e+02    1.52856e+02    8.63106e+01   -3.52091e-01
   Constr. rmsd
    2.76303e-06

           Step           Time         Lambda
           3800        1.90000        0.00000

   Energies (kJ/mol)
          Angle    Proper Dih.  Improper Dih.          LJ-14     Coulomb-14
    6.30015e+01    3.51515e+01    1.96529e+01   -9.15481e+01    0.00000e+00
        LJ (SR)        LJ (LR)   Coulomb (SR)   Coulomb (LR)     WAXS Debye
    1.43404e+00    0.00000e+00    0.00000e+00    0.00000e+00    8.53584e+00
      Potential    Kinetic En.   Total Energy    Temperature Pressure (bar)
    3.62277e+01    1.16247e+02    1.52475e+02    8.20013e+01   -3.53680e-01
   Constr. rmsd
    2.55905e-06

           Step           Time         Lambda
           3900        1.95000        0.00000

   Energies (kJ/mol)
          Angle    Proper Dih.  Improper Dih.          LJ-14     Coulomb-14
    5.89078e+01    3.68950e+01    2.55668e+01   -9.35829e+01    0.00000e+00
        LJ (SR)        LJ (LR)   Coulomb (SR)   Coulomb (LR)     WAXS Debye
    2.28450e+00    4.83408e-07    0.00000e+00    0.00000e+00    8.52077e+00
      Potential    Kinetic En.   Total Energy    Temperature Pressure (bar)
    3.85920e+01    1.13913e+02    1.52505e+02    8.03547e+01   -2.22909e-01
   Constr. rmsd
    2.86317e-06

           Step           Time         Lambda
           4000        2.00000        0.00000

   Energies (kJ/mol)
          Angle    Proper Dih.  Improper Dih.          LJ-14     Coulomb-14
    5.29730e+01    3.23166e+01    2.19970e+01   -9.25073e+01    0.00000e+00
        LJ (SR)        LJ (LR)   Coulomb (SR)   Coulomb (LR)     WAXS Debye
    1.43567e+00    4.82320e-07    0.00000e+00    0.00000e+00    8.54946e+00
      Potential    Kinetic En.   Total Energy    Temperature Pressure (bar)
    2.47644e+01    1.39287e+02    1.64051e+02    9.82537e+01   -2.38743e+00
   Constr. rmsd
    2.91119e-06

           Step           Time         Lambda
           4100        2.05000        0.00000

   Energies (kJ/mol)
          Angle    Proper Dih.  Improper Dih.          LJ-14     Coulomb-14
    6.62402e+01    2.89017e+01    1.88232e+01   -9.08479e+01    0.00000e+00
        LJ (SR)        LJ (LR)   Coulomb (SR)   Coulomb (LR)     WAXS Debye
    4.53984e+00    4.88548e-07    0.00000e+00    0.00000e+00    8.61590e+00
      Potential    Kinetic En.   Total Energy    Temperature Pressure (bar)
    3.62730e+01    1.27119e+02    1.63392e+02    8.96706e+01   -1.54146e+00
   Constr. rmsd
    2.70396e-06

           Step           Time         Lambda
           4200        2.10000        0.00000

   Energies (kJ/mol)
          Angle    Proper Dih.  Improper Dih.          LJ-14     Coulomb-14
    5.72371e+01    3.14129e+01    2.20028e+01   -8.89702e+01    0.00000e+00
        LJ (SR)        LJ (LR)   Coulomb (SR)   Coulomb (LR)     WAXS Debye
    3.02983e+00    4.89516e-07    0.00000e+00    0.00000e+00    8.66236e+00
      Potential    Kinetic En.   Total Energy    Temperature Pressure (bar)
    3.33749e+01    1.31008e+02    1.64382e+02    9.24134e+01   -6.55924e-01
   Constr. rmsd
    2.79593e-06

           Step           Time         Lambda
           4300        2.15000        0.00000

   Energies (kJ/mol)
          Angle    Proper Dih.  Improper Dih.          LJ-14     Coulomb-14
    6.46527e+01    3.26852e+01    2.62572e+01   -9.31665e+01    0.00000e+00
        LJ (SR)        LJ (LR)   Coulomb (SR)   Coulomb (LR)     WAXS Debye
    3.53799e+00    0.00000e+00    0.00000e+00    0.00000e+00    8.53040e+00
      Potential    Kinetic En.   Total Energy    Temperature Pressure (bar)
    4.24969e+01    1.22247e+02    1.64744e+02    8.62340e+01   -2.23484e+00
   Constr. rmsd
    2.88447e-06

           Step           Time         Lambda
           4400        2.20000        0.00000

   Energies (kJ/mol)
          Angle    Proper Dih.  Improper Dih.          LJ-14     Coulomb-14
    5.68222e+01    3.30853e+01    1.70336e+01   -9.27484e+01    0.00000e+00
        LJ (SR)        LJ (LR)   Coulomb (SR)   Coulomb (LR)     WAXS Debye
    1.80018e+00    0.00000e+00    0.00000e+00    0.00000e+00    8.28068e+00
      Potential    Kinetic En.   Total Energy    Temperature Pressure (bar)
    2.42735e+01    1.33703e+02    1.57977e+02    9.43151e+01   -1.23142e+00
   Constr. rmsd
    3.37113e-06

           Step           Time         Lambda
           4500        2.25000        0.00000

   Energies (kJ/mol)
          Angle    Proper Dih.  Improper Dih.          LJ-14     Coulomb-14
    5.57921e+01    3.34552e+01    2.38310e+01   -9.28654e+01    0.00000e+00
        LJ (SR)        LJ (LR)   Coulomb (SR)   Coulomb (LR)     WAXS Debye
    2.09038e+00    4.96020e-07    0.00000e+00    0.00000e+00    7.80141e+00
      Potential    Kinetic En.   Total Energy    Temperature Pressure (bar)
    3.01047e+01    1.28470e+02    1.58574e+02    9.06233e+01   -1.42012e+00
   Constr. rmsd
    2.87158e-06

           Step           Time         Lambda
           4600        2.30000        0.00000

   Energies (kJ/mol)
          Angle    Proper Dih.  Improper Dih.          LJ-14     Coulomb-14
    6.99193e+01    3.43776e+01    2.33393e+01   -9.15626e+01    0.00000e+00
        LJ (SR)        LJ (LR)   Coulomb (SR)   Coulomb (LR)     WAXS Debye
    2.66654e+00    0.00000e+00    0.00000e+00    0.00000e+00    7.65762e+00
      Potential    Kinetic En.   Total Energy    Temperature Pressure (bar)
    4.63978e+01    1.26484e+02    1.72882e+02    8.92228e+01   -1.40420e+00
   Constr. rmsd
    3.13684e-06

           Step           Time         Lambda
           4700        2.35000        0.00000

   Energies (kJ/mol)
          Angle    Proper Dih.  Improper Dih.          LJ-14     Coulomb-14
    6.03360e+01    3.07499e+01    1.97888e+01   -9.59256e+01    0.00000e+00
        LJ (SR)        LJ (LR)   Coulomb (SR)   Coulomb (LR)     WAXS Debye
    2.34374e+00    0.00000e+00    0.00000e+00    0.00000e+00    7.93514e+00
      Potential    Kinetic En.   Total Energy    Temperature Pressure (bar)
    2.52279e+01    1.49205e+02    1.74433e+02    1.05250e+02   -2.38350e+00
   Constr. rmsd
    2.78108e-06

           Step           Time         Lambda
           4800        2.40000        0.00000

   Energies (kJ/mol)
          Angle    Proper Dih.  Improper Dih.          LJ-14     Coulomb-14
    5.93783e+01    3.41936e+01    2.35975e+01   -8.99734e+01    0.00000e+00
        LJ (SR)        LJ (LR)   Coulomb (SR)   Coulomb (LR)     WAXS Debye
    3.38844e+00    5.11088e-07    0.00000e+00    0.00000e+00    8.43835e+00
      Potential    Kinetic En.   Total Energy    Temperature Pressure (bar)
    3.90228e+01    1.25577e+02    1.64600e+02    8.85828e+01   -1.51587e+00
   Constr. rmsd
    2.64816e-06

           Step           Time         Lambda
           4900        2.45000        0.00000

   Energies (kJ/mol)
          Angle    Proper Dih.  Improper Dih.          LJ-14     Coulomb-14
    6.24971e+01    3.50476e+01    2.03008e+01   -8.85042e+01    0.00000e+00
        LJ (SR)        LJ (LR)   Coulomb (SR)   Coulomb (LR)     WAXS Debye
    2.86976e+00    0.00000e+00    0.00000e+00    0.00000e+00    8.88504e+00
      Potential    Kinetic En.   Total Energy    Temperature Pressure (bar)
    4.10961e+01    1.23368e+02    1.64464e+02    8.70243e+01   -1.52140e+00
   Constr. rmsd
    2.70808e-06

           Step           Time         Lambda
           5000        2.50000        0.00000

   Energies (kJ/mol)
          Angle    Proper Dih.  Improper Dih.          LJ-14     Coulomb-14
    5.99663e+01    3.38909e+01    1.94416e+01   -9.10924e+01    0.00000e+00
        LJ (SR)        LJ (LR)   Coulomb (SR)   Coulomb (LR)     WAXS Debye
    2.35185e+00    0.00000e+00    0.00000e+00    0.00000e+00    9.13153e+00
      Potential    Kinetic En.   Total Energy    Temperature Pressure (bar)
    3.36897e+01    1.30158e+02    1.63848e+02    9.18141e+01   -2.11099e+00
   Constr. rmsd
    2.49565e-06

           Step           Time         Lambda
           5100        2.55000        0.00000

   Energies (kJ/mol)
          Angle    Proper Dih.  Improper Dih.          LJ-14     Coulomb-14
    5.47004e+01    3.27403e+01    2.40345e+01   -9.39248e+01    0.00000e+00
        LJ (SR)        LJ (LR)   Coulomb (SR)   Coulomb (LR)     WAXS Debye
    3.72628e+00    4.98352e-07    0.00000e+00    0.00000e+00    9.70924e+00
      Potential    Kinetic En.   Total Energy    Temperature Pressure (bar)
    3.09859e+01    1.39136e+02    1.70122e+02    9.81475e+01   -1.68880e+00
   Constr. rmsd
    2.92590e-06

           Step           Time         Lambda
           5200        2.60000        0.00000

   Energies (kJ/mol)
          Angle    Proper Dih.  Improper Dih.          LJ-14     Coulomb-14
    7.08862e+01    3.39730e+01    1.91752e+01   -9.88204e+01    0.00000e+00
        LJ (SR)        LJ (LR)   Coulomb (SR)   Coulomb (LR)     WAXS Debye
    2.72806e+00    0.00000e+00    0.00000e+00    0.00000e+00    1.08889e+01
      Potential    Kinetic En.   Total Energy    Temperature Pressure (bar)
    3.88311e+01    1.35783e+02    1.74614e+02    9.57823e+01   -2.03188e+00
   Constr. rmsd
    2.67268e-06

           Step           Time         Lambda
           5300        2.65000        0.00000

   Energies (kJ/mol)
          Angle    Proper Dih.  Improper Dih.          LJ-14     Coulomb-14
    6.38784e+01    3.46240e+01    1.46460e+01   -9.45929e+01    0.00000e+00
        LJ (SR)        LJ (LR)   Coulomb (SR)   Coulomb (LR)     WAXS Debye
    7.46192e+00    0.00000e+00    0.00000e+00    0.00000e+00    1.18699e+01
      Potential    Kinetic En.   Total Energy    Temperature Pressure (bar)
    3.78873e+01    1.29360e+02    1.67247e+02    9.12513e+01   -2.07844e+00
   Constr. rmsd
    2.90082e-06

           Step           Time         Lambda
           5400        2.70000        0.00000

   Energies (kJ/mol)
          Angle    Proper Dih.  Improper Dih.          LJ-14     Coulomb-14
    6.60659e+01    3.28199e+01    2.08769e+01   -9.11583e+01    0.00000e+00
        LJ (SR)        LJ (LR)   Coulomb (SR)   Coulomb (LR)     WAXS Debye
    2.56388e+00    4.89262e-07    0.00000e+00    0.00000e+00    1.25283e+01
      Potential    Kinetic En.   Total Energy    Temperature Pressure (bar)
    4.36966e+01    1.23545e+02    1.67242e+02    8.71493e+01   -3.57881e+00
   Constr. rmsd
    2.47338e-06

           Step           Time         Lambda
           5500        2.75000        0.00000

   Energies (kJ/mol)
          Angle    Proper Dih.  Improper Dih.          LJ-14     Coulomb-14
    6.09279e+01    3.46850e+01    1.99770e+01   -9.37814e+01    0.00000e+00
        LJ (SR)        LJ (LR)   Coulomb (SR)   Coulomb (LR)     WAXS Debye
    3.99740e+00    0.00000e+00    0.00000e+00    0.00000e+00    1.31465e+01
      Potential    Kinetic En.   Total Energy    Temperature Pressure (bar)
    3.89524e+01    1.27105e+02    1.66057e+02    8.96605e+01   -4.84928e+00
   Constr. rmsd
    2.70911e-06

           Step           Time         Lambda
           5600        2.80000        0.00000

   Energies (kJ/mol)
          Angle    Proper Dih.  Improper Dih.          LJ-14     Coulomb-14
    6.81326e+01    3.43267e+01    1.58906e+01   -9.48141e+01    0.00000e+00
        LJ (SR)        LJ (LR)   Coulomb (SR)   Coulomb (LR)     WAXS Debye
    1.51962e+00    0.00000e+00    0.00000e+00    0.00000e+00    1.31402e+01
      Potential    Kinetic En.   Total Energy    Temperature Pressure (bar)
    3.81958e+01    1.20382e+02    1.58578e+02    8.49181e+01   -5.53595e+00
   Constr. rmsd
    2.63436e-06

           Step           Time         Lambda
           5700        2.85000        0.00000

   Energies (kJ/mol)
          Angle    Proper Dih.  Improper Dih.          LJ-14     Coulomb-14
    5.83821e+01    3.13997e+01    1.99491e+01   -9.50837e+01    0.00000e+00
        LJ (SR)        LJ (LR)   Coulomb (SR)   Coulomb (LR)     WAXS Debye
    1.11233e+00    4.90704e-07    0.00000e+00    0.00000e+00    1.18651e+01
      Potential    Kinetic En.   Total Energy    Temperature Pressure (bar)
    2.76247e+01    1.22564e+02    1.50189e+02    8.64574e+01   -3.72386e+00
   Constr. rmsd
    2.68510e-06

           Step           Time         Lambda
           5800        2.90000        0.00000

   Energies (kJ/mol)
          Angle    Proper Dih.  Improper Dih.          LJ-14     Coulomb-14
    7.56572e+01    2.80421e+01    2.00778e+01   -9.61023e+01    0.00000e+00
        LJ (SR)        LJ (LR)   Coulomb (SR)   Coulomb (LR)     WAXS Debye
    1.34757e+00    0.00000e+00    0.00000e+00    0.00000e+00    1.11105e+01
      Potential    Kinetic En.   Total Energy    Temperature Pressure (bar)
    4.01328e+01    1.13445e+02    1.53578e+02    8.00248e+01   -1.84271e+00
   Constr. rmsd
    2.64660e-06

           Step           Time         Lambda
           5900        2.95000        0.00000

   Energies (kJ/mol)
          Angle    Proper Dih.  Improper Dih.          LJ-14     Coulomb-14
    7.19211e+01    3.09971e+01    1.44773e+01   -9.68270e+01    0.00000e+00
        LJ (SR)        LJ (LR)   Coulomb (SR)   Coulomb (LR)     WAXS Debye
    2.12113e+00    0.00000e+00    0.00000e+00    0.00000e+00    1.07639e+01
      Potential    Kinetic En.   Total Energy    Temperature Pressure (bar)
    3.34537e+01    1.18611e+02    1.52065e+02    8.36692e+01   -1.91609e+00
   Constr. rmsd
    2.73276e-06

           Step           Time         Lambda
           6000        3.00000        0.00000

   Energies (kJ/mol)
          Angle    Proper Dih.  Improper Dih.          LJ-14     Coulomb-14
    6.87759e+01    3.18378e+01    1.86067e+01   -9.56604e+01    0.00000e+00
        LJ (SR)        LJ (LR)   Coulomb (SR)   Coulomb (LR)     WAXS Debye
    1.74337e+00    5.03587e-07    0.00000e+00    0.00000e+00    1.03615e+01
      Potential    Kinetic En.   Total Energy    Temperature Pressure (bar)
    3.56648e+01    1.23458e+02    1.59123e+02    8.70880e+01   -2.57012e+00
   Constr. rmsd
    2.55771e-06

           Step           Time         Lambda
           6100        3.05000        0.00000

   Energies (kJ/mol)
          Angle    Proper Dih.  Improper Dih.          LJ-14     Coulomb-14
    7.14655e+01    3.04904e+01    2.36318e+01   -9.39641e+01    0.00000e+00
        LJ (SR)        LJ (LR)   Coulomb (SR)   Coulomb (LR)     WAXS Debye
    2.12063e+00    5.08968e-07    0.00000e+00    0.00000e+00    9.80613e+00
      Potential    Kinetic En.   Total Energy    Temperature Pressure (bar)
    4.35504e+01    1.16503e+02    1.60053e+02    8.21820e+01   -2.54577e+00
   Constr. rmsd
    2.72912e-06

           Step           Time         Lambda
           6200        3.10000        0.00000

   Energies (kJ/mol)
          Angle    Proper Dih.  Improper Dih.          LJ-14     Coulomb-14
    5.41012e+01    2.99336e+01    1.83317e+01   -9.60787e+01    0.00000e+00
        LJ (SR)        LJ (LR)   Coulomb (SR)   Coulomb (LR)     WAXS Debye
    3.30333e+00    5.17736e-07    0.00000e+00    0.00000e+00    9.86969e+00
      Potential    Kinetic En.   Total Energy    Temperature Pressure (bar)
    1.94609e+01    1.28190e+02    1.47650e+02    9.04256e+01   -2.51541e+00
   Constr. rmsd
    2.93037e-06

           Step           Time         Lambda
           6300        3.15000        0.00000

   Energies (kJ/mol)
          Angle    Proper Dih.  Improper Dih.          LJ-14     Coulomb-14
    6.01618e+01    3.25481e+01    1.71660e+01   -9.42443e+01    0.00000e+00
        LJ (SR)        LJ (LR)   Coulomb (SR)   Coulomb (LR)     WAXS Debye
    6.34555e+00    5.17820e-07    0.00000e+00    0.00000e+00    9.85489e+00
      Potential    Kinetic En.   Total Energy    Temperature Pressure (bar)
    3.18320e+01    1.20127e+02    1.51959e+02    8.47380e+01   -2.04213e+00
   Constr. rmsd
    2.48723e-06

           Step           Time         Lambda
           6400        3.20000        0.00000

   Energies (kJ/mol)
          Angle    Proper Dih.  Improper Dih.          LJ-14     Coulomb-14
    5.68463e+01    3.23756e+01    1.70161e+01   -9.92070e+01    0.00000e+00
        LJ (SR)        LJ (LR)   Coulomb (SR)   Coulomb (LR)     WAXS Debye
    4.03964e+00    0.00000e+00    0.00000e+00    0.00000e+00    9.87433e+00
      Potential    Kinetic En.   Total Energy    Temperature Pressure (bar)
    2.09449e+01    1.27311e+02    1.48256e+02    8.98059e+01   -3.06888e+00
   Constr. rmsd
    2.93734e-06

           Step           Time         Lambda
           6500        3.25000        0.00000

   Energies (kJ/mol)
          Angle    Proper Dih.  Improper Dih.          LJ-14     Coulomb-14
    6.27795e+01    3.34639e+01    1.99004e+01   -9.71620e+01    0.00000e+00
        LJ (SR)        LJ (LR)   Coulomb (SR)   Coulomb (LR)     WAXS Debye
    2.40153e+00    0.00000e+00    0.00000e+00    0.00000e+00    9.93237e+00
      Potential    Kinetic En.   Total Energy    Temperature Pressure (bar)
    3.13157e+01    1.29426e+02    1.60742e+02    9.12980e+01   -3.10756e+00
   Constr. rmsd
    2.79543e-06

           Step           Time         Lambda
           6600        3.30000        0.00000

   Energies (kJ/mol)
          Angle    Proper Dih.  Improper Dih.          LJ-14     Coulomb-14
    6.30134e+01    3.36039e+01    2.43821e+01   -9.46646e+01    0.00000e+00
        LJ (SR)        LJ (LR)   Coulomb (SR)   Coulomb (LR)     WAXS Debye
    3.54126e+00    5.06439e-07    0.00000e+00    0.00000e+00    1.01882e+01
      Potential    Kinetic En.   Total Energy    Temperature Pressure (bar)
    4.00642e+01    1.19943e+02    1.60007e+02    8.46086e+01   -2.74982e+00
   Constr. rmsd
    2.79968e-06

           Step           Time         Lambda
           6700        3.35000        0.00000

   Energies (kJ/mol)
          Angle    Proper Dih.  Improper Dih.          LJ-14     Coulomb-14
    5.53324e+01    3.19234e+01    2.28877e+01   -9.54108e+01    0.00000e+00
        LJ (SR)        LJ (LR)   Coulomb (SR)   Coulomb (LR)     WAXS Debye
    2.04698e+00    0.00000e+00    0.00000e+00    0.00000e+00    1.04682e+01
      Potential    Kinetic En.   Total Energy    Temperature Pressure (bar)
    2.72478e+01    1.18420e+02    1.45668e+02    8.35342e+01   -8.05531e-01
   Constr. rmsd
    2.80508e-06

           Step           Time         Lambda
           6800        3.40000        0.00000

   Energies (kJ/mol)
          Angle    Proper Dih.  Improper Dih.          LJ-14     Coulomb-14
    6.63219e+01    3.08481e+01    2.12633e+01   -9.46737e+01    0.00000e+00
        LJ (SR)        LJ (LR)   Coulomb (SR)   Coulomb (LR)     WAXS Debye
    1.89835e+00    0.00000e+00    0.00000e+00    0.00000e+00    1.04357e+01
      Potential    Kinetic En.   Total Energy    Temperature Pressure (bar)
    3.60938e+01    1.11671e+02    1.47764e+02    7.87730e+01   -2.04388e+00
   Constr. rmsd
    2.57385e-06

           Step           Time         Lambda
           6900        3.45000        0.00000

   Energies (kJ/mol)
          Angle    Proper Dih.  Improper Dih.          LJ-14     Coulomb-14
    7.04457e+01    3.05130e+01    1.56351e+01   -9.51849e+01    0.00000e+00
        LJ (SR)        LJ (LR)   Coulomb (SR)   Coulomb (LR)     WAXS Debye
    2.55879e+00    4.98309e-07    0.00000e+00    0.00000e+00    1.07770e+01
      Potential    Kinetic En.   Total Energy    Temperature Pressure (bar)
    3.47446e+01    1.17267e+02    1.52011e+02    8.27206e+01   -3.40183e+00
   Constr. rmsd
    2.66952e-06

           Step           Time         Lambda
           7000        3.50000        0.00000

   Energies (kJ/mol)
          Angle    Proper Dih.  Improper Dih.          LJ-14     Coulomb-14
    5.88103e+01    3.07806e+01    2.27199e+01   -9.56148e+01    0.00000e+00
        LJ (SR)        LJ (LR)   Coulomb (SR)   Coulomb (LR)     WAXS Debye
    3.50653e+00    0.00000e+00    0.00000e+00    0.00000e+00    1.08122e+01
      Potential    Kinetic En.   Total Energy    Temperature Pressure (bar)
    3.10148e+01    1.30553e+02    1.61568e+02    9.20928e+01   -4.51637e+00
   Constr. rmsd
    2.62336e-06

           Step           Time         Lambda
           7100        3.55000        0.00000

   Energies (kJ/mol)
          Angle    Proper Dih.  Improper Dih.          LJ-14     Coulomb-14
    6.09933e+01    3.04262e+01    2.12772e+01   -9.43484e+01    0.00000e+00
        LJ (SR)        LJ (LR)   Coulomb (SR)   Coulomb (LR)     WAXS Debye
    4.10463e+00    0.00000e+00    0.00000e+00    0.00000e+00    1.08200e+01
      Potential    Kinetic En.   Total Energy    Temperature Pressure (bar)
    3.32729e+01    1.24523e+02    1.57796e+02    8.78391e+01   -3.17690e+00
   Constr. rmsd
    2.51600e-06

           Step           Time         Lambda
           7200        3.60000        0.00000

   Energies (kJ/mol)
          Angle    Proper Dih.  Improper Dih.          LJ-14     Coulomb-14
    6.25524e+01    2.98084e+01    1.97393e+01   -9.53982e+01    0.00000e+00
        LJ (SR)        LJ (LR)   Coulomb (SR)   Coulomb (LR)     WAXS Debye
    2.04154e+00    5.12840e-07    0.00000e+00    0.00000e+00    1.11308e+01
      Potential    Kinetic En.   Total Energy    Temperature Pressure (bar)
    2.98743e+01    1.14301e+02    1.44176e+02    8.06287e+01   -5.18326e+00
   Constr. rmsd
    2.78128e-06

           Step           Time         Lambda
           7300        3.65000        0.00000

   Energies (kJ/mol)
          Angle    Proper Dih.  Improper Dih.          LJ-14     Coulomb-14
    5.84395e+01    2.89744e+01    1.76117e+01   -9.48915e+01    0.00000e+00
        LJ (SR)        LJ (LR)   Coulomb (SR)   Coulomb (LR)     WAXS Debye
    3.45311e+00    0.00000e+00    0.00000e+00    0.00000e+00    1.06991e+01
      Potential    Kinetic En.   Total Energy    Temperature Pressure (bar)
    2.42862e+01    1.27717e+02    1.52004e+02    9.00925e+01   -4.42030e+00
   Constr. rmsd
    2.78034e-06

           Step           Time         Lambda
           7400        3.70000        0.00000

   Energies (kJ/mol)
          Angle    Proper Dih.  Improper Dih.          LJ-14     Coulomb-14
    6.05234e+01    2.98857e+01    2.11435e+01   -1.00599e+02    0.00000e+00
        LJ (SR)        LJ (LR)   Coulomb (SR)   Coulomb (LR)     WAXS Debye
    2.19190e+00    0.00000e+00    0.00000e+00    0.00000e+00    9.55020e+00
      Potential    Kinetic En.   Total Energy    Temperature Pressure (bar)
    2.26957e+01    1.21334e+02    1.44030e+02    8.55896e+01   -2.73574e+00
   Constr. rmsd
    2.61054e-06

           Step           Time         Lambda
           7500        3.75000        0.00000

   Energies (kJ/mol)
          Angle    Proper Dih.  Improper Dih.          LJ-14     Coulomb-14
    5.69865e+01    3.20768e+01    2.35752e+01   -1.02244e+02    0.00000e+00
        LJ (SR)        LJ (LR)   Coulomb (SR)   Coulomb (LR)     WAXS Debye
    3.80484e+00    5.06998e-07    0.00000e+00    0.00000e+00    8.55288e+00
      Potential    Kinetic En.   Total Energy    Temperature Pressure (bar)
    2.27525e+01    1.25762e+02    1.48515e+02    8.87134e+01   -1.62538e+00
   Constr. rmsd
    2.53353e-06

           Step           Time         Lambda
           7600        3.80000        0.00000

   Energies (kJ/mol)
          Angle    Proper Dih.  Improper Dih.          LJ-14     Coulomb-14
    5.71236e+01    3.01058e+01    1.79598e+01   -9.80715e+01    0.00000e+00
        LJ (SR)        LJ (LR)   Coulomb (SR)   Coulomb (LR)     WAXS Debye
    3.86900e+00    0.00000e+00    0.00000e+00    0.00000e+00    7.66951e+00
      Potential    Kinetic En.   Total Energy    Temperature Pressure (bar)
    1.86563e+01    1.31774e+02    1.50430e+02    9.29541e+01   -2.02120e+00
   Constr. rmsd
    2.64953e-06

           Step           Time         Lambda
           7700        3.85000        0.00000

   Energies (kJ/mol)
          Angle    Proper Dih.  Improper Dih.          LJ-14     Coulomb-14
    7.90150e+01    3.27306e+01    1.82094e+01   -9.48758e+01    0.00000e+00
        LJ (SR)        LJ (LR)   Coulomb (SR)   Coulomb (LR)     WAXS Debye
    3.00164e+00    0.00000e+00    0.00000e+00    0.00000e+00    7.04298e+00
      Potential    Kinetic En.   Total Energy    Temperature Pressure (bar)
    4.51239e+01    1.12330e+02    1.57454e+02    7.92382e+01   -1.07153e+00
   Constr. rmsd
    2.76444e-06

           Step           Time         Lambda
           7800        3.90000        0.00000

   Energies (kJ/mol)
          Angle    Proper Dih.  Improper Dih.          LJ-14     Coulomb-14
    5.78168e+01    3.37919e+01    1.86467e+01   -9.87389e+01    0.00000e+00
        LJ (SR)        LJ (LR)   Coulomb (SR)   Coulomb (LR)     WAXS Debye
    2.29594e+00    5.05293e-07    0.00000e+00    0.00000e+00    6.98737e+00
      Potential    Kinetic En.   Total Energy    Temperature Pressure (bar)
    2.07999e+01    1.33160e+02    1.53960e+02    9.39316e+01   -1.48897e-01
   Constr. rmsd
    2.74571e-06

           Step           Time         Lambda
           7900        3.95000        0.00000

   Energies (kJ/mol)
          Angle    Proper Dih.  Improper Dih.          LJ-14     Coulomb-14
    6.21515e+01    3.43934e+01    2.10231e+01   -9.66248e+01    0.00000e+00
        LJ (SR)        LJ (LR)   Coulomb (SR)   Coulomb (LR)     WAXS Debye
    2.31187e+00    0.00000e+00    0.00000e+00    0.00000e+00    7.20847e+00
      Potential    Kinetic En.   Total Energy    Temperature Pressure (bar)
    3.04636e+01    1.20189e+02    1.50653e+02    8.47820e+01    5.37246e-01
   Constr. rmsd
    2.62154e-06

           Step           Time         Lambda
           8000        4.00000        0.00000

   Energies (kJ/mol)
          Angle    Proper Dih.  Improper Dih.          LJ-14     Coulomb-14
    6.82086e+01    3.20999e+01    1.90216e+01   -9.58191e+01    0.00000e+00
        LJ (SR)        LJ (LR)   Coulomb (SR)   Coulomb (LR)     WAXS Debye
    3.42154e+00    0.00000e+00    0.00000e+00    0.00000e+00    7.70182e+00
      Potential    Kinetic En.   Total Energy    Temperature Pressure (bar)
    3.46345e+01    1.22107e+02    1.56741e+02    8.61348e+01    1.02744e+00
   Constr. rmsd
    2.92827e-06

           Step           Time         Lambda
           8100        4.05000        0.00000

   Energies (kJ/mol)
          Angle    Proper Dih.  Improper Dih.          LJ-14     Coulomb-14
    7.26426e+01    3.22023e+01    2.03066e+01   -9.43546e+01    0.00000e+00
        LJ (SR)        LJ (LR)   Coulomb (SR)   Coulomb (LR)     WAXS Debye
    8.25124e+00    4.94785e-07    0.00000e+00    0.00000e+00    8.16574e+00
      Potential    Kinetic En.   Total Energy    Temperature Pressure (bar)
    4.72139e+01    1.22873e+02    1.70087e+02    8.66754e+01    1.88180e+00
   Constr. rmsd
    2.47032e-06

           Step           Time         Lambda
           8200        4.10000        0.00000

   Energies (kJ/mol)
          Angle    Proper Dih.  Improper Dih.          LJ-14     Coulomb-14
    6.19817e+01    2.93502e+01    2.19844e+01   -9.17874e+01    0.00000e+00
        LJ (SR)        LJ (LR)   Coulomb (SR)   Coulomb (LR)     WAXS Debye
    4.91430e+00    4.99247e-07    0.00000e+00    0.00000e+00    7.61121e+00
      Potential    Kinetic En.   Total Energy    Temperature Pressure (bar)
    3.40544e+01    1.34048e+02    1.68103e+02    9.45585e+01    7.81416e-01
   Constr. rmsd
    2.95116e-06

           Step           Time         Lambda
           8300        4.15000        0.00000

   Energies (kJ/mol)
          Angle    Proper Dih.  Improper Dih.          LJ-14     Coulomb-14
    6.70781e+01    3.11219e+01    2.18028e+01   -9.19951e+01    0.00000e+00
        LJ (SR)        LJ (LR)   Coulomb (SR)   Coulomb (LR)     WAXS Debye
    3.55904e+00    5.02337e-07    0.00000e+00    0.00000e+00    7.64957e+00
      Potential    Kinetic En.   Total Energy    Temperature Pressure (bar)
    3.92163e+01    1.31133e+02    1.70350e+02    9.25023e+01    1.07048e+00
   Constr. rmsd
    2.74647e-06

           Step           Time         Lambda
           8400        4.20000        0.00000

   Energies (kJ/mol)
          Angle    Proper Dih.  Improper Dih.          LJ-14     Coulomb-14
    6.80407e+01    3.01687e+01    2.94580e+01   -9.90572e+01    0.00000e+00
        LJ (SR)        LJ (LR)   Coulomb (SR)   Coulomb (LR)     WAXS Debye
    2.22792e+00    4.94248e-07    0.00000e+00    0.00000e+00    7.69536e+00
      Potential    Kinetic En.   Total Energy    Temperature Pressure (bar)
    3.85334e+01    1.38341e+02    1.76875e+02    9.75867e+01   -8.05718e-02
   Constr. rmsd
    2.76220e-06

           Step           Time         Lambda
           8500        4.25000        0.00000

   Energies (kJ/mol)
          Angle    Proper Dih.  Improper Dih.          LJ-14     Coulomb-14
    6.84224e+01    3.16900e+01    2.56132e+01   -9.48407e+01    0.00000e+00
        LJ (SR)        LJ (LR)   Coulomb (SR)   Coulomb (LR)     WAXS Debye
    2.68244e+00    0.00000e+00    0.00000e+00    0.00000e+00    8.40005e+00
      Potential    Kinetic En.   Total Energy    Temperature Pressure (bar)
    4.19675e+01    1.32353e+02    1.74321e+02    9.33627e+01    8.00557e-01
   Constr. rmsd
    2.85024e-06

           Step           Time         Lambda
           8600        4.30000        0.00000

   Energies (kJ/mol)
          Angle    Proper Dih.  Improper Dih.          LJ-14     Coulomb-14
    6.23864e+01    2.91534e+01    2.71709e+01   -9.50233e+01    0.00000e+00
        LJ (SR)        LJ (LR)   Coulomb (SR)   Coulomb (LR)     WAXS Debye
    4.14638e+00    0.00000e+00    0.00000e+00    0.00000e+00    9.05884e+00
      Potential    Kinetic En.   Total Energy    Temperature Pressure (bar)
    3.68927e+01    1.29542e+02    1.66435e+02    9.13798e+01    1.97540e-01
   Constr. rmsd
    2.86073e-06

           Step           Time         Lambda
           8700        4.35000        0.00000

   Energies (kJ/mol)
          Angle    Proper Dih.  Improper Dih.          LJ-14     Coulomb-14
    6.40416e+01    2.81490e+01    2.55836e+01   -9.17558e+01    0.00000e+00
        LJ (SR)        LJ (LR)   Coulomb (SR)   Coulomb (LR)     WAXS Debye
    5.19496e+00    4.92220e-07    0.00000e+00    0.00000e+00    9.93229e+00
      Potential    Kinetic En.   Total Energy    Temperature Pressure (bar)
    4.11456e+01    1.33939e+02    1.75085e+02    9.44813e+01    6.76091e-01
   Constr. rmsd
    2.74467e-06

           Step           Time         Lambda
           8800        4.40000        0.00000

   Energies (kJ/mol)
          Angle    Proper Dih.  Improper Dih.          LJ-14     Coulomb-14
    6.16918e+01    2.93826e+01    2.33023e+01   -8.92682e+01    0.00000e+00
        LJ (SR)        LJ (LR)   Coulomb (SR)   Coulomb (LR)     WAXS Debye
    4.32555e+00    0.00000e+00    0.00000e+00    0.00000e+00    1.06640e+01
      Potential    Kinetic En.   Total Energy    Temperature Pressure (bar)
    4.00981e+01    1.35313e+02    1.75411e+02    9.54504e+01   -6.27938e-02
   Constr. rmsd
    2.68109e-06

           Step           Time         Lambda
           8900        4.45000        0.00000

   Energies (kJ/mol)
          Angle    Proper Dih.  Improper Dih.          LJ-14     Coulomb-14
    6.98988e+01    3.16957e+01    2.28750e+01   -9.30780e+01    0.00000e+00
        LJ (SR)        LJ (LR)   Coulomb (SR)   Coulomb (LR)     WAXS Debye
    3.51144e+00    0.00000e+00    0.00000e+00    0.00000e+00    1.05606e+01
      Potential    Kinetic En.   Total Energy    Temperature Pressure (bar)
    4.54636e+01    1.28202e+02    1.73666e+02    9.04344e+01    1.60164e-01
   Constr. rmsd
    2.68033e-06

           Step           Time         Lambda
           9000        4.50000        0.00000

   Energies (kJ/mol)
          Angle    Proper Dih.  Improper Dih.          LJ-14     Coulomb-14
    5.40708e+01    3.15588e+01    2.37044e+01   -9.15588e+01    0.00000e+00
        LJ (SR)        LJ (LR)   Coulomb (SR)   Coulomb (LR)     WAXS Debye
    3.44805e+00    5.06271e-07    0.00000e+00    0.00000e+00    9.71469e+00
      Potential    Kinetic En.   Total Energy    Temperature Pressure (bar)
    3.09380e+01    1.39730e+02    1.70668e+02    9.85666e+01   -7.67971e-01
   Constr. rmsd
    2.95351e-06

           Step           Time         Lambda
           9100        4.55000        0.00000

   Energies (kJ/mol)
          Angle    Proper Dih.  Improper Dih.          LJ-14     Coulomb-14
    5.00860e+01    3.51097e+01    2.79069e+01   -9.30199e+01    0.00000e+00
        LJ (SR)        LJ (LR)   Coulomb (SR)   Coulomb (LR)     WAXS Debye
    2.00352e+00    0.00000e+00    0.00000e+00    0.00000e+00    9.44596e+00
      Potential    Kinetic En.   Total Energy    Temperature Pressure (bar)
    3.15322e+01    1.35010e+02    1.66542e+02    9.52366e+01   -3.43994e-01
   Constr. rmsd
    2.74375e-06

           Step           Time         Lambda
           9200        4.60000        0.00000

   Energies (kJ/mol)
          Angle    Proper Dih.  Improper Dih.          LJ-14     Coulomb-14
    5.08431e+01    3.30389e+01    2.38075e+01   -9.18255e+01    0.00000e+00
        LJ (SR)        LJ (LR)   Coulomb (SR)   Coulomb (LR)     WAXS Debye
    4.06451e+00    0.00000e+00    0.00000e+00    0.00000e+00    8.83287e+00
      Potential    Kinetic En.   Total Energy    Temperature Pressure (bar)
    2.87614e+01    1.26305e+02    1.55067e+02    8.90964e+01   -6.39271e-01
   Constr. rmsd
    2.75610e-06

           Step           Time         Lambda
           9300        4.65000        0.00000

   Energies (kJ/mol)
          Angle    Proper Dih.  Improper Dih.          LJ-14     Coulomb-14
    6.41354e+01    2.86697e+01    2.70899e+01   -9.13455e+01    0.00000e+00
        LJ (SR)        LJ (LR)   Coulomb (SR)   Coulomb (LR)     WAXS Debye
    2.59375e+00    5.24398e-07    0.00000e+00    0.00000e+00    8.25458e+00
      Potential    Kinetic En.   Total Energy    Temperature Pressure (bar)
    3.93978e+01    1.22305e+02    1.61703e+02    8.62745e+01   -1.06326e+00
   Constr. rmsd
    2.56420e-06

           Step           Time         Lambda
           9400        4.70000        0.00000

   Energies (kJ/mol)
          Angle    Proper Dih.  Improper Dih.          LJ-14     Coulomb-14
    7.29348e+01    2.90143e+01    2.09656e+01   -9.50177e+01    0.00000e+00
        LJ (SR)        LJ (LR)   Coulomb (SR)   Coulomb (LR)     WAXS Debye
    3.04391e+00    0.00000e+00    0.00000e+00    0.00000e+00    8.02569e+00
      Potential    Kinetic En.   Total Energy    Temperature Pressure (bar)
    3.89666e+01    1.25027e+02    1.63994e+02    8.81947e+01   -8.48372e-01
   Constr. rmsd
    3.01727e-06

           Step           Time         Lambda
           9500        4.75000        0.00000

   Energies (kJ/mol)
          Angle    Proper Dih.  Improper Dih.          LJ-14     Coulomb-14
    6.96110e+01    2.90531e+01    2.14454e+01   -9.33966e+01    0.00000e+00
        LJ (SR)        LJ (LR)   Coulomb (SR)   Coulomb (LR)     WAXS Debye
    2.89240e+00    0.00000e+00    0.00000e+00    0.00000e+00    8.29633e+00
      Potential    Kinetic En.   Total Energy    Temperature Pressure (bar)
    3.79016e+01    1.21679e+02    1.59581e+02    8.58331e+01   -2.55448e-01
   Constr. rmsd
    2.42292e-06

           Step           Time         Lambda
           9600        4.80000        0.00000

   Energies (kJ/mol)
          Angle    Proper Dih.  Improper Dih.          LJ-14     Coulomb-14
    6.69390e+01    3.14055e+01    2.37269e+01   -9.49563e+01    0.00000e+00
        LJ (SR)        LJ (LR)   Coulomb (SR)   Coulomb (LR)     WAXS Debye
    2.86451e+00    4.96622e-07    0.00000e+00    0.00000e+00    8.44956e+00
      Potential    Kinetic En.   Total Energy    Temperature Pressure (bar)
    3.84293e+01    1.22454e+02    1.60884e+02    8.63801e+01    7.25839e-02
   Constr. rmsd
    2.50005e-06

           Step           Time         Lambda
           9700        4.85000        0.00000

   Energies (kJ/mol)
          Angle    Proper Dih.  Improper Dih.          LJ-14     Coulomb-14
    6.72355e+01    3.24127e+01    1.87014e+01   -9.83099e+01    0.00000e+00
        LJ (SR)        LJ (LR)   Coulomb (SR)   Coulomb (LR)     WAXS Debye
    2.92130e+00    0.00000e+00    0.00000e+00    0.00000e+00    8.08348e+00
      Potential    Kinetic En.   Total Energy    Temperature Pressure (bar)
    3.10444e+01    1.24336e+02    1.55380e+02    8.77071e+01   -1.01608e+00
   Constr. rmsd
    2.60598e-06

           Step           Time         Lambda
           9800        4.90000        0.00000

   Energies (kJ/mol)
          Angle    Proper Dih.  Improper Dih.          LJ-14     Coulomb-14
    6.26000e+01    3.03820e+01    2.19540e+01   -9.45352e+01    0.00000e+00
        LJ (SR)        LJ (LR)   Coulomb (SR)   Coulomb (LR)     WAXS Debye
    3.61302e+00    0.00000e+00    0.00000e+00    0.00000e+00    7.71072e+00
      Potential    Kinetic En.   Total Energy    Temperature Pressure (bar)
    3.17246e+01    1.33390e+02    1.65115e+02    9.40943e+01   -1.43159e+00
   Constr. rmsd
    2.82895e-06

           Step           Time         Lambda
           9900        4.95000        0.00000

   Energies (kJ/mol)
          Angle    Proper Dih.  Improper Dih.          LJ-14     Coulomb-14
    6.69450e+01    3.17573e+01    3.21010e+01   -9.01593e+01    0.00000e+00
        LJ (SR)        LJ (LR)   Coulomb (SR)   Coulomb (LR)     WAXS Debye
    2.23480e+00    5.06432e-07    0.00000e+00    0.00000e+00    7.67586e+00
      Potential    Kinetic En.   Total Energy    Temperature Pressure (bar)
    5.05547e+01    1.28024e+02    1.78579e+02    9.03091e+01   -1.75759e+00
   Constr. rmsd
    2.79781e-06

           Step           Time         Lambda
          10000        5.00000        0.00000

   Energies (kJ/mol)
          Angle    Proper Dih.  Improper Dih.          LJ-14     Coulomb-14
    6.17191e+01    3.17907e+01    3.26926e+01   -9.21748e+01    0.00000e+00
        LJ (SR)        LJ (LR)   Coulomb (SR)   Coulomb (LR)     WAXS Debye
    3.86715e+00    0.00000e+00    0.00000e+00    0.00000e+00    7.73585e+00
      Potential    Kinetic En.   Total Energy    Temperature Pressure (bar)
    4.56305e+01    1.49937e+02    1.95567e+02    1.05766e+02   -2.23497e+00
   Constr. rmsd
    2.78898e-06

           Step           Time         Lambda
          10100        5.05000        0.00000

   Energies (kJ/mol)
          Angle    Proper Dih.  Improper Dih.          LJ-14     Coulomb-14
    7.73479e+01    3.01516e+01    2.81191e+01   -9.26548e+01    0.00000e+00
        LJ (SR)        LJ (LR)   Coulomb (SR)   Coulomb (LR)     WAXS Debye
    5.15068e+00    0.00000e+00    0.00000e+00    0.00000e+00    7.67394e+00
      Potential    Kinetic En.   Total Energy    Temperature Pressure (bar)
    5.57884e+01    1.36963e+02    1.92751e+02    9.66144e+01   -9.05496e-01
   Constr. rmsd
    2.85410e-06

           Step           Time         Lambda
          10200        5.10000        0.00000

   Energies (kJ/mol)
          Angle    Proper Dih.  Improper Dih.          LJ-14     Coulomb-14
    8.02162e+01    2.85091e+01    2.38356e+01   -9.75155e+01    0.00000e+00
        LJ (SR)        LJ (LR)   Coulomb (SR)   Coulomb (LR)     WAXS Debye
    3.51718e+00    4.91233e-07    0.00000e+00    0.00000e+00    7.46829e+00
      Potential    Kinetic En.   Total Energy    Temperature Pressure (bar)
    4.60308e+01    1.38920e+02    1.84951e+02    9.79951e+01   -2.49221e+00
   Constr. rmsd
    2.97196e-06

           Step           Time         Lambda
          10300        5.15000        0.00000

   Energies (kJ/mol)
          Angle    Proper Dih.  Improper Dih.          LJ-14     Coulomb-14
    6.78421e+01    3.06262e+01    2.58865e+01   -1.01334e+02    0.00000e+00
        LJ (SR)        LJ (LR)   Coulomb (SR)   Coulomb (LR)     WAXS Debye
    4.31562e+00    4.79190e-07    0.00000e+00    0.00000e+00    7.48621e+00
      Potential    Kinetic En.   Total Energy    Temperature Pressure (bar)
    3.48222e+01    1.40375e+02    1.75197e+02    9.90215e+01   -8.98097e-01
   Constr. rmsd
    2.96859e-06

           Step           Time         Lambda
          10400        5.20000        0.00000

   Energies (kJ/mol)
          Angle    Proper Dih.  Improper Dih.          LJ-14     Coulomb-14
    6.54248e+01    3.03443e+01    2.27133e+01   -9.54843e+01    0.00000e+00
        LJ (SR)        LJ (LR)   Coulomb (SR)   Coulomb (LR)     WAXS Debye
    3.15120e+00    4.83669e-07    0.00000e+00    0.00000e+00    7.13405e+00
      Potential    Kinetic En.   Total Energy    Temperature Pressure (bar)
    3.32834e+01    1.37610e+02    1.70893e+02    9.70706e+01   -8.36128e-02
   Constr. rmsd
    2.98226e-06

           Step           Time         Lambda
          10500        5.25000        0.00000

   Energies (kJ/mol)
          Angle    Proper Dih.  Improper Dih.          LJ-14     Coulomb-14
    6.37890e+01    2.94553e+01    2.16840e+01   -9.58178e+01    0.00000e+00
        LJ (SR)        LJ (LR)   Coulomb (SR)   Coulomb (LR)     WAXS Debye
    3.74545e+00    4.95185e-07    0.00000e+00    0.00000e+00    6.71481e+00
      Potential    Kinetic En.   Total Energy    Temperature Pressure (bar)
    2.95707e+01    1.45708e+02    1.75279e+02    1.02783e+02   -1.03450e+00
   Constr. rmsd
    2.76271e-06

           Step           Time         Lambda
          10600        5.30000        0.00000

   Energies (kJ/mol)
          Angle    Proper Dih.  Improper Dih.          LJ-14     Coulomb-14
    6.81998e+01    2.91885e+01    2.27087e+01   -9.22772e+01    0.00000e+00
        LJ (SR)        LJ (LR)   Coulomb (SR)   Coulomb (LR)     WAXS Debye
    4.01052e+00    0.00000e+00    0.00000e+00    0.00000e+00    6.75387e+00
      Potential    Kinetic En.   Total Energy    Temperature Pressure (bar)
    3.85841e+01    1.34791e+02    1.73375e+02    9.50824e+01   -3.26057e-01
   Constr. rmsd
    2.85893e-06

           Step           Time         Lambda
          10700        5.35000        0.00000

   Energies (kJ/mol)
          Angle    Proper Dih.  Improper Dih.          LJ-14     Coulomb-14
    7.15740e+01    2.94504e+01    3.00462e+01   -9.37487e+01    0.00000e+00
        LJ (SR)        LJ (LR)   Coulomb (SR)   Coulomb (LR)     WAXS Debye
    4.71490e+00    0.00000e+00    0.00000e+00    0.00000e+00    6.99044e+00
      Potential    Kinetic En.   Total Energy    Temperature Pressure (bar)
    4.90271e+01    1.25687e+02    1.74714e+02    8.86603e+01    1.80987e+00
   Constr. rmsd
    2.58272e-06

           Step           Time         Lambda
          10800        5.40000        0.00000

   Energies (kJ/mol)
          Angle    Proper Dih.  Improper Dih.          LJ-14     Coulomb-14
    6.15912e+01    2.73828e+01    2.85321e+01   -9.44212e+01    0.00000e+00
        LJ (SR)        LJ (LR)   Coulomb (SR)   Coulomb (LR)     WAXS Debye
    3.11978e+00    4.81249e-07    0.00000e+00    0.00000e+00    6.74720e+00
      Potential    Kinetic En.   Total Energy    Temperature Pressure (bar)
    3.29518e+01    1.30947e+02    1.63899e+02    9.23706e+01   -1.79774e-01
   Constr. rmsd
    2.89024e-06

           Step           Time         Lambda
          10900        5.45000        0.00000

   Energies (kJ/mol)
          Angle    Proper Dih.  Improper Dih.          LJ-14     Coulomb-14
    7.33983e+01    2.78081e+01    1.56929e+01   -9.39418e+01    0.00000e+00
        LJ (SR)        LJ (LR)   Coulomb (SR)   Coulomb (LR)     WAXS Debye
    2.30587e+00    0.00000e+00    0.00000e+00    0.00000e+00    6.69206e+00
      Potential    Kinetic En.   Total Energy    Temperature Pressure (bar)
    3.19554e+01    1.31446e+02    1.63401e+02    9.27225e+01   -1.52808e+00
   Constr. rmsd
    2.63896e-06

           Step           Time         Lambda
          11000        5.50000        0.00000

   Energies (kJ/mol)
          Angle    Proper Dih.  Improper Dih.          LJ-14     Coulomb-14
    6.65120e+01    2.95873e+01    2.22835e+01   -9.44275e+01    0.00000e+00
        LJ (SR)        LJ (LR)   Coulomb (SR)   Coulomb (LR)     WAXS Debye
    4.82864e+00    0.00000e+00    0.00000e+00    0.00000e+00    7.13662e+00
      Potential    Kinetic En.   Total Energy    Temperature Pressure (bar)
    3.59206e+01    1.40374e+02    1.76294e+02    9.90203e+01   -3.06725e-01
   Constr. rmsd
    2.71538e-06

           Step           Time         Lambda
          11100        5.55000        0.00000

   Energies (kJ/mol)
          Angle    Proper Dih.  Improper Dih.          LJ-14     Coulomb-14
    6.90668e+01    3.54464e+01    2.60550e+01   -8.88619e+01    0.00000e+00
        LJ (SR)        LJ (LR)   Coulomb (SR)   Coulomb (LR)     WAXS Debye
    2.47385e+00    4.96309e-07    0.00000e+00    0.00000e+00    7.24254e+00
      Potential    Kinetic En.   Total Energy    Temperature Pressure (bar)
    5.14226e+01    1.32685e+02    1.84107e+02    9.35965e+01   -1.55830e+00
   Constr. rmsd
    2.85933e-06

           Step           Time         Lambda
          11200        5.60000        0.00000

   Energies (kJ/mol)
          Angle    Proper Dih.  Improper Dih.          LJ-14     Coulomb-14
    8.58993e+01    3.09428e+01    1.85636e+01   -8.86421e+01    0.00000e+00
        LJ (SR)        LJ (LR)   Coulomb (SR)   Coulomb (LR)     WAXS Debye
    2.95730e+00    0.00000e+00    0.00000e+00    0.00000e+00    7.44281e+00
      Potential    Kinetic En.   Total Energy    Temperature Pressure (bar)
    5.71637e+01    1.25775e+02    1.82938e+02    8.87220e+01   -1.44284e+00
   Constr. rmsd
    2.92721e-06

           Step           Time         Lambda
          11300        5.65000        0.00000

   Energies (kJ/mol)
          Angle    Proper Dih.  Improper Dih.          LJ-14     Coulomb-14
    6.27284e+01    3.27460e+01    1.25085e+01   -8.77555e+01    0.00000e+00
        LJ (SR)        LJ (LR)   Coulomb (SR)   Coulomb (LR)     WAXS Debye
    4.39955e+00    0.00000e+00    0.00000e+00    0.00000e+00    7.46045e+00
      Potential    Kinetic En.   Total Energy    Temperature Pressure (bar)
    3.20873e+01    1.51573e+02    1.83660e+02    1.06920e+02   -1.91073e+00
   Constr. rmsd
    2.65386e-06

           Step           Time         Lambda
          11400        5.70000        0.00000

   Energies (kJ/mol)
          Angle    Proper Dih.  Improper Dih.          LJ-14     Coulomb-14
    6.36815e+01    3.12060e+01    1.87899e+01   -9.35690e+01    0.00000e+00
        LJ (SR)        LJ (LR)   Coulomb (SR)   Coulomb (LR)     WAXS Debye
    1.79052e+00    4.87651e-07    0.00000e+00    0.00000e+00    7.80563e+00
      Potential    Kinetic En.   Total Energy    Temperature Pressure (bar)
    2.97045e+01    1.45831e+02    1.75536e+02    1.02870e+02   -3.27716e+00
   Constr. rmsd
    2.76886e-06

           Step           Time         Lambda
          11500        5.75000        0.00000

   Energies (kJ/mol)
          Angle    Proper Dih.  Improper Dih.          LJ-14     Coulomb-14
    6.02314e+01    2.93018e+01    2.27789e+01   -8.67346e+01    0.00000e+00
        LJ (SR)        LJ (LR)   Coulomb (SR)   Coulomb (LR)     WAXS Debye
    3.09131e+00    0.00000e+00    0.00000e+00    0.00000e+00    8.35313e+00
      Potential    Kinetic En.   Total Energy    Temperature Pressure (bar)
    3.70220e+01    1.39471e+02    1.76493e+02    9.83836e+01   -3.10082e+00
   Constr. rmsd
    3.05100e-06

           Step           Time         Lambda
          11600        5.80000        0.00000

   Energies (kJ/mol)
          Angle    Proper Dih.  Improper Dih.          LJ-14     Coulomb-14
    5.87677e+01    2.73362e+01    2.67279e+01   -8.80950e+01    0.00000e+00
        LJ (SR)        LJ (LR)   Coulomb (SR)   Coulomb (LR)     WAXS Debye
    4.29618e+00    0.00000e+00    0.00000e+00    0.00000e+00    8.76245e+00
      Potential    Kinetic En.   Total Energy    Temperature Pressure (bar)
    3.77955e+01    1.28815e+02    1.66611e+02    9.08670e+01   -3.53590e+00
   Constr. rmsd
    2.78986e-06

           Step           Time         Lambda
          11700        5.85000        0.00000

   Energies (kJ/mol)
          Angle    Proper Dih.  Improper Dih.          LJ-14     Coulomb-14
    6.03084e+01    2.84550e+01    2.25253e+01   -8.07169e+01    0.00000e+00
        LJ (SR)        LJ (LR)   Coulomb (SR)   Coulomb (LR)     WAXS Debye
    1.85283e+00    5.12980e-07    0.00000e+00    0.00000e+00    8.80154e+00
      Potential    Kinetic En.   Total Energy    Temperature Pressure (bar)
    4.12262e+01    1.16750e+02    1.57976e+02    8.23562e+01   -3.44094e+00
   Constr. rmsd
    2.92142e-06

           Step           Time         Lambda
          11800        5.90000        0.00000

   Energies (kJ/mol)
          Angle    Proper Dih.  Improper Dih.          LJ-14     Coulomb-14
    4.80173e+01    2.56985e+01    2.19904e+01   -8.47663e+01    0.00000e+00
        LJ (SR)        LJ (LR)   Coulomb (SR)   Coulomb (LR)     WAXS Debye
    5.34053e+00    0.00000e+00    0.00000e+00    0.00000e+00    8.75469e+00
      Potential    Kinetic En.   Total Energy    Temperature Pressure (bar)
    2.50350e+01    1.35376e+02    1.60411e+02    9.54947e+01   -2.37528e+00
   Constr. rmsd
    2.71685e-06

           Step           Time         Lambda
          11900        5.95000        0.00000

   Energies (kJ/mol)
          Angle    Proper Dih.  Improper Dih.          LJ-14     Coulomb-14
    5.60691e+01    2.73428e+01    1.85228e+01   -9.55533e+01    0.00000e+00
        LJ (SR)        LJ (LR)   Coulomb (SR)   Coulomb (LR)     WAXS Debye
    2.06144e+00    0.00000e+00    0.00000e+00    0.00000e+00    8.19736e+00
      Potential    Kinetic En.   Total Energy    Temperature Pressure (bar)
    1.66403e+01    1.45761e+02    1.62401e+02    1.02821e+02   -3.41695e+00
   Constr. rmsd
    2.88238e-06

           Step           Time         Lambda
          12000        6.00000        0.00000

   Energies (kJ/mol)
          Angle    Proper Dih.  Improper Dih.          LJ-14     Coulomb-14
    7.14880e+01    3.08567e+01    2.22944e+01   -9.69060e+01    0.00000e+00
        LJ (SR)        LJ (LR)   Coulomb (SR)   Coulomb (LR)     WAXS Debye
    1.61006e+00    4.88552e-07    0.00000e+00    0.00000e+00    7.89137e+00
      Potential    Kinetic En.   Total Energy    Temperature Pressure (bar)
    3.72346e+01    1.22136e+02    1.59370e+02    8.61553e+01   -1.72475e+00
   Constr. rmsd
    2.76607e-06

           Step           Time         Lambda
          12100        6.05000        0.00000

   Energies (kJ/mol)
          Angle    Proper Dih.  Improper Dih.          LJ-14     Coulomb-14
    7.32907e+01    2.90437e+01    1.74702e+01   -9.61064e+01    0.00000e+00
        LJ (SR)        LJ (LR)   Coulomb (SR)   Coulomb (LR)     WAXS Debye
    3.38472e+00    0.00000e+00    0.00000e+00    0.00000e+00    7.56776e+00
      Potential    Kinetic En.   Total Energy    Temperature Pressure (bar)
    3.46507e+01    1.28805e+02    1.63456e+02    9.08599e+01   -5.90366e-01
   Constr. rmsd
    2.72311e-06

           Step           Time         Lambda
          12200        6.10000        0.00000

   Energies (kJ/mol)
          Angle    Proper Dih.  Improper Dih.          LJ-14     Coulomb-14
    6.82096e+01    2.74518e+01    1.90620e+01   -1.00529e+02    0.00000e+00
        LJ (SR)        LJ (LR)   Coulomb (SR)   Coulomb (LR)     WAXS Debye
    3.01183e+00    0.00000e+00    0.00000e+00    0.00000e+00    7.09971e+00
      Potential    Kinetic En.   Total Energy    Temperature Pressure (bar)
    2.43063e+01    1.35634e+02    1.59940e+02    9.56770e+01   -2.01482e+00
   Constr. rmsd
    2.74393e-06

           Step           Time         Lambda
          12300        6.15000        0.00000

   Energies (kJ/mol)
          Angle    Proper Dih.  Improper Dih.          LJ-14     Coulomb-14
    6.93488e+01    2.96389e+01    2.71215e+01   -9.40207e+01    0.00000e+00
        LJ (SR)        LJ (LR)   Coulomb (SR)   Coulomb (LR)     WAXS Debye
    3.12865e+00    4.85763e-07    0.00000e+00    0.00000e+00    7.04139e+00
      Potential    Kinetic En.   Total Energy    Temperature Pressure (bar)
    4.22586e+01    1.16541e+02    1.58800e+02    8.22090e+01   -1.04552e-01
   Constr. rmsd
    2.85895e-06

           Step           Time         Lambda
          12400        6.20000        0.00000

   Energies (kJ/mol)
          Angle    Proper Dih.  Improper Dih.          LJ-14     Coulomb-14
    6.52174e+01    2.74539e+01    1.92477e+01   -9.12177e+01    0.00000e+00
        LJ (SR)        LJ (LR)   Coulomb (SR)   Coulomb (LR)     WAXS Debye
    3.28802e+00    4.78963e-07    0.00000e+00    0.00000e+00    7.17803e+00
      Potential    Kinetic En.   Total Energy    Temperature Pressure (bar)
    3.11674e+01    1.26927e+02    1.58094e+02    8.95349e+01   -7.87847e-01
   Constr. rmsd
    2.85075e-06

           Step           Time         Lambda
          12500        6.25000        0.00000

   Energies (kJ/mol)
          Angle    Proper Dih.  Improper Dih.          LJ-14     Coulomb-14
    5.78407e+01    3.16776e+01    1.69121e+01   -8.93105e+01    0.00000e+00
        LJ (SR)        LJ (LR)   Coulomb (SR)   Coulomb (LR)     WAXS Debye
    2.18497e+00    4.74636e-07    0.00000e+00    0.00000e+00    7.46430e+00
      Potential    Kinetic En.   Total Energy    Temperature Pressure (bar)
    2.67692e+01    1.34121e+02    1.60890e+02    9.46099e+01   -2.27963e+00
   Constr. rmsd
    2.81629e-06

           Step           Time         Lambda
          12600        6.30000        0.00000

   Energies (kJ/mol)
          Angle    Proper Dih.  Improper Dih.          LJ-14     Coulomb-14
    5.86837e+01    3.12054e+01    1.86540e+01   -9.02084e+01    0.00000e+00
        LJ (SR)        LJ (LR)   Coulomb (SR)   Coulomb (LR)     WAXS Debye
    3.12251e+00    4.74399e-07    0.00000e+00    0.00000e+00    7.58887e+00
      Potential    Kinetic En.   Total Energy    Temperature Pressure (bar)
    2.90460e+01    1.37629e+02    1.66675e+02    9.70843e+01   -1.26152e+00
   Constr. rmsd
    2.73954e-06

           Step           Time         Lambda
          12700        6.35000        0.00000

   Energies (kJ/mol)
          Angle    Proper Dih.  Improper Dih.          LJ-14     Coulomb-14
    6.55446e+01    3.27598e+01    2.23092e+01   -8.82936e+01    0.00000e+00
        LJ (SR)        LJ (LR)   Coulomb (SR)   Coulomb (LR)     WAXS Debye
    2.21425e+00    0.00000e+00    0.00000e+00    0.00000e+00    7.92436e+00
      Potential    Kinetic En.   Total Energy    Temperature Pressure (bar)
    4.24587e+01    1.20104e+02    1.62563e+02    8.47221e+01    3.88592e-01
   Constr. rmsd
    2.98500e-06

           Step           Time         Lambda
          12800        6.40000        0.00000

   Energies (kJ/mol)
          Angle    Proper Dih.  Improper Dih.          LJ-14     Coulomb-14
    6.82251e+01    3.56722e+01    2.13923e+01   -8.93951e+01    0.00000e+00
        LJ (SR)        LJ (LR)   Coulomb (SR)   Coulomb (LR)     WAXS Debye
    3.53446e+00    0.00000e+00    0.00000e+00    0.00000e+00    8.32100e+00
      Potential    Kinetic En.   Total Energy    Temperature Pressure (bar)
    4.77499e+01    1.09512e+02    1.57262e+02    7.72502e+01    8.79901e-01
   Constr. rmsd
    2.80605e-06

           Step           Time         Lambda
          12900        6.45000        0.00000

   Energies (kJ/mol)
          Angle    Proper Dih.  Improper Dih.          LJ-14     Coulomb-14
    7.17680e+01    3.21091e+01    1.94022e+01   -9.11565e+01    0.00000e+00
        LJ (SR)        LJ (LR)   Coulomb (SR)   Coulomb (LR)     WAXS Debye
    5.32892e+00    4.73396e-07    0.00000e+00    0.00000e+00    8.43781e+00
      Potential    Kinetic En.   Total Energy    Temperature Pressure (bar)
    4.58895e+01    1.13897e+02    1.59787e+02    8.03439e+01   -4.44390e-01
   Constr. rmsd
    2.40839e-06

           Step           Time         Lambda
          13000        6.50000        0.00000

   Energies (kJ/mol)
          Angle    Proper Dih.  Improper Dih.          LJ-14     Coulomb-14
    6.87686e+01    2.89272e+01    2.20729e+01   -8.61561e+01    0.00000e+00
        LJ (SR)        LJ (LR)   Coulomb (SR)   Coulomb (LR)     WAXS Debye
    3.00049e+00    0.00000e+00    0.00000e+00    0.00000e+00    8.60868e+00
      Potential    Kinetic En.   Total Energy    Temperature Pressure (bar)
    4.52218e+01    1.12014e+02    1.57236e+02    7.90153e+01   -3.90593e-01
   Constr. rmsd
    2.53569e-06

           Step           Time         Lambda
          13100        6.55000        0.00000

   Energies (kJ/mol)
          Angle    Proper Dih.  Improper Dih.          LJ-14     Coulomb-14
    6.84007e+01    2.66290e+01    2.45336e+01   -8.42218e+01    0.00000e+00
        LJ (SR)        LJ (LR)   Coulomb (SR)   Coulomb (LR)     WAXS Debye
    1.97054e+00    0.00000e+00    0.00000e+00    0.00000e+00    8.64912e+00
      Potential    Kinetic En.   Total Energy    Temperature Pressure (bar)
    4.59612e+01    1.19431e+02    1.65392e+02    8.42473e+01   -1.06309e-01
   Constr. rmsd
    2.59225e-06

           Step           Time         Lambda
          13200        6.60000        0.00000

   Energies (kJ/mol)
          Angle    Proper Dih.  Improper Dih.          LJ-14     Coulomb-14
    6.60583e+01    2.75369e+01    2.08244e+01   -8.57744e+01    0.00000e+00
        LJ (SR)        LJ (LR)   Coulomb (SR)   Coulomb (LR)     WAXS Debye
    2.69397e+00    4.86001e-07    0.00000e+00    0.00000e+00    8.80673e+00
      Potential    Kinetic En.   Total Energy    Temperature Pressure (bar)
    4.01459e+01    1.28930e+02    1.69075e+02    9.09476e+01    8.93895e-01
   Constr. rmsd
    2.74486e-06

           Step           Time         Lambda
          13300        6.65000        0.00000

   Energies (kJ/mol)
          Angle    Proper Dih.  Improper Dih.          LJ-14     Coulomb-14
    6.82284e+01    3.14198e+01    2.05001e+01   -8.83356e+01    0.00000e+00
        LJ (SR)        LJ (LR)   Coulomb (SR)   Coulomb (LR)     WAXS Debye
    4.43247e+00    0.00000e+00    0.00000e+00    0.00000e+00    8.70697e+00
      Potential    Kinetic En.   Total Energy    Temperature Pressure (bar)
    4.49522e+01    1.25666e+02    1.70618e+02    8.86454e+01   -9.20608e-01
   Constr. rmsd
    2.80519e-06

           Step           Time         Lambda
          13400        6.70000        0.00000

   Energies (kJ/mol)
          Angle    Proper Dih.  Improper Dih.          LJ-14     Coulomb-14
    7.26674e+01    2.83426e+01    1.45571e+01   -9.10179e+01    0.00000e+00
        LJ (SR)        LJ (LR)   Coulomb (SR)   Coulomb (LR)     WAXS Debye
    1.80033e+00    0.00000e+00    0.00000e+00    0.00000e+00    8.46149e+00
      Potential    Kinetic En.   Total Energy    Temperature Pressure (bar)
    3.48111e+01    1.29390e+02    1.64201e+02    9.12726e+01   -6.51095e-01
   Constr. rmsd
    2.67011e-06

           Step           Time         Lambda
          13500        6.75000        0.00000

   Energies (kJ/mol)
          Angle    Proper Dih.  Improper Dih.          LJ-14     Coulomb-14
    5.98457e+01    3.27103e+01    2.25737e+01   -9.41928e+01    0.00000e+00
        LJ (SR)        LJ (LR)   Coulomb (SR)   Coulomb (LR)     WAXS Debye
    3.67868e+00    4.86493e-07    0.00000e+00    0.00000e+00    8.30726e+00
      Potential    Kinetic En.   Total Energy    Temperature Pressure (bar)
    3.29228e+01    1.32413e+02    1.65336e+02    9.34050e+01   -5.24421e-01
   Constr. rmsd
    2.59709e-06

           Step           Time         Lambda
          13600        6.80000        0.00000

   Energies (kJ/mol)
          Angle    Proper Dih.  Improper Dih.          LJ-14     Coulomb-14
    7.55781e+01    3.02232e+01    2.02570e+01   -9.38595e+01    0.00000e+00
        LJ (SR)        LJ (LR)   Coulomb (SR)   Coulomb (LR)     WAXS Debye
    2.63071e+00    0.00000e+00    0.00000e+00    0.00000e+00    8.44895e+00
      Potential    Kinetic En.   Total Energy    Temperature Pressure (bar)
    4.32785e+01    1.19210e+02    1.62489e+02    8.40916e+01    5.47639e-02
   Constr. rmsd
    2.51806e-06

           Step           Time         Lambda
          13700        6.85000        0.00000

   Energies (kJ/mol)
          Angle    Proper Dih.  Improper Dih.          LJ-14     Coulomb-14
    6.13723e+01    2.76346e+01    2.06172e+01   -9.55288e+01    0.00000e+00
        LJ (SR)        LJ (LR)   Coulomb (SR)   Coulomb (LR)     WAXS Debye
    2.15780e+00    0.00000e+00    0.00000e+00    0.00000e+00    8.49013e+00
      Potential    Kinetic En.   Total Energy    Temperature Pressure (bar)
    2.47433e+01    1.31757e+02    1.56500e+02    9.29420e+01    3.77730e-02
   Constr. rmsd
    2.37158e-06

           Step           Time         Lambda
          13800        6.90000        0.00000

   Energies (kJ/mol)
          Angle    Proper Dih.  Improper Dih.          LJ-14     Coulomb-14
    7.12687e+01    3.00522e+01    2.02936e+01   -9.61651e+01    0.00000e+00
        LJ (SR)        LJ (LR)   Coulomb (SR)   Coulomb (LR)     WAXS Debye
    4.23341e+00    4.80760e-07    0.00000e+00    0.00000e+00    8.31551e+00
      Potential    Kinetic En.   Total Energy    Temperature Pressure (bar)
    3.79984e+01    1.26080e+02    1.64079e+02    8.89377e+01   -6.40413e-01
   Constr. rmsd
    2.91432e-06

           Step           Time         Lambda
          13900        6.95000        0.00000

   Energies (kJ/mol)
          Angle    Proper Dih.  Improper Dih.          LJ-14     Coulomb-14
    7.63626e+01    3.08922e+01    2.17494e+01   -9.29368e+01    0.00000e+00
        LJ (SR)        LJ (LR)   Coulomb (SR)   Coulomb (LR)     WAXS Debye
    1.57672e+00    0.00000e+00    0.00000e+00    0.00000e+00    8.32997e+00
      Potential    Kinetic En.   Total Energy    Temperature Pressure (bar)
    4.59741e+01    1.21638e+02    1.67612e+02    8.58040e+01    2.50188e-02
   Constr. rmsd
    2.69199e-06

           Step           Time         Lambda
          14000        7.00000        0.00000

   Energies (kJ/mol)
          Angle    Proper Dih.  Improper Dih.          LJ-14     Coulomb-14
    7.48939e+01    3.44699e+01    2.01194e+01   -9.25187e+01    0.00000e+00
        LJ (SR)        LJ (LR)   Coulomb (SR)   Coulomb (LR)     WAXS Debye
    3.31634e+00    0.00000e+00    0.00000e+00    0.00000e+00    8.34844e+00
      Potential    Kinetic En.   Total Energy    Temperature Pressure (bar)
    4.86293e+01    1.20761e+02    1.69390e+02    8.51855e+01   -5.72064e-01
   Constr. rmsd
    2.56694e-06

           Step           Time         Lambda
          14100        7.05000        0.00000

   Energies (kJ/mol)
          Angle    Proper Dih.  Improper Dih.          LJ-14     Coulomb-14
    6.68017e+01    3.27240e+01    2.63139e+01   -9.19537e+01    0.00000e+00
        LJ (SR)        LJ (LR)   Coulomb (SR)   Coulomb (LR)     WAXS Debye
    3.47657e+00    4.73342e-07    0.00000e+00    0.00000e+00    8.61296e+00
      Potential    Kinetic En.   Total Energy    Temperature Pressure (bar)
    4.59754e+01    1.26162e+02    1.72138e+02    8.89956e+01   -6.88908e-01
   Constr. rmsd
    2.64660e-06

           Step           Time         Lambda
          14200        7.10000        0.00000

   Energies (kJ/mol)
          Angle    Proper Dih.  Improper Dih.          LJ-14     Coulomb-14
    6.94920e+01    4.00279e+01    2.08477e+01   -9.06726e+01    0.00000e+00
        LJ (SR)        LJ (LR)   Coulomb (SR)   Coulomb (LR)     WAXS Debye
    3.51533e+00    0.00000e+00    0.00000e+00    0.00000e+00    9.22778e+00
      Potential    Kinetic En.   Total Energy    Temperature Pressure (bar)
    5.24382e+01    1.27367e+02    1.79805e+02    8.98453e+01   -6.50189e-01
   Constr. rmsd
    2.60511e-06

           Step           Time         Lambda
          14300        7.15000        0.00000

   Energies (kJ/mol)
          Angle    Proper Dih.  Improper Dih.          LJ-14     Coulomb-14
    7.42621e+01    3.69855e+01    2.30576e+01   -9.65065e+01    0.00000e+00
        LJ (SR)        LJ (LR)   Coulomb (SR)   Coulomb (LR)     WAXS Debye
    2.63720e+00    0.00000e+00    0.00000e+00    0.00000e+00    9.67127e+00
      Potential    Kinetic En.   Total Energy    Temperature Pressure (bar)
    5.01072e+01    1.33186e+02    1.83293e+02    9.39504e+01   -6.71372e-01
   Constr. rmsd
    2.96191e-06

           Step           Time         Lambda
          14400        7.20000        0.00000

   Energies (kJ/mol)
          Angle    Proper Dih.  Improper Dih.          LJ-14     Coulomb-14
    7.26424e+01    3.02378e+01    2.27232e+01   -9.00944e+01    0.00000e+00
        LJ (SR)        LJ (LR)   Coulomb (SR)   Coulomb (LR)     WAXS Debye
    6.16911e+00    4.73935e-07    0.00000e+00    0.00000e+00    9.81888e+00
      Potential    Kinetic En.   Total Energy    Temperature Pressure (bar)
    5.14971e+01    1.28782e+02    1.80279e+02    9.08432e+01   -1.37758e+00
   Constr. rmsd
    2.70242e-06

           Step           Time         Lambda
          14500        7.25000        0.00000

   Energies (kJ/mol)
          Angle    Proper Dih.  Improper Dih.          LJ-14     Coulomb-14
    6.13000e+01    3.16652e+01    1.82230e+01   -9.82617e+01    0.00000e+00
        LJ (SR)        LJ (LR)   Coulomb (SR)   Coulomb (LR)     WAXS Debye
    2.57968e+00    4.68349e-07    0.00000e+00    0.00000e+00    1.02683e+01
      Potential    Kinetic En.   Total Energy    Temperature Pressure (bar)
    2.57745e+01    1.54113e+02    1.79888e+02    1.08712e+02   -1.63448e+00
   Constr. rmsd
    2.87633e-06

           Step           Time         Lambda
          14600        7.30000        0.00000

   Energies (kJ/mol)
          Angle    Proper Dih.  Improper Dih.          LJ-14     Coulomb-14
    7.40438e+01    2.75909e+01    2.31916e+01   -9.55582e+01    0.00000e+00
        LJ (SR)        LJ (LR)   Coulomb (SR)   Coulomb (LR)     WAXS Debye
    2.83905e+00    4.67949e-07    0.00000e+00    0.00000e+00    1.00747e+01
      Potential    Kinetic En.   Total Energy    Temperature Pressure (bar)
    4.21819e+01    1.37604e+02    1.79786e+02    9.70665e+01   -2.22787e+00
   Constr. rmsd
    2.83810e-06

           Step           Time         Lambda
          14700        7.35000        0.00000

   Energies (kJ/mol)
          Angle    Proper Dih.  Improper Dih.          LJ-14     Coulomb-14
    6.91084e+01    2.77364e+01    1.87631e+01   -9.71041e+01    0.00000e+00
        LJ (SR)        LJ (LR)   Coulomb (SR)   Coulomb (LR)     WAXS Debye
    3.33078e+00    4.74783e-07    0.00000e+00    0.00000e+00    1.00031e+01
      Potential    Kinetic En.   Total Energy    Temperature Pressure (bar)
    3.18376e+01    1.41473e+02    1.73311e+02    9.97962e+01    2.72535e-02
   Constr. rmsd
    2.65735e-06

           Step           Time         Lambda
          14800        7.40000        0.00000

   Energies (kJ/mol)
          Angle    Proper Dih.  Improper Dih.          LJ-14     Coulomb-14
    7.45645e+01    2.60849e+01    2.11362e+01   -9.48160e+01    0.00000e+00
        LJ (SR)        LJ (LR)   Coulomb (SR)   Coulomb (LR)     WAXS Debye
    3.98146e+00    0.00000e+00    0.00000e+00    0.00000e+00    9.15857e+00
      Potential    Kinetic En.   Total Energy    Temperature Pressure (bar)
    4.01096e+01    1.31946e+02    1.72056e+02    9.30755e+01    1.36331e-01
   Constr. rmsd
    2.58362e-06

           Step           Time         Lambda
          14900        7.45000        0.00000

   Energies (kJ/mol)
          Angle    Proper Dih.  Improper Dih.          LJ-14     Coulomb-14
    7.70045e+01    2.58201e+01    2.36579e+01   -9.53970e+01    0.00000e+00
        LJ (SR)        LJ (LR)   Coulomb (SR)   Coulomb (LR)     WAXS Debye
    1.56917e+00    0.00000e+00    0.00000e+00    0.00000e+00    8.14037e+00
      Potential    Kinetic En.   Total Energy    Temperature Pressure (bar)
    4.07951e+01    1.36295e+02    1.77090e+02    9.61429e+01   -3.57687e-01
   Constr. rmsd
    2.61940e-06

           Step           Time         Lambda
          15000        7.50000        0.00000

   Energies (kJ/mol)
          Angle    Proper Dih.  Improper Dih.          LJ-14     Coulomb-14
    7.93963e+01    3.11392e+01    2.73431e+01   -9.47196e+01    0.00000e+00
        LJ (SR)        LJ (LR)   Coulomb (SR)   Coulomb (LR)     WAXS Debye
    2.68002e+00    4.88406e-07    0.00000e+00    0.00000e+00    7.64327e+00
      Potential    Kinetic En.   Total Energy    Temperature Pressure (bar)
    5.34823e+01    1.24364e+02    1.77846e+02    8.77271e+01    1.37601e+00
   Constr. rmsd
    2.83333e-06

           Step           Time         Lambda
          15100        7.55000        0.00000

   Energies (kJ/mol)
          Angle    Proper Dih.  Improper Dih.          LJ-14     Coulomb-14
    7.44076e+01    3.25132e+01    1.96821e+01   -9.04200e+01    0.00000e+00
        LJ (SR)        LJ (LR)   Coulomb (SR)   Coulomb (LR)     WAXS Debye
    2.25480e+00    0.00000e+00    0.00000e+00    0.00000e+00    6.93215e+00
      Potential    Kinetic En.   Total Energy    Temperature Pressure (bar)
    4.53699e+01    1.34368e+02    1.79738e+02    9.47842e+01    1.29466e-01
   Constr. rmsd
    2.64394e-06

           Step           Time         Lambda
          15200        7.60000        0.00000

   Energies (kJ/mol)
          Angle    Proper Dih.  Improper Dih.          LJ-14     Coulomb-14
    8.34517e+01    2.88333e+01    2.21067e+01   -9.12234e+01    0.00000e+00
        LJ (SR)        LJ (LR)   Coulomb (SR)   Coulomb (LR)     WAXS Debye
    2.96172e+00    0.00000e+00    0.00000e+00    0.00000e+00    6.55324e+00
      Potential    Kinetic En.   Total Energy    Temperature Pressure (bar)
    5.26833e+01    1.21121e+02    1.73804e+02    8.54395e+01    1.56557e+00
   Constr. rmsd
    2.51279e-06

           Step           Time         Lambda
          15300        7.65000        0.00000

   Energies (kJ/mol)
          Angle    Proper Dih.  Improper Dih.          LJ-14     Coulomb-14
    6.77879e+01    2.73302e+01    2.63735e+01   -9.07176e+01    0.00000e+00
        LJ (SR)        LJ (LR)   Coulomb (SR)   Coulomb (LR)     WAXS Debye
    3.25235e+00    5.01160e-07    0.00000e+00    0.00000e+00    6.48415e+00
      Potential    Kinetic En.   Total Energy    Temperature Pressure (bar)
    4.05105e+01    1.37523e+02    1.78033e+02    9.70093e+01    1.41462e+00
   Constr. rmsd
    2.85297e-06

           Step           Time         Lambda
          15400        7.70000        0.00000

   Energies (kJ/mol)
          Angle    Proper Dih.  Improper Dih.          LJ-14     Coulomb-14
    7.72067e+01    2.61217e+01    2.60275e+01   -9.33519e+01    0.00000e+00
        LJ (SR)        LJ (LR)   Coulomb (SR)   Coulomb (LR)     WAXS Debye
    3.56609e+00    0.00000e+00    0.00000e+00    0.00000e+00    6.29103e+00
      Potential    Kinetic En.   Total Energy    Temperature Pressure (bar)
    4.58611e+01    1.30936e+02    1.76797e+02    9.23628e+01    1.14858e+00
   Constr. rmsd
    2.81315e-06

           Step           Time         Lambda
          15500        7.75000        0.00000

   Energies (kJ/mol)
          Angle    Proper Dih.  Improper Dih.          LJ-14     Coulomb-14
    6.99737e+01    2.74247e+01    2.28124e+01   -9.84900e+01    0.00000e+00
        LJ (SR)        LJ (LR)   Coulomb (SR)   Coulomb (LR)     WAXS Debye
    4.53252e+00    0.00000e+00    0.00000e+00    0.00000e+00    6.64663e+00
      Potential    Kinetic En.   Total Energy    Temperature Pressure (bar)
    3.28999e+01    1.38974e+02    1.71874e+02    9.80333e+01    1.06461e+00
   Constr. rmsd
    2.64056e-06

           Step           Time         Lambda
          15600        7.80000        0.00000

   Energies (kJ/mol)
          Angle    Proper Dih.  Improper Dih.          LJ-14     Coulomb-14
    7.66333e+01    2.77038e+01    1.76234e+01   -9.38266e+01    0.00000e+00
        LJ (SR)        LJ (LR)   Coulomb (SR)   Coulomb (LR)     WAXS Debye
    2.32843e+00    5.16134e-07    0.00000e+00    0.00000e+00    6.82828e+00
      Potential    Kinetic En.   Total Energy    Temperature Pressure (bar)
    3.72906e+01    1.30303e+02    1.67593e+02    9.19163e+01    2.24574e+00
   Constr. rmsd
    2.76251e-06

           Step           Time         Lambda
          15700        7.85000        0.00000

   Energies (kJ/mol)
          Angle    Proper Dih.  Improper Dih.          LJ-14     Coulomb-14
    6.39419e+01    3.26283e+01    2.76143e+01   -8.92592e+01    0.00000e+00
        LJ (SR)        LJ (LR)   Coulomb (SR)   Coulomb (LR)     WAXS Debye
    2.58140e+00    0.00000e+00    0.00000e+00    0.00000e+00    5.82225e+00
      Potential    Kinetic En.   Total Energy    Temperature Pressure (bar)
    4.33290e+01    1.21584e+02    1.64913e+02    8.57661e+01    5.14251e-01
   Constr. rmsd
    2.99326e-06

           Step           Time         Lambda
          15800        7.90000        0.00000

   Energies (kJ/mol)
          Angle    Proper Dih.  Improper Dih.          LJ-14     Coulomb-14
    7.80333e+01    2.85461e+01    2.99021e+01   -9.11076e+01    0.00000e+00
        LJ (SR)        LJ (LR)   Coulomb (SR)   Coulomb (LR)     WAXS Debye
    1.90550e+00    0.00000e+00    0.00000e+00    0.00000e+00    5.30305e+00
      Potential    Kinetic En.   Total Energy    Temperature Pressure (bar)
    5.25824e+01    1.24976e+02    1.77559e+02    8.81590e+01    2.24507e+00
   Constr. rmsd
    2.71685e-06

           Step           Time         Lambda
          15900        7.95000        0.00000

   Energies (kJ/mol)
          Angle    Proper Dih.  Improper Dih.          LJ-14     Coulomb-14
    6.72299e+01    3.01618e+01    2.74888e+01   -9.32471e+01    0.00000e+00
        LJ (SR)        LJ (LR)   Coulomb (SR)   Coulomb (LR)     WAXS Debye
    2.31067e+00    5.09572e-07    0.00000e+00    0.00000e+00    4.67316e+00
      Potential    Kinetic En.   Total Energy    Temperature Pressure (bar)
    3.86173e+01    1.30100e+02    1.68718e+02    9.17736e+01   -1.01702e-01
   Constr. rmsd
    2.66817e-06

           Step           Time         Lambda
          16000        8.00000        0.00000

   Energies (kJ/mol)
          Angle    Proper Dih.  Improper Dih.          LJ-14     Coulomb-14
    6.98434e+01    2.98074e+01    2.43012e+01   -9.05000e+01    0.00000e+00
        LJ (SR)        LJ (LR)   Coulomb (SR)   Coulomb (LR)     WAXS Debye
    2.32644e+00    0.00000e+00    0.00000e+00    0.00000e+00    4.53597e+00
      Potential    Kinetic En.   Total Energy    Temperature Pressure (bar)
    4.03143e+01    1.37764e+02    1.78078e+02    9.71794e+01    7.10407e-01
   Constr. rmsd
    2.75142e-06

           Step           Time         Lambda
          16100        8.05000        0.00000

   Energies (kJ/mol)
          Angle    Proper Dih.  Improper Dih.          LJ-14     Coulomb-14
    6.39091e+01    2.92397e+01    2.00687e+01   -8.79657e+01    0.00000e+00
        LJ (SR)        LJ (LR)   Coulomb (SR)   Coulomb (LR)     WAXS Debye
    2.16432e+00    0.00000e+00    0.00000e+00    0.00000e+00    4.50672e+00
      Potential    Kinetic En.   Total Energy    Temperature Pressure (bar)
    3.19229e+01    1.35786e+02    1.67708e+02    9.57839e+01    1.05758e+00
   Constr. rmsd
    2.91424e-06

           Step           Time         Lambda
          16200        8.10000        0.00000

   Energies (kJ/mol)
          Angle    Proper Dih.  Improper Dih.          LJ-14     Coulomb-14
    6.42896e+01    2.98408e+01    2.20319e+01   -8.73100e+01    0.00000e+00
        LJ (SR)        LJ (LR)   Coulomb (SR)   Coulomb (LR)     WAXS Debye
    3.41598e+00    4.81317e-07    0.00000e+00    0.00000e+00    4.41176e+00
      Potential    Kinetic En.   Total Energy    Temperature Pressure (bar)
    3.66800e+01    1.33157e+02    1.69837e+02    9.39295e+01    1.45638e+00
   Constr. rmsd
    2.97629e-06

           Step           Time         Lambda
          16300        8.15000        0.00000

   Energies (kJ/mol)
          Angle    Proper Dih.  Improper Dih.          LJ-14     Coulomb-14
    7.23846e+01    2.92178e+01    1.66531e+01   -8.61647e+01    0.00000e+00
        LJ (SR)        LJ (LR)   Coulomb (SR)   Coulomb (LR)     WAXS Debye
    3.88958e+00    0.00000e+00    0.00000e+00    0.00000e+00    4.02213e+00
      Potential    Kinetic En.   Total Energy    Temperature Pressure (bar)
    4.00026e+01    1.24621e+02    1.64624e+02    8.79084e+01    1.05863e-01
   Constr. rmsd
    2.68399e-06

           Step           Time         Lambda
          16400        8.20000        0.00000

   Energies (kJ/mol)
          Angle    Proper Dih.  Improper Dih.          LJ-14     Coulomb-14
    6.36237e+01    2.91950e+01    2.31923e+01   -8.59102e+01    0.00000e+00
        LJ (SR)        LJ (LR)   Coulomb (SR)   Coulomb (LR)     WAXS Debye
    4.24682e+00    0.00000e+00    0.00000e+00    0.00000e+00    3.94684e+00
      Potential    Kinetic En.   Total Energy    Temperature Pressure (bar)
    3.82945e+01    1.34230e+02    1.72524e+02    9.46863e+01    2.35437e-01
   Constr. rmsd
    2.82910e-06

           Step           Time         Lambda
          16500        8.25000        0.00000

   Energies (kJ/mol)
          Angle    Proper Dih.  Improper Dih.          LJ-14     Coulomb-14
    6.65028e+01    3.40196e+01    2.50492e+01   -8.86302e+01    0.00000e+00
        LJ (SR)        LJ (LR)   Coulomb (SR)   Coulomb (LR)     WAXS Debye
    4.76424e+00    4.97542e-07    0.00000e+00    0.00000e+00    4.31828e+00
      Potential    Kinetic En.   Total Energy    Temperature Pressure (bar)
    4.60239e+01    1.32247e+02    1.78271e+02    9.32877e+01    9.17653e-01
   Constr. rmsd
    2.93820e-06

           Step           Time         Lambda
          16600        8.30000        0.00000

   Energies (kJ/mol)
          Angle    Proper Dih.  Improper Dih.          LJ-14     Coulomb-14
    6.62327e+01    3.52525e+01    2.53724e+01   -8.74187e+01    0.00000e+00
        LJ (SR)        LJ (LR)   Coulomb (SR)   Coulomb (LR)     WAXS Debye
    2.93840e+00    4.95855e-07    0.00000e+00    0.00000e+00    4.85486e+00
      Potential    Kinetic En.   Total Energy    Temperature Pressure (bar)
    4.72322e+01    1.36117e+02    1.83349e+02    9.60174e+01    1.66215e+00
   Constr. rmsd
    2.85920e-06

           Step           Time         Lambda
          16700        8.35000        0.00000

   Energies (kJ/mol)
          Angle    Proper Dih.  Improper Dih.          LJ-14     Coulomb-14
    6.96433e+01    2.97814e+01    2.28263e+01   -8.58795e+01    0.00000e+00
        LJ (SR)        LJ (LR)   Coulomb (SR)   Coulomb (LR)     WAXS Debye
    3.05328e+00    4.96962e-07    0.00000e+00    0.00000e+00    5.02506e+00
      Potential    Kinetic En.   Total Energy    Temperature Pressure (bar)
    4.44499e+01    1.40842e+02    1.85292e+02    9.93506e+01    1.08146e+00
   Constr. rmsd
    2.97505e-06

           Step           Time         Lambda
          16800        8.40000        0.00000

   Energies (kJ/mol)
          Angle    Proper Dih.  Improper Dih.          LJ-14     Coulomb-14
    7.55932e+01    3.00905e+01    2.34419e+01   -9.20856e+01    0.00000e+00
        LJ (SR)        LJ (LR)   Coulomb (SR)   Coulomb (LR)     WAXS Debye
    4.82442e+00    4.89128e-07    0.00000e+00    0.00000e+00    5.29817e+00
      Potential    Kinetic En.   Total Energy    Temperature Pressure (bar)
    4.71626e+01    1.32620e+02    1.79782e+02    9.35507e+01    1.21540e+00
   Constr. rmsd
    2.73961e-06

           Step           Time         Lambda
          16900        8.45000        0.00000

   Energies (kJ/mol)
          Angle    Proper Dih.  Improper Dih.          LJ-14     Coulomb-14
    6.47866e+01    2.89321e+01    2.15251e+01   -9.18671e+01    0.00000e+00
        LJ (SR)        LJ (LR)   Coulomb (SR)   Coulomb (LR)     WAXS Debye
    5.96834e+00    0.00000e+00    0.00000e+00    0.00000e+00    4.99344e+00
      Potential    Kinetic En.   Total Energy    Temperature Pressure (bar)
    3.43385e+01    1.48555e+02    1.82894e+02    1.04792e+02    1.58756e+00
   Constr. rmsd
    2.63862e-06

           Step           Time         Lambda
          17000        8.50000        0.00000

   Energies (kJ/mol)
          Angle    Proper Dih.  Improper Dih.          LJ-14     Coulomb-14
    6.45191e+01    2.92855e+01    2.04485e+01   -9.08241e+01    0.00000e+00
        LJ (SR)        LJ (LR)   Coulomb (SR)   Coulomb (LR)     WAXS Debye
    2.29799e+00    0.00000e+00    0.00000e+00    0.00000e+00    4.44224e+00
      Potential    Kinetic En.   Total Energy    Temperature Pressure (bar)
    3.01693e+01    1.45077e+02    1.75246e+02    1.02338e+02   -1.23164e+00
   Constr. rmsd
    3.00611e-06

           Step           Time         Lambda
          17100        8.55000        0.00000

   Energies (kJ/mol)
          Angle    Proper Dih.  Improper Dih.          LJ-14     Coulomb-14
    5.29730e+01    3.05162e+01    2.80024e+01   -9.17283e+01    0.00000e+00
        LJ (SR)        LJ (LR)   Coulomb (SR)   Coulomb (LR)     WAXS Debye
    2.35279e+00    5.08072e-07    0.00000e+00    0.00000e+00    4.48786e+00
      Potential    Kinetic En.   Total Energy    Temperature Pressure (bar)
    2.66039e+01    1.43180e+02    1.69784e+02    1.01000e+02   -3.22013e-01
   Constr. rmsd
    2.96949e-06

           Step           Time         Lambda
          17200        8.60000        0.00000

   Energies (kJ/mol)
          Angle    Proper Dih.  Improper Dih.          LJ-14     Coulomb-14
    6.22096e+01    2.87054e+01    1.88121e+01   -9.23682e+01    0.00000e+00
        LJ (SR)        LJ (LR)   Coulomb (SR)   Coulomb (LR)     WAXS Debye
    4.61152e+00    0.00000e+00    0.00000e+00    0.00000e+00    4.44808e+00
      Potential    Kinetic En.   Total Energy    Temperature Pressure (bar)
    2.64185e+01    1.33350e+02    1.59768e+02    9.40657e+01   -6.41779e-01
   Constr. rmsd
    3.05574e-06

           Step           Time         Lambda
          17300        8.65000        0.00000

   Energies (kJ/mol)
          Angle    Proper Dih.  Improper Dih.          LJ-14     Coulomb-14
    6.28304e+01    2.83319e+01    2.29508e+01   -8.91468e+01    0.00000e+00
        LJ (SR)        LJ (LR)   Coulomb (SR)   Coulomb (LR)     WAXS Debye
    1.64617e+00    0.00000e+00    0.00000e+00    0.00000e+00    4.41834e+00
      Potential    Kinetic En.   Total Energy    Temperature Pressure (bar)
    3.10307e+01    1.32566e+02    1.63597e+02    9.35127e+01   -2.07252e+00
   Constr. rmsd
    3.14494e-06

           Step           Time         Lambda
          17400        8.70000        0.00000

   Energies (kJ/mol)
          Angle    Proper Dih.  Improper Dih.          LJ-14     Coulomb-14
    6.45248e+01    2.75560e+01    2.29146e+01   -9.17570e+01    0.00000e+00
        LJ (SR)        LJ (LR)   Coulomb (SR)   Coulomb (LR)     WAXS Debye
    2.43615e+00    4.90871e-07    0.00000e+00    0.00000e+00    4.78460e+00
      Potential    Kinetic En.   Total Energy    Temperature Pressure (bar)
    3.04592e+01    1.45081e+02    1.75540e+02    1.02341e+02   -4.61764e-01
   Constr. rmsd
    3.00081e-06

           Step           Time         Lambda
          17500        8.75000        0.00000

   Energies (kJ/mol)
          Angle    Proper Dih.  Improper Dih.          LJ-14     Coulomb-14
    6.64641e+01    3.10408e+01    2.55433e+01   -9.05155e+01    0.00000e+00
        LJ (SR)        LJ (LR)   Coulomb (SR)   Coulomb (LR)     WAXS Debye
    2.16056e+00    0.00000e+00    0.00000e+00    0.00000e+00    4.94097e+00
      Potential    Kinetic En.   Total Energy    Temperature Pressure (bar)
    3.96343e+01    1.38120e+02    1.77755e+02    9.74308e+01    1.01280e-03
   Constr. rmsd
    2.84428e-06

           Step           Time         Lambda
          17600        8.80000        0.00000

   Energies (kJ/mol)
          Angle    Proper Dih.  Improper Dih.          LJ-14     Coulomb-14
    6.94646e+01    3.01513e+01    1.85902e+01   -9.60015e+01    0.00000e+00
        LJ (SR)        LJ (LR)   Coulomb (SR)   Coulomb (LR)     WAXS Debye
    3.90283e+00    0.00000e+00    0.00000e+00    0.00000e+00    4.99464e+00
      Potential    Kinetic En.   Total Energy    Temperature Pressure (bar)
    3.11021e+01    1.40305e+02    1.71407e+02    9.89720e+01   -1.09925e+00
   Constr. rmsd
    2.66216e-06

           Step           Time         Lambda
          17700        8.85000        0.00000

   Energies (kJ/mol)
          Angle    Proper Dih.  Improper Dih.          LJ-14     Coulomb-14
    5.73915e+01    2.99522e+01    2.06416e+01   -9.44574e+01    0.00000e+00
        LJ (SR)        LJ (LR)   Coulomb (SR)   Coulomb (LR)     WAXS Debye
    2.54980e+00    4.80728e-07    0.00000e+00    0.00000e+00    4.84545e+00
      Potential    Kinetic En.   Total Energy    Temperature Pressure (bar)
    2.09232e+01    1.46688e+02    1.67612e+02    1.03475e+02    6.22702e-01
   Constr. rmsd
    2.67631e-06

           Step           Time         Lambda
          17800        8.90000        0.00000

   Energies (kJ/mol)
          Angle    Proper Dih.  Improper Dih.          LJ-14     Coulomb-14
    6.46435e+01    3.22018e+01    2.25375e+01   -9.23028e+01    0.00000e+00
        LJ (SR)        LJ (LR)   Coulomb (SR)   Coulomb (LR)     WAXS Debye
    4.92675e+00    0.00000e+00    0.00000e+00    0.00000e+00    4.82936e+00
      Potential    Kinetic En.   Total Energy    Temperature Pressure (bar)
    3.68360e+01    1.27088e+02    1.63924e+02    8.96486e+01   -2.08982e+00
   Constr. rmsd
    2.93498e-06

           Step           Time         Lambda
          17900        8.95000        0.00000

   Energies (kJ/mol)
          Angle    Proper Dih.  Improper Dih.          LJ-14     Coulomb-14
    6.43667e+01    3.12931e+01    1.84152e+01   -9.07902e+01    0.00000e+00
        LJ (SR)        LJ (LR)   Coulomb (SR)   Coulomb (LR)     WAXS Debye
    3.96195e+00    0.00000e+00    0.00000e+00    0.00000e+00    5.07100e+00
      Potential    Kinetic En.   Total Energy    Temperature Pressure (bar)
    3.23177e+01    1.34582e+02    1.66900e+02    9.49352e+01   -3.16061e-01
   Constr. rmsd
    3.22475e-06

           Step           Time         Lambda
          18000        9.00000        0.00000

   Energies (kJ/mol)
          Angle    Proper Dih.  Improper Dih.          LJ-14     Coulomb-14
    6.96882e+01    2.85582e+01    2.01553e+01   -8.90992e+01    0.00000e+00
        LJ (SR)        LJ (LR)   Coulomb (SR)   Coulomb (LR)     WAXS Debye
    2.95930e+00    4.72412e-07    0.00000e+00    0.00000e+00    5.08292e+00
      Potential    Kinetic En.   Total Energy    Temperature Pressure (bar)
    3.73447e+01    1.34863e+02    1.72208e+02    9.51331e+01   -1.12376e+00
   Constr. rmsd
    3.00494e-06

           Step           Time         Lambda
          18100        9.05000        0.00000

   Energies (kJ/mol)
          Angle    Proper Dih.  Improper Dih.          LJ-14     Coulomb-14
    6.69684e+01    3.27101e+01    1.76460e+01   -8.92564e+01    0.00000e+00
        LJ (SR)        LJ (LR)   Coulomb (SR)   Coulomb (LR)     WAXS Debye
    3.44366e+00    0.00000e+00    0.00000e+00    0.00000e+00    5.19733e+00
      Potential    Kinetic En.   Total Energy    Temperature Pressure (bar)
    3.67090e+01    1.35512e+02    1.72221e+02    9.55912e+01   -1.30293e+00
   Constr. rmsd
    2.92942e-06

           Step           Time         Lambda
          18200        9.10000        0.00000

   Energies (kJ/mol)
          Angle    Proper Dih.  Improper Dih.          LJ-14     Coulomb-14
    6.43102e+01    3.23190e+01    2.35248e+01   -9.06472e+01    0.00000e+00
        LJ (SR)        LJ (LR)   Coulomb (SR)   Coulomb (LR)     WAXS Debye
    4.53468e+00    0.00000e+00    0.00000e+00    0.00000e+00    5.09053e+00
      Potential    Kinetic En.   Total Energy    Temperature Pressure (bar)
    3.91320e+01    1.22909e+02    1.62041e+02    8.67008e+01   -3.05769e-02
   Constr. rmsd
    2.64293e-06

           Step           Time         Lambda
          18300        9.15000        0.00000

   Energies (kJ/mol)
          Angle    Proper Dih.  Improper Dih.          LJ-14     Coulomb-14
    6.30106e+01    3.08298e+01    3.13869e+01   -9.27805e+01    0.00000e+00
        LJ (SR)        LJ (LR)   Coulomb (SR)   Coulomb (LR)     WAXS Debye
    4.86503e+00    4.96147e-07    0.00000e+00    0.00000e+00    4.52104e+00
      Potential    Kinetic En.   Total Energy    Temperature Pressure (bar)
    4.18328e+01    1.21590e+02    1.63423e+02    8.57704e+01   -6.60348e-01
   Constr. rmsd
    2.63555e-06

           Step           Time         Lambda
          18400        9.20000        0.00000

   Energies (kJ/mol)
          Angle    Proper Dih.  Improper Dih.          LJ-14     Coulomb-14
    6.57833e+01    3.00016e+01    2.00224e+01   -9.36523e+01    0.00000e+00
        LJ (SR)        LJ (LR)   Coulomb (SR)   Coulomb (LR)     WAXS Debye
    2.72807e+00    0.00000e+00    0.00000e+00    0.00000e+00    4.16962e+00
      Potential    Kinetic En.   Total Energy    Temperature Pressure (bar)
    2.90527e+01    1.30394e+02    1.59447e+02    9.19809e+01   -9.16505e-01
   Constr. rmsd
    2.72734e-06

           Step           Time         Lambda
          18500        9.25000        0.00000

   Energies (kJ/mol)
          Angle    Proper Dih.  Improper Dih.          LJ-14     Coulomb-14
    5.86984e+01    2.81599e+01    2.78604e+01   -9.09167e+01    0.00000e+00
        LJ (SR)        LJ (LR)   Coulomb (SR)   Coulomb (LR)     WAXS Debye
    4.06873e+00    0.00000e+00    0.00000e+00    0.00000e+00    4.22210e+00
      Potential    Kinetic En.   Total Energy    Temperature Pressure (bar)
    3.20928e+01    1.31418e+02    1.63511e+02    9.27029e+01    1.03818e+00
   Constr. rmsd
    2.72469e-06

           Step           Time         Lambda
          18600        9.30000        0.00000

   Energies (kJ/mol)
          Angle    Proper Dih.  Improper Dih.          LJ-14     Coulomb-14
    6.70968e+01    3.06015e+01    2.09132e+01   -8.74749e+01    0.00000e+00
        LJ (SR)        LJ (LR)   Coulomb (SR)   Coulomb (LR)     WAXS Debye
    4.41282e+00    4.85949e-07    0.00000e+00    0.00000e+00    4.39368e+00
      Potential    Kinetic En.   Total Energy    Temperature Pressure (bar)
    3.99431e+01    1.21050e+02    1.60994e+02    8.53897e+01    7.17951e-02
   Constr. rmsd
    2.73743e-06

           Step           Time         Lambda
          18700        9.35000        0.00000

   Energies (kJ/mol)
          Angle    Proper Dih.  Improper Dih.          LJ-14     Coulomb-14
    6.22188e+01    3.33634e+01    1.89395e+01   -9.13718e+01    0.00000e+00
        LJ (SR)        LJ (LR)   Coulomb (SR)   Coulomb (LR)     WAXS Debye
    6.05567e+00    4.74765e-07    0.00000e+00    0.00000e+00    4.85726e+00
      Potential    Kinetic En.   Total Energy    Temperature Pressure (bar)
    3.40628e+01    1.18013e+02    1.52076e+02    8.32473e+01    3.64932e-01
   Constr. rmsd
    2.93776e-06

           Step           Time         Lambda
          18800        9.40000        0.00000

   Energies (kJ/mol)
          Angle    Proper Dih.  Improper Dih.          LJ-14     Coulomb-14
    6.56582e+01    3.37718e+01    2.14773e+01   -8.80279e+01    0.00000e+00
        LJ (SR)        LJ (LR)   Coulomb (SR)   Coulomb (LR)     WAXS Debye
    3.91058e+00    4.73136e-07    0.00000e+00    0.00000e+00    5.08254e+00
      Potential    Kinetic En.   Total Energy    Temperature Pressure (bar)
    4.18726e+01    1.07706e+02    1.49579e+02    7.59766e+01   -1.06432e+00
   Constr. rmsd
    2.69729e-06

           Step           Time         Lambda
          18900        9.45000        0.00000

   Energies (kJ/mol)
          Angle    Proper Dih.  Improper Dih.          LJ-14     Coulomb-14
    6.49218e+01    3.07677e+01    1.67684e+01   -9.07958e+01    0.00000e+00
        LJ (SR)        LJ (LR)   Coulomb (SR)   Coulomb (LR)     WAXS Debye
    2.62086e+00    4.77913e-07    0.00000e+00    0.00000e+00    5.55285e+00
      Potential    Kinetic En.   Total Energy    Temperature Pressure (bar)
    2.98358e+01    1.23359e+02    1.53195e+02    8.70183e+01   -1.29765e+00
   Constr. rmsd
    2.65882e-06

           Step           Time         Lambda
          19000        9.50000        0.00000

   Energies (kJ/mol)
          Angle    Proper Dih.  Improper Dih.          LJ-14     Coulomb-14
    6.08746e+01    3.12543e+01    1.93168e+01   -9.19119e+01    0.00000e+00
        LJ (SR)        LJ (LR)   Coulomb (SR)   Coulomb (LR)     WAXS Debye
    4.25583e+00    0.00000e+00    0.00000e+00    0.00000e+00    6.10112e+00
      Potential    Kinetic En.   Total Energy    Temperature Pressure (bar)
    2.98907e+01    1.31610e+02    1.61501e+02    9.28387e+01   -2.29730e+00
   Constr. rmsd
    2.63762e-06

           Step           Time         Lambda
          19100        9.55000        0.00000

   Energies (kJ/mol)
          Angle    Proper Dih.  Improper Dih.          LJ-14     Coulomb-14
    6.46600e+01    3.03065e+01    1.50427e+01   -9.35663e+01    0.00000e+00
        LJ (SR)        LJ (LR)   Coulomb (SR)   Coulomb (LR)     WAXS Debye
    1.38610e+00    0.00000e+00    0.00000e+00    0.00000e+00    6.68486e+00
      Potential    Kinetic En.   Total Energy    Temperature Pressure (bar)
    2.45139e+01    1.37805e+02    1.62319e+02    9.72086e+01   -2.61398e+00
   Constr. rmsd
    2.85209e-06

           Step           Time         Lambda
          19200        9.60000        0.00000

   Energies (kJ/mol)
          Angle    Proper Dih.  Improper Dih.          LJ-14     Coulomb-14
    5.99334e+01    3.11771e+01    2.01435e+01   -9.39199e+01    0.00000e+00
        LJ (SR)        LJ (LR)   Coulomb (SR)   Coulomb (LR)     WAXS Debye
    2.83118e+00    4.74984e-07    0.00000e+00    0.00000e+00    6.82596e+00
      Potential    Kinetic En.   Total Energy    Temperature Pressure (bar)
    2.69913e+01    1.33760e+02    1.60751e+02    9.43548e+01   -3.14224e+00
   Constr. rmsd
    2.76962e-06

           Step           Time         Lambda
          19300        9.65000        0.00000

   Energies (kJ/mol)
          Angle    Proper Dih.  Improper Dih.          LJ-14     Coulomb-14
    6.50960e+01    2.89367e+01    1.22707e+01   -9.19847e+01    0.00000e+00
        LJ (SR)        LJ (LR)   Coulomb (SR)   Coulomb (LR)     WAXS Debye
    4.39082e+00    0.00000e+00    0.00000e+00    0.00000e+00    6.47173e+00
      Potential    Kinetic En.   Total Energy    Temperature Pressure (bar)
    2.51812e+01    1.33553e+02    1.58734e+02    9.42091e+01   -2.71816e+00
   Constr. rmsd
    2.98581e-06

           Step           Time         Lambda
          19400        9.70000        0.00000

   Energies (kJ/mol)
          Angle    Proper Dih.  Improper Dih.          LJ-14     Coulomb-14
    5.31983e+01    2.83221e+01    1.70744e+01   -8.83862e+01    0.00000e+00
        LJ (SR)        LJ (LR)   Coulomb (SR)   Coulomb (LR)     WAXS Debye
    2.76669e+00    0.00000e+00    0.00000e+00    0.00000e+00    5.98604e+00
      Potential    Kinetic En.   Total Energy    Temperature Pressure (bar)
    1.89613e+01    1.38371e+02    1.57332e+02    9.76076e+01   -2.84569e+00
   Constr. rmsd
    2.88472e-06

           Step           Time         Lambda
          19500        9.75000        0.00000

   Energies (kJ/mol)
          Angle    Proper Dih.  Improper Dih.          LJ-14     Coulomb-14
    6.04414e+01    2.73657e+01    1.85081e+01   -9.55574e+01    0.00000e+00
        LJ (SR)        LJ (LR)   Coulomb (SR)   Coulomb (LR)     WAXS Debye
    2.91569e+00    4.91015e-07    0.00000e+00    0.00000e+00    5.59592e+00
      Potential    Kinetic En.   Total Energy    Temperature Pressure (bar)
    1.92694e+01    1.39838e+02    1.59107e+02    9.86424e+01   -1.50843e+00
   Constr. rmsd
    3.25641e-06

           Step           Time         Lambda
          19600        9.80000        0.00000

   Energies (kJ/mol)
          Angle    Proper Dih.  Improper Dih.          LJ-14     Coulomb-14
    7.03794e+01    3.12334e+01    2.59684e+01   -9.66722e+01    0.00000e+00
        LJ (SR)        LJ (LR)   Coulomb (SR)   Coulomb (LR)     WAXS Debye
    4.34055e+00    0.00000e+00    0.00000e+00    0.00000e+00    5.17134e+00
      Potential    Kinetic En.   Total Energy    Temperature Pressure (bar)
    4.04209e+01    1.24670e+02    1.65091e+02    8.79433e+01   -6.64980e-01
   Constr. rmsd
    2.87401e-06

           Step           Time         Lambda
          19700        9.85000        0.00000

   Energies (kJ/mol)
          Angle    Proper Dih.  Improper Dih.          LJ-14     Coulomb-14
    6.26447e+01    3.52887e+01    2.30270e+01   -9.53150e+01    0.00000e+00
        LJ (SR)        LJ (LR)   Coulomb (SR)   Coulomb (LR)     WAXS Debye
    4.64925e+00    0.00000e+00    0.00000e+00    0.00000e+00    4.86636e+00
      Potential    Kinetic En.   Total Energy    Temperature Pressure (bar)
    3.51610e+01    1.23066e+02    1.58227e+02    8.68113e+01   -1.83292e+00
   Constr. rmsd
    2.66480e-06

           Step           Time         Lambda
          19800        9.90000        0.00000

   Energies (kJ/mol)
          Angle    Proper Dih.  Improper Dih.          LJ-14     Coulomb-14
    5.87254e+01    3.20635e+01    1.94070e+01   -9.69653e+01    0.00000e+00
        LJ (SR)        LJ (LR)   Coulomb (SR)   Coulomb (LR)     WAXS Debye
    3.19442e+00    4.99443e-07    0.00000e+00    0.00000e+00    4.47734e+00
      Potential    Kinetic En.   Total Energy    Temperature Pressure (bar)
    2.09023e+01    1.27310e+02    1.48213e+02    8.98053e+01   -8.27784e-01
   Constr. rmsd
    2.57620e-06

           Step           Time         Lambda
          19900        9.95000        0.00000

   Energies (kJ/mol)
          Angle    Proper Dih.  Improper Dih.          LJ-14     Coulomb-14
    5.88412e+01    3.30500e+01    1.69631e+01   -9.93697e+01    0.00000e+00
        LJ (SR)        LJ (LR)   Coulomb (SR)   Coulomb (LR)     WAXS Debye
    3.24387e+00    0.00000e+00    0.00000e+00    0.00000e+00    4.24031e+00
      Potential    Kinetic En.   Total Energy    Temperature Pressure (bar)
    1.69688e+01    1.28967e+02    1.45936e+02    9.09740e+01   -1.53501e+00
   Constr. rmsd
    2.80110e-06

           Step           Time         Lambda
          20000       10.00000        0.00000

   Energies (kJ/mol)
          Angle    Proper Dih.  Improper Dih.          LJ-14     Coulomb-14
    6.62525e+01    2.98504e+01    1.81578e+01   -1.00715e+02    0.00000e+00
        LJ (SR)        LJ (LR)   Coulomb (SR)   Coulomb (LR)     WAXS Debye
    3.02141e+00    0.00000e+00    0.00000e+00    0.00000e+00    4.01106e+00
      Potential    Kinetic En.   Total Energy    Temperature Pressure (bar)
    2.05783e+01    1.28453e+02    1.49031e+02    9.06114e+01   -9.56603e-01
   Constr. rmsd
    3.04373e-06

           Step           Time         Lambda
          20100       10.05000        0.00000

   Energies (kJ/mol)
          Angle    Proper Dih.  Improper Dih.          LJ-14     Coulomb-14
    6.42492e+01    2.90972e+01    1.78082e+01   -1.02015e+02    0.00000e+00
        LJ (SR)        LJ (LR)   Coulomb (SR)   Coulomb (LR)     WAXS Debye
    3.34950e+00    5.02761e-07    0.00000e+00    0.00000e+00    3.79298e+00
      Potential    Kinetic En.   Total Energy    Temperature Pressure (bar)
    1.62816e+01    1.31588e+02    1.47869e+02    9.28227e+01   -1.36623e+00
   Constr. rmsd
    2.67920e-06

           Step           Time         Lambda
          20200       10.10000        0.00000

   Energies (kJ/mol)
          Angle    Proper Dih.  Improper Dih.          LJ-14     Coulomb-14
    5.81649e+01    2.74857e+01    1.51928e+01   -9.75067e+01    0.00000e+00
        LJ (SR)        LJ (LR)   Coulomb (SR)   Coulomb (LR)     WAXS Debye
    2.74156e+00    0.00000e+00    0.00000e+00    0.00000e+00    3.65632e+00
      Potential    Kinetic En.   Total Energy    Temperature Pressure (bar)
    9.73458e+00    1.22325e+02    1.32059e+02    8.62884e+01   -1.34535e+00
   Constr. rmsd
    2.89040e-06

           Step           Time         Lambda
          20300       10.15000        0.00000

   Energies (kJ/mol)
          Angle    Proper Dih.  Improper Dih.          LJ-14     Coulomb-14
    7.11602e+01    3.15268e+01    1.69113e+01   -9.62980e+01    0.00000e+00
        LJ (SR)        LJ (LR)   Coulomb (SR)   Coulomb (LR)     WAXS Debye
    3.65631e+00    0.00000e+00    0.00000e+00    0.00000e+00    3.54725e+00
      Potential    Kinetic En.   Total Energy    Temperature Pressure (bar)
    3.05038e+01    1.18244e+02    1.48748e+02    8.34101e+01   -7.77000e-01
   Constr. rmsd
    2.74308e-06

           Step           Time         Lambda
          20400       10.20000        0.00000

   Energies (kJ/mol)
          Angle    Proper Dih.  Improper Dih.          LJ-14     Coulomb-14
    6.37345e+01    3.42608e+01    2.08630e+01   -9.49570e+01    0.00000e+00
        LJ (SR)        LJ (LR)   Coulomb (SR)   Coulomb (LR)     WAXS Debye
    3.55087e+00    5.24744e-07    0.00000e+00    0.00000e+00    3.26747e+00
      Potential    Kinetic En.   Total Energy    Temperature Pressure (bar)
    3.07196e+01    1.16034e+02    1.46753e+02    8.18508e+01   -8.71532e-01
   Constr. rmsd
    2.65748e-06

           Step           Time         Lambda
          20500       10.25000        0.00000

   Energies (kJ/mol)
          Angle    Proper Dih.  Improper Dih.          LJ-14     Coulomb-14
    6.16356e+01    2.92332e+01    1.70778e+01   -9.23776e+01    0.00000e+00
        LJ (SR)        LJ (LR)   Coulomb (SR)   Coulomb (LR)     WAXS Debye
    3.48651e+00    0.00000e+00    0.00000e+00    0.00000e+00    3.12687e+00
      Potential    Kinetic En.   Total Energy    Temperature Pressure (bar)
    2.21824e+01    1.23580e+02    1.45763e+02    8.71742e+01   -1.48040e-01
   Constr. rmsd
    2.80303e-06

           Step           Time         Lambda
          20600       10.30000        0.00000

   Energies (kJ/mol)
          Angle    Proper Dih.  Improper Dih.          LJ-14     Coulomb-14
    6.22230e+01    3.25893e+01    2.13005e+01   -9.82887e+01    0.00000e+00
        LJ (SR)        LJ (LR)   Coulomb (SR)   Coulomb (LR)     WAXS Debye
    2.42153e+00    0.00000e+00    0.00000e+00    0.00000e+00    3.27698e+00
      Potential    Kinetic En.   Total Energy    Temperature Pressure (bar)
    2.35226e+01    1.26192e+02    1.49715e+02    8.90167e+01    2.67243e-03
   Constr. rmsd
    2.63142e-06

           Step           Time         Lambda
          20700       10.35000        0.00000

   Energies (kJ/mol)
          Angle    Proper Dih.  Improper Dih.          LJ-14     Coulomb-14
    6.77479e+01    3.22755e+01    2.19766e+01   -9.80260e+01    0.00000e+00
        LJ (SR)        LJ (LR)   Coulomb (SR)   Coulomb (LR)     WAXS Debye
    2.13217e+00    5.18780e-07    0.00000e+00    0.00000e+00    3.37439e+00
      Potential    Kinetic En.   Total Energy    Temperature Pressure (bar)
    2.94806e+01    1.13867e+02    1.43348e+02    8.03224e+01   -7.65454e-01
   Constr. rmsd
    2.87151e-06

           Step           Time         Lambda
          20800       10.40000        0.00000

   Energies (kJ/mol)
          Angle    Proper Dih.  Improper Dih.          LJ-14     Coulomb-14
    6.36040e+01    3.29875e+01    1.76819e+01   -9.41959e+01    0.00000e+00
        LJ (SR)        LJ (LR)   Coulomb (SR)   Coulomb (LR)     WAXS Debye
    2.18784e+00    5.02480e-07    0.00000e+00    0.00000e+00    3.71736e+00
      Potential    Kinetic En.   Total Energy    Temperature Pressure (bar)
    2.59827e+01    1.14365e+02    1.40348e+02    8.06741e+01    1.15632e+00
   Constr. rmsd
    2.68690e-06

           Step           Time         Lambda
          20900       10.45000        0.00000

   Energies (kJ/mol)
          Angle    Proper Dih.  Improper Dih.          LJ-14     Coulomb-14
    6.21030e+01    3.22773e+01    1.70463e+01   -9.91020e+01    0.00000e+00
        LJ (SR)        LJ (LR)   Coulomb (SR)   Coulomb (LR)     WAXS Debye
    2.12273e+00    5.17134e-07    0.00000e+00    0.00000e+00    3.95050e+00
      Potential    Kinetic En.   Total Energy    Temperature Pressure (bar)
    1.83979e+01    1.24980e+02    1.43378e+02    8.81616e+01    1.10772e+00
   Constr. rmsd
    2.86247e-06

           Step           Time         Lambda
          21000       10.50000        0.00000

   Energies (kJ/mol)
          Angle    Proper Dih.  Improper Dih.          LJ-14     Coulomb-14
    4.90808e+01    2.91101e+01    1.30056e+01   -9.61790e+01    0.00000e+00
        LJ (SR)        LJ (LR)   Coulomb (SR)   Coulomb (LR)     WAXS Debye
    3.06527e+00    5.02058e-07    0.00000e+00    0.00000e+00    3.76434e+00
      Potential    Kinetic En.   Total Energy    Temperature Pressure (bar)
    1.84708e+00    1.35132e+02    1.36979e+02    9.53228e+01    1.45203e+00
   Constr. rmsd
    3.05585e-06

           Step           Time         Lambda
          21100       10.55000        0.00000

   Energies (kJ/mol)
          Angle    Proper Dih.  Improper Dih.          LJ-14     Coulomb-14
    5.63387e+01    3.08845e+01    2.00350e+01   -9.80916e+01    0.00000e+00
        LJ (SR)        LJ (LR)   Coulomb (SR)   Coulomb (LR)     WAXS Debye
    2.29091e+00    0.00000e+00    0.00000e+00    0.00000e+00    3.19980e+00
      Potential    Kinetic En.   Total Energy    Temperature Pressure (bar)
    1.46573e+01    1.32422e+02    1.47079e+02    9.34111e+01    4.52687e-01
   Constr. rmsd
    2.73147e-06

           Step           Time         Lambda
          21200       10.60000        0.00000

   Energies (kJ/mol)
          Angle    Proper Dih.  Improper Dih.          LJ-14     Coulomb-14
    5.54298e+01    3.35086e+01    1.84739e+01   -9.79756e+01    0.00000e+00
        LJ (SR)        LJ (LR)   Coulomb (SR)   Coulomb (LR)     WAXS Debye
    3.84786e+00    0.00000e+00    0.00000e+00    0.00000e+00    3.03844e+00
      Potential    Kinetic En.   Total Energy    Temperature Pressure (bar)
    1.63230e+01    1.33386e+02    1.49709e+02    9.40913e+01    1.80733e-01
   Constr. rmsd
    2.76498e-06

           Step           Time         Lambda
          21300       10.65000        0.00000

   Energies (kJ/mol)
          Angle    Proper Dih.  Improper Dih.          LJ-14     Coulomb-14
    5.46497e+01    3.67229e+01    2.12552e+01   -1.00465e+02    0.00000e+00
        LJ (SR)        LJ (LR)   Coulomb (SR)   Coulomb (LR)     WAXS Debye
    2.20423e+00    5.15526e-07    0.00000e+00    0.00000e+00    2.89131e+00
      Potential    Kinetic En.   Total Energy    Temperature Pressure (bar)
    1.72584e+01    1.28848e+02    1.46106e+02    9.08901e+01    3.92143e-01
   Constr. rmsd
    2.91512e-06

           Step           Time         Lambda
          21400       10.70000        0.00000

   Energies (kJ/mol)
          Angle    Proper Dih.  Improper Dih.          LJ-14     Coulomb-14
    5.98353e+01    3.48423e+01    1.35502e+01   -9.45500e+01    0.00000e+00
        LJ (SR)        LJ (LR)   Coulomb (SR)   Coulomb (LR)     WAXS Debye
    4.73135e+00    0.00000e+00    0.00000e+00    0.00000e+00    2.94644e+00
      Potential    Kinetic En.   Total Energy    Temperature Pressure (bar)
    2.13556e+01    1.21882e+02    1.43237e+02    8.59760e+01    3.85024e-01
   Constr. rmsd
    2.59861e-06

           Step           Time         Lambda
          21500       10.75000        0.00000

   Energies (kJ/mol)
          Angle    Proper Dih.  Improper Dih.          LJ-14     Coulomb-14
    5.86528e+01    3.65110e+01    1.54081e+01   -9.71758e+01    0.00000e+00
        LJ (SR)        LJ (LR)   Coulomb (SR)   Coulomb (LR)     WAXS Debye
    3.73715e+00    0.00000e+00    0.00000e+00    0.00000e+00    3.05209e+00
      Potential    Kinetic En.   Total Energy    Temperature Pressure (bar)
    2.01853e+01    1.09787e+02    1.29973e+02    7.74447e+01    1.51533e+00
   Constr. rmsd
    2.67458e-06

           Step           Time         Lambda
          21600       10.80000        0.00000

   Energies (kJ/mol)
          Angle    Proper Dih.  Improper Dih.          LJ-14     Coulomb-14
    5.55281e+01    3.30701e+01    1.27806e+01   -9.27145e+01    0.00000e+00
        LJ (SR)        LJ (LR)   Coulomb (SR)   Coulomb (LR)     WAXS Debye
    3.18446e+00    5.25789e-07    0.00000e+00    0.00000e+00    2.92522e+00
      Potential    Kinetic En.   Total Energy    Temperature Pressure (bar)
    1.47739e+01    1.08995e+02    1.23769e+02    7.68859e+01    1.09009e-01
   Constr. rmsd
    2.72916e-06

           Step           Time         Lambda
          21700       10.85000        0.00000

   Energies (kJ/mol)
          Angle    Proper Dih.  Improper Dih.          LJ-14     Coulomb-14
    4.46736e+01    3.57706e+01    1.59736e+01   -9.49114e+01    0.00000e+00
        LJ (SR)        LJ (LR)   Coulomb (SR)   Coulomb (LR)     WAXS Debye
    1.68639e+00    0.00000e+00    0.00000e+00    0.00000e+00    2.75803e+00
      Potential    Kinetic En.   Total Energy    Temperature Pressure (bar)
    5.95079e+00    1.14797e+02    1.20748e+02    8.09788e+01   -1.04993e+00
   Constr. rmsd
    3.08805e-06

           Step           Time         Lambda
          21800       10.90000        0.00000

   Energies (kJ/mol)
          Angle    Proper Dih.  Improper Dih.          LJ-14     Coulomb-14
    4.99323e+01    3.71276e+01    1.63656e+01   -9.35017e+01    0.00000e+00
        LJ (SR)        LJ (LR)   Coulomb (SR)   Coulomb (LR)     WAXS Debye
    1.54961e+00    0.00000e+00    0.00000e+00    0.00000e+00    2.77501e+00
      Potential    Kinetic En.   Total Energy    Temperature Pressure (bar)
    1.42484e+01    1.10472e+02    1.24720e+02    7.79275e+01   -1.04530e+00
   Constr. rmsd
    2.70572e-06

           Step           Time         Lambda
          21900       10.95000        0.00000

   Energies (kJ/mol)
          Angle    Proper Dih.  Improper Dih.          LJ-14     Coulomb-14
    5.60953e+01    3.56007e+01    1.83256e+01   -9.45202e+01    0.00000e+00
        LJ (SR)        LJ (LR)   Coulomb (SR)   Coulomb (LR)     WAXS Debye
    2.45859e+00    5.28948e-07    0.00000e+00    0.00000e+00    2.77463e+00
      Potential    Kinetic En.   Total Energy    Temperature Pressure (bar)
    2.07345e+01    1.09447e+02    1.30182e+02    7.72047e+01   -3.26407e-01
   Constr. rmsd
    2.66219e-06

           Step           Time         Lambda
          22000       11.00000        0.00000

   Energies (kJ/mol)
          Angle    Proper Dih.  Improper Dih.          LJ-14     Coulomb-14
    4.41644e+01    3.52561e+01    1.82738e+01   -9.20526e+01    0.00000e+00
        LJ (SR)        LJ (LR)   Coulomb (SR)   Coulomb (LR)     WAXS Debye
    3.43119e+00    0.00000e+00    0.00000e+00    0.00000e+00    2.84989e+00
      Potential    Kinetic En.   Total Energy    Temperature Pressure (bar)
    1.19228e+01    1.15600e+02    1.27523e+02    8.15449e+01    6.92939e-01
   Constr. rmsd
    2.76659e-06

           Step           Time         Lambda
          22100       11.05000        0.00000

   Energies (kJ/mol)
          Angle    Proper Dih.  Improper Dih.          LJ-14     Coulomb-14
    5.79708e+01    3.36579e+01    1.77014e+01   -9.23538e+01    0.00000e+00
        LJ (SR)        LJ (LR)   Coulomb (SR)   Coulomb (LR)     WAXS Debye
    2.45474e+00    0.00000e+00    0.00000e+00    0.00000e+00    2.87484e+00
      Potential    Kinetic En.   Total Energy    Temperature Pressure (bar)
    2.23058e+01    1.04673e+02    1.26979e+02    7.38367e+01   -9.68814e-01
   Constr. rmsd
    2.84475e-06

           Step           Time         Lambda
          22200       11.10000        0.00000

   Energies (kJ/mol)
          Angle    Proper Dih.  Improper Dih.          LJ-14     Coulomb-14
    5.71837e+01    2.89886e+01    1.67315e+01   -9.26874e+01    0.00000e+00
        LJ (SR)        LJ (LR)   Coulomb (SR)   Coulomb (LR)     WAXS Debye
    3.18774e+00    5.21702e-07    0.00000e+00    0.00000e+00    3.01710e+00
      Potential    Kinetic En.   Total Energy    Temperature Pressure (bar)
    1.64213e+01    1.13234e+02    1.29656e+02    7.98761e+01    7.29855e-01
   Constr. rmsd
    2.96669e-06

           Step           Time         Lambda
          22300       11.15000        0.00000

   Energies (kJ/mol)
          Angle    Proper Dih.  Improper Dih.          LJ-14     Coulomb-14
    5.87976e+01    3.22468e+01    1.74063e+01   -9.74515e+01    0.00000e+00
        LJ (SR)        LJ (LR)   Coulomb (SR)   Coulomb (LR)     WAXS Debye
    3.24557e+00    0.00000e+00    0.00000e+00    0.00000e+00    3.12426e+00
      Potential    Kinetic En.   Total Energy    Temperature Pressure (bar)
    1.73690e+01    1.09994e+02    1.27363e+02    7.75904e+01    9.07576e-01
   Constr. rmsd
    2.54179e-06

           Step           Time         Lambda
          22400       11.20000        0.00000

   Energies (kJ/mol)
          Angle    Proper Dih.  Improper Dih.          LJ-14     Coulomb-14
    5.45077e+01    3.25386e+01    1.55776e+01   -9.35764e+01    0.00000e+00
        LJ (SR)        LJ (LR)   Coulomb (SR)   Coulomb (LR)     WAXS Debye
    1.83958e+00    0.00000e+00    0.00000e+00    0.00000e+00    2.79232e+00
      Potential    Kinetic En.   Total Energy    Temperature Pressure (bar)
    1.36793e+01    1.18057e+02    1.31736e+02    8.32781e+01   -4.81501e-01
   Constr. rmsd
    2.91272e-06

           Step           Time         Lambda
          22500       11.25000        0.00000

   Energies (kJ/mol)
          Angle    Proper Dih.  Improper Dih.          LJ-14     Coulomb-14
    5.52989e+01    3.52386e+01    1.60346e+01   -9.23429e+01    0.00000e+00
        LJ (SR)        LJ (LR)   Coulomb (SR)   Coulomb (LR)     WAXS Debye
    2.06999e+00    5.11343e-07    0.00000e+00    0.00000e+00    2.47083e+00
      Potential    Kinetic En.   Total Energy    Temperature Pressure (bar)
    1.87701e+01    1.21112e+02    1.39882e+02    8.54331e+01    2.59461e-02
   Constr. rmsd
    2.70398e-06

           Step           Time         Lambda
          22600       11.30000        0.00000

   Energies (kJ/mol)
          Angle    Proper Dih.  Improper Dih.          LJ-14     Coulomb-14
    5.74339e+01    3.48318e+01    1.52973e+01   -9.05962e+01    0.00000e+00
        LJ (SR)        LJ (LR)   Coulomb (SR)   Coulomb (LR)     WAXS Debye
    1.74351e+00    0.00000e+00    0.00000e+00    0.00000e+00    2.06607e+00
      Potential    Kinetic En.   Total Energy    Temperature Pressure (bar)
    2.07763e+01    1.13431e+02    1.34207e+02    8.00146e+01   -1.26230e+00
   Constr. rmsd
    2.66297e-06

           Step           Time         Lambda
          22700       11.35000        0.00000

   Energies (kJ/mol)
          Angle    Proper Dih.  Improper Dih.          LJ-14     Coulomb-14
    5.79427e+01    3.54587e+01    1.62160e+01   -9.06303e+01    0.00000e+00
        LJ (SR)        LJ (LR)   Coulomb (SR)   Coulomb (LR)     WAXS Debye
    2.58118e+00    0.00000e+00    0.00000e+00    0.00000e+00    1.84129e+00
      Potential    Kinetic En.   Total Energy    Temperature Pressure (bar)
    2.34095e+01    1.12102e+02    1.35512e+02    7.90774e+01   -4.60323e-01
   Constr. rmsd
    2.91379e-06

           Step           Time         Lambda
          22800       11.40000        0.00000

   Energies (kJ/mol)
          Angle    Proper Dih.  Improper Dih.          LJ-14     Coulomb-14
    5.75784e+01    3.54401e+01    1.29023e+01   -9.37531e+01    0.00000e+00
        LJ (SR)        LJ (LR)   Coulomb (SR)   Coulomb (LR)     WAXS Debye
    3.81100e+00    4.97809e-07    0.00000e+00    0.00000e+00    1.81645e+00
      Potential    Kinetic En.   Total Energy    Temperature Pressure (bar)
    1.77952e+01    1.24742e+02    1.42537e+02    8.79938e+01    8.45439e-01
   Constr. rmsd
    2.75547e-06

           Step           Time         Lambda
          22900       11.45000        0.00000

   Energies (kJ/mol)
          Angle    Proper Dih.  Improper Dih.          LJ-14     Coulomb-14
    5.90974e+01    3.16693e+01    2.03416e+01   -9.40533e+01    0.00000e+00
        LJ (SR)        LJ (LR)   Coulomb (SR)   Coulomb (LR)     WAXS Debye
    3.25493e+00    5.14880e-07    0.00000e+00    0.00000e+00    1.82286e+00
      Potential    Kinetic En.   Total Energy    Temperature Pressure (bar)
    2.21328e+01    1.22209e+02    1.44341e+02    8.62066e+01    8.74049e-01
   Constr. rmsd
    2.45307e-06

           Step           Time         Lambda
          23000       11.50000        0.00000

   Energies (kJ/mol)
          Angle    Proper Dih.  Improper Dih.          LJ-14     Coulomb-14
    5.80838e+01    3.04110e+01    1.74616e+01   -9.51744e+01    0.00000e+00
        LJ (SR)        LJ (LR)   Coulomb (SR)   Coulomb (LR)     WAXS Debye
    3.17247e+00    5.16250e-07    0.00000e+00    0.00000e+00    1.72695e+00
      Potential    Kinetic En.   Total Energy    Temperature Pressure (bar)
    1.56814e+01    1.33148e+02    1.48829e+02    9.39232e+01    1.33855e+00
   Constr. rmsd
    2.90925e-06

           Step           Time         Lambda
          23100       11.55000        0.00000

   Energies (kJ/mol)
          Angle    Proper Dih.  Improper Dih.          LJ-14     Coulomb-14
    6.68093e+01    3.28361e+01    1.63804e+01   -8.84698e+01    0.00000e+00
        LJ (SR)        LJ (LR)   Coulomb (SR)   Coulomb (LR)     WAXS Debye
    2.62857e+00    5.04628e-07    0.00000e+00    0.00000e+00    1.47528e+00
      Potential    Kinetic En.   Total Energy    Temperature Pressure (bar)
    3.16599e+01    1.29045e+02    1.60705e+02    9.10292e+01    1.42023e+00
   Constr. rmsd
    2.98901e-06

           Step           Time         Lambda
          23200       11.60000        0.00000

   Energies (kJ/mol)
          Angle    Proper Dih.  Improper Dih.          LJ-14     Coulomb-14
    7.76837e+01    3.45785e+01    1.73657e+01   -8.97919e+01    0.00000e+00
        LJ (SR)        LJ (LR)   Coulomb (SR)   Coulomb (LR)     WAXS Debye
    3.16666e+00    0.00000e+00    0.00000e+00    0.00000e+00    1.27069e+00
      Potential    Kinetic En.   Total Energy    Temperature Pressure (bar)
    4.42733e+01    1.19089e+02    1.63362e+02    8.40061e+01    1.12121e+00
   Constr. rmsd
    2.89588e-06

           Step           Time         Lambda
          23300       11.65000        0.00000

   Energies (kJ/mol)
          Angle    Proper Dih.  Improper Dih.          LJ-14     Coulomb-14
    7.25027e+01    3.44378e+01    1.59220e+01   -9.14217e+01    0.00000e+00
        LJ (SR)        LJ (LR)   Coulomb (SR)   Coulomb (LR)     WAXS Debye
    1.88450e+00    0.00000e+00    0.00000e+00    0.00000e+00    8.54484e-01
      Potential    Kinetic En.   Total Energy    Temperature Pressure (bar)
    3.41797e+01    1.38278e+02    1.72458e+02    9.75420e+01   -1.33372e-01
   Constr. rmsd
    2.62457e-06

           Step           Time         Lambda
          23400       11.70000        0.00000

   Energies (kJ/mol)
          Angle    Proper Dih.  Improper Dih.          LJ-14     Coulomb-14
    6.28298e+01    3.64018e+01    1.88157e+01   -8.51957e+01    0.00000e+00
        LJ (SR)        LJ (LR)   Coulomb (SR)   Coulomb (LR)     WAXS Debye
    3.32765e+00    5.09694e-07    0.00000e+00    0.00000e+00    6.99485e-01
      Potential    Kinetic En.   Total Energy    Temperature Pressure (bar)
    3.68787e+01    1.29369e+02    1.66248e+02    9.12577e+01   -2.89793e-01
   Constr. rmsd
    2.78646e-06

           Step           Time         Lambda
          23500       11.75000        0.00000

   Energies (kJ/mol)
          Angle    Proper Dih.  Improper Dih.          LJ-14     Coulomb-14
    5.72367e+01    3.54626e+01    2.12413e+01   -8.71591e+01    0.00000e+00
        LJ (SR)        LJ (LR)   Coulomb (SR)   Coulomb (LR)     WAXS Debye
    2.29282e+00    0.00000e+00    0.00000e+00    0.00000e+00    5.58577e-01
      Potential    Kinetic En.   Total Energy    Temperature Pressure (bar)
    2.96330e+01    1.27560e+02    1.57193e+02    8.99817e+01   -5.69706e-01
   Constr. rmsd
    3.00033e-06

           Step           Time         Lambda
          23600       11.80000        0.00000

   Energies (kJ/mol)
          Angle    Proper Dih.  Improper Dih.          LJ-14     Coulomb-14
    7.72947e+01    3.20439e+01    1.53821e+01   -8.77548e+01    0.00000e+00
        LJ (SR)        LJ (LR)   Coulomb (SR)   Coulomb (LR)     WAXS Debye
    2.92652e+00    0.00000e+00    0.00000e+00    0.00000e+00    4.26086e-01
      Potential    Kinetic En.   Total Energy    Temperature Pressure (bar)
    4.03185e+01    1.19917e+02    1.60235e+02    8.45900e+01   -2.65460e-01
   Constr. rmsd
    2.62667e-06

           Step           Time         Lambda
          23700       11.85000        0.00000

   Energies (kJ/mol)
          Angle    Proper Dih.  Improper Dih.          LJ-14     Coulomb-14
    6.29389e+01    2.94112e+01    1.88333e+01   -9.02600e+01    0.00000e+00
        LJ (SR)        LJ (LR)   Coulomb (SR)   Coulomb (LR)     WAXS Debye
    3.89565e+00    5.21811e-07    0.00000e+00    0.00000e+00    4.33580e-01
      Potential    Kinetic En.   Total Energy    Temperature Pressure (bar)
    2.52526e+01    1.33075e+02    1.58328e+02    9.38718e+01   -3.59724e-01
   Constr. rmsd
    2.76646e-06

           Step           Time         Lambda
          23800       11.90000        0.00000

   Energies (kJ/mol)
          Angle    Proper Dih.  Improper Dih.          LJ-14     Coulomb-14
    6.22007e+01    2.56301e+01    2.32954e+01   -8.90969e+01    0.00000e+00
        LJ (SR)        LJ (LR)   Coulomb (SR)   Coulomb (LR)     WAXS Debye
    1.57751e+00    0.00000e+00    0.00000e+00    0.00000e+00    3.52049e-01
      Potential    Kinetic En.   Total Energy    Temperature Pressure (bar)
    2.39588e+01    1.31636e+02    1.55595e+02    9.28566e+01    1.26073e+00
   Constr. rmsd
    2.57060e-06

           Step           Time         Lambda
          23900       11.95000        0.00000

   Energies (kJ/mol)
          Angle    Proper Dih.  Improper Dih.          LJ-14     Coulomb-14
    5.80003e+01    2.94107e+01    1.94677e+01   -9.33149e+01    0.00000e+00
        LJ (SR)        LJ (LR)   Coulomb (SR)   Coulomb (LR)     WAXS Debye
    3.67074e+00    0.00000e+00    0.00000e+00    0.00000e+00    3.11647e-01
      Potential    Kinetic En.   Total Energy    Temperature Pressure (bar)
    1.75462e+01    1.31603e+02    1.49149e+02    9.28332e+01    1.11625e+00
   Constr. rmsd
    2.88792e-06

           Step           Time         Lambda
          24000       12.00000        0.00000

   Energies (kJ/mol)
          Angle    Proper Dih.  Improper Dih.          LJ-14     Coulomb-14
    6.16384e+01    2.99240e+01    1.99836e+01   -9.62751e+01    0.00000e+00
        LJ (SR)        LJ (LR)   Coulomb (SR)   Coulomb (LR)     WAXS Debye
    4.20761e+00    5.45505e-07    0.00000e+00    0.00000e+00    2.82764e-01
      Potential    Kinetic En.   Total Energy    Temperature Pressure (bar)
    1.97613e+01    1.22814e+02    1.42576e+02    8.66339e+01    5.29831e-01
   Constr. rmsd
    2.59426e-06

           Step           Time         Lambda
          24100       12.05000        0.00000

   Energies (kJ/mol)
          Angle    Proper Dih.  Improper Dih.          LJ-14     Coulomb-14
    6.52908e+01    2.80789e+01    1.95711e+01   -9.48264e+01    0.00000e+00
        LJ (SR)        LJ (LR)   Coulomb (SR)   Coulomb (LR)     WAXS Debye
    1.97553e+00    0.00000e+00    0.00000e+00    0.00000e+00    2.95522e-01
      Potential    Kinetic En.   Total Energy    Temperature Pressure (bar)
    2.03855e+01    1.29363e+02    1.49749e+02    9.12535e+01    9.44103e-01
   Constr. rmsd
    2.46806e-06

           Step           Time         Lambda
          24200       12.10000        0.00000

   Energies (kJ/mol)
          Angle    Proper Dih.  Improper Dih.          LJ-14     Coulomb-14
    7.45112e+01    3.07576e+01    2.03230e+01   -9.45502e+01    0.00000e+00
        LJ (SR)        LJ (LR)   Coulomb (SR)   Coulomb (LR)     WAXS Debye
    3.48552e+00    0.00000e+00    0.00000e+00    0.00000e+00    3.76876e-01
      Potential    Kinetic En.   Total Energy    Temperature Pressure (bar)
    3.49041e+01    1.22973e+02    1.57878e+02    8.67462e+01    3.34966e-01
   Constr. rmsd
    2.55217e-06

           Step           Time         Lambda
          24300       12.15000        0.00000

   Energies (kJ/mol)
          Angle    Proper Dih.  Improper Dih.          LJ-14     Coulomb-14
    7.25282e+01    2.70073e+01    2.40853e+01   -8.73744e+01    0.00000e+00
        LJ (SR)        LJ (LR)   Coulomb (SR)   Coulomb (LR)     WAXS Debye
    3.45911e+00    5.52474e-07    0.00000e+00    0.00000e+00    3.50939e-01
      Potential    Kinetic En.   Total Energy    Temperature Pressure (bar)
    4.00565e+01    1.14566e+02    1.54622e+02    8.08153e+01   -2.89064e-01
   Constr. rmsd
    2.50079e-06

           Step           Time         Lambda
          24400       12.20000        0.00000

   Energies (kJ/mol)
          Angle    Proper Dih.  Improper Dih.          LJ-14     Coulomb-14
    5.97086e+01    2.89345e+01    1.89659e+01   -9.20501e+01    0.00000e+00
        LJ (SR)        LJ (LR)   Coulomb (SR)   Coulomb (LR)     WAXS Debye
    3.15718e+00    0.00000e+00    0.00000e+00    0.00000e+00    4.18224e-01
      Potential    Kinetic En.   Total Energy    Temperature Pressure (bar)
    1.91343e+01    1.30517e+02    1.49651e+02    9.20672e+01   -2.10063e-01
   Constr. rmsd
    2.58467e-06

           Step           Time         Lambda
          24500       12.25000        0.00000

   Energies (kJ/mol)
          Angle    Proper Dih.  Improper Dih.          LJ-14     Coulomb-14
    5.65427e+01    2.87332e+01    3.04656e+01   -9.49938e+01    0.00000e+00
        LJ (SR)        LJ (LR)   Coulomb (SR)   Coulomb (LR)     WAXS Debye
    3.07952e+00    0.00000e+00    0.00000e+00    0.00000e+00    4.66114e-01
      Potential    Kinetic En.   Total Energy    Temperature Pressure (bar)
    2.42933e+01    1.26704e+02    1.50997e+02    8.93774e+01    2.67484e-01
   Constr. rmsd
    2.54689e-06

           Step           Time         Lambda
          24600       12.30000        0.00000

   Energies (kJ/mol)
          Angle    Proper Dih.  Improper Dih.          LJ-14     Coulomb-14
    6.95787e+01    2.52112e+01    1.98045e+01   -9.16426e+01    0.00000e+00
        LJ (SR)        LJ (LR)   Coulomb (SR)   Coulomb (LR)     WAXS Debye
    2.63361e+00    5.50692e-07    0.00000e+00    0.00000e+00    5.75913e-01
      Potential    Kinetic En.   Total Energy    Temperature Pressure (bar)
    2.61612e+01    1.39928e+02    1.66090e+02    9.87063e+01    1.82607e+00
   Constr. rmsd
    2.67505e-06

           Step           Time         Lambda
          24700       12.35000        0.00000

   Energies (kJ/mol)
          Angle    Proper Dih.  Improper Dih.          LJ-14     Coulomb-14
    6.26900e+01    2.55353e+01    2.37268e+01   -9.58401e+01    0.00000e+00
        LJ (SR)        LJ (LR)   Coulomb (SR)   Coulomb (LR)     WAXS Debye
    2.39786e+00    0.00000e+00    0.00000e+00    0.00000e+00    4.76138e-01
      Potential    Kinetic En.   Total Energy    Temperature Pressure (bar)
    1.89859e+01    1.43947e+02    1.62933e+02    1.01541e+02    8.88282e-01
   Constr. rmsd
    2.80183e-06

           Step           Time         Lambda
          24800       12.40000        0.00000

   Energies (kJ/mol)
          Angle    Proper Dih.  Improper Dih.          LJ-14     Coulomb-14
    7.76637e+01    2.57250e+01    1.81907e+01   -9.57055e+01    0.00000e+00
        LJ (SR)        LJ (LR)   Coulomb (SR)   Coulomb (LR)     WAXS Debye
    3.16673e+00    0.00000e+00    0.00000e+00    0.00000e+00    4.63198e-01
      Potential    Kinetic En.   Total Energy    Temperature Pressure (bar)
    2.95038e+01    1.40875e+02    1.70379e+02    9.93740e+01   -2.16622e+00
   Constr. rmsd
    2.97716e-06

           Step           Time         Lambda
          24900       12.45000        0.00000

   Energies (kJ/mol)
          Angle    Proper Dih.  Improper Dih.          LJ-14     Coulomb-14
    7.11236e+01    2.49747e+01    2.05702e+01   -9.43304e+01    0.00000e+00
        LJ (SR)        LJ (LR)   Coulomb (SR)   Coulomb (LR)     WAXS Debye
    1.42243e+00    5.43764e-07    0.00000e+00    0.00000e+00    5.91528e-01
      Potential    Kinetic En.   Total Energy    Temperature Pressure (bar)
    2.43522e+01    1.49783e+02    1.74135e+02    1.05658e+02   -1.13563e-01
   Constr. rmsd
    2.83317e-06

           Step           Time         Lambda
          25000       12.50000        0.00000

   Energies (kJ/mol)
          Angle    Proper Dih.  Improper Dih.          LJ-14     Coulomb-14
    6.25433e+01    2.59202e+01    2.20138e+01   -9.93014e+01    0.00000e+00
        LJ (SR)        LJ (LR)   Coulomb (SR)   Coulomb (LR)     WAXS Debye
    1.67938e+00    5.49575e-07    0.00000e+00    0.00000e+00    6.86397e-01
      Potential    Kinetic En.   Total Energy    Temperature Pressure (bar)
    1.35417e+01    1.51668e+02    1.65210e+02    1.06987e+02   -1.39471e+00
   Constr. rmsd
    3.05601e-06

           Step           Time         Lambda
          25100       12.55000        0.00000

   Energies (kJ/mol)
          Angle    Proper Dih.  Improper Dih.          LJ-14     Coulomb-14
    7.58996e+01    3.04179e+01    2.95956e+01   -9.61845e+01    0.00000e+00
        LJ (SR)        LJ (LR)   Coulomb (SR)   Coulomb (LR)     WAXS Debye
    1.70495e+00    5.44058e-07    0.00000e+00    0.00000e+00    6.94592e-01
      Potential    Kinetic En.   Total Energy    Temperature Pressure (bar)
    4.21283e+01    1.29819e+02    1.71947e+02    9.15749e+01   -1.05513e+00
   Constr. rmsd
    3.05239e-06

           Step           Time         Lambda
          25200       12.60000        0.00000

   Energies (kJ/mol)
          Angle    Proper Dih.  Improper Dih.          LJ-14     Coulomb-14
    7.95196e+01    3.15188e+01    2.47231e+01   -9.65742e+01    0.00000e+00
        LJ (SR)        LJ (LR)   Coulomb (SR)   Coulomb (LR)     WAXS Debye
    3.08372e+00    5.69272e-07    0.00000e+00    0.00000e+00    6.81921e-01
      Potential    Kinetic En.   Total Energy    Temperature Pressure (bar)
    4.29529e+01    1.41852e+02    1.84805e+02    1.00063e+02   -1.50334e+00
   Constr. rmsd
    2.70266e-06

           Step           Time         Lambda
          25300       12.65000        0.00000

   Energies (kJ/mol)
          Angle    Proper Dih.  Improper Dih.          LJ-14     Coulomb-14
    7.21423e+01    3.09339e+01    2.38798e+01   -8.79999e+01    0.00000e+00
        LJ (SR)        LJ (LR)   Coulomb (SR)   Coulomb (LR)     WAXS Debye
    2.19075e+00    0.00000e+00    0.00000e+00    0.00000e+00    6.28404e-01
      Potential    Kinetic En.   Total Energy    Temperature Pressure (bar)
    4.17753e+01    1.39506e+02    1.81281e+02    9.84080e+01    3.11243e-01
   Constr. rmsd
    2.90276e-06

           Step           Time         Lambda
          25400       12.70000        0.00000

   Energies (kJ/mol)
          Angle    Proper Dih.  Improper Dih.          LJ-14     Coulomb-14
    7.52352e+01    2.85426e+01    2.08418e+01   -9.06518e+01    0.00000e+00
        LJ (SR)        LJ (LR)   Coulomb (SR)   Coulomb (LR)     WAXS Debye
    3.87727e+00    0.00000e+00    0.00000e+00    0.00000e+00    6.23048e-01
      Potential    Kinetic En.   Total Energy    Temperature Pressure (bar)
    3.84681e+01    1.37572e+02    1.76040e+02    9.70443e+01   -5.39210e-01
   Constr. rmsd
    3.13214e-06

           Step           Time         Lambda
          25500       12.75000        0.00000

   Energies (kJ/mol)
          Angle    Proper Dih.  Improper Dih.          LJ-14     Coulomb-14
    6.93590e+01    3.19723e+01    1.68203e+01   -8.87791e+01    0.00000e+00
        LJ (SR)        LJ (LR)   Coulomb (SR)   Coulomb (LR)     WAXS Debye
    1.57906e+00    5.58714e-07    0.00000e+00    0.00000e+00    6.57774e-01
      Potential    Kinetic En.   Total Energy    Temperature Pressure (bar)
    3.16093e+01    1.47538e+02    1.79147e+02    1.04074e+02   -1.08883e-01
   Constr. rmsd
    2.89101e-06

           Step           Time         Lambda
          25600       12.80000        0.00000

   Energies (kJ/mol)
          Angle    Proper Dih.  Improper Dih.          LJ-14     Coulomb-14
    6.84403e+01    3.22490e+01    2.05874e+01   -9.14408e+01    0.00000e+00
        LJ (SR)        LJ (LR)   Coulomb (SR)   Coulomb (LR)     WAXS Debye
    2.24071e+00    0.00000e+00    0.00000e+00    0.00000e+00    6.77598e-01
      Potential    Kinetic En.   Total Energy    Temperature Pressure (bar)
    3.27542e+01    1.36495e+02    1.69249e+02    9.62840e+01   -3.71711e-01
   Constr. rmsd
    2.73103e-06

           Step           Time         Lambda
          25700       12.85000        0.00000

   Energies (kJ/mol)
          Angle    Proper Dih.  Improper Dih.          LJ-14     Coulomb-14
    7.60623e+01    3.20313e+01    2.25452e+01   -9.32185e+01    0.00000e+00
        LJ (SR)        LJ (LR)   Coulomb (SR)   Coulomb (LR)     WAXS Debye
    2.73629e+00    0.00000e+00    0.00000e+00    0.00000e+00    6.85169e-01
      Potential    Kinetic En.   Total Energy    Temperature Pressure (bar)
    4.08417e+01    1.29263e+02    1.70104e+02    9.11827e+01   -4.09718e-01
   Constr. rmsd
    2.70094e-06

           Step           Time         Lambda
          25800       12.90000        0.00000

   Energies (kJ/mol)
          Angle    Proper Dih.  Improper Dih.          LJ-14     Coulomb-14
    7.02840e+01    2.87890e+01    2.18145e+01   -8.98394e+01    0.00000e+00
        LJ (SR)        LJ (LR)   Coulomb (SR)   Coulomb (LR)     WAXS Debye
    2.50933e+00    5.55683e-07    0.00000e+00    0.00000e+00    7.82486e-01
      Potential    Kinetic En.   Total Energy    Temperature Pressure (bar)
    3.43399e+01    1.35170e+02    1.69510e+02    9.53495e+01    9.43908e-01
   Constr. rmsd
    2.81479e-06

           Step           Time         Lambda
          25900       12.95000        0.00000

   Energies (kJ/mol)
          Angle    Proper Dih.  Improper Dih.          LJ-14     Coulomb-14
    5.61692e+01    2.97294e+01    2.42224e+01   -8.87907e+01    0.00000e+00
        LJ (SR)        LJ (LR)   Coulomb (SR)   Coulomb (LR)     WAXS Debye
    1.70830e+00    0.00000e+00    0.00000e+00    0.00000e+00    1.07207e+00
      Potential    Kinetic En.   Total Energy    Temperature Pressure (bar)
    2.41107e+01    1.42646e+02    1.66756e+02    1.00623e+02    1.52226e+00
   Constr. rmsd
    2.93167e-06

           Step           Time         Lambda
          26000       13.00000        0.00000

   Energies (kJ/mol)
          Angle    Proper Dih.  Improper Dih.          LJ-14     Coulomb-14
    6.89850e+01    2.97767e+01    2.09633e+01   -9.59570e+01    0.00000e+00
        LJ (SR)        LJ (LR)   Coulomb (SR)   Coulomb (LR)     WAXS Debye
    2.00743e+00    0.00000e+00    0.00000e+00    0.00000e+00    1.10551e+00
      Potential    Kinetic En.   Total Energy    Temperature Pressure (bar)
    2.68808e+01    1.34916e+02    1.61797e+02    9.51703e+01    1.02267e+00
   Constr. rmsd
    2.92829e-06

           Step           Time         Lambda
          26100       13.05000        0.00000

   Energies (kJ/mol)
          Angle    Proper Dih.  Improper Dih.          LJ-14     Coulomb-14
    7.41108e+01    2.99722e+01    2.18518e+01   -9.17012e+01    0.00000e+00
        LJ (SR)        LJ (LR)   Coulomb (SR)   Coulomb (LR)     WAXS Debye
    3.13521e+00    5.50451e-07    0.00000e+00    0.00000e+00    1.10571e+00
      Potential    Kinetic En.   Total Energy    Temperature Pressure (bar)
    3.84744e+01    1.23318e+02    1.61792e+02    8.69893e+01    1.55120e+00
   Constr. rmsd
    2.87627e-06

           Step           Time         Lambda
          26200       13.10000        0.00000

   Energies (kJ/mol)
          Angle    Proper Dih.  Improper Dih.          LJ-14     Coulomb-14
    7.05249e+01    3.01657e+01    1.91057e+01   -8.87897e+01    0.00000e+00
        LJ (SR)        LJ (LR)   Coulomb (SR)   Coulomb (LR)     WAXS Debye
    8.43753e-01    0.00000e+00    0.00000e+00    0.00000e+00    7.08500e-01
      Potential    Kinetic En.   Total Energy    Temperature Pressure (bar)
    3.25588e+01    1.26652e+02    1.59211e+02    8.93411e+01    7.47040e-01
   Constr. rmsd
    2.96005e-06

           Step           Time         Lambda
          26300       13.15000        0.00000

   Energies (kJ/mol)
          Angle    Proper Dih.  Improper Dih.          LJ-14     Coulomb-14
    6.12977e+01    3.22177e+01    1.76904e+01   -8.81055e+01    0.00000e+00
        LJ (SR)        LJ (LR)   Coulomb (SR)   Coulomb (LR)     WAXS Debye
    2.00704e+00    0.00000e+00    0.00000e+00    0.00000e+00    6.74441e-01
      Potential    Kinetic En.   Total Energy    Temperature Pressure (bar)
    2.57818e+01    1.36145e+02    1.61926e+02    9.60372e+01    9.78134e-01
   Constr. rmsd
    2.82574e-06

           Step           Time         Lambda
          26400       13.20000        0.00000

   Energies (kJ/mol)
          Angle    Proper Dih.  Improper Dih.          LJ-14     Coulomb-14
    7.68251e+01    3.16209e+01    1.52203e+01   -9.12611e+01    0.00000e+00
        LJ (SR)        LJ (LR)   Coulomb (SR)   Coulomb (LR)     WAXS Debye
    1.30091e+00    5.63810e-07    0.00000e+00    0.00000e+00    5.89696e-01
      Potential    Kinetic En.   Total Energy    Temperature Pressure (bar)
    3.42958e+01    1.22371e+02    1.56666e+02    8.63210e+01    4.97178e-01
   Constr. rmsd
    2.79385e-06

           Step           Time         Lambda
          26500       13.25000        0.00000

   Energies (kJ/mol)
          Angle    Proper Dih.  Improper Dih.          LJ-14     Coulomb-14
    6.90051e+01    3.95971e+01    1.49938e+01   -9.01161e+01    0.00000e+00
        LJ (SR)        LJ (LR)   Coulomb (SR)   Coulomb (LR)     WAXS Debye
    2.96639e+00    0.00000e+00    0.00000e+00    0.00000e+00    4.90386e-01
      Potential    Kinetic En.   Total Energy    Temperature Pressure (bar)
    3.69365e+01    1.21982e+02    1.58918e+02    8.60466e+01    4.21392e-01
   Constr. rmsd
    2.81436e-06

           Step           Time         Lambda
          26600       13.30000        0.00000

   Energies (kJ/mol)
          Angle    Proper Dih.  Improper Dih.          LJ-14     Coulomb-14
    6.40418e+01    3.94929e+01    1.38522e+01   -8.91572e+01    0.00000e+00
        LJ (SR)        LJ (LR)   Coulomb (SR)   Coulomb (LR)     WAXS Debye
    9.65122e-01    0.00000e+00    0.00000e+00    0.00000e+00    3.72418e-01
      Potential    Kinetic En.   Total Energy    Temperature Pressure (bar)
    2.95672e+01    1.27436e+02    1.57003e+02    8.98938e+01    1.09232e+00
   Constr. rmsd
    2.60094e-06

           Step           Time         Lambda
          26700       13.35000        0.00000

   Energies (kJ/mol)
          Angle    Proper Dih.  Improper Dih.          LJ-14     Coulomb-14
    7.46033e+01    3.63647e+01    2.13791e+01   -9.09239e+01    0.00000e+00
        LJ (SR)        LJ (LR)   Coulomb (SR)   Coulomb (LR)     WAXS Debye
    2.29229e+00    5.80588e-07    0.00000e+00    0.00000e+00    4.18318e-01
      Potential    Kinetic En.   Total Energy    Temperature Pressure (bar)
    4.41338e+01    1.09429e+02    1.53563e+02    7.71922e+01    1.42403e+00
   Constr. rmsd
    2.74635e-06

           Step           Time         Lambda
          26800       13.40000        0.00000

   Energies (kJ/mol)
          Angle    Proper Dih.  Improper Dih.          LJ-14     Coulomb-14
    6.07504e+01    3.48612e+01    1.76442e+01   -9.48811e+01    0.00000e+00
        LJ (SR)        LJ (LR)   Coulomb (SR)   Coulomb (LR)     WAXS Debye
    2.40540e+00    0.00000e+00    0.00000e+00    0.00000e+00    5.97815e-01
      Potential    Kinetic En.   Total Energy    Temperature Pressure (bar)
    2.13780e+01    1.19463e+02    1.40841e+02    8.42696e+01    1.91403e+00
   Constr. rmsd
    2.85885e-06

           Step           Time         Lambda
          26900       13.45000        0.00000

   Energies (kJ/mol)
          Angle    Proper Dih.  Improper Dih.          LJ-14     Coulomb-14
    7.01018e+01    3.43746e+01    1.72577e+01   -9.24570e+01    0.00000e+00
        LJ (SR)        LJ (LR)   Coulomb (SR)   Coulomb (LR)     WAXS Debye
    1.26701e+00    0.00000e+00    0.00000e+00    0.00000e+00    3.78948e-01
      Potential    Kinetic En.   Total Energy    Temperature Pressure (bar)
    3.09231e+01    1.16227e+02    1.47150e+02    8.19873e+01    4.62992e-01
   Constr. rmsd
    2.54259e-06

           Step           Time         Lambda
          27000       13.50000        0.00000

   Energies (kJ/mol)
          Angle    Proper Dih.  Improper Dih.          LJ-14     Coulomb-14
    6.24296e+01    2.89647e+01    2.09000e+01   -9.03787e+01    0.00000e+00
        LJ (SR)        LJ (LR)   Coulomb (SR)   Coulomb (LR)     WAXS Debye
    2.78217e+00    5.97051e-07    0.00000e+00    0.00000e+00    4.34662e-01
      Potential    Kinetic En.   Total Energy    Temperature Pressure (bar)
    2.51323e+01    1.17578e+02    1.42710e+02    8.29401e+01    1.23260e+00
   Constr. rmsd
    2.96550e-06

           Step           Time         Lambda
          27100       13.55000        0.00000

   Energies (kJ/mol)
          Angle    Proper Dih.  Improper Dih.          LJ-14     Coulomb-14
    6.28199e+01    2.87049e+01    1.98764e+01   -9.44236e+01    0.00000e+00
        LJ (SR)        LJ (LR)   Coulomb (SR)   Coulomb (LR)     WAXS Debye
    1.57090e+00    5.86223e-07    0.00000e+00    0.00000e+00    3.22805e-01
      Potential    Kinetic En.   Total Energy    Temperature Pressure (bar)
    1.88712e+01    1.18368e+02    1.37239e+02    8.34975e+01   -1.02168e-01
   Constr. rmsd
    2.64017e-06

           Step           Time         Lambda
          27200       13.60000        0.00000

   Energies (kJ/mol)
          Angle    Proper Dih.  Improper Dih.          LJ-14     Coulomb-14
    6.42924e+01    2.97366e+01    1.82396e+01   -9.30045e+01    0.00000e+00
        LJ (SR)        LJ (LR)   Coulomb (SR)   Coulomb (LR)     WAXS Debye
    1.08361e+00    5.78461e-07    0.00000e+00    0.00000e+00    3.56062e-01
      Potential    Kinetic En.   Total Energy    Temperature Pressure (bar)
    2.07038e+01    1.10720e+02    1.31424e+02    7.81028e+01   -9.75965e-01
   Constr. rmsd
    2.34614e-06

           Step           Time         Lambda
          27300       13.65000        0.00000

   Energies (kJ/mol)
          Angle    Proper Dih.  Improper Dih.          LJ-14     Coulomb-14
    5.42783e+01    2.66929e+01    1.66995e+01   -9.11067e+01    0.00000e+00
        LJ (SR)        LJ (LR)   Coulomb (SR)   Coulomb (LR)     WAXS Debye
    1.52653e+00    5.87142e-07    0.00000e+00    0.00000e+00    3.59933e-01
      Potential    Kinetic En.   Total Energy    Temperature Pressure (bar)
    8.45052e+00    1.30886e+02    1.39336e+02    9.23277e+01   -8.06613e-01
   Constr. rmsd
    2.99317e-06

           Step           Time         Lambda
          27400       13.70000        0.00000

   Energies (kJ/mol)
          Angle    Proper Dih.  Improper Dih.          LJ-14     Coulomb-14
    5.75047e+01    2.55071e+01    2.05755e+01   -8.81048e+01    0.00000e+00
        LJ (SR)        LJ (LR)   Coulomb (SR)   Coulomb (LR)     WAXS Debye
    1.76533e+00    0.00000e+00    0.00000e+00    0.00000e+00    3.91435e-01
      Potential    Kinetic En.   Total Energy    Temperature Pressure (bar)
    1.76392e+01    1.26475e+02    1.44114e+02    8.92159e+01   -8.81502e-01
   Constr. rmsd
    2.44497e-06

           Step           Time         Lambda
          27500       13.75000        0.00000

   Energies (kJ/mol)
          Angle    Proper Dih.  Improper Dih.          LJ-14     Coulomb-14
    6.86141e+01    2.67258e+01    1.63479e+01   -9.45190e+01    0.00000e+00
        LJ (SR)        LJ (LR)   Coulomb (SR)   Coulomb (LR)     WAXS Debye
    2.21401e+00    0.00000e+00    0.00000e+00    0.00000e+00    3.78594e-01
      Potential    Kinetic En.   Total Energy    Temperature Pressure (bar)
    1.97614e+01    1.27778e+02    1.47539e+02    9.01353e+01   -1.28195e+00
   Constr. rmsd
    2.85710e-06

           Step           Time         Lambda
          27600       13.80000        0.00000

   Energies (kJ/mol)
          Angle    Proper Dih.  Improper Dih.          LJ-14     Coulomb-14
    6.16566e+01    2.91934e+01    2.16892e+01   -9.26281e+01    0.00000e+00
        LJ (SR)        LJ (LR)   Coulomb (SR)   Coulomb (LR)     WAXS Debye
    1.52773e+00    6.03128e-07    0.00000e+00    0.00000e+00    6.08228e-01
      Potential    Kinetic En.   Total Energy    Temperature Pressure (bar)
    2.20471e+01    1.26855e+02    1.48902e+02    8.94845e+01   -2.84306e+00
   Constr. rmsd
    2.85931e-06

           Step           Time         Lambda
          27700       13.85000        0.00000

   Energies (kJ/mol)
          Angle    Proper Dih.  Improper Dih.          LJ-14     Coulomb-14
    6.81326e+01    2.84049e+01    1.37077e+01   -9.18420e+01    0.00000e+00
        LJ (SR)        LJ (LR)   Coulomb (SR)   Coulomb (LR)     WAXS Debye
    9.97348e-01    0.00000e+00    0.00000e+00    0.00000e+00    5.99744e-01
      Potential    Kinetic En.   Total Energy    Temperature Pressure (bar)
    2.00004e+01    1.28958e+02    1.48958e+02    9.09677e+01   -1.23977e+00
   Constr. rmsd
    2.54954e-06

           Step           Time         Lambda
          27800       13.90000        0.00000

   Energies (kJ/mol)
          Angle    Proper Dih.  Improper Dih.          LJ-14     Coulomb-14
    6.49161e+01    3.18928e+01    1.83743e+01   -9.01874e+01    0.00000e+00
        LJ (SR)        LJ (LR)   Coulomb (SR)   Coulomb (LR)     WAXS Debye
    2.86436e+00    0.00000e+00    0.00000e+00    0.00000e+00    6.00390e-01
      Potential    Kinetic En.   Total Energy    Temperature Pressure (bar)
    2.84606e+01    1.12941e+02    1.41401e+02    7.96690e+01   -1.13339e+00
   Constr. rmsd
    2.64925e-06

           Step           Time         Lambda
          27900       13.95000        0.00000

   Energies (kJ/mol)
          Angle    Proper Dih.  Improper Dih.          LJ-14     Coulomb-14
    6.34968e+01    3.46007e+01    1.73688e+01   -8.55945e+01    0.00000e+00
        LJ (SR)        LJ (LR)   Coulomb (SR)   Coulomb (LR)     WAXS Debye
    1.35369e+00    5.88843e-07    0.00000e+00    0.00000e+00    5.53053e-01
      Potential    Kinetic En.   Total Energy    Temperature Pressure (bar)
    3.17785e+01    1.18377e+02    1.50155e+02    8.35036e+01   -1.46996e+00
   Constr. rmsd
    2.57244e-06

           Step           Time         Lambda
          28000       14.00000        0.00000

   Energies (kJ/mol)
          Angle    Proper Dih.  Improper Dih.          LJ-14     Coulomb-14
    6.88046e+01    3.09948e+01    1.80751e+01   -8.64407e+01    0.00000e+00
        LJ (SR)        LJ (LR)   Coulomb (SR)   Coulomb (LR)     WAXS Debye
    1.90810e+00    0.00000e+00    0.00000e+00    0.00000e+00    4.38487e-01
      Potential    Kinetic En.   Total Energy    Temperature Pressure (bar)
    3.37805e+01    1.29098e+02    1.62879e+02    9.10666e+01   -1.22782e+00
   Constr. rmsd
    2.70051e-06

           Step           Time         Lambda
          28100       14.05000        0.00000

   Energies (kJ/mol)
          Angle    Proper Dih.  Improper Dih.          LJ-14     Coulomb-14
    6.80471e+01    2.73564e+01    1.78760e+01   -8.58833e+01    0.00000e+00
        LJ (SR)        LJ (LR)   Coulomb (SR)   Coulomb (LR)     WAXS Debye
    1.29162e+00    0.00000e+00    0.00000e+00    0.00000e+00    3.47404e-01
      Potential    Kinetic En.   Total Energy    Temperature Pressure (bar)
    2.90353e+01    1.21385e+02    1.50420e+02    8.56258e+01   -1.03325e+00
   Constr. rmsd
    2.51449e-06

           Step           Time         Lambda
          28200       14.10000        0.00000

   Energies (kJ/mol)
          Angle    Proper Dih.  Improper Dih.          LJ-14     Coulomb-14
    5.74982e+01    2.73503e+01    1.57599e+01   -8.63517e+01    0.00000e+00
        LJ (SR)        LJ (LR)   Coulomb (SR)   Coulomb (LR)     WAXS Debye
    3.72612e+00    6.14311e-07    0.00000e+00    0.00000e+00    1.17038e-01
      Potential    Kinetic En.   Total Energy    Temperature Pressure (bar)
    1.81000e+01    1.22660e+02    1.40760e+02    8.65249e+01   -6.19959e-01
   Constr. rmsd
    2.73342e-06

           Step           Time         Lambda
          28300       14.15000        0.00000

   Energies (kJ/mol)
          Angle    Proper Dih.  Improper Dih.          LJ-14     Coulomb-14
    5.52864e+01    2.62339e+01    1.37240e+01   -8.86227e+01    0.00000e+00
        LJ (SR)        LJ (LR)   Coulomb (SR)   Coulomb (LR)     WAXS Debye
    5.52670e+00    0.00000e+00    0.00000e+00    0.00000e+00    7.53225e-02
      Potential    Kinetic En.   Total Energy    Temperature Pressure (bar)
    1.22237e+01    1.37051e+02    1.49275e+02    9.66766e+01    5.82243e-02
   Constr. rmsd
    2.87055e-06

           Step           Time         Lambda
          28400       14.20000        0.00000

   Energies (kJ/mol)
          Angle    Proper Dih.  Improper Dih.          LJ-14     Coulomb-14
    6.13724e+01    2.88079e+01    2.16180e+01   -8.94347e+01    0.00000e+00
        LJ (SR)        LJ (LR)   Coulomb (SR)   Coulomb (LR)     WAXS Debye
    3.45903e+00    0.00000e+00    0.00000e+00    0.00000e+00    1.69418e-01
      Potential    Kinetic En.   Total Energy    Temperature Pressure (bar)
    2.59919e+01    1.23706e+02    1.49698e+02    8.72628e+01    5.46946e-01
   Constr. rmsd
    2.53315e-06

           Step           Time         Lambda
          28500       14.25000        0.00000

   Energies (kJ/mol)
          Angle    Proper Dih.  Improper Dih.          LJ-14     Coulomb-14
    5.92752e+01    2.88297e+01    2.50627e+01   -9.07104e+01    0.00000e+00
        LJ (SR)        LJ (LR)   Coulomb (SR)   Coulomb (LR)     WAXS Debye
    2.60396e+00    6.20502e-07    0.00000e+00    0.00000e+00    3.28988e-01
      Potential    Kinetic En.   Total Energy    Temperature Pressure (bar)
    2.53901e+01    1.26587e+02    1.51977e+02    8.92950e+01    1.65277e+00
   Constr. rmsd
    2.58903e-06

           Step           Time         Lambda
          28600       14.30000        0.00000

   Energies (kJ/mol)
          Angle    Proper Dih.  Improper Dih.          LJ-14     Coulomb-14
    6.15222e+01    3.05507e+01    2.50300e+01   -8.40163e+01    0.00000e+00
        LJ (SR)        LJ (LR)   Coulomb (SR)   Coulomb (LR)     WAXS Debye
    1.66647e+00    0.00000e+00    0.00000e+00    0.00000e+00    2.71371e-01
      Potential    Kinetic En.   Total Energy    Temperature Pressure (bar)
    3.50244e+01    1.15943e+02    1.50967e+02    8.17869e+01    3.66538e-01
   Constr. rmsd
    2.67810e-06

           Step           Time         Lambda
          28700       14.35000        0.00000

   Energies (kJ/mol)
          Angle    Proper Dih.  Improper Dih.          LJ-14     Coulomb-14
    6.24120e+01    2.99294e+01    2.44009e+01   -8.52751e+01    0.00000e+00
        LJ (SR)        LJ (LR)   Coulomb (SR)   Coulomb (LR)     WAXS Debye
    2.53483e+00    0.00000e+00    0.00000e+00    0.00000e+00    5.95019e-01
      Potential    Kinetic En.   Total Energy    Temperature Pressure (bar)
    3.45971e+01    1.17395e+02    1.51992e+02    8.28109e+01    5.93605e-01
   Constr. rmsd
    2.68880e-06

           Step           Time         Lambda
          28800       14.40000        0.00000

   Energies (kJ/mol)
          Angle    Proper Dih.  Improper Dih.          LJ-14     Coulomb-14
    5.54536e+01    2.93878e+01    1.64952e+01   -8.36613e+01    0.00000e+00
        LJ (SR)        LJ (LR)   Coulomb (SR)   Coulomb (LR)     WAXS Debye
    3.09732e+00    6.34798e-07    0.00000e+00    0.00000e+00    1.00186e+00
      Potential    Kinetic En.   Total Energy    Temperature Pressure (bar)
    2.17744e+01    1.38008e+02    1.59782e+02    9.73516e+01    2.25862e+00
   Constr. rmsd
    2.74559e-06

           Step           Time         Lambda
          28900       14.45000        0.00000

   Energies (kJ/mol)
          Angle    Proper Dih.  Improper Dih.          LJ-14     Coulomb-14
    6.25505e+01    3.39259e+01    2.17024e+01   -8.42375e+01    0.00000e+00
        LJ (SR)        LJ (LR)   Coulomb (SR)   Coulomb (LR)     WAXS Debye
    4.23986e+00    0.00000e+00    0.00000e+00    0.00000e+00    1.47077e+00
      Potential    Kinetic En.   Total Energy    Temperature Pressure (bar)
    3.96519e+01    1.16343e+02    1.55995e+02    8.20690e+01    3.02965e+00
   Constr. rmsd
    2.45649e-06

           Step           Time         Lambda
          29000       14.50000        0.00000

   Energies (kJ/mol)
          Angle    Proper Dih.  Improper Dih.          LJ-14     Coulomb-14
    7.10600e+01    3.47113e+01    1.54329e+01   -8.10639e+01    0.00000e+00
        LJ (SR)        LJ (LR)   Coulomb (SR)   Coulomb (LR)     WAXS Debye
    3.49944e+00    0.00000e+00    0.00000e+00    0.00000e+00    1.48561e+00
      Potential    Kinetic En.   Total Energy    Temperature Pressure (bar)
    4.51253e+01    1.16166e+02    1.61291e+02    8.19442e+01    3.57018e+00
   Constr. rmsd
    2.80107e-06

           Step           Time         Lambda
          29100       14.55000        0.00000

   Energies (kJ/mol)
          Angle    Proper Dih.  Improper Dih.          LJ-14     Coulomb-14
    5.92291e+01    3.05989e+01    2.05112e+01   -8.20846e+01    0.00000e+00
        LJ (SR)        LJ (LR)   Coulomb (SR)   Coulomb (LR)     WAXS Debye
    2.22916e+00    6.31040e-07    0.00000e+00    0.00000e+00    8.27226e-01
      Potential    Kinetic En.   Total Energy    Temperature Pressure (bar)
    3.13109e+01    1.25119e+02    1.56430e+02    8.82594e+01    1.14196e+00
   Constr. rmsd
    2.72639e-06

           Step           Time         Lambda
          29200       14.60000        0.00000

   Energies (kJ/mol)
          Angle    Proper Dih.  Improper Dih.          LJ-14     Coulomb-14
    5.31817e+01    3.10833e+01    2.14925e+01   -8.44615e+01    0.00000e+00
        LJ (SR)        LJ (LR)   Coulomb (SR)   Coulomb (LR)     WAXS Debye
    2.78102e+00    6.37905e-07    0.00000e+00    0.00000e+00    5.72293e-01
      Potential    Kinetic En.   Total Energy    Temperature Pressure (bar)
    2.46493e+01    1.30265e+02    1.54915e+02    9.18899e+01    1.13126e+00
   Constr. rmsd
    2.80141e-06

           Step           Time         Lambda
          29300       14.65000        0.00000

   Energies (kJ/mol)
          Angle    Proper Dih.  Improper Dih.          LJ-14     Coulomb-14
    5.39665e+01    2.85502e+01    1.19920e+01   -8.41331e+01    0.00000e+00
        LJ (SR)        LJ (LR)   Coulomb (SR)   Coulomb (LR)     WAXS Debye
    1.91557e+00    6.27273e-07    0.00000e+00    0.00000e+00    3.05841e-01
      Potential    Kinetic En.   Total Energy    Temperature Pressure (bar)
    1.25969e+01    1.41662e+02    1.54259e+02    9.99295e+01    6.07055e-01
   Constr. rmsd
    2.65227e-06

           Step           Time         Lambda
          29400       14.70000        0.00000

   Energies (kJ/mol)
          Angle    Proper Dih.  Improper Dih.          LJ-14     Coulomb-14
    5.53600e+01    2.92260e+01    2.40928e+01   -8.16840e+01    0.00000e+00
        LJ (SR)        LJ (LR)   Coulomb (SR)   Coulomb (LR)     WAXS Debye
    2.77282e+00    6.34785e-07    0.00000e+00    0.00000e+00    1.24080e-01
      Potential    Kinetic En.   Total Energy    Temperature Pressure (bar)
    2.98917e+01    1.18745e+02    1.48637e+02    8.37637e+01    6.34417e-01
   Constr. rmsd
    2.85985e-06

           Step           Time         Lambda
          29500       14.75000        0.00000

   Energies (kJ/mol)
          Angle    Proper Dih.  Improper Dih.          LJ-14     Coulomb-14
    5.39651e+01    2.87423e+01    2.55929e+01   -7.90819e+01    0.00000e+00
        LJ (SR)        LJ (LR)   Coulomb (SR)   Coulomb (LR)     WAXS Debye
    1.94590e+00    0.00000e+00    0.00000e+00    0.00000e+00    3.90996e-02
      Potential    Kinetic En.   Total Energy    Temperature Pressure (bar)
    3.12033e+01    1.19479e+02    1.50682e+02    8.42811e+01   -4.24494e-01
   Constr. rmsd
    2.58316e-06

           Step           Time         Lambda
          29600       14.80000        0.00000

   Energies (kJ/mol)
          Angle    Proper Dih.  Improper Dih.          LJ-14     Coulomb-14
    5.74865e+01    3.14971e+01    1.80499e+01   -8.03552e+01    0.00000e+00
        LJ (SR)        LJ (LR)   Coulomb (SR)   Coulomb (LR)     WAXS Debye
    2.76707e+00    0.00000e+00    0.00000e+00    0.00000e+00    4.00924e-02
      Potential    Kinetic En.   Total Energy    Temperature Pressure (bar)
    2.94855e+01    1.20485e+02    1.49971e+02    8.49910e+01   -5.84230e-01
   Constr. rmsd
    2.86593e-06

           Step           Time         Lambda
          29700       14.85000        0.00000

   Energies (kJ/mol)
          Angle    Proper Dih.  Improper Dih.          LJ-14     Coulomb-14
    5.41894e+01    3.25050e+01    1.68648e+01   -8.59240e+01    0.00000e+00
        LJ (SR)        LJ (LR)   Coulomb (SR)   Coulomb (LR)     WAXS Debye
    2.44999e+00    6.26024e-07    0.00000e+00    0.00000e+00    4.79457e-02
      Potential    Kinetic En.   Total Energy    Temperature Pressure (bar)
    2.01331e+01    1.22468e+02    1.42601e+02    8.63895e+01   -4.45730e-01
   Constr. rmsd
    2.95353e-06

           Step           Time         Lambda
          29800       14.90000        0.00000

   Energies (kJ/mol)
          Angle    Proper Dih.  Improper Dih.          LJ-14     Coulomb-14
    5.19241e+01    2.97528e+01    2.19278e+01   -8.81957e+01    0.00000e+00
        LJ (SR)        LJ (LR)   Coulomb (SR)   Coulomb (LR)     WAXS Debye
    1.10126e+00    0.00000e+00    0.00000e+00    0.00000e+00    7.33545e-02
      Potential    Kinetic En.   Total Energy    Temperature Pressure (bar)
    1.65835e+01    1.35622e+02    1.52206e+02    9.56685e+01    4.13540e-01
   Constr. rmsd
    2.75128e-06

           Step           Time         Lambda
          29900       14.95000        0.00000

   Energies (kJ/mol)
          Angle    Proper Dih.  Improper Dih.          LJ-14     Coulomb-14
    4.96479e+01    3.07894e+01    1.60753e+01   -8.86298e+01    0.00000e+00
        LJ (SR)        LJ (LR)   Coulomb (SR)   Coulomb (LR)     WAXS Debye
    2.49392e+00    0.00000e+00    0.00000e+00    0.00000e+00    1.02624e-01
      Potential    Kinetic En.   Total Energy    Temperature Pressure (bar)
    1.04793e+01    1.36512e+02    1.46991e+02    9.62962e+01   -8.03104e-01
   Constr. rmsd
    2.94302e-06

           Step           Time         Lambda
          30000       15.00000        0.00000

   Energies (kJ/mol)
          Angle    Proper Dih.  Improper Dih.          LJ-14     Coulomb-14
    5.32940e+01    3.30225e+01    1.89496e+01   -8.97460e+01    0.00000e+00
        LJ (SR)        LJ (LR)   Coulomb (SR)   Coulomb (LR)     WAXS Debye
    1.84514e+00    5.92131e-07    0.00000e+00    0.00000e+00    1.73091e-01
      Potential    Kinetic En.   Total Energy    Temperature Pressure (bar)
    1.75384e+01    1.35045e+02    1.52583e+02    9.52612e+01   -1.21979e+00
   Constr. rmsd
    2.86579e-06

           Step           Time         Lambda
          30100       15.05000        0.00000

   Energies (kJ/mol)
          Angle    Proper Dih.  Improper Dih.          LJ-14     Coulomb-14
    6.20678e+01    3.11796e+01    1.80887e+01   -9.55038e+01    0.00000e+00
        LJ (SR)        LJ (LR)   Coulomb (SR)   Coulomb (LR)     WAXS Debye
    2.55138e+00    0.00000e+00    0.00000e+00    0.00000e+00    3.34541e-01
      Potential    Kinetic En.   Total Energy    Temperature Pressure (bar)
    1.87182e+01    1.25416e+02    1.44134e+02    8.84691e+01    3.43964e-01
   Constr. rmsd
    2.65479e-06

           Step           Time         Lambda
          30200       15.10000        0.00000

   Energies (kJ/mol)
          Angle    Proper Dih.  Improper Dih.          LJ-14     Coulomb-14
    5.56331e+01    3.29716e+01    2.32121e+01   -9.16220e+01    0.00000e+00
        LJ (SR)        LJ (LR)   Coulomb (SR)   Coulomb (LR)     WAXS Debye
    4.40423e+00    0.00000e+00    0.00000e+00    0.00000e+00    6.04979e-01
      Potential    Kinetic En.   Total Energy    Temperature Pressure (bar)
    2.52040e+01    1.28396e+02    1.53600e+02    9.05709e+01    1.02789e+00
   Constr. rmsd
    2.86233e-06

           Step           Time         Lambda
          30300       15.15000        0.00000

   Energies (kJ/mol)
          Angle    Proper Dih.  Improper Dih.          LJ-14     Coulomb-14
    5.71360e+01    3.46054e+01    1.92829e+01   -8.52544e+01    0.00000e+00
        LJ (SR)        LJ (LR)   Coulomb (SR)   Coulomb (LR)     WAXS Debye
    3.22135e+00    5.67949e-07    0.00000e+00    0.00000e+00    5.29210e-01
      Potential    Kinetic En.   Total Energy    Temperature Pressure (bar)
    2.95204e+01    1.19577e+02    1.49098e+02    8.43504e+01    1.31250e+00
   Constr. rmsd
    2.53249e-06

           Step           Time         Lambda
          30400       15.20000        0.00000

   Energies (kJ/mol)
          Angle    Proper Dih.  Improper Dih.          LJ-14     Coulomb-14
    7.27783e+01    3.33464e+01    2.34796e+01   -9.20533e+01    0.00000e+00
        LJ (SR)        LJ (LR)   Coulomb (SR)   Coulomb (LR)     WAXS Debye
    2.70502e+00    0.00000e+00    0.00000e+00    0.00000e+00    3.35020e-01
      Potential    Kinetic En.   Total Energy    Temperature Pressure (bar)
    4.05909e+01    1.13401e+02    1.53992e+02    7.99939e+01   -6.88729e-01
   Constr. rmsd
    2.74423e-06

           Step           Time         Lambda
          30500       15.25000        0.00000

   Energies (kJ/mol)
          Angle    Proper Dih.  Improper Dih.          LJ-14     Coulomb-14
    6.27020e+01    3.25211e+01    2.07606e+01   -9.14481e+01    0.00000e+00
        LJ (SR)        LJ (LR)   Coulomb (SR)   Coulomb (LR)     WAXS Debye
    2.02708e+00    0.00000e+00    0.00000e+00    0.00000e+00    3.26623e-01
      Potential    Kinetic En.   Total Energy    Temperature Pressure (bar)
    2.68892e+01    1.27804e+02    1.54694e+02    9.01540e+01   -1.25956e+00
   Constr. rmsd
    2.62825e-06

           Step           Time         Lambda
          30600       15.30000        0.00000

   Energies (kJ/mol)
          Angle    Proper Dih.  Improper Dih.          LJ-14     Coulomb-14
    6.46929e+01    3.47899e+01    1.56557e+01   -9.14490e+01    0.00000e+00
        LJ (SR)        LJ (LR)   Coulomb (SR)   Coulomb (LR)     WAXS Debye
    2.67055e+00    5.64024e-07    0.00000e+00    0.00000e+00    3.50876e-01
      Potential    Kinetic En.   Total Energy    Temperature Pressure (bar)
    2.67110e+01    1.29701e+02    1.56411e+02    9.14915e+01   -5.87545e-01
   Constr. rmsd
    2.93799e-06

           Step           Time         Lambda
          30700       15.35000        0.00000

   Energies (kJ/mol)
          Angle    Proper Dih.  Improper Dih.          LJ-14     Coulomb-14
    6.62506e+01    2.91946e+01    1.75626e+01   -9.05966e+01    0.00000e+00
        LJ (SR)        LJ (LR)   Coulomb (SR)   Coulomb (LR)     WAXS Debye
    1.74609e+00    0.00000e+00    0.00000e+00    0.00000e+00    2.88250e-01
      Potential    Kinetic En.   Total Energy    Temperature Pressure (bar)
    2.44456e+01    1.33081e+02    1.57527e+02    9.38763e+01   -3.42974e-01
   Constr. rmsd
    2.35722e-06

           Step           Time         Lambda
          30800       15.40000        0.00000

   Energies (kJ/mol)
          Angle    Proper Dih.  Improper Dih.          LJ-14     Coulomb-14
    6.80897e+01    3.12073e+01    1.71271e+01   -8.59864e+01    0.00000e+00
        LJ (SR)        LJ (LR)   Coulomb (SR)   Coulomb (LR)     WAXS Debye
    5.12109e+00    0.00000e+00    0.00000e+00    0.00000e+00    4.57730e-01
      Potential    Kinetic En.   Total Energy    Temperature Pressure (bar)
    3.60164e+01    1.31434e+02    1.67450e+02    9.27142e+01    1.23782e+00
   Constr. rmsd
    2.70226e-06

           Step           Time         Lambda
          30900       15.45000        0.00000

   Energies (kJ/mol)
          Angle    Proper Dih.  Improper Dih.          LJ-14     Coulomb-14
    6.69089e+01    3.15897e+01    1.81837e+01   -8.50121e+01    0.00000e+00
        LJ (SR)        LJ (LR)   Coulomb (SR)   Coulomb (LR)     WAXS Debye
    4.65289e+00    5.61153e-07    0.00000e+00    0.00000e+00    9.36359e-01
      Potential    Kinetic En.   Total Energy    Temperature Pressure (bar)
    3.72594e+01    1.35939e+02    1.73199e+02    9.58923e+01    1.78355e+00
   Constr. rmsd
    2.77997e-06

           Step           Time         Lambda
          31000       15.50000        0.00000

   Energies (kJ/mol)
          Angle    Proper Dih.  Improper Dih.          LJ-14     Coulomb-14
    6.44727e+01    3.63626e+01    1.99063e+01   -8.74705e+01    0.00000e+00
        LJ (SR)        LJ (LR)   Coulomb (SR)   Coulomb (LR)     WAXS Debye
    2.84288e+00    0.00000e+00    0.00000e+00    0.00000e+00    1.37690e+00
      Potential    Kinetic En.   Total Energy    Temperature Pressure (bar)
    3.74908e+01    1.37106e+02    1.74597e+02    9.67151e+01    2.70363e+00
   Constr. rmsd
    2.71756e-06

           Step           Time         Lambda
          31100       15.55000        0.00000

   Energies (kJ/mol)
          Angle    Proper Dih.  Improper Dih.          LJ-14     Coulomb-14
    6.40553e+01    3.47190e+01    1.96354e+01   -8.56182e+01    0.00000e+00
        LJ (SR)        LJ (LR)   Coulomb (SR)   Coulomb (LR)     WAXS Debye
    4.90583e+00    0.00000e+00    0.00000e+00    0.00000e+00    1.36406e+00
      Potential    Kinetic En.   Total Energy    Temperature Pressure (bar)
    3.90615e+01    1.39003e+02    1.78064e+02    9.80532e+01    2.89458e+00
   Constr. rmsd
    2.79726e-06

           Step           Time         Lambda
          31200       15.60000        0.00000

   Energies (kJ/mol)
          Angle    Proper Dih.  Improper Dih.          LJ-14     Coulomb-14
    7.58561e+01    3.44343e+01    2.08600e+01   -9.11214e+01    0.00000e+00
        LJ (SR)        LJ (LR)   Coulomb (SR)   Coulomb (LR)     WAXS Debye
    5.58759e+00    5.69022e-07    0.00000e+00    0.00000e+00    9.39315e-01
      Potential    Kinetic En.   Total Energy    Temperature Pressure (bar)
    4.65558e+01    1.37677e+02    1.84233e+02    9.71183e+01    2.23016e+00
   Constr. rmsd
    2.68751e-06

           Step           Time         Lambda
          31300       15.65000        0.00000

   Energies (kJ/mol)
          Angle    Proper Dih.  Improper Dih.          LJ-14     Coulomb-14
    7.19127e+01    3.57097e+01    2.79374e+01   -8.91062e+01    0.00000e+00
        LJ (SR)        LJ (LR)   Coulomb (SR)   Coulomb (LR)     WAXS Debye
    2.91127e+00    5.59758e-07    0.00000e+00    0.00000e+00    5.41346e-01
      Potential    Kinetic En.   Total Energy    Temperature Pressure (bar)
    4.99063e+01    1.38298e+02    1.88205e+02    9.75565e+01    2.01201e-01
   Constr. rmsd
    2.80717e-06

           Step           Time         Lambda
          31400       15.70000        0.00000

   Energies (kJ/mol)
          Angle    Proper Dih.  Improper Dih.          LJ-14     Coulomb-14
    6.98416e+01    3.85369e+01    2.67556e+01   -8.62894e+01    0.00000e+00
        LJ (SR)        LJ (LR)   Coulomb (SR)   Coulomb (LR)     WAXS Debye
    6.22530e+00    5.56609e-07    0.00000e+00    0.00000e+00    6.76226e-01
      Potential    Kinetic En.   Total Energy    Temperature Pressure (bar)
    5.57462e+01    1.22839e+02    1.78585e+02    8.66514e+01    2.13636e+00
   Constr. rmsd
    2.54094e-06

           Step           Time         Lambda
          31500       15.75000        0.00000

   Energies (kJ/mol)
          Angle    Proper Dih.  Improper Dih.          LJ-14     Coulomb-14
    7.20026e+01    3.53800e+01    2.72998e+01   -8.72784e+01    0.00000e+00
        LJ (SR)        LJ (LR)   Coulomb (SR)   Coulomb (LR)     WAXS Debye
    2.68364e+00    5.69995e-07    0.00000e+00    0.00000e+00    6.02344e-01
      Potential    Kinetic En.   Total Energy    Temperature Pressure (bar)
    5.06900e+01    1.32958e+02    1.83648e+02    9.37894e+01    1.97619e+00
   Constr. rmsd
    2.57019e-06

           Step           Time         Lambda
          31600       15.80000        0.00000

   Energies (kJ/mol)
          Angle    Proper Dih.  Improper Dih.          LJ-14     Coulomb-14
    6.07295e+01    3.46214e+01    2.37829e+01   -8.70150e+01    0.00000e+00
        LJ (SR)        LJ (LR)   Coulomb (SR)   Coulomb (LR)     WAXS Debye
    3.27204e+00    0.00000e+00    0.00000e+00    0.00000e+00    5.55842e-01
      Potential    Kinetic En.   Total Energy    Temperature Pressure (bar)
    3.59467e+01    1.37116e+02    1.73062e+02    9.67220e+01    5.19989e-01
   Constr. rmsd
    2.75277e-06

           Step           Time         Lambda
          31700       15.85000        0.00000

   Energies (kJ/mol)
          Angle    Proper Dih.  Improper Dih.          LJ-14     Coulomb-14
    8.32179e+01    3.18629e+01    1.92779e+01   -8.98833e+01    0.00000e+00
        LJ (SR)        LJ (LR)   Coulomb (SR)   Coulomb (LR)     WAXS Debye
    2.15692e+00    0.00000e+00    0.00000e+00    0.00000e+00    6.43439e-01
      Potential    Kinetic En.   Total Energy    Temperature Pressure (bar)
    4.72757e+01    1.34188e+02    1.81463e+02    9.46567e+01    4.82018e-02
   Constr. rmsd
    2.85951e-06

           Step           Time         Lambda
          31800       15.90000        0.00000

   Energies (kJ/mol)
          Angle    Proper Dih.  Improper Dih.          LJ-14     Coulomb-14
    6.89940e+01    3.22677e+01    1.67540e+01   -8.90583e+01    0.00000e+00
        LJ (SR)        LJ (LR)   Coulomb (SR)   Coulomb (LR)     WAXS Debye
    3.13544e+00    5.49206e-07    0.00000e+00    0.00000e+00    7.69806e-01
      Potential    Kinetic En.   Total Energy    Temperature Pressure (bar)
    3.28626e+01    1.42916e+02    1.75779e+02    1.00814e+02    2.29217e-01
   Constr. rmsd
    3.08375e-06

           Step           Time         Lambda
          31900       15.95000        0.00000

   Energies (kJ/mol)
          Angle    Proper Dih.  Improper Dih.          LJ-14     Coulomb-14
    6.56118e+01    2.81593e+01    1.80192e+01   -8.64643e+01    0.00000e+00
        LJ (SR)        LJ (LR)   Coulomb (SR)   Coulomb (LR)     WAXS Debye
    2.99018e+00    0.00000e+00    0.00000e+00    0.00000e+00    9.13307e-01
      Potential    Kinetic En.   Total Energy    Temperature Pressure (bar)
    2.92296e+01    1.39538e+02    1.68768e+02    9.84312e+01   -1.10964e+00
   Constr. rmsd
    2.62342e-06

           Step           Time         Lambda
          32000       16.00000        0.00000

   Energies (kJ/mol)
          Angle    Proper Dih.  Improper Dih.          LJ-14     Coulomb-14
    7.18979e+01    2.79980e+01    2.00368e+01   -8.81640e+01    0.00000e+00
        LJ (SR)        LJ (LR)   Coulomb (SR)   Coulomb (LR)     WAXS Debye
    2.70410e+00    0.00000e+00    0.00000e+00    0.00000e+00    9.99066e-01
      Potential    Kinetic En.   Total Energy    Temperature Pressure (bar)
    3.54719e+01    1.40359e+02    1.75831e+02    9.90098e+01   -3.33261e-01
   Constr. rmsd
    2.57628e-06

           Step           Time         Lambda
          32100       16.05000        0.00000

   Energies (kJ/mol)
          Angle    Proper Dih.  Improper Dih.          LJ-14     Coulomb-14
    6.35113e+01    2.85521e+01    2.28382e+01   -9.31797e+01    0.00000e+00
        LJ (SR)        LJ (LR)   Coulomb (SR)   Coulomb (LR)     WAXS Debye
    3.16247e+00    5.57933e-07    0.00000e+00    0.00000e+00    1.11497e+00
      Potential    Kinetic En.   Total Energy    Temperature Pressure (bar)
    2.59994e+01    1.46745e+02    1.72744e+02    1.03515e+02   -2.28787e-01
   Constr. rmsd
    2.37018e-06

           Step           Time         Lambda
          32200       16.10000        0.00000

   Energies (kJ/mol)
          Angle    Proper Dih.  Improper Dih.          LJ-14     Coulomb-14
    6.98349e+01    3.44796e+01    2.17330e+01   -8.82726e+01    0.00000e+00
        LJ (SR)        LJ (LR)   Coulomb (SR)   Coulomb (LR)     WAXS Debye
    2.37149e+00    0.00000e+00    0.00000e+00    0.00000e+00    1.22721e+00
      Potential    Kinetic En.   Total Energy    Temperature Pressure (bar)
    4.13737e+01    1.26716e+02    1.68090e+02    8.93861e+01   -5.71675e-01
   Constr. rmsd
    2.99676e-06

           Step           Time         Lambda
          32300       16.15000        0.00000

   Energies (kJ/mol)
          Angle    Proper Dih.  Improper Dih.          LJ-14     Coulomb-14
    7.26541e+01    3.29885e+01    2.32277e+01   -8.63963e+01    0.00000e+00
        LJ (SR)        LJ (LR)   Coulomb (SR)   Coulomb (LR)     WAXS Debye
    5.08401e+00    0.00000e+00    0.00000e+00    0.00000e+00    1.44479e+00
      Potential    Kinetic En.   Total Energy    Temperature Pressure (bar)
    4.90028e+01    1.19076e+02    1.68079e+02    8.39970e+01   -3.12460e-01
   Constr. rmsd
    2.73492e-06

           Step           Time         Lambda
          32400       16.20000        0.00000

   Energies (kJ/mol)
          Angle    Proper Dih.  Improper Dih.          LJ-14     Coulomb-14
    7.08007e+01    2.62122e+01    1.95221e+01   -8.69933e+01    0.00000e+00
        LJ (SR)        LJ (LR)   Coulomb (SR)   Coulomb (LR)     WAXS Debye
    2.76557e+00    5.57294e-07    0.00000e+00    0.00000e+00    1.61674e+00
      Potential    Kinetic En.   Total Energy    Temperature Pressure (bar)
    3.39240e+01    1.36999e+02    1.70923e+02    9.66398e+01   -1.06306e+00
   Constr. rmsd
    2.75942e-06

           Step           Time         Lambda
          32500       16.25000        0.00000

   Energies (kJ/mol)
          Angle    Proper Dih.  Improper Dih.          LJ-14     Coulomb-14
    7.16771e+01    2.64528e+01    1.94003e+01   -8.63103e+01    0.00000e+00
        LJ (SR)        LJ (LR)   Coulomb (SR)   Coulomb (LR)     WAXS Debye
    5.95992e+00    0.00000e+00    0.00000e+00    0.00000e+00    2.00953e+00
      Potential    Kinetic En.   Total Energy    Temperature Pressure (bar)
    3.91894e+01    1.41704e+02    1.80894e+02    9.99590e+01   -1.14162e+00
   Constr. rmsd
    2.62952e-06

           Step           Time         Lambda
          32600       16.30000        0.00000

   Energies (kJ/mol)
          Angle    Proper Dih.  Improper Dih.          LJ-14     Coulomb-14
    7.16912e+01    3.06714e+01    2.04417e+01   -8.73722e+01    0.00000e+00
        LJ (SR)        LJ (LR)   Coulomb (SR)   Coulomb (LR)     WAXS Debye
    3.14953e+00    0.00000e+00    0.00000e+00    0.00000e+00    2.31830e+00
      Potential    Kinetic En.   Total Energy    Temperature Pressure (bar)
    4.08999e+01    1.35644e+02    1.76544e+02    9.56840e+01   -1.89025e+00
   Constr. rmsd
    2.60025e-06

           Step           Time         Lambda
          32700       16.35000        0.00000

   Energies (kJ/mol)
          Angle    Proper Dih.  Improper Dih.          LJ-14     Coulomb-14
    6.15723e+01    2.75940e+01    1.84630e+01   -8.75465e+01    0.00000e+00
        LJ (SR)        LJ (LR)   Coulomb (SR)   Coulomb (LR)     WAXS Debye
    2.33063e+00    5.46751e-07    0.00000e+00    0.00000e+00    2.66780e+00
      Potential    Kinetic En.   Total Energy    Temperature Pressure (bar)
    2.50813e+01    1.43055e+02    1.68136e+02    1.00911e+02   -2.07967e+00
   Constr. rmsd
    2.88101e-06

           Step           Time         Lambda
          32800       16.40000        0.00000

   Energies (kJ/mol)
          Angle    Proper Dih.  Improper Dih.          LJ-14     Coulomb-14
    6.91054e+01    3.09507e+01    1.76469e+01   -9.01265e+01    0.00000e+00
        LJ (SR)        LJ (LR)   Coulomb (SR)   Coulomb (LR)     WAXS Debye
    3.34535e+00    0.00000e+00    0.00000e+00    0.00000e+00    3.16721e+00
      Potential    Kinetic En.   Total Energy    Temperature Pressure (bar)
    3.40890e+01    1.33806e+02    1.67895e+02    9.43877e+01   -4.71082e+00
   Constr. rmsd
    2.76454e-06

           Step           Time         Lambda
          32900       16.45000        0.00000

   Energies (kJ/mol)
          Angle    Proper Dih.  Improper Dih.          LJ-14     Coulomb-14
    6.81722e+01    3.10657e+01    2.12178e+01   -9.20474e+01    0.00000e+00
        LJ (SR)        LJ (LR)   Coulomb (SR)   Coulomb (LR)     WAXS Debye
    3.56302e+00    0.00000e+00    0.00000e+00    0.00000e+00    2.93151e+00
      Potential    Kinetic En.   Total Energy    Temperature Pressure (bar)
    3.49030e+01    1.40516e+02    1.75419e+02    9.91207e+01   -1.87826e+00
   Constr. rmsd
    2.50796e-06

           Step           Time         Lambda
          33000       16.50000        0.00000

   Energies (kJ/mol)
          Angle    Proper Dih.  Improper Dih.          LJ-14     Coulomb-14
    7.00885e+01    3.29472e+01    2.36506e+01   -9.42431e+01    0.00000e+00
        LJ (SR)        LJ (LR)   Coulomb (SR)   Coulomb (LR)     WAXS Debye
    2.05618e+00    5.29664e-07    0.00000e+00    0.00000e+00    3.38747e+00
      Potential    Kinetic En.   Total Energy    Temperature Pressure (bar)
    3.78869e+01    1.35038e+02    1.72925e+02    9.52564e+01   -2.11209e+00
   Constr. rmsd
    2.64149e-06

           Step           Time         Lambda
          33100       16.55000        0.00000

   Energies (kJ/mol)
          Angle    Proper Dih.  Improper Dih.          LJ-14     Coulomb-14
    7.30769e+01    3.48364e+01    2.42048e+01   -9.54932e+01    0.00000e+00
        LJ (SR)        LJ (LR)   Coulomb (SR)   Coulomb (LR)     WAXS Debye
    1.65253e+00    0.00000e+00    0.00000e+00    0.00000e+00    3.76797e+00
      Potential    Kinetic En.   Total Energy    Temperature Pressure (bar)
    4.20454e+01    1.24132e+02    1.66177e+02    8.75631e+01   -3.51093e+00
   Constr. rmsd
    2.56987e-06

           Step           Time         Lambda
          33200       16.60000        0.00000

   Energies (kJ/mol)
          Angle    Proper Dih.  Improper Dih.          LJ-14     Coulomb-14
    6.60570e+01    3.11218e+01    2.28792e+01   -9.11604e+01    0.00000e+00
        LJ (SR)        LJ (LR)   Coulomb (SR)   Coulomb (LR)     WAXS Debye
    2.69723e+00    0.00000e+00    0.00000e+00    0.00000e+00    3.93649e+00
      Potential    Kinetic En.   Total Energy    Temperature Pressure (bar)
    3.55313e+01    1.24070e+02    1.59601e+02    8.75193e+01   -3.20848e+00
   Constr. rmsd
    2.72146e-06

           Step           Time         Lambda
          33300       16.65000        0.00000

   Energies (kJ/mol)
          Angle    Proper Dih.  Improper Dih.          LJ-14     Coulomb-14
    6.96342e+01    3.33513e+01    2.10504e+01   -9.60001e+01    0.00000e+00
        LJ (SR)        LJ (LR)   Coulomb (SR)   Coulomb (LR)     WAXS Debye
    3.78743e+00    5.21859e-07    0.00000e+00    0.00000e+00    3.52921e+00
      Potential    Kinetic En.   Total Energy    Temperature Pressure (bar)
    3.53524e+01    1.25684e+02    1.61036e+02    8.86581e+01   -3.07053e+00
   Constr. rmsd
    2.59704e-06

           Step           Time         Lambda
          33400       16.70000        0.00000

   Energies (kJ/mol)
          Angle    Proper Dih.  Improper Dih.          LJ-14     Coulomb-14
    6.48969e+01    3.18083e+01    1.86026e+01   -9.29345e+01    0.00000e+00
        LJ (SR)        LJ (LR)   Coulomb (SR)   Coulomb (LR)     WAXS Debye
    1.87516e+00    5.16683e-07    0.00000e+00    0.00000e+00    2.79788e+00
      Potential    Kinetic En.   Total Energy    Temperature Pressure (bar)
    2.70464e+01    1.41625e+02    1.68671e+02    9.99030e+01   -2.27489e+00
   Constr. rmsd
    2.65753e-06

           Step           Time         Lambda
          33500       16.75000        0.00000

   Energies (kJ/mol)
          Angle    Proper Dih.  Improper Dih.          LJ-14     Coulomb-14
    6.49579e+01    3.36961e+01    2.00166e+01   -9.05065e+01    0.00000e+00
        LJ (SR)        LJ (LR)   Coulomb (SR)   Coulomb (LR)     WAXS Debye
    2.94824e+00    5.13173e-07    0.00000e+00    0.00000e+00    2.27946e+00
      Potential    Kinetic En.   Total Energy    Temperature Pressure (bar)
    3.33917e+01    1.36009e+02    1.69401e+02    9.59415e+01   -1.50958e+00
   Constr. rmsd
    2.53400e-06

           Step           Time         Lambda
          33600       16.80000        0.00000

   Energies (kJ/mol)
          Angle    Proper Dih.  Improper Dih.          LJ-14     Coulomb-14
    6.36981e+01    3.47309e+01    1.85162e+01   -8.43660e+01    0.00000e+00
        LJ (SR)        LJ (LR)   Coulomb (SR)   Coulomb (LR)     WAXS Debye
    5.96687e+00    5.15241e-07    0.00000e+00    0.00000e+00    2.08257e+00
      Potential    Kinetic En.   Total Energy    Temperature Pressure (bar)
    4.06287e+01    1.24328e+02    1.64957e+02    8.77019e+01   -1.65627e+00
   Constr. rmsd
    2.82391e-06

           Step           Time         Lambda
          33700       16.85000        0.00000

   Energies (kJ/mol)
          Angle    Proper Dih.  Improper Dih.          LJ-14     Coulomb-14
    6.53154e+01    3.55235e+01    2.04049e+01   -9.46349e+01    0.00000e+00
        LJ (SR)        LJ (LR)   Coulomb (SR)   Coulomb (LR)     WAXS Debye
    4.64300e+00    0.00000e+00    0.00000e+00    0.00000e+00    2.13329e+00
      Potential    Kinetic En.   Total Energy    Temperature Pressure (bar)
    3.33851e+01    1.38171e+02    1.71556e+02    9.74668e+01   -4.38321e-01
   Constr. rmsd
    2.85390e-06

           Step           Time         Lambda
          33800       16.90000        0.00000

   Energies (kJ/mol)
          Angle    Proper Dih.  Improper Dih.          LJ-14     Coulomb-14
    8.02332e+01    3.93465e+01    1.64522e+01   -9.10358e+01    0.00000e+00
        LJ (SR)        LJ (LR)   Coulomb (SR)   Coulomb (LR)     WAXS Debye
    3.83334e+00    0.00000e+00    0.00000e+00    0.00000e+00    2.02198e+00
      Potential    Kinetic En.   Total Energy    Temperature Pressure (bar)
    5.08514e+01    1.20057e+02    1.70909e+02    8.46890e+01   -8.74628e-01
   Constr. rmsd
    2.66949e-06

           Step           Time         Lambda
          33900       16.95000        0.00000

   Energies (kJ/mol)
          Angle    Proper Dih.  Improper Dih.          LJ-14     Coulomb-14
    6.74263e+01    3.82814e+01    1.99789e+01   -8.31102e+01    0.00000e+00
        LJ (SR)        LJ (LR)   Coulomb (SR)   Coulomb (LR)     WAXS Debye
    3.40940e+00    5.28711e-07    0.00000e+00    0.00000e+00    1.81582e+00
      Potential    Kinetic En.   Total Energy    Temperature Pressure (bar)
    4.78016e+01    1.23877e+02    1.71678e+02    8.73833e+01   -1.37640e+00
   Constr. rmsd
    2.39166e-06

           Step           Time         Lambda
          34000       17.00000        0.00000

   Energies (kJ/mol)
          Angle    Proper Dih.  Improper Dih.          LJ-14     Coulomb-14
    7.08144e+01    3.63293e+01    1.88695e+01   -8.81174e+01    0.00000e+00
        LJ (SR)        LJ (LR)   Coulomb (SR)   Coulomb (LR)     WAXS Debye
    1.56472e+00    0.00000e+00    0.00000e+00    0.00000e+00    1.55898e+00
      Potential    Kinetic En.   Total Energy    Temperature Pressure (bar)
    4.10196e+01    1.28250e+02    1.69270e+02    9.04684e+01   -2.81794e+00
   Constr. rmsd
    2.62614e-06

           Step           Time         Lambda
          34100       17.05000        0.00000

   Energies (kJ/mol)
          Angle    Proper Dih.  Improper Dih.          LJ-14     Coulomb-14
    6.39264e+01    3.13189e+01    1.39990e+01   -8.94906e+01    0.00000e+00
        LJ (SR)        LJ (LR)   Coulomb (SR)   Coulomb (LR)     WAXS Debye
    2.13896e+00    0.00000e+00    0.00000e+00    0.00000e+00    1.10258e+00
      Potential    Kinetic En.   Total Energy    Temperature Pressure (bar)
    2.29953e+01    1.41300e+02    1.64296e+02    9.96740e+01   -1.18706e+00
   Constr. rmsd
    2.58387e-06

           Step           Time         Lambda
          34200       17.10000        0.00000

   Energies (kJ/mol)
          Angle    Proper Dih.  Improper Dih.          LJ-14     Coulomb-14
    6.99307e+01    2.96071e+01    1.81425e+01   -8.43796e+01    0.00000e+00
        LJ (SR)        LJ (LR)   Coulomb (SR)   Coulomb (LR)     WAXS Debye
    4.04075e+00    5.25911e-07    0.00000e+00    0.00000e+00    9.31255e-01
      Potential    Kinetic En.   Total Energy    Temperature Pressure (bar)
    3.82726e+01    1.26361e+02    1.64633e+02    8.91355e+01    1.34333e+00
   Constr. rmsd
    2.66589e-06

           Step           Time         Lambda
          34300       17.15000        0.00000

   Energies (kJ/mol)
          Angle    Proper Dih.  Improper Dih.          LJ-14     Coulomb-14
    7.06655e+01    3.58370e+01    2.32075e+01   -9.22505e+01    0.00000e+00
        LJ (SR)        LJ (LR)   Coulomb (SR)   Coulomb (LR)     WAXS Debye
    4.30170e+00    0.00000e+00    0.00000e+00    0.00000e+00    9.46575e-01
      Potential    Kinetic En.   Total Energy    Temperature Pressure (bar)
    4.27078e+01    1.22627e+02    1.65335e+02    8.65019e+01   -4.42442e-01
   Constr. rmsd
    2.61588e-06

           Step           Time         Lambda
          34400       17.20000        0.00000

   Energies (kJ/mol)
          Angle    Proper Dih.  Improper Dih.          LJ-14     Coulomb-14
    6.78860e+01    3.01406e+01    2.47655e+01   -8.68793e+01    0.00000e+00
        LJ (SR)        LJ (LR)   Coulomb (SR)   Coulomb (LR)     WAXS Debye
    2.15537e+00    0.00000e+00    0.00000e+00    0.00000e+00    7.80986e-01
      Potential    Kinetic En.   Total Energy    Temperature Pressure (bar)
    3.88492e+01    1.31387e+02    1.70236e+02    9.26811e+01    1.78842e-01
   Constr. rmsd
    2.60251e-06

           Step           Time         Lambda
          34500       17.25000        0.00000

   Energies (kJ/mol)
          Angle    Proper Dih.  Improper Dih.          LJ-14     Coulomb-14
    5.44139e+01    3.33722e+01    2.92557e+01   -9.03440e+01    0.00000e+00
        LJ (SR)        LJ (LR)   Coulomb (SR)   Coulomb (LR)     WAXS Debye
    3.32769e+00    5.40938e-07    0.00000e+00    0.00000e+00    7.15442e-01
      Potential    Kinetic En.   Total Energy    Temperature Pressure (bar)
    3.07409e+01    1.35237e+02    1.65978e+02    9.53971e+01    5.02399e-01
   Constr. rmsd
    2.50548e-06

           Step           Time         Lambda
          34600       17.30000        0.00000

   Energies (kJ/mol)
          Angle    Proper Dih.  Improper Dih.          LJ-14     Coulomb-14
    5.66625e+01    3.45522e+01    2.31982e+01   -8.57084e+01    0.00000e+00
        LJ (SR)        LJ (LR)   Coulomb (SR)   Coulomb (LR)     WAXS Debye
    3.35202e+00    0.00000e+00    0.00000e+00    0.00000e+00    7.25537e-01
      Potential    Kinetic En.   Total Energy    Temperature Pressure (bar)
    3.27821e+01    1.33383e+02    1.66165e+02    9.40890e+01   -1.15948e+00
   Constr. rmsd
    2.68014e-06

           Step           Time         Lambda
          34700       17.35000        0.00000

   Energies (kJ/mol)
          Angle    Proper Dih.  Improper Dih.          LJ-14     Coulomb-14
    6.78772e+01    3.41416e+01    2.69988e+01   -8.58548e+01    0.00000e+00
        LJ (SR)        LJ (LR)   Coulomb (SR)   Coulomb (LR)     WAXS Debye
    1.61681e+00    0.00000e+00    0.00000e+00    0.00000e+00    7.67823e-01
      Potential    Kinetic En.   Total Energy    Temperature Pressure (bar)
    4.55475e+01    1.28943e+02    1.74491e+02    9.09574e+01   -2.79700e-01
   Constr. rmsd
    2.80355e-06

           Step           Time         Lambda
          34800       17.40000        0.00000

   Energies (kJ/mol)
          Angle    Proper Dih.  Improper Dih.          LJ-14     Coulomb-14
    6.99410e+01    3.20790e+01    2.22229e+01   -8.85891e+01    0.00000e+00
        LJ (SR)        LJ (LR)   Coulomb (SR)   Coulomb (LR)     WAXS Debye
    1.88230e+00    5.55485e-07    0.00000e+00    0.00000e+00    8.23552e-01
      Potential    Kinetic En.   Total Energy    Temperature Pressure (bar)
    3.83597e+01    1.39140e+02    1.77500e+02    9.81503e+01   -7.00301e-01
   Constr. rmsd
    2.40925e-06

           Step           Time         Lambda
          34900       17.45000        0.00000

   Energies (kJ/mol)
          Angle    Proper Dih.  Improper Dih.          LJ-14     Coulomb-14
    7.53891e+01    3.29553e+01    2.10754e+01   -8.99029e+01    0.00000e+00
        LJ (SR)        LJ (LR)   Coulomb (SR)   Coulomb (LR)     WAXS Debye
    1.77293e+00    0.00000e+00    0.00000e+00    0.00000e+00    9.09689e-01
      Potential    Kinetic En.   Total Energy    Temperature Pressure (bar)
    4.21995e+01    1.27532e+02    1.69731e+02    8.99618e+01   -6.63905e-01
   Constr. rmsd
    2.51043e-06

           Step           Time         Lambda
          35000       17.50000        0.00000

   Energies (kJ/mol)
          Angle    Proper Dih.  Improper Dih.          LJ-14     Coulomb-14
    7.04511e+01    3.17060e+01    2.00151e+01   -8.96282e+01    0.00000e+00
        LJ (SR)        LJ (LR)   Coulomb (SR)   Coulomb (LR)     WAXS Debye
    2.23705e+00    0.00000e+00    0.00000e+00    0.00000e+00    8.99246e-01
      Potential    Kinetic En.   Total Energy    Temperature Pressure (bar)
    3.56803e+01    1.27473e+02    1.63153e+02    8.99200e+01   -1.98693e+00
   Constr. rmsd
    2.58878e-06

           Step           Time         Lambda
          35100       17.55000        0.00000

   Energies (kJ/mol)
          Angle    Proper Dih.  Improper Dih.          LJ-14     Coulomb-14
    5.98055e+01    3.07137e+01    2.39065e+01   -8.90671e+01    0.00000e+00
        LJ (SR)        LJ (LR)   Coulomb (SR)   Coulomb (LR)     WAXS Debye
    2.66681e+00    5.30714e-07    0.00000e+00    0.00000e+00    7.93647e-01
      Potential    Kinetic En.   Total Energy    Temperature Pressure (bar)
    2.88191e+01    1.37365e+02    1.66184e+02    9.68980e+01   -7.16975e-01
   Constr. rmsd
    2.67068e-06

           Step           Time         Lambda
          35200       17.60000        0.00000

   Energies (kJ/mol)
          Angle    Proper Dih.  Improper Dih.          LJ-14     Coulomb-14
    6.79703e+01    3.31799e+01    2.79404e+01   -9.10109e+01    0.00000e+00
        LJ (SR)        LJ (LR)   Coulomb (SR)   Coulomb (LR)     WAXS Debye
    2.47182e+00    0.00000e+00    0.00000e+00    0.00000e+00    9.50066e-01
      Potential    Kinetic En.   Total Energy    Temperature Pressure (bar)
    4.15016e+01    1.33856e+02    1.75358e+02    9.44228e+01   -8.40565e-01
   Constr. rmsd
    2.63191e-06

           Step           Time         Lambda
          35300       17.65000        0.00000

   Energies (kJ/mol)
          Angle    Proper Dih.  Improper Dih.          LJ-14     Coulomb-14
    5.96880e+01    3.32885e+01    2.20963e+01   -8.85670e+01    0.00000e+00
        LJ (SR)        LJ (LR)   Coulomb (SR)   Coulomb (LR)     WAXS Debye
    3.17605e+00    0.00000e+00    0.00000e+00    0.00000e+00    1.07744e+00
      Potential    Kinetic En.   Total Energy    Temperature Pressure (bar)
    3.07592e+01    1.46807e+02    1.77566e+02    1.03558e+02   -9.27037e-01
   Constr. rmsd
    2.55627e-06

           Step           Time         Lambda
          35400       17.70000        0.00000

   Energies (kJ/mol)
          Angle    Proper Dih.  Improper Dih.          LJ-14     Coulomb-14
    6.87759e+01    3.32369e+01    2.35488e+01   -8.55688e+01    0.00000e+00
        LJ (SR)        LJ (LR)   Coulomb (SR)   Coulomb (LR)     WAXS Debye
    1.73911e+00    5.47228e-07    0.00000e+00    0.00000e+00    1.13626e+00
      Potential    Kinetic En.   Total Energy    Temperature Pressure (bar)
    4.28682e+01    1.41276e+02    1.84144e+02    9.96567e+01   -1.36708e+00
   Constr. rmsd
    2.94023e-06

           Step           Time         Lambda
          35500       17.75000        0.00000

   Energies (kJ/mol)
          Angle    Proper Dih.  Improper Dih.          LJ-14     Coulomb-14
    8.52324e+01    3.27286e+01    2.13497e+01   -8.45077e+01    0.00000e+00
        LJ (SR)        LJ (LR)   Coulomb (SR)   Coulomb (LR)     WAXS Debye
    2.06272e+00    5.44991e-07    0.00000e+00    0.00000e+00    1.23613e+00
      Potential    Kinetic En.   Total Energy    Temperature Pressure (bar)
    5.81019e+01    1.34582e+02    1.92684e+02    9.49351e+01    1.58399e-01
   Constr. rmsd
    2.52081e-06

           Step           Time         Lambda
          35600       17.80000        0.00000

   Energies (kJ/mol)
          Angle    Proper Dih.  Improper Dih.          LJ-14     Coulomb-14
    7.00601e+01    3.19210e+01    2.67212e+01   -8.84907e+01    0.00000e+00
        LJ (SR)        LJ (LR)   Coulomb (SR)   Coulomb (LR)     WAXS Debye
    3.19543e+00    5.37166e-07    0.00000e+00    0.00000e+00    1.29857e+00
      Potential    Kinetic En.   Total Energy    Temperature Pressure (bar)
    4.47056e+01    1.37959e+02    1.82664e+02    9.73169e+01   -4.40629e-01
   Constr. rmsd
    2.83149e-06

           Step           Time         Lambda
          35700       17.85000        0.00000

   Energies (kJ/mol)
          Angle    Proper Dih.  Improper Dih.          LJ-14     Coulomb-14
    6.86720e+01    2.94039e+01    1.81797e+01   -8.66478e+01    0.00000e+00
        LJ (SR)        LJ (LR)   Coulomb (SR)   Coulomb (LR)     WAXS Debye
    1.64273e+00    5.32284e-07    0.00000e+00    0.00000e+00    1.54652e+00
      Potential    Kinetic En.   Total Energy    Temperature Pressure (bar)
    3.27970e+01    1.36326e+02    1.69123e+02    9.61649e+01   -8.24680e-01
   Constr. rmsd
    2.80147e-06

           Step           Time         Lambda
          35800       17.90000        0.00000

   Energies (kJ/mol)
          Angle    Proper Dih.  Improper Dih.          LJ-14     Coulomb-14
    7.39112e+01    3.20205e+01    2.37177e+01   -8.51770e+01    0.00000e+00
        LJ (SR)        LJ (LR)   Coulomb (SR)   Coulomb (LR)     WAXS Debye
    2.49910e+00    0.00000e+00    0.00000e+00    0.00000e+00    1.72614e+00
      Potential    Kinetic En.   Total Energy    Temperature Pressure (bar)
    4.86976e+01    1.25209e+02    1.73907e+02    8.83235e+01   -9.86207e-01
   Constr. rmsd
    2.72767e-06

           Step           Time         Lambda
          35900       17.95000        0.00000

   Energies (kJ/mol)
          Angle    Proper Dih.  Improper Dih.          LJ-14     Coulomb-14
    8.05340e+01    3.34624e+01    2.66641e+01   -8.72110e+01    0.00000e+00
        LJ (SR)        LJ (LR)   Coulomb (SR)   Coulomb (LR)     WAXS Debye
    3.66421e+00    0.00000e+00    0.00000e+00    0.00000e+00    1.87553e+00
      Potential    Kinetic En.   Total Energy    Temperature Pressure (bar)
    5.89892e+01    1.18605e+02    1.77594e+02    8.36645e+01   -5.85181e-01
   Constr. rmsd
    2.58911e-06

           Step           Time         Lambda
          36000       18.00000        0.00000

   Energies (kJ/mol)
          Angle    Proper Dih.  Improper Dih.          LJ-14     Coulomb-14
    6.27653e+01    3.24812e+01    1.70003e+01   -8.79296e+01    0.00000e+00
        LJ (SR)        LJ (LR)   Coulomb (SR)   Coulomb (LR)     WAXS Debye
    1.64828e+00    5.41369e-07    0.00000e+00    0.00000e+00    1.95057e+00
      Potential    Kinetic En.   Total Energy    Temperature Pressure (bar)
    2.79160e+01    1.45558e+02    1.73474e+02    1.02678e+02    6.23024e-01
   Constr. rmsd
    2.85630e-06

           Step           Time         Lambda
          36100       18.05000        0.00000

   Energies (kJ/mol)
          Angle    Proper Dih.  Improper Dih.          LJ-14     Coulomb-14
    7.58286e+01    3.27841e+01    2.27784e+01   -9.58603e+01    0.00000e+00
        LJ (SR)        LJ (LR)   Coulomb (SR)   Coulomb (LR)     WAXS Debye
    3.00955e+00    0.00000e+00    0.00000e+00    0.00000e+00    1.80124e+00
      Potential    Kinetic En.   Total Energy    Temperature Pressure (bar)
    4.03415e+01    1.33303e+02    1.73644e+02    9.40323e+01   -9.05833e-01
   Constr. rmsd
    2.77891e-06

           Step           Time         Lambda
          36200       18.10000        0.00000

   Energies (kJ/mol)
          Angle    Proper Dih.  Improper Dih.          LJ-14     Coulomb-14
    6.99098e+01    3.48862e+01    2.77535e+01   -9.39575e+01    0.00000e+00
        LJ (SR)        LJ (LR)   Coulomb (SR)   Coulomb (LR)     WAXS Debye
    1.49383e+00    0.00000e+00    0.00000e+00    0.00000e+00    1.63406e+00
      Potential    Kinetic En.   Total Energy    Temperature Pressure (bar)
    4.17199e+01    1.32410e+02    1.74130e+02    9.34026e+01   -1.29248e-01
   Constr. rmsd
    2.85258e-06

           Step           Time         Lambda
          36300       18.15000        0.00000

   Energies (kJ/mol)
          Angle    Proper Dih.  Improper Dih.          LJ-14     Coulomb-14
    6.76235e+01    3.72619e+01    2.15279e+01   -9.29453e+01    0.00000e+00
        LJ (SR)        LJ (LR)   Coulomb (SR)   Coulomb (LR)     WAXS Debye
    9.68818e+00    5.64517e-07    0.00000e+00    0.00000e+00    1.41724e+00
      Potential    Kinetic En.   Total Energy    Temperature Pressure (bar)
    4.45735e+01    1.33653e+02    1.78226e+02    9.42793e+01   -6.27454e-01
   Constr. rmsd
    2.93377e-06

           Step           Time         Lambda
          36400       18.20000        0.00000

   Energies (kJ/mol)
          Angle    Proper Dih.  Improper Dih.          LJ-14     Coulomb-14
    6.95711e+01    3.12576e+01    3.08315e+01   -9.31804e+01    0.00000e+00
        LJ (SR)        LJ (LR)   Coulomb (SR)   Coulomb (LR)     WAXS Debye
    2.53883e+00    0.00000e+00    0.00000e+00    0.00000e+00    1.25872e+00
      Potential    Kinetic En.   Total Energy    Temperature Pressure (bar)
    4.22773e+01    1.37532e+02    1.79809e+02    9.70159e+01   -9.88243e-01
   Constr. rmsd
    2.66071e-06

           Step           Time         Lambda
          36500       18.25000        0.00000

   Energies (kJ/mol)
          Angle    Proper Dih.  Improper Dih.          LJ-14     Coulomb-14
    5.83409e+01    3.40193e+01    2.01756e+01   -9.00915e+01    0.00000e+00
        LJ (SR)        LJ (LR)   Coulomb (SR)   Coulomb (LR)     WAXS Debye
    3.05185e+00    0.00000e+00    0.00000e+00    0.00000e+00    1.22343e+00
      Potential    Kinetic En.   Total Energy    Temperature Pressure (bar)
    2.67195e+01    1.51702e+02    1.78422e+02    1.07012e+02   -5.97678e-01
   Constr. rmsd
    2.80180e-06

           Step           Time         Lambda
          36600       18.30000        0.00000

   Energies (kJ/mol)
          Angle    Proper Dih.  Improper Dih.          LJ-14     Coulomb-14
    6.69267e+01    3.34953e+01    2.44005e+01   -8.69615e+01    0.00000e+00
        LJ (SR)        LJ (LR)   Coulomb (SR)   Coulomb (LR)     WAXS Debye
    4.48149e+00    5.61929e-07    0.00000e+00    0.00000e+00    1.25846e+00
      Potential    Kinetic En.   Total Energy    Temperature Pressure (bar)
    4.36010e+01    1.43818e+02    1.87419e+02    1.01450e+02    3.10140e-01
   Constr. rmsd
    2.79571e-06

           Step           Time         Lambda
          36700       18.35000        0.00000

   Energies (kJ/mol)
          Angle    Proper Dih.  Improper Dih.          LJ-14     Coulomb-14
    6.98789e+01    3.52403e+01    2.04637e+01   -8.36114e+01    0.00000e+00
        LJ (SR)        LJ (LR)   Coulomb (SR)   Coulomb (LR)     WAXS Debye
    3.74771e+00    0.00000e+00    0.00000e+00    0.00000e+00    1.28935e+00
      Potential    Kinetic En.   Total Energy    Temperature Pressure (bar)
    4.70086e+01    1.40938e+02    1.87947e+02    9.94184e+01    1.40437e-01
   Constr. rmsd
    2.77999e-06

           Step           Time         Lambda
          36800       18.40000        0.00000

   Energies (kJ/mol)
          Angle    Proper Dih.  Improper Dih.          LJ-14     Coulomb-14
    7.46991e+01    3.25498e+01    2.56271e+01   -8.76932e+01    0.00000e+00
        LJ (SR)        LJ (LR)   Coulomb (SR)   Coulomb (LR)     WAXS Debye
    4.79858e+00    0.00000e+00    0.00000e+00    0.00000e+00    1.20634e+00
      Potential    Kinetic En.   Total Energy    Temperature Pressure (bar)
    5.11878e+01    1.34937e+02    1.86125e+02    9.51855e+01    1.18979e+00
   Constr. rmsd
    2.67258e-06

           Step           Time         Lambda
          36900       18.45000        0.00000

   Energies (kJ/mol)
          Angle    Proper Dih.  Improper Dih.          LJ-14     Coulomb-14
    7.08236e+01    3.09439e+01    2.33707e+01   -9.08324e+01    0.00000e+00
        LJ (SR)        LJ (LR)   Coulomb (SR)   Coulomb (LR)     WAXS Debye
    1.93010e+00    5.59656e-07    0.00000e+00    0.00000e+00    1.07402e+00
      Potential    Kinetic En.   Total Energy    Temperature Pressure (bar)
    3.73099e+01    1.36914e+02    1.74224e+02    9.65798e+01   -1.76188e-01
   Constr. rmsd
    2.70809e-06

           Step           Time         Lambda
          37000       18.50000        0.00000

   Energies (kJ/mol)
          Angle    Proper Dih.  Improper Dih.          LJ-14     Coulomb-14
    7.69218e+01    3.25026e+01    2.28427e+01   -8.68971e+01    0.00000e+00
        LJ (SR)        LJ (LR)   Coulomb (SR)   Coulomb (LR)     WAXS Debye
    1.45970e+00    0.00000e+00    0.00000e+00    0.00000e+00    1.08038e+00
      Potential    Kinetic En.   Total Energy    Temperature Pressure (bar)
    4.79100e+01    1.26766e+02    1.74676e+02    8.94213e+01   -1.94691e+00
   Constr. rmsd
    2.44699e-06

           Step           Time         Lambda
          37100       18.55000        0.00000

   Energies (kJ/mol)
          Angle    Proper Dih.  Improper Dih.          LJ-14     Coulomb-14
    6.73596e+01    2.89588e+01    1.50332e+01   -8.87980e+01    0.00000e+00
        LJ (SR)        LJ (LR)   Coulomb (SR)   Coulomb (LR)     WAXS Debye
    6.46390e+00    0.00000e+00    0.00000e+00    0.00000e+00    1.11458e+00
      Potential    Kinetic En.   Total Energy    Temperature Pressure (bar)
    3.01320e+01    1.37723e+02    1.67855e+02    9.71506e+01   -6.41690e-01
   Constr. rmsd
    3.06328e-06

           Step           Time         Lambda
          37200       18.60000        0.00000

   Energies (kJ/mol)
          Angle    Proper Dih.  Improper Dih.          LJ-14     Coulomb-14
    6.68885e+01    3.10359e+01    1.82793e+01   -8.67947e+01    0.00000e+00
        LJ (SR)        LJ (LR)   Coulomb (SR)   Coulomb (LR)     WAXS Debye
    2.22372e+00    5.47232e-07    0.00000e+00    0.00000e+00    1.21305e+00
      Potential    Kinetic En.   Total Energy    Temperature Pressure (bar)
    3.28458e+01    1.31757e+02    1.64603e+02    9.29423e+01   -6.25105e-01
   Constr. rmsd
    2.87724e-06

           Step           Time         Lambda
          37300       18.65000        0.00000

   Energies (kJ/mol)
          Angle    Proper Dih.  Improper Dih.          LJ-14     Coulomb-14
    7.62609e+01    2.97940e+01    1.74700e+01   -7.77450e+01    0.00000e+00
        LJ (SR)        LJ (LR)   Coulomb (SR)   Coulomb (LR)     WAXS Debye
    1.85039e+00    0.00000e+00    0.00000e+00    0.00000e+00    1.21707e+00
      Potential    Kinetic En.   Total Energy    Temperature Pressure (bar)
    4.88474e+01    1.27578e+02    1.76425e+02    8.99941e+01   -2.33138e+00
   Constr. rmsd
    2.77730e-06

           Step           Time         Lambda
          37400       18.70000        0.00000

   Energies (kJ/mol)
          Angle    Proper Dih.  Improper Dih.          LJ-14     Coulomb-14
    7.50818e+01    2.71538e+01    1.81096e+01   -8.15141e+01    0.00000e+00
        LJ (SR)        LJ (LR)   Coulomb (SR)   Coulomb (LR)     WAXS Debye
    4.27794e+00    0.00000e+00    0.00000e+00    0.00000e+00    1.11896e+00
      Potential    Kinetic En.   Total Energy    Temperature Pressure (bar)
    4.42281e+01    1.35577e+02    1.79805e+02    9.56365e+01   -1.15404e+00
   Constr. rmsd
    2.60505e-06

           Step           Time         Lambda
          37500       18.75000        0.00000

   Energies (kJ/mol)
          Angle    Proper Dih.  Improper Dih.          LJ-14     Coulomb-14
    7.34397e+01    2.87785e+01    1.90192e+01   -8.98625e+01    0.00000e+00
        LJ (SR)        LJ (LR)   Coulomb (SR)   Coulomb (LR)     WAXS Debye
    2.25424e+00    5.31310e-07    0.00000e+00    0.00000e+00    1.11988e+00
      Potential    Kinetic En.   Total Energy    Temperature Pressure (bar)
    3.47489e+01    1.37927e+02    1.72676e+02    9.72947e+01   -4.83687e-01
   Constr. rmsd
    2.83062e-06

           Step           Time         Lambda
          37600       18.80000        0.00000

   Energies (kJ/mol)
          Angle    Proper Dih.  Improper Dih.          LJ-14     Coulomb-14
    8.00765e+01    2.75796e+01    1.79282e+01   -8.50747e+01    0.00000e+00
        LJ (SR)        LJ (LR)   Coulomb (SR)   Coulomb (LR)     WAXS Debye
    5.29814e+00    5.26440e-07    0.00000e+00    0.00000e+00    1.08608e+00
      Potential    Kinetic En.   Total Energy    Temperature Pressure (bar)
    4.68939e+01    1.20039e+02    1.66933e+02    8.46761e+01    3.19590e-01
   Constr. rmsd
    2.85993e-06

           Step           Time         Lambda
          37700       18.85000        0.00000

   Energies (kJ/mol)
          Angle    Proper Dih.  Improper Dih.          LJ-14     Coulomb-14
    6.67060e+01    2.59707e+01    1.97116e+01   -8.27811e+01    0.00000e+00
        LJ (SR)        LJ (LR)   Coulomb (SR)   Coulomb (LR)     WAXS Debye
    4.63087e+00    5.24475e-07    0.00000e+00    0.00000e+00    9.52068e-01
      Potential    Kinetic En.   Total Energy    Temperature Pressure (bar)
    3.51901e+01    1.24741e+02    1.59931e+02    8.79928e+01   -1.49819e-01
   Constr. rmsd
    2.76657e-06

           Step           Time         Lambda
          37800       18.90000        0.00000

   Energies (kJ/mol)
          Angle    Proper Dih.  Improper Dih.          LJ-14     Coulomb-14
    6.84050e+01    2.95514e+01    2.08679e+01   -8.54440e+01    0.00000e+00
        LJ (SR)        LJ (LR)   Coulomb (SR)   Coulomb (LR)     WAXS Debye
    2.14909e+00    5.52162e-07    0.00000e+00    0.00000e+00    8.30403e-01
      Potential    Kinetic En.   Total Energy    Temperature Pressure (bar)
    3.63598e+01    1.25689e+02    1.62049e+02    8.86616e+01   -1.07729e+00
   Constr. rmsd
    2.77872e-06

           Step           Time         Lambda
          37900       18.95000        0.00000

   Energies (kJ/mol)
          Angle    Proper Dih.  Improper Dih.          LJ-14     Coulomb-14
    6.69346e+01    2.93313e+01    1.71739e+01   -8.86081e+01    0.00000e+00
        LJ (SR)        LJ (LR)   Coulomb (SR)   Coulomb (LR)     WAXS Debye
    2.77645e+00    0.00000e+00    0.00000e+00    0.00000e+00    7.37776e-01
      Potential    Kinetic En.   Total Energy    Temperature Pressure (bar)
    2.83458e+01    1.24804e+02    1.53150e+02    8.80374e+01   -1.30759e-01
   Constr. rmsd
    2.81144e-06

           Step           Time         Lambda
          38000       19.00000        0.00000

   Energies (kJ/mol)
          Angle    Proper Dih.  Improper Dih.          LJ-14     Coulomb-14
    6.19006e+01    2.61978e+01    1.75164e+01   -8.65685e+01    0.00000e+00
        LJ (SR)        LJ (LR)   Coulomb (SR)   Coulomb (LR)     WAXS Debye
    2.23395e+00    0.00000e+00    0.00000e+00    0.00000e+00    7.16096e-01
      Potential    Kinetic En.   Total Energy    Temperature Pressure (bar)
    2.19963e+01    1.30655e+02    1.52651e+02    9.21649e+01   -2.06622e-02
   Constr. rmsd
    2.91463e-06

           Step           Time         Lambda
          38100       19.05000        0.00000

   Energies (kJ/mol)
          Angle    Proper Dih.  Improper Dih.          LJ-14     Coulomb-14
    5.70327e+01    2.65004e+01    2.08554e+01   -8.94613e+01    0.00000e+00
        LJ (SR)        LJ (LR)   Coulomb (SR)   Coulomb (LR)     WAXS Debye
    2.35140e+00    5.57498e-07    0.00000e+00    0.00000e+00    8.10858e-01
      Potential    Kinetic En.   Total Energy    Temperature Pressure (bar)
    1.80894e+01    1.22766e+02    1.40855e+02    8.65996e+01    7.32788e-01
   Constr. rmsd
    2.68887e-06

           Step           Time         Lambda
          38200       19.10000        0.00000

   Energies (kJ/mol)
          Angle    Proper Dih.  Improper Dih.          LJ-14     Coulomb-14
    6.38231e+01    2.32000e+01    1.39585e+01   -8.89144e+01    0.00000e+00
        LJ (SR)        LJ (LR)   Coulomb (SR)   Coulomb (LR)     WAXS Debye
    4.32328e+00    0.00000e+00    0.00000e+00    0.00000e+00    1.08250e+00
      Potential    Kinetic En.   Total Energy    Temperature Pressure (bar)
    1.74730e+01    1.23213e+02    1.40686e+02    8.69153e+01    2.65964e+00
   Constr. rmsd
    2.66527e-06

           Step           Time         Lambda
          38300       19.15000        0.00000

   Energies (kJ/mol)
          Angle    Proper Dih.  Improper Dih.          LJ-14     Coulomb-14
    6.55591e+01    2.45003e+01    1.77184e+01   -8.87859e+01    0.00000e+00
        LJ (SR)        LJ (LR)   Coulomb (SR)   Coulomb (LR)     WAXS Debye
    4.64797e+00    0.00000e+00    0.00000e+00    0.00000e+00    9.34401e-01
      Potential    Kinetic En.   Total Energy    Temperature Pressure (bar)
    2.45742e+01    1.15156e+02    1.39730e+02    8.12315e+01    1.09752e+00
   Constr. rmsd
    2.64177e-06

           Step           Time         Lambda
          38400       19.20000        0.00000

   Energies (kJ/mol)
          Angle    Proper Dih.  Improper Dih.          LJ-14     Coulomb-14
    6.09260e+01    2.44351e+01    1.63318e+01   -8.97093e+01    0.00000e+00
        LJ (SR)        LJ (LR)   Coulomb (SR)   Coulomb (LR)     WAXS Debye
    2.31743e+00    5.64982e-07    0.00000e+00    0.00000e+00    8.57088e-01
      Potential    Kinetic En.   Total Energy    Temperature Pressure (bar)
    1.51581e+01    1.23571e+02    1.38729e+02    8.71674e+01   -2.51533e-02
   Constr. rmsd
    2.79457e-06

           Step           Time         Lambda
          38500       19.25000        0.00000

   Energies (kJ/mol)
          Angle    Proper Dih.  Improper Dih.          LJ-14     Coulomb-14
    6.23249e+01    2.74240e+01    2.18923e+01   -8.58598e+01    0.00000e+00
        LJ (SR)        LJ (LR)   Coulomb (SR)   Coulomb (LR)     WAXS Debye
    2.39644e+00    0.00000e+00    0.00000e+00    0.00000e+00    7.75803e-01
      Potential    Kinetic En.   Total Energy    Temperature Pressure (bar)
    2.89536e+01    1.17183e+02    1.46136e+02    8.26613e+01    8.26734e-02
   Constr. rmsd
    2.74544e-06

           Step           Time         Lambda
          38600       19.30000        0.00000

   Energies (kJ/mol)
          Angle    Proper Dih.  Improper Dih.          LJ-14     Coulomb-14
    5.84201e+01    2.87784e+01    2.08132e+01   -8.78442e+01    0.00000e+00
        LJ (SR)        LJ (LR)   Coulomb (SR)   Coulomb (LR)     WAXS Debye
    3.17045e+00    0.00000e+00    0.00000e+00    0.00000e+00    7.79630e-01
      Potential    Kinetic En.   Total Energy    Temperature Pressure (bar)
    2.41175e+01    1.20755e+02    1.44872e+02    8.51811e+01   -1.41813e+00
   Constr. rmsd
    2.62432e-06

           Step           Time         Lambda
          38700       19.35000        0.00000

   Energies (kJ/mol)
          Angle    Proper Dih.  Improper Dih.          LJ-14     Coulomb-14
    6.27270e+01    2.63896e+01    2.44338e+01   -8.17411e+01    0.00000e+00
        LJ (SR)        LJ (LR)   Coulomb (SR)   Coulomb (LR)     WAXS Debye
    2.89922e+00    5.55251e-07    0.00000e+00    0.00000e+00    8.53028e-01
      Potential    Kinetic En.   Total Energy    Temperature Pressure (bar)
    3.55616e+01    1.10641e+02    1.46203e+02    7.80469e+01    6.84233e-01
   Constr. rmsd
    2.61888e-06

           Step           Time         Lambda
          38800       19.40000        0.00000

   Energies (kJ/mol)
          Angle    Proper Dih.  Improper Dih.          LJ-14     Coulomb-14
    7.39899e+01    2.90067e+01    2.10381e+01   -9.00680e+01    0.00000e+00
        LJ (SR)        LJ (LR)   Coulomb (SR)   Coulomb (LR)     WAXS Debye
    2.23482e+00    0.00000e+00    0.00000e+00    0.00000e+00    7.98566e-01
      Potential    Kinetic En.   Total Energy    Temperature Pressure (bar)
    3.70002e+01    1.09774e+02    1.46774e+02    7.74353e+01    1.05157e-01
   Constr. rmsd
    2.80565e-06

           Step           Time         Lambda
          38900       19.45000        0.00000

   Energies (kJ/mol)
          Angle    Proper Dih.  Improper Dih.          LJ-14     Coulomb-14
    7.13038e+01    2.91059e+01    1.50371e+01   -8.73979e+01    0.00000e+00
        LJ (SR)        LJ (LR)   Coulomb (SR)   Coulomb (LR)     WAXS Debye
    3.97587e+00    0.00000e+00    0.00000e+00    0.00000e+00    7.38844e-01
      Potential    Kinetic En.   Total Energy    Temperature Pressure (bar)
    3.27635e+01    1.19703e+02    1.52467e+02    8.44394e+01    1.45022e+00
   Constr. rmsd
    2.73434e-06

           Step           Time         Lambda
          39000       19.50000        0.00000

   Energies (kJ/mol)
          Angle    Proper Dih.  Improper Dih.          LJ-14     Coulomb-14
    6.91308e+01    2.75666e+01    2.70484e+01   -9.37256e+01    0.00000e+00
        LJ (SR)        LJ (LR)   Coulomb (SR)   Coulomb (LR)     WAXS Debye
    1.27513e+00    5.67341e-07    0.00000e+00    0.00000e+00    6.20430e-01
      Potential    Kinetic En.   Total Energy    Temperature Pressure (bar)
    3.19158e+01    1.22572e+02    1.54488e+02    8.64633e+01    2.81625e-01
   Constr. rmsd
    2.65552e-06

           Step           Time         Lambda
          39100       19.55000        0.00000

   Energies (kJ/mol)
          Angle    Proper Dih.  Improper Dih.          LJ-14     Coulomb-14
    6.30137e+01    3.02026e+01    2.06299e+01   -9.13922e+01    0.00000e+00
        LJ (SR)        LJ (LR)   Coulomb (SR)   Coulomb (LR)     WAXS Debye
    2.02894e+00    0.00000e+00    0.00000e+00    0.00000e+00    5.51151e-01
      Potential    Kinetic En.   Total Energy    Temperature Pressure (bar)
    2.50340e+01    1.31726e+02    1.56760e+02    9.29201e+01    1.05782e-01
   Constr. rmsd
    2.70423e-06

           Step           Time         Lambda
          39200       19.60000        0.00000

   Energies (kJ/mol)
          Angle    Proper Dih.  Improper Dih.          LJ-14     Coulomb-14
    6.08743e+01    3.37808e+01    2.58428e+01   -8.98442e+01    0.00000e+00
        LJ (SR)        LJ (LR)   Coulomb (SR)   Coulomb (LR)     WAXS Debye
    2.95549e+00    0.00000e+00    0.00000e+00    0.00000e+00    6.71812e-01
      Potential    Kinetic En.   Total Energy    Temperature Pressure (bar)
    3.42810e+01    1.24889e+02    1.59170e+02    8.80976e+01    1.32998e+00
   Constr. rmsd
    2.65979e-06

           Step           Time         Lambda
          39300       19.65000        0.00000

   Energies (kJ/mol)
          Angle    Proper Dih.  Improper Dih.          LJ-14     Coulomb-14
    6.76820e+01    3.21155e+01    2.26797e+01   -8.95948e+01    0.00000e+00
        LJ (SR)        LJ (LR)   Coulomb (SR)   Coulomb (LR)     WAXS Debye
    4.69754e+00    5.49134e-07    0.00000e+00    0.00000e+00    8.70570e-01
      Potential    Kinetic En.   Total Energy    Temperature Pressure (bar)
    3.84504e+01    1.16254e+02    1.54705e+02    8.20063e+01    2.01563e+00
   Constr. rmsd
    2.78928e-06

           Step           Time         Lambda
          39400       19.70000        0.00000

   Energies (kJ/mol)
          Angle    Proper Dih.  Improper Dih.          LJ-14     Coulomb-14
    6.30340e+01    2.92413e+01    2.71538e+01   -9.35336e+01    0.00000e+00
        LJ (SR)        LJ (LR)   Coulomb (SR)   Coulomb (LR)     WAXS Debye
    2.77944e+00    0.00000e+00    0.00000e+00    0.00000e+00    6.43106e-01
      Potential    Kinetic En.   Total Energy    Temperature Pressure (bar)
    2.93181e+01    1.29121e+02    1.58439e+02    9.10828e+01    8.05680e-01
   Constr. rmsd
    2.61536e-06

           Step           Time         Lambda
          39500       19.75000        0.00000

   Energies (kJ/mol)
          Angle    Proper Dih.  Improper Dih.          LJ-14     Coulomb-14
    5.92103e+01    3.04892e+01    2.09512e+01   -9.45296e+01    0.00000e+00
        LJ (SR)        LJ (LR)   Coulomb (SR)   Coulomb (LR)     WAXS Debye
    3.17646e+00    0.00000e+00    0.00000e+00    0.00000e+00    6.30174e-01
      Potential    Kinetic En.   Total Energy    Temperature Pressure (bar)
    1.99277e+01    1.32543e+02    1.52471e+02    9.34966e+01    5.45845e-02
   Constr. rmsd
    2.95319e-06

           Step           Time         Lambda
          39600       19.80000        0.00000

   Energies (kJ/mol)
          Angle    Proper Dih.  Improper Dih.          LJ-14     Coulomb-14
    6.07268e+01    3.07499e+01    1.40371e+01   -8.68186e+01    0.00000e+00
        LJ (SR)        LJ (LR)   Coulomb (SR)   Coulomb (LR)     WAXS Debye
    1.63443e+00    5.44001e-07    0.00000e+00    0.00000e+00    7.59191e-01
      Potential    Kinetic En.   Total Energy    Temperature Pressure (bar)
    2.10888e+01    1.28418e+02    1.49507e+02    9.05870e+01   -8.75852e-01
   Constr. rmsd
    2.63097e-06

           Step           Time         Lambda
          39700       19.85000        0.00000

   Energies (kJ/mol)
          Angle    Proper Dih.  Improper Dih.          LJ-14     Coulomb-14
    7.27553e+01    2.85845e+01    1.97603e+01   -8.75074e+01    0.00000e+00
        LJ (SR)        LJ (LR)   Coulomb (SR)   Coulomb (LR)     WAXS Debye
    2.72875e+00    5.42502e-07    0.00000e+00    0.00000e+00    9.73523e-01
      Potential    Kinetic En.   Total Energy    Temperature Pressure (bar)
    3.72951e+01    1.15907e+02    1.53202e+02    8.17615e+01   -2.70035e+00
   Constr. rmsd
    2.99053e-06

           Step           Time         Lambda
          39800       19.90000        0.00000

   Energies (kJ/mol)
          Angle    Proper Dih.  Improper Dih.          LJ-14     Coulomb-14
    5.34791e+01    2.95070e+01    1.77617e+01   -9.11964e+01    0.00000e+00
        LJ (SR)        LJ (LR)   Coulomb (SR)   Coulomb (LR)     WAXS Debye
    1.53144e+00    5.21147e-07    0.00000e+00    0.00000e+00    9.85317e-01
      Potential    Kinetic En.   Total Energy    Temperature Pressure (bar)
    1.20680e+01    1.38442e+02    1.50510e+02    9.76580e+01   -1.28152e+00
   Constr. rmsd
    2.81125e-06

           Step           Time         Lambda
          39900       19.95000        0.00000

   Energies (kJ/mol)
          Angle    Proper Dih.  Improper Dih.          LJ-14     Coulomb-14
    5.92883e+01    2.73906e+01    1.98963e+01   -7.85896e+01    0.00000e+00
        LJ (SR)        LJ (LR)   Coulomb (SR)   Coulomb (LR)     WAXS Debye
    1.90669e+00    5.21068e-07    0.00000e+00    0.00000e+00    1.05890e+00
      Potential    Kinetic En.   Total Energy    Temperature Pressure (bar)
    3.09511e+01    1.24030e+02    1.54981e+02    8.74911e+01   -1.30970e-01
   Constr. rmsd
    2.67155e-06

           Step           Time         Lambda
          40000       20.00000        0.00000

   Energies (kJ/mol)
          Angle    Proper Dih.  Improper Dih.          LJ-14     Coulomb-14
    6.65688e+01    2.82729e+01    1.88700e+01   -8.75815e+01    0.00000e+00
        LJ (SR)        LJ (LR)   Coulomb (SR)   Coulomb (LR)     WAXS Debye
    4.09177e+00    0.00000e+00    0.00000e+00    0.00000e+00    1.20145e+00
      Potential    Kinetic En.   Total Energy    Temperature Pressure (bar)
    3.14234e+01    1.23171e+02    1.54594e+02    8.68852e+01    1.10671e-01
   Constr. rmsd
    2.64655e-06

           Step           Time         Lambda
          40100       20.05000        0.00000

   Energies (kJ/mol)
          Angle    Proper Dih.  Improper Dih.          LJ-14     Coulomb-14
    6.87597e+01    2.97999e+01    1.74258e+01   -9.09604e+01    0.00000e+00
        LJ (SR)        LJ (LR)   Coulomb (SR)   Coulomb (LR)     WAXS Debye
    3.02272e+00    0.00000e+00    0.00000e+00    0.00000e+00    1.38307e+00
      Potential    Kinetic En.   Total Energy    Temperature Pressure (bar)
    2.94307e+01    1.21572e+02    1.51002e+02    8.57572e+01    8.96504e-01
   Constr. rmsd
    2.51715e-06

           Step           Time         Lambda
          40200       20.10000        0.00000

   Energies (kJ/mol)
          Angle    Proper Dih.  Improper Dih.          LJ-14     Coulomb-14
    5.87563e+01    3.17099e+01    1.38586e+01   -9.13684e+01    0.00000e+00
        LJ (SR)        LJ (LR)   Coulomb (SR)   Coulomb (LR)     WAXS Debye
    3.43867e+00    5.03896e-07    0.00000e+00    0.00000e+00    1.49736e+00
      Potential    Kinetic En.   Total Energy    Temperature Pressure (bar)
    1.78924e+01    1.27382e+02    1.45274e+02    8.98559e+01    6.25225e-01
   Constr. rmsd
    2.77220e-06

           Step           Time         Lambda
          40300       20.15000        0.00000

   Energies (kJ/mol)
          Angle    Proper Dih.  Improper Dih.          LJ-14     Coulomb-14
    6.36009e+01    3.24867e+01    1.84896e+01   -9.09984e+01    0.00000e+00
        LJ (SR)        LJ (LR)   Coulomb (SR)   Coulomb (LR)     WAXS Debye
    3.70134e+00    0.00000e+00    0.00000e+00    0.00000e+00    1.60783e+00
      Potential    Kinetic En.   Total Energy    Temperature Pressure (bar)
    2.88881e+01    1.15604e+02    1.44492e+02    8.15479e+01    1.28177e+00
   Constr. rmsd
    2.63611e-06

           Step           Time         Lambda
          40400       20.20000        0.00000

   Energies (kJ/mol)
          Angle    Proper Dih.  Improper Dih.          LJ-14     Coulomb-14
    6.05664e+01    2.99779e+01    1.42230e+01   -8.01731e+01    0.00000e+00
        LJ (SR)        LJ (LR)   Coulomb (SR)   Coulomb (LR)     WAXS Debye
    4.62252e+00    0.00000e+00    0.00000e+00    0.00000e+00    1.60980e+00
      Potential    Kinetic En.   Total Energy    Temperature Pressure (bar)
    3.08265e+01    1.21589e+02    1.52415e+02    8.57695e+01    1.32086e+00
   Constr. rmsd
    2.69940e-06

           Step           Time         Lambda
          40500       20.25000        0.00000

   Energies (kJ/mol)
          Angle    Proper Dih.  Improper Dih.          LJ-14     Coulomb-14
    5.96867e+01    3.03622e+01    2.10688e+01   -8.28359e+01    0.00000e+00
        LJ (SR)        LJ (LR)   Coulomb (SR)   Coulomb (LR)     WAXS Debye
    2.54970e+00    4.99187e-07    0.00000e+00    0.00000e+00    1.63235e+00
      Potential    Kinetic En.   Total Energy    Temperature Pressure (bar)
    3.24640e+01    1.24674e+02    1.57138e+02    8.79461e+01    1.14272e+00
   Constr. rmsd
    2.80695e-06

           Step           Time         Lambda
          40600       20.30000        0.00000

   Energies (kJ/mol)
          Angle    Proper Dih.  Improper Dih.          LJ-14     Coulomb-14
    6.29918e+01    3.20380e+01    1.87229e+01   -8.64408e+01    0.00000e+00
        LJ (SR)        LJ (LR)   Coulomb (SR)   Coulomb (LR)     WAXS Debye
    1.70088e+00    0.00000e+00    0.00000e+00    0.00000e+00    1.77572e+00
      Potential    Kinetic En.   Total Energy    Temperature Pressure (bar)
    3.07884e+01    1.15445e+02    1.46233e+02    8.14355e+01   -2.28499e-01
   Constr. rmsd
    2.44030e-06

           Step           Time         Lambda
          40700       20.35000        0.00000

   Energies (kJ/mol)
          Angle    Proper Dih.  Improper Dih.          LJ-14     Coulomb-14
    5.47382e+01    2.70232e+01    1.25130e+01   -8.54579e+01    0.00000e+00
        LJ (SR)        LJ (LR)   Coulomb (SR)   Coulomb (LR)     WAXS Debye
    2.23392e+00    0.00000e+00    0.00000e+00    0.00000e+00    2.19006e+00
      Potential    Kinetic En.   Total Energy    Temperature Pressure (bar)
    1.32405e+01    1.36250e+02    1.49491e+02    9.61115e+01   -1.08244e+00
   Constr. rmsd
    3.05349e-06

           Step           Time         Lambda
          40800       20.40000        0.00000

   Energies (kJ/mol)
          Angle    Proper Dih.  Improper Dih.          LJ-14     Coulomb-14
    5.67224e+01    2.70930e+01    1.70013e+01   -8.15110e+01    0.00000e+00
        LJ (SR)        LJ (LR)   Coulomb (SR)   Coulomb (LR)     WAXS Debye
    1.47248e+00    5.13279e-07    0.00000e+00    0.00000e+00    2.98070e+00
      Potential    Kinetic En.   Total Energy    Temperature Pressure (bar)
    2.37590e+01    1.32519e+02    1.56277e+02    9.34793e+01   -2.84338e+00
   Constr. rmsd
    2.82621e-06

           Step           Time         Lambda
          40900       20.45000        0.00000

   Energies (kJ/mol)
          Angle    Proper Dih.  Improper Dih.          LJ-14     Coulomb-14
    5.28521e+01    2.66646e+01    1.62324e+01   -8.68182e+01    0.00000e+00
        LJ (SR)        LJ (LR)   Coulomb (SR)   Coulomb (LR)     WAXS Debye
    2.04199e+00    0.00000e+00    0.00000e+00    0.00000e+00    3.50420e+00
      Potential    Kinetic En.   Total Energy    Temperature Pressure (bar)
    1.44771e+01    1.35110e+02    1.49587e+02    9.53070e+01   -2.71222e+00
   Constr. rmsd
    2.67413e-06

           Step           Time         Lambda
          41000       20.50000        0.00000

   Energies (kJ/mol)
          Angle    Proper Dih.  Improper Dih.          LJ-14     Coulomb-14
    5.79751e+01    3.10471e+01    2.15077e+01   -8.58822e+01    0.00000e+00
        LJ (SR)        LJ (LR)   Coulomb (SR)   Coulomb (LR)     WAXS Debye
    1.83416e+00    0.00000e+00    0.00000e+00    0.00000e+00    4.00552e+00
      Potential    Kinetic En.   Total Energy    Temperature Pressure (bar)
    3.04874e+01    1.19495e+02    1.49982e+02    8.42925e+01   -1.24752e+00
   Constr. rmsd
    2.68943e-06

           Step           Time         Lambda
          41100       20.55000        0.00000

   Energies (kJ/mol)
          Angle    Proper Dih.  Improper Dih.          LJ-14     Coulomb-14
    5.88668e+01    3.06804e+01    2.27425e+01   -7.93013e+01    0.00000e+00
        LJ (SR)        LJ (LR)   Coulomb (SR)   Coulomb (LR)     WAXS Debye
    2.18047e+00    5.01591e-07    0.00000e+00    0.00000e+00    4.47013e+00
      Potential    Kinetic En.   Total Energy    Temperature Pressure (bar)
    3.96390e+01    1.06607e+02    1.46246e+02    7.52009e+01   -3.05930e+00
   Constr. rmsd
    2.69276e-06

           Step           Time         Lambda
          41200       20.60000        0.00000

   Energies (kJ/mol)
          Angle    Proper Dih.  Improper Dih.          LJ-14     Coulomb-14
    6.29534e+01    2.85836e+01    1.79875e+01   -8.03293e+01    0.00000e+00
        LJ (SR)        LJ (LR)   Coulomb (SR)   Coulomb (LR)     WAXS Debye
    1.75680e+00    0.00000e+00    0.00000e+00    0.00000e+00    4.06618e+00
      Potential    Kinetic En.   Total Energy    Temperature Pressure (bar)
    3.50182e+01    1.08952e+02    1.43970e+02    7.68554e+01   -1.84939e+00
   Constr. rmsd
    2.64266e-06

           Step           Time         Lambda
          41300       20.65000        0.00000

   Energies (kJ/mol)
          Angle    Proper Dih.  Improper Dih.          LJ-14     Coulomb-14
    6.09929e+01    2.91939e+01    1.49391e+01   -8.20725e+01    0.00000e+00
        LJ (SR)        LJ (LR)   Coulomb (SR)   Coulomb (LR)     WAXS Debye
    2.49354e+00    0.00000e+00    0.00000e+00    0.00000e+00    3.56318e+00
      Potential    Kinetic En.   Total Energy    Temperature Pressure (bar)
    2.91102e+01    1.10583e+02    1.39694e+02    7.80062e+01   -3.41153e+00
   Constr. rmsd
    2.79348e-06

           Step           Time         Lambda
          41400       20.70000        0.00000

   Energies (kJ/mol)
          Angle    Proper Dih.  Improper Dih.          LJ-14     Coulomb-14
    6.55150e+01    2.82361e+01    1.68692e+01   -8.55857e+01    0.00000e+00
        LJ (SR)        LJ (LR)   Coulomb (SR)   Coulomb (LR)     WAXS Debye
    1.73507e+00    5.27872e-07    0.00000e+00    0.00000e+00    2.89843e+00
      Potential    Kinetic En.   Total Energy    Temperature Pressure (bar)
    2.96682e+01    1.08093e+02    1.37762e+02    7.62497e+01   -3.02078e+00
   Constr. rmsd
    2.72858e-06

           Step           Time         Lambda
          41500       20.75000        0.00000

   Energies (kJ/mol)
          Angle    Proper Dih.  Improper Dih.          LJ-14     Coulomb-14
    5.40951e+01    2.66854e+01    1.62907e+01   -8.68270e+01    0.00000e+00
        LJ (SR)        LJ (LR)   Coulomb (SR)   Coulomb (LR)     WAXS Debye
    2.10220e+00    0.00000e+00    0.00000e+00    0.00000e+00    2.21547e+00
      Potential    Kinetic En.   Total Energy    Temperature Pressure (bar)
    1.45619e+01    1.18613e+02    1.33175e+02    8.36703e+01   -1.83490e+00
   Constr. rmsd
    2.83552e-06

           Step           Time         Lambda
          41600       20.80000        0.00000

   Energies (kJ/mol)
          Angle    Proper Dih.  Improper Dih.          LJ-14     Coulomb-14
    4.66245e+01    2.73409e+01    1.64572e+01   -8.76230e+01    0.00000e+00
        LJ (SR)        LJ (LR)   Coulomb (SR)   Coulomb (LR)     WAXS Debye
    3.28246e+00    0.00000e+00    0.00000e+00    0.00000e+00    1.72712e+00
      Potential    Kinetic En.   Total Energy    Temperature Pressure (bar)
    7.80928e+00    1.23303e+02    1.31112e+02    8.69785e+01   -2.47396e-01
   Constr. rmsd
    2.82316e-06

           Step           Time         Lambda
          41700       20.85000        0.00000

   Energies (kJ/mol)
          Angle    Proper Dih.  Improper Dih.          LJ-14     Coulomb-14
    5.88867e+01    2.86341e+01    1.87121e+01   -8.87723e+01    0.00000e+00
        LJ (SR)        LJ (LR)   Coulomb (SR)   Coulomb (LR)     WAXS Debye
    4.56803e+00    5.38063e-07    0.00000e+00    0.00000e+00    1.51337e+00
      Potential    Kinetic En.   Total Energy    Temperature Pressure (bar)
    2.35420e+01    1.12282e+02    1.35824e+02    7.92042e+01    3.39490e-01
   Constr. rmsd
    2.65564e-06

           Step           Time         Lambda
          41800       20.90000        0.00000

   Energies (kJ/mol)
          Angle    Proper Dih.  Improper Dih.          LJ-14     Coulomb-14
    6.73577e+01    2.47500e+01    2.08379e+01   -9.30247e+01    0.00000e+00
        LJ (SR)        LJ (LR)   Coulomb (SR)   Coulomb (LR)     WAXS Debye
    2.25597e+00    5.51306e-07    0.00000e+00    0.00000e+00    1.28688e+00
      Potential    Kinetic En.   Total Energy    Temperature Pressure (bar)
    2.34637e+01    1.29891e+02    1.53355e+02    9.16260e+01    1.02722e+00
   Constr. rmsd
    2.56668e-06

           Step           Time         Lambda
          41900       20.95000        0.00000

   Energies (kJ/mol)
          Angle    Proper Dih.  Improper Dih.          LJ-14     Coulomb-14
    6.63118e+01    2.69361e+01    1.81639e+01   -8.77971e+01    0.00000e+00
        LJ (SR)        LJ (LR)   Coulomb (SR)   Coulomb (LR)     WAXS Debye
    4.78615e+00    5.50823e-07    0.00000e+00    0.00000e+00    1.38270e+00
      Potential    Kinetic En.   Total Energy    Temperature Pressure (bar)
    2.97835e+01    1.31768e+02    1.61552e+02    9.29501e+01    1.78328e+00
   Constr. rmsd
    2.67718e-06

           Step           Time         Lambda
          42000       21.00000        0.00000

   Energies (kJ/mol)
          Angle    Proper Dih.  Improper Dih.          LJ-14     Coulomb-14
    6.00077e+01    2.85609e+01    1.54011e+01   -8.75756e+01    0.00000e+00
        LJ (SR)        LJ (LR)   Coulomb (SR)   Coulomb (LR)     WAXS Debye
    2.59928e+00    5.57606e-07    0.00000e+00    0.00000e+00    1.09216e+00
      Potential    Kinetic En.   Total Energy    Temperature Pressure (bar)
    2.00856e+01    1.50971e+02    1.71056e+02    1.06496e+02    5.12504e-01
   Constr. rmsd
    2.60129e-06

           Step           Time         Lambda
          42100       21.05000        0.00000

   Energies (kJ/mol)
          Angle    Proper Dih.  Improper Dih.          LJ-14     Coulomb-14
    6.64264e+01    2.65994e+01    1.67309e+01   -8.70701e+01    0.00000e+00
        LJ (SR)        LJ (LR)   Coulomb (SR)   Coulomb (LR)     WAXS Debye
    3.18792e+00    0.00000e+00    0.00000e+00    0.00000e+00    9.65403e-01
      Potential    Kinetic En.   Total Energy    Temperature Pressure (bar)
    2.68400e+01    1.50227e+02    1.77067e+02    1.05971e+02    8.11095e-01
   Constr. rmsd
    2.69647e-06

           Step           Time         Lambda
          42200       21.10000        0.00000

   Energies (kJ/mol)
          Angle    Proper Dih.  Improper Dih.          LJ-14     Coulomb-14
    7.15553e+01    2.54481e+01    2.01054e+01   -8.15475e+01    0.00000e+00
        LJ (SR)        LJ (LR)   Coulomb (SR)   Coulomb (LR)     WAXS Debye
    4.18930e+00    0.00000e+00    0.00000e+00    0.00000e+00    9.93703e-01
      Potential    Kinetic En.   Total Energy    Temperature Pressure (bar)
    4.07441e+01    1.40142e+02    1.80886e+02    9.88571e+01    8.23980e-01
   Constr. rmsd
    2.67992e-06

           Step           Time         Lambda
          42300       21.15000        0.00000

   Energies (kJ/mol)
          Angle    Proper Dih.  Improper Dih.          LJ-14     Coulomb-14
    6.44506e+01    2.67534e+01    2.15849e+01   -7.98879e+01    0.00000e+00
        LJ (SR)        LJ (LR)   Coulomb (SR)   Coulomb (LR)     WAXS Debye
    1.33018e+00    5.54260e-07    0.00000e+00    0.00000e+00    9.69284e-01
      Potential    Kinetic En.   Total Energy    Temperature Pressure (bar)
    3.52005e+01    1.40187e+02    1.75387e+02    9.88886e+01    6.02772e-01
   Constr. rmsd
    2.83755e-06

           Step           Time         Lambda
          42400       21.20000        0.00000

   Energies (kJ/mol)
          Angle    Proper Dih.  Improper Dih.          LJ-14     Coulomb-14
    8.22354e+01    3.12335e+01    2.34098e+01   -7.95124e+01    0.00000e+00
        LJ (SR)        LJ (LR)   Coulomb (SR)   Coulomb (LR)     WAXS Debye
    1.85056e+00    0.00000e+00    0.00000e+00    0.00000e+00    9.76525e-01
      Potential    Kinetic En.   Total Energy    Temperature Pressure (bar)
    6.01935e+01    1.24980e+02    1.85173e+02    8.81614e+01    7.31589e-02
   Constr. rmsd
    2.72417e-06

           Step           Time         Lambda
          42500       21.25000        0.00000

   Energies (kJ/mol)
          Angle    Proper Dih.  Improper Dih.          LJ-14     Coulomb-14
    6.90348e+01    3.06076e+01    1.97226e+01   -7.60036e+01    0.00000e+00
        LJ (SR)        LJ (LR)   Coulomb (SR)   Coulomb (LR)     WAXS Debye
    2.34504e+00    0.00000e+00    0.00000e+00    0.00000e+00    1.03535e+00
      Potential    Kinetic En.   Total Energy    Temperature Pressure (bar)
    4.67417e+01    1.34586e+02    1.81328e+02    9.49380e+01    4.23894e-01
   Constr. rmsd
    2.84187e-06

           Step           Time         Lambda
          42600       21.30000        0.00000

   Energies (kJ/mol)
          Angle    Proper Dih.  Improper Dih.          LJ-14     Coulomb-14
    6.83512e+01    3.01391e+01    1.92965e+01   -8.38789e+01    0.00000e+00
        LJ (SR)        LJ (LR)   Coulomb (SR)   Coulomb (LR)     WAXS Debye
    2.90435e+00    5.53447e-07    0.00000e+00    0.00000e+00    1.19058e+00
      Potential    Kinetic En.   Total Energy    Temperature Pressure (bar)
    3.80030e+01    1.40845e+02    1.78848e+02    9.93527e+01    3.70323e-01
   Constr. rmsd
    2.84598e-06

           Step           Time         Lambda
          42700       21.35000        0.00000

   Energies (kJ/mol)
          Angle    Proper Dih.  Improper Dih.          LJ-14     Coulomb-14
    6.92142e+01    3.04125e+01    1.72029e+01   -8.13077e+01    0.00000e+00
        LJ (SR)        LJ (LR)   Coulomb (SR)   Coulomb (LR)     WAXS Debye
    2.11738e+00    0.00000e+00    0.00000e+00    0.00000e+00    1.48112e+00
      Potential    Kinetic En.   Total Energy    Temperature Pressure (bar)
    3.91205e+01    1.40473e+02    1.79594e+02    9.90908e+01    1.09349e+00
   Constr. rmsd
    2.63344e-06

           Step           Time         Lambda
          42800       21.40000        0.00000

   Energies (kJ/mol)
          Angle    Proper Dih.  Improper Dih.          LJ-14     Coulomb-14
    7.13076e+01    2.79048e+01    2.02839e+01   -8.42522e+01    0.00000e+00
        LJ (SR)        LJ (LR)   Coulomb (SR)   Coulomb (LR)     WAXS Debye
    2.26598e+00    0.00000e+00    0.00000e+00    0.00000e+00    1.68645e+00
      Potential    Kinetic En.   Total Energy    Temperature Pressure (bar)
    3.91966e+01    1.30798e+02    1.69994e+02    9.22653e+01    5.47704e-01
   Constr. rmsd
    2.62884e-06

           Step           Time         Lambda
          42900       21.45000        0.00000

   Energies (kJ/mol)
          Angle    Proper Dih.  Improper Dih.          LJ-14     Coulomb-14
    6.86494e+01    2.92281e+01    2.43529e+01   -8.40133e+01    0.00000e+00
        LJ (SR)        LJ (LR)   Coulomb (SR)   Coulomb (LR)     WAXS Debye
    2.90368e+00    5.43221e-07    0.00000e+00    0.00000e+00    1.89496e+00
      Potential    Kinetic En.   Total Energy    Temperature Pressure (bar)
    4.30157e+01    1.25669e+02    1.68685e+02    8.86477e+01    8.40322e-01
   Constr. rmsd
    2.64865e-06

           Step           Time         Lambda
          43000       21.50000        0.00000

   Energies (kJ/mol)
          Angle    Proper Dih.  Improper Dih.          LJ-14     Coulomb-14
    6.52927e+01    3.02021e+01    2.51209e+01   -8.60850e+01    0.00000e+00
        LJ (SR)        LJ (LR)   Coulomb (SR)   Coulomb (LR)     WAXS Debye
    5.08677e+00    0.00000e+00    0.00000e+00    0.00000e+00    1.66234e+00
      Potential    Kinetic En.   Total Energy    Temperature Pressure (bar)
    4.12798e+01    1.27185e+02    1.68465e+02    8.97170e+01    2.52374e-01
   Constr. rmsd
    2.80510e-06

           Step           Time         Lambda
          43100       21.55000        0.00000

   Energies (kJ/mol)
          Angle    Proper Dih.  Improper Dih.          LJ-14     Coulomb-14
    7.48132e+01    3.03279e+01    3.09306e+01   -8.06970e+01    0.00000e+00
        LJ (SR)        LJ (LR)   Coulomb (SR)   Coulomb (LR)     WAXS Debye
    2.06649e+00    0.00000e+00    0.00000e+00    0.00000e+00    1.38651e+00
      Potential    Kinetic En.   Total Energy    Temperature Pressure (bar)
    5.88277e+01    1.28051e+02    1.86879e+02    9.03282e+01   -3.26481e-01
   Constr. rmsd
    2.75448e-06

           Step           Time         Lambda
          43200       21.60000        0.00000

   Energies (kJ/mol)
          Angle    Proper Dih.  Improper Dih.          LJ-14     Coulomb-14
    7.70449e+01    3.40593e+01    1.83016e+01   -7.56749e+01    0.00000e+00
        LJ (SR)        LJ (LR)   Coulomb (SR)   Coulomb (LR)     WAXS Debye
    3.06778e+00    5.63543e-07    0.00000e+00    0.00000e+00    1.29711e+00
      Potential    Kinetic En.   Total Energy    Temperature Pressure (bar)
    5.80958e+01    1.29471e+02    1.87567e+02    9.13295e+01   -5.97480e-01
   Constr. rmsd
    2.90200e-06

           Step           Time         Lambda
          43300       21.65000        0.00000

   Energies (kJ/mol)
          Angle    Proper Dih.  Improper Dih.          LJ-14     Coulomb-14
    6.89050e+01    3.49208e+01    2.79489e+01   -7.70990e+01    0.00000e+00
        LJ (SR)        LJ (LR)   Coulomb (SR)   Coulomb (LR)     WAXS Debye
    3.56246e+00    0.00000e+00    0.00000e+00    0.00000e+00    1.37111e+00
      Potential    Kinetic En.   Total Energy    Temperature Pressure (bar)
    5.96093e+01    1.27233e+02    1.86843e+02    8.97511e+01   -7.86035e-01
   Constr. rmsd
    2.64214e-06

           Step           Time         Lambda
          43400       21.70000        0.00000

   Energies (kJ/mol)
          Angle    Proper Dih.  Improper Dih.          LJ-14     Coulomb-14
    6.58008e+01    3.21268e+01    2.51611e+01   -7.33464e+01    0.00000e+00
        LJ (SR)        LJ (LR)   Coulomb (SR)   Coulomb (LR)     WAXS Debye
    1.65897e+00    0.00000e+00    0.00000e+00    0.00000e+00    1.39078e+00
      Potential    Kinetic En.   Total Energy    Temperature Pressure (bar)
    5.27920e+01    1.31017e+02    1.83809e+02    9.24199e+01   -9.75549e-01
   Constr. rmsd
    2.55424e-06

           Step           Time         Lambda
          43500       21.75000        0.00000

   Energies (kJ/mol)
          Angle    Proper Dih.  Improper Dih.          LJ-14     Coulomb-14
    6.30940e+01    3.36474e+01    2.14040e+01   -7.88493e+01    0.00000e+00
        LJ (SR)        LJ (LR)   Coulomb (SR)   Coulomb (LR)     WAXS Debye
    3.44449e+00    5.35714e-07    0.00000e+00    0.00000e+00    1.46094e+00
      Potential    Kinetic En.   Total Energy    Temperature Pressure (bar)
    4.42015e+01    1.26437e+02    1.70638e+02    8.91891e+01   -1.05274e+00
   Constr. rmsd
    2.37343e-06

           Step           Time         Lambda
          43600       21.80000        0.00000

   Energies (kJ/mol)
          Angle    Proper Dih.  Improper Dih.          LJ-14     Coulomb-14
    7.78206e+01    3.62877e+01    2.34756e+01   -7.66143e+01    0.00000e+00
        LJ (SR)        LJ (LR)   Coulomb (SR)   Coulomb (LR)     WAXS Debye
    2.35477e+00    0.00000e+00    0.00000e+00    0.00000e+00    1.55100e+00
      Potential    Kinetic En.   Total Energy    Temperature Pressure (bar)
    6.48754e+01    1.18139e+02    1.83015e+02    8.33362e+01    1.44216e+00
   Constr. rmsd
    2.45614e-06

           Step           Time         Lambda
          43700       21.85000        0.00000

   Energies (kJ/mol)
          Angle    Proper Dih.  Improper Dih.          LJ-14     Coulomb-14
    5.41999e+01    3.58328e+01    2.83722e+01   -7.40681e+01    0.00000e+00
        LJ (SR)        LJ (LR)   Coulomb (SR)   Coulomb (LR)     WAXS Debye
    4.17553e+00    0.00000e+00    0.00000e+00    0.00000e+00    1.32970e+00
      Potential    Kinetic En.   Total Energy    Temperature Pressure (bar)
    4.98420e+01    1.33892e+02    1.83734e+02    9.44479e+01    8.30340e-02
   Constr. rmsd
    2.62447e-06

           Step           Time         Lambda
          43800       21.90000        0.00000

   Energies (kJ/mol)
          Angle    Proper Dih.  Improper Dih.          LJ-14     Coulomb-14
    8.00427e+01    3.23947e+01    1.90739e+01   -7.72990e+01    0.00000e+00
        LJ (SR)        LJ (LR)   Coulomb (SR)   Coulomb (LR)     WAXS Debye
    2.99961e+00    5.46651e-07    0.00000e+00    0.00000e+00    1.02001e+00
      Potential    Kinetic En.   Total Energy    Temperature Pressure (bar)
    5.82319e+01    1.15322e+02    1.73554e+02    8.13490e+01    4.20369e-01
   Constr. rmsd
    2.71117e-06

           Step           Time         Lambda
          43900       21.95000        0.00000

   Energies (kJ/mol)
          Angle    Proper Dih.  Improper Dih.          LJ-14     Coulomb-14
    5.56571e+01    3.12363e+01    2.53344e+01   -8.24635e+01    0.00000e+00
        LJ (SR)        LJ (LR)   Coulomb (SR)   Coulomb (LR)     WAXS Debye
    1.50249e+00    5.66193e-07    0.00000e+00    0.00000e+00    6.92346e-01
      Potential    Kinetic En.   Total Energy    Temperature Pressure (bar)
    3.19591e+01    1.23820e+02    1.55779e+02    8.73434e+01    5.45489e-01
   Constr. rmsd
    2.66998e-06

           Step           Time         Lambda
          44000       22.00000        0.00000

   Energies (kJ/mol)
          Angle    Proper Dih.  Improper Dih.          LJ-14     Coulomb-14
    6.62316e+01    3.13715e+01    1.82066e+01   -8.11284e+01    0.00000e+00
        LJ (SR)        LJ (LR)   Coulomb (SR)   Coulomb (LR)     WAXS Debye
    1.87104e+00    5.79854e-07    0.00000e+00    0.00000e+00    6.13108e-01
      Potential    Kinetic En.   Total Energy    Temperature Pressure (bar)
    3.71655e+01    1.13632e+02    1.50797e+02    8.01564e+01   -9.08206e-02
   Constr. rmsd
    2.55856e-06

           Step           Time         Lambda
          44100       22.05000        0.00000

   Energies (kJ/mol)
          Angle    Proper Dih.  Improper Dih.          LJ-14     Coulomb-14
    5.62565e+01    3.31537e+01    2.92124e+01   -8.60037e+01    0.00000e+00
        LJ (SR)        LJ (LR)   Coulomb (SR)   Coulomb (LR)     WAXS Debye
    1.27385e+00    5.60389e-07    0.00000e+00    0.00000e+00    7.98859e-01
      Potential    Kinetic En.   Total Energy    Temperature Pressure (bar)
    3.46916e+01    1.13692e+02    1.48384e+02    8.01991e+01    8.01793e-01
   Constr. rmsd
    2.75096e-06

           Step           Time         Lambda
          44200       22.10000        0.00000

   Energies (kJ/mol)
          Angle    Proper Dih.  Improper Dih.          LJ-14     Coulomb-14
    5.69303e+01    3.19027e+01    2.20082e+01   -8.66419e+01    0.00000e+00
        LJ (SR)        LJ (LR)   Coulomb (SR)   Coulomb (LR)     WAXS Debye
    3.17707e+00    0.00000e+00    0.00000e+00    0.00000e+00    1.33904e+00
      Potential    Kinetic En.   Total Energy    Temperature Pressure (bar)
    2.87154e+01    1.16974e+02    1.45689e+02    8.25139e+01    1.70438e+00
   Constr. rmsd
    2.61597e-06

           Step           Time         Lambda
          44300       22.15000        0.00000

   Energies (kJ/mol)
          Angle    Proper Dih.  Improper Dih.          LJ-14     Coulomb-14
    5.65830e+01    3.64707e+01    1.85750e+01   -8.68284e+01    0.00000e+00
        LJ (SR)        LJ (LR)   Coulomb (SR)   Coulomb (LR)     WAXS Debye
    5.08997e+00    0.00000e+00    0.00000e+00    0.00000e+00    2.12799e+00
      Potential    Kinetic En.   Total Energy    Temperature Pressure (bar)
    3.20182e+01    1.17442e+02    1.49460e+02    8.28440e+01    3.07456e+00
   Constr. rmsd
    2.98889e-06

           Step           Time         Lambda
          44400       22.20000        0.00000

   Energies (kJ/mol)
          Angle    Proper Dih.  Improper Dih.          LJ-14     Coulomb-14
    5.53155e+01    3.42016e+01    2.43693e+01   -8.82013e+01    0.00000e+00
        LJ (SR)        LJ (LR)   Coulomb (SR)   Coulomb (LR)     WAXS Debye
    3.09067e+00    5.69485e-07    0.00000e+00    0.00000e+00    1.97804e+00
      Potential    Kinetic En.   Total Energy    Temperature Pressure (bar)
    3.07538e+01    1.20997e+02    1.51751e+02    8.53521e+01    2.79874e+00
   Constr. rmsd
    2.80703e-06

           Step           Time         Lambda
          44500       22.25000        0.00000

   Energies (kJ/mol)
          Angle    Proper Dih.  Improper Dih.          LJ-14     Coulomb-14
    6.92257e+01    3.27117e+01    2.25688e+01   -8.59118e+01    0.00000e+00
        LJ (SR)        LJ (LR)   Coulomb (SR)   Coulomb (LR)     WAXS Debye
    1.53928e+00    0.00000e+00    0.00000e+00    0.00000e+00    1.50922e+00
      Potential    Kinetic En.   Total Energy    Temperature Pressure (bar)
    4.16428e+01    1.20607e+02    1.62249e+02    8.50766e+01    1.88076e+00
   Constr. rmsd
    2.67365e-06

           Step           Time         Lambda
          44600       22.30000        0.00000

   Energies (kJ/mol)
          Angle    Proper Dih.  Improper Dih.          LJ-14     Coulomb-14
    6.34313e+01    2.76140e+01    2.20976e+01   -8.82316e+01    0.00000e+00
        LJ (SR)        LJ (LR)   Coulomb (SR)   Coulomb (LR)     WAXS Debye
    2.87861e+00    0.00000e+00    0.00000e+00    0.00000e+00    1.62460e+00
      Potential    Kinetic En.   Total Energy    Temperature Pressure (bar)
    2.94145e+01    1.22758e+02    1.52172e+02    8.65940e+01    2.37611e+00
   Constr. rmsd
    2.62742e-06

           Step           Time         Lambda
          44700       22.35000        0.00000

   Energies (kJ/mol)
          Angle    Proper Dih.  Improper Dih.          LJ-14     Coulomb-14
    6.24504e+01    2.40508e+01    2.62359e+01   -8.96960e+01    0.00000e+00
        LJ (SR)        LJ (LR)   Coulomb (SR)   Coulomb (LR)     WAXS Debye
    4.02706e+00    5.59681e-07    0.00000e+00    0.00000e+00    1.63363e+00
      Potential    Kinetic En.   Total Energy    Temperature Pressure (bar)
    2.87018e+01    1.12986e+02    1.41688e+02    7.97012e+01    3.44165e+00
   Constr. rmsd
    2.73275e-06

           Step           Time         Lambda
          44800       22.40000        0.00000

   Energies (kJ/mol)
          Angle    Proper Dih.  Improper Dih.          LJ-14     Coulomb-14
    6.31509e+01    3.02853e+01    2.23206e+01   -8.14903e+01    0.00000e+00
        LJ (SR)        LJ (LR)   Coulomb (SR)   Coulomb (LR)     WAXS Debye
    4.72733e+00    0.00000e+00    0.00000e+00    0.00000e+00    1.21437e+00
      Potential    Kinetic En.   Total Energy    Temperature Pressure (bar)
    4.02082e+01    1.05241e+02    1.45449e+02    7.42377e+01    1.00557e+00
   Constr. rmsd
    2.52102e-06

           Step           Time         Lambda
          44900       22.45000        0.00000

   Energies (kJ/mol)
          Angle    Proper Dih.  Improper Dih.          LJ-14     Coulomb-14
    6.46557e+01    2.87716e+01    2.28332e+01   -8.56580e+01    0.00000e+00
        LJ (SR)        LJ (LR)   Coulomb (SR)   Coulomb (LR)     WAXS Debye
    3.23053e+00    0.00000e+00    0.00000e+00    0.00000e+00    8.37354e-01
      Potential    Kinetic En.   Total Energy    Temperature Pressure (bar)
    3.46704e+01    1.10544e+02    1.45215e+02    7.79785e+01    1.20324e+00
   Constr. rmsd
    2.70697e-06

           Step           Time         Lambda
          45000       22.50000        0.00000

   Energies (kJ/mol)
          Angle    Proper Dih.  Improper Dih.          LJ-14     Coulomb-14
    6.63456e+01    3.07464e+01    2.04537e+01   -8.51849e+01    0.00000e+00
        LJ (SR)        LJ (LR)   Coulomb (SR)   Coulomb (LR)     WAXS Debye
    3.04867e+00    5.63140e-07    0.00000e+00    0.00000e+00    6.60854e-01
      Potential    Kinetic En.   Total Energy    Temperature Pressure (bar)
    3.60702e+01    1.21492e+02    1.57563e+02    8.57014e+01    2.40625e+00
   Constr. rmsd
    2.58416e-06

           Step           Time         Lambda
          45100       22.55000        0.00000

   Energies (kJ/mol)
          Angle    Proper Dih.  Improper Dih.          LJ-14     Coulomb-14
    5.80867e+01    3.18197e+01    1.80083e+01   -8.53972e+01    0.00000e+00
        LJ (SR)        LJ (LR)   Coulomb (SR)   Coulomb (LR)     WAXS Debye
    3.12593e+00    0.00000e+00    0.00000e+00    0.00000e+00    3.32969e-01
      Potential    Kinetic En.   Total Energy    Temperature Pressure (bar)
    2.59764e+01    1.25513e+02    1.51489e+02    8.85376e+01    1.13368e+00
   Constr. rmsd
    2.49395e-06

           Step           Time         Lambda
          45200       22.60000        0.00000

   Energies (kJ/mol)
          Angle    Proper Dih.  Improper Dih.          LJ-14     Coulomb-14
    6.19112e+01    2.95370e+01    2.00421e+01   -8.71335e+01    0.00000e+00
        LJ (SR)        LJ (LR)   Coulomb (SR)   Coulomb (LR)     WAXS Debye
    1.91634e+00    0.00000e+00    0.00000e+00    0.00000e+00    2.59643e-01
      Potential    Kinetic En.   Total Energy    Temperature Pressure (bar)
    2.65328e+01    1.16864e+02    1.43397e+02    8.24367e+01    1.83489e-01
   Constr. rmsd
    2.66262e-06

           Step           Time         Lambda
          45300       22.65000        0.00000

   Energies (kJ/mol)
          Angle    Proper Dih.  Improper Dih.          LJ-14     Coulomb-14
    5.09072e+01    3.19551e+01    1.26799e+01   -8.97981e+01    0.00000e+00
        LJ (SR)        LJ (LR)   Coulomb (SR)   Coulomb (LR)     WAXS Debye
    3.49187e+00    5.51369e-07    0.00000e+00    0.00000e+00    2.87837e-01
      Potential    Kinetic En.   Total Energy    Temperature Pressure (bar)
    9.52382e+00    1.29331e+02    1.38855e+02    9.12309e+01    1.18727e+00
   Constr. rmsd
    2.56851e-06

           Step           Time         Lambda
          45400       22.70000        0.00000

   Energies (kJ/mol)
          Angle    Proper Dih.  Improper Dih.          LJ-14     Coulomb-14
    5.32496e+01    3.46955e+01    1.54934e+01   -9.11681e+01    0.00000e+00
        LJ (SR)        LJ (LR)   Coulomb (SR)   Coulomb (LR)     WAXS Debye
    3.96549e+00    0.00000e+00    0.00000e+00    0.00000e+00    4.03061e-01
      Potential    Kinetic En.   Total Energy    Temperature Pressure (bar)
    1.66389e+01    1.17950e+02    1.34589e+02    8.32029e+01    6.09712e-01
   Constr. rmsd
    2.36805e-06

           Step           Time         Lambda
          45500       22.75000        0.00000

   Energies (kJ/mol)
          Angle    Proper Dih.  Improper Dih.          LJ-14     Coulomb-14
    5.63817e+01    3.54536e+01    1.73171e+01   -9.11026e+01    0.00000e+00
        LJ (SR)        LJ (LR)   Coulomb (SR)   Coulomb (LR)     WAXS Debye
    3.00243e+00    0.00000e+00    0.00000e+00    0.00000e+00    3.85945e-01
      Potential    Kinetic En.   Total Energy    Temperature Pressure (bar)
    2.14381e+01    1.10433e+02    1.31871e+02    7.79002e+01    2.77767e-01
   Constr. rmsd
    2.42880e-06

           Step           Time         Lambda
          45600       22.80000        0.00000

   Energies (kJ/mol)
          Angle    Proper Dih.  Improper Dih.          LJ-14     Coulomb-14
    6.42434e+01    3.65864e+01    2.46743e+01   -9.14297e+01    0.00000e+00
        LJ (SR)        LJ (LR)   Coulomb (SR)   Coulomb (LR)     WAXS Debye
    1.59388e+00    5.55978e-07    0.00000e+00    0.00000e+00    3.15274e-01
      Potential    Kinetic En.   Total Energy    Temperature Pressure (bar)
    3.59834e+01    1.12025e+02    1.48008e+02    7.90230e+01    7.65128e-01
   Constr. rmsd
    2.59508e-06

           Step           Time         Lambda
          45700       22.85000        0.00000

   Energies (kJ/mol)
          Angle    Proper Dih.  Improper Dih.          LJ-14     Coulomb-14
    6.05551e+01    3.37258e+01    2.53766e+01   -8.61446e+01    0.00000e+00
        LJ (SR)        LJ (LR)   Coulomb (SR)   Coulomb (LR)     WAXS Debye
    3.45342e+00    0.00000e+00    0.00000e+00    0.00000e+00    2.92056e-01
      Potential    Kinetic En.   Total Energy    Temperature Pressure (bar)
    3.72584e+01    1.22473e+02    1.59732e+02    8.63933e+01    3.39861e-01
   Constr. rmsd
    2.48053e-06

           Step           Time         Lambda
          45800       22.90000        0.00000

   Energies (kJ/mol)
          Angle    Proper Dih.  Improper Dih.          LJ-14     Coulomb-14
    6.93238e+01    3.30589e+01    2.27355e+01   -8.95260e+01    0.00000e+00
        LJ (SR)        LJ (LR)   Coulomb (SR)   Coulomb (LR)     WAXS Debye
    5.98703e+00    0.00000e+00    0.00000e+00    0.00000e+00    2.85780e-01
      Potential    Kinetic En.   Total Energy    Temperature Pressure (bar)
    4.18651e+01    1.25803e+02    1.67668e+02    8.87418e+01    7.93542e-01
   Constr. rmsd
    2.77095e-06

           Step           Time         Lambda
          45900       22.95000        0.00000

   Energies (kJ/mol)
          Angle    Proper Dih.  Improper Dih.          LJ-14     Coulomb-14
    6.53650e+01    3.49395e+01    2.26839e+01   -8.82589e+01    0.00000e+00
        LJ (SR)        LJ (LR)   Coulomb (SR)   Coulomb (LR)     WAXS Debye
    3.89816e+00    5.81319e-07    0.00000e+00    0.00000e+00    1.44435e-01
      Potential    Kinetic En.   Total Energy    Temperature Pressure (bar)
    3.87721e+01    1.20121e+02    1.58893e+02    8.47342e+01    1.61283e+00
   Constr. rmsd
    2.37450e-06

           Step           Time         Lambda
          46000       23.00000        0.00000

   Energies (kJ/mol)
          Angle    Proper Dih.  Improper Dih.          LJ-14     Coulomb-14
    6.94276e+01    3.71407e+01    2.39130e+01   -8.51383e+01    0.00000e+00
        LJ (SR)        LJ (LR)   Coulomb (SR)   Coulomb (LR)     WAXS Debye
    4.29588e+00    5.91140e-07    0.00000e+00    0.00000e+00    5.91443e-02
      Potential    Kinetic En.   Total Energy    Temperature Pressure (bar)
    4.96980e+01    1.11090e+02    1.60788e+02    7.83638e+01   -6.59177e-02
   Constr. rmsd
    2.33144e-06

           Step           Time         Lambda
          46100       23.05000        0.00000

   Energies (kJ/mol)
          Angle    Proper Dih.  Improper Dih.          LJ-14     Coulomb-14
    6.52435e+01    3.29194e+01    1.80065e+01   -8.59692e+01    0.00000e+00
        LJ (SR)        LJ (LR)   Coulomb (SR)   Coulomb (LR)     WAXS Debye
    3.86875e+00    5.97039e-07    0.00000e+00    0.00000e+00    6.41961e-02
      Potential    Kinetic En.   Total Energy    Temperature Pressure (bar)
    3.41331e+01    1.22587e+02    1.56721e+02    8.64738e+01   -4.08144e-02
   Constr. rmsd
    2.79825e-06

           Step           Time         Lambda
          46200       23.10000        0.00000

   Energies (kJ/mol)
          Angle    Proper Dih.  Improper Dih.          LJ-14     Coulomb-14
    6.33340e+01    3.31708e+01    1.66727e+01   -8.77037e+01    0.00000e+00
        LJ (SR)        LJ (LR)   Coulomb (SR)   Coulomb (LR)     WAXS Debye
    3.93392e+00    6.07820e-07    0.00000e+00    0.00000e+00    7.36242e-02
      Potential    Kinetic En.   Total Energy    Temperature Pressure (bar)
    2.94814e+01    1.24659e+02    1.54140e+02    8.79349e+01    2.18641e-01
   Constr. rmsd
    2.56772e-06

           Step           Time         Lambda
          46300       23.15000        0.00000

   Energies (kJ/mol)
          Angle    Proper Dih.  Improper Dih.          LJ-14     Coulomb-14
    7.00760e+01    3.45824e+01    1.76934e+01   -8.87738e+01    0.00000e+00
        LJ (SR)        LJ (LR)   Coulomb (SR)   Coulomb (LR)     WAXS Debye
    3.66502e+00    0.00000e+00    0.00000e+00    0.00000e+00    5.56792e-02
      Potential    Kinetic En.   Total Energy    Temperature Pressure (bar)
    3.72987e+01    1.21092e+02    1.58391e+02    8.54192e+01    4.37947e-01
   Constr. rmsd
    2.65634e-06

           Step           Time         Lambda
          46400       23.20000        0.00000

   Energies (kJ/mol)
          Angle    Proper Dih.  Improper Dih.          LJ-14     Coulomb-14
    7.34379e+01    3.29165e+01    1.71910e+01   -9.00421e+01    0.00000e+00
        LJ (SR)        LJ (LR)   Coulomb (SR)   Coulomb (LR)     WAXS Debye
    3.28473e+00    0.00000e+00    0.00000e+00    0.00000e+00    8.90595e-02
      Potential    Kinetic En.   Total Energy    Temperature Pressure (bar)
    3.68771e+01    1.31966e+02    1.68843e+02    9.30896e+01    1.75180e+00
   Constr. rmsd
    2.78455e-06

           Step           Time         Lambda
          46500       23.25000        0.00000

   Energies (kJ/mol)
          Angle    Proper Dih.  Improper Dih.          LJ-14     Coulomb-14
    6.40073e+01    3.32148e+01    2.22769e+01   -9.20060e+01    0.00000e+00
        LJ (SR)        LJ (LR)   Coulomb (SR)   Coulomb (LR)     WAXS Debye
    2.74429e+00    5.76976e-07    0.00000e+00    0.00000e+00    6.88057e-02
      Potential    Kinetic En.   Total Energy    Temperature Pressure (bar)
    3.03061e+01    1.40884e+02    1.71190e+02    9.93804e+01   -6.65873e-01
   Constr. rmsd
    2.84840e-06

           Step           Time         Lambda
          46600       23.30000        0.00000

   Energies (kJ/mol)
          Angle    Proper Dih.  Improper Dih.          LJ-14     Coulomb-14
    7.03145e+01    3.76615e+01    2.38030e+01   -9.41772e+01    0.00000e+00
        LJ (SR)        LJ (LR)   Coulomb (SR)   Coulomb (LR)     WAXS Debye
    2.10570e+00    0.00000e+00    0.00000e+00    0.00000e+00    1.74314e-01
      Potential    Kinetic En.   Total Energy    Temperature Pressure (bar)
    3.98818e+01    1.27396e+02    1.67278e+02    8.98659e+01    1.75310e+00
   Constr. rmsd
    2.80338e-06

           Step           Time         Lambda
          46700       23.35000        0.00000

   Energies (kJ/mol)
          Angle    Proper Dih.  Improper Dih.          LJ-14     Coulomb-14
    6.75283e+01    3.67580e+01    1.91232e+01   -9.35420e+01    0.00000e+00
        LJ (SR)        LJ (LR)   Coulomb (SR)   Coulomb (LR)     WAXS Debye
    3.33239e+00    0.00000e+00    0.00000e+00    0.00000e+00    2.41264e-01
      Potential    Kinetic En.   Total Energy    Temperature Pressure (bar)
    3.34412e+01    1.13561e+02    1.47002e+02    8.01066e+01    8.38417e-01
   Constr. rmsd
    2.67511e-06

           Step           Time         Lambda
          46800       23.40000        0.00000

   Energies (kJ/mol)
          Angle    Proper Dih.  Improper Dih.          LJ-14     Coulomb-14
    5.77813e+01    3.15173e+01    2.31667e+01   -8.90823e+01    0.00000e+00
        LJ (SR)        LJ (LR)   Coulomb (SR)   Coulomb (LR)     WAXS Debye
    4.01338e+00    5.80146e-07    0.00000e+00    0.00000e+00    2.75880e-01
      Potential    Kinetic En.   Total Energy    Temperature Pressure (bar)
    2.76723e+01    1.32472e+02    1.60145e+02    9.34467e+01    9.95861e-01
   Constr. rmsd
    2.83319e-06

           Step           Time         Lambda
          46900       23.45000        0.00000

   Energies (kJ/mol)
          Angle    Proper Dih.  Improper Dih.          LJ-14     Coulomb-14
    6.37677e+01    2.98707e+01    2.07704e+01   -8.88444e+01    0.00000e+00
        LJ (SR)        LJ (LR)   Coulomb (SR)   Coulomb (LR)     WAXS Debye
    2.45753e+00    0.00000e+00    0.00000e+00    0.00000e+00    2.19847e-01
      Potential    Kinetic En.   Total Energy    Temperature Pressure (bar)
    2.82417e+01    1.30985e+02    1.59226e+02    9.23972e+01    7.75418e-01
   Constr. rmsd
    2.83727e-06

           Step           Time         Lambda
          47000       23.50000        0.00000

   Energies (kJ/mol)
          Angle    Proper Dih.  Improper Dih.          LJ-14     Coulomb-14
    5.76523e+01    3.31545e+01    1.96837e+01   -8.44224e+01    0.00000e+00
        LJ (SR)        LJ (LR)   Coulomb (SR)   Coulomb (LR)     WAXS Debye
    4.30839e+00    0.00000e+00    0.00000e+00    0.00000e+00    2.34286e-01
      Potential    Kinetic En.   Total Energy    Temperature Pressure (bar)
    3.06108e+01    1.36400e+02    1.67011e+02    9.62174e+01    4.28343e-01
   Constr. rmsd
    2.61549e-06

           Step           Time         Lambda
          47100       23.55000        0.00000

   Energies (kJ/mol)
          Angle    Proper Dih.  Improper Dih.          LJ-14     Coulomb-14
    5.47878e+01    3.32570e+01    2.63091e+01   -8.65863e+01    0.00000e+00
        LJ (SR)        LJ (LR)   Coulomb (SR)   Coulomb (LR)     WAXS Debye
    4.44221e+00    5.78595e-07    0.00000e+00    0.00000e+00    2.76780e-01
      Potential    Kinetic En.   Total Energy    Temperature Pressure (bar)
    3.24867e+01    1.29048e+02    1.61535e+02    9.10314e+01   -3.73486e-01
   Constr. rmsd
    2.77073e-06

           Step           Time         Lambda
          47200       23.60000        0.00000

   Energies (kJ/mol)
          Angle    Proper Dih.  Improper Dih.          LJ-14     Coulomb-14
    6.68037e+01    3.06678e+01    2.57520e+01   -9.33715e+01    0.00000e+00
        LJ (SR)        LJ (LR)   Coulomb (SR)   Coulomb (LR)     WAXS Debye
    1.17466e+00    0.00000e+00    0.00000e+00    0.00000e+00    4.14918e-01
      Potential    Kinetic En.   Total Energy    Temperature Pressure (bar)
    3.14415e+01    1.32907e+02    1.64349e+02    9.37535e+01   -2.06316e-01
   Constr. rmsd
    3.00237e-06

           Step           Time         Lambda
          47300       23.65000        0.00000

   Energies (kJ/mol)
          Angle    Proper Dih.  Improper Dih.          LJ-14     Coulomb-14
    7.19667e+01    3.55205e+01    2.55604e+01   -8.92057e+01    0.00000e+00
        LJ (SR)        LJ (LR)   Coulomb (SR)   Coulomb (LR)     WAXS Debye
    3.66696e+00    0.00000e+00    0.00000e+00    0.00000e+00    5.49862e-01
      Potential    Kinetic En.   Total Energy    Temperature Pressure (bar)
    4.80587e+01    1.32252e+02    1.80311e+02    9.32913e+01   -9.19546e-01
   Constr. rmsd
    2.83498e-06

           Step           Time         Lambda
          47400       23.70000        0.00000

   Energies (kJ/mol)
          Angle    Proper Dih.  Improper Dih.          LJ-14     Coulomb-14
    6.90321e+01    3.89332e+01    2.16554e+01   -8.99300e+01    0.00000e+00
        LJ (SR)        LJ (LR)   Coulomb (SR)   Coulomb (LR)     WAXS Debye
    2.15436e+00    5.71764e-07    0.00000e+00    0.00000e+00    5.81891e-01
      Potential    Kinetic En.   Total Energy    Temperature Pressure (bar)
    4.24269e+01    1.36281e+02    1.78708e+02    9.61333e+01   -8.46012e-01
   Constr. rmsd
    2.83634e-06

           Step           Time         Lambda
          47500       23.75000        0.00000

   Energies (kJ/mol)
          Angle    Proper Dih.  Improper Dih.          LJ-14     Coulomb-14
    7.21499e+01    3.65080e+01    1.85754e+01   -9.02105e+01    0.00000e+00
        LJ (SR)        LJ (LR)   Coulomb (SR)   Coulomb (LR)     WAXS Debye
    3.39907e+00    0.00000e+00    0.00000e+00    0.00000e+00    5.83929e-01
      Potential    Kinetic En.   Total Energy    Temperature Pressure (bar)
    4.10058e+01    1.37280e+02    1.78286e+02    9.68380e+01   -2.44713e-01
   Constr. rmsd
    2.88897e-06

           Step           Time         Lambda
          47600       23.80000        0.00000

   Energies (kJ/mol)
          Angle    Proper Dih.  Improper Dih.          LJ-14     Coulomb-14
    6.68160e+01    3.57016e+01    2.32036e+01   -9.31474e+01    0.00000e+00
        LJ (SR)        LJ (LR)   Coulomb (SR)   Coulomb (LR)     WAXS Debye
    7.51384e+00    0.00000e+00    0.00000e+00    0.00000e+00    6.99185e-01
      Potential    Kinetic En.   Total Energy    Temperature Pressure (bar)
    4.07869e+01    1.41202e+02    1.81989e+02    9.96044e+01   -4.01531e-01
   Constr. rmsd
    2.67010e-06

           Step           Time         Lambda
          47700       23.85000        0.00000

   Energies (kJ/mol)
          Angle    Proper Dih.  Improper Dih.          LJ-14     Coulomb-14
    6.93118e+01    3.73051e+01    2.59262e+01   -9.04216e+01    0.00000e+00
        LJ (SR)        LJ (LR)   Coulomb (SR)   Coulomb (LR)     WAXS Debye
    4.88868e+00    5.67928e-07    0.00000e+00    0.00000e+00    9.92755e-01
      Potential    Kinetic En.   Total Energy    Temperature Pressure (bar)
    4.80029e+01    1.40029e+02    1.88032e+02    9.87771e+01   -2.06106e-01
   Constr. rmsd
    3.03054e-06

           Step           Time         Lambda
          47800       23.90000        0.00000

   Energies (kJ/mol)
          Angle    Proper Dih.  Improper Dih.          LJ-14     Coulomb-14
    6.99373e+01    3.22822e+01    2.89262e+01   -9.05691e+01    0.00000e+00
        LJ (SR)        LJ (LR)   Coulomb (SR)   Coulomb (LR)     WAXS Debye
    4.04429e+00    0.00000e+00    0.00000e+00    0.00000e+00    1.14770e+00
      Potential    Kinetic En.   Total Energy    Temperature Pressure (bar)
    4.57685e+01    1.53321e+02    1.99090e+02    1.08154e+02   -1.59421e+00
   Constr. rmsd
    2.56893e-06

           Step           Time         Lambda
          47900       23.95000        0.00000

   Energies (kJ/mol)
          Angle    Proper Dih.  Improper Dih.          LJ-14     Coulomb-14
    7.59911e+01    3.59499e+01    2.38205e+01   -9.11505e+01    0.00000e+00
        LJ (SR)        LJ (LR)   Coulomb (SR)   Coulomb (LR)     WAXS Debye
    2.55780e+00    0.00000e+00    0.00000e+00    0.00000e+00    1.16111e+00
      Potential    Kinetic En.   Total Energy    Temperature Pressure (bar)
    4.83299e+01    1.46911e+02    1.95241e+02    1.03632e+02   -1.63954e+00
   Constr. rmsd
    2.72937e-06

           Step           Time         Lambda
          48000       24.00000        0.00000

   Energies (kJ/mol)
          Angle    Proper Dih.  Improper Dih.          LJ-14     Coulomb-14
    6.35791e+01    3.70069e+01    2.16735e+01   -8.99189e+01    0.00000e+00
        LJ (SR)        LJ (LR)   Coulomb (SR)   Coulomb (LR)     WAXS Debye
    2.07694e+00    5.68175e-07    0.00000e+00    0.00000e+00    1.28824e+00
      Potential    Kinetic En.   Total Energy    Temperature Pressure (bar)
    3.57058e+01    1.57897e+02    1.93603e+02    1.11381e+02   -1.31475e+00
   Constr. rmsd
    2.78417e-06

           Step           Time         Lambda
          48100       24.05000        0.00000

   Energies (kJ/mol)
          Angle    Proper Dih.  Improper Dih.          LJ-14     Coulomb-14
    7.15551e+01    3.44450e+01    2.17352e+01   -8.95650e+01    0.00000e+00
        LJ (SR)        LJ (LR)   Coulomb (SR)   Coulomb (LR)     WAXS Debye
    3.89670e+00    5.55794e-07    0.00000e+00    0.00000e+00    1.26055e+00
      Potential    Kinetic En.   Total Energy    Temperature Pressure (bar)
    4.33276e+01    1.45666e+02    1.88993e+02    1.02754e+02   -8.55416e-01
   Constr. rmsd
    2.79626e-06

           Step           Time         Lambda
          48200       24.10000        0.00000

   Energies (kJ/mol)
          Angle    Proper Dih.  Improper Dih.          LJ-14     Coulomb-14
    7.47877e+01    3.38502e+01    1.48734e+01   -9.36146e+01    0.00000e+00
        LJ (SR)        LJ (LR)   Coulomb (SR)   Coulomb (LR)     WAXS Debye
    2.04014e+00    5.44239e-07    0.00000e+00    0.00000e+00    1.29250e+00
      Potential    Kinetic En.   Total Energy    Temperature Pressure (bar)
    3.32293e+01    1.47966e+02    1.81195e+02    1.04376e+02   -2.53207e+00
   Constr. rmsd
    2.82776e-06

           Step           Time         Lambda
          48300       24.15000        0.00000

   Energies (kJ/mol)
          Angle    Proper Dih.  Improper Dih.          LJ-14     Coulomb-14
    8.79063e+01    3.29877e+01    2.41962e+01   -8.99817e+01    0.00000e+00
        LJ (SR)        LJ (LR)   Coulomb (SR)   Coulomb (LR)     WAXS Debye
    2.18078e+00    5.55411e-07    0.00000e+00    0.00000e+00    1.13662e+00
      Potential    Kinetic En.   Total Energy    Temperature Pressure (bar)
    5.84259e+01    1.25598e+02    1.84023e+02    8.85972e+01   -9.55665e-01
   Constr. rmsd
    2.77481e-06

           Step           Time         Lambda
          48400       24.20000        0.00000

   Energies (kJ/mol)
          Angle    Proper Dih.  Improper Dih.          LJ-14     Coulomb-14
    7.68279e+01    3.29204e+01    2.08013e+01   -9.34350e+01    0.00000e+00
        LJ (SR)        LJ (LR)   Coulomb (SR)   Coulomb (LR)     WAXS Debye
    3.83885e+00    0.00000e+00    0.00000e+00    0.00000e+00    1.18228e+00
      Potential    Kinetic En.   Total Energy    Temperature Pressure (bar)
    4.21358e+01    1.49835e+02    1.91971e+02    1.05695e+02   -8.59789e-01
   Constr. rmsd
    2.90453e-06

           Step           Time         Lambda
          48500       24.25000        0.00000

   Energies (kJ/mol)
          Angle    Proper Dih.  Improper Dih.          LJ-14     Coulomb-14
    7.10641e+01    3.27304e+01    2.29145e+01   -8.93190e+01    0.00000e+00
        LJ (SR)        LJ (LR)   Coulomb (SR)   Coulomb (LR)     WAXS Debye
    3.12094e+00    0.00000e+00    0.00000e+00    0.00000e+00    1.29598e+00
      Potential    Kinetic En.   Total Energy    Temperature Pressure (bar)
    4.18069e+01    1.43952e+02    1.85759e+02    1.01544e+02   -6.08218e-01
   Constr. rmsd
    2.80918e-06

           Step           Time         Lambda
          48600       24.30000        0.00000

   Energies (kJ/mol)
          Angle    Proper Dih.  Improper Dih.          LJ-14     Coulomb-14
    7.30166e+01    3.10655e+01    1.75122e+01   -9.04134e+01    0.00000e+00
        LJ (SR)        LJ (LR)   Coulomb (SR)   Coulomb (LR)     WAXS Debye
    3.88575e+00    5.62391e-07    0.00000e+00    0.00000e+00    1.40888e+00
      Potential    Kinetic En.   Total Energy    Temperature Pressure (bar)
    3.64756e+01    1.47753e+02    1.84228e+02    1.04225e+02   -1.70748e+00
   Constr. rmsd
    2.68474e-06

           Step           Time         Lambda
          48700       24.35000        0.00000

   Energies (kJ/mol)
          Angle    Proper Dih.  Improper Dih.          LJ-14     Coulomb-14
    6.57408e+01    3.29753e+01    2.81451e+01   -9.23870e+01    0.00000e+00
        LJ (SR)        LJ (LR)   Coulomb (SR)   Coulomb (LR)     WAXS Debye
    2.73646e+00    0.00000e+00    0.00000e+00    0.00000e+00    1.34514e+00
      Potential    Kinetic En.   Total Energy    Temperature Pressure (bar)
    3.85559e+01    1.40571e+02    1.79127e+02    9.91599e+01   -1.63515e+00
   Constr. rmsd
    2.77640e-06

           Step           Time         Lambda
          48800       24.40000        0.00000

   Energies (kJ/mol)
          Angle    Proper Dih.  Improper Dih.          LJ-14     Coulomb-14
    6.87030e+01    3.47054e+01    2.09887e+01   -8.88972e+01    0.00000e+00
        LJ (SR)        LJ (LR)   Coulomb (SR)   Coulomb (LR)     WAXS Debye
    4.48322e+00    0.00000e+00    0.00000e+00    0.00000e+00    1.37371e+00
      Potential    Kinetic En.   Total Energy    Temperature Pressure (bar)
    4.13569e+01    1.33366e+02    1.74723e+02    9.40775e+01    6.86402e-01
   Constr. rmsd
    2.57445e-06

           Step           Time         Lambda
          48900       24.45000        0.00000

   Energies (kJ/mol)
          Angle    Proper Dih.  Improper Dih.          LJ-14     Coulomb-14
    6.48217e+01    3.34441e+01    1.79304e+01   -9.20632e+01    0.00000e+00
        LJ (SR)        LJ (LR)   Coulomb (SR)   Coulomb (LR)     WAXS Debye
    6.01477e+00    5.33408e-07    0.00000e+00    0.00000e+00    1.36999e+00
      Potential    Kinetic En.   Total Energy    Temperature Pressure (bar)
    3.15178e+01    1.41189e+02    1.72706e+02    9.95952e+01    6.59797e-01
   Constr. rmsd
    3.07715e-06

           Step           Time         Lambda
          49000       24.50000        0.00000

   Energies (kJ/mol)
          Angle    Proper Dih.  Improper Dih.          LJ-14     Coulomb-14
    6.60422e+01    3.38106e+01    2.18394e+01   -9.43013e+01    0.00000e+00
        LJ (SR)        LJ (LR)   Coulomb (SR)   Coulomb (LR)     WAXS Debye
    2.92596e+00    0.00000e+00    0.00000e+00    0.00000e+00    1.37415e+00
      Potential    Kinetic En.   Total Energy    Temperature Pressure (bar)
    3.16909e+01    1.32599e+02    1.64290e+02    9.35360e+01    7.03290e-01
   Constr. rmsd
    2.58091e-06

           Step           Time         Lambda
          49100       24.55000        0.00000

   Energies (kJ/mol)
          Angle    Proper Dih.  Improper Dih.          LJ-14     Coulomb-14
    6.44100e+01    3.47932e+01    1.76045e+01   -8.77727e+01    0.00000e+00
        LJ (SR)        LJ (LR)   Coulomb (SR)   Coulomb (LR)     WAXS Debye
    4.65025e+00    0.00000e+00    0.00000e+00    0.00000e+00    1.21298e+00
      Potential    Kinetic En.   Total Energy    Temperature Pressure (bar)
    3.48982e+01    1.23492e+02    1.58390e+02    8.71119e+01   -3.78888e-02
   Constr. rmsd
    2.80106e-06

           Step           Time         Lambda
          49200       24.60000        0.00000

   Energies (kJ/mol)
          Angle    Proper Dih.  Improper Dih.          LJ-14     Coulomb-14
    6.29633e+01    3.24063e+01    2.29618e+01   -9.15502e+01    0.00000e+00
        LJ (SR)        LJ (LR)   Coulomb (SR)   Coulomb (LR)     WAXS Debye
    3.43494e+00    5.34976e-07    0.00000e+00    0.00000e+00    1.12427e+00
      Potential    Kinetic En.   Total Energy    Temperature Pressure (bar)
    3.13404e+01    1.26460e+02    1.57801e+02    8.92059e+01    7.08326e-01
   Constr. rmsd
    2.76902e-06

           Step           Time         Lambda
          49300       24.65000        0.00000

   Energies (kJ/mol)
          Angle    Proper Dih.  Improper Dih.          LJ-14     Coulomb-14
    6.39869e+01    3.06296e+01    2.41251e+01   -8.48754e+01    0.00000e+00
        LJ (SR)        LJ (LR)   Coulomb (SR)   Coulomb (LR)     WAXS Debye
    2.03038e+00    0.00000e+00    0.00000e+00    0.00000e+00    9.73055e-01
      Potential    Kinetic En.   Total Energy    Temperature Pressure (bar)
    3.68696e+01    1.22263e+02    1.59132e+02    8.62449e+01   -1.23949e-01
   Constr. rmsd
    2.74607e-06

           Step           Time         Lambda
          49400       24.70000        0.00000

   Energies (kJ/mol)
          Angle    Proper Dih.  Improper Dih.          LJ-14     Coulomb-14
    7.86352e+01    2.66965e+01    1.55764e+01   -8.92376e+01    0.00000e+00
        LJ (SR)        LJ (LR)   Coulomb (SR)   Coulomb (LR)     WAXS Debye
    1.97852e+00    0.00000e+00    0.00000e+00    0.00000e+00    1.01350e+00
      Potential    Kinetic En.   Total Energy    Temperature Pressure (bar)
    3.46626e+01    1.20717e+02    1.55379e+02    8.51544e+01   -1.43803e+00
   Constr. rmsd
    2.56133e-06

           Step           Time         Lambda
          49500       24.75000        0.00000

   Energies (kJ/mol)
          Angle    Proper Dih.  Improper Dih.          LJ-14     Coulomb-14
    6.68561e+01    2.83279e+01    2.03675e+01   -8.85155e+01    0.00000e+00
        LJ (SR)        LJ (LR)   Coulomb (SR)   Coulomb (LR)     WAXS Debye
    1.17233e+00    5.44846e-07    0.00000e+00    0.00000e+00    1.14787e+00
      Potential    Kinetic En.   Total Energy    Temperature Pressure (bar)
    2.93562e+01    1.26126e+02    1.55482e+02    8.89701e+01   -6.58940e-01
   Constr. rmsd
    2.94023e-06

           Step           Time         Lambda
          49600       24.80000        0.00000

   Energies (kJ/mol)
          Angle    Proper Dih.  Improper Dih.          LJ-14     Coulomb-14
    6.50940e+01    2.65832e+01    1.90069e+01   -8.99805e+01    0.00000e+00
        LJ (SR)        LJ (LR)   Coulomb (SR)   Coulomb (LR)     WAXS Debye
    3.50321e+00    0.00000e+00    0.00000e+00    0.00000e+00    1.38816e+00
      Potential    Kinetic En.   Total Energy    Temperature Pressure (bar)
    2.55950e+01    1.33100e+02    1.58695e+02    9.38897e+01   -1.49083e+00
   Constr. rmsd
    2.56239e-06

           Step           Time         Lambda
          49700       24.85000        0.00000

   Energies (kJ/mol)
          Angle    Proper Dih.  Improper Dih.          LJ-14     Coulomb-14
    7.64299e+01    2.28479e+01    2.05818e+01   -9.44271e+01    0.00000e+00
        LJ (SR)        LJ (LR)   Coulomb (SR)   Coulomb (LR)     WAXS Debye
    2.28824e+00    0.00000e+00    0.00000e+00    0.00000e+00    1.67782e+00
      Potential    Kinetic En.   Total Energy    Temperature Pressure (bar)
    2.93985e+01    1.28969e+02    1.58368e+02    9.09755e+01   -2.74973e-01
   Constr. rmsd
    2.87158e-06

           Step           Time         Lambda
          49800       24.90000        0.00000

   Energies (kJ/mol)
          Angle    Proper Dih.  Improper Dih.          LJ-14     Coulomb-14
    6.73389e+01    2.46815e+01    2.20798e+01   -9.42137e+01    0.00000e+00
        LJ (SR)        LJ (LR)   Coulomb (SR)   Coulomb (LR)     WAXS Debye
    1.49465e+00    5.63102e-07    0.00000e+00    0.00000e+00    1.88675e+00
      Potential    Kinetic En.   Total Energy    Temperature Pressure (bar)
    2.32679e+01    1.31993e+02    1.55261e+02    9.31084e+01   -1.24482e+00
   Constr. rmsd
    2.70261e-06

           Step           Time         Lambda
          49900       24.95000        0.00000

   Energies (kJ/mol)
          Angle    Proper Dih.  Improper Dih.          LJ-14     Coulomb-14
    6.28023e+01    2.61242e+01    2.25554e+01   -8.69924e+01    0.00000e+00
        LJ (SR)        LJ (LR)   Coulomb (SR)   Coulomb (LR)     WAXS Debye
    2.08644e+00    0.00000e+00    0.00000e+00    0.00000e+00    2.26797e+00
      Potential    Kinetic En.   Total Energy    Temperature Pressure (bar)
    2.88439e+01    1.25685e+02    1.54529e+02    8.86592e+01   -1.25811e+00
   Constr. rmsd
    2.75129e-06

           Step           Time         Lambda
          50000       25.00000        0.00000

   Energies (kJ/mol)
          Angle    Proper Dih.  Improper Dih.          LJ-14     Coulomb-14
    7.11858e+01    2.94838e+01    2.35199e+01   -8.38153e+01    0.00000e+00
        LJ (SR)        LJ (LR)   Coulomb (SR)   Coulomb (LR)     WAXS Debye
    3.45106e+00    0.00000e+00    0.00000e+00    0.00000e+00    2.26490e+00
      Potential    Kinetic En.   Total Energy    Temperature Pressure (bar)
    4.60902e+01    1.16235e+02    1.62325e+02    8.19929e+01   -1.75234e+00
   Constr. rmsd
    2.43561e-06

           Step           Time         Lambda
          50100       25.05000        0.00000

   Energies (kJ/mol)
          Angle    Proper Dih.  Improper Dih.          LJ-14     Coulomb-14
    6.46100e+01    2.87645e+01    2.65270e+01   -8.68949e+01    0.00000e+00
        LJ (SR)        LJ (LR)   Coulomb (SR)   Coulomb (LR)     WAXS Debye
    2.05015e+00    5.53141e-07    0.00000e+00    0.00000e+00    2.01426e+00
      Potential    Kinetic En.   Total Energy    Temperature Pressure (bar)
    3.70710e+01    1.27823e+02    1.64894e+02    9.01668e+01   -1.27741e+00
   Constr. rmsd
    2.59791e-06

           Step           Time         Lambda
          50200       25.10000        0.00000

   Energies (kJ/mol)
          Angle    Proper Dih.  Improper Dih.          LJ-14     Coulomb-14
    6.96316e+01    2.84452e+01    1.96011e+01   -9.03643e+01    0.00000e+00
        LJ (SR)        LJ (LR)   Coulomb (SR)   Coulomb (LR)     WAXS Debye
    4.78334e+00    5.55484e-07    0.00000e+00    0.00000e+00    1.87666e+00
      Potential    Kinetic En.   Total Energy    Temperature Pressure (bar)
    3.39736e+01    1.27487e+02    1.61460e+02    8.99299e+01   -1.15365e+00
   Constr. rmsd
    2.77597e-06

           Step           Time         Lambda
          50300       25.15000        0.00000

   Energies (kJ/mol)
          Angle    Proper Dih.  Improper Dih.          LJ-14     Coulomb-14
    6.30561e+01    3.26198e+01    2.30881e+01   -8.59130e+01    0.00000e+00
        LJ (SR)        LJ (LR)   Coulomb (SR)   Coulomb (LR)     WAXS Debye
    5.75723e+00    5.51310e-07    0.00000e+00    0.00000e+00    1.65030e+00
      Potential    Kinetic En.   Total Energy    Temperature Pressure (bar)
    4.02586e+01    1.13868e+02    1.54126e+02    8.03229e+01   -5.04725e-01
   Constr. rmsd
    2.81861e-06

           Step           Time         Lambda
          50400       25.20000        0.00000

   Energies (kJ/mol)
          Angle    Proper Dih.  Improper Dih.          LJ-14     Coulomb-14
    6.20837e+01    3.00337e+01    2.47879e+01   -8.65961e+01    0.00000e+00
        LJ (SR)        LJ (LR)   Coulomb (SR)   Coulomb (LR)     WAXS Debye
    2.71908e+00    5.54826e-07    0.00000e+00    0.00000e+00    1.63184e+00
      Potential    Kinetic En.   Total Energy    Temperature Pressure (bar)
    3.46601e+01    1.20227e+02    1.54887e+02    8.48089e+01   -1.43643e-01
   Constr. rmsd
    2.55445e-06

           Step           Time         Lambda
          50500       25.25000        0.00000

   Energies (kJ/mol)
          Angle    Proper Dih.  Improper Dih.          LJ-14     Coulomb-14
    6.52103e+01    3.08776e+01    2.39330e+01   -8.82929e+01    0.00000e+00
        LJ (SR)        LJ (LR)   Coulomb (SR)   Coulomb (LR)     WAXS Debye
    1.38928e+00    0.00000e+00    0.00000e+00    0.00000e+00    1.70293e+00
      Potential    Kinetic En.   Total Energy    Temperature Pressure (bar)
    3.48203e+01    1.29277e+02    1.64098e+02    9.11929e+01   -1.63412e+00
   Constr. rmsd
    2.62573e-06

           Step           Time         Lambda
          50600       25.30000        0.00000

   Energies (kJ/mol)
          Angle    Proper Dih.  Improper Dih.          LJ-14     Coulomb-14
    6.32679e+01    2.92878e+01    1.69288e+01   -9.00166e+01    0.00000e+00
        LJ (SR)        LJ (LR)   Coulomb (SR)   Coulomb (LR)     WAXS Debye
    3.94939e+00    0.00000e+00    0.00000e+00    0.00000e+00    1.63956e+00
      Potential    Kinetic En.   Total Energy    Temperature Pressure (bar)
    2.50568e+01    1.38119e+02    1.63176e+02    9.74300e+01   -6.53041e-01
   Constr. rmsd
    2.91261e-06

           Step           Time         Lambda
          50700       25.35000        0.00000

   Energies (kJ/mol)
          Angle    Proper Dih.  Improper Dih.          LJ-14     Coulomb-14
    6.79418e+01    3.13705e+01    1.71621e+01   -8.97511e+01    0.00000e+00
        LJ (SR)        LJ (LR)   Coulomb (SR)   Coulomb (LR)     WAXS Debye
    4.30286e+00    5.39428e-07    0.00000e+00    0.00000e+00    1.67420e+00
      Potential    Kinetic En.   Total Energy    Temperature Pressure (bar)
    3.27004e+01    1.30452e+02    1.63153e+02    9.20218e+01    1.95847e-01
   Constr. rmsd
    2.84411e-06

           Step           Time         Lambda
          50800       25.40000        0.00000

   Energies (kJ/mol)
          Angle    Proper Dih.  Improper Dih.          LJ-14     Coulomb-14
    6.92757e+01    3.06367e+01    2.07265e+01   -9.01856e+01    0.00000e+00
        LJ (SR)        LJ (LR)   Coulomb (SR)   Coulomb (LR)     WAXS Debye
    3.49421e+00    0.00000e+00    0.00000e+00    0.00000e+00    1.57089e+00
      Potential    Kinetic En.   Total Energy    Temperature Pressure (bar)
    3.55184e+01    1.37883e+02    1.73402e+02    9.72635e+01    3.77986e-01
   Constr. rmsd
    2.80471e-06

           Step           Time         Lambda
          50900       25.45000        0.00000

   Energies (kJ/mol)
          Angle    Proper Dih.  Improper Dih.          LJ-14     Coulomb-14
    7.25746e+01    3.25170e+01    2.66508e+01   -9.20406e+01    0.00000e+00
        LJ (SR)        LJ (LR)   Coulomb (SR)   Coulomb (LR)     WAXS Debye
    1.95167e+00    0.00000e+00    0.00000e+00    0.00000e+00    1.49699e+00
      Potential    Kinetic En.   Total Energy    Temperature Pressure (bar)
    4.31504e+01    1.29579e+02    1.72730e+02    9.14060e+01    7.77261e-01
   Constr. rmsd
    2.37934e-06

           Step           Time         Lambda
          51000       25.50000        0.00000

   Energies (kJ/mol)
          Angle    Proper Dih.  Improper Dih.          LJ-14     Coulomb-14
    6.32785e+01    3.13932e+01    2.16767e+01   -8.30197e+01    0.00000e+00
        LJ (SR)        LJ (LR)   Coulomb (SR)   Coulomb (LR)     WAXS Debye
    2.38214e+00    5.36520e-07    0.00000e+00    0.00000e+00    1.61148e+00
      Potential    Kinetic En.   Total Energy    Temperature Pressure (bar)
    3.73224e+01    1.35768e+02    1.73091e+02    9.57718e+01   -3.40334e-01
   Constr. rmsd
    2.74587e-06

           Step           Time         Lambda
          51100       25.55000        0.00000

   Energies (kJ/mol)
          Angle    Proper Dih.  Improper Dih.          LJ-14     Coulomb-14
    6.91875e+01    3.04360e+01    1.60883e+01   -8.71201e+01    0.00000e+00
        LJ (SR)        LJ (LR)   Coulomb (SR)   Coulomb (LR)     WAXS Debye
    2.58427e+00    0.00000e+00    0.00000e+00    0.00000e+00    1.86828e+00
      Potential    Kinetic En.   Total Energy    Temperature Pressure (bar)
    3.30443e+01    1.34479e+02    1.67523e+02    9.48624e+01   -2.12985e+00
   Constr. rmsd
    3.10033e-06

           Step           Time         Lambda
          51200       25.60000        0.00000

   Energies (kJ/mol)
          Angle    Proper Dih.  Improper Dih.          LJ-14     Coulomb-14
    7.46838e+01    3.24192e+01    1.99624e+01   -8.71206e+01    0.00000e+00
        LJ (SR)        LJ (LR)   Coulomb (SR)   Coulomb (LR)     WAXS Debye
    1.30363e+00    0.00000e+00    0.00000e+00    0.00000e+00    2.04058e+00
      Potential    Kinetic En.   Total Energy    Temperature Pressure (bar)
    4.32890e+01    1.23516e+02    1.66805e+02    8.71288e+01   -2.50292e+00
   Constr. rmsd
    2.71360e-06

           Step           Time         Lambda
          51300       25.65000        0.00000

   Energies (kJ/mol)
          Angle    Proper Dih.  Improper Dih.          LJ-14     Coulomb-14
    6.68133e+01    3.01246e+01    1.60506e+01   -8.55504e+01    0.00000e+00
        LJ (SR)        LJ (LR)   Coulomb (SR)   Coulomb (LR)     WAXS Debye
    3.58303e+00    5.51618e-07    0.00000e+00    0.00000e+00    2.35069e+00
      Potential    Kinetic En.   Total Energy    Temperature Pressure (bar)
    3.33718e+01    1.26852e+02    1.60224e+02    8.94823e+01   -2.96977e+00
   Constr. rmsd
    2.90976e-06

           Step           Time         Lambda
          51400       25.70000        0.00000

   Energies (kJ/mol)
          Angle    Proper Dih.  Improper Dih.          LJ-14     Coulomb-14
    5.65848e+01    2.86875e+01    1.27428e+01   -8.23362e+01    0.00000e+00
        LJ (SR)        LJ (LR)   Coulomb (SR)   Coulomb (LR)     WAXS Debye
    1.47760e+00    0.00000e+00    0.00000e+00    0.00000e+00    2.54697e+00
      Potential    Kinetic En.   Total Energy    Temperature Pressure (bar)
    1.97035e+01    1.31883e+02    1.51587e+02    9.30313e+01   -3.20918e+00
   Constr. rmsd
    2.87127e-06

           Step           Time         Lambda
          51500       25.75000        0.00000

   Energies (kJ/mol)
          Angle    Proper Dih.  Improper Dih.          LJ-14     Coulomb-14
    6.19561e+01    3.10340e+01    1.66134e+01   -8.21765e+01    0.00000e+00
        LJ (SR)        LJ (LR)   Coulomb (SR)   Coulomb (LR)     WAXS Debye
    4.23876e+00    0.00000e+00    0.00000e+00    0.00000e+00    2.35218e+00
      Potential    Kinetic En.   Total Energy    Temperature Pressure (bar)
    3.40180e+01    1.30694e+02    1.64712e+02    9.21925e+01   -1.83875e+00
   Constr. rmsd
    2.83279e-06

           Step           Time         Lambda
          51600       25.80000        0.00000

   Energies (kJ/mol)
          Angle    Proper Dih.  Improper Dih.          LJ-14     Coulomb-14
    6.68551e+01    3.11820e+01    1.79373e+01   -8.72871e+01    0.00000e+00
        LJ (SR)        LJ (LR)   Coulomb (SR)   Coulomb (LR)     WAXS Debye
    1.84830e+00    5.33392e-07    0.00000e+00    0.00000e+00    2.25816e+00
      Potential    Kinetic En.   Total Energy    Temperature Pressure (bar)
    3.27938e+01    1.25851e+02    1.58645e+02    8.87763e+01   -1.50205e+00
   Constr. rmsd
    2.75805e-06

           Step           Time         Lambda
          51700       25.85000        0.00000

   Energies (kJ/mol)
          Angle    Proper Dih.  Improper Dih.          LJ-14     Coulomb-14
    5.86460e+01    3.05071e+01    2.23881e+01   -8.51387e+01    0.00000e+00
        LJ (SR)        LJ (LR)   Coulomb (SR)   Coulomb (LR)     WAXS Debye
    2.20618e+00    0.00000e+00    0.00000e+00    0.00000e+00    2.13215e+00
      Potential    Kinetic En.   Total Energy    Temperature Pressure (bar)
    3.07408e+01    1.28954e+02    1.59695e+02    9.09650e+01   -1.39844e+00
   Constr. rmsd
    2.61707e-06

           Step           Time         Lambda
          51800       25.90000        0.00000

   Energies (kJ/mol)
          Angle    Proper Dih.  Improper Dih.          LJ-14     Coulomb-14
    6.47915e+01    3.57718e+01    2.00566e+01   -8.46955e+01    0.00000e+00
        LJ (SR)        LJ (LR)   Coulomb (SR)   Coulomb (LR)     WAXS Debye
    2.79774e+00    0.00000e+00    0.00000e+00    0.00000e+00    1.95906e+00
      Potential    Kinetic En.   Total Energy    Temperature Pressure (bar)
    4.06811e+01    1.22782e+02    1.63463e+02    8.66112e+01   -1.38060e+00
   Constr. rmsd
    2.97621e-06

           Step           Time         Lambda
          51900       25.95000        0.00000

   Energies (kJ/mol)
          Angle    Proper Dih.  Improper Dih.          LJ-14     Coulomb-14
    7.10033e+01    2.98714e+01    1.95608e+01   -8.58727e+01    0.00000e+00
        LJ (SR)        LJ (LR)   Coulomb (SR)   Coulomb (LR)     WAXS Debye
    2.66733e+00    5.43117e-07    0.00000e+00    0.00000e+00    1.94987e+00
      Potential    Kinetic En.   Total Energy    Temperature Pressure (bar)
    3.91801e+01    1.26301e+02    1.65481e+02    8.90937e+01   -5.23510e-01
   Constr. rmsd
    2.48122e-06

           Step           Time         Lambda
          52000       26.00000        0.00000

   Energies (kJ/mol)
          Angle    Proper Dih.  Improper Dih.          LJ-14     Coulomb-14
    6.71069e+01    2.98721e+01    2.01567e+01   -9.04993e+01    0.00000e+00
        LJ (SR)        LJ (LR)   Coulomb (SR)   Coulomb (LR)     WAXS Debye
    2.94573e+00    0.00000e+00    0.00000e+00    0.00000e+00    1.97422e+00
      Potential    Kinetic En.   Total Energy    Temperature Pressure (bar)
    3.15564e+01    1.30302e+02    1.61858e+02    9.19155e+01   -1.36215e+00
   Constr. rmsd
    2.59674e-06

           Step           Time         Lambda
          52100       26.05000        0.00000

   Energies (kJ/mol)
          Angle    Proper Dih.  Improper Dih.          LJ-14     Coulomb-14
    6.70793e+01    2.98473e+01    2.11473e+01   -9.25400e+01    0.00000e+00
        LJ (SR)        LJ (LR)   Coulomb (SR)   Coulomb (LR)     WAXS Debye
    2.14976e+00    0.00000e+00    0.00000e+00    0.00000e+00    1.93619e+00
      Potential    Kinetic En.   Total Energy    Temperature Pressure (bar)
    2.96198e+01    1.23597e+02    1.53217e+02    8.71863e+01   -9.94530e-01
   Constr. rmsd
    2.55511e-06

           Step           Time         Lambda
          52200       26.10000        0.00000

   Energies (kJ/mol)
          Angle    Proper Dih.  Improper Dih.          LJ-14     Coulomb-14
    6.78005e+01    2.82565e+01    2.04479e+01   -9.01124e+01    0.00000e+00
        LJ (SR)        LJ (LR)   Coulomb (SR)   Coulomb (LR)     WAXS Debye
    3.67403e+00    5.45637e-07    0.00000e+00    0.00000e+00    1.79034e+00
      Potential    Kinetic En.   Total Energy    Temperature Pressure (bar)
    3.18569e+01    1.18998e+02    1.50855e+02    8.39416e+01   -1.34391e+00
   Constr. rmsd
    2.43509e-06

           Step           Time         Lambda
          52300       26.15000        0.00000

   Energies (kJ/mol)
          Angle    Proper Dih.  Improper Dih.          LJ-14     Coulomb-14
    7.40643e+01    2.85695e+01    1.78548e+01   -9.48256e+01    0.00000e+00
        LJ (SR)        LJ (LR)   Coulomb (SR)   Coulomb (LR)     WAXS Debye
    2.51310e+00    5.47642e-07    0.00000e+00    0.00000e+00    1.70453e+00
      Potential    Kinetic En.   Total Energy    Temperature Pressure (bar)
    2.98806e+01    1.12287e+02    1.42168e+02    7.92079e+01    8.58215e-02
   Constr. rmsd
    2.58141e-06

           Step           Time         Lambda
          52400       26.20000        0.00000

   Energies (kJ/mol)
          Angle    Proper Dih.  Improper Dih.          LJ-14     Coulomb-14
    6.60968e+01    3.02772e+01    1.75083e+01   -9.23995e+01    0.00000e+00
        LJ (SR)        LJ (LR)   Coulomb (SR)   Coulomb (LR)     WAXS Debye
    3.06717e+00    5.34288e-07    0.00000e+00    0.00000e+00    1.61540e+00
      Potential    Kinetic En.   Total Energy    Temperature Pressure (bar)
    2.61653e+01    1.13693e+02    1.39858e+02    8.01995e+01   -6.83716e-01
   Constr. rmsd
    2.74123e-06

           Step           Time         Lambda
          52500       26.25000        0.00000

   Energies (kJ/mol)
          Angle    Proper Dih.  Improper Dih.          LJ-14     Coulomb-14
    5.50895e+01    2.80104e+01    1.78381e+01   -9.48631e+01    0.00000e+00
        LJ (SR)        LJ (LR)   Coulomb (SR)   Coulomb (LR)     WAXS Debye
    1.94539e+00    5.58159e-07    0.00000e+00    0.00000e+00    1.62570e+00
      Potential    Kinetic En.   Total Energy    Temperature Pressure (bar)
    9.64602e+00    1.28642e+02    1.38288e+02    9.07445e+01   -2.13806e+00
   Constr. rmsd
    2.88711e-06

           Step           Time         Lambda
          52600       26.30000        0.00000

   Energies (kJ/mol)
          Angle    Proper Dih.  Improper Dih.          LJ-14     Coulomb-14
    5.44328e+01    2.60079e+01    1.56075e+01   -9.30482e+01    0.00000e+00
        LJ (SR)        LJ (LR)   Coulomb (SR)   Coulomb (LR)     WAXS Debye
    2.63423e+00    0.00000e+00    0.00000e+00    0.00000e+00    1.64351e+00
      Potential    Kinetic En.   Total Energy    Temperature Pressure (bar)
    7.27774e+00    1.28116e+02    1.35393e+02    9.03735e+01   -1.45482e+00
   Constr. rmsd
    2.76237e-06

           Step           Time         Lambda
          52700       26.35000        0.00000

   Energies (kJ/mol)
          Angle    Proper Dih.  Improper Dih.          LJ-14     Coulomb-14
    5.21136e+01    2.95515e+01    1.96175e+01   -8.92415e+01    0.00000e+00
        LJ (SR)        LJ (LR)   Coulomb (SR)   Coulomb (LR)     WAXS Debye
    1.12447e+00    0.00000e+00    0.00000e+00    0.00000e+00    1.69518e+00
      Potential    Kinetic En.   Total Energy    Temperature Pressure (bar)
    1.48608e+01    1.18149e+02    1.33010e+02    8.33431e+01   -6.27635e-01
   Constr. rmsd
    2.66094e-06

           Step           Time         Lambda
          52800       26.40000        0.00000

   Energies (kJ/mol)
          Angle    Proper Dih.  Improper Dih.          LJ-14     Coulomb-14
    6.82958e+01    2.69906e+01    1.53018e+01   -9.26758e+01    0.00000e+00
        LJ (SR)        LJ (LR)   Coulomb (SR)   Coulomb (LR)     WAXS Debye
    1.93988e+00    5.24590e-07    0.00000e+00    0.00000e+00    1.79571e+00
      Potential    Kinetic En.   Total Energy    Temperature Pressure (bar)
    2.16480e+01    1.14388e+02    1.36036e+02    8.06903e+01    1.05459e+00
   Constr. rmsd
    2.65668e-06

           Step           Time         Lambda
          52900       26.45000        0.00000

   Energies (kJ/mol)
          Angle    Proper Dih.  Improper Dih.          LJ-14     Coulomb-14
    6.65994e+01    2.97325e+01    2.15369e+01   -9.45300e+01    0.00000e+00
        LJ (SR)        LJ (LR)   Coulomb (SR)   Coulomb (LR)     WAXS Debye
    3.06601e+00    0.00000e+00    0.00000e+00    0.00000e+00    1.92228e+00
      Potential    Kinetic En.   Total Energy    Temperature Pressure (bar)
    2.83271e+01    1.10351e+02    1.38678e+02    7.78420e+01   -7.79954e-01
   Constr. rmsd
    2.63423e-06

           Step           Time         Lambda
          53000       26.50000        0.00000

   Energies (kJ/mol)
          Angle    Proper Dih.  Improper Dih.          LJ-14     Coulomb-14
    5.94790e+01    3.05403e+01    1.98729e+01   -8.81734e+01    0.00000e+00
        LJ (SR)        LJ (LR)   Coulomb (SR)   Coulomb (LR)     WAXS Debye
    1.87800e+00    0.00000e+00    0.00000e+00    0.00000e+00    2.08241e+00
      Potential    Kinetic En.   Total Energy    Temperature Pressure (bar)
    2.56792e+01    1.12050e+02    1.37729e+02    7.90409e+01   -1.11804e+00
   Constr. rmsd
    2.84388e-06

           Step           Time         Lambda
          53100       26.55000        0.00000

   Energies (kJ/mol)
          Angle    Proper Dih.  Improper Dih.          LJ-14     Coulomb-14
    5.61916e+01    2.83111e+01    2.12919e+01   -9.56513e+01    0.00000e+00
        LJ (SR)        LJ (LR)   Coulomb (SR)   Coulomb (LR)     WAXS Debye
    1.65761e+00    5.10182e-07    0.00000e+00    0.00000e+00    2.30267e+00
      Potential    Kinetic En.   Total Energy    Temperature Pressure (bar)
    1.41035e+01    1.24867e+02    1.38970e+02    8.80818e+01   -4.47687e-01
   Constr. rmsd
    2.69621e-06

           Step           Time         Lambda
          53200       26.60000        0.00000

   Energies (kJ/mol)
          Angle    Proper Dih.  Improper Dih.          LJ-14     Coulomb-14
    6.36659e+01    2.84724e+01    1.91131e+01   -9.63990e+01    0.00000e+00
        LJ (SR)        LJ (LR)   Coulomb (SR)   Coulomb (LR)     WAXS Debye
    3.79057e+00    0.00000e+00    0.00000e+00    0.00000e+00    2.61592e+00
      Potential    Kinetic En.   Total Energy    Temperature Pressure (bar)
    2.12590e+01    1.18572e+02    1.39831e+02    8.36417e+01   -1.59675e-01
   Constr. rmsd
    2.74863e-06

           Step           Time         Lambda
          53300       26.65000        0.00000

   Energies (kJ/mol)
          Angle    Proper Dih.  Improper Dih.          LJ-14     Coulomb-14
    7.30492e+01    2.90387e+01    1.91882e+01   -9.68110e+01    0.00000e+00
        LJ (SR)        LJ (LR)   Coulomb (SR)   Coulomb (LR)     WAXS Debye
    3.21725e+00    0.00000e+00    0.00000e+00    0.00000e+00    2.71734e+00
      Potential    Kinetic En.   Total Energy    Temperature Pressure (bar)
    3.03996e+01    1.19140e+02    1.49540e+02    8.40422e+01   -8.14000e-01
   Constr. rmsd
    2.89901e-06

           Step           Time         Lambda
          53400       26.70000        0.00000

   Energies (kJ/mol)
          Angle    Proper Dih.  Improper Dih.          LJ-14     Coulomb-14
    6.12289e+01    3.24371e+01    1.68617e+01   -9.69238e+01    0.00000e+00
        LJ (SR)        LJ (LR)   Coulomb (SR)   Coulomb (LR)     WAXS Debye
    2.21007e+00    5.03332e-07    0.00000e+00    0.00000e+00    2.90246e+00
      Potential    Kinetic En.   Total Energy    Temperature Pressure (bar)
    1.87164e+01    1.33644e+02    1.52360e+02    9.42730e+01   -1.41751e+00
   Constr. rmsd
    2.65180e-06

           Step           Time         Lambda
          53500       26.75000        0.00000

   Energies (kJ/mol)
          Angle    Proper Dih.  Improper Dih.          LJ-14     Coulomb-14
    5.14978e+01    3.53109e+01    2.50991e+01   -9.19026e+01    0.00000e+00
        LJ (SR)        LJ (LR)   Coulomb (SR)   Coulomb (LR)     WAXS Debye
    1.46937e+00    0.00000e+00    0.00000e+00    0.00000e+00    3.19006e+00
      Potential    Kinetic En.   Total Energy    Temperature Pressure (bar)
    2.46646e+01    1.22278e+02    1.46943e+02    8.62559e+01   -1.20294e+00
   Constr. rmsd
    2.50376e-06

           Step           Time         Lambda
          53600       26.80000        0.00000

   Energies (kJ/mol)
          Angle    Proper Dih.  Improper Dih.          LJ-14     Coulomb-14
    5.63788e+01    3.51989e+01    1.77800e+01   -9.34788e+01    0.00000e+00
        LJ (SR)        LJ (LR)   Coulomb (SR)   Coulomb (LR)     WAXS Debye
    3.49802e+00    0.00000e+00    0.00000e+00    0.00000e+00    3.68030e+00
      Potential    Kinetic En.   Total Energy    Temperature Pressure (bar)
    2.30572e+01    1.28586e+02    1.51643e+02    9.07052e+01   -1.53088e+00
   Constr. rmsd
    2.76186e-06

           Step           Time         Lambda
          53700       26.85000        0.00000

   Energies (kJ/mol)
          Angle    Proper Dih.  Improper Dih.          LJ-14     Coulomb-14
    5.99911e+01    3.33062e+01    1.51496e+01   -9.01494e+01    0.00000e+00
        LJ (SR)        LJ (LR)   Coulomb (SR)   Coulomb (LR)     WAXS Debye
    5.04073e+00    5.02685e-07    0.00000e+00    0.00000e+00    4.00621e+00
      Potential    Kinetic En.   Total Energy    Temperature Pressure (bar)
    2.73445e+01    1.28554e+02    1.55899e+02    9.06827e+01   -2.58929e+00
   Constr. rmsd
    3.05828e-06

           Step           Time         Lambda
          53800       26.90000        0.00000

   Energies (kJ/mol)
          Angle    Proper Dih.  Improper Dih.          LJ-14     Coulomb-14
    5.95307e+01    3.10060e+01    2.18374e+01   -9.60850e+01    0.00000e+00
        LJ (SR)        LJ (LR)   Coulomb (SR)   Coulomb (LR)     WAXS Debye
    1.68632e+00    0.00000e+00    0.00000e+00    0.00000e+00    4.23297e+00
      Potential    Kinetic En.   Total Energy    Temperature Pressure (bar)
    2.22083e+01    1.24509e+02    1.46718e+02    8.78296e+01   -3.06953e+00
   Constr. rmsd
    2.50515e-06

           Step           Time         Lambda
          53900       26.95000        0.00000

   Energies (kJ/mol)
          Angle    Proper Dih.  Improper Dih.          LJ-14     Coulomb-14
    5.67978e+01    3.03214e+01    1.49550e+01   -9.22914e+01    0.00000e+00
        LJ (SR)        LJ (LR)   Coulomb (SR)   Coulomb (LR)     WAXS Debye
    2.76500e+00    0.00000e+00    0.00000e+00    0.00000e+00    4.27584e+00
      Potential    Kinetic En.   Total Energy    Temperature Pressure (bar)
    1.68237e+01    1.25150e+02    1.41974e+02    8.82815e+01   -2.59718e+00
   Constr. rmsd
    2.78442e-06

           Step           Time         Lambda
          54000       27.00000        0.00000

   Energies (kJ/mol)
          Angle    Proper Dih.  Improper Dih.          LJ-14     Coulomb-14
    6.33328e+01    3.22836e+01    1.94420e+01   -9.21105e+01    0.00000e+00
        LJ (SR)        LJ (LR)   Coulomb (SR)   Coulomb (LR)     WAXS Debye
    3.12417e+00    5.31167e-07    0.00000e+00    0.00000e+00    3.93671e+00
      Potential    Kinetic En.   Total Energy    Temperature Pressure (bar)
    3.00088e+01    1.21520e+02    1.51529e+02    8.57207e+01   -2.78625e+00
   Constr. rmsd
    2.61268e-06

           Step           Time         Lambda
          54100       27.05000        0.00000

   Energies (kJ/mol)
          Angle    Proper Dih.  Improper Dih.          LJ-14     Coulomb-14
    6.04898e+01    3.03279e+01    1.89102e+01   -9.41248e+01    0.00000e+00
        LJ (SR)        LJ (LR)   Coulomb (SR)   Coulomb (LR)     WAXS Debye
    2.72976e+00    0.00000e+00    0.00000e+00    0.00000e+00    3.69975e+00
      Potential    Kinetic En.   Total Energy    Temperature Pressure (bar)
    2.20325e+01    1.34026e+02    1.56059e+02    9.45428e+01   -2.56797e+00
   Constr. rmsd
    2.82473e-06

           Step           Time         Lambda
          54200       27.10000        0.00000

   Energies (kJ/mol)
          Angle    Proper Dih.  Improper Dih.          LJ-14     Coulomb-14
    5.91911e+01    2.77106e+01    2.58587e+01   -8.94415e+01    0.00000e+00
        LJ (SR)        LJ (LR)   Coulomb (SR)   Coulomb (LR)     WAXS Debye
    5.35463e+00    0.00000e+00    0.00000e+00    0.00000e+00    3.40416e+00
      Potential    Kinetic En.   Total Energy    Temperature Pressure (bar)
    3.20777e+01    1.26874e+02    1.58952e+02    8.94976e+01   -4.15025e-01
   Constr. rmsd
    2.69376e-06

           Step           Time         Lambda
          54300       27.15000        0.00000

   Energies (kJ/mol)
          Angle    Proper Dih.  Improper Dih.          LJ-14     Coulomb-14
    7.20505e+01    3.01265e+01    2.03717e+01   -9.58428e+01    0.00000e+00
        LJ (SR)        LJ (LR)   Coulomb (SR)   Coulomb (LR)     WAXS Debye
    4.68988e+00    5.23926e-07    0.00000e+00    0.00000e+00    3.29946e+00
      Potential    Kinetic En.   Total Energy    Temperature Pressure (bar)
    3.46952e+01    1.31151e+02    1.65846e+02    9.25146e+01   -2.02577e+00
   Constr. rmsd
    2.77543e-06

           Step           Time         Lambda
          54400       27.20000        0.00000

   Energies (kJ/mol)
          Angle    Proper Dih.  Improper Dih.          LJ-14     Coulomb-14
    7.05484e+01    3.38892e+01    2.23834e+01   -1.02225e+02    0.00000e+00
        LJ (SR)        LJ (LR)   Coulomb (SR)   Coulomb (LR)     WAXS Debye
    1.86255e+00    5.38364e-07    0.00000e+00    0.00000e+00    3.04333e+00
      Potential    Kinetic En.   Total Energy    Temperature Pressure (bar)
    2.95018e+01    1.33786e+02    1.63288e+02    9.43733e+01   -1.66282e+00
   Constr. rmsd
    2.80141e-06

           Step           Time         Lambda
          54500       27.25000        0.00000

   Energies (kJ/mol)
          Angle    Proper Dih.  Improper Dih.          LJ-14     Coulomb-14
    6.50069e+01    3.53014e+01    1.84561e+01   -9.44467e+01    0.00000e+00
        LJ (SR)        LJ (LR)   Coulomb (SR)   Coulomb (LR)     WAXS Debye
    3.16880e+00    5.38670e-07    0.00000e+00    0.00000e+00    2.76517e+00
      Potential    Kinetic En.   Total Energy    Temperature Pressure (bar)
    3.02516e+01    1.31721e+02    1.61973e+02    9.29168e+01   -1.30207e+00
   Constr. rmsd
    2.83630e-06

           Step           Time         Lambda
          54600       27.30000        0.00000

   Energies (kJ/mol)
          Angle    Proper Dih.  Improper Dih.          LJ-14     Coulomb-14
    6.19483e+01    3.52184e+01    1.52619e+01   -9.41694e+01    0.00000e+00
        LJ (SR)        LJ (LR)   Coulomb (SR)   Coulomb (LR)     WAXS Debye
    5.09233e+00    5.36839e-07    0.00000e+00    0.00000e+00    2.73092e+00
      Potential    Kinetic En.   Total Energy    Temperature Pressure (bar)
    2.60826e+01    1.31436e+02    1.57519e+02    9.27160e+01   -1.77460e+00
   Constr. rmsd
    2.78683e-06

           Step           Time         Lambda
          54700       27.35000        0.00000

   Energies (kJ/mol)
          Angle    Proper Dih.  Improper Dih.          LJ-14     Coulomb-14
    6.46588e+01    3.29654e+01    1.96872e+01   -9.64239e+01    0.00000e+00
        LJ (SR)        LJ (LR)   Coulomb (SR)   Coulomb (LR)     WAXS Debye
    2.92505e+00    0.00000e+00    0.00000e+00    0.00000e+00    2.86199e+00
      Potential    Kinetic En.   Total Energy    Temperature Pressure (bar)
    2.66745e+01    1.29065e+02    1.55739e+02    9.10428e+01   -1.89550e+00
   Constr. rmsd
    2.82763e-06

           Step           Time         Lambda
          54800       27.40000        0.00000

   Energies (kJ/mol)
          Angle    Proper Dih.  Improper Dih.          LJ-14     Coulomb-14
    6.77538e+01    3.48307e+01    1.59748e+01   -9.42241e+01    0.00000e+00
        LJ (SR)        LJ (LR)   Coulomb (SR)   Coulomb (LR)     WAXS Debye
    3.89046e+00    0.00000e+00    0.00000e+00    0.00000e+00    2.97610e+00
      Potential    Kinetic En.   Total Energy    Temperature Pressure (bar)
    3.12017e+01    1.32810e+02    1.64011e+02    9.36846e+01   -1.86851e+00
   Constr. rmsd
    2.63431e-06

           Step           Time         Lambda
          54900       27.45000        0.00000

   Energies (kJ/mol)
          Angle    Proper Dih.  Improper Dih.          LJ-14     Coulomb-14
    6.31065e+01    2.93663e+01    1.72836e+01   -8.90231e+01    0.00000e+00
        LJ (SR)        LJ (LR)   Coulomb (SR)   Coulomb (LR)     WAXS Debye
    5.02726e+00    5.23303e-07    0.00000e+00    0.00000e+00    2.98089e+00
      Potential    Kinetic En.   Total Energy    Temperature Pressure (bar)
    2.87414e+01    1.36748e+02    1.65489e+02    9.64626e+01   -1.90352e+00
   Constr. rmsd
    2.76218e-06

           Step           Time         Lambda
          55000       27.50000        0.00000

   Energies (kJ/mol)
          Angle    Proper Dih.  Improper Dih.          LJ-14     Coulomb-14
    6.06508e+01    3.24060e+01    1.67952e+01   -9.63118e+01    0.00000e+00
        LJ (SR)        LJ (LR)   Coulomb (SR)   Coulomb (LR)     WAXS Debye
    3.80249e+00    0.00000e+00    0.00000e+00    0.00000e+00    3.20943e+00
      Potential    Kinetic En.   Total Energy    Temperature Pressure (bar)
    2.05521e+01    1.35241e+02    1.55793e+02    9.53995e+01   -3.17405e+00
   Constr. rmsd
    2.77414e-06

           Step           Time         Lambda
          55100       27.55000        0.00000

   Energies (kJ/mol)
          Angle    Proper Dih.  Improper Dih.          LJ-14     Coulomb-14
    6.77746e+01    3.10168e+01    1.75879e+01   -9.26733e+01    0.00000e+00
        LJ (SR)        LJ (LR)   Coulomb (SR)   Coulomb (LR)     WAXS Debye
    3.15812e+00    0.00000e+00    0.00000e+00    0.00000e+00    3.07236e+00
      Potential    Kinetic En.   Total Energy    Temperature Pressure (bar)
    2.99364e+01    1.18180e+02    1.48116e+02    8.33646e+01   -1.46210e+00
   Constr. rmsd
    2.75604e-06

           Step           Time         Lambda
          55200       27.60000        0.00000

   Energies (kJ/mol)
          Angle    Proper Dih.  Improper Dih.          LJ-14     Coulomb-14
    6.10908e+01    3.29584e+01    1.42233e+01   -9.17182e+01    0.00000e+00
        LJ (SR)        LJ (LR)   Coulomb (SR)   Coulomb (LR)     WAXS Debye
    4.49574e+00    5.33215e-07    0.00000e+00    0.00000e+00    2.78565e+00
      Potential    Kinetic En.   Total Energy    Temperature Pressure (bar)
    2.38358e+01    1.30974e+02    1.54810e+02    9.23899e+01   -1.33291e+00
   Constr. rmsd
    2.72895e-06

           Step           Time         Lambda
          55300       27.65000        0.00000

   Energies (kJ/mol)
          Angle    Proper Dih.  Improper Dih.          LJ-14     Coulomb-14
    5.84536e+01    3.33781e+01    1.83166e+01   -9.71462e+01    0.00000e+00
        LJ (SR)        LJ (LR)   Coulomb (SR)   Coulomb (LR)     WAXS Debye
    1.92366e+00    0.00000e+00    0.00000e+00    0.00000e+00    2.75153e+00
      Potential    Kinetic En.   Total Energy    Temperature Pressure (bar)
    1.76772e+01    1.33710e+02    1.51387e+02    9.43199e+01   -1.84042e+00
   Constr. rmsd
    2.50688e-06

           Step           Time         Lambda
          55400       27.70000        0.00000

   Energies (kJ/mol)
          Angle    Proper Dih.  Improper Dih.          LJ-14     Coulomb-14
    6.86749e+01    3.24116e+01    1.83809e+01   -9.54697e+01    0.00000e+00
        LJ (SR)        LJ (LR)   Coulomb (SR)   Coulomb (LR)     WAXS Debye
    3.16230e+00    0.00000e+00    0.00000e+00    0.00000e+00    3.10470e+00
      Potential    Kinetic En.   Total Energy    Temperature Pressure (bar)
    3.02646e+01    1.29999e+02    1.60264e+02    9.17023e+01    5.56732e-01
   Constr. rmsd
    2.71666e-06

           Step           Time         Lambda
          55500       27.75000        0.00000

   Energies (kJ/mol)
          Angle    Proper Dih.  Improper Dih.          LJ-14     Coulomb-14
    6.44925e+01    3.15547e+01    1.63020e+01   -9.13514e+01    0.00000e+00
        LJ (SR)        LJ (LR)   Coulomb (SR)   Coulomb (LR)     WAXS Debye
    3.08082e+00    5.22280e-07    0.00000e+00    0.00000e+00    3.06042e+00
      Potential    Kinetic En.   Total Energy    Temperature Pressure (bar)
    2.71390e+01    1.22192e+02    1.49331e+02    8.61952e+01   -1.18569e+00
   Constr. rmsd
    2.74847e-06

           Step           Time         Lambda
          55600       27.80000        0.00000

   Energies (kJ/mol)
          Angle    Proper Dih.  Improper Dih.          LJ-14     Coulomb-14
    6.15486e+01    2.95923e+01    2.57079e+01   -9.72894e+01    0.00000e+00
        LJ (SR)        LJ (LR)   Coulomb (SR)   Coulomb (LR)     WAXS Debye
    2.95885e+00    0.00000e+00    0.00000e+00    0.00000e+00    2.86364e+00
      Potential    Kinetic En.   Total Energy    Temperature Pressure (bar)
    2.53818e+01    1.36083e+02    1.61464e+02    9.59934e+01   -2.10499e+00
   Constr. rmsd
    2.59613e-06

           Step           Time         Lambda
          55700       27.85000        0.00000

   Energies (kJ/mol)
          Angle    Proper Dih.  Improper Dih.          LJ-14     Coulomb-14
    5.65227e+01    3.01783e+01    2.39216e+01   -9.76467e+01    0.00000e+00
        LJ (SR)        LJ (LR)   Coulomb (SR)   Coulomb (LR)     WAXS Debye
    3.84044e+00    0.00000e+00    0.00000e+00    0.00000e+00    2.83154e+00
      Potential    Kinetic En.   Total Energy    Temperature Pressure (bar)
    1.96479e+01    1.49903e+02    1.69551e+02    1.05742e+02    4.96567e-02
   Constr. rmsd
    2.83271e-06

           Step           Time         Lambda
          55800       27.90000        0.00000

   Energies (kJ/mol)
          Angle    Proper Dih.  Improper Dih.          LJ-14     Coulomb-14
    6.65912e+01    3.53056e+01    1.56354e+01   -9.49727e+01    0.00000e+00
        LJ (SR)        LJ (LR)   Coulomb (SR)   Coulomb (LR)     WAXS Debye
    2.47221e+00    5.27738e-07    0.00000e+00    0.00000e+00    2.83972e+00
      Potential    Kinetic En.   Total Energy    Temperature Pressure (bar)
    2.78714e+01    1.39703e+02    1.67574e+02    9.85471e+01   -2.20671e+00
   Constr. rmsd
    2.87802e-06

           Step           Time         Lambda
          55900       27.95000        0.00000

   Energies (kJ/mol)
          Angle    Proper Dih.  Improper Dih.          LJ-14     Coulomb-14
    5.56812e+01    3.03094e+01    1.79967e+01   -9.58399e+01    0.00000e+00
        LJ (SR)        LJ (LR)   Coulomb (SR)   Coulomb (LR)     WAXS Debye
    2.15998e+00    0.00000e+00    0.00000e+00    0.00000e+00    2.82101e+00
      Potential    Kinetic En.   Total Energy    Temperature Pressure (bar)
    1.31284e+01    1.51378e+02    1.64506e+02    1.06783e+02   -3.83893e-01
   Constr. rmsd
    2.99025e-06

           Step           Time         Lambda
          56000       28.00000        0.00000

   Energies (kJ/mol)
          Angle    Proper Dih.  Improper Dih.          LJ-14     Coulomb-14
    6.72660e+01    2.98070e+01    1.75618e+01   -9.33400e+01    0.00000e+00
        LJ (SR)        LJ (LR)   Coulomb (SR)   Coulomb (LR)     WAXS Debye
    3.49979e+00    0.00000e+00    0.00000e+00    0.00000e+00    2.97696e+00
      Potential    Kinetic En.   Total Energy    Temperature Pressure (bar)
    2.77715e+01    1.31500e+02    1.59272e+02    9.27611e+01   -1.04647e+00
   Constr. rmsd
    2.45701e-06

           Step           Time         Lambda
          56100       28.05000        0.00000

   Energies (kJ/mol)
          Angle    Proper Dih.  Improper Dih.          LJ-14     Coulomb-14
    6.78454e+01    3.01988e+01    2.02903e+01   -9.17925e+01    0.00000e+00
        LJ (SR)        LJ (LR)   Coulomb (SR)   Coulomb (LR)     WAXS Debye
    2.54001e+00    5.19237e-07    0.00000e+00    0.00000e+00    3.06085e+00
      Potential    Kinetic En.   Total Energy    Temperature Pressure (bar)
    3.21428e+01    1.26754e+02    1.58897e+02    8.94129e+01   -1.22664e+00
   Constr. rmsd
    2.72248e-06

           Step           Time         Lambda
          56200       28.10000        0.00000

   Energies (kJ/mol)
          Angle    Proper Dih.  Improper Dih.          LJ-14     Coulomb-14
    7.27363e+01    3.16600e+01    1.43861e+01   -9.30118e+01    0.00000e+00
        LJ (SR)        LJ (LR)   Coulomb (SR)   Coulomb (LR)     WAXS Debye
    2.31691e+00    0.00000e+00    0.00000e+00    0.00000e+00    3.02134e+00
      Potential    Kinetic En.   Total Energy    Temperature Pressure (bar)
    3.11088e+01    1.17860e+02    1.48969e+02    8.31392e+01   -6.34842e-01
   Constr. rmsd
    2.44570e-06

           Step           Time         Lambda
          56300       28.15000        0.00000

   Energies (kJ/mol)
          Angle    Proper Dih.  Improper Dih.          LJ-14     Coulomb-14
    6.18135e+01    3.09897e+01    2.28815e+01   -8.97853e+01    0.00000e+00
        LJ (SR)        LJ (LR)   Coulomb (SR)   Coulomb (LR)     WAXS Debye
    4.66016e+00    0.00000e+00    0.00000e+00    0.00000e+00    3.00929e+00
      Potential    Kinetic En.   Total Energy    Temperature Pressure (bar)
    3.35689e+01    1.19718e+02    1.53286e+02    8.44494e+01   -1.45842e+00
   Constr. rmsd
    2.37922e-06

           Step           Time         Lambda
          56400       28.20000        0.00000

   Energies (kJ/mol)
          Angle    Proper Dih.  Improper Dih.          LJ-14     Coulomb-14
    6.96815e+01    3.11697e+01    1.71077e+01   -8.97430e+01    0.00000e+00
        LJ (SR)        LJ (LR)   Coulomb (SR)   Coulomb (LR)     WAXS Debye
    1.99347e+00    5.18387e-07    0.00000e+00    0.00000e+00    3.23143e+00
      Potential    Kinetic En.   Total Energy    Temperature Pressure (bar)
    3.34409e+01    1.26107e+02    1.59548e+02    8.89566e+01   -2.75931e+00
   Constr. rmsd
    2.80830e-06

           Step           Time         Lambda
          56500       28.25000        0.00000

   Energies (kJ/mol)
          Angle    Proper Dih.  Improper Dih.          LJ-14     Coulomb-14
    6.25252e+01    2.89280e+01    1.81246e+01   -9.19285e+01    0.00000e+00
        LJ (SR)        LJ (LR)   Coulomb (SR)   Coulomb (LR)     WAXS Debye
    2.06753e+00    5.26544e-07    0.00000e+00    0.00000e+00    3.43309e+00
      Potential    Kinetic En.   Total Energy    Temperature Pressure (bar)
    2.31499e+01    1.31655e+02    1.54805e+02    9.28702e+01   -2.40817e+00
   Constr. rmsd
    2.56941e-06

           Step           Time         Lambda
          56600       28.30000        0.00000

   Energies (kJ/mol)
          Angle    Proper Dih.  Improper Dih.          LJ-14     Coulomb-14
    6.40213e+01    2.78096e+01    2.66144e+01   -9.02651e+01    0.00000e+00
        LJ (SR)        LJ (LR)   Coulomb (SR)   Coulomb (LR)     WAXS Debye
    1.90022e+00    5.16002e-07    0.00000e+00    0.00000e+00    3.71434e+00
      Potential    Kinetic En.   Total Energy    Temperature Pressure (bar)
    3.37947e+01    1.16530e+02    1.50325e+02    8.22008e+01   -2.73065e+00
   Constr. rmsd
    2.62372e-06

           Step           Time         Lambda
          56700       28.35000        0.00000

   Energies (kJ/mol)
          Angle    Proper Dih.  Improper Dih.          LJ-14     Coulomb-14
    6.78389e+01    2.58216e+01    1.69342e+01   -9.20828e+01    0.00000e+00
        LJ (SR)        LJ (LR)   Coulomb (SR)   Coulomb (LR)     WAXS Debye
    1.76415e+00    5.27398e-07    0.00000e+00    0.00000e+00    3.59372e+00
      Potential    Kinetic En.   Total Energy    Temperature Pressure (bar)
    2.38698e+01    1.32382e+02    1.56252e+02    9.33833e+01   -4.16452e+00
   Constr. rmsd
    2.82287e-06

           Step           Time         Lambda
          56800       28.40000        0.00000

   Energies (kJ/mol)
          Angle    Proper Dih.  Improper Dih.          LJ-14     Coulomb-14
    7.02218e+01    2.68312e+01    1.96347e+01   -9.37657e+01    0.00000e+00
        LJ (SR)        LJ (LR)   Coulomb (SR)   Coulomb (LR)     WAXS Debye
    3.86839e+00    0.00000e+00    0.00000e+00    0.00000e+00    3.13747e+00
      Potential    Kinetic En.   Total Energy    Temperature Pressure (bar)
    2.99278e+01    1.28377e+02    1.58304e+02    9.05576e+01   -1.49704e+00
   Constr. rmsd
    2.98828e-06

           Step           Time         Lambda
          56900       28.45000        0.00000

   Energies (kJ/mol)
          Angle    Proper Dih.  Improper Dih.          LJ-14     Coulomb-14
    6.81490e+01    2.98824e+01    1.54557e+01   -9.46316e+01    0.00000e+00
        LJ (SR)        LJ (LR)   Coulomb (SR)   Coulomb (LR)     WAXS Debye
    3.74617e+00    0.00000e+00    0.00000e+00    0.00000e+00    2.95724e+00
      Potential    Kinetic En.   Total Energy    Temperature Pressure (bar)
    2.55589e+01    1.23721e+02    1.49280e+02    8.72734e+01   -2.47237e+00
   Constr. rmsd
    2.68123e-06

           Step           Time         Lambda
          57000       28.50000        0.00000

   Energies (kJ/mol)
          Angle    Proper Dih.  Improper Dih.          LJ-14     Coulomb-14
    6.82184e+01    3.43369e+01    1.97635e+01   -9.59370e+01    0.00000e+00
        LJ (SR)        LJ (LR)   Coulomb (SR)   Coulomb (LR)     WAXS Debye
    2.62372e+00    5.21624e-07    0.00000e+00    0.00000e+00    2.97927e+00
      Potential    Kinetic En.   Total Energy    Temperature Pressure (bar)
    3.19847e+01    1.26447e+02    1.58432e+02    8.91963e+01   -1.35397e+00
   Constr. rmsd
    2.67702e-06

           Step           Time         Lambda
          57100       28.55000        0.00000

   Energies (kJ/mol)
          Angle    Proper Dih.  Improper Dih.          LJ-14     Coulomb-14
    6.69214e+01    3.33864e+01    2.02799e+01   -9.49031e+01    0.00000e+00
        LJ (SR)        LJ (LR)   Coulomb (SR)   Coulomb (LR)     WAXS Debye
    1.65844e+00    0.00000e+00    0.00000e+00    0.00000e+00    3.09537e+00
      Potential    Kinetic En.   Total Energy    Temperature Pressure (bar)
    3.04383e+01    1.28450e+02    1.58888e+02    9.06091e+01   -1.84948e+00
   Constr. rmsd
    2.58117e-06

           Step           Time         Lambda
          57200       28.60000        0.00000

   Energies (kJ/mol)
          Angle    Proper Dih.  Improper Dih.          LJ-14     Coulomb-14
    6.35028e+01    3.07184e+01    1.99381e+01   -9.45307e+01    0.00000e+00
        LJ (SR)        LJ (LR)   Coulomb (SR)   Coulomb (LR)     WAXS Debye
    1.52450e+00    0.00000e+00    0.00000e+00    0.00000e+00    3.17272e+00
      Potential    Kinetic En.   Total Energy    Temperature Pressure (bar)
    2.43258e+01    1.19293e+02    1.43619e+02    8.41501e+01   -2.88539e+00
   Constr. rmsd
    2.75204e-06

           Step           Time         Lambda
          57300       28.65000        0.00000

   Energies (kJ/mol)
          Angle    Proper Dih.  Improper Dih.          LJ-14     Coulomb-14
    5.78189e+01    3.12940e+01    1.78296e+01   -9.57307e+01    0.00000e+00
        LJ (SR)        LJ (LR)   Coulomb (SR)   Coulomb (LR)     WAXS Debye
    3.43919e+00    5.09573e-07    0.00000e+00    0.00000e+00    3.23976e+00
      Potential    Kinetic En.   Total Energy    Temperature Pressure (bar)
    1.78908e+01    1.31448e+02    1.49339e+02    9.27241e+01   -9.11218e-01
   Constr. rmsd
    2.80607e-06

           Step           Time         Lambda
          57400       28.70000        0.00000

   Energies (kJ/mol)
          Angle    Proper Dih.  Improper Dih.          LJ-14     Coulomb-14
    6.58571e+01    3.06105e+01    1.38042e+01   -9.27461e+01    0.00000e+00
        LJ (SR)        LJ (LR)   Coulomb (SR)   Coulomb (LR)     WAXS Debye
    3.07133e+00    0.00000e+00    0.00000e+00    0.00000e+00    3.29306e+00
      Potential    Kinetic En.   Total Energy    Temperature Pressure (bar)
    2.38901e+01    1.30755e+02    1.54646e+02    9.22356e+01   -1.37092e+00
   Constr. rmsd
    2.84237e-06

           Step           Time         Lambda
          57500       28.75000        0.00000

   Energies (kJ/mol)
          Angle    Proper Dih.  Improper Dih.          LJ-14     Coulomb-14
    6.03188e+01    2.73085e+01    1.65758e+01   -9.63594e+01    0.00000e+00
        LJ (SR)        LJ (LR)   Coulomb (SR)   Coulomb (LR)     WAXS Debye
    2.97670e+00    0.00000e+00    0.00000e+00    0.00000e+00    3.13748e+00
      Potential    Kinetic En.   Total Energy    Temperature Pressure (bar)
    1.39578e+01    1.45914e+02    1.59872e+02    1.02929e+02   -6.69037e-01
   Constr. rmsd
    2.86399e-06

           Step           Time         Lambda
          57600       28.80000        0.00000

   Energies (kJ/mol)
          Angle    Proper Dih.  Improper Dih.          LJ-14     Coulomb-14
    7.12137e+01    2.79207e+01    2.01429e+01   -9.31376e+01    0.00000e+00
        LJ (SR)        LJ (LR)   Coulomb (SR)   Coulomb (LR)     WAXS Debye
    6.29752e+00    5.21951e-07    0.00000e+00    0.00000e+00    3.05357e+00
      Potential    Kinetic En.   Total Energy    Temperature Pressure (bar)
    3.54908e+01    1.13029e+02    1.48520e+02    7.97311e+01   -1.26450e+00
   Constr. rmsd
    2.62908e-06

           Step           Time         Lambda
          57700       28.85000        0.00000

   Energies (kJ/mol)
          Angle    Proper Dih.  Improper Dih.          LJ-14     Coulomb-14
    7.21949e+01    2.84782e+01    1.99981e+01   -9.31622e+01    0.00000e+00
        LJ (SR)        LJ (LR)   Coulomb (SR)   Coulomb (LR)     WAXS Debye
    3.51545e+00    0.00000e+00    0.00000e+00    0.00000e+00    3.19176e+00
      Potential    Kinetic En.   Total Energy    Temperature Pressure (bar)
    3.42162e+01    1.19298e+02    1.53514e+02    8.41533e+01    5.62049e-02
   Constr. rmsd
    2.57158e-06

           Step           Time         Lambda
          57800       28.90000        0.00000

   Energies (kJ/mol)
          Angle    Proper Dih.  Improper Dih.          LJ-14     Coulomb-14
    6.79934e+01    3.11882e+01    2.73132e+01   -9.09979e+01    0.00000e+00
        LJ (SR)        LJ (LR)   Coulomb (SR)   Coulomb (LR)     WAXS Debye
    3.14843e+00    0.00000e+00    0.00000e+00    0.00000e+00    3.27855e+00
      Potential    Kinetic En.   Total Energy    Temperature Pressure (bar)
    4.19239e+01    1.16207e+02    1.58131e+02    8.19731e+01    1.70142e-01
   Constr. rmsd
    2.44576e-06

           Step           Time         Lambda
          57900       28.95000        0.00000

   Energies (kJ/mol)
          Angle    Proper Dih.  Improper Dih.          LJ-14     Coulomb-14
    7.67094e+01    3.09611e+01    2.33712e+01   -9.72007e+01    0.00000e+00
        LJ (SR)        LJ (LR)   Coulomb (SR)   Coulomb (LR)     WAXS Debye
    2.98288e+00    5.18933e-07    0.00000e+00    0.00000e+00    3.05617e+00
      Potential    Kinetic En.   Total Energy    Temperature Pressure (bar)
    3.98800e+01    1.17446e+02    1.57326e+02    8.28468e+01   -4.89820e-01
   Constr. rmsd
    2.69574e-06

           Step           Time         Lambda
          58000       29.00000        0.00000

   Energies (kJ/mol)
          Angle    Proper Dih.  Improper Dih.          LJ-14     Coulomb-14
    6.21253e+01    2.82940e+01    2.22593e+01   -9.83003e+01    0.00000e+00
        LJ (SR)        LJ (LR)   Coulomb (SR)   Coulomb (LR)     WAXS Debye
    2.37195e+00    0.00000e+00    0.00000e+00    0.00000e+00    3.07399e+00
      Potential    Kinetic En.   Total Energy    Temperature Pressure (bar)
    1.98242e+01    1.34973e+02    1.54797e+02    9.52109e+01   -4.89461e-01
   Constr. rmsd
    2.78833e-06

           Step           Time         Lambda
          58100       29.05000        0.00000

   Energies (kJ/mol)
          Angle    Proper Dih.  Improper Dih.          LJ-14     Coulomb-14
    6.11221e+01    3.04652e+01    1.88508e+01   -9.48014e+01    0.00000e+00
        LJ (SR)        LJ (LR)   Coulomb (SR)   Coulomb (LR)     WAXS Debye
    2.34762e+00    0.00000e+00    0.00000e+00    0.00000e+00    3.22518e+00
      Potential    Kinetic En.   Total Energy    Temperature Pressure (bar)
    2.12095e+01    1.30422e+02    1.51631e+02    9.20003e+01   -1.32500e+00
   Constr. rmsd
    2.73333e-06

           Step           Time         Lambda
          58200       29.10000        0.00000

   Energies (kJ/mol)
          Angle    Proper Dih.  Improper Dih.          LJ-14     Coulomb-14
    6.36198e+01    2.69877e+01    1.62799e+01   -9.27937e+01    0.00000e+00
        LJ (SR)        LJ (LR)   Coulomb (SR)   Coulomb (LR)     WAXS Debye
    1.63731e+00    5.19273e-07    0.00000e+00    0.00000e+00    3.57076e+00
      Potential    Kinetic En.   Total Energy    Temperature Pressure (bar)
    1.93018e+01    1.44599e+02    1.63901e+02    1.02001e+02   -2.73972e+00
   Constr. rmsd
    2.65124e-06

           Step           Time         Lambda
          58300       29.15000        0.00000

   Energies (kJ/mol)
          Angle    Proper Dih.  Improper Dih.          LJ-14     Coulomb-14
    6.95178e+01    2.99661e+01    1.69787e+01   -9.28906e+01    0.00000e+00
        LJ (SR)        LJ (LR)   Coulomb (SR)   Coulomb (LR)     WAXS Debye
    2.85668e+00    0.00000e+00    0.00000e+00    0.00000e+00    3.83481e+00
      Potential    Kinetic En.   Total Energy    Temperature Pressure (bar)
    3.02634e+01    1.28367e+02    1.58630e+02    9.05507e+01   -1.67947e+00
   Constr. rmsd
    2.75475e-06

           Step           Time         Lambda
          58400       29.20000        0.00000

   Energies (kJ/mol)
          Angle    Proper Dih.  Improper Dih.          LJ-14     Coulomb-14
    6.06712e+01    2.90330e+01    1.96054e+01   -9.20833e+01    0.00000e+00
        LJ (SR)        LJ (LR)   Coulomb (SR)   Coulomb (LR)     WAXS Debye
    1.89127e+00    0.00000e+00    0.00000e+00    0.00000e+00    4.27791e+00
      Potential    Kinetic En.   Total Energy    Temperature Pressure (bar)
    2.33956e+01    1.34647e+02    1.58042e+02    9.49805e+01   -2.14734e+00
   Constr. rmsd
    2.61975e-06

           Step           Time         Lambda
          58500       29.25000        0.00000

   Energies (kJ/mol)
          Angle    Proper Dih.  Improper Dih.          LJ-14     Coulomb-14
    6.73764e+01    3.01441e+01    2.23140e+01   -9.06283e+01    0.00000e+00
        LJ (SR)        LJ (LR)   Coulomb (SR)   Coulomb (LR)     WAXS Debye
    1.43841e+00    5.06256e-07    0.00000e+00    0.00000e+00    4.28257e+00
      Potential    Kinetic En.   Total Energy    Temperature Pressure (bar)
    3.49272e+01    1.23361e+02    1.58288e+02    8.70192e+01   -2.18791e+00
   Constr. rmsd
    2.61450e-06

           Step           Time         Lambda
          58600       29.30000        0.00000

   Energies (kJ/mol)
          Angle    Proper Dih.  Improper Dih.          LJ-14     Coulomb-14
    6.01793e+01    3.06759e+01    2.21095e+01   -9.07123e+01    0.00000e+00
        LJ (SR)        LJ (LR)   Coulomb (SR)   Coulomb (LR)     WAXS Debye
    2.13565e+00    5.10223e-07    0.00000e+00    0.00000e+00    4.14130e+00
      Potential    Kinetic En.   Total Energy    Temperature Pressure (bar)
    2.85292e+01    1.25667e+02    1.54196e+02    8.86460e+01   -2.68234e+00
   Constr. rmsd
    2.74738e-06

           Step           Time         Lambda
          58700       29.35000        0.00000

   Energies (kJ/mol)
          Angle    Proper Dih.  Improper Dih.          LJ-14     Coulomb-14
    7.37804e+01    2.64754e+01    2.29302e+01   -9.28238e+01    0.00000e+00
        LJ (SR)        LJ (LR)   Coulomb (SR)   Coulomb (LR)     WAXS Debye
    2.63837e+00    5.07240e-07    0.00000e+00    0.00000e+00    4.04471e+00
      Potential    Kinetic En.   Total Energy    Temperature Pressure (bar)
    3.70452e+01    1.28240e+02    1.65286e+02    9.04615e+01   -2.08383e+00
   Constr. rmsd
    2.63998e-06

           Step           Time         Lambda
          58800       29.40000        0.00000

   Energies (kJ/mol)
          Angle    Proper Dih.  Improper Dih.          LJ-14     Coulomb-14
    7.18080e+01    2.75582e+01    1.91680e+01   -9.22464e+01    0.00000e+00
        LJ (SR)        LJ (LR)   Coulomb (SR)   Coulomb (LR)     WAXS Debye
    2.73100e+00    5.05675e-07    0.00000e+00    0.00000e+00    3.85252e+00
      Potential    Kinetic En.   Total Energy    Temperature Pressure (bar)
    3.28712e+01    1.31702e+02    1.64573e+02    9.29032e+01   -4.98915e-01
   Constr. rmsd
    3.01616e-06

           Step           Time         Lambda
          58900       29.45000        0.00000

   Energies (kJ/mol)
          Angle    Proper Dih.  Improper Dih.          LJ-14     Coulomb-14
    6.61828e+01    2.84697e+01    1.96800e+01   -9.29719e+01    0.00000e+00
        LJ (SR)        LJ (LR)   Coulomb (SR)   Coulomb (LR)     WAXS Debye
    4.62528e+00    0.00000e+00    0.00000e+00    0.00000e+00    3.45935e+00
      Potential    Kinetic En.   Total Energy    Temperature Pressure (bar)
    2.94453e+01    1.34646e+02    1.64091e+02    9.49800e+01    2.33917e-01
   Constr. rmsd
    2.63055e-06

           Step           Time         Lambda
          59000       29.50000        0.00000

   Energies (kJ/mol)
          Angle    Proper Dih.  Improper Dih.          LJ-14     Coulomb-14
    5.80685e+01    2.96184e+01    2.05254e+01   -9.16417e+01    0.00000e+00
        LJ (SR)        LJ (LR)   Coulomb (SR)   Coulomb (LR)     WAXS Debye
    1.78041e+00    0.00000e+00    0.00000e+00    0.00000e+00    3.07978e+00
      Potential    Kinetic En.   Total Energy    Temperature Pressure (bar)
    2.14307e+01    1.41016e+02    1.62447e+02    9.94736e+01    3.82488e-01
   Constr. rmsd
    2.89533e-06

           Step           Time         Lambda
          59100       29.55000        0.00000

   Energies (kJ/mol)
          Angle    Proper Dih.  Improper Dih.          LJ-14     Coulomb-14
    5.49099e+01    2.76332e+01    2.32057e+01   -9.47032e+01    0.00000e+00
        LJ (SR)        LJ (LR)   Coulomb (SR)   Coulomb (LR)     WAXS Debye
    4.66890e+00    5.22834e-07    0.00000e+00    0.00000e+00    3.08345e+00
      Potential    Kinetic En.   Total Energy    Temperature Pressure (bar)
    1.87980e+01    1.40177e+02    1.58975e+02    9.88815e+01    2.15250e+00
   Constr. rmsd
    2.70841e-06

           Step           Time         Lambda
          59200       29.60000        0.00000

   Energies (kJ/mol)
          Angle    Proper Dih.  Improper Dih.          LJ-14     Coulomb-14
    7.18612e+01    3.07575e+01    2.55425e+01   -9.39912e+01    0.00000e+00
        LJ (SR)        LJ (LR)   Coulomb (SR)   Coulomb (LR)     WAXS Debye
    1.66963e+00    0.00000e+00    0.00000e+00    0.00000e+00    2.48753e+00
      Potential    Kinetic En.   Total Energy    Temperature Pressure (bar)
    3.83271e+01    1.25732e+02    1.64059e+02    8.86922e+01    1.31461e+00
   Constr. rmsd
    2.86602e-06

           Step           Time         Lambda
          59300       29.65000        0.00000

   Energies (kJ/mol)
          Angle    Proper Dih.  Improper Dih.          LJ-14     Coulomb-14
    7.68015e+01    2.82282e+01    2.10207e+01   -9.24889e+01    0.00000e+00
        LJ (SR)        LJ (LR)   Coulomb (SR)   Coulomb (LR)     WAXS Debye
    1.70698e+00    0.00000e+00    0.00000e+00    0.00000e+00    2.33953e+00
      Potential    Kinetic En.   Total Energy    Temperature Pressure (bar)
    3.76079e+01    1.33246e+02    1.70854e+02    9.39927e+01    1.35949e+00
   Constr. rmsd
    2.88702e-06

           Step           Time         Lambda
          59400       29.70000        0.00000

   Energies (kJ/mol)
          Angle    Proper Dih.  Improper Dih.          LJ-14     Coulomb-14
    7.28391e+01    2.92487e+01    1.78984e+01   -8.95408e+01    0.00000e+00
        LJ (SR)        LJ (LR)   Coulomb (SR)   Coulomb (LR)     WAXS Debye
    3.12666e+00    5.39584e-07    0.00000e+00    0.00000e+00    2.20441e+00
      Potential    Kinetic En.   Total Energy    Temperature Pressure (bar)
    3.57765e+01    1.24839e+02    1.60616e+02    8.80622e+01    1.88257e+00
   Constr. rmsd
    2.82754e-06

           Step           Time         Lambda
          59500       29.75000        0.00000

   Energies (kJ/mol)
          Angle    Proper Dih.  Improper Dih.          LJ-14     Coulomb-14
    6.70663e+01    2.87997e+01    2.22513e+01   -9.54785e+01    0.00000e+00
        LJ (SR)        LJ (LR)   Coulomb (SR)   Coulomb (LR)     WAXS Debye
    1.64185e+00    0.00000e+00    0.00000e+00    0.00000e+00    1.93288e+00
      Potential    Kinetic En.   Total Energy    Temperature Pressure (bar)
    2.62135e+01    1.28069e+02    1.54283e+02    9.03408e+01    7.16340e-01
   Constr. rmsd
    2.92713e-06

           Step           Time         Lambda
          59600       29.80000        0.00000

   Energies (kJ/mol)
          Angle    Proper Dih.  Improper Dih.          LJ-14     Coulomb-14
    7.02161e+01    2.87692e+01    2.36297e+01   -9.65971e+01    0.00000e+00
        LJ (SR)        LJ (LR)   Coulomb (SR)   Coulomb (LR)     WAXS Debye
    1.53983e+00    0.00000e+00    0.00000e+00    0.00000e+00    2.06338e+00
      Potential    Kinetic En.   Total Energy    Temperature Pressure (bar)
    2.96210e+01    1.22346e+02    1.51967e+02    8.63037e+01    4.43672e-01
   Constr. rmsd
    2.68782e-06

           Step           Time         Lambda
          59700       29.85000        0.00000

   Energies (kJ/mol)
          Angle    Proper Dih.  Improper Dih.          LJ-14     Coulomb-14
    6.63148e+01    2.66653e+01    1.90869e+01   -9.21801e+01    0.00000e+00
        LJ (SR)        LJ (LR)   Coulomb (SR)   Coulomb (LR)     WAXS Debye
    2.83765e+00    5.35191e-07    0.00000e+00    0.00000e+00    2.31217e+00
      Potential    Kinetic En.   Total Energy    Temperature Pressure (bar)
    2.50367e+01    1.25787e+02    1.50823e+02    8.87306e+01   -3.06720e-01
   Constr. rmsd
    2.61306e-06

           Step           Time         Lambda
          59800       29.90000        0.00000

   Energies (kJ/mol)
          Angle    Proper Dih.  Improper Dih.          LJ-14     Coulomb-14
    6.11183e+01    2.69342e+01    1.78936e+01   -9.42288e+01    0.00000e+00
        LJ (SR)        LJ (LR)   Coulomb (SR)   Coulomb (LR)     WAXS Debye
    3.08808e+00    0.00000e+00    0.00000e+00    0.00000e+00    2.47819e+00
      Potential    Kinetic En.   Total Energy    Temperature Pressure (bar)
    1.72835e+01    1.32325e+02    1.49609e+02    9.33428e+01   -1.16911e-01
   Constr. rmsd
    2.80349e-06

           Step           Time         Lambda
          59900       29.95000        0.00000

   Energies (kJ/mol)
          Angle    Proper Dih.  Improper Dih.          LJ-14     Coulomb-14
    6.36966e+01    2.62685e+01    1.98013e+01   -9.34640e+01    0.00000e+00
        LJ (SR)        LJ (LR)   Coulomb (SR)   Coulomb (LR)     WAXS Debye
    2.18165e+00    0.00000e+00    0.00000e+00    0.00000e+00    2.79296e+00
      Potential    Kinetic En.   Total Energy    Temperature Pressure (bar)
    2.12770e+01    1.28053e+02    1.49330e+02    9.03291e+01   -1.14566e-01
   Constr. rmsd
    2.71968e-06

           Step           Time         Lambda
          60000       30.00000        0.00000

   Energies (kJ/mol)
          Angle    Proper Dih.  Improper Dih.          LJ-14     Coulomb-14
    5.68034e+01    2.74866e+01    1.73970e+01   -8.73450e+01    0.00000e+00
        LJ (SR)        LJ (LR)   Coulomb (SR)   Coulomb (LR)     WAXS Debye
    2.61711e+00    5.14800e-07    0.00000e+00    0.00000e+00    2.87583e+00
      Potential    Kinetic En.   Total Energy    Temperature Pressure (bar)
    1.98349e+01    1.35121e+02    1.54956e+02    9.53151e+01    1.51761e-01
   Constr. rmsd
    3.07812e-06

           Step           Time         Lambda
          60100       30.05000        0.00000

   Energies (kJ/mol)
          Angle    Proper Dih.  Improper Dih.          LJ-14     Coulomb-14
    6.28704e+01    2.97478e+01    2.14837e+01   -9.22523e+01    0.00000e+00
        LJ (SR)        LJ (LR)   Coulomb (SR)   Coulomb (LR)     WAXS Debye
    2.91288e+00    0.00000e+00    0.00000e+00    0.00000e+00    3.11068e+00
      Potential    Kinetic En.   Total Energy    Temperature Pressure (bar)
    2.78731e+01    1.24833e+02    1.52706e+02    8.80580e+01   -1.29274e+00
   Constr. rmsd
    2.67260e-06

           Step           Time         Lambda
          60200       30.10000        0.00000

   Energies (kJ/mol)
          Angle    Proper Dih.  Improper Dih.          LJ-14     Coulomb-14
    6.51834e+01    2.67970e+01    1.83319e+01   -9.80270e+01    0.00000e+00
        LJ (SR)        LJ (LR)   Coulomb (SR)   Coulomb (LR)     WAXS Debye
    2.12197e+00    0.00000e+00    0.00000e+00    0.00000e+00    3.63677e+00
      Potential    Kinetic En.   Total Energy    Temperature Pressure (bar)
    1.80441e+01    1.39994e+02    1.58038e+02    9.87527e+01    1.58794e-01
   Constr. rmsd
    2.95456e-06

           Step           Time         Lambda
          60300       30.15000        0.00000

   Energies (kJ/mol)
          Angle    Proper Dih.  Improper Dih.          LJ-14     Coulomb-14
    6.87813e+01    2.52278e+01    1.46938e+01   -9.48684e+01    0.00000e+00
        LJ (SR)        LJ (LR)   Coulomb (SR)   Coulomb (LR)     WAXS Debye
    5.32800e+00    5.10335e-07    0.00000e+00    0.00000e+00    4.43706e+00
      Potential    Kinetic En.   Total Energy    Temperature Pressure (bar)
    2.35995e+01    1.32544e+02    1.56144e+02    9.34976e+01    1.02990e+00
   Constr. rmsd
    2.80442e-06

           Step           Time         Lambda
          60400       30.20000        0.00000

   Energies (kJ/mol)
          Angle    Proper Dih.  Improper Dih.          LJ-14     Coulomb-14
    7.90704e+01    2.43055e+01    2.50596e+01   -9.32891e+01    0.00000e+00
        LJ (SR)        LJ (LR)   Coulomb (SR)   Coulomb (LR)     WAXS Debye
    3.00235e+00    0.00000e+00    0.00000e+00    0.00000e+00    4.87917e+00
      Potential    Kinetic En.   Total Energy    Temperature Pressure (bar)
    4.30279e+01    1.10621e+02    1.53649e+02    7.80328e+01   -8.74491e-01
   Constr. rmsd
    2.76003e-06

           Step           Time         Lambda
          60500       30.25000        0.00000

   Energies (kJ/mol)
          Angle    Proper Dih.  Improper Dih.          LJ-14     Coulomb-14
    6.86188e+01    2.62847e+01    2.15854e+01   -9.66445e+01    0.00000e+00
        LJ (SR)        LJ (LR)   Coulomb (SR)   Coulomb (LR)     WAXS Debye
    3.49114e+00    0.00000e+00    0.00000e+00    0.00000e+00    5.27063e+00
      Potential    Kinetic En.   Total Energy    Temperature Pressure (bar)
    2.86061e+01    1.19269e+02    1.47876e+02    8.41333e+01   -4.86472e-01
   Constr. rmsd
    2.79079e-06

           Step           Time         Lambda
          60600       30.30000        0.00000

   Energies (kJ/mol)
          Angle    Proper Dih.  Improper Dih.          LJ-14     Coulomb-14
    6.48760e+01    2.80066e+01    1.89331e+01   -9.59836e+01    0.00000e+00
        LJ (SR)        LJ (LR)   Coulomb (SR)   Coulomb (LR)     WAXS Debye
    3.91092e+00    4.92844e-07    0.00000e+00    0.00000e+00    5.73799e+00
      Potential    Kinetic En.   Total Energy    Temperature Pressure (bar)
    2.54810e+01    1.22060e+02    1.47541e+02    8.61019e+01   -6.49900e-01
   Constr. rmsd
    2.71868e-06

           Step           Time         Lambda
          60700       30.35000        0.00000

   Energies (kJ/mol)
          Angle    Proper Dih.  Improper Dih.          LJ-14     Coulomb-14
    6.35090e+01    2.93664e+01    2.66536e+01   -9.22537e+01    0.00000e+00
        LJ (SR)        LJ (LR)   Coulomb (SR)   Coulomb (LR)     WAXS Debye
    1.71442e+00    4.86299e-07    0.00000e+00    0.00000e+00    5.89632e+00
      Potential    Kinetic En.   Total Energy    Temperature Pressure (bar)
    3.48862e+01    1.17196e+02    1.52083e+02    8.26710e+01   -1.48315e+00
   Constr. rmsd
    2.93550e-06

           Step           Time         Lambda
          60800       30.40000        0.00000

   Energies (kJ/mol)
          Angle    Proper Dih.  Improper Dih.          LJ-14     Coulomb-14
    6.12896e+01    2.66295e+01    2.04891e+01   -9.10370e+01    0.00000e+00
        LJ (SR)        LJ (LR)   Coulomb (SR)   Coulomb (LR)     WAXS Debye
    3.20995e+00    4.97016e-07    0.00000e+00    0.00000e+00    6.34238e+00
      Potential    Kinetic En.   Total Energy    Temperature Pressure (bar)
    2.69235e+01    1.26937e+02    1.53860e+02    8.95420e+01   -1.96594e+00
   Constr. rmsd
    2.69566e-06

           Step           Time         Lambda
          60900       30.45000        0.00000

   Energies (kJ/mol)
          Angle    Proper Dih.  Improper Dih.          LJ-14     Coulomb-14
    6.33726e+01    2.84480e+01    1.63057e+01   -8.79231e+01    0.00000e+00
        LJ (SR)        LJ (LR)   Coulomb (SR)   Coulomb (LR)     WAXS Debye
    3.91901e+00    4.84378e-07    0.00000e+00    0.00000e+00    6.57493e+00
      Potential    Kinetic En.   Total Energy    Temperature Pressure (bar)
    3.06972e+01    1.18855e+02    1.49552e+02    8.38409e+01   -1.31254e+00
   Constr. rmsd
    2.86607e-06

           Step           Time         Lambda
          61000       30.50000        0.00000

   Energies (kJ/mol)
          Angle    Proper Dih.  Improper Dih.          LJ-14     Coulomb-14
    5.83254e+01    2.87201e+01    2.05311e+01   -9.46132e+01    0.00000e+00
        LJ (SR)        LJ (LR)   Coulomb (SR)   Coulomb (LR)     WAXS Debye
    4.42206e+00    0.00000e+00    0.00000e+00    0.00000e+00    6.65081e+00
      Potential    Kinetic En.   Total Energy    Temperature Pressure (bar)
    2.40364e+01    1.24966e+02    1.49002e+02    8.81514e+01   -1.39291e+00
   Constr. rmsd
    2.60834e-06

           Step           Time         Lambda
          61100       30.55000        0.00000

   Energies (kJ/mol)
          Angle    Proper Dih.  Improper Dih.          LJ-14     Coulomb-14
    7.54865e+01    2.53574e+01    1.78485e+01   -9.48366e+01    0.00000e+00
        LJ (SR)        LJ (LR)   Coulomb (SR)   Coulomb (LR)     WAXS Debye
    2.25941e+00    0.00000e+00    0.00000e+00    0.00000e+00    6.16653e+00
      Potential    Kinetic En.   Total Energy    Temperature Pressure (bar)
    3.22818e+01    1.27862e+02    1.60144e+02    9.01945e+01   -1.81402e+00
   Constr. rmsd
    2.84722e-06

           Step           Time         Lambda
          61200       30.60000        0.00000

   Energies (kJ/mol)
          Angle    Proper Dih.  Improper Dih.          LJ-14     Coulomb-14
    6.26853e+01    2.99783e+01    1.66142e+01   -9.66464e+01    0.00000e+00
        LJ (SR)        LJ (LR)   Coulomb (SR)   Coulomb (LR)     WAXS Debye
    1.59903e+00    4.97876e-07    0.00000e+00    0.00000e+00    5.98953e+00
      Potential    Kinetic En.   Total Energy    Temperature Pressure (bar)
    2.02199e+01    1.35558e+02    1.55778e+02    9.56232e+01   -2.96783e+00
   Constr. rmsd
    2.60971e-06

           Step           Time         Lambda
          61300       30.65000        0.00000

   Energies (kJ/mol)
          Angle    Proper Dih.  Improper Dih.          LJ-14     Coulomb-14
    6.85875e+01    2.35567e+01    2.38958e+01   -9.74226e+01    0.00000e+00
        LJ (SR)        LJ (LR)   Coulomb (SR)   Coulomb (LR)     WAXS Debye
    6.87906e-01    0.00000e+00    0.00000e+00    0.00000e+00    5.62041e+00
      Potential    Kinetic En.   Total Energy    Temperature Pressure (bar)
    2.49258e+01    1.27117e+02    1.52043e+02    8.96690e+01   -1.92501e+00
   Constr. rmsd
    2.70446e-06

           Step           Time         Lambda
          61400       30.70000        0.00000

   Energies (kJ/mol)
          Angle    Proper Dih.  Improper Dih.          LJ-14     Coulomb-14
    6.57519e+01    2.24931e+01    2.39965e+01   -9.71968e+01    0.00000e+00
        LJ (SR)        LJ (LR)   Coulomb (SR)   Coulomb (LR)     WAXS Debye
    1.64723e+00    0.00000e+00    0.00000e+00    0.00000e+00    5.38806e+00
      Potential    Kinetic En.   Total Energy    Temperature Pressure (bar)
    2.20800e+01    1.26232e+02    1.48312e+02    8.90448e+01   -2.01495e+00
   Constr. rmsd
    3.00212e-06

           Step           Time         Lambda
          61500       30.75000        0.00000

   Energies (kJ/mol)
          Angle    Proper Dih.  Improper Dih.          LJ-14     Coulomb-14
    6.92327e+01    2.25827e+01    2.51672e+01   -9.26223e+01    0.00000e+00
        LJ (SR)        LJ (LR)   Coulomb (SR)   Coulomb (LR)     WAXS Debye
    1.51071e+00    5.20916e-07    0.00000e+00    0.00000e+00    5.10109e+00
      Potential    Kinetic En.   Total Energy    Temperature Pressure (bar)
    3.09721e+01    1.16267e+02    1.47239e+02    8.20153e+01   -2.72912e+00
   Constr. rmsd
    2.70046e-06

           Step           Time         Lambda
          61600       30.80000        0.00000

   Energies (kJ/mol)
          Angle    Proper Dih.  Improper Dih.          LJ-14     Coulomb-14
    5.86682e+01    2.11639e+01    1.81754e+01   -9.91169e+01    0.00000e+00
        LJ (SR)        LJ (LR)   Coulomb (SR)   Coulomb (LR)     WAXS Debye
    2.39299e+00    0.00000e+00    0.00000e+00    0.00000e+00    4.48299e+00
      Potential    Kinetic En.   Total Energy    Temperature Pressure (bar)
    5.76655e+00    1.34901e+02    1.40668e+02    9.51600e+01   -2.57215e+00
   Constr. rmsd
    2.73796e-06

           Step           Time         Lambda
          61700       30.85000        0.00000

   Energies (kJ/mol)
          Angle    Proper Dih.  Improper Dih.          LJ-14     Coulomb-14
    5.71645e+01    2.71322e+01    1.72821e+01   -9.68377e+01    0.00000e+00
        LJ (SR)        LJ (LR)   Coulomb (SR)   Coulomb (LR)     WAXS Debye
    9.93117e-01    0.00000e+00    0.00000e+00    0.00000e+00    3.77491e+00
      Potential    Kinetic En.   Total Energy    Temperature Pressure (bar)
    9.50911e+00    1.39947e+02    1.49456e+02    9.87197e+01   -1.20710e+00
   Constr. rmsd
    2.77286e-06

           Step           Time         Lambda
          61800       30.90000        0.00000

   Energies (kJ/mol)
          Angle    Proper Dih.  Improper Dih.          LJ-14     Coulomb-14
    6.57445e+01    2.39538e+01    1.79810e+01   -9.75520e+01    0.00000e+00
        LJ (SR)        LJ (LR)   Coulomb (SR)   Coulomb (LR)     WAXS Debye
    2.54531e+00    5.37101e-07    0.00000e+00    0.00000e+00    3.25223e+00
      Potential    Kinetic En.   Total Energy    Temperature Pressure (bar)
    1.59248e+01    1.40346e+02    1.56271e+02    9.90008e+01   -8.00475e-01
   Constr. rmsd
    2.59079e-06

           Step           Time         Lambda
          61900       30.95000        0.00000

   Energies (kJ/mol)
          Angle    Proper Dih.  Improper Dih.          LJ-14     Coulomb-14
    6.40418e+01    2.46699e+01    1.82977e+01   -9.98459e+01    0.00000e+00
        LJ (SR)        LJ (LR)   Coulomb (SR)   Coulomb (LR)     WAXS Debye
    3.46500e+00    0.00000e+00    0.00000e+00    0.00000e+00    3.06758e+00
      Potential    Kinetic En.   Total Energy    Temperature Pressure (bar)
    1.36961e+01    1.43582e+02    1.57279e+02    1.01284e+02   -1.64249e+00
   Constr. rmsd
    2.88073e-06

           Step           Time         Lambda
          62000       31.00000        0.00000

   Energies (kJ/mol)
          Angle    Proper Dih.  Improper Dih.          LJ-14     Coulomb-14
    6.79719e+01    2.70200e+01    2.63891e+01   -9.36308e+01    0.00000e+00
        LJ (SR)        LJ (LR)   Coulomb (SR)   Coulomb (LR)     WAXS Debye
    3.32199e+00    0.00000e+00    0.00000e+00    0.00000e+00    2.87959e+00
      Potential    Kinetic En.   Total Energy    Temperature Pressure (bar)
    3.39517e+01    1.30299e+02    1.64250e+02    9.19134e+01   -2.34892e+00
   Constr. rmsd
    2.75628e-06

           Step           Time         Lambda
          62100       31.05000        0.00000

   Energies (kJ/mol)
          Angle    Proper Dih.  Improper Dih.          LJ-14     Coulomb-14
    6.65195e+01    2.47206e+01    2.32666e+01   -9.51748e+01    0.00000e+00
        LJ (SR)        LJ (LR)   Coulomb (SR)   Coulomb (LR)     WAXS Debye
    1.79568e+00    5.47022e-07    0.00000e+00    0.00000e+00    2.53554e+00
      Potential    Kinetic En.   Total Energy    Temperature Pressure (bar)
    2.36631e+01    1.33840e+02    1.57503e+02    9.44117e+01   -1.78324e+00
   Constr. rmsd
    3.14774e-06

           Step           Time         Lambda
          62200       31.10000        0.00000

   Energies (kJ/mol)
          Angle    Proper Dih.  Improper Dih.          LJ-14     Coulomb-14
    5.99758e+01    2.71439e+01    2.12896e+01   -9.67684e+01    0.00000e+00
        LJ (SR)        LJ (LR)   Coulomb (SR)   Coulomb (LR)     WAXS Debye
    1.40552e+00    0.00000e+00    0.00000e+00    0.00000e+00    2.15950e+00
      Potential    Kinetic En.   Total Energy    Temperature Pressure (bar)
    1.52059e+01    1.37901e+02    1.53107e+02    9.72763e+01   -2.05934e+00
   Constr. rmsd
    2.85079e-06

           Step           Time         Lambda
          62300       31.15000        0.00000

   Energies (kJ/mol)
          Angle    Proper Dih.  Improper Dih.          LJ-14     Coulomb-14
    6.34008e+01    2.63638e+01    2.34220e+01   -9.54452e+01    0.00000e+00
        LJ (SR)        LJ (LR)   Coulomb (SR)   Coulomb (LR)     WAXS Debye
    2.03526e+00    0.00000e+00    0.00000e+00    0.00000e+00    1.79649e+00
      Potential    Kinetic En.   Total Energy    Temperature Pressure (bar)
    2.15732e+01    1.29822e+02    1.51395e+02    9.15773e+01   -8.54732e-01
   Constr. rmsd
    2.70161e-06

           Step           Time         Lambda
          62400       31.20000        0.00000

   Energies (kJ/mol)
          Angle    Proper Dih.  Improper Dih.          LJ-14     Coulomb-14
    7.35422e+01    2.57556e+01    2.29432e+01   -9.70248e+01    0.00000e+00
        LJ (SR)        LJ (LR)   Coulomb (SR)   Coulomb (LR)     WAXS Debye
    2.02348e+00    5.51478e-07    0.00000e+00    0.00000e+00    1.51516e+00
      Potential    Kinetic En.   Total Energy    Temperature Pressure (bar)
    2.87549e+01    1.15195e+02    1.43950e+02    8.12594e+01   -1.21169e+00
   Constr. rmsd
    2.87757e-06

           Step           Time         Lambda
          62500       31.25000        0.00000

   Energies (kJ/mol)
          Angle    Proper Dih.  Improper Dih.          LJ-14     Coulomb-14
    7.05896e+01    2.31501e+01    1.75900e+01   -9.13971e+01    0.00000e+00
        LJ (SR)        LJ (LR)   Coulomb (SR)   Coulomb (LR)     WAXS Debye
    2.41961e+00    0.00000e+00    0.00000e+00    0.00000e+00    1.53156e+00
      Potential    Kinetic En.   Total Energy    Temperature Pressure (bar)
    2.38837e+01    1.21475e+02    1.45358e+02    8.56888e+01    1.29109e+00
   Constr. rmsd
    2.50058e-06

           Step           Time         Lambda
          62600       31.30000        0.00000

   Energies (kJ/mol)
          Angle    Proper Dih.  Improper Dih.          LJ-14     Coulomb-14
    5.70029e+01    2.57239e+01    1.89758e+01   -9.14615e+01    0.00000e+00
        LJ (SR)        LJ (LR)   Coulomb (SR)   Coulomb (LR)     WAXS Debye
    1.47571e+00    0.00000e+00    0.00000e+00    0.00000e+00    1.43786e+00
      Potential    Kinetic En.   Total Energy    Temperature Pressure (bar)
    1.31548e+01    1.21096e+02    1.34251e+02    8.54217e+01    3.18404e-02
   Constr. rmsd
    2.89583e-06

           Step           Time         Lambda
          62700       31.35000        0.00000

   Energies (kJ/mol)
          Angle    Proper Dih.  Improper Dih.          LJ-14     Coulomb-14
    6.18563e+01    2.68400e+01    2.03266e+01   -9.51554e+01    0.00000e+00
        LJ (SR)        LJ (LR)   Coulomb (SR)   Coulomb (LR)     WAXS Debye
    1.18987e+00    5.67248e-07    0.00000e+00    0.00000e+00    1.40842e+00
      Potential    Kinetic En.   Total Energy    Temperature Pressure (bar)
    1.64658e+01    1.13345e+02    1.29811e+02    7.99545e+01   -3.10188e-01
   Constr. rmsd
    2.77094e-06

           Step           Time         Lambda
          62800       31.40000        0.00000

   Energies (kJ/mol)
          Angle    Proper Dih.  Improper Dih.          LJ-14     Coulomb-14
    6.40513e+01    2.38311e+01    1.42217e+01   -9.36028e+01    0.00000e+00
        LJ (SR)        LJ (LR)   Coulomb (SR)   Coulomb (LR)     WAXS Debye
    1.60553e+00    5.53991e-07    0.00000e+00    0.00000e+00    1.35259e+00
      Potential    Kinetic En.   Total Energy    Temperature Pressure (bar)
    1.14595e+01    1.16304e+02    1.27764e+02    8.20418e+01    6.37738e-01
   Constr. rmsd
    2.62697e-06

           Step           Time         Lambda
          62900       31.45000        0.00000

   Energies (kJ/mol)
          Angle    Proper Dih.  Improper Dih.          LJ-14     Coulomb-14
    5.75945e+01    2.93003e+01    1.99392e+01   -9.48484e+01    0.00000e+00
        LJ (SR)        LJ (LR)   Coulomb (SR)   Coulomb (LR)     WAXS Debye
    9.42221e-01    5.57509e-07    0.00000e+00    0.00000e+00    1.32144e+00
      Potential    Kinetic En.   Total Energy    Temperature Pressure (bar)
    1.42492e+01    1.14379e+02    1.28628e+02    8.06836e+01   -3.62222e-01
   Constr. rmsd
    2.76630e-06

           Step           Time         Lambda
          63000       31.50000        0.00000

   Energies (kJ/mol)
          Angle    Proper Dih.  Improper Dih.          LJ-14     Coulomb-14
    5.03937e+01    3.27752e+01    2.05852e+01   -9.51142e+01    0.00000e+00
        LJ (SR)        LJ (LR)   Coulomb (SR)   Coulomb (LR)     WAXS Debye
    2.22922e+00    5.45560e-07    0.00000e+00    0.00000e+00    1.38630e+00
      Potential    Kinetic En.   Total Energy    Temperature Pressure (bar)
    1.22554e+01    1.28755e+02    1.41010e+02    9.08243e+01   -6.07764e-01
   Constr. rmsd
    2.92490e-06

           Step           Time         Lambda
          63100       31.55000        0.00000

   Energies (kJ/mol)
          Angle    Proper Dih.  Improper Dih.          LJ-14     Coulomb-14
    7.09789e+01    2.73221e+01    1.38982e+01   -8.93300e+01    0.00000e+00
        LJ (SR)        LJ (LR)   Coulomb (SR)   Coulomb (LR)     WAXS Debye
    1.75990e+00    0.00000e+00    0.00000e+00    0.00000e+00    1.38256e+00
      Potential    Kinetic En.   Total Energy    Temperature Pressure (bar)
    2.60118e+01    1.13906e+02    1.39918e+02    8.03499e+01    9.75230e-01
   Constr. rmsd
    2.75224e-06

           Step           Time         Lambda
          63200       31.60000        0.00000

   Energies (kJ/mol)
          Angle    Proper Dih.  Improper Dih.          LJ-14     Coulomb-14
    5.60593e+01    2.70309e+01    1.97596e+01   -9.48393e+01    0.00000e+00
        LJ (SR)        LJ (LR)   Coulomb (SR)   Coulomb (LR)     WAXS Debye
    2.92876e+00    0.00000e+00    0.00000e+00    0.00000e+00    1.40093e+00
      Potential    Kinetic En.   Total Energy    Temperature Pressure (bar)
    1.23402e+01    1.21695e+02    1.34035e+02    8.58442e+01    3.83543e-01
   Constr. rmsd
    2.80719e-06

           Step           Time         Lambda
          63300       31.65000        0.00000

   Energies (kJ/mol)
          Angle    Proper Dih.  Improper Dih.          LJ-14     Coulomb-14
    6.49422e+01    2.55938e+01    1.41533e+01   -9.59687e+01    0.00000e+00
        LJ (SR)        LJ (LR)   Coulomb (SR)   Coulomb (LR)     WAXS Debye
    2.84596e+00    5.59296e-07    0.00000e+00    0.00000e+00    1.40581e+00
      Potential    Kinetic En.   Total Energy    Temperature Pressure (bar)
    1.29723e+01    1.25250e+02    1.38222e+02    8.83521e+01   -8.97242e-01
   Constr. rmsd
    2.74413e-06

           Step           Time         Lambda
          63400       31.70000        0.00000

   Energies (kJ/mol)
          Angle    Proper Dih.  Improper Dih.          LJ-14     Coulomb-14
    5.07500e+01    3.05169e+01    1.45245e+01   -9.68631e+01    0.00000e+00
        LJ (SR)        LJ (LR)   Coulomb (SR)   Coulomb (LR)     WAXS Debye
    1.37882e+00    0.00000e+00    0.00000e+00    0.00000e+00    1.51464e+00
      Potential    Kinetic En.   Total Energy    Temperature Pressure (bar)
    1.82179e+00    1.30673e+02    1.32495e+02    9.21774e+01   -1.11521e-01
   Constr. rmsd
    3.01142e-06

           Step           Time         Lambda
          63500       31.75000        0.00000

   Energies (kJ/mol)
          Angle    Proper Dih.  Improper Dih.          LJ-14     Coulomb-14
    5.49642e+01    2.99618e+01    1.57075e+01   -9.81482e+01    0.00000e+00
        LJ (SR)        LJ (LR)   Coulomb (SR)   Coulomb (LR)     WAXS Debye
    2.37101e+00    0.00000e+00    0.00000e+00    0.00000e+00    1.57330e+00
      Potential    Kinetic En.   Total Energy    Temperature Pressure (bar)
    6.42953e+00    1.15049e+02    1.21478e+02    8.11560e+01   -1.07777e+00
   Constr. rmsd
    2.38055e-06

           Step           Time         Lambda
          63600       31.80000        0.00000

   Energies (kJ/mol)
          Angle    Proper Dih.  Improper Dih.          LJ-14     Coulomb-14
    5.55477e+01    3.01552e+01    1.53208e+01   -9.18256e+01    0.00000e+00
        LJ (SR)        LJ (LR)   Coulomb (SR)   Coulomb (LR)     WAXS Debye
    1.29755e+00    5.41547e-07    0.00000e+00    0.00000e+00    1.56770e+00
      Potential    Kinetic En.   Total Energy    Temperature Pressure (bar)
    1.20634e+01    1.14664e+02    1.26728e+02    8.08849e+01   -5.57023e-01
   Constr. rmsd
    2.50708e-06

           Step           Time         Lambda
          63700       31.85000        0.00000

   Energies (kJ/mol)
          Angle    Proper Dih.  Improper Dih.          LJ-14     Coulomb-14
    5.52205e+01    3.06788e+01    1.68728e+01   -9.06564e+01    0.00000e+00
        LJ (SR)        LJ (LR)   Coulomb (SR)   Coulomb (LR)     WAXS Debye
    2.55871e+00    0.00000e+00    0.00000e+00    0.00000e+00    1.59972e+00
      Potential    Kinetic En.   Total Energy    Temperature Pressure (bar)
    1.62741e+01    1.09976e+02    1.26250e+02    7.75779e+01    1.46027e-01
   Constr. rmsd
    2.71249e-06

           Step           Time         Lambda
          63800       31.90000        0.00000

   Energies (kJ/mol)
          Angle    Proper Dih.  Improper Dih.          LJ-14     Coulomb-14
    5.78061e+01    3.06073e+01    1.90631e+01   -9.78457e+01    0.00000e+00
        LJ (SR)        LJ (LR)   Coulomb (SR)   Coulomb (LR)     WAXS Debye
    1.74631e+00    0.00000e+00    0.00000e+00    0.00000e+00    1.63754e+00
      Potential    Kinetic En.   Total Energy    Temperature Pressure (bar)
    1.30146e+01    1.24315e+02    1.37329e+02    8.76924e+01   -2.29839e-01
   Constr. rmsd
    2.72894e-06

           Step           Time         Lambda
          63900       31.95000        0.00000

   Energies (kJ/mol)
          Angle    Proper Dih.  Improper Dih.          LJ-14     Coulomb-14
    6.13228e+01    3.32188e+01    2.19080e+01   -9.66724e+01    0.00000e+00
        LJ (SR)        LJ (LR)   Coulomb (SR)   Coulomb (LR)     WAXS Debye
    2.29727e+00    5.50870e-07    0.00000e+00    0.00000e+00    1.61129e+00
      Potential    Kinetic En.   Total Energy    Temperature Pressure (bar)
    2.36858e+01    1.07515e+02    1.31201e+02    7.58418e+01    2.63464e-01
   Constr. rmsd
    2.84774e-06

           Step           Time         Lambda
          64000       32.00000        0.00000

   Energies (kJ/mol)
          Angle    Proper Dih.  Improper Dih.          LJ-14     Coulomb-14
    4.72476e+01    3.00140e+01    2.39793e+01   -9.71514e+01    0.00000e+00
        LJ (SR)        LJ (LR)   Coulomb (SR)   Coulomb (LR)     WAXS Debye
    1.99573e+00    0.00000e+00    0.00000e+00    0.00000e+00    1.57590e+00
[truncated: 23,738,844 more chars]
