# Supplementary material for: Rapid interpretation of small-angle X-ray scattering data
Source: PLoS Comput Biol. 2019 Mar 22;15(3):e1006900. doi: 10.1371/journal.pcbi.1006900 (PMC6447237; doi:10.1371/journal.pcbi.1006900)
Supplement: S2 Archive — (ZIP) [file pcbi.1006900.s020.zip › S2_Archive/tut/intermediate/saxsInitial.gro]

Automated gro file generation of a structure based model for PDB ID initial by pythonBioPackage, 2019-2-4 151047
  194
    1THR      N    1   5.129   5.283   6.423
    1THR     CA    2   5.191   5.415   6.423
    1THR     CB    3   5.141   5.499   6.546
    1THR    OG1    4   5.000   5.518   6.539
    1THR    CG2    5   5.199   5.641   6.559
    1THR      C    6   5.341   5.404   6.423
    1THR      O    7   5.410   5.470   6.348
    2ARG      N    8   5.406   5.312   6.517
    2ARG     CA    9   5.550   5.324   6.494
    2ARG     CB   10   5.625   5.228   6.590
    2ARG     CG   11   5.779   5.247   6.598
    2ARG     CD   12   5.845   5.146   6.693
    2ARG     NE   13   5.992   5.171   6.699
    2ARG     CZ   14   6.079   5.101   6.770
    2ARG    NH1   15   6.046   5.000   6.846
    2ARG    NH2   16   6.204   5.135   6.765
    2ARG      C   17   5.584   5.294   6.350
    2ARG      O   18   5.658   5.367   6.284
    3SER      N   19   5.526   5.175   6.286
    3SER     CA   20   5.576   5.173   6.149
    3SER     CB   21   5.524   5.049   6.073
    3SER     OG   22   5.384   5.054   6.046
    3SER      C   23   5.541   5.301   6.077
    3SER      O   24   5.623   5.364   6.011
    4ALA      N   25   5.403   5.352   6.086
    4ALA     CA   26   5.400   5.475   6.007
    4ALA     CB   27   5.257   5.531   6.012
    4ALA      C   28   5.503   5.574   6.057
    4ALA      O   29   5.579   5.634   5.980
    5PHE      N   30   5.512   5.600   6.201
    5PHE     CA   31   5.619   5.698   6.218
    5PHE     CB   32   5.641   5.727   6.370
    5PHE     CG   33   5.519   5.779   6.448
    5PHE    CD1   34   5.431   5.688   6.507
    5PHE    CE1   35   5.316   5.733   6.571
    5PHE     CZ   36   5.290   5.870   6.578
    5PHE    CD2   37   5.492   5.916   6.455
    5PHE    CE2   38   5.378   5.961   6.521
    5PHE      C   39   5.749   5.648   6.159
    5PHE      O   40   5.820   5.721   6.084
    6ALA      N   41   5.793   5.512   6.189
    6ALA     CA   42   5.920   5.493   6.119
    6ALA     CB   43   5.970   5.351   6.150
    6ALA      C   44   5.903   5.518   5.970
    6ALA      O   45   5.982   5.588   5.907
    7ASN      N   46   5.790   5.456   5.900
    7ASN     CA   47   5.800   5.498   5.761
    7ASN     CB   48   5.682   5.437   5.679
    7ASN     CG   49   5.668   5.285   5.682
    7ASN    OD1   50   5.586   5.228   5.753
    7ASN    ND2   51   5.746   5.213   5.607
    7ASN      C   52   5.801   5.648   5.749
    7ASN      O   53   5.883   5.708   5.679
    8LEU      N   54   5.701   5.726   5.824
    8LEU     CA   55   5.727   5.867   5.793
    8LEU     CB   56   5.626   5.958   5.867
    8LEU     CG   57   5.474   5.936   5.840
    8LEU    CD1   58   5.392   6.043   5.912
    8LEU    CD2   59   5.440   5.937   5.690
    8LEU      C   60   5.869   5.904   5.829
    8LEU      O   61   5.942   5.968   5.751
    9PRO      N   62   5.923   5.864   5.959
    9PRO     CD   63   5.908   5.721   5.973
    9PRO     CA   64   6.060   5.912   5.968
    9PRO     CB   65   6.134   5.787   6.019
    9PRO     CG   66   6.052   5.671   5.961
    9PRO      C   67   6.112   5.962   5.832
    9PRO      O   68   6.171   6.070   5.824
   10LEU      N   69   6.091   5.880   5.712
   10LEU     CA   70   6.151   5.954   5.601
   10LEU     CB   71   6.136   5.876   5.468
   10LEU     CG   72   6.195   5.732   5.461
   10LEU    CD1   73   6.180   5.676   5.319
   10LEU    CD2   74   6.343   5.727   5.503
   10LEU      C   75   6.091   6.092   5.590
   10LEU      O   76   6.160   6.194   5.576
   11TRP      N   77   5.944   6.106   5.595
   11TRP     CA   78   5.917   6.249   5.581
   11TRP     CB   79   5.763   6.272   5.590
   11TRP     CG   80   5.682   6.213   5.475
   11TRP    CD1   81   5.616   6.088   5.477
   11TRP    NE1   82   5.558   6.059   5.352
   11TRP    CE2   83   5.590   6.168   5.273
   11TRP    CD2   84   5.666   6.263   5.347
   11TRP    CE3   85   5.712   6.382   5.286
   11TRP    CZ3   86   5.680   6.404   5.152
   11TRP    CZ2   87   5.559   6.193   5.138
   11TRP    CH2   88   5.605   6.312   5.079
   11TRP      C   89   5.987   6.328   5.689
   11TRP      O   90   6.051   6.430   5.663
   12LYS      N   91   5.978   6.282   5.828
   12LYS     CA   92   6.055   6.378   5.908
   12LYS     CB   93   6.051   6.336   6.057
   12LYS     CG   94   6.124   6.435   6.151
   12LYS     CD   95   6.128   6.394   6.298
   12LYS     CE   96   6.208   6.497   6.378
   12LYS     NZ   97   6.198   6.467   6.522
   12LYS      C   98   6.197   6.388   5.858
   12LYS      O   99   6.253   6.497   5.839
   13GLN      N  100   6.272   6.264   5.831
   13GLN     CA  101   6.404   6.306   5.785
   13GLN     CB  102   6.487   6.180   5.753
   13GLN     CG  103   6.635   6.204   5.706
   13GLN     CD  104   6.722   6.084   5.667
   13GLN    OE1  105   6.836   6.099   5.626
   13GLN    NE2  106   6.673   5.963   5.675
   13GLN      C  107   6.394   6.396   5.664
   13GLN      O  108   6.457   6.501   5.655
   14GLN      N  109   6.306   6.356   5.553
   14GLN     CA  110   6.317   6.461   5.452
   14GLN     CB  111   6.224   6.426   5.334
   14GLN     CG  112   6.226   6.525   5.213
   14GLN     CD  113   6.133   6.500   5.094
   14GLN    OE1  114   6.128   6.577   5.000
   14GLN    NE2  115   6.054   6.396   5.094
   14GLN      C  116   6.281   6.596   5.510
   14GLN      O  117   6.351   6.695   5.492
   15ASN      N  118   6.159   6.608   5.592
   15ASN     CA  119   6.151   6.748   5.633
   15ASN     CB  120   6.025   6.770   5.721
   15ASN     CG  121   5.890   6.732   5.659
   15ASN    OD1  122   5.834   6.627   5.685
   15ASN    ND2  123   5.835   6.814   5.573
   15ASN      C  124   6.276   6.789   5.708
   15ASN      O  125   6.336   6.894   5.682
   16LEU      N  126   6.328   6.702   5.814
   16LEU     CA  127   6.447   6.767   5.867
   16LEU     CB  128   6.509   6.683   5.982
   16LEU     CG  129   6.420   6.651   6.105
   16LEU    CD1  130   6.503   6.577   6.211
   16LEU    CD2  131   6.356   6.776   6.167
   16LEU      C  132   6.548   6.792   5.757
   16LEU      O  133   6.605   6.901   5.743
   17LYS      N  134   6.580   6.683   5.664
   17LYS     CA  135   6.679   6.736   5.571
   17LYS     CB  136   6.718   6.626   5.468
   17LYS     CG  137   6.829   6.670   5.370
   17LYS     CD  138   6.865   6.567   5.263
   17LYS     CE  139   6.970   6.626   5.168
   17LYS     NZ  140   7.017   6.522   5.076
   17LYS      C  141   6.627   6.859   5.501
   17LYS      O  142   6.695   6.962   5.491
   18LYS      N  143   6.492   6.857   5.444
   18LYS     CA  144   6.470   6.988   5.384
   18LYS     CB  145   6.328   6.994   5.321
   18LYS     CG  146   6.298   7.127   5.248
   18LYS     CD  147   6.157   7.139   5.191
   18LYS     CE  148   6.139   7.278   5.128
   18LYS     NZ  149   6.010   7.284   5.058
   18LYS      C  150   6.489   7.098   5.486
   18LYS      O  151   6.557   7.199   5.463
   19GLU      N  152   6.424   7.085   5.617
   19GLU     CA  153   6.459   7.204   5.693
   19GLU     CB  154   6.396   7.198   5.835
   19GLU     CG  155   6.421   7.322   5.927
   19GLU     CD  156   6.367   7.319   6.068
   19GLU    OE1  157   6.302   7.221   6.110
   19GLU    OE2  158   6.393   7.418   6.140
   19GLU      C  159   6.609   7.219   5.703
   19GLU      O  160   6.666   7.327   5.680
   20LYS      N  161   6.690   7.103   5.741
   20LYS     CA  162   6.829   7.147   5.742
   20LYS     CB  163   6.922   7.029   5.781
   20LYS     CG  164   7.071   7.069   5.792
   20LYS     CD  165   7.166   6.953   5.824
   20LYS     CE  166   7.310   7.005   5.825
   20LYS     NZ  167   7.401   6.898   5.872
   20LYS      C  168   6.869   7.205   5.608
   20LYS      O  169   6.929   7.313   5.598
   21GLY      N  170   6.834   7.131   5.486
   21GLY     CA  171   6.885   7.211   5.374
   21GLY      C  172   6.826   7.350   5.376
   21GLY    OT1  173   6.747   7.386   5.464
   22MW      MW  174   5.202   5.461   6.466
   23MW      MW  175   5.797   5.211   6.601
   24MW      MW  176   5.529   5.186   6.107
   25MW      MW  177   5.428   5.513   6.028
   26MW      MW  178   5.524   5.758   6.374
   27MW      MW  179   5.914   5.492   6.067
   28MW      MW  180   5.744   5.434   5.726
   29MW      MW  181   5.646   5.917   5.813
   30MW      MW  182   6.051   5.855   5.934
   31MW      MW  183   6.168   5.891   5.529
   32MW      MW  184   5.738   6.248   5.407
   33MW      MW  185   6.132   6.408   6.093
   34MW      MW  186   6.542   6.222   5.707
   35MW      MW  187   6.224   6.504   5.305
   36MW      MW  188   6.063   6.748   5.657
   37MW      MW  189   6.464   6.731   5.956
   38MW      MW  190   6.776   6.695   5.397
   39MW      MW  191   6.327   7.107   5.303
   40MW      MW  192   6.449   7.257   5.864
   41MW      MW  193   7.021   7.080   5.754
   42MW      MW  194   6.823   7.269   5.425
  12.40100  12.41800  11.84600
