# Supplementary material for: Rapid interpretation of small-angle X-ray scattering data
Source: PLoS Comput Biol. 2019 Mar 22;15(3):e1006900. doi: 10.1371/journal.pcbi.1006900 (PMC6447237; doi:10.1371/journal.pcbi.1006900)
Supplement: S2 Archive — (ZIP) [file pcbi.1006900.s020.zip › S2_Archive/tut/intermediate/saxs_alpha.xvg]

       1   1.00000 
      11   1.00000 
      21   1.00000 
      31   1.00000 
      41   1.00000 
      51   1.00000 
      61   1.00000 
      71   1.00000 
      81   1.00000 
      91   1.00000 
     101   1.00000 
     111   1.00000 
     121   1.00000 
     131   1.00000 
     141   1.00000 
     151   1.00000 
     161   1.00000 
     171   1.00000 
     181   1.00000 
     191   1.00000 
     201   1.00000 
     211   1.00000 
     221   1.00000 
     231   1.00000 
     241   1.00000 
     251   1.00000 
     261   1.00000 
     271   1.00000 
     281   1.00000 
     291   1.00000 
     301   1.00000 
     311   1.00000 
     321   1.00000 
     331   1.00000 
     341   1.00000 
     351   1.00000 
     361   1.00000 
     371   1.00000 
     381   1.00000 
     391   1.00000 
     401   1.00000 
     411   1.00000 
     421   1.00000 
     431   1.00000 
     441   1.00000 
     451   1.00000 
     461   1.00000 
     471   1.00000 
     481   1.00000 
     491   1.00000 
     501   1.00000 
     511   1.00000 
     521   1.00000 
     531   1.00000 
     541   1.00000 
     551   1.00000 
     561   1.00000 
     571   1.00000 
     581   1.00000 
     591   1.00000 
     601   1.00000 
     611   1.00000 
     621   1.00000 
     631   1.00000 
     641   1.00000 
     651   1.00000 
     661   1.00000 
     671   1.00000 
     681   1.00000 
     691   1.00000 
     701   1.00000 
     711   1.00000 
     721   1.00000 
     731   1.00000 
     741   1.00000 
     751   1.00000 
     761   1.00000 
     771   1.00000 
     781   1.00000 
     791   1.00000 
     801   1.00000 
     811   1.00000 
     821   1.00000 
     831   1.00000 
     841   1.00000 
     851   1.00000 
     861   1.00000 
     871   1.00000 
     881   1.00000 
     891   1.00000 
     901   1.00000 
     911   1.00000 
     921   1.00000 
     931   1.00000 
     941   1.00000 
     951   1.00000 
     961   1.00000 
     971   1.00000 
     981   1.00000 
     991   1.00000 
    1001   1.00000 
    1011   1.00000 
    1021   1.00000 
    1031   1.00000 
    1041   1.00000 
    1051   1.00000 
    1061   1.00000 
    1071   1.00000 
    1081   1.00000 
    1091   1.00000 
    1101   1.00000 
    1111   1.00000 
    1121   1.00000 
    1131   1.00000 
    1141   1.00000 
    1151   1.00000 
    1161   1.00000 
    1171   1.00000 
    1181   1.00000 
    1191   1.00000 
    1201   1.00000 
    1211   1.00000 
    1221   1.00000 
    1231   1.00000 
    1241   1.00000 
    1251   1.00000 
    1261   1.00000 
    1271   1.00000 
    1281   1.00000 
    1291   1.00000 
    1301   1.00000 
    1311   1.00000 
    1321   1.00000 
    1331   1.00000 
    1341   1.00000 
    1351   1.00000 
    1361   1.00000 
    1371   1.00000 
    1381   1.00000 
    1391   1.00000 
    1401   1.00000 
    1411   1.00000 
    1421   1.00000 
    1431   1.00000 
    1441   1.00000 
    1451   1.00000 
    1461   1.00000 
    1471   1.00000 
    1481   1.00000 
    1491   1.00000 
    1501   1.00000 
    1511   1.00000 
    1521   1.00000 
    1531   1.00000 
    1541   1.00000 
    1551   1.00000 
    1561   1.00000 
    1571   1.00000 
    1581   1.00000 
    1591   1.00000 
    1601   1.00000 
    1611   1.00000 
    1621   1.00000 
    1631   1.00000 
    1641   1.00000 
    1651   1.00000 
    1661   1.00000 
    1671   1.00000 
    1681   1.00000 
    1691   1.00000 
    1701   1.00000 
    1711   1.00000 
    1721   1.00000 
    1731   1.00000 
    1741   1.00000 
    1751   1.00000 
    1761   1.00000 
    1771   1.00000 
    1781   1.00000 
    1791   1.00000 
    1801   1.00000 
    1811   1.00000 
    1821   1.00000 
    1831   1.00000 
    1841   1.00000 
    1851   1.00000 
    1861   1.00000 
    1871   1.00000 
    1881   1.00000 
    1891   1.00000 
    1901   1.00000 
    1911   1.00000 
    1921   1.00000 
    1931   1.00000 
    1941   1.00000 
    1951   1.00000 
    1961   1.00000 
    1971   1.00000 
    1981   1.00000 
    1991   1.00000 
    2001   1.00000 
    2011   1.00000 
    2021   1.00000 
    2031   1.00000 
    2041   1.00000 
    2051   1.00000 
    2061   1.00000 
    2071   1.00000 
    2081   1.00000 
    2091   1.00000 
    2101   1.00000 
    2111   1.00000 
    2121   1.00000 
    2131   1.00000 
    2141   1.00000 
    2151   1.00000 
    2161   1.00000 
    2171   1.00000 
    2181   1.00000 
    2191   1.00000 
    2201   1.00000 
    2211   1.00000 
    2221   1.00000 
    2231   1.00000 
    2241   1.00000 
    2251   1.00000 
    2261   1.00000 
    2271   1.00000 
    2281   1.00000 
    2291   1.00000 
    2301   1.00000 
    2311   1.00000 
    2321   1.00000 
    2331   1.00000 
    2341   1.00000 
    2351   1.00000 
    2361   1.00000 
    2371   1.00000 
    2381   1.00000 
    2391   1.00000 
    2401   1.00000 
    2411   1.00000 
    2421   1.00000 
    2431   1.00000 
    2441   1.00000 
    2451   1.00000 
    2461   1.00000 
    2471   1.00000 
    2481   1.00000 
    2491   1.00000 
    2501   1.00000 
    2511   1.00000 
    2521   1.00000 
    2531   1.00000 
    2541   1.00000 
    2551   1.00000 
    2561   1.00000 
    2571   1.00000 
    2581   1.00000 
    2591   1.00000 
    2601   1.00000 
    2611   1.00000 
    2621   1.00000 
    2631   1.00000 
    2641   1.00000 
    2651   1.00000 
    2661   1.00000 
    2671   1.00000 
    2681   1.00000 
    2691   1.00000 
    2701   1.00000 
    2711   1.00000 
    2721   1.00000 
    2731   1.00000 
    2741   1.00000 
    2751   1.00000 
    2761   1.00000 
    2771   1.00000 
    2781   1.00000 
    2791   1.00000 
    2801   1.00000 
    2811   1.00000 
    2821   1.00000 
    2831   1.00000 
    2841   1.00000 
    2851   1.00000 
    2861   1.00000 
    2871   1.00000 
    2881   1.00000 
    2891   1.00000 
    2901   1.00000 
    2911   1.00000 
    2921   1.00000 
    2931   1.00000 
    2941   1.00000 
    2951   1.00000 
    2961   1.00000 
    2971   1.00000 
    2981   1.00000 
    2991   1.00000 
    3001   1.00000 
    3011   1.00000 
    3021   1.00000 
    3031   1.00000 
    3041   1.00000 
    3051   1.00000 
    3061   1.00000 
    3071   1.00000 
    3081   1.00000 
    3091   1.00000 
    3101   1.00000 
    3111   1.00000 
    3121   1.00000 
    3131   1.00000 
    3141   1.00000 
    3151   1.00000 
    3161   1.00000 
    3171   1.00000 
    3181   1.00000 
    3191   1.00000 
    3201   1.00000 
    3211   1.00000 
    3221   1.00000 
    3231   1.00000 
    3241   1.00000 
    3251   1.00000 
    3261   1.00000 
    3271   1.00000 
    3281   1.00000 
    3291   1.00000 
    3301   1.00000 
    3311   1.00000 
    3321   1.00000 
    3331   1.00000 
    3341   1.00000 
    3351   1.00000 
    3361   1.00000 
    3371   1.00000 
    3381   1.00000 
    3391   1.00000 
    3401   1.00000 
    3411   1.00000 
    3421   1.00000 
    3431   1.00000 
    3441   1.00000 
    3451   1.00000 
    3461   1.00000 
    3471   1.00000 
    3481   1.00000 
    3491   1.00000 
    3501   1.00000 
    3511   1.00000 
    3521   1.00000 
    3531   1.00000 
    3541   1.00000 
    3551   1.00000 
    3561   1.00000 
    3571   1.00000 
    3581   1.00000 
    3591   1.00000 
    3601   1.00000 
    3611   1.00000 
    3621   1.00000 
    3631   1.00000 
    3641   1.00000 
    3651   1.00000 
    3661   1.00000 
    3671   1.00000 
    3681   1.00000 
    3691   1.00000 
    3701   1.00000 
    3711   1.00000 
    3721   1.00000 
    3731   1.00000 
    3741   1.00000 
    3751   1.00000 
    3761   1.00000 
    3771   1.00000 
    3781   1.00000 
    3791   1.00000 
    3801   1.00000 
    3811   1.00000 
    3821   1.00000 
    3831   1.00000 
    3841   1.00000 
    3851   1.00000 
    3861   1.00000 
    3871   1.00000 
    3881   1.00000 
    3891   1.00000 
    3901   1.00000 
    3911   1.00000 
    3921   1.00000 
    3931   1.00000 
    3941   1.00000 
    3951   1.00000 
    3961   1.00000 
    3971   1.00000 
    3981   1.00000 
    3991   1.00000 
    4001   1.00000 
    4011   1.00000 
    4021   1.00000 
    4031   1.00000 
    4041   1.00000 
    4051   1.00000 
    4061   1.00000 
    4071   1.00000 
    4081   1.00000 
    4091   1.00000 
    4101   1.00000 
    4111   1.00000 
    4121   1.00000 
    4131   1.00000 
    4141   1.00000 
    4151   1.00000 
    4161   1.00000 
    4171   1.00000 
    4181   1.00000 
    4191   1.00000 
    4201   1.00000 
    4211   1.00000 
    4221   1.00000 
    4231   1.00000 
    4241   1.00000 
    4251   1.00000 
    4261   1.00000 
    4271   1.00000 
    4281   1.00000 
    4291   1.00000 
    4301   1.00000 
    4311   1.00000 
    4321   1.00000 
    4331   1.00000 
    4341   1.00000 
    4351   1.00000 
    4361   1.00000 
    4371   1.00000 
    4381   1.00000 
    4391   1.00000 
    4401   1.00000 
    4411   1.00000 
    4421   1.00000 
    4431   1.00000 
    4441   1.00000 
    4451   1.00000 
    4461   1.00000 
    4471   1.00000 
    4481   1.00000 
    4491   1.00000 
    4501   1.00000 
    4511   1.00000 
    4521   1.00000 
    4531   1.00000 
    4541   1.00000 
    4551   1.00000 
    4561   1.00000 
    4571   1.00000 
    4581   1.00000 
    4591   1.00000 
    4601   1.00000 
    4611   1.00000 
    4621   1.00000 
    4631   1.00000 
    4641   1.00000 
    4651   1.00000 
    4661   1.00000 
    4671   1.00000 
    4681   1.00000 
    4691   1.00000 
    4701   1.00000 
    4711   1.00000 
    4721   1.00000 
    4731   1.00000 
    4741   1.00000 
    4751   1.00000 
    4761   1.00000 
    4771   1.00000 
    4781   1.00000 
    4791   1.00000 
    4801   1.00000 
    4811   1.00000 
    4821   1.00000 
    4831   1.00000 
    4841   1.00000 
    4851   1.00000 
    4861   1.00000 
    4871   1.00000 
    4881   1.00000 
    4891   1.00000 
    4901   1.00000 
    4911   1.00000 
    4921   1.00000 
    4931   1.00000 
    4941   1.00000 
    4951   1.00000 
    4961   1.00000 
    4971   1.00000 
    4981   1.00000 
    4991   1.00000 
    5001   1.00000 
    5011   1.00000 
    5021   1.00000 
    5031   1.00000 
    5041   1.00000 
    5051   1.00000 
    5061   1.00000 
    5071   1.00000 
    5081   1.00000 
    5091   1.00000 
    5101   1.00000 
    5111   1.00000 
    5121   1.00000 
    5131   1.00000 
    5141   1.00000 
    5151   1.00000 
    5161   1.00000 
    5171   1.00000 
    5181   1.00000 
    5191   1.00000 
    5201   1.00000 
    5211   1.00000 
    5221   1.00000 
    5231   1.00000 
    5241   1.00000 
    5251   1.00000 
    5261   1.00000 
    5271   1.00000 
    5281   1.00000 
    5291   1.00000 
    5301   1.00000 
    5311   1.00000 
    5321   1.00000 
    5331   1.00000 
    5341   1.00000 
    5351   1.00000 
    5361   1.00000 
    5371   1.00000 
    5381   1.00000 
    5391   1.00000 
    5401   1.00000 
    5411   1.00000 
    5421   1.00000 
    5431   1.00000 
    5441   1.00000 
    5451   1.00000 
    5461   1.00000 
    5471   1.00000 
    5481   1.00000 
    5491   1.00000 
    5501   1.00000 
    5511   1.00000 
    5521   1.00000 
    5531   1.00000 
    5541   1.00000 
    5551   1.00000 
    5561   1.00000 
    5571   1.00000 
    5581   1.00000 
    5591   1.00000 
    5601   1.00000 
    5611   1.00000 
    5621   1.00000 
    5631   1.00000 
    5641   1.00000 
    5651   1.00000 
    5661   1.00000 
    5671   1.00000 
    5681   1.00000 
    5691   1.00000 
    5701   1.00000 
    5711   1.00000 
    5721   1.00000 
    5731   1.00000 
    5741   1.00000 
    5751   1.00000 
    5761   1.00000 
    5771   1.00000 
    5781   1.00000 
    5791   1.00000 
    5801   1.00000 
    5811   1.00000 
    5821   1.00000 
    5831   1.00000 
    5841   1.00000 
    5851   1.00000 
    5861   1.00000 
    5871   1.00000 
    5881   1.00000 
    5891   1.00000 
    5901   1.00000 
    5911   1.00000 
    5921   1.00000 
    5931   1.00000 
    5941   1.00000 
    5951   1.00000 
    5961   1.00000 
    5971   1.00000 
    5981   1.00000 
    5991   1.00000 
    6001   1.00000 
    6011   1.00000 
    6021   1.00000 
    6031   1.00000 
    6041   1.00000 
    6051   1.00000 
    6061   1.00000 
    6071   1.00000 
    6081   1.00000 
    6091   1.00000 
    6101   1.00000 
    6111   1.00000 
    6121   1.00000 
    6131   1.00000 
    6141   1.00000 
    6151   1.00000 
    6161   1.00000 
    6171   1.00000 
    6181   1.00000 
    6191   1.00000 
    6201   1.00000 
    6211   1.00000 
    6221   1.00000 
    6231   1.00000 
    6241   1.00000 
    6251   1.00000 
    6261   1.00000 
    6271   1.00000 
    6281   1.00000 
    6291   1.00000 
    6301   1.00000 
    6311   1.00000 
    6321   1.00000 
    6331   1.00000 
    6341   1.00000 
    6351   1.00000 
    6361   1.00000 
    6371   1.00000 
    6381   1.00000 
    6391   1.00000 
    6401   1.00000 
    6411   1.00000 
    6421   1.00000 
    6431   1.00000 
    6441   1.00000 
    6451   1.00000 
    6461   1.00000 
    6471   1.00000 
    6481   1.00000 
    6491   1.00000 
    6501   1.00000 
    6511   1.00000 
    6521   1.00000 
    6531   1.00000 
    6541   1.00000 
    6551   1.00000 
    6561   1.00000 
    6571   1.00000 
    6581   1.00000 
    6591   1.00000 
    6601   1.00000 
    6611   1.00000 
    6621   1.00000 
    6631   1.00000 
    6641   1.00000 
    6651   1.00000 
    6661   1.00000 
    6671   1.00000 
    6681   1.00000 
    6691   1.00000 
    6701   1.00000 
    6711   1.00000 
    6721   1.00000 
    6731   1.00000 
    6741   1.00000 
    6751   1.00000 
    6761   1.00000 
    6771   1.00000 
    6781   1.00000 
    6791   1.00000 
    6801   1.00000 
    6811   1.00000 
    6821   1.00000 
    6831   1.00000 
    6841   1.00000 
    6851   1.00000 
    6861   1.00000 
    6871   1.00000 
    6881   1.00000 
    6891   1.00000 
    6901   1.00000 
    6911   1.00000 
    6921   1.00000 
    6931   1.00000 
    6941   1.00000 
    6951   1.00000 
    6961   1.00000 
    6971   1.00000 
    6981   1.00000 
    6991   1.00000 
    7001   1.00000 
    7011   1.00000 
    7021   1.00000 
    7031   1.00000 
    7041   1.00000 
    7051   1.00000 
    7061   1.00000 
    7071   1.00000 
    7081   1.00000 
    7091   1.00000 
    7101   1.00000 
    7111   1.00000 
    7121   1.00000 
    7131   1.00000 
    7141   1.00000 
    7151   1.00000 
    7161   1.00000 
    7171   1.00000 
    7181   1.00000 
    7191   1.00000 
    7201   1.00000 
    7211   1.00000 
    7221   1.00000 
    7231   1.00000 
    7241   1.00000 
    7251   1.00000 
    7261   1.00000 
    7271   1.00000 
    7281   1.00000 
    7291   1.00000 
    7301   1.00000 
    7311   1.00000 
    7321   1.00000 
    7331   1.00000 
    7341   1.00000 
    7351   1.00000 
    7361   1.00000 
    7371   1.00000 
    7381   1.00000 
    7391   1.00000 
    7401   1.00000 
    7411   1.00000 
    7421   1.00000 
    7431   1.00000 
    7441   1.00000 
    7451   1.00000 
    7461   1.00000 
    7471   1.00000 
    7481   1.00000 
    7491   1.00000 
    7501   1.00000 
    7511   1.00000 
    7521   1.00000 
    7531   1.00000 
    7541   1.00000 
    7551   1.00000 
    7561   1.00000 
    7571   1.00000 
    7581   1.00000 
    7591   1.00000 
    7601   1.00000 
    7611   1.00000 
    7621   1.00000 
    7631   1.00000 
    7641   1.00000 
    7651   1.00000 
    7661   1.00000 
    7671   1.00000 
    7681   1.00000 
    7691   1.00000 
    7701   1.00000 
    7711   1.00000 
    7721   1.00000 
    7731   1.00000 
    7741   1.00000 
    7751   1.00000 
    7761   1.00000 
    7771   1.00000 
    7781   1.00000 
    7791   1.00000 
    7801   1.00000 
    7811   1.00000 
    7821   1.00000 
    7831   1.00000 
    7841   1.00000 
    7851   1.00000 
    7861   1.00000 
    7871   1.00000 
    7881   1.00000 
    7891   1.00000 
    7901   1.00000 
    7911   1.00000 
    7921   1.00000 
    7931   1.00000 
    7941   1.00000 
    7951   1.00000 
    7961   1.00000 
    7971   1.00000 
    7981   1.00000 
    7991   1.00000 
    8001   1.00000 
    8011   1.00000 
    8021   1.00000 
    8031   1.00000 
    8041   1.00000 
    8051   1.00000 
    8061   1.00000 
    8071   1.00000 
    8081   1.00000 
    8091   1.00000 
    8101   1.00000 
    8111   1.00000 
    8121   1.00000 
    8131   1.00000 
    8141   1.00000 
    8151   1.00000 
    8161   1.00000 
    8171   1.00000 
    8181   1.00000 
    8191   1.00000 
    8201   1.00000 
    8211   1.00000 
    8221   1.00000 
    8231   1.00000 
    8241   1.00000 
    8251   1.00000 
    8261   1.00000 
    8271   1.00000 
    8281   1.00000 
    8291   1.00000 
    8301   1.00000 
    8311   1.00000 
    8321   1.00000 
    8331   1.00000 
    8341   1.00000 
    8351   1.00000 
    8361   1.00000 
    8371   1.00000 
    8381   1.00000 
    8391   1.00000 
    8401   1.00000 
    8411   1.00000 
    8421   1.00000 
    8431   1.00000 
    8441   1.00000 
    8451   1.00000 
    8461   1.00000 
    8471   1.00000 
    8481   1.00000 
    8491   1.00000 
    8501   1.00000 
    8511   1.00000 
    8521   1.00000 
    8531   1.00000 
    8541   1.00000 
    8551   1.00000 
    8561   1.00000 
    8571   1.00000 
    8581   1.00000 
    8591   1.00000 
    8601   1.00000 
    8611   1.00000 
    8621   1.00000 
    8631   1.00000 
    8641   1.00000 
    8651   1.00000 
    8661   1.00000 
    8671   1.00000 
    8681   1.00000 
    8691   1.00000 
    8701   1.00000 
    8711   1.00000 
    8721   1.00000 
    8731   1.00000 
    8741   1.00000 
    8751   1.00000 
    8761   1.00000 
    8771   1.00000 
    8781   1.00000 
    8791   1.00000 
    8801   1.00000 
    8811   1.00000 
    8821   1.00000 
    8831   1.00000 
    8841   1.00000 
    8851   1.00000 
    8861   1.00000 
    8871   1.00000 
    8881   1.00000 
    8891   1.00000 
    8901   1.00000 
    8911   1.00000 
    8921   1.00000 
    8931   1.00000 
    8941   1.00000 
    8951   1.00000 
    8961   1.00000 
    8971   1.00000 
    8981   1.00000 
    8991   1.00000 
    9001   1.00000 
    9011   1.00000 
    9021   1.00000 
    9031   1.00000 
    9041   1.00000 
    9051   1.00000 
    9061   1.00000 
    9071   1.00000 
    9081   1.00000 
    9091   1.00000 
    9101   1.00000 
    9111   1.00000 
    9121   1.00000 
    9131   1.00000 
    9141   1.00000 
    9151   1.00000 
    9161   1.00000 
    9171   1.00000 
    9181   1.00000 
    9191   1.00000 
    9201   1.00000 
    9211   1.00000 
    9221   1.00000 
    9231   1.00000 
    9241   1.00000 
    9251   1.00000 
    9261   1.00000 
    9271   1.00000 
    9281   1.00000 
    9291   1.00000 
    9301   1.00000 
    9311   1.00000 
    9321   1.00000 
    9331   1.00000 
    9341   1.00000 
    9351   1.00000 
    9361   1.00000 
    9371   1.00000 
    9381   1.00000 
    9391   1.00000 
    9401   1.00000 
    9411   1.00000 
    9421   1.00000 
    9431   1.00000 
    9441   1.00000 
    9451   1.00000 
    9461   1.00000 
    9471   1.00000 
    9481   1.00000 
    9491   1.00000 
    9501   1.00000 
    9511   1.00000 
    9521   1.00000 
    9531   1.00000 
    9541   1.00000 
    9551   1.00000 
    9561   1.00000 
    9571   1.00000 
    9581   1.00000 
    9591   1.00000 
    9601   1.00000 
    9611   1.00000 
    9621   1.00000 
    9631   1.00000 
    9641   1.00000 
    9651   1.00000 
    9661   1.00000 
    9671   1.00000 
    9681   1.00000 
    9691   1.00000 
    9701   1.00000 
    9711   1.00000 
    9721   1.00000 
    9731   1.00000 
    9741   1.00000 
    9751   1.00000 
    9761   1.00000 
    9771   1.00000 
    9781   1.00000 
    9791   1.00000 
    9801   1.00000 
    9811   1.00000 
    9821   1.00000 
    9831   1.00000 
    9841   1.00000 
    9851   1.00000 
    9861   1.00000 
    9871   1.00000 
    9881   1.00000 
    9891   1.00000 
    9901   1.00000 
    9911   1.00000 
    9921   1.00000 
    9931   1.00000 
    9941   1.00000 
    9951   1.00000 
    9961   1.00000 
    9971   1.00000 
    9981   1.00000 
    9991   1.00000 
   10001   1.00000 
   10011   1.00000 
   10021   1.00000 
   10031   1.00000 
   10041   1.00000 
   10051   1.00000 
   10061   1.00000 
   10071   1.00000 
   10081   1.00000 
   10091   1.00000 
   10101   1.00000 
   10111   1.00000 
   10121   1.00000 
   10131   1.00000 
   10141   1.00000 
   10151   1.00000 
   10161   1.00000 
   10171   1.00000 
   10181   1.00000 
   10191   1.00000 
   10201   1.00000 
   10211   1.00000 
   10221   1.00000 
   10231   1.00000 
   10241   1.00000 
   10251   1.00000 
   10261   1.00000 
   10271   1.00000 
   10281   1.00000 
   10291   1.00000 
   10301   1.00000 
   10311   1.00000 
   10321   1.00000 
   10331   1.00000 
   10341   1.00000 
   10351   1.00000 
   10361   1.00000 
   10371   1.00000 
   10381   1.00000 
   10391   1.00000 
   10401   1.00000 
   10411   1.00000 
   10421   1.00000 
   10431   1.00000 
   10441   1.00000 
   10451   1.00000 
   10461   1.00000 
   10471   1.00000 
   10481   1.00000 
   10491   1.00000 
   10501   1.00000 
   10511   1.00000 
   10521   1.00000 
   10531   1.00000 
   10541   1.00000 
   10551   1.00000 
   10561   1.00000 
   10571   1.00000 
   10581   1.00000 
   10591   1.00000 
   10601   1.00000 
   10611   1.00000 
   10621   1.00000 
   10631   1.00000 
   10641   1.00000 
   10651   1.00000 
   10661   1.00000 
   10671   1.00000 
   10681   1.00000 
   10691   1.00000 
   10701   1.00000 
   10711   1.00000 
   10721   1.00000 
   10731   1.00000 
   10741   1.00000 
   10751   1.00000 
   10761   1.00000 
   10771   1.00000 
   10781   1.00000 
   10791   1.00000 
   10801   1.00000 
   10811   1.00000 
   10821   1.00000 
   10831   1.00000 
   10841   1.00000 
   10851   1.00000 
   10861   1.00000 
   10871   1.00000 
   10881   1.00000 
   10891   1.00000 
   10901   1.00000 
   10911   1.00000 
   10921   1.00000 
   10931   1.00000 
   10941   1.00000 
   10951   1.00000 
   10961   1.00000 
   10971   1.00000 
   10981   1.00000 
   10991   1.00000 
   11001   1.00000 
   11011   1.00000 
   11021   1.00000 
   11031   1.00000 
   11041   1.00000 
   11051   1.00000 
   11061   1.00000 
   11071   1.00000 
   11081   1.00000 
   11091   1.00000 
   11101   1.00000 
   11111   1.00000 
   11121   1.00000 
   11131   1.00000 
   11141   1.00000 
   11151   1.00000 
   11161   1.00000 
   11171   1.00000 
   11181   1.00000 
   11191   1.00000 
   11201   1.00000 
   11211   1.00000 
   11221   1.00000 
   11231   1.00000 
   11241   1.00000 
   11251   1.00000 
   11261   1.00000 
   11271   1.00000 
   11281   1.00000 
   11291   1.00000 
   11301   1.00000 
   11311   1.00000 
   11321   1.00000 
   11331   1.00000 
   11341   1.00000 
   11351   1.00000 
   11361   1.00000 
   11371   1.00000 
   11381   1.00000 
   11391   1.00000 
   11401   1.00000 
   11411   1.00000 
   11421   1.00000 
   11431   1.00000 
   11441   1.00000 
   11451   1.00000 
   11461   1.00000 
   11471   1.00000 
   11481   1.00000 
   11491   1.00000 
   11501   1.00000 
   11511   1.00000 
   11521   1.00000 
   11531   1.00000 
   11541   1.00000 
   11551   1.00000 
   11561   1.00000 
   11571   1.00000 
   11581   1.00000 
   11591   1.00000 
   11601   1.00000 
   11611   1.00000 
   11621   1.00000 
   11631   1.00000 
   11641   1.00000 
   11651   1.00000 
   11661   1.00000 
   11671   1.00000 
   11681   1.00000 
   11691   1.00000 
   11701   1.00000 
   11711   1.00000 
   11721   1.00000 
   11731   1.00000 
   11741   1.00000 
   11751   1.00000 
   11761   1.00000 
   11771   1.00000 
   11781   1.00000 
   11791   1.00000 
   11801   1.00000 
   11811   1.00000 
   11821   1.00000 
   11831   1.00000 
   11841   1.00000 
   11851   1.00000 
   11861   1.00000 
   11871   1.00000 
   11881   1.00000 
   11891   1.00000 
   11901   1.00000 
   11911   1.00000 
   11921   1.00000 
   11931   1.00000 
   11941   1.00000 
   11951   1.00000 
   11961   1.00000 
   11971   1.00000 
   11981   1.00000 
   11991   1.00000 
   12001   1.00000 
   12011   1.00000 
   12021   1.00000 
   12031   1.00000 
   12041   1.00000 
   12051   1.00000 
   12061   1.00000 
   12071   1.00000 
   12081   1.00000 
   12091   1.00000 
   12101   1.00000 
   12111   1.00000 
   12121   1.00000 
   12131   1.00000 
   12141   1.00000 
   12151   1.00000 
   12161   1.00000 
   12171   1.00000 
   12181   1.00000 
   12191   1.00000 
   12201   1.00000 
   12211   1.00000 
   12221   1.00000 
   12231   1.00000 
   12241   1.00000 
   12251   1.00000 
   12261   1.00000 
   12271   1.00000 
   12281   1.00000 
   12291   1.00000 
   12301   1.00000 
   12311   1.00000 
   12321   1.00000 
   12331   1.00000 
   12341   1.00000 
   12351   1.00000 
   12361   1.00000 
   12371   1.00000 
   12381   1.00000 
   12391   1.00000 
   12401   1.00000 
   12411   1.00000 
   12421   1.00000 
   12431   1.00000 
   12441   1.00000 
   12451   1.00000 
   12461   1.00000 
   12471   1.00000 
   12481   1.00000 
   12491   1.00000 
   12501   1.00000 
   12511   1.00000 
   12521   1.00000 
   12531   1.00000 
   12541   1.00000 
   12551   1.00000 
   12561   1.00000 
   12571   1.00000 
   12581   1.00000 
   12591   1.00000 
   12601   1.00000 
   12611   1.00000 
   12621   1.00000 
   12631   1.00000 
   12641   1.00000 
   12651   1.00000 
   12661   1.00000 
   12671   1.00000 
   12681   1.00000 
   12691   1.00000 
   12701   1.00000 
   12711   1.00000 
   12721   1.00000 
   12731   1.00000 
   12741   1.00000 
   12751   1.00000 
   12761   1.00000 
   12771   1.00000 
   12781   1.00000 
   12791   1.00000 
   12801   1.00000 
   12811   1.00000 
   12821   1.00000 
   12831   1.00000 
   12841   1.00000 
   12851   1.00000 
   12861   1.00000 
   12871   1.00000 
   12881   1.00000 
   12891   1.00000 
   12901   1.00000 
   12911   1.00000 
   12921   1.00000 
   12931   1.00000 
   12941   1.00000 
   12951   1.00000 
   12961   1.00000 
   12971   1.00000 
   12981   1.00000 
   12991   1.00000 
   13001   1.00000 
   13011   1.00000 
   13021   1.00000 
   13031   1.00000 
   13041   1.00000 
   13051   1.00000 
   13061   1.00000 
   13071   1.00000 
   13081   1.00000 
   13091   1.00000 
   13101   1.00000 
   13111   1.00000 
   13121   1.00000 
   13131   1.00000 
   13141   1.00000 
   13151   1.00000 
   13161   1.00000 
   13171   1.00000 
   13181   1.00000 
   13191   1.00000 
   13201   1.00000 
   13211   1.00000 
   13221   1.00000 
   13231   1.00000 
   13241   1.00000 
   13251   1.00000 
   13261   1.00000 
   13271   1.00000 
   13281   1.00000 
   13291   1.00000 
   13301   1.00000 
   13311   1.00000 
   13321   1.00000 
   13331   1.00000 
   13341   1.00000 
   13351   1.00000 
   13361   1.00000 
   13371   1.00000 
   13381   1.00000 
   13391   1.00000 
   13401   1.00000 
   13411   1.00000 
   13421   1.00000 
   13431   1.00000 
   13441   1.00000 
   13451   1.00000 
   13461   1.00000 
   13471   1.00000 
   13481   1.00000 
   13491   1.00000 
   13501   1.00000 
   13511   1.00000 
   13521   1.00000 
   13531   1.00000 
   13541   1.00000 
   13551   1.00000 
   13561   1.00000 
   13571   1.00000 
   13581   1.00000 
   13591   1.00000 
   13601   1.00000 
   13611   1.00000 
   13621   1.00000 
   13631   1.00000 
   13641   1.00000 
   13651   1.00000 
   13661   1.00000 
   13671   1.00000 
   13681   1.00000 
   13691   1.00000 
   13701   1.00000 
   13711   1.00000 
   13721   1.00000 
   13731   1.00000 
   13741   1.00000 
   13751   1.00000 
   13761   1.00000 
   13771   1.00000 
   13781   1.00000 
   13791   1.00000 
   13801   1.00000 
   13811   1.00000 
   13821   1.00000 
   13831   1.00000 
   13841   1.00000 
   13851   1.00000 
   13861   1.00000 
   13871   1.00000 
   13881   1.00000 
   13891   1.00000 
   13901   1.00000 
   13911   1.00000 
   13921   1.00000 
   13931   1.00000 
   13941   1.00000 
   13951   1.00000 
   13961   1.00000 
   13971   1.00000 
   13981   1.00000 
   13991   1.00000 
   14001   1.00000 
   14011   1.00000 
   14021   1.00000 
   14031   1.00000 
   14041   1.00000 
   14051   1.00000 
   14061   1.00000 
   14071   1.00000 
   14081   1.00000 
   14091   1.00000 
   14101   1.00000 
   14111   1.00000 
   14121   1.00000 
   14131   1.00000 
   14141   1.00000 
   14151   1.00000 
   14161   1.00000 
   14171   1.00000 
   14181   1.00000 
   14191   1.00000 
   14201   1.00000 
   14211   1.00000 
   14221   1.00000 
   14231   1.00000 
   14241   1.00000 
   14251   1.00000 
   14261   1.00000 
   14271   1.00000 
   14281   1.00000 
   14291   1.00000 
   14301   1.00000 
   14311   1.00000 
   14321   1.00000 
   14331   1.00000 
   14341   1.00000 
   14351   1.00000 
   14361   1.00000 
   14371   1.00000 
   14381   1.00000 
   14391   1.00000 
   14401   1.00000 
   14411   1.00000 
   14421   1.00000 
   14431   1.00000 
   14441   1.00000 
   14451   1.00000 
   14461   1.00000 
   14471   1.00000 
   14481   1.00000 
   14491   1.00000 
   14501   1.00000 
   14511   1.00000 
   14521   1.00000 
   14531   1.00000 
   14541   1.00000 
   14551   1.00000 
   14561   1.00000 
   14571   1.00000 
   14581   1.00000 
   14591   1.00000 
   14601   1.00000 
   14611   1.00000 
   14621   1.00000 
   14631   1.00000 
   14641   1.00000 
   14651   1.00000 
   14661   1.00000 
   14671   1.00000 
   14681   1.00000 
   14691   1.00000 
   14701   1.00000 
   14711   1.00000 
   14721   1.00000 
   14731   1.00000 
   14741   1.00000 
   14751   1.00000 
   14761   1.00000 
   14771   1.00000 
   14781   1.00000 
   14791   1.00000 
   14801   1.00000 
   14811   1.00000 
   14821   1.00000 
   14831   1.00000 
   14841   1.00000 
   14851   1.00000 
   14861   1.00000 
   14871   1.00000 
   14881   1.00000 
   14891   1.00000 
   14901   1.00000 
   14911   1.00000 
   14921   1.00000 
   14931   1.00000 
   14941   1.00000 
   14951   1.00000 
   14961   1.00000 
   14971   1.00000 
   14981   1.00000 
   14991   1.00000 
   15001   1.00000 
   15011   1.00000 
   15021   1.00000 
   15031   1.00000 
   15041   1.00000 
   15051   1.00000 
   15061   1.00000 
   15071   1.00000 
   15081   1.00000 
   15091   1.00000 
   15101   1.00000 
   15111   1.00000 
   15121   1.00000 
   15131   1.00000 
   15141   1.00000 
   15151   1.00000 
   15161   1.00000 
   15171   1.00000 
   15181   1.00000 
   15191   1.00000 
   15201   1.00000 
   15211   1.00000 
   15221   1.00000 
   15231   1.00000 
   15241   1.00000 
   15251   1.00000 
   15261   1.00000 
   15271   1.00000 
   15281   1.00000 
   15291   1.00000 
   15301   1.00000 
   15311   1.00000 
   15321   1.00000 
   15331   1.00000 
   15341   1.00000 
   15351   1.00000 
   15361   1.00000 
   15371   1.00000 
   15381   1.00000 
   15391   1.00000 
   15401   1.00000 
   15411   1.00000 
   15421   1.00000 
   15431   1.00000 
   15441   1.00000 
   15451   1.00000 
   15461   1.00000 
   15471   1.00000 
   15481   1.00000 
   15491   1.00000 
   15501   1.00000 
   15511   1.00000 
   15521   1.00000 
   15531   1.00000 
   15541   1.00000 
   15551   1.00000 
   15561   1.00000 
   15571   1.00000 
   15581   1.00000 
   15591   1.00000 
   15601   1.00000 
   15611   1.00000 
   15621   1.00000 
   15631   1.00000 
   15641   1.00000 
   15651   1.00000 
   15661   1.00000 
   15671   1.00000 
   15681   1.00000 
   15691   1.00000 
   15701   1.00000 
   15711   1.00000 
   15721   1.00000 
   15731   1.00000 
   15741   1.00000 
   15751   1.00000 
   15761   1.00000 
   15771   1.00000 
   15781   1.00000 
   15791   1.00000 
   15801   1.00000 
   15811   1.00000 
   15821   1.00000 
   15831   1.00000 
   15841   1.00000 
   15851   1.00000 
   15861   1.00000 
   15871   1.00000 
   15881   1.00000 
   15891   1.00000 
   15901   1.00000 
   15911   1.00000 
   15921   1.00000 
   15931   1.00000 
   15941   1.00000 
   15951   1.00000 
   15961   1.00000 
   15971   1.00000 
   15981   1.00000 
   15991   1.00000 
   16001   1.00000 
   16011   1.00000 
   16021   1.00000 
   16031   1.00000 
   16041   1.00000 
   16051   1.00000 
   16061   1.00000 
   16071   1.00000 
   16081   1.00000 
   16091   1.00000 
   16101   1.00000 
   16111   1.00000 
   16121   1.00000 
   16131   1.00000 
   16141   1.00000 
   16151   1.00000 
   16161   1.00000 
   16171   1.00000 
   16181   1.00000 
   16191   1.00000 
   16201   1.00000 
   16211   1.00000 
   16221   1.00000 
   16231   1.00000 
   16241   1.00000 
   16251   1.00000 
   16261   1.00000 
   16271   1.00000 
   16281   1.00000 
   16291   1.00000 
   16301   1.00000 
   16311   1.00000 
   16321   1.00000 
   16331   1.00000 
   16341   1.00000 
   16351   1.00000 
   16361   1.00000 
   16371   1.00000 
   16381   1.00000 
   16391   1.00000 
   16401   1.00000 
   16411   1.00000 
   16421   1.00000 
   16431   1.00000 
   16441   1.00000 
   16451   1.00000 
   16461   1.00000 
   16471   1.00000 
   16481   1.00000 
   16491   1.00000 
   16501   1.00000 
   16511   1.00000 
   16521   1.00000 
   16531   1.00000 
   16541   1.00000 
   16551   1.00000 
   16561   1.00000 
   16571   1.00000 
   16581   1.00000 
   16591   1.00000 
   16601   1.00000 
   16611   1.00000 
   16621   1.00000 
   16631   1.00000 
   16641   1.00000 
   16651   1.00000 
   16661   1.00000 
   16671   1.00000 
   16681   1.00000 
   16691   1.00000 
   16701   1.00000 
   16711   1.00000 
   16721   1.00000 
   16731   1.00000 
   16741   1.00000 
   16751   1.00000 
   16761   1.00000 
   16771   1.00000 
   16781   1.00000 
   16791   1.00000 
   16801   1.00000 
   16811   1.00000 
   16821   1.00000 
   16831   1.00000 
   16841   1.00000 
   16851   1.00000 
   16861   1.00000 
   16871   1.00000 
   16881   1.00000 
   16891   1.00000 
   16901   1.00000 
   16911   1.00000 
   16921   1.00000 
   16931   1.00000 
   16941   1.00000 
   16951   1.00000 
   16961   1.00000 
   16971   1.00000 
   16981   1.00000 
   16991   1.00000 
   17001   1.00000 
   17011   1.00000 
   17021   1.00000 
   17031   1.00000 
   17041   1.00000 
   17051   1.00000 
   17061   1.00000 
   17071   1.00000 
   17081   1.00000 
   17091   1.00000 
   17101   1.00000 
   17111   1.00000 
   17121   1.00000 
   17131   1.00000 
   17141   1.00000 
   17151   1.00000 
   17161   1.00000 
   17171   1.00000 
   17181   1.00000 
   17191   1.00000 
   17201   1.00000 
   17211   1.00000 
   17221   1.00000 
   17231   1.00000 
   17241   1.00000 
   17251   1.00000 
   17261   1.00000 
   17271   1.00000 
   17281   1.00000 
   17291   1.00000 
   17301   1.00000 
   17311   1.00000 
   17321   1.00000 
   17331   1.00000 
   17341   1.00000 
   17351   1.00000 
   17361   1.00000 
   17371   1.00000 
   17381   1.00000 
   17391   1.00000 
   17401   1.00000 
   17411   1.00000 
   17421   1.00000 
   17431   1.00000 
   17441   1.00000 
   17451   1.00000 
   17461   1.00000 
   17471   1.00000 
   17481   1.00000 
   17491   1.00000 
   17501   1.00000 
   17511   1.00000 
   17521   1.00000 
   17531   1.00000 
   17541   1.00000 
   17551   1.00000 
   17561   1.00000 
   17571   1.00000 
   17581   1.00000 
   17591   1.00000 
   17601   1.00000 
   17611   1.00000 
   17621   1.00000 
   17631   1.00000 
   17641   1.00000 
   17651   1.00000 
   17661   1.00000 
   17671   1.00000 
   17681   1.00000 
   17691   1.00000 
   17701   1.00000 
   17711   1.00000 
   17721   1.00000 
   17731   1.00000 
   17741   1.00000 
   17751   1.00000 
   17761   1.00000 
   17771   1.00000 
   17781   1.00000 
   17791   1.00000 
   17801   1.00000 
   17811   1.00000 
   17821   1.00000 
   17831   1.00000 
   17841   1.00000 
   17851   1.00000 
   17861   1.00000 
   17871   1.00000 
   17881   1.00000 
   17891   1.00000 
   17901   1.00000 
   17911   1.00000 
   17921   1.00000 
   17931   1.00000 
   17941   1.00000 
   17951   1.00000 
   17961   1.00000 
   17971   1.00000 
   17981   1.00000 
   17991   1.00000 
   18001   1.00000 
   18011   1.00000 
   18021   1.00000 
   18031   1.00000 
   18041   1.00000 
   18051   1.00000 
   18061   1.00000 
   18071   1.00000 
   18081   1.00000 
   18091   1.00000 
   18101   1.00000 
   18111   1.00000 
   18121   1.00000 
   18131   1.00000 
   18141   1.00000 
   18151   1.00000 
   18161   1.00000 
   18171   1.00000 
   18181   1.00000 
   18191   1.00000 
   18201   1.00000 
   18211   1.00000 
   18221   1.00000 
   18231   1.00000 
   18241   1.00000 
   18251   1.00000 
   18261   1.00000 
   18271   1.00000 
   18281   1.00000 
   18291   1.00000 
   18301   1.00000 
   18311   1.00000 
   18321   1.00000 
   18331   1.00000 
   18341   1.00000 
   18351   1.00000 
   18361   1.00000 
   18371   1.00000 
   18381   1.00000 
   18391   1.00000 
   18401   1.00000 
   18411   1.00000 
   18421   1.00000 
   18431   1.00000 
   18441   1.00000 
   18451   1.00000 
   18461   1.00000 
   18471   1.00000 
   18481   1.00000 
   18491   1.00000 
   18501   1.00000 
   18511   1.00000 
   18521   1.00000 
   18531   1.00000 
   18541   1.00000 
   18551   1.00000 
   18561   1.00000 
   18571   1.00000 
   18581   1.00000 
   18591   1.00000 
   18601   1.00000 
   18611   1.00000 
   18621   1.00000 
   18631   1.00000 
   18641   1.00000 
   18651   1.00000 
   18661   1.00000 
   18671   1.00000 
   18681   1.00000 
   18691   1.00000 
   18701   1.00000 
   18711   1.00000 
   18721   1.00000 
   18731   1.00000 
   18741   1.00000 
   18751   1.00000 
   18761   1.00000 
   18771   1.00000 
   18781   1.00000 
   18791   1.00000 
   18801   1.00000 
   18811   1.00000 
   18821   1.00000 
   18831   1.00000 
   18841   1.00000 
   18851   1.00000 
   18861   1.00000 
   18871   1.00000 
   18881   1.00000 
   18891   1.00000 
   18901   1.00000 
   18911   1.00000 
   18921   1.00000 
   18931   1.00000 
   18941   1.00000 
   18951   1.00000 
   18961   1.00000 
   18971   1.00000 
   18981   1.00000 
   18991   1.00000 
   19001   1.00000 
   19011   1.00000 
   19021   1.00000 
   19031   1.00000 
   19041   1.00000 
   19051   1.00000 
   19061   1.00000 
   19071   1.00000 
   19081   1.00000 
   19091   1.00000 
   19101   1.00000 
   19111   1.00000 
   19121   1.00000 
   19131   1.00000 
   19141   1.00000 
   19151   1.00000 
   19161   1.00000 
   19171   1.00000 
   19181   1.00000 
   19191   1.00000 
   19201   1.00000 
   19211   1.00000 
   19221   1.00000 
   19231   1.00000 
   19241   1.00000 
   19251   1.00000 
   19261   1.00000 
   19271   1.00000 
   19281   1.00000 
   19291   1.00000 
   19301   1.00000 
   19311   1.00000 
   19321   1.00000 
   19331   1.00000 
   19341   1.00000 
   19351   1.00000 
   19361   1.00000 
   19371   1.00000 
   19381   1.00000 
   19391   1.00000 
   19401   1.00000 
   19411   1.00000 
   19421   1.00000 
   19431   1.00000 
   19441   1.00000 
   19451   1.00000 
   19461   1.00000 
   19471   1.00000 
   19481   1.00000 
   19491   1.00000 
   19501   1.00000 
   19511   1.00000 
   19521   1.00000 
   19531   1.00000 
   19541   1.00000 
   19551   1.00000 
   19561   1.00000 
   19571   1.00000 
   19581   1.00000 
   19591   1.00000 
   19601   1.00000 
   19611   1.00000 
   19621   1.00000 
   19631   1.00000 
   19641   1.00000 
   19651   1.00000 
   19661   1.00000 
   19671   1.00000 
   19681   1.00000 
   19691   1.00000 
   19701   1.00000 
   19711   1.00000 
   19721   1.00000 
   19731   1.00000 
   19741   1.00000 
   19751   1.00000 
   19761   1.00000 
   19771   1.00000 
   19781   1.00000 
   19791   1.00000 
   19801   1.00000 
   19811   1.00000 
   19821   1.00000 
   19831   1.00000 
   19841   1.00000 
   19851   1.00000 
   19861   1.00000 
   19871   1.00000 
   19881   1.00000 
   19891   1.00000 
   19901   1.00000 
   19911   1.00000 
   19921   1.00000 
   19931   1.00000 
   19941   1.00000 
   19951   1.00000 
   19961   1.00000 
   19971   1.00000 
   19981   1.00000 
   19991   1.00000 
   20001   1.00000 
   20011   1.00000 
   20021   1.00000 
   20031   1.00000 
   20041   1.00000 
   20051   1.00000 
   20061   1.00000 
   20071   1.00000 
   20081   1.00000 
   20091   1.00000 
   20101   1.00000 
   20111   1.00000 
   20121   1.00000 
   20131   1.00000 
   20141   1.00000 
   20151   1.00000 
   20161   1.00000 
   20171   1.00000 
   20181   1.00000 
   20191   1.00000 
   20201   1.00000 
   20211   1.00000 
   20221   1.00000 
   20231   1.00000 
   20241   1.00000 
   20251   1.00000 
   20261   1.00000 
   20271   1.00000 
   20281   1.00000 
   20291   1.00000 
   20301   1.00000 
   20311   1.00000 
   20321   1.00000 
   20331   1.00000 
   20341   1.00000 
   20351   1.00000 
   20361   1.00000 
   20371   1.00000 
   20381   1.00000 
   20391   1.00000 
   20401   1.00000 
   20411   1.00000 
   20421   1.00000 
   20431   1.00000 
   20441   1.00000 
   20451   1.00000 
   20461   1.00000 
   20471   1.00000 
   20481   1.00000 
   20491   1.00000 
   20501   1.00000 
   20511   1.00000 
   20521   1.00000 
   20531   1.00000 
   20541   1.00000 
   20551   1.00000 
   20561   1.00000 
   20571   1.00000 
   20581   1.00000 
   20591   1.00000 
   20601   1.00000 
   20611   1.00000 
   20621   1.00000 
   20631   1.00000 
   20641   1.00000 
   20651   1.00000 
   20661   1.00000 
   20671   1.00000 
   20681   1.00000 
   20691   1.00000 
   20701   1.00000 
   20711   1.00000 
   20721   1.00000 
   20731   1.00000 
   20741   1.00000 
   20751   1.00000 
   20761   1.00000 
   20771   1.00000 
   20781   1.00000 
   20791   1.00000 
   20801   1.00000 
   20811   1.00000 
   20821   1.00000 
   20831   1.00000 
   20841   1.00000 
   20851   1.00000 
   20861   1.00000 
   20871   1.00000 
   20881   1.00000 
   20891   1.00000 
   20901   1.00000 
   20911   1.00000 
   20921   1.00000 
   20931   1.00000 
   20941   1.00000 
   20951   1.00000 
   20961   1.00000 
   20971   1.00000 
   20981   1.00000 
   20991   1.00000 
   21001   1.00000 
   21011   1.00000 
   21021   1.00000 
   21031   1.00000 
   21041   1.00000 
   21051   1.00000 
   21061   1.00000 
   21071   1.00000 
   21081   1.00000 
   21091   1.00000 
   21101   1.00000 
   21111   1.00000 
   21121   1.00000 
   21131   1.00000 
   21141   1.00000 
   21151   1.00000 
   21161   1.00000 
   21171   1.00000 
   21181   1.00000 
   21191   1.00000 
   21201   1.00000 
   21211   1.00000 
   21221   1.00000 
   21231   1.00000 
   21241   1.00000 
   21251   1.00000 
   21261   1.00000 
   21271   1.00000 
   21281   1.00000 
   21291   1.00000 
   21301   1.00000 
   21311   1.00000 
   21321   1.00000 
   21331   1.00000 
   21341   1.00000 
   21351   1.00000 
   21361   1.00000 
   21371   1.00000 
   21381   1.00000 
   21391   1.00000 
   21401   1.00000 
   21411   1.00000 
   21421   1.00000 
   21431   1.00000 
   21441   1.00000 
   21451   1.00000 
   21461   1.00000 
   21471   1.00000 
   21481   1.00000 
   21491   1.00000 
   21501   1.00000 
   21511   1.00000 
   21521   1.00000 
   21531   1.00000 
   21541   1.00000 
   21551   1.00000 
   21561   1.00000 
   21571   1.00000 
   21581   1.00000 
   21591   1.00000 
   21601   1.00000 
   21611   1.00000 
   21621   1.00000 
   21631   1.00000 
   21641   1.00000 
   21651   1.00000 
   21661   1.00000 
   21671   1.00000 
   21681   1.00000 
   21691   1.00000 
   21701   1.00000 
   21711   1.00000 
   21721   1.00000 
   21731   1.00000 
   21741   1.00000 
   21751   1.00000 
   21761   1.00000 
   21771   1.00000 
   21781   1.00000 
   21791   1.00000 
   21801   1.00000 
   21811   1.00000 
   21821   1.00000 
   21831   1.00000 
   21841   1.00000 
   21851   1.00000 
   21861   1.00000 
   21871   1.00000 
   21881   1.00000 
   21891   1.00000 
   21901   1.00000 
   21911   1.00000 
   21921   1.00000 
   21931   1.00000 
   21941   1.00000 
   21951   1.00000 
   21961   1.00000 
   21971   1.00000 
   21981   1.00000 
   21991   1.00000 
   22001   1.00000 
   22011   1.00000 
   22021   1.00000 
   22031   1.00000 
   22041   1.00000 
   22051   1.00000 
   22061   1.00000 
   22071   1.00000 
   22081   1.00000 
   22091   1.00000 
   22101   1.00000 
   22111   1.00000 
   22121   1.00000 
   22131   1.00000 
   22141   1.00000 
   22151   1.00000 
   22161   1.00000 
   22171   1.00000 
   22181   1.00000 
   22191   1.00000 
   22201   1.00000 
   22211   1.00000 
   22221   1.00000 
   22231   1.00000 
   22241   1.00000 
   22251   1.00000 
   22261   1.00000 
   22271   1.00000 
   22281   1.00000 
   22291   1.00000 
   22301   1.00000 
   22311   1.00000 
   22321   1.00000 
   22331   1.00000 
   22341   1.00000 
   22351   1.00000 
   22361   1.00000 
   22371   1.00000 
   22381   1.00000 
   22391   1.00000 
   22401   1.00000 
   22411   1.00000 
   22421   1.00000 
   22431   1.00000 
   22441   1.00000 
   22451   1.00000 
   22461   1.00000 
   22471   1.00000 
   22481   1.00000 
   22491   1.00000 
   22501   1.00000 
   22511   1.00000 
   22521   1.00000 
   22531   1.00000 
   22541   1.00000 
   22551   1.00000 
   22561   1.00000 
   22571   1.00000 
   22581   1.00000 
   22591   1.00000 
   22601   1.00000 
   22611   1.00000 
   22621   1.00000 
   22631   1.00000 
   22641   1.00000 
   22651   1.00000 
   22661   1.00000 
   22671   1.00000 
   22681   1.00000 
   22691   1.00000 
   22701   1.00000 
   22711   1.00000 
   22721   1.00000 
   22731   1.00000 
   22741   1.00000 
   22751   1.00000 
   22761   1.00000 
   22771   1.00000 
   22781   1.00000 
   22791   1.00000 
   22801   1.00000 
   22811   1.00000 
   22821   1.00000 
   22831   1.00000 
   22841   1.00000 
   22851   1.00000 
   22861   1.00000 
   22871   1.00000 
   22881   1.00000 
   22891   1.00000 
   22901   1.00000 
   22911   1.00000 
   22921   1.00000 
   22931   1.00000 
   22941   1.00000 
   22951   1.00000 
   22961   1.00000 
   22971   1.00000 
   22981   1.00000 
   22991   1.00000 
   23001   1.00000 
   23011   1.00000 
   23021   1.00000 
   23031   1.00000 
   23041   1.00000 
   23051   1.00000 
   23061   1.00000 
   23071   1.00000 
   23081   1.00000 
   23091   1.00000 
   23101   1.00000 
   23111   1.00000 
   23121   1.00000 
   23131   1.00000 
   23141   1.00000 
   23151   1.00000 
   23161   1.00000 
   23171   1.00000 
   23181   1.00000 
   23191   1.00000 
   23201   1.00000 
   23211   1.00000 
   23221   1.00000 
   23231   1.00000 
   23241   1.00000 
   23251   1.00000 
   23261   1.00000 
   23271   1.00000 
   23281   1.00000 
   23291   1.00000 
   23301   1.00000 
   23311   1.00000 
   23321   1.00000 
   23331   1.00000 
   23341   1.00000 
   23351   1.00000 
   23361   1.00000 
   23371   1.00000 
   23381   1.00000 
   23391   1.00000 
   23401   1.00000 
   23411   1.00000 
   23421   1.00000 
   23431   1.00000 
   23441   1.00000 
   23451   1.00000 
   23461   1.00000 
   23471   1.00000 
   23481   1.00000 
   23491   1.00000 
   23501   1.00000 
   23511   1.00000 
   23521   1.00000 
   23531   1.00000 
   23541   1.00000 
   23551   1.00000 
   23561   1.00000 
   23571   1.00000 
   23581   1.00000 
   23591   1.00000 
   23601   1.00000 
   23611   1.00000 
   23621   1.00000 
   23631   1.00000 
   23641   1.00000 
   23651   1.00000 
   23661   1.00000 
   23671   1.00000 
   23681   1.00000 
   23691   1.00000 
   23701   1.00000 
   23711   1.00000 
   23721   1.00000 
   23731   1.00000 
   23741   1.00000 
   23751   1.00000 
   23761   1.00000 
   23771   1.00000 
   23781   1.00000 
   23791   1.00000 
   23801   1.00000 
   23811   1.00000 
   23821   1.00000 
   23831   1.00000 
   23841   1.00000 
   23851   1.00000 
   23861   1.00000 
   23871   1.00000 
   23881   1.00000 
   23891   1.00000 
   23901   1.00000 
   23911   1.00000 
   23921   1.00000 
   23931   1.00000 
   23941   1.00000 
   23951   1.00000 
   23961   1.00000 
   23971   1.00000 
   23981   1.00000 
   23991   1.00000 
   24001   1.00000 
   24011   1.00000 
   24021   1.00000 
   24031   1.00000 
   24041   1.00000 
   24051   1.00000 
   24061   1.00000 
   24071   1.00000 
   24081   1.00000 
   24091   1.00000 
   24101   1.00000 
   24111   1.00000 
   24121   1.00000 
   24131   1.00000 
   24141   1.00000 
   24151   1.00000 
   24161   1.00000 
   24171   1.00000 
   24181   1.00000 
   24191   1.00000 
   24201   1.00000 
   24211   1.00000 
   24221   1.00000 
   24231   1.00000 
   24241   1.00000 
   24251   1.00000 
   24261   1.00000 
   24271   1.00000 
   24281   1.00000 
   24291   1.00000 
   24301   1.00000 
   24311   1.00000 
   24321   1.00000 
   24331   1.00000 
   24341   1.00000 
   24351   1.00000 
   24361   1.00000 
   24371   1.00000 
   24381   1.00000 
   24391   1.00000 
   24401   1.00000 
   24411   1.00000 
   24421   1.00000 
   24431   1.00000 
   24441   1.00000 
   24451   1.00000 
   24461   1.00000 
   24471   1.00000 
   24481   1.00000 
   24491   1.00000 
   24501   1.00000 
   24511   1.00000 
   24521   1.00000 
   24531   1.00000 
   24541   1.00000 
   24551   1.00000 
   24561   1.00000 
   24571   1.00000 
   24581   1.00000 
   24591   1.00000 
   24601   1.00000 
   24611   1.00000 
   24621   1.00000 
   24631   1.00000 
   24641   1.00000 
   24651   1.00000 
   24661   1.00000 
   24671   1.00000 
   24681   1.00000 
   24691   1.00000 
   24701   1.00000 
   24711   1.00000 
   24721   1.00000 
   24731   1.00000 
   24741   1.00000 
   24751   1.00000 
   24761   1.00000 
   24771   1.00000 
   24781   1.00000 
   24791   1.00000 
   24801   1.00000 
   24811   1.00000 
   24821   1.00000 
   24831   1.00000 
   24841   1.00000 
   24851   1.00000 
   24861   1.00000 
   24871   1.00000 
   24881   1.00000 
   24891   1.00000 
   24901   1.00000 
   24911   1.00000 
   24921   1.00000 
   24931   1.00000 
   24941   1.00000 
   24951   1.00000 
   24961   1.00000 
   24971   1.00000 
   24981   1.00000 
   24991   1.00000 
   25001   1.00000 
   25011   1.00000 
   25021   1.00000 
   25031   1.00000 
   25041   1.00000 
   25051   1.00000 
   25061   1.00000 
   25071   1.00000 
   25081   1.00000 
   25091   1.00000 
   25101   1.00000 
   25111   1.00000 
   25121   1.00000 
   25131   1.00000 
   25141   1.00000 
   25151   1.00000 
   25161   1.00000 
   25171   1.00000 
   25181   1.00000 
   25191   1.00000 
   25201   1.00000 
   25211   1.00000 
   25221   1.00000 
   25231   1.00000 
   25241   1.00000 
   25251   1.00000 
   25261   1.00000 
   25271   1.00000 
   25281   1.00000 
   25291   1.00000 
   25301   1.00000 
   25311   1.00000 
   25321   1.00000 
   25331   1.00000 
   25341   1.00000 
   25351   1.00000 
   25361   1.00000 
   25371   1.00000 
   25381   1.00000 
   25391   1.00000 
   25401   1.00000 
   25411   1.00000 
   25421   1.00000 
   25431   1.00000 
   25441   1.00000 
   25451   1.00000 
   25461   1.00000 
   25471   1.00000 
   25481   1.00000 
   25491   1.00000 
   25501   1.00000 
   25511   1.00000 
   25521   1.00000 
   25531   1.00000 
   25541   1.00000 
   25551   1.00000 
   25561   1.00000 
   25571   1.00000 
   25581   1.00000 
   25591   1.00000 
   25601   1.00000 
   25611   1.00000 
   25621   1.00000 
   25631   1.00000 
   25641   1.00000 
   25651   1.00000 
   25661   1.00000 
   25671   1.00000 
   25681   1.00000 
   25691   1.00000 
   25701   1.00000 
   25711   1.00000 
   25721   1.00000 
   25731   1.00000 
   25741   1.00000 
   25751   1.00000 
   25761   1.00000 
   25771   1.00000 
   25781   1.00000 
   25791   1.00000 
   25801   1.00000 
   25811   1.00000 
   25821   1.00000 
   25831   1.00000 
   25841   1.00000 
   25851   1.00000 
   25861   1.00000 
   25871   1.00000 
   25881   1.00000 
   25891   1.00000 
   25901   1.00000 
   25911   1.00000 
   25921   1.00000 
   25931   1.00000 
   25941   1.00000 
   25951   1.00000 
   25961   1.00000 
   25971   1.00000 
   25981   1.00000 
   25991   1.00000 
   26001   1.00000 
   26011   1.00000 
   26021   1.00000 
   26031   1.00000 
   26041   1.00000 
   26051   1.00000 
   26061   1.00000 
   26071   1.00000 
   26081   1.00000 
   26091   1.00000 
   26101   1.00000 
   26111   1.00000 
   26121   1.00000 
   26131   1.00000 
   26141   1.00000 
   26151   1.00000 
   26161   1.00000 
   26171   1.00000 
   26181   1.00000 
   26191   1.00000 
   26201   1.00000 
   26211   1.00000 
   26221   1.00000 
   26231   1.00000 
   26241   1.00000 
   26251   1.00000 
   26261   1.00000 
   26271   1.00000 
   26281   1.00000 
   26291   1.00000 
   26301   1.00000 
   26311   1.00000 
   26321   1.00000 
   26331   1.00000 
   26341   1.00000 
   26351   1.00000 
   26361   1.00000 
   26371   1.00000 
   26381   1.00000 
   26391   1.00000 
   26401   1.00000 
   26411   1.00000 
   26421   1.00000 
   26431   1.00000 
   26441   1.00000 
   26451   1.00000 
   26461   1.00000 
   26471   1.00000 
   26481   1.00000 
   26491   1.00000 
   26501   1.00000 
   26511   1.00000 
   26521   1.00000 
   26531   1.00000 
   26541   1.00000 
   26551   1.00000 
   26561   1.00000 
   26571   1.00000 
   26581   1.00000 
   26591   1.00000 
   26601   1.00000 
   26611   1.00000 
   26621   1.00000 
   26631   1.00000 
   26641   1.00000 
   26651   1.00000 
   26661   1.00000 
   26671   1.00000 
   26681   1.00000 
   26691   1.00000 
   26701   1.00000 
   26711   1.00000 
   26721   1.00000 
   26731   1.00000 
   26741   1.00000 
   26751   1.00000 
   26761   1.00000 
   26771   1.00000 
   26781   1.00000 
   26791   1.00000 
   26801   1.00000 
   26811   1.00000 
   26821   1.00000 
   26831   1.00000 
   26841   1.00000 
   26851   1.00000 
   26861   1.00000 
   26871   1.00000 
   26881   1.00000 
   26891   1.00000 
   26901   1.00000 
   26911   1.00000 
   26921   1.00000 
   26931   1.00000 
   26941   1.00000 
   26951   1.00000 
   26961   1.00000 
   26971   1.00000 
   26981   1.00000 
   26991   1.00000 
   27001   1.00000 
   27011   1.00000 
   27021   1.00000 
   27031   1.00000 
   27041   1.00000 
   27051   1.00000 
   27061   1.00000 
   27071   1.00000 
   27081   1.00000 
   27091   1.00000 
   27101   1.00000 
   27111   1.00000 
   27121   1.00000 
   27131   1.00000 
   27141   1.00000 
   27151   1.00000 
   27161   1.00000 
   27171   1.00000 
   27181   1.00000 
   27191   1.00000 
   27201   1.00000 
   27211   1.00000 
   27221   1.00000 
   27231   1.00000 
   27241   1.00000 
   27251   1.00000 
   27261   1.00000 
   27271   1.00000 
   27281   1.00000 
   27291   1.00000 
   27301   1.00000 
   27311   1.00000 
   27321   1.00000 
   27331   1.00000 
   27341   1.00000 
   27351   1.00000 
   27361   1.00000 
   27371   1.00000 
   27381   1.00000 
   27391   1.00000 
   27401   1.00000 
   27411   1.00000 
   27421   1.00000 
   27431   1.00000 
   27441   1.00000 
   27451   1.00000 
   27461   1.00000 
   27471   1.00000 
   27481   1.00000 
   27491   1.00000 
   27501   1.00000 
   27511   1.00000 
   27521   1.00000 
   27531   1.00000 
   27541   1.00000 
   27551   1.00000 
   27561   1.00000 
   27571   1.00000 
   27581   1.00000 
   27591   1.00000 
   27601   1.00000 
   27611   1.00000 
   27621   1.00000 
   27631   1.00000 
   27641   1.00000 
   27651   1.00000 
   27661   1.00000 
   27671   1.00000 
   27681   1.00000 
   27691   1.00000 
   27701   1.00000 
   27711   1.00000 
   27721   1.00000 
   27731   1.00000 
   27741   1.00000 
   27751   1.00000 
   27761   1.00000 
   27771   1.00000 
   27781   1.00000 
   27791   1.00000 
   27801   1.00000 
   27811   1.00000 
   27821   1.00000 
   27831   1.00000 
   27841   1.00000 
   27851   1.00000 
   27861   1.00000 
   27871   1.00000 
   27881   1.00000 
   27891   1.00000 
   27901   1.00000 
   27911   1.00000 
   27921   1.00000 
   27931   1.00000 
   27941   1.00000 
   27951   1.00000 
   27961   1.00000 
   27971   1.00000 
   27981   1.00000 
   27991   1.00000 
   28001   1.00000 
   28011   1.00000 
   28021   1.00000 
   28031   1.00000 
   28041   1.00000 
   28051   1.00000 
   28061   1.00000 
   28071   1.00000 
   28081   1.00000 
   28091   1.00000 
   28101   1.00000 
   28111   1.00000 
   28121   1.00000 
   28131   1.00000 
   28141   1.00000 
   28151   1.00000 
   28161   1.00000 
   28171   1.00000 
   28181   1.00000 
   28191   1.00000 
   28201   1.00000 
   28211   1.00000 
   28221   1.00000 
   28231   1.00000 
   28241   1.00000 
   28251   1.00000 
   28261   1.00000 
   28271   1.00000 
   28281   1.00000 
   28291   1.00000 
   28301   1.00000 
   28311   1.00000 
   28321   1.00000 
   28331   1.00000 
   28341   1.00000 
   28351   1.00000 
   28361   1.00000 
   28371   1.00000 
   28381   1.00000 
   28391   1.00000 
   28401   1.00000 
   28411   1.00000 
   28421   1.00000 
   28431   1.00000 
   28441   1.00000 
   28451   1.00000 
   28461   1.00000 
   28471   1.00000 
   28481   1.00000 
   28491   1.00000 
   28501   1.00000 
   28511   1.00000 
   28521   1.00000 
   28531   1.00000 
   28541   1.00000 
   28551   1.00000 
   28561   1.00000 
   28571   1.00000 
   28581   1.00000 
   28591   1.00000 
   28601   1.00000 
   28611   1.00000 
   28621   1.00000 
   28631   1.00000 
   28641   1.00000 
   28651   1.00000 
   28661   1.00000 
   28671   1.00000 
   28681   1.00000 
   28691   1.00000 
   28701   1.00000 
   28711   1.00000 
   28721   1.00000 
   28731   1.00000 
   28741   1.00000 
   28751   1.00000 
   28761   1.00000 
   28771   1.00000 
   28781   1.00000 
   28791   1.00000 
   28801   1.00000 
   28811   1.00000 
   28821   1.00000 
   28831   1.00000 
   28841   1.00000 
   28851   1.00000 
   28861   1.00000 
   28871   1.00000 
   28881   1.00000 
   28891   1.00000 
   28901   1.00000 
   28911   1.00000 
   28921   1.00000 
   28931   1.00000 
   28941   1.00000 
   28951   1.00000 
   28961   1.00000 
   28971   1.00000 
   28981   1.00000 
   28991   1.00000 
   29001   1.00000 
   29011   1.00000 
   29021   1.00000 
   29031   1.00000 
   29041   1.00000 
   29051   1.00000 
   29061   1.00000 
   29071   1.00000 
   29081   1.00000 
   29091   1.00000 
   29101   1.00000 
   29111   1.00000 
   29121   1.00000 
   29131   1.00000 
   29141   1.00000 
   29151   1.00000 
   29161   1.00000 
   29171   1.00000 
   29181   1.00000 
   29191   1.00000 
   29201   1.00000 
   29211   1.00000 
   29221   1.00000 
   29231   1.00000 
   29241   1.00000 
   29251   1.00000 
   29261   1.00000 
   29271   1.00000 
   29281   1.00000 
   29291   1.00000 
   29301   1.00000 
   29311   1.00000 
   29321   1.00000 
   29331   1.00000 
   29341   1.00000 
   29351   1.00000 
   29361   1.00000 
   29371   1.00000 
   29381   1.00000 
   29391   1.00000 
   29401   1.00000 
   29411   1.00000 
   29421   1.00000 
   29431   1.00000 
   29441   1.00000 
   29451   1.00000 
   29461   1.00000 
   29471   1.00000 
   29481   1.00000 
   29491   1.00000 
   29501   1.00000 
   29511   1.00000 
   29521   1.00000 
   29531   1.00000 
   29541   1.00000 
   29551   1.00000 
   29561   1.00000 
   29571   1.00000 
   29581   1.00000 
   29591   1.00000 
   29601   1.00000 
   29611   1.00000 
   29621   1.00000 
   29631   1.00000 
   29641   1.00000 
   29651   1.00000 
   29661   1.00000 
   29671   1.00000 
   29681   1.00000 
   29691   1.00000 
   29701   1.00000 
   29711   1.00000 
   29721   1.00000 
   29731   1.00000 
   29741   1.00000 
   29751   1.00000 
   29761   1.00000 
   29771   1.00000 
   29781   1.00000 
   29791   1.00000 
   29801   1.00000 
   29811   1.00000 
   29821   1.00000 
   29831   1.00000 
   29841   1.00000 
   29851   1.00000 
   29861   1.00000 
   29871   1.00000 
   29881   1.00000 
   29891   1.00000 
   29901   1.00000 
   29911   1.00000 
   29921   1.00000 
   29931   1.00000 
   29941   1.00000 
   29951   1.00000 
   29961   1.00000 
   29971   1.00000 
   29981   1.00000 
   29991   1.00000 
   30001   1.00000 
   30011   1.00000 
   30021   1.00000 
   30031   1.00000 
   30041   1.00000 
   30051   1.00000 
   30061   1.00000 
   30071   1.00000 
   30081   1.00000 
   30091   1.00000 
   30101   1.00000 
   30111   1.00000 
   30121   1.00000 
   30131   1.00000 
   30141   1.00000 
   30151   1.00000 
   30161   1.00000 
   30171   1.00000 
   30181   1.00000 
   30191   1.00000 
   30201   1.00000 
   30211   1.00000 
   30221   1.00000 
   30231   1.00000 
   30241   1.00000 
   30251   1.00000 
   30261   1.00000 
   30271   1.00000 
   30281   1.00000 
   30291   1.00000 
   30301   1.00000 
   30311   1.00000 
   30321   1.00000 
   30331   1.00000 
   30341   1.00000 
   30351   1.00000 
   30361   1.00000 
   30371   1.00000 
   30381   1.00000 
   30391   1.00000 
   30401   1.00000 
   30411   1.00000 
   30421   1.00000 
   30431   1.00000 
   30441   1.00000 
   30451   1.00000 
   30461   1.00000 
   30471   1.00000 
   30481   1.00000 
   30491   1.00000 
   30501   1.00000 
   30511   1.00000 
   30521   1.00000 
   30531   1.00000 
   30541   1.00000 
   30551   1.00000 
   30561   1.00000 
   30571   1.00000 
   30581   1.00000 
   30591   1.00000 
   30601   1.00000 
   30611   1.00000 
   30621   1.00000 
   30631   1.00000 
   30641   1.00000 
   30651   1.00000 
   30661   1.00000 
   30671   1.00000 
   30681   1.00000 
   30691   1.00000 
   30701   1.00000 
   30711   1.00000 
   30721   1.00000 
   30731   1.00000 
   30741   1.00000 
   30751   1.00000 
   30761   1.00000 
   30771   1.00000 
   30781   1.00000 
   30791   1.00000 
   30801   1.00000 
   30811   1.00000 
   30821   1.00000 
   30831   1.00000 
   30841   1.00000 
   30851   1.00000 
   30861   1.00000 
   30871   1.00000 
   30881   1.00000 
   30891   1.00000 
   30901   1.00000 
   30911   1.00000 
   30921   1.00000 
   30931   1.00000 
   30941   1.00000 
   30951   1.00000 
   30961   1.00000 
   30971   1.00000 
   30981   1.00000 
   30991   1.00000 
   31001   1.00000 
   31011   1.00000 
   31021   1.00000 
   31031   1.00000 
   31041   1.00000 
   31051   1.00000 
   31061   1.00000 
   31071   1.00000 
   31081   1.00000 
   31091   1.00000 
   31101   1.00000 
   31111   1.00000 
   31121   1.00000 
   31131   1.00000 
   31141   1.00000 
   31151   1.00000 
   31161   1.00000 
   31171   1.00000 
   31181   1.00000 
   31191   1.00000 
   31201   1.00000 
   31211   1.00000 
   31221   1.00000 
   31231   1.00000 
   31241   1.00000 
   31251   1.00000 
   31261   1.00000 
   31271   1.00000 
   31281   1.00000 
   31291   1.00000 
   31301   1.00000 
   31311   1.00000 
   31321   1.00000 
   31331   1.00000 
   31341   1.00000 
   31351   1.00000 
   31361   1.00000 
   31371   1.00000 
   31381   1.00000 
   31391   1.00000 
   31401   1.00000 
   31411   1.00000 
   31421   1.00000 
   31431   1.00000 
   31441   1.00000 
   31451   1.00000 
   31461   1.00000 
   31471   1.00000 
   31481   1.00000 
   31491   1.00000 
   31501   1.00000 
   31511   1.00000 
   31521   1.00000 
   31531   1.00000 
   31541   1.00000 
   31551   1.00000 
   31561   1.00000 
   31571   1.00000 
   31581   1.00000 
   31591   1.00000 
   31601   1.00000 
   31611   1.00000 
   31621   1.00000 
   31631   1.00000 
   31641   1.00000 
   31651   1.00000 
   31661   1.00000 
   31671   1.00000 
   31681   1.00000 
   31691   1.00000 
   31701   1.00000 
   31711   1.00000 
   31721   1.00000 
   31731   1.00000 
   31741   1.00000 
   31751   1.00000 
   31761   1.00000 
   31771   1.00000 
   31781   1.00000 
   31791   1.00000 
   31801   1.00000 
   31811   1.00000 
   31821   1.00000 
   31831   1.00000 
   31841   1.00000 
   31851   1.00000 
   31861   1.00000 
   31871   1.00000 
   31881   1.00000 
   31891   1.00000 
   31901   1.00000 
   31911   1.00000 
   31921   1.00000 
   31931   1.00000 
   31941   1.00000 
   31951   1.00000 
   31961   1.00000 
   31971   1.00000 
   31981   1.00000 
   31991   1.00000 
   32001   1.00000 
   32011   1.00000 
   32021   1.00000 
   32031   1.00000 
   32041   1.00000 
   32051   1.00000 
   32061   1.00000 
   32071   1.00000 
   32081   1.00000 
   32091   1.00000 
   32101   1.00000 
   32111   1.00000 
   32121   1.00000 
   32131   1.00000 
   32141   1.00000 
   32151   1.00000 
   32161   1.00000 
   32171   1.00000 
   32181   1.00000 
   32191   1.00000 
   32201   1.00000 
   32211   1.00000 
   32221   1.00000 
   32231   1.00000 
   32241   1.00000 
   32251   1.00000 
   32261   1.00000 
   32271   1.00000 
   32281   1.00000 
   32291   1.00000 
   32301   1.00000 
   32311   1.00000 
   32321   1.00000 
   32331   1.00000 
   32341   1.00000 
   32351   1.00000 
   32361   1.00000 
   32371   1.00000 
   32381   1.00000 
   32391   1.00000 
   32401   1.00000 
   32411   1.00000 
   32421   1.00000 
   32431   1.00000 
   32441   1.00000 
   32451   1.00000 
   32461   1.00000 
   32471   1.00000 
   32481   1.00000 
   32491   1.00000 
   32501   1.00000 
   32511   1.00000 
   32521   1.00000 
   32531   1.00000 
   32541   1.00000 
   32551   1.00000 
   32561   1.00000 
   32571   1.00000 
   32581   1.00000 
   32591   1.00000 
   32601   1.00000 
   32611   1.00000 
   32621   1.00000 
   32631   1.00000 
   32641   1.00000 
   32651   1.00000 
   32661   1.00000 
   32671   1.00000 
   32681   1.00000 
   32691   1.00000 
   32701   1.00000 
   32711   1.00000 
   32721   1.00000 
   32731   1.00000 
   32741   1.00000 
   32751   1.00000 
   32761   1.00000 
   32771   1.00000 
   32781   1.00000 
   32791   1.00000 
   32801   1.00000 
   32811   1.00000 
   32821   1.00000 
   32831   1.00000 
   32841   1.00000 
   32851   1.00000 
   32861   1.00000 
   32871   1.00000 
   32881   1.00000 
   32891   1.00000 
   32901   1.00000 
   32911   1.00000 
   32921   1.00000 
   32931   1.00000 
   32941   1.00000 
   32951   1.00000 
   32961   1.00000 
   32971   1.00000 
   32981   1.00000 
   32991   1.00000 
   33001   1.00000 
   33011   1.00000 
   33021   1.00000 
   33031   1.00000 
   33041   1.00000 
   33051   1.00000 
   33061   1.00000 
   33071   1.00000 
   33081   1.00000 
   33091   1.00000 
   33101   1.00000 
   33111   1.00000 
   33121   1.00000 
   33131   1.00000 
   33141   1.00000 
   33151   1.00000 
   33161   1.00000 
   33171   1.00000 
   33181   1.00000 
   33191   1.00000 
   33201   1.00000 
   33211   1.00000 
   33221   1.00000 
   33231   1.00000 
   33241   1.00000 
   33251   1.00000 
   33261   1.00000 
   33271   1.00000 
   33281   1.00000 
   33291   1.00000 
   33301   1.00000 
   33311   1.00000 
   33321   1.00000 
   33331   1.00000 
   33341   1.00000 
   33351   1.00000 
   33361   1.00000 
   33371   1.00000 
   33381   1.00000 
   33391   1.00000 
   33401   1.00000 
   33411   1.00000 
   33421   1.00000 
   33431   1.00000 
   33441   1.00000 
   33451   1.00000 
   33461   1.00000 
   33471   1.00000 
   33481   1.00000 
   33491   1.00000 
   33501   1.00000 
   33511   1.00000 
   33521   1.00000 
   33531   1.00000 
   33541   1.00000 
   33551   1.00000 
   33561   1.00000 
   33571   1.00000 
   33581   1.00000 
   33591   1.00000 
   33601   1.00000 
   33611   1.00000 
   33621   1.00000 
   33631   1.00000 
   33641   1.00000 
   33651   1.00000 
   33661   1.00000 
   33671   1.00000 
   33681   1.00000 
   33691   1.00000 
   33701   1.00000 
   33711   1.00000 
   33721   1.00000 
   33731   1.00000 
   33741   1.00000 
   33751   1.00000 
   33761   1.00000 
   33771   1.00000 
   33781   1.00000 
   33791   1.00000 
   33801   1.00000 
   33811   1.00000 
   33821   1.00000 
   33831   1.00000 
   33841   1.00000 
   33851   1.00000 
   33861   1.00000 
   33871   1.00000 
   33881   1.00000 
   33891   1.00000 
   33901   1.00000 
   33911   1.00000 
   33921   1.00000 
   33931   1.00000 
   33941   1.00000 
   33951   1.00000 
   33961   1.00000 
   33971   1.00000 
   33981   1.00000 
   33991   1.00000 
   34001   1.00000 
   34011   1.00000 
   34021   1.00000 
   34031   1.00000 
   34041   1.00000 
   34051   1.00000 
   34061   1.00000 
   34071   1.00000 
   34081   1.00000 
   34091   1.00000 
   34101   1.00000 
   34111   1.00000 
   34121   1.00000 
   34131   1.00000 
   34141   1.00000 
   34151   1.00000 
   34161   1.00000 
   34171   1.00000 
   34181   1.00000 
   34191   1.00000 
   34201   1.00000 
   34211   1.00000 
   34221   1.00000 
   34231   1.00000 
   34241   1.00000 
   34251   1.00000 
   34261   1.00000 
   34271   1.00000 
   34281   1.00000 
   34291   1.00000 
   34301   1.00000 
   34311   1.00000 
   34321   1.00000 
   34331   1.00000 
   34341   1.00000 
   34351   1.00000 
   34361   1.00000 
   34371   1.00000 
   34381   1.00000 
   34391   1.00000 
   34401   1.00000 
   34411   1.00000 
   34421   1.00000 
   34431   1.00000 
   34441   1.00000 
   34451   1.00000 
   34461   1.00000 
   34471   1.00000 
   34481   1.00000 
   34491   1.00000 
   34501   1.00000 
   34511   1.00000 
   34521   1.00000 
   34531   1.00000 
   34541   1.00000 
   34551   1.00000 
   34561   1.00000 
   34571   1.00000 
   34581   1.00000 
   34591   1.00000 
   34601   1.00000 
   34611   1.00000 
   34621   1.00000 
   34631   1.00000 
   34641   1.00000 
   34651   1.00000 
   34661   1.00000 
   34671   1.00000 
   34681   1.00000 
   34691   1.00000 
   34701   1.00000 
   34711   1.00000 
   34721   1.00000 
   34731   1.00000 
   34741   1.00000 
   34751   1.00000 
   34761   1.00000 
   34771   1.00000 
   34781   1.00000 
   34791   1.00000 
   34801   1.00000 
   34811   1.00000 
   34821   1.00000 
   34831   1.00000 
   34841   1.00000 
   34851   1.00000 
   34861   1.00000 
   34871   1.00000 
   34881   1.00000 
   34891   1.00000 
   34901   1.00000 
   34911   1.00000 
   34921   1.00000 
   34931   1.00000 
   34941   1.00000 
   34951   1.00000 
   34961   1.00000 
   34971   1.00000 
   34981   1.00000 
   34991   1.00000 
   35001   1.00000 
   35011   1.00000 
   35021   1.00000 
   35031   1.00000 
   35041   1.00000 
   35051   1.00000 
   35061   1.00000 
   35071   1.00000 
   35081   1.00000 
   35091   1.00000 
   35101   1.00000 
   35111   1.00000 
   35121   1.00000 
   35131   1.00000 
   35141   1.00000 
   35151   1.00000 
   35161   1.00000 
   35171   1.00000 
   35181   1.00000 
   35191   1.00000 
   35201   1.00000 
   35211   1.00000 
   35221   1.00000 
   35231   1.00000 
   35241   1.00000 
   35251   1.00000 
   35261   1.00000 
   35271   1.00000 
   35281   1.00000 
   35291   1.00000 
   35301   1.00000 
   35311   1.00000 
   35321   1.00000 
   35331   1.00000 
   35341   1.00000 
   35351   1.00000 
   35361   1.00000 
   35371   1.00000 
   35381   1.00000 
   35391   1.00000 
   35401   1.00000 
   35411   1.00000 
   35421   1.00000 
   35431   1.00000 
   35441   1.00000 
   35451   1.00000 
   35461   1.00000 
   35471   1.00000 
   35481   1.00000 
   35491   1.00000 
   35501   1.00000 
   35511   1.00000 
   35521   1.00000 
   35531   1.00000 
   35541   1.00000 
   35551   1.00000 
   35561   1.00000 
   35571   1.00000 
   35581   1.00000 
   35591   1.00000 
   35601   1.00000 
   35611   1.00000 
   35621   1.00000 
   35631   1.00000 
   35641   1.00000 
   35651   1.00000 
   35661   1.00000 
   35671   1.00000 
   35681   1.00000 
   35691   1.00000 
   35701   1.00000 
   35711   1.00000 
   35721   1.00000 
   35731   1.00000 
   35741   1.00000 
   35751   1.00000 
   35761   1.00000 
   35771   1.00000 
   35781   1.00000 
   35791   1.00000 
   35801   1.00000 
   35811   1.00000 
   35821   1.00000 
   35831   1.00000 
   35841   1.00000 
   35851   1.00000 
   35861   1.00000 
   35871   1.00000 
   35881   1.00000 
   35891   1.00000 
   35901   1.00000 
   35911   1.00000 
   35921   1.00000 
   35931   1.00000 
   35941   1.00000 
   35951   1.00000 
   35961   1.00000 
   35971   1.00000 
   35981   1.00000 
   35991   1.00000 
   36001   1.00000 
   36011   1.00000 
   36021   1.00000 
   36031   1.00000 
   36041   1.00000 
   36051   1.00000 
   36061   1.00000 
   36071   1.00000 
   36081   1.00000 
   36091   1.00000 
   36101   1.00000 
   36111   1.00000 
   36121   1.00000 
   36131   1.00000 
   36141   1.00000 
   36151   1.00000 
   36161   1.00000 
   36171   1.00000 
   36181   1.00000 
   36191   1.00000 
   36201   1.00000 
   36211   1.00000 
   36221   1.00000 
   36231   1.00000 
   36241   1.00000 
   36251   1.00000 
   36261   1.00000 
   36271   1.00000 
   36281   1.00000 
   36291   1.00000 
   36301   1.00000 
   36311   1.00000 
   36321   1.00000 
   36331   1.00000 
   36341   1.00000 
   36351   1.00000 
   36361   1.00000 
   36371   1.00000 
   36381   1.00000 
   36391   1.00000 
   36401   1.00000 
   36411   1.00000 
   36421   1.00000 
   36431   1.00000 
   36441   1.00000 
   36451   1.00000 
   36461   1.00000 
   36471   1.00000 
   36481   1.00000 
   36491   1.00000 
   36501   1.00000 
   36511   1.00000 
   36521   1.00000 
   36531   1.00000 
   36541   1.00000 
   36551   1.00000 
   36561   1.00000 
   36571   1.00000 
   36581   1.00000 
   36591   1.00000 
   36601   1.00000 
   36611   1.00000 
   36621   1.00000 
   36631   1.00000 
   36641   1.00000 
   36651   1.00000 
   36661   1.00000 
   36671   1.00000 
   36681   1.00000 
   36691   1.00000 
   36701   1.00000 
   36711   1.00000 
   36721   1.00000 
   36731   1.00000 
   36741   1.00000 
   36751   1.00000 
   36761   1.00000 
   36771   1.00000 
   36781   1.00000 
   36791   1.00000 
   36801   1.00000 
   36811   1.00000 
   36821   1.00000 
   36831   1.00000 
   36841   1.00000 
   36851   1.00000 
   36861   1.00000 
   36871   1.00000 
   36881   1.00000 
   36891   1.00000 
   36901   1.00000 
   36911   1.00000 
   36921   1.00000 
   36931   1.00000 
   36941   1.00000 
   36951   1.00000 
   36961   1.00000 
   36971   1.00000 
   36981   1.00000 
   36991   1.00000 
   37001   1.00000 
   37011   1.00000 
   37021   1.00000 
   37031   1.00000 
   37041   1.00000 
   37051   1.00000 
   37061   1.00000 
   37071   1.00000 
   37081   1.00000 
   37091   1.00000 
   37101   1.00000 
   37111   1.00000 
   37121   1.00000 
   37131   1.00000 
   37141   1.00000 
   37151   1.00000 
   37161   1.00000 
   37171   1.00000 
   37181   1.00000 
   37191   1.00000 
   37201   1.00000 
   37211   1.00000 
   37221   1.00000 
   37231   1.00000 
   37241   1.00000 
   37251   1.00000 
   37261   1.00000 
   37271   1.00000 
   37281   1.00000 
   37291   1.00000 
   37301   1.00000 
   37311   1.00000 
   37321   1.00000 
   37331   1.00000 
   37341   1.00000 
   37351   1.00000 
   37361   1.00000 
   37371   1.00000 
   37381   1.00000 
   37391   1.00000 
   37401   1.00000 
   37411   1.00000 
   37421   1.00000 
   37431   1.00000 
   37441   1.00000 
   37451   1.00000 
   37461   1.00000 
   37471   1.00000 
   37481   1.00000 
   37491   1.00000 
   37501   1.00000 
   37511   1.00000 
   37521   1.00000 
   37531   1.00000 
   37541   1.00000 
   37551   1.00000 
   37561   1.00000 
   37571   1.00000 
   37581   1.00000 
   37591   1.00000 
   37601   1.00000 
   37611   1.00000 
   37621   1.00000 
   37631   1.00000 
   37641   1.00000 
   37651   1.00000 
   37661   1.00000 
   37671   1.00000 
   37681   1.00000 
   37691   1.00000 
   37701   1.00000 
   37711   1.00000 
   37721   1.00000 
   37731   1.00000 
   37741   1.00000 
   37751   1.00000 
   37761   1.00000 
   37771   1.00000 
   37781   1.00000 
   37791   1.00000 
   37801   1.00000 
   37811   1.00000 
   37821   1.00000 
   37831   1.00000 
   37841   1.00000 
   37851   1.00000 
   37861   1.00000 
   37871   1.00000 
   37881   1.00000 
   37891   1.00000 
   37901   1.00000 
   37911   1.00000 
   37921   1.00000 
   37931   1.00000 
   37941   1.00000 
   37951   1.00000 
   37961   1.00000 
   37971   1.00000 
   37981   1.00000 
   37991   1.00000 
   38001   1.00000 
   38011   1.00000 
   38021   1.00000 
   38031   1.00000 
   38041   1.00000 
   38051   1.00000 
   38061   1.00000 
   38071   1.00000 
   38081   1.00000 
   38091   1.00000 
   38101   1.00000 
   38111   1.00000 
   38121   1.00000 
   38131   1.00000 
   38141   1.00000 
   38151   1.00000 
   38161   1.00000 
   38171   1.00000 
   38181   1.00000 
   38191   1.00000 
   38201   1.00000 
   38211   1.00000 
   38221   1.00000 
   38231   1.00000 
   38241   1.00000 
   38251   1.00000 
   38261   1.00000 
   38271   1.00000 
   38281   1.00000 
   38291   1.00000 
   38301   1.00000 
   38311   1.00000 
   38321   1.00000 
   38331   1.00000 
   38341   1.00000 
   38351   1.00000 
   38361   1.00000 
   38371   1.00000 
   38381   1.00000 
   38391   1.00000 
   38401   1.00000 
   38411   1.00000 
   38421   1.00000 
   38431   1.00000 
   38441   1.00000 
   38451   1.00000 
   38461   1.00000 
   38471   1.00000 
   38481   1.00000 
   38491   1.00000 
   38501   1.00000 
   38511   1.00000 
   38521   1.00000 
   38531   1.00000 
   38541   1.00000 
   38551   1.00000 
   38561   1.00000 
   38571   1.00000 
   38581   1.00000 
   38591   1.00000 
   38601   1.00000 
   38611   1.00000 
   38621   1.00000 
   38631   1.00000 
   38641   1.00000 
   38651   1.00000 
   38661   1.00000 
   38671   1.00000 
   38681   1.00000 
   38691   1.00000 
   38701   1.00000 
   38711   1.00000 
   38721   1.00000 
   38731   1.00000 
   38741   1.00000 
   38751   1.00000 
   38761   1.00000 
   38771   1.00000 
   38781   1.00000 
   38791   1.00000 
   38801   1.00000 
   38811   1.00000 
   38821   1.00000 
   38831   1.00000 
   38841   1.00000 
   38851   1.00000 
   38861   1.00000 
   38871   1.00000 
   38881   1.00000 
   38891   1.00000 
   38901   1.00000 
   38911   1.00000 
   38921   1.00000 
   38931   1.00000 
   38941   1.00000 
   38951   1.00000 
   38961   1.00000 
   38971   1.00000 
   38981   1.00000 
   38991   1.00000 
   39001   1.00000 
   39011   1.00000 
   39021   1.00000 
   39031   1.00000 
   39041   1.00000 
   39051   1.00000 
   39061   1.00000 
   39071   1.00000 
   39081   1.00000 
   39091   1.00000 
   39101   1.00000 
   39111   1.00000 
   39121   1.00000 
   39131   1.00000 
   39141   1.00000 
   39151   1.00000 
   39161   1.00000 
   39171   1.00000 
   39181   1.00000 
   39191   1.00000 
   39201   1.00000 
   39211   1.00000 
   39221   1.00000 
   39231   1.00000 
   39241   1.00000 
   39251   1.00000 
   39261   1.00000 
   39271   1.00000 
   39281   1.00000 
   39291   1.00000 
   39301   1.00000 
   39311   1.00000 
   39321   1.00000 
   39331   1.00000 
   39341   1.00000 
   39351   1.00000 
   39361   1.00000 
   39371   1.00000 
   39381   1.00000 
   39391   1.00000 
   39401   1.00000 
   39411   1.00000 
   39421   1.00000 
   39431   1.00000 
   39441   1.00000 
   39451   1.00000 
   39461   1.00000 
   39471   1.00000 
   39481   1.00000 
   39491   1.00000 
   39501   1.00000 
   39511   1.00000 
   39521   1.00000 
   39531   1.00000 
   39541   1.00000 
   39551   1.00000 
   39561   1.00000 
   39571   1.00000 
   39581   1.00000 
   39591   1.00000 
   39601   1.00000 
   39611   1.00000 
   39621   1.00000 
   39631   1.00000 
   39641   1.00000 
   39651   1.00000 
   39661   1.00000 
   39671   1.00000 
   39681   1.00000 
   39691   1.00000 
   39701   1.00000 
   39711   1.00000 
   39721   1.00000 
   39731   1.00000 
   39741   1.00000 
   39751   1.00000 
   39761   1.00000 
   39771   1.00000 
   39781   1.00000 
   39791   1.00000 
   39801   1.00000 
   39811   1.00000 
   39821   1.00000 
   39831   1.00000 
   39841   1.00000 
   39851   1.00000 
   39861   1.00000 
   39871   1.00000 
   39881   1.00000 
   39891   1.00000 
   39901   1.00000 
   39911   1.00000 
   39921   1.00000 
   39931   1.00000 
   39941   1.00000 
   39951   1.00000 
   39961   1.00000 
   39971   1.00000 
   39981   1.00000 
   39991   1.00000 
   40001   1.00000 
   40011   1.00000 
   40021   1.00000 
   40031   1.00000 
   40041   1.00000 
   40051   1.00000 
   40061   1.00000 
   40071   1.00000 
   40081   1.00000 
   40091   1.00000 
   40101   1.00000 
   40111   1.00000 
   40121   1.00000 
   40131   1.00000 
   40141   1.00000 
   40151   1.00000 
   40161   1.00000 
   40171   1.00000 
   40181   1.00000 
   40191   1.00000 
   40201   1.00000 
   40211   1.00000 
   40221   1.00000 
   40231   1.00000 
   40241   1.00000 
   40251   1.00000 
   40261   1.00000 
   40271   1.00000 
   40281   1.00000 
   40291   1.00000 
   40301   1.00000 
   40311   1.00000 
   40321   1.00000 
   40331   1.00000 
   40341   1.00000 
   40351   1.00000 
   40361   1.00000 
   40371   1.00000 
   40381   1.00000 
   40391   1.00000 
   40401   1.00000 
   40411   1.00000 
   40421   1.00000 
   40431   1.00000 
   40441   1.00000 
   40451   1.00000 
   40461   1.00000 
   40471   1.00000 
   40481   1.00000 
   40491   1.00000 
   40501   1.00000 
   40511   1.00000 
   40521   1.00000 
   40531   1.00000 
   40541   1.00000 
   40551   1.00000 
   40561   1.00000 
   40571   1.00000 
   40581   1.00000 
   40591   1.00000 
   40601   1.00000 
   40611   1.00000 
   40621   1.00000 
   40631   1.00000 
   40641   1.00000 
   40651   1.00000 
   40661   1.00000 
   40671   1.00000 
   40681   1.00000 
   40691   1.00000 
   40701   1.00000 
   40711   1.00000 
   40721   1.00000 
   40731   1.00000 
   40741   1.00000 
   40751   1.00000 
   40761   1.00000 
   40771   1.00000 
   40781   1.00000 
   40791   1.00000 
   40801   1.00000 
   40811   1.00000 
   40821   1.00000 
   40831   1.00000 
   40841   1.00000 
   40851   1.00000 
   40861   1.00000 
   40871   1.00000 
   40881   1.00000 
   40891   1.00000 
   40901   1.00000 
   40911   1.00000 
   40921   1.00000 
   40931   1.00000 
   40941   1.00000 
   40951   1.00000 
   40961   1.00000 
   40971   1.00000 
   40981   1.00000 
   40991   1.00000 
   41001   1.00000 
   41011   1.00000 
   41021   1.00000 
   41031   1.00000 
   41041   1.00000 
   41051   1.00000 
   41061   1.00000 
   41071   1.00000 
   41081   1.00000 
   41091   1.00000 
   41101   1.00000 
   41111   1.00000 
   41121   1.00000 
   41131   1.00000 
   41141   1.00000 
   41151   1.00000 
   41161   1.00000 
   41171   1.00000 
   41181   1.00000 
   41191   1.00000 
   41201   1.00000 
   41211   1.00000 
   41221   1.00000 
   41231   1.00000 
   41241   1.00000 
   41251   1.00000 
   41261   1.00000 
   41271   1.00000 
   41281   1.00000 
   41291   1.00000 
   41301   1.00000 
   41311   1.00000 
   41321   1.00000 
   41331   1.00000 
   41341   1.00000 
   41351   1.00000 
   41361   1.00000 
   41371   1.00000 
   41381   1.00000 
   41391   1.00000 
   41401   1.00000 
   41411   1.00000 
   41421   1.00000 
   41431   1.00000 
   41441   1.00000 
   41451   1.00000 
   41461   1.00000 
   41471   1.00000 
   41481   1.00000 
   41491   1.00000 
   41501   1.00000 
   41511   1.00000 
   41521   1.00000 
   41531   1.00000 
   41541   1.00000 
   41551   1.00000 
   41561   1.00000 
   41571   1.00000 
   41581   1.00000 
   41591   1.00000 
   41601   1.00000 
   41611   1.00000 
   41621   1.00000 
   41631   1.00000 
   41641   1.00000 
   41651   1.00000 
   41661   1.00000 
   41671   1.00000 
   41681   1.00000 
   41691   1.00000 
   41701   1.00000 
   41711   1.00000 
   41721   1.00000 
   41731   1.00000 
   41741   1.00000 
   41751   1.00000 
   41761   1.00000 
   41771   1.00000 
   41781   1.00000 
   41791   1.00000 
   41801   1.00000 
   41811   1.00000 
   41821   1.00000 
   41831   1.00000 
   41841   1.00000 
   41851   1.00000 
   41861   1.00000 
   41871   1.00000 
   41881   1.00000 
   41891   1.00000 
   41901   1.00000 
   41911   1.00000 
   41921   1.00000 
   41931   1.00000 
   41941   1.00000 
   41951   1.00000 
   41961   1.00000 
   41971   1.00000 
   41981   1.00000 
   41991   1.00000 
   42001   1.00000 
   42011   1.00000 
   42021   1.00000 
   42031   1.00000 
   42041   1.00000 
   42051   1.00000 
   42061   1.00000 
   42071   1.00000 
   42081   1.00000 
   42091   1.00000 
   42101   1.00000 
   42111   1.00000 
   42121   1.00000 
   42131   1.00000 
   42141   1.00000 
   42151   1.00000 
   42161   1.00000 
   42171   1.00000 
   42181   1.00000 
   42191   1.00000 
   42201   1.00000 
   42211   1.00000 
   42221   1.00000 
   42231   1.00000 
   42241   1.00000 
   42251   1.00000 
   42261   1.00000 
   42271   1.00000 
   42281   1.00000 
   42291   1.00000 
   42301   1.00000 
   42311   1.00000 
   42321   1.00000 
   42331   1.00000 
   42341   1.00000 
   42351   1.00000 
   42361   1.00000 
   42371   1.00000 
   42381   1.00000 
   42391   1.00000 
   42401   1.00000 
   42411   1.00000 
   42421   1.00000 
   42431   1.00000 
   42441   1.00000 
   42451   1.00000 
   42461   1.00000 
   42471   1.00000 
   42481   1.00000 
   42491   1.00000 
   42501   1.00000 
   42511   1.00000 
   42521   1.00000 
   42531   1.00000 
   42541   1.00000 
   42551   1.00000 
   42561   1.00000 
   42571   1.00000 
   42581   1.00000 
   42591   1.00000 
   42601   1.00000 
   42611   1.00000 
   42621   1.00000 
   42631   1.00000 
   42641   1.00000 
   42651   1.00000 
   42661   1.00000 
   42671   1.00000 
   42681   1.00000 
   42691   1.00000 
   42701   1.00000 
   42711   1.00000 
   42721   1.00000 
   42731   1.00000 
   42741   1.00000 
   42751   1.00000 
   42761   1.00000 
   42771   1.00000 
   42781   1.00000 
   42791   1.00000 
   42801   1.00000 
   42811   1.00000 
   42821   1.00000 
   42831   1.00000 
   42841   1.00000 
   42851   1.00000 
   42861   1.00000 
   42871   1.00000 
   42881   1.00000 
   42891   1.00000 
   42901   1.00000 
   42911   1.00000 
   42921   1.00000 
   42931   1.00000 
   42941   1.00000 
   42951   1.00000 
   42961   1.00000 
   42971   1.00000 
   42981   1.00000 
   42991   1.00000 
   43001   1.00000 
   43011   1.00000 
   43021   1.00000 
   43031   1.00000 
   43041   1.00000 
   43051   1.00000 
   43061   1.00000 
   43071   1.00000 
   43081   1.00000 
   43091   1.00000 
   43101   1.00000 
   43111   1.00000 
   43121   1.00000 
   43131   1.00000 
   43141   1.00000 
   43151   1.00000 
   43161   1.00000 
   43171   1.00000 
   43181   1.00000 
   43191   1.00000 
   43201   1.00000 
   43211   1.00000 
   43221   1.00000 
   43231   1.00000 
   43241   1.00000 
   43251   1.00000 
   43261   1.00000 
   43271   1.00000 
   43281   1.00000 
   43291   1.00000 
   43301   1.00000 
   43311   1.00000 
   43321   1.00000 
   43331   1.00000 
   43341   1.00000 
   43351   1.00000 
   43361   1.00000 
   43371   1.00000 
   43381   1.00000 
   43391   1.00000 
   43401   1.00000 
   43411   1.00000 
   43421   1.00000 
   43431   1.00000 
   43441   1.00000 
   43451   1.00000 
   43461   1.00000 
   43471   1.00000 
   43481   1.00000 
   43491   1.00000 
   43501   1.00000 
   43511   1.00000 
   43521   1.00000 
   43531   1.00000 
   43541   1.00000 
   43551   1.00000 
   43561   1.00000 
   43571   1.00000 
   43581   1.00000 
   43591   1.00000 
   43601   1.00000 
   43611   1.00000 
   43621   1.00000 
   43631   1.00000 
   43641   1.00000 
   43651   1.00000 
   43661   1.00000 
   43671   1.00000 
   43681   1.00000 
   43691   1.00000 
   43701   1.00000 
   43711   1.00000 
   43721   1.00000 
   43731   1.00000 
   43741   1.00000 
   43751   1.00000 
   43761   1.00000 
   43771   1.00000 
   43781   1.00000 
   43791   1.00000 
   43801   1.00000 
   43811   1.00000 
   43821   1.00000 
   43831   1.00000 
   43841   1.00000 
   43851   1.00000 
   43861   1.00000 
   43871   1.00000 
   43881   1.00000 
   43891   1.00000 
   43901   1.00000 
   43911   1.00000 
   43921   1.00000 
   43931   1.00000 
   43941   1.00000 
   43951   1.00000 
   43961   1.00000 
   43971   1.00000 
   43981   1.00000 
   43991   1.00000 
   44001   1.00000 
   44011   1.00000 
   44021   1.00000 
   44031   1.00000 
   44041   1.00000 
   44051   1.00000 
   44061   1.00000 
   44071   1.00000 
   44081   1.00000 
   44091   1.00000 
   44101   1.00000 
   44111   1.00000 
   44121   1.00000 
   44131   1.00000 
   44141   1.00000 
   44151   1.00000 
   44161   1.00000 
   44171   1.00000 
   44181   1.00000 
   44191   1.00000 
   44201   1.00000 
   44211   1.00000 
   44221   1.00000 
   44231   1.00000 
   44241   1.00000 
   44251   1.00000 
   44261   1.00000 
   44271   1.00000 
   44281   1.00000 
   44291   1.00000 
   44301   1.00000 
   44311   1.00000 
   44321   1.00000 
   44331   1.00000 
   44341   1.00000 
   44351   1.00000 
   44361   1.00000 
   44371   1.00000 
   44381   1.00000 
   44391   1.00000 
   44401   1.00000 
   44411   1.00000 
   44421   1.00000 
   44431   1.00000 
   44441   1.00000 
   44451   1.00000 
   44461   1.00000 
   44471   1.00000 
   44481   1.00000 
   44491   1.00000 
   44501   1.00000 
   44511   1.00000 
   44521   1.00000 
   44531   1.00000 
   44541   1.00000 
   44551   1.00000 
   44561   1.00000 
   44571   1.00000 
   44581   1.00000 
   44591   1.00000 
   44601   1.00000 
   44611   1.00000 
   44621   1.00000 
   44631   1.00000 
   44641   1.00000 
   44651   1.00000 
   44661   1.00000 
   44671   1.00000 
   44681   1.00000 
   44691   1.00000 
   44701   1.00000 
   44711   1.00000 
   44721   1.00000 
   44731   1.00000 
   44741   1.00000 
   44751   1.00000 
   44761   1.00000 
   44771   1.00000 
   44781   1.00000 
   44791   1.00000 
   44801   1.00000 
   44811   1.00000 
   44821   1.00000 
   44831   1.00000 
   44841   1.00000 
   44851   1.00000 
   44861   1.00000 
   44871   1.00000 
   44881   1.00000 
   44891   1.00000 
   44901   1.00000 
   44911   1.00000 
   44921   1.00000 
   44931   1.00000 
   44941   1.00000 
   44951   1.00000 
   44961   1.00000 
   44971   1.00000 
   44981   1.00000 
   44991   1.00000 
   45001   1.00000 
   45011   1.00000 
   45021   1.00000 
   45031   1.00000 
   45041   1.00000 
   45051   1.00000 
   45061   1.00000 
   45071   1.00000 
   45081   1.00000 
   45091   1.00000 
   45101   1.00000 
   45111   1.00000 
   45121   1.00000 
   45131   1.00000 
   45141   1.00000 
   45151   1.00000 
   45161   1.00000 
   45171   1.00000 
   45181   1.00000 
   45191   1.00000 
   45201   1.00000 
   45211   1.00000 
   45221   1.00000 
   45231   1.00000 
   45241   1.00000 
   45251   1.00000 
   45261   1.00000 
   45271   1.00000 
   45281   1.00000 
   45291   1.00000 
   45301   1.00000 
   45311   1.00000 
   45321   1.00000 
   45331   1.00000 
   45341   1.00000 
   45351   1.00000 
   45361   1.00000 
   45371   1.00000 
   45381   1.00000 
   45391   1.00000 
   45401   1.00000 
   45411   1.00000 
   45421   1.00000 
   45431   1.00000 
   45441   1.00000 
   45451   1.00000 
   45461   1.00000 
   45471   1.00000 
   45481   1.00000 
   45491   1.00000 
   45501   1.00000 
   45511   1.00000 
   45521   1.00000 
   45531   1.00000 
   45541   1.00000 
   45551   1.00000 
   45561   1.00000 
   45571   1.00000 
   45581   1.00000 
   45591   1.00000 
   45601   1.00000 
   45611   1.00000 
   45621   1.00000 
   45631   1.00000 
   45641   1.00000 
   45651   1.00000 
   45661   1.00000 
   45671   1.00000 
   45681   1.00000 
   45691   1.00000 
   45701   1.00000 
   45711   1.00000 
   45721   1.00000 
   45731   1.00000 
   45741   1.00000 
   45751   1.00000 
   45761   1.00000 
   45771   1.00000 
   45781   1.00000 
   45791   1.00000 
   45801   1.00000 
   45811   1.00000 
   45821   1.00000 
   45831   1.00000 
   45841   1.00000 
   45851   1.00000 
   45861   1.00000 
   45871   1.00000 
   45881   1.00000 
   45891   1.00000 
   45901   1.00000 
   45911   1.00000 
   45921   1.00000 
   45931   1.00000 
   45941   1.00000 
   45951   1.00000 
   45961   1.00000 
   45971   1.00000 
   45981   1.00000 
   45991   1.00000 
   46001   1.00000 
   46011   1.00000 
   46021   1.00000 
   46031   1.00000 
   46041   1.00000 
   46051   1.00000 
   46061   1.00000 
   46071   1.00000 
   46081   1.00000 
   46091   1.00000 
   46101   1.00000 
   46111   1.00000 
   46121   1.00000 
   46131   1.00000 
   46141   1.00000 
   46151   1.00000 
   46161   1.00000 
   46171   1.00000 
   46181   1.00000 
   46191   1.00000 
   46201   1.00000 
   46211   1.00000 
   46221   1.00000 
   46231   1.00000 
   46241   1.00000 
   46251   1.00000 
   46261   1.00000 
   46271   1.00000 
   46281   1.00000 
   46291   1.00000 
   46301   1.00000 
   46311   1.00000 
   46321   1.00000 
   46331   1.00000 
   46341   1.00000 
   46351   1.00000 
   46361   1.00000 
   46371   1.00000 
   46381   1.00000 
   46391   1.00000 
   46401   1.00000 
   46411   1.00000 
   46421   1.00000 
   46431   1.00000 
   46441   1.00000 
   46451   1.00000 
   46461   1.00000 
   46471   1.00000 
   46481   1.00000 
   46491   1.00000 
   46501   1.00000 
   46511   1.00000 
   46521   1.00000 
   46531   1.00000 
   46541   1.00000 
   46551   1.00000 
   46561   1.00000 
   46571   1.00000 
   46581   1.00000 
   46591   1.00000 
   46601   1.00000 
   46611   1.00000 
   46621   1.00000 
   46631   1.00000 
   46641   1.00000 
   46651   1.00000 
   46661   1.00000 
   46671   1.00000 
   46681   1.00000 
   46691   1.00000 
   46701   1.00000 
   46711   1.00000 
   46721   1.00000 
   46731   1.00000 
   46741   1.00000 
   46751   1.00000 
   46761   1.00000 
   46771   1.00000 
   46781   1.00000 
   46791   1.00000 
   46801   1.00000 
   46811   1.00000 
   46821   1.00000 
   46831   1.00000 
   46841   1.00000 
   46851   1.00000 
   46861   1.00000 
   46871   1.00000 
   46881   1.00000 
   46891   1.00000 
   46901   1.00000 
   46911   1.00000 
   46921   1.00000 
   46931   1.00000 
   46941   1.00000 
   46951   1.00000 
   46961   1.00000 
   46971   1.00000 
   46981   1.00000 
   46991   1.00000 
   47001   1.00000 
   47011   1.00000 
   47021   1.00000 
   47031   1.00000 
   47041   1.00000 
   47051   1.00000 
   47061   1.00000 
   47071   1.00000 
   47081   1.00000 
   47091   1.00000 
   47101   1.00000 
   47111   1.00000 
   47121   1.00000 
   47131   1.00000 
   47141   1.00000 
   47151   1.00000 
   47161   1.00000 
   47171   1.00000 
   47181   1.00000 
   47191   1.00000 
   47201   1.00000 
   47211   1.00000 
   47221   1.00000 
   47231   1.00000 
   47241   1.00000 
   47251   1.00000 
   47261   1.00000 
   47271   1.00000 
   47281   1.00000 
   47291   1.00000 
   47301   1.00000 
   47311   1.00000 
   47321   1.00000 
   47331   1.00000 
   47341   1.00000 
   47351   1.00000 
   47361   1.00000 
   47371   1.00000 
   47381   1.00000 
   47391   1.00000 
   47401   1.00000 
   47411   1.00000 
   47421   1.00000 
   47431   1.00000 
   47441   1.00000 
   47451   1.00000 
   47461   1.00000 
   47471   1.00000 
   47481   1.00000 
   47491   1.00000 
   47501   1.00000 
   47511   1.00000 
   47521   1.00000 
   47531   1.00000 
   47541   1.00000 
   47551   1.00000 
   47561   1.00000 
   47571   1.00000 
   47581   1.00000 
   47591   1.00000 
   47601   1.00000 
   47611   1.00000 
   47621   1.00000 
   47631   1.00000 
   47641   1.00000 
   47651   1.00000 
   47661   1.00000 
   47671   1.00000 
   47681   1.00000 
   47691   1.00000 
   47701   1.00000 
   47711   1.00000 
   47721   1.00000 
   47731   1.00000 
   47741   1.00000 
   47751   1.00000 
   47761   1.00000 
   47771   1.00000 
   47781   1.00000 
   47791   1.00000 
   47801   1.00000 
   47811   1.00000 
   47821   1.00000 
   47831   1.00000 
   47841   1.00000 
   47851   1.00000 
   47861   1.00000 
   47871   1.00000 
   47881   1.00000 
   47891   1.00000 
   47901   1.00000 
   47911   1.00000 
   47921   1.00000 
   47931   1.00000 
   47941   1.00000 
   47951   1.00000 
   47961   1.00000 
   47971   1.00000 
   47981   1.00000 
   47991   1.00000 
   48001   1.00000 
   48011   1.00000 
   48021   1.00000 
   48031   1.00000 
   48041   1.00000 
   48051   1.00000 
   48061   1.00000 
   48071   1.00000 
   48081   1.00000 
   48091   1.00000 
   48101   1.00000 
   48111   1.00000 
   48121   1.00000 
   48131   1.00000 
   48141   1.00000 
   48151   1.00000 
   48161   1.00000 
   48171   1.00000 
   48181   1.00000 
   48191   1.00000 
   48201   1.00000 
   48211   1.00000 
   48221   1.00000 
   48231   1.00000 
   48241   1.00000 
   48251   1.00000 
   48261   1.00000 
   48271   1.00000 
   48281   1.00000 
   48291   1.00000 
   48301   1.00000 
   48311   1.00000 
   48321   1.00000 
   48331   1.00000 
   48341   1.00000 
   48351   1.00000 
   48361   1.00000 
   48371   1.00000 
   48381   1.00000 
   48391   1.00000 
   48401   1.00000 
   48411   1.00000 
   48421   1.00000 
   48431   1.00000 
   48441   1.00000 
   48451   1.00000 
   48461   1.00000 
   48471   1.00000 
   48481   1.00000 
   48491   1.00000 
   48501   1.00000 
   48511   1.00000 
   48521   1.00000 
   48531   1.00000 
   48541   1.00000 
   48551   1.00000 
   48561   1.00000 
   48571   1.00000 
   48581   1.00000 
   48591   1.00000 
   48601   1.00000 
   48611   1.00000 
   48621   1.00000 
   48631   1.00000 
   48641   1.00000 
   48651   1.00000 
   48661   1.00000 
   48671   1.00000 
   48681   1.00000 
   48691   1.00000 
   48701   1.00000 
   48711   1.00000 
   48721   1.00000 
   48731   1.00000 
   48741   1.00000 
   48751   1.00000 
   48761   1.00000 
   48771   1.00000 
   48781   1.00000 
   48791   1.00000 
   48801   1.00000 
   48811   1.00000 
   48821   1.00000 
   48831   1.00000 
   48841   1.00000 
   48851   1.00000 
   48861   1.00000 
   48871   1.00000 
   48881   1.00000 
   48891   1.00000 
   48901   1.00000 
   48911   1.00000 
   48921   1.00000 
   48931   1.00000 
   48941   1.00000 
   48951   1.00000 
   48961   1.00000 
   48971   1.00000 
   48981   1.00000 
   48991   1.00000 
   49001   1.00000 
   49011   1.00000 
   49021   1.00000 
   49031   1.00000 
   49041   1.00000 
   49051   1.00000 
   49061   1.00000 
   49071   1.00000 
   49081   1.00000 
   49091   1.00000 
   49101   1.00000 
   49111   1.00000 
   49121   1.00000 
   49131   1.00000 
   49141   1.00000 
   49151   1.00000 
   49161   1.00000 
   49171   1.00000 
   49181   1.00000 
   49191   1.00000 
   49201   1.00000 
   49211   1.00000 
   49221   1.00000 
   49231   1.00000 
   49241   1.00000 
   49251   1.00000 
   49261   1.00000 
   49271   1.00000 
   49281   1.00000 
   49291   1.00000 
   49301   1.00000 
   49311   1.00000 
   49321   1.00000 
   49331   1.00000 
   49341   1.00000 
   49351   1.00000 
   49361   1.00000 
   49371   1.00000 
   49381   1.00000 
   49391   1.00000 
   49401   1.00000 
   49411   1.00000 
   49421   1.00000 
   49431   1.00000 
   49441   1.00000 
   49451   1.00000 
   49461   1.00000 
   49471   1.00000 
   49481   1.00000 
   49491   1.00000 
   49501   1.00000 
   49511   1.00000 
   49521   1.00000 
   49531   1.00000 
   49541   1.00000 
   49551   1.00000 
   49561   1.00000 
   49571   1.00000 
   49581   1.00000 
   49591   1.00000 
   49601   1.00000 
   49611   1.00000 
   49621   1.00000 
   49631   1.00000 
   49641   1.00000 
   49651   1.00000 
   49661   1.00000 
   49671   1.00000 
   49681   1.00000 
   49691   1.00000 
   49701   1.00000 
   49711   1.00000 
   49721   1.00000 
   49731   1.00000 
   49741   1.00000 
   49751   1.00000 
   49761   1.00000 
   49771   1.00000 
   49781   1.00000 
   49791   1.00000 
   49801   1.00000 
   49811   1.00000 
   49821   1.00000 
   49831   1.00000 
   49841   1.00000 
   49851   1.00000 
   49861   1.00000 
   49871   1.00000 
   49881   1.00000 
   49891   1.00000 
   49901   1.00000 
   49911   1.00000 
   49921   1.00000 
   49931   1.00000 
   49941   1.00000 
   49951   1.00000 
   49961   1.00000 
   49971   1.00000 
   49981   1.00000 
   49991   1.00000 
   50001   1.00000 
   50011   1.00000 
   50021   1.00000 
   50031   1.00000 
   50041   1.00000 
   50051   1.00000 
   50061   1.00000 
   50071   1.00000 
   50081   1.00000 
   50091   1.00000 
   50101   1.00000 
   50111   1.00000 
   50121   1.00000 
   50131   1.00000 
   50141   1.00000 
   50151   1.00000 
   50161   1.00000 
   50171   1.00000 
   50181   1.00000 
   50191   1.00000 
   50201   1.00000 
   50211   1.00000 
   50221   1.00000 
   50231   1.00000 
   50241   1.00000 
   50251   1.00000 
   50261   1.00000 
   50271   1.00000 
   50281   1.00000 
   50291   1.00000 
   50301   1.00000 
   50311   1.00000 
   50321   1.00000 
   50331   1.00000 
   50341   1.00000 
   50351   1.00000 
   50361   1.00000 
   50371   1.00000 
   50381   1.00000 
   50391   1.00000 
   50401   1.00000 
   50411   1.00000 
   50421   1.00000 
   50431   1.00000 
   50441   1.00000 
   50451   1.00000 
   50461   1.00000 
   50471   1.00000 
   50481   1.00000 
   50491   1.00000 
   50501   1.00000 
   50511   1.00000 
   50521   1.00000 
   50531   1.00000 
   50541   1.00000 
   50551   1.00000 
   50561   1.00000 
   50571   1.00000 
   50581   1.00000 
   50591   1.00000 
   50601   1.00000 
   50611   1.00000 
   50621   1.00000 
   50631   1.00000 
   50641   1.00000 
   50651   1.00000 
   50661   1.00000 
   50671   1.00000 
   50681   1.00000 
   50691   1.00000 
   50701   1.00000 
   50711   1.00000 
   50721   1.00000 
   50731   1.00000 
   50741   1.00000 
   50751   1.00000 
   50761   1.00000 
   50771   1.00000 
   50781   1.00000 
   50791   1.00000 
   50801   1.00000 
   50811   1.00000 
   50821   1.00000 
   50831   1.00000 
   50841   1.00000 
   50851   1.00000 
   50861   1.00000 
   50871   1.00000 
   50881   1.00000 
   50891   1.00000 
   50901   1.00000 
   50911   1.00000 
   50921   1.00000 
   50931   1.00000 
   50941   1.00000 
   50951   1.00000 
   50961   1.00000 
   50971   1.00000 
   50981   1.00000 
   50991   1.00000 
   51001   1.00000 
   51011   1.00000 
   51021   1.00000 
   51031   1.00000 
   51041   1.00000 
   51051   1.00000 
   51061   1.00000 
   51071   1.00000 
   51081   1.00000 
   51091   1.00000 
   51101   1.00000 
   51111   1.00000 
   51121   1.00000 
   51131   1.00000 
   51141   1.00000 
   51151   1.00000 
   51161   1.00000 
   51171   1.00000 
   51181   1.00000 
   51191   1.00000 
   51201   1.00000 
   51211   1.00000 
   51221   1.00000 
   51231   1.00000 
   51241   1.00000 
   51251   1.00000 
   51261   1.00000 
   51271   1.00000 
   51281   1.00000 
   51291   1.00000 
   51301   1.00000 
   51311   1.00000 
   51321   1.00000 
   51331   1.00000 
   51341   1.00000 
   51351   1.00000 
   51361   1.00000 
   51371   1.00000 
   51381   1.00000 
   51391   1.00000 
   51401   1.00000 
   51411   1.00000 
   51421   1.00000 
   51431   1.00000 
   51441   1.00000 
   51451   1.00000 
   51461   1.00000 
   51471   1.00000 
   51481   1.00000 
   51491   1.00000 
   51501   1.00000 
   51511   1.00000 
   51521   1.00000 
   51531   1.00000 
   51541   1.00000 
   51551   1.00000 
   51561   1.00000 
   51571   1.00000 
   51581   1.00000 
   51591   1.00000 
   51601   1.00000 
   51611   1.00000 
   51621   1.00000 
   51631   1.00000 
   51641   1.00000 
   51651   1.00000 
   51661   1.00000 
   51671   1.00000 
   51681   1.00000 
   51691   1.00000 
   51701   1.00000 
   51711   1.00000 
   51721   1.00000 
   51731   1.00000 
   51741   1.00000 
   51751   1.00000 
   51761   1.00000 
   51771   1.00000 
   51781   1.00000 
   51791   1.00000 
   51801   1.00000 
   51811   1.00000 
   51821   1.00000 
   51831   1.00000 
   51841   1.00000 
   51851   1.00000 
   51861   1.00000 
   51871   1.00000 
   51881   1.00000 
   51891   1.00000 
   51901   1.00000 
   51911   1.00000 
   51921   1.00000 
   51931   1.00000 
   51941   1.00000 
   51951   1.00000 
   51961   1.00000 
   51971   1.00000 
   51981   1.00000 
   51991   1.00000 
   52001   1.00000 
   52011   1.00000 
   52021   1.00000 
   52031   1.00000 
   52041   1.00000 
   52051   1.00000 
   52061   1.00000 
   52071   1.00000 
   52081   1.00000 
   52091   1.00000 
   52101   1.00000 
   52111   1.00000 
   52121   1.00000 
   52131   1.00000 
   52141   1.00000 
   52151   1.00000 
   52161   1.00000 
   52171   1.00000 
   52181   1.00000 
   52191   1.00000 
   52201   1.00000 
   52211   1.00000 
   52221   1.00000 
   52231   1.00000 
   52241   1.00000 
   52251   1.00000 
   52261   1.00000 
   52271   1.00000 
   52281   1.00000 
   52291   1.00000 
   52301   1.00000 
   52311   1.00000 
   52321   1.00000 
   52331   1.00000 
   52341   1.00000 
   52351   1.00000 
   52361   1.00000 
   52371   1.00000 
   52381   1.00000 
   52391   1.00000 
   52401   1.00000 
   52411   1.00000 
   52421   1.00000 
   52431   1.00000 
   52441   1.00000 
   52451   1.00000 
   52461   1.00000 
   52471   1.00000 
   52481   1.00000 
   52491   1.00000 
   52501   1.00000 
   52511   1.00000 
   52521   1.00000 
   52531   1.00000 
   52541   1.00000 
   52551   1.00000 
   52561   1.00000 
   52571   1.00000 
   52581   1.00000 
   52591   1.00000 
   52601   1.00000 
   52611   1.00000 
   52621   1.00000 
   52631   1.00000 
   52641   1.00000 
   52651   1.00000 
   52661   1.00000 
   52671   1.00000 
   52681   1.00000 
   52691   1.00000 
   52701   1.00000 
   52711   1.00000 
   52721   1.00000 
   52731   1.00000 
   52741   1.00000 
   52751   1.00000 
   52761   1.00000 
   52771   1.00000 
   52781   1.00000 
   52791   1.00000 
   52801   1.00000 
   52811   1.00000 
   52821   1.00000 
   52831   1.00000 
   52841   1.00000 
   52851   1.00000 
   52861   1.00000 
   52871   1.00000 
   52881   1.00000 
   52891   1.00000 
   52901   1.00000 
   52911   1.00000 
   52921   1.00000 
   52931   1.00000 
   52941   1.00000 
   52951   1.00000 
   52961   1.00000 
   52971   1.00000 
   52981   1.00000 
   52991   1.00000 
   53001   1.00000 
   53011   1.00000 
   53021   1.00000 
   53031   1.00000 
   53041   1.00000 
   53051   1.00000 
   53061   1.00000 
   53071   1.00000 
   53081   1.00000 
   53091   1.00000 
   53101   1.00000 
   53111   1.00000 
   53121   1.00000 
   53131   1.00000 
   53141   1.00000 
   53151   1.00000 
   53161   1.00000 
   53171   1.00000 
   53181   1.00000 
   53191   1.00000 
   53201   1.00000 
   53211   1.00000 
   53221   1.00000 
   53231   1.00000 
   53241   1.00000 
   53251   1.00000 
   53261   1.00000 
   53271   1.00000 
   53281   1.00000 
   53291   1.00000 
   53301   1.00000 
   53311   1.00000 
   53321   1.00000 
   53331   1.00000 
   53341   1.00000 
   53351   1.00000 
   53361   1.00000 
   53371   1.00000 
   53381   1.00000 
   53391   1.00000 
   53401   1.00000 
   53411   1.00000 
   53421   1.00000 
   53431   1.00000 
   53441   1.00000 
   53451   1.00000 
   53461   1.00000 
   53471   1.00000 
   53481   1.00000 
   53491   1.00000 
   53501   1.00000 
   53511   1.00000 
   53521   1.00000 
   53531   1.00000 
   53541   1.00000 
   53551   1.00000 
   53561   1.00000 
   53571   1.00000 
   53581   1.00000 
   53591   1.00000 
   53601   1.00000 
   53611   1.00000 
   53621   1.00000 
   53631   1.00000 
   53641   1.00000 
   53651   1.00000 
   53661   1.00000 
   53671   1.00000 
   53681   1.00000 
   53691   1.00000 
   53701   1.00000 
   53711   1.00000 
   53721   1.00000 
   53731   1.00000 
   53741   1.00000 
   53751   1.00000 
   53761   1.00000 
   53771   1.00000 
   53781   1.00000 
   53791   1.00000 
   53801   1.00000 
   53811   1.00000 
   53821   1.00000 
   53831   1.00000 
   53841   1.00000 
   53851   1.00000 
   53861   1.00000 
   53871   1.00000 
   53881   1.00000 
   53891   1.00000 
   53901   1.00000 
   53911   1.00000 
   53921   1.00000 
   53931   1.00000 
   53941   1.00000 
   53951   1.00000 
   53961   1.00000 
   53971   1.00000 
   53981   1.00000 
   53991   1.00000 
   54001   1.00000 
   54011   1.00000 
   54021   1.00000 
   54031   1.00000 
   54041   1.00000 
   54051   1.00000 
   54061   1.00000 
   54071   1.00000 
   54081   1.00000 
   54091   1.00000 
   54101   1.00000 
   54111   1.00000 
   54121   1.00000 
   54131   1.00000 
   54141   1.00000 
   54151   1.00000 
   54161   1.00000 
   54171   1.00000 
   54181   1.00000 
   54191   1.00000 
   54201   1.00000 
   54211   1.00000 
   54221   1.00000 
   54231   1.00000 
   54241   1.00000 
   54251   1.00000 
   54261   1.00000 
   54271   1.00000 
   54281   1.00000 
   54291   1.00000 
   54301   1.00000 
   54311   1.00000 
   54321   1.00000 
   54331   1.00000 
   54341   1.00000 
   54351   1.00000 
   54361   1.00000 
   54371   1.00000 
   54381   1.00000 
   54391   1.00000 
   54401   1.00000 
   54411   1.00000 
   54421   1.00000 
   54431   1.00000 
   54441   1.00000 
   54451   1.00000 
   54461   1.00000 
   54471   1.00000 
   54481   1.00000 
   54491   1.00000 
   54501   1.00000 
   54511   1.00000 
   54521   1.00000 
   54531   1.00000 
   54541   1.00000 
   54551   1.00000 
   54561   1.00000 
   54571   1.00000 
   54581   1.00000 
   54591   1.00000 
   54601   1.00000 
   54611   1.00000 
   54621   1.00000 
   54631   1.00000 
   54641   1.00000 
   54651   1.00000 
   54661   1.00000 
   54671   1.00000 
   54681   1.00000 
   54691   1.00000 
   54701   1.00000 
   54711   1.00000 
   54721   1.00000 
   54731   1.00000 
   54741   1.00000 
   54751   1.00000 
   54761   1.00000 
   54771   1.00000 
   54781   1.00000 
   54791   1.00000 
   54801   1.00000 
   54811   1.00000 
   54821   1.00000 
   54831   1.00000 
   54841   1.00000 
   54851   1.00000 
   54861   1.00000 
   54871   1.00000 
   54881   1.00000 
   54891   1.00000 
   54901   1.00000 
   54911   1.00000 
   54921   1.00000 
   54931   1.00000 
   54941   1.00000 
   54951   1.00000 
   54961   1.00000 
   54971   1.00000 
   54981   1.00000 
   54991   1.00000 
   55001   1.00000 
   55011   1.00000 
   55021   1.00000 
   55031   1.00000 
   55041   1.00000 
   55051   1.00000 
   55061   1.00000 
   55071   1.00000 
   55081   1.00000 
   55091   1.00000 
   55101   1.00000 
   55111   1.00000 
   55121   1.00000 
   55131   1.00000 
   55141   1.00000 
   55151   1.00000 
   55161   1.00000 
   55171   1.00000 
   55181   1.00000 
   55191   1.00000 
   55201   1.00000 
   55211   1.00000 
   55221   1.00000 
   55231   1.00000 
   55241   1.00000 
   55251   1.00000 
   55261   1.00000 
   55271   1.00000 
   55281   1.00000 
   55291   1.00000 
   55301   1.00000 
   55311   1.00000 
   55321   1.00000 
   55331   1.00000 
   55341   1.00000 
   55351   1.00000 
   55361   1.00000 
   55371   1.00000 
   55381   1.00000 
   55391   1.00000 
   55401   1.00000 
   55411   1.00000 
   55421   1.00000 
   55431   1.00000 
   55441   1.00000 
   55451   1.00000 
   55461   1.00000 
   55471   1.00000 
   55481   1.00000 
   55491   1.00000 
   55501   1.00000 
   55511   1.00000 
   55521   1.00000 
   55531   1.00000 
   55541   1.00000 
   55551   1.00000 
   55561   1.00000 
   55571   1.00000 
   55581   1.00000 
   55591   1.00000 
   55601   1.00000 
   55611   1.00000 
   55621   1.00000 
   55631   1.00000 
   55641   1.00000 
   55651   1.00000 
   55661   1.00000 
   55671   1.00000 
   55681   1.00000 
   55691   1.00000 
   55701   1.00000 
   55711   1.00000 
   55721   1.00000 
   55731   1.00000 
   55741   1.00000 
   55751   1.00000 
   55761   1.00000 
   55771   1.00000 
   55781   1.00000 
   55791   1.00000 
   55801   1.00000 
   55811   1.00000 
   55821   1.00000 
   55831   1.00000 
   55841   1.00000 
   55851   1.00000 
   55861   1.00000 
   55871   1.00000 
   55881   1.00000 
   55891   1.00000 
   55901   1.00000 
   55911   1.00000 
   55921   1.00000 
   55931   1.00000 
   55941   1.00000 
   55951   1.00000 
   55961   1.00000 
   55971   1.00000 
   55981   1.00000 
   55991   1.00000 
   56001   1.00000 
   56011   1.00000 
   56021   1.00000 
   56031   1.00000 
   56041   1.00000 
   56051   1.00000 
   56061   1.00000 
   56071   1.00000 
   56081   1.00000 
   56091   1.00000 
   56101   1.00000 
   56111   1.00000 
   56121   1.00000 
   56131   1.00000 
   56141   1.00000 
   56151   1.00000 
   56161   1.00000 
   56171   1.00000 
   56181   1.00000 
   56191   1.00000 
   56201   1.00000 
   56211   1.00000 
   56221   1.00000 
   56231   1.00000 
   56241   1.00000 
   56251   1.00000 
   56261   1.00000 
   56271   1.00000 
   56281   1.00000 
   56291   1.00000 
   56301   1.00000 
   56311   1.00000 
   56321   1.00000 
   56331   1.00000 
   56341   1.00000 
   56351   1.00000 
   56361   1.00000 
   56371   1.00000 
   56381   1.00000 
   56391   1.00000 
   56401   1.00000 
   56411   1.00000 
   56421   1.00000 
   56431   1.00000 
   56441   1.00000 
   56451   1.00000 
   56461   1.00000 
   56471   1.00000 
   56481   1.00000 
   56491   1.00000 
   56501   1.00000 
   56511   1.00000 
   56521   1.00000 
   56531   1.00000 
   56541   1.00000 
   56551   1.00000 
   56561   1.00000 
   56571   1.00000 
   56581   1.00000 
   56591   1.00000 
   56601   1.00000 
   56611   1.00000 
   56621   1.00000 
   56631   1.00000 
   56641   1.00000 
   56651   1.00000 
   56661   1.00000 
   56671   1.00000 
   56681   1.00000 
   56691   1.00000 
   56701   1.00000 
   56711   1.00000 
   56721   1.00000 
   56731   1.00000 
   56741   1.00000 
   56751   1.00000 
   56761   1.00000 
   56771   1.00000 
   56781   1.00000 
   56791   1.00000 
   56801   1.00000 
   56811   1.00000 
   56821   1.00000 
   56831   1.00000 
   56841   1.00000 
   56851   1.00000 
   56861   1.00000 
   56871   1.00000 
   56881   1.00000 
   56891   1.00000 
   56901   1.00000 
   56911   1.00000 
   56921   1.00000 
   56931   1.00000 
   56941   1.00000 
   56951   1.00000 
   56961   1.00000 
   56971   1.00000 
   56981   1.00000 
   56991   1.00000 
   57001   1.00000 
   57011   1.00000 
   57021   1.00000 
   57031   1.00000 
   57041   1.00000 
   57051   1.00000 
   57061   1.00000 
   57071   1.00000 
   57081   1.00000 
   57091   1.00000 
   57101   1.00000 
   57111   1.00000 
   57121   1.00000 
   57131   1.00000 
   57141   1.00000 
   57151   1.00000 
   57161   1.00000 
   57171   1.00000 
   57181   1.00000 
   57191   1.00000 
   57201   1.00000 
   57211   1.00000 
   57221   1.00000 
   57231   1.00000 
   57241   1.00000 
   57251   1.00000 
   57261   1.00000 
   57271   1.00000 
   57281   1.00000 
   57291   1.00000 
   57301   1.00000 
   57311   1.00000 
   57321   1.00000 
   57331   1.00000 
   57341   1.00000 
   57351   1.00000 
   57361   1.00000 
   57371   1.00000 
   57381   1.00000 
   57391   1.00000 
   57401   1.00000 
   57411   1.00000 
   57421   1.00000 
   57431   1.00000 
   57441   1.00000 
   57451   1.00000 
   57461   1.00000 
   57471   1.00000 
   57481   1.00000 
   57491   1.00000 
   57501   1.00000 
   57511   1.00000 
   57521   1.00000 
   57531   1.00000 
   57541   1.00000 
   57551   1.00000 
   57561   1.00000 
   57571   1.00000 
   57581   1.00000 
   57591   1.00000 
   57601   1.00000 
   57611   1.00000 
   57621   1.00000 
   57631   1.00000 
   57641   1.00000 
   57651   1.00000 
   57661   1.00000 
   57671   1.00000 
   57681   1.00000 
   57691   1.00000 
   57701   1.00000 
   57711   1.00000 
   57721   1.00000 
   57731   1.00000 
   57741   1.00000 
   57751   1.00000 
   57761   1.00000 
   57771   1.00000 
   57781   1.00000 
   57791   1.00000 
   57801   1.00000 
   57811   1.00000 
   57821   1.00000 
   57831   1.00000 
   57841   1.00000 
   57851   1.00000 
   57861   1.00000 
   57871   1.00000 
   57881   1.00000 
   57891   1.00000 
   57901   1.00000 
   57911   1.00000 
   57921   1.00000 
   57931   1.00000 
   57941   1.00000 
   57951   1.00000 
   57961   1.00000 
   57971   1.00000 
   57981   1.00000 
   57991   1.00000 
   58001   1.00000 
   58011   1.00000 
   58021   1.00000 
   58031   1.00000 
   58041   1.00000 
   58051   1.00000 
   58061   1.00000 
   58071   1.00000 
   58081   1.00000 
   58091   1.00000 
   58101   1.00000 
   58111   1.00000 
   58121   1.00000 
   58131   1.00000 
   58141   1.00000 
   58151   1.00000 
   58161   1.00000 
   58171   1.00000 
   58181   1.00000 
   58191   1.00000 
   58201   1.00000 
   58211   1.00000 
   58221   1.00000 
   58231   1.00000 
   58241   1.00000 
   58251   1.00000 
   58261   1.00000 
   58271   1.00000 
   58281   1.00000 
   58291   1.00000 
   58301   1.00000 
   58311   1.00000 
   58321   1.00000 
   58331   1.00000 
   58341   1.00000 
   58351   1.00000 
   58361   1.00000 
   58371   1.00000 
   58381   1.00000 
   58391   1.00000 
   58401   1.00000 
   58411   1.00000 
   58421   1.00000 
   58431   1.00000 
   58441   1.00000 
   58451   1.00000 
   58461   1.00000 
   58471   1.00000 
   58481   1.00000 
   58491   1.00000 
   58501   1.00000 
   58511   1.00000 
   58521   1.00000 
   58531   1.00000 
   58541   1.00000 
   58551   1.00000 
   58561   1.00000 
   58571   1.00000 
   58581   1.00000 
   58591   1.00000 
   58601   1.00000 
   58611   1.00000 
   58621   1.00000 
   58631   1.00000 
   58641   1.00000 
   58651   1.00000 
   58661   1.00000 
   58671   1.00000 
   58681   1.00000 
   58691   1.00000 
   58701   1.00000 
   58711   1.00000 
   58721   1.00000 
   58731   1.00000 
   58741   1.00000 
   58751   1.00000 
   58761   1.00000 
   58771   1.00000 
   58781   1.00000 
   58791   1.00000 
   58801   1.00000 
   58811   1.00000 
   58821   1.00000 
   58831   1.00000 
   58841   1.00000 
   58851   1.00000 
   58861   1.00000 
   58871   1.00000 
   58881   1.00000 
   58891   1.00000 
   58901   1.00000 
   58911   1.00000 
   58921   1.00000 
   58931   1.00000 
   58941   1.00000 
   58951   1.00000 
   58961   1.00000 
   58971   1.00000 
   58981   1.00000 
   58991   1.00000 
   59001   1.00000 
   59011   1.00000 
   59021   1.00000 
   59031   1.00000 
   59041   1.00000 
   59051   1.00000 
   59061   1.00000 
   59071   1.00000 
   59081   1.00000 
   59091   1.00000 
   59101   1.00000 
   59111   1.00000 
   59121   1.00000 
   59131   1.00000 
   59141   1.00000 
   59151   1.00000 
   59161   1.00000 
   59171   1.00000 
   59181   1.00000 
   59191   1.00000 
   59201   1.00000 
   59211   1.00000 
   59221   1.00000 
   59231   1.00000 
   59241   1.00000 
   59251   1.00000 
   59261   1.00000 
   59271   1.00000 
   59281   1.00000 
   59291   1.00000 
   59301   1.00000 
   59311   1.00000 
   59321   1.00000 
   59331   1.00000 
   59341   1.00000 
   59351   1.00000 
   59361   1.00000 
   59371   1.00000 
   59381   1.00000 
   59391   1.00000 
   59401   1.00000 
   59411   1.00000 
   59421   1.00000 
   59431   1.00000 
   59441   1.00000 
   59451   1.00000 
   59461   1.00000 
   59471   1.00000 
   59481   1.00000 
   59491   1.00000 
   59501   1.00000 
   59511   1.00000 
   59521   1.00000 
   59531   1.00000 
   59541   1.00000 
   59551   1.00000 
   59561   1.00000 
   59571   1.00000 
   59581   1.00000 
   59591   1.00000 
   59601   1.00000 
   59611   1.00000 
   59621   1.00000 
   59631   1.00000 
   59641   1.00000 
   59651   1.00000 
   59661   1.00000 
   59671   1.00000 
   59681   1.00000 
   59691   1.00000 
   59701   1.00000 
   59711   1.00000 
   59721   1.00000 
   59731   1.00000 
   59741   1.00000 
   59751   1.00000 
   59761   1.00000 
   59771   1.00000 
   59781   1.00000 
   59791   1.00000 
   59801   1.00000 
   59811   1.00000 
   59821   1.00000 
   59831   1.00000 
   59841   1.00000 
   59851   1.00000 
   59861   1.00000 
   59871   1.00000 
   59881   1.00000 
   59891   1.00000 
   59901   1.00000 
   59911   1.00000 
   59921   1.00000 
   59931   1.00000 
   59941   1.00000 
   59951   1.00000 
   59961   1.00000 
   59971   1.00000 
   59981   1.00000 
   59991   1.00000 
   60001   1.00000 
   60011   1.00000 
   60021   1.00000 
   60031   1.00000 
   60041   1.00000 
   60051   1.00000 
   60061   1.00000 
   60071   1.00000 
   60081   1.00000 
   60091   1.00000 
   60101   1.00000 
   60111   1.00000 
   60121   1.00000 
   60131   1.00000 
   60141   1.00000 
   60151   1.00000 
   60161   1.00000 
   60171   1.00000 
   60181   1.00000 
   60191   1.00000 
   60201   1.00000 
   60211   1.00000 
   60221   1.00000 
   60231   1.00000 
   60241   1.00000 
   60251   1.00000 
   60261   1.00000 
   60271   1.00000 
   60281   1.00000 
   60291   1.00000 
   60301   1.00000 
   60311   1.00000 
   60321   1.00000 
   60331   1.00000 
   60341   1.00000 
   60351   1.00000 
   60361   1.00000 
   60371   1.00000 
   60381   1.00000 
   60391   1.00000 
   60401   1.00000 
   60411   1.00000 
   60421   1.00000 
   60431   1.00000 
   60441   1.00000 
   60451   1.00000 
   60461   1.00000 
   60471   1.00000 
   60481   1.00000 
   60491   1.00000 
   60501   1.00000 
   60511   1.00000 
   60521   1.00000 
   60531   1.00000 
   60541   1.00000 
   60551   1.00000 
   60561   1.00000 
   60571   1.00000 
   60581   1.00000 
   60591   1.00000 
   60601   1.00000 
   60611   1.00000 
   60621   1.00000 
   60631   1.00000 
   60641   1.00000 
   60651   1.00000 
   60661   1.00000 
   60671   1.00000 
   60681   1.00000 
   60691   1.00000 
   60701   1.00000 
   60711   1.00000 
   60721   1.00000 
   60731   1.00000 
   60741   1.00000 
   60751   1.00000 
   60761   1.00000 
   60771   1.00000 
   60781   1.00000 
   60791   1.00000 
   60801   1.00000 
   60811   1.00000 
   60821   1.00000 
   60831   1.00000 
   60841   1.00000 
   60851   1.00000 
   60861   1.00000 
   60871   1.00000 
   60881   1.00000 
   60891   1.00000 
   60901   1.00000 
   60911   1.00000 
   60921   1.00000 
   60931   1.00000 
   60941   1.00000 
   60951   1.00000 
   60961   1.00000 
   60971   1.00000 
   60981   1.00000 
   60991   1.00000 
   61001   1.00000 
   61011   1.00000 
   61021   1.00000 
   61031   1.00000 
   61041   1.00000 
   61051   1.00000 
   61061   1.00000 
   61071   1.00000 
   61081   1.00000 
   61091   1.00000 
   61101   1.00000 
   61111   1.00000 
   61121   1.00000 
   61131   1.00000 
   61141   1.00000 
   61151   1.00000 
   61161   1.00000 
   61171   1.00000 
   61181   1.00000 
   61191   1.00000 
   61201   1.00000 
   61211   1.00000 
   61221   1.00000 
   61231   1.00000 
   61241   1.00000 
   61251   1.00000 
   61261   1.00000 
   61271   1.00000 
   61281   1.00000 
   61291   1.00000 
   61301   1.00000 
   61311   1.00000 
   61321   1.00000 
   61331   1.00000 
   61341   1.00000 
   61351   1.00000 
   61361   1.00000 
   61371   1.00000 
   61381   1.00000 
   61391   1.00000 
   61401   1.00000 
   61411   1.00000 
   61421   1.00000 
   61431   1.00000 
   61441   1.00000 
   61451   1.00000 
   61461   1.00000 
   61471   1.00000 
   61481   1.00000 
   61491   1.00000 
   61501   1.00000 
   61511   1.00000 
   61521   1.00000 
   61531   1.00000 
   61541   1.00000 
   61551   1.00000 
   61561   1.00000 
   61571   1.00000 
   61581   1.00000 
   61591   1.00000 
   61601   1.00000 
   61611   1.00000 
   61621   1.00000 
   61631   1.00000 
   61641   1.00000 
   61651   1.00000 
   61661   1.00000 
   61671   1.00000 
   61681   1.00000 
   61691   1.00000 
   61701   1.00000 
   61711   1.00000 
   61721   1.00000 
   61731   1.00000 
   61741   1.00000 
   61751   1.00000 
   61761   1.00000 
   61771   1.00000 
   61781   1.00000 
   61791   1.00000 
   61801   1.00000 
   61811   1.00000 
   61821   1.00000 
   61831   1.00000 
   61841   1.00000 
   61851   1.00000 
   61861   1.00000 
   61871   1.00000 
   61881   1.00000 
   61891   1.00000 
   61901   1.00000 
   61911   1.00000 
   61921   1.00000 
   61931   1.00000 
   61941   1.00000 
   61951   1.00000 
   61961   1.00000 
   61971   1.00000 
   61981   1.00000 
   61991   1.00000 
   62001   1.00000 
   62011   1.00000 
   62021   1.00000 
   62031   1.00000 
   62041   1.00000 
   62051   1.00000 
   62061   1.00000 
   62071   1.00000 
   62081   1.00000 
   62091   1.00000 
   62101   1.00000 
   62111   1.00000 
   62121   1.00000 
   62131   1.00000 
   62141   1.00000 
   62151   1.00000 
   62161   1.00000 
   62171   1.00000 
   62181   1.00000 
   62191   1.00000 
   62201   1.00000 
   62211   1.00000 
   62221   1.00000 
   62231   1.00000 
   62241   1.00000 
   62251   1.00000 
   62261   1.00000 
   62271   1.00000 
   62281   1.00000 
   62291   1.00000 
   62301   1.00000 
   62311   1.00000 
   62321   1.00000 
   62331   1.00000 
   62341   1.00000 
   62351   1.00000 
   62361   1.00000 
   62371   1.00000 
   62381   1.00000 
   62391   1.00000 
   62401   1.00000 
   62411   1.00000 
   62421   1.00000 
   62431   1.00000 
   62441   1.00000 
   62451   1.00000 
   62461   1.00000 
   62471   1.00000 
   62481   1.00000 
   62491   1.00000 
   62501   1.00000 
   62511   1.00000 
   62521   1.00000 
   62531   1.00000 
   62541   1.00000 
   62551   1.00000 
   62561   1.00000 
   62571   1.00000 
   62581   1.00000 
   62591   1.00000 
   62601   1.00000 
   62611   1.00000 
   62621   1.00000 
   62631   1.00000 
   62641   1.00000 
   62651   1.00000 
   62661   1.00000 
   62671   1.00000 
   62681   1.00000 
   62691   1.00000 
   62701   1.00000 
   62711   1.00000 
   62721   1.00000 
   62731   1.00000 
   62741   1.00000 
   62751   1.00000 
   62761   1.00000 
   62771   1.00000 
   62781   1.00000 
   62791   1.00000 
   62801   1.00000 
   62811   1.00000 
   62821   1.00000 
   62831   1.00000 
   62841   1.00000 
   62851   1.00000 
   62861   1.00000 
   62871   1.00000 
   62881   1.00000 
   62891   1.00000 
   62901   1.00000 
   62911   1.00000 
   62921   1.00000 
   62931   1.00000 
   62941   1.00000 
   62951   1.00000 
   62961   1.00000 
   62971   1.00000 
   62981   1.00000 
   62991   1.00000 
   63001   1.00000 
   63011   1.00000 
   63021   1.00000 
   63031   1.00000 
   63041   1.00000 
   63051   1.00000 
   63061   1.00000 
   63071   1.00000 
   63081   1.00000 
   63091   1.00000 
   63101   1.00000 
   63111   1.00000 
   63121   1.00000 
   63131   1.00000 
   63141   1.00000 
   63151   1.00000 
   63161   1.00000 
   63171   1.00000 
   63181   1.00000 
   63191   1.00000 
   63201   1.00000 
   63211   1.00000 
   63221   1.00000 
   63231   1.00000 
   63241   1.00000 
   63251   1.00000 
   63261   1.00000 
   63271   1.00000 
   63281   1.00000 
   63291   1.00000 
   63301   1.00000 
   63311   1.00000 
   63321   1.00000 
   63331   1.00000 
   63341   1.00000 
   63351   1.00000 
   63361   1.00000 
   63371   1.00000 
   63381   1.00000 
   63391   1.00000 
   63401   1.00000 
   63411   1.00000 
   63421   1.00000 
   63431   1.00000 
   63441   1.00000 
   63451   1.00000 
   63461   1.00000 
   63471   1.00000 
   63481   1.00000 
   63491   1.00000 
   63501   1.00000 
   63511   1.00000 
   63521   1.00000 
   63531   1.00000 
   63541   1.00000 
   63551   1.00000 
   63561   1.00000 
   63571   1.00000 
   63581   1.00000 
   63591   1.00000 
   63601   1.00000 
   63611   1.00000 
   63621   1.00000 
   63631   1.00000 
   63641   1.00000 
   63651   1.00000 
   63661   1.00000 
   63671   1.00000 
   63681   1.00000 
   63691   1.00000 
   63701   1.00000 
   63711   1.00000 
   63721   1.00000 
   63731   1.00000 
   63741   1.00000 
   63751   1.00000 
   63761   1.00000 
   63771   1.00000 
   63781   1.00000 
   63791   1.00000 
   63801   1.00000 
   63811   1.00000 
   63821   1.00000 
   63831   1.00000 
   63841   1.00000 
   63851   1.00000 
   63861   1.00000 
   63871   1.00000 
   63881   1.00000 
   63891   1.00000 
   63901   1.00000 
   63911   1.00000 
   63921   1.00000 
   63931   1.00000 
   63941   1.00000 
   63951   1.00000 
   63961   1.00000 
   63971   1.00000 
   63981   1.00000 
   63991   1.00000 
   64001   1.00000 
   64011   1.00000 
   64021   1.00000 
   64031   1.00000 
   64041   1.00000 
   64051   1.00000 
   64061   1.00000 
   64071   1.00000 
   64081   1.00000 
   64091   1.00000 
   64101   1.00000 
   64111   1.00000 
   64121   1.00000 
   64131   1.00000 
   64141   1.00000 
   64151   1.00000 
   64161   1.00000 
   64171   1.00000 
   64181   1.00000 
   64191   1.00000 
   64201   1.00000 
   64211   1.00000 
   64221   1.00000 
   64231   1.00000 
   64241   1.00000 
   64251   1.00000 
   64261   1.00000 
   64271   1.00000 
   64281   1.00000 
   64291   1.00000 
   64301   1.00000 
   64311   1.00000 
   64321   1.00000 
   64331   1.00000 
   64341   1.00000 
   64351   1.00000 
   64361   1.00000 
   64371   1.00000 
   64381   1.00000 
   64391   1.00000 
   64401   1.00000 
   64411   1.00000 
   64421   1.00000 
   64431   1.00000 
   64441   1.00000 
   64451   1.00000 
   64461   1.00000 
   64471   1.00000 
   64481   1.00000 
   64491   1.00000 
   64501   1.00000 
   64511   1.00000 
   64521   1.00000 
   64531   1.00000 
   64541   1.00000 
   64551   1.00000 
   64561   1.00000 
   64571   1.00000 
   64581   1.00000 
   64591   1.00000 
   64601   1.00000 
   64611   1.00000 
   64621   1.00000 
   64631   1.00000 
   64641   1.00000 
   64651   1.00000 
   64661   1.00000 
   64671   1.00000 
   64681   1.00000 
   64691   1.00000 
   64701   1.00000 
   64711   1.00000 
   64721   1.00000 
   64731   1.00000 
   64741   1.00000 
   64751   1.00000 
   64761   1.00000 
   64771   1.00000 
   64781   1.00000 
   64791   1.00000 
   64801   1.00000 
   64811   1.00000 
   64821   1.00000 
   64831   1.00000 
   64841   1.00000 
   64851   1.00000 
   64861   1.00000 
   64871   1.00000 
   64881   1.00000 
   64891   1.00000 
   64901   1.00000 
   64911   1.00000 
   64921   1.00000 
   64931   1.00000 
   64941   1.00000 
   64951   1.00000 
   64961   1.00000 
   64971   1.00000 
   64981   1.00000 
   64991   1.00000 
   65001   1.00000 
   65011   1.00000 
   65021   1.00000 
   65031   1.00000 
   65041   1.00000 
   65051   1.00000 
   65061   1.00000 
   65071   1.00000 
   65081   1.00000 
   65091   1.00000 
   65101   1.00000 
   65111   1.00000 
   65121   1.00000 
   65131   1.00000 
   65141   1.00000 
   65151   1.00000 
   65161   1.00000 
   65171   1.00000 
   65181   1.00000 
   65191   1.00000 
   65201   1.00000 
   65211   1.00000 
   65221   1.00000 
   65231   1.00000 
   65241   1.00000 
   65251   1.00000 
   65261   1.00000 
   65271   1.00000 
   65281   1.00000 
   65291   1.00000 
   65301   1.00000 
   65311   1.00000 
   65321   1.00000 
   65331   1.00000 
   65341   1.00000 
   65351   1.00000 
   65361   1.00000 
   65371   1.00000 
   65381   1.00000 
   65391   1.00000 
   65401   1.00000 
   65411   1.00000 
   65421   1.00000 
   65431   1.00000 
   65441   1.00000 
   65451   1.00000 
   65461   1.00000 
   65471   1.00000 
   65481   1.00000 
   65491   1.00000 
   65501   1.00000 
   65511   1.00000 
   65521   1.00000 
   65531   1.00000 
   65541   1.00000 
   65551   1.00000 
   65561   1.00000 
   65571   1.00000 
   65581   1.00000 
   65591   1.00000 
   65601   1.00000 
   65611   1.00000 
   65621   1.00000 
   65631   1.00000 
   65641   1.00000 
   65651   1.00000 
   65661   1.00000 
   65671   1.00000 
   65681   1.00000 
   65691   1.00000 
   65701   1.00000 
   65711   1.00000 
   65721   1.00000 
   65731   1.00000 
   65741   1.00000 
   65751   1.00000 
   65761   1.00000 
   65771   1.00000 
   65781   1.00000 
   65791   1.00000 
   65801   1.00000 
   65811   1.00000 
   65821   1.00000 
   65831   1.00000 
   65841   1.00000 
   65851   1.00000 
   65861   1.00000 
   65871   1.00000 
   65881   1.00000 
   65891   1.00000 
   65901   1.00000 
   65911   1.00000 
   65921   1.00000 
   65931   1.00000 
   65941   1.00000 
   65951   1.00000 
   65961   1.00000 
   65971   1.00000 
   65981   1.00000 
   65991   1.00000 
   66001   1.00000 
   66011   1.00000 
   66021   1.00000 
   66031   1.00000 
   66041   1.00000 
   66051   1.00000 
   66061   1.00000 
   66071   1.00000 
   66081   1.00000 
   66091   1.00000 
   66101   1.00000 
   66111   1.00000 
   66121   1.00000 
   66131   1.00000 
   66141   1.00000 
   66151   1.00000 
   66161   1.00000 
   66171   1.00000 
   66181   1.00000 
   66191   1.00000 
   66201   1.00000 
   66211   1.00000 
   66221   1.00000 
   66231   1.00000 
   66241   1.00000 
   66251   1.00000 
   66261   1.00000 
   66271   1.00000 
   66281   1.00000 
   66291   1.00000 
   66301   1.00000 
   66311   1.00000 
   66321   1.00000 
   66331   1.00000 
   66341   1.00000 
   66351   1.00000 
   66361   1.00000 
   66371   1.00000 
   66381   1.00000 
   66391   1.00000 
   66401   1.00000 
   66411   1.00000 
   66421   1.00000 
   66431   1.00000 
   66441   1.00000 
   66451   1.00000 
   66461   1.00000 
   66471   1.00000 
   66481   1.00000 
   66491   1.00000 
   66501   1.00000 
   66511   1.00000 
   66521   1.00000 
   66531   1.00000 
   66541   1.00000 
   66551   1.00000 
   66561   1.00000 
   66571   1.00000 
   66581   1.00000 
   66591   1.00000 
   66601   1.00000 
   66611   1.00000 
   66621   1.00000 
   66631   1.00000 
   66641   1.00000 
   66651   1.00000 
   66661   1.00000 
   66671   1.00000 
   66681   1.00000 
   66691   1.00000 
   66701   1.00000 
   66711   1.00000 
   66721   1.00000 
   66731   1.00000 
   66741   1.00000 
   66751   1.00000 
   66761   1.00000 
   66771   1.00000 
   66781   1.00000 
   66791   1.00000 
   66801   1.00000 
   66811   1.00000 
   66821   1.00000 
   66831   1.00000 
   66841   1.00000 
   66851   1.00000 
   66861   1.00000 
   66871   1.00000 
   66881   1.00000 
   66891   1.00000 
   66901   1.00000 
   66911   1.00000 
   66921   1.00000 
   66931   1.00000 
   66941   1.00000 
   66951   1.00000 
   66961   1.00000 
   66971   1.00000 
   66981   1.00000 
   66991   1.00000 
   67001   1.00000 
   67011   1.00000 
   67021   1.00000 
   67031   1.00000 
   67041   1.00000 
   67051   1.00000 
   67061   1.00000 
   67071   1.00000 
   67081   1.00000 
   67091   1.00000 
   67101   1.00000 
   67111   1.00000 
   67121   1.00000 
   67131   1.00000 
   67141   1.00000 
   67151   1.00000 
   67161   1.00000 
   67171   1.00000 
   67181   1.00000 
   67191   1.00000 
   67201   1.00000 
   67211   1.00000 
   67221   1.00000 
   67231   1.00000 
   67241   1.00000 
   67251   1.00000 
   67261   1.00000 
   67271   1.00000 
   67281   1.00000 
   67291   1.00000 
   67301   1.00000 
   67311   1.00000 
   67321   1.00000 
   67331   1.00000 
   67341   1.00000 
   67351   1.00000 
   67361   1.00000 
   67371   1.00000 
   67381   1.00000 
   67391   1.00000 
   67401   1.00000 
   67411   1.00000 
   67421   1.00000 
   67431   1.00000 
   67441   1.00000 
   67451   1.00000 
   67461   1.00000 
   67471   1.00000 
   67481   1.00000 
   67491   1.00000 
   67501   1.00000 
   67511   1.00000 
   67521   1.00000 
   67531   1.00000 
   67541   1.00000 
   67551   1.00000 
   67561   1.00000 
   67571   1.00000 
   67581   1.00000 
   67591   1.00000 
   67601   1.00000 
   67611   1.00000 
   67621   1.00000 
   67631   1.00000 
   67641   1.00000 
   67651   1.00000 
   67661   1.00000 
   67671   1.00000 
   67681   1.00000 
   67691   1.00000 
   67701   1.00000 
   67711   1.00000 
   67721   1.00000 
   67731   1.00000 
   67741   1.00000 
   67751   1.00000 
   67761   1.00000 
   67771   1.00000 
   67781   1.00000 
   67791   1.00000 
   67801   1.00000 
   67811   1.00000 
   67821   1.00000 
   67831   1.00000 
   67841   1.00000 
   67851   1.00000 
   67861   1.00000 
   67871   1.00000 
   67881   1.00000 
   67891   1.00000 
   67901   1.00000 
   67911   1.00000 
   67921   1.00000 
   67931   1.00000 
   67941   1.00000 
   67951   1.00000 
   67961   1.00000 
   67971   1.00000 
   67981   1.00000 
   67991   1.00000 
   68001   1.00000 
   68011   1.00000 
   68021   1.00000 
   68031   1.00000 
   68041   1.00000 
   68051   1.00000 
   68061   1.00000 
   68071   1.00000 
   68081   1.00000 
   68091   1.00000 
   68101   1.00000 
   68111   1.00000 
   68121   1.00000 
   68131   1.00000 
   68141   1.00000 
   68151   1.00000 
   68161   1.00000 
   68171   1.00000 
   68181   1.00000 
   68191   1.00000 
   68201   1.00000 
   68211   1.00000 
   68221   1.00000 
   68231   1.00000 
   68241   1.00000 
   68251   1.00000 
   68261   1.00000 
   68271   1.00000 
   68281   1.00000 
   68291   1.00000 
   68301   1.00000 
   68311   1.00000 
   68321   1.00000 
   68331   1.00000 
   68341   1.00000 
   68351   1.00000 
   68361   1.00000 
   68371   1.00000 
   68381   1.00000 
   68391   1.00000 
   68401   1.00000 
   68411   1.00000 
   68421   1.00000 
   68431   1.00000 
   68441   1.00000 
   68451   1.00000 
   68461   1.00000 
   68471   1.00000 
   68481   1.00000 
   68491   1.00000 
   68501   1.00000 
   68511   1.00000 
   68521   1.00000 
   68531   1.00000 
   68541   1.00000 
   68551   1.00000 
   68561   1.00000 
   68571   1.00000 
   68581   1.00000 
   68591   1.00000 
   68601   1.00000 
   68611   1.00000 
   68621   1.00000 
   68631   1.00000 
   68641   1.00000 
   68651   1.00000 
   68661   1.00000 
   68671   1.00000 
   68681   1.00000 
   68691   1.00000 
   68701   1.00000 
   68711   1.00000 
   68721   1.00000 
   68731   1.00000 
   68741   1.00000 
   68751   1.00000 
   68761   1.00000 
   68771   1.00000 
   68781   1.00000 
   68791   1.00000 
   68801   1.00000 
   68811   1.00000 
   68821   1.00000 
   68831   1.00000 
   68841   1.00000 
   68851   1.00000 
   68861   1.00000 
   68871   1.00000 
   68881   1.00000 
   68891   1.00000 
   68901   1.00000 
   68911   1.00000 
   68921   1.00000 
   68931   1.00000 
   68941   1.00000 
   68951   1.00000 
   68961   1.00000 
   68971   1.00000 
   68981   1.00000 
   68991   1.00000 
   69001   1.00000 
   69011   1.00000 
   69021   1.00000 
   69031   1.00000 
   69041   1.00000 
   69051   1.00000 
   69061   1.00000 
   69071   1.00000 
   69081   1.00000 
   69091   1.00000 
   69101   1.00000 
   69111   1.00000 
   69121   1.00000 
   69131   1.00000 
   69141   1.00000 
   69151   1.00000 
   69161   1.00000 
   69171   1.00000 
   69181   1.00000 
   69191   1.00000 
   69201   1.00000 
   69211   1.00000 
   69221   1.00000 
   69231   1.00000 
   69241   1.00000 
   69251   1.00000 
   69261   1.00000 
   69271   1.00000 
   69281   1.00000 
   69291   1.00000 
   69301   1.00000 
   69311   1.00000 
   69321   1.00000 
   69331   1.00000 
   69341   1.00000 
   69351   1.00000 
   69361   1.00000 
   69371   1.00000 
   69381   1.00000 
   69391   1.00000 
   69401   1.00000 
   69411   1.00000 
   69421   1.00000 
   69431   1.00000 
   69441   1.00000 
   69451   1.00000 
   69461   1.00000 
   69471   1.00000 
   69481   1.00000 
   69491   1.00000 
   69501   1.00000 
   69511   1.00000 
   69521   1.00000 
   69531   1.00000 
   69541   1.00000 
   69551   1.00000 
   69561   1.00000 
   69571   1.00000 
   69581   1.00000 
   69591   1.00000 
   69601   1.00000 
   69611   1.00000 
   69621   1.00000 
   69631   1.00000 
   69641   1.00000 
   69651   1.00000 
   69661   1.00000 
   69671   1.00000 
   69681   1.00000 
   69691   1.00000 
   69701   1.00000 
   69711   1.00000 
   69721   1.00000 
   69731   1.00000 
   69741   1.00000 
   69751   1.00000 
   69761   1.00000 
   69771   1.00000 
   69781   1.00000 
   69791   1.00000 
   69801   1.00000 
   69811   1.00000 
   69821   1.00000 
   69831   1.00000 
   69841   1.00000 
   69851   1.00000 
   69861   1.00000 
   69871   1.00000 
   69881   1.00000 
   69891   1.00000 
   69901   1.00000 
   69911   1.00000 
   69921   1.00000 
   69931   1.00000 
   69941   1.00000 
   69951   1.00000 
   69961   1.00000 
   69971   1.00000 
   69981   1.00000 
   69991   1.00000 
   70001   1.00000 
   70011   1.00000 
   70021   1.00000 
   70031   1.00000 
   70041   1.00000 
   70051   1.00000 
   70061   1.00000 
   70071   1.00000 
   70081   1.00000 
   70091   1.00000 
   70101   1.00000 
   70111   1.00000 
   70121   1.00000 
   70131   1.00000 
   70141   1.00000 
   70151   1.00000 
   70161   1.00000 
   70171   1.00000 
   70181   1.00000 
   70191   1.00000 
   70201   1.00000 
   70211   1.00000 
   70221   1.00000 
   70231   1.00000 
   70241   1.00000 
   70251   1.00000 
   70261   1.00000 
   70271   1.00000 
   70281   1.00000 
   70291   1.00000 
   70301   1.00000 
   70311   1.00000 
   70321   1.00000 
   70331   1.00000 
   70341   1.00000 
   70351   1.00000 
   70361   1.00000 
   70371   1.00000 
   70381   1.00000 
   70391   1.00000 
   70401   1.00000 
   70411   1.00000 
   70421   1.00000 
   70431   1.00000 
   70441   1.00000 
   70451   1.00000 
   70461   1.00000 
   70471   1.00000 
   70481   1.00000 
   70491   1.00000 
   70501   1.00000 
   70511   1.00000 
   70521   1.00000 
   70531   1.00000 
   70541   1.00000 
   70551   1.00000 
   70561   1.00000 
   70571   1.00000 
   70581   1.00000 
   70591   1.00000 
   70601   1.00000 
   70611   1.00000 
   70621   1.00000 
   70631   1.00000 
   70641   1.00000 
   70651   1.00000 
   70661   1.00000 
   70671   1.00000 
   70681   1.00000 
   70691   1.00000 
   70701   1.00000 
   70711   1.00000 
   70721   1.00000 
   70731   1.00000 
   70741   1.00000 
   70751   1.00000 
   70761   1.00000 
   70771   1.00000 
   70781   1.00000 
   70791   1.00000 
   70801   1.00000 
   70811   1.00000 
   70821   1.00000 
   70831   1.00000 
   70841   1.00000 
   70851   1.00000 
   70861   1.00000 
   70871   1.00000 
   70881   1.00000 
   70891   1.00000 
   70901   1.00000 
   70911   1.00000 
   70921   1.00000 
   70931   1.00000 
   70941   1.00000 
   70951   1.00000 
   70961   1.00000 
   70971   1.00000 
   70981   1.00000 
   70991   1.00000 
   71001   1.00000 
   71011   1.00000 
   71021   1.00000 
   71031   1.00000 
   71041   1.00000 
   71051   1.00000 
   71061   1.00000 
   71071   1.00000 
   71081   1.00000 
   71091   1.00000 
   71101   1.00000 
   71111   1.00000 
   71121   1.00000 
   71131   1.00000 
   71141   1.00000 
   71151   1.00000 
   71161   1.00000 
   71171   1.00000 
   71181   1.00000 
   71191   1.00000 
   71201   1.00000 
   71211   1.00000 
   71221   1.00000 
   71231   1.00000 
   71241   1.00000 
   71251   1.00000 
   71261   1.00000 
   71271   1.00000 
   71281   1.00000 
   71291   1.00000 
   71301   1.00000 
   71311   1.00000 
   71321   1.00000 
   71331   1.00000 
   71341   1.00000 
   71351   1.00000 
   71361   1.00000 
   71371   1.00000 
   71381   1.00000 
   71391   1.00000 
   71401   1.00000 
   71411   1.00000 
   71421   1.00000 
   71431   1.00000 
   71441   1.00000 
   71451   1.00000 
   71461   1.00000 
   71471   1.00000 
   71481   1.00000 
   71491   1.00000 
   71501   1.00000 
   71511   1.00000 
   71521   1.00000 
   71531   1.00000 
   71541   1.00000 
   71551   1.00000 
   71561   1.00000 
   71571   1.00000 
   71581   1.00000 
   71591   1.00000 
   71601   1.00000 
   71611   1.00000 
   71621   1.00000 
   71631   1.00000 
   71641   1.00000 
   71651   1.00000 
   71661   1.00000 
   71671   1.00000 
   71681   1.00000 
   71691   1.00000 
   71701   1.00000 
   71711   1.00000 
   71721   1.00000 
   71731   1.00000 
   71741   1.00000 
   71751   1.00000 
   71761   1.00000 
   71771   1.00000 
   71781   1.00000 
   71791   1.00000 
   71801   1.00000 
   71811   1.00000 
   71821   1.00000 
   71831   1.00000 
   71841   1.00000 
   71851   1.00000 
   71861   1.00000 
   71871   1.00000 
   71881   1.00000 
   71891   1.00000 
   71901   1.00000 
   71911   1.00000 
   71921   1.00000 
   71931   1.00000 
   71941   1.00000 
   71951   1.00000 
   71961   1.00000 
   71971   1.00000 
   71981   1.00000 
   71991   1.00000 
   72001   1.00000 
   72011   1.00000 
   72021   1.00000 
   72031   1.00000 
   72041   1.00000 
   72051   1.00000 
   72061   1.00000 
   72071   1.00000 
   72081   1.00000 
   72091   1.00000 
   72101   1.00000 
   72111   1.00000 
   72121   1.00000 
   72131   1.00000 
   72141   1.00000 
   72151   1.00000 
   72161   1.00000 
   72171   1.00000 
   72181   1.00000 
   72191   1.00000 
   72201   1.00000 
   72211   1.00000 
   72221   1.00000 
   72231   1.00000 
   72241   1.00000 
   72251   1.00000 
   72261   1.00000 
   72271   1.00000 
   72281   1.00000 
   72291   1.00000 
   72301   1.00000 
   72311   1.00000 
   72321   1.00000 
   72331   1.00000 
   72341   1.00000 
   72351   1.00000 
   72361   1.00000 
   72371   1.00000 
   72381   1.00000 
   72391   1.00000 
   72401   1.00000 
   72411   1.00000 
   72421   1.00000 
   72431   1.00000 
   72441   1.00000 
   72451   1.00000 
   72461   1.00000 
   72471   1.00000 
   72481   1.00000 
   72491   1.00000 
   72501   1.00000 
   72511   1.00000 
   72521   1.00000 
   72531   1.00000 
   72541   1.00000 
   72551   1.00000 
   72561   1.00000 
   72571   1.00000 
   72581   1.00000 
   72591   1.00000 
   72601   1.00000 
   72611   1.00000 
   72621   1.00000 
   72631   1.00000 
   72641   1.00000 
   72651   1.00000 
   72661   1.00000 
   72671   1.00000 
   72681   1.00000 
   72691   1.00000 
   72701   1.00000 
   72711   1.00000 
   72721   1.00000 
   72731   1.00000 
   72741   1.00000 
   72751   1.00000 
   72761   1.00000 
   72771   1.00000 
   72781   1.00000 
   72791   1.00000 
   72801   1.00000 
   72811   1.00000 
   72821   1.00000 
   72831   1.00000 
   72841   1.00000 
   72851   1.00000 
   72861   1.00000 
   72871   1.00000 
   72881   1.00000 
   72891   1.00000 
   72901   1.00000 
   72911   1.00000 
   72921   1.00000 
   72931   1.00000 
   72941   1.00000 
   72951   1.00000 
   72961   1.00000 
   72971   1.00000 
   72981   1.00000 
   72991   1.00000 
   73001   1.00000 
   73011   1.00000 
   73021   1.00000 
   73031   1.00000 
   73041   1.00000 
   73051   1.00000 
   73061   1.00000 
   73071   1.00000 
   73081   1.00000 
   73091   1.00000 
   73101   1.00000 
   73111   1.00000 
   73121   1.00000 
   73131   1.00000 
   73141   1.00000 
   73151   1.00000 
   73161   1.00000 
   73171   1.00000 
   73181   1.00000 
   73191   1.00000 
   73201   1.00000 
   73211   1.00000 
   73221   1.00000 
   73231   1.00000 
   73241   1.00000 
   73251   1.00000 
   73261   1.00000 
   73271   1.00000 
   73281   1.00000 
   73291   1.00000 
   73301   1.00000 
   73311   1.00000 
   73321   1.00000 
   73331   1.00000 
   73341   1.00000 
   73351   1.00000 
   73361   1.00000 
   73371   1.00000 
   73381   1.00000 
   73391   1.00000 
   73401   1.00000 
   73411   1.00000 
   73421   1.00000 
   73431   1.00000 
   73441   1.00000 
   73451   1.00000 
   73461   1.00000 
   73471   1.00000 
   73481   1.00000 
   73491   1.00000 
   73501   1.00000 
   73511   1.00000 
   73521   1.00000 
   73531   1.00000 
   73541   1.00000 
   73551   1.00000 
   73561   1.00000 
   73571   1.00000 
   73581   1.00000 
   73591   1.00000 
   73601   1.00000 
   73611   1.00000 
   73621   1.00000 
   73631   1.00000 
   73641   1.00000 
   73651   1.00000 
   73661   1.00000 
   73671   1.00000 
   73681   1.00000 
   73691   1.00000 
   73701   1.00000 
   73711   1.00000 
   73721   1.00000 
   73731   1.00000 
   73741   1.00000 
   73751   1.00000 
   73761   1.00000 
   73771   1.00000 
   73781   1.00000 
   73791   1.00000 
   73801   1.00000 
   73811   1.00000 
   73821   1.00000 
   73831   1.00000 
   73841   1.00000 
   73851   1.00000 
   73861   1.00000 
   73871   1.00000 
   73881   1.00000 
   73891   1.00000 
   73901   1.00000 
   73911   1.00000 
   73921   1.00000 
   73931   1.00000 
   73941   1.00000 
   73951   1.00000 
   73961   1.00000 
   73971   1.00000 
   73981   1.00000 
   73991   1.00000 
   74001   1.00000 
   74011   1.00000 
   74021   1.00000 
   74031   1.00000 
   74041   1.00000 
   74051   1.00000 
   74061   1.00000 
   74071   1.00000 
   74081   1.00000 
   74091   1.00000 
   74101   1.00000 
   74111   1.00000 
   74121   1.00000 
   74131   1.00000 
   74141   1.00000 
   74151   1.00000 
   74161   1.00000 
   74171   1.00000 
   74181   1.00000 
   74191   1.00000 
   74201   1.00000 
   74211   1.00000 
   74221   1.00000 
   74231   1.00000 
   74241   1.00000 
   74251   1.00000 
   74261   1.00000 
   74271   1.00000 
   74281   1.00000 
   74291   1.00000 
   74301   1.00000 
   74311   1.00000 
   74321   1.00000 
   74331   1.00000 
   74341   1.00000 
   74351   1.00000 
   74361   1.00000 
   74371   1.00000 
   74381   1.00000 
   74391   1.00000 
   74401   1.00000 
   74411   1.00000 
   74421   1.00000 
   74431   1.00000 
   74441   1.00000 
   74451   1.00000 
   74461   1.00000 
   74471   1.00000 
   74481   1.00000 
   74491   1.00000 
   74501   1.00000 
   74511   1.00000 
   74521   1.00000 
   74531   1.00000 
   74541   1.00000 
   74551   1.00000 
   74561   1.00000 
   74571   1.00000 
   74581   1.00000 
   74591   1.00000 
   74601   1.00000 
   74611   1.00000 
   74621   1.00000 
   74631   1.00000 
   74641   1.00000 
   74651   1.00000 
   74661   1.00000 
   74671   1.00000 
   74681   1.00000 
   74691   1.00000 
   74701   1.00000 
   74711   1.00000 
   74721   1.00000 
   74731   1.00000 
   74741   1.00000 
   74751   1.00000 
   74761   1.00000 
   74771   1.00000 
   74781   1.00000 
   74791   1.00000 
   74801   1.00000 
   74811   1.00000 
   74821   1.00000 
   74831   1.00000 
   74841   1.00000 
   74851   1.00000 
   74861   1.00000 
   74871   1.00000 
   74881   1.00000 
   74891   1.00000 
   74901   1.00000 
   74911   1.00000 
   74921   1.00000 
   74931   1.00000 
   74941   1.00000 
   74951   1.00000 
   74961   1.00000 
   74971   1.00000 
   74981   1.00000 
   74991   1.00000 
   75001   1.00000 
   75011   1.00000 
   75021   1.00000 
   75031   1.00000 
   75041   1.00000 
   75051   1.00000 
   75061   1.00000 
   75071   1.00000 
   75081   1.00000 
   75091   1.00000 
   75101   1.00000 
   75111   1.00000 
   75121   1.00000 
   75131   1.00000 
   75141   1.00000 
   75151   1.00000 
   75161   1.00000 
   75171   1.00000 
   75181   1.00000 
   75191   1.00000 
   75201   1.00000 
   75211   1.00000 
   75221   1.00000 
   75231   1.00000 
   75241   1.00000 
   75251   1.00000 
   75261   1.00000 
   75271   1.00000 
   75281   1.00000 
   75291   1.00000 
   75301   1.00000 
   75311   1.00000 
   75321   1.00000 
   75331   1.00000 
   75341   1.00000 
   75351   1.00000 
   75361   1.00000 
   75371   1.00000 
   75381   1.00000 
   75391   1.00000 
   75401   1.00000 
   75411   1.00000 
   75421   1.00000 
   75431   1.00000 
   75441   1.00000 
   75451   1.00000 
   75461   1.00000 
   75471   1.00000 
   75481   1.00000 
   75491   1.00000 
   75501   1.00000 
   75511   1.00000 
   75521   1.00000 
   75531   1.00000 
   75541   1.00000 
   75551   1.00000 
   75561   1.00000 
   75571   1.00000 
   75581   1.00000 
   75591   1.00000 
   75601   1.00000 
   75611   1.00000 
   75621   1.00000 
   75631   1.00000 
   75641   1.00000 
   75651   1.00000 
   75661   1.00000 
   75671   1.00000 
   75681   1.00000 
   75691   1.00000 
   75701   1.00000 
   75711   1.00000 
   75721   1.00000 
   75731   1.00000 
   75741   1.00000 
   75751   1.00000 
   75761   1.00000 
   75771   1.00000 
   75781   1.00000 
   75791   1.00000 
   75801   1.00000 
   75811   1.00000 
   75821   1.00000 
   75831   1.00000 
   75841   1.00000 
   75851   1.00000 
   75861   1.00000 
   75871   1.00000 
   75881   1.00000 
   75891   1.00000 
   75901   1.00000 
   75911   1.00000 
   75921   1.00000 
   75931   1.00000 
   75941   1.00000 
   75951   1.00000 
   75961   1.00000 
   75971   1.00000 
   75981   1.00000 
   75991   1.00000 
   76001   1.00000 
   76011   1.00000 
   76021   1.00000 
   76031   1.00000 
   76041   1.00000 
   76051   1.00000 
   76061   1.00000 
   76071   1.00000 
   76081   1.00000 
   76091   1.00000 
   76101   1.00000 
   76111   1.00000 
   76121   1.00000 
   76131   1.00000 
   76141   1.00000 
   76151   1.00000 
   76161   1.00000 
   76171   1.00000 
   76181   1.00000 
   76191   1.00000 
   76201   1.00000 
   76211   1.00000 
   76221   1.00000 
   76231   1.00000 
   76241   1.00000 
   76251   1.00000 
   76261   1.00000 
   76271   1.00000 
   76281   1.00000 
   76291   1.00000 
   76301   1.00000 
   76311   1.00000 
   76321   1.00000 
   76331   1.00000 
   76341   1.00000 
   76351   1.00000 
   76361   1.00000 
   76371   1.00000 
   76381   1.00000 
   76391   1.00000 
   76401   1.00000 
   76411   1.00000 
   76421   1.00000 
   76431   1.00000 
   76441   1.00000 
   76451   1.00000 
   76461   1.00000 
   76471   1.00000 
   76481   1.00000 
   76491   1.00000 
   76501   1.00000 
   76511   1.00000 
   76521   1.00000 
   76531   1.00000 
   76541   1.00000 
   76551   1.00000 
   76561   1.00000 
   76571   1.00000 
   76581   1.00000 
   76591   1.00000 
   76601   1.00000 
   76611   1.00000 
   76621   1.00000 
   76631   1.00000 
   76641   1.00000 
   76651   1.00000 
   76661   1.00000 
   76671   1.00000 
   76681   1.00000 
   76691   1.00000 
   76701   1.00000 
   76711   1.00000 
   76721   1.00000 
   76731   1.00000 
   76741   1.00000 
   76751   1.00000 
   76761   1.00000 
   76771   1.00000 
   76781   1.00000 
   76791   1.00000 
   76801   1.00000 
   76811   1.00000 
   76821   1.00000 
   76831   1.00000 
   76841   1.00000 
   76851   1.00000 
   76861   1.00000 
   76871   1.00000 
   76881   1.00000 
   76891   1.00000 
   76901   1.00000 
   76911   1.00000 
   76921   1.00000 
   76931   1.00000 
   76941   1.00000 
   76951   1.00000 
   76961   1.00000 
   76971   1.00000 
   76981   1.00000 
   76991   1.00000 
   77001   1.00000 
   77011   1.00000 
   77021   1.00000 
   77031   1.00000 
   77041   1.00000 
   77051   1.00000 
   77061   1.00000 
   77071   1.00000 
   77081   1.00000 
   77091   1.00000 
   77101   1.00000 
   77111   1.00000 
   77121   1.00000 
   77131   1.00000 
   77141   1.00000 
   77151   1.00000 
   77161   1.00000 
   77171   1.00000 
   77181   1.00000 
   77191   1.00000 
   77201   1.00000 
   77211   1.00000 
   77221   1.00000 
   77231   1.00000 
   77241   1.00000 
   77251   1.00000 
   77261   1.00000 
   77271   1.00000 
   77281   1.00000 
   77291   1.00000 
   77301   1.00000 
   77311   1.00000 
   77321   1.00000 
   77331   1.00000 
   77341   1.00000 
   77351   1.00000 
   77361   1.00000 
   77371   1.00000 
   77381   1.00000 
   77391   1.00000 
   77401   1.00000 
   77411   1.00000 
   77421   1.00000 
   77431   1.00000 
   77441   1.00000 
   77451   1.00000 
   77461   1.00000 
   77471   1.00000 
   77481   1.00000 
   77491   1.00000 
   77501   1.00000 
   77511   1.00000 
   77521   1.00000 
   77531   1.00000 
   77541   1.00000 
   77551   1.00000 
   77561   1.00000 
   77571   1.00000 
   77581   1.00000 
   77591   1.00000 
   77601   1.00000 
   77611   1.00000 
   77621   1.00000 
   77631   1.00000 
   77641   1.00000 
   77651   1.00000 
   77661   1.00000 
   77671   1.00000 
   77681   1.00000 
   77691   1.00000 
   77701   1.00000 
   77711   1.00000 
   77721   1.00000 
   77731   1.00000 
   77741   1.00000 
   77751   1.00000 
   77761   1.00000 
   77771   1.00000 
   77781   1.00000 
   77791   1.00000 
   77801   1.00000 
   77811   1.00000 
   77821   1.00000 
   77831   1.00000 
   77841   1.00000 
   77851   1.00000 
   77861   1.00000 
   77871   1.00000 
   77881   1.00000 
   77891   1.00000 
   77901   1.00000 
   77911   1.00000 
   77921   1.00000 
   77931   1.00000 
   77941   1.00000 
   77951   1.00000 
   77961   1.00000 
   77971   1.00000 
   77981   1.00000 
   77991   1.00000 
   78001   1.00000 
   78011   1.00000 
   78021   1.00000 
   78031   1.00000 
   78041   1.00000 
   78051   1.00000 
   78061   1.00000 
   78071   1.00000 
   78081   1.00000 
   78091   1.00000 
   78101   1.00000 
   78111   1.00000 
   78121   1.00000 
   78131   1.00000 
   78141   1.00000 
   78151   1.00000 
   78161   1.00000 
   78171   1.00000 
   78181   1.00000 
   78191   1.00000 
   78201   1.00000 
   78211   1.00000 
   78221   1.00000 
   78231   1.00000 
   78241   1.00000 
   78251   1.00000 
   78261   1.00000 
   78271   1.00000 
   78281   1.00000 
   78291   1.00000 
   78301   1.00000 
   78311   1.00000 
   78321   1.00000 
   78331   1.00000 
   78341   1.00000 
   78351   1.00000 
   78361   1.00000 
   78371   1.00000 
   78381   1.00000 
   78391   1.00000 
   78401   1.00000 
   78411   1.00000 
   78421   1.00000 
   78431   1.00000 
   78441   1.00000 
   78451   1.00000 
   78461   1.00000 
   78471   1.00000 
   78481   1.00000 
   78491   1.00000 
   78501   1.00000 
   78511   1.00000 
   78521   1.00000 
   78531   1.00000 
   78541   1.00000 
   78551   1.00000 
   78561   1.00000 
   78571   1.00000 
   78581   1.00000 
   78591   1.00000 
   78601   1.00000 
   78611   1.00000 
   78621   1.00000 
   78631   1.00000 
   78641   1.00000 
   78651   1.00000 
   78661   1.00000 
   78671   1.00000 
   78681   1.00000 
   78691   1.00000 
   78701   1.00000 
   78711   1.00000 
   78721   1.00000 
   78731   1.00000 
   78741   1.00000 
   78751   1.00000 
   78761   1.00000 
   78771   1.00000 
   78781   1.00000 
   78791   1.00000 
   78801   1.00000 
   78811   1.00000 
   78821   1.00000 
   78831   1.00000 
   78841   1.00000 
   78851   1.00000 
   78861   1.00000 
   78871   1.00000 
   78881   1.00000 
   78891   1.00000 
   78901   1.00000 
   78911   1.00000 
   78921   1.00000 
   78931   1.00000 
   78941   1.00000 
   78951   1.00000 
   78961   1.00000 
   78971   1.00000 
   78981   1.00000 
   78991   1.00000 
   79001   1.00000 
   79011   1.00000 
   79021   1.00000 
   79031   1.00000 
   79041   1.00000 
   79051   1.00000 
   79061   1.00000 
   79071   1.00000 
   79081   1.00000 
   79091   1.00000 
   79101   1.00000 
   79111   1.00000 
   79121   1.00000 
   79131   1.00000 
   79141   1.00000 
   79151   1.00000 
   79161   1.00000 
   79171   1.00000 
   79181   1.00000 
   79191   1.00000 
   79201   1.00000 
   79211   1.00000 
   79221   1.00000 
   79231   1.00000 
   79241   1.00000 
   79251   1.00000 
   79261   1.00000 
   79271   1.00000 
   79281   1.00000 
   79291   1.00000 
   79301   1.00000 
   79311   1.00000 
   79321   1.00000 
   79331   1.00000 
   79341   1.00000 
   79351   1.00000 
   79361   1.00000 
   79371   1.00000 
   79381   1.00000 
   79391   1.00000 
   79401   1.00000 
   79411   1.00000 
   79421   1.00000 
   79431   1.00000 
   79441   1.00000 
   79451   1.00000 
   79461   1.00000 
   79471   1.00000 
   79481   1.00000 
   79491   1.00000 
   79501   1.00000 
   79511   1.00000 
   79521   1.00000 
   79531   1.00000 
   79541   1.00000 
   79551   1.00000 
   79561   1.00000 
   79571   1.00000 
   79581   1.00000 
   79591   1.00000 
   79601   1.00000 
   79611   1.00000 
   79621   1.00000 
   79631   1.00000 
   79641   1.00000 
   79651   1.00000 
   79661   1.00000 
   79671   1.00000 
   79681   1.00000 
   79691   1.00000 
   79701   1.00000 
   79711   1.00000 
   79721   1.00000 
   79731   1.00000 
   79741   1.00000 
   79751   1.00000 
   79761   1.00000 
   79771   1.00000 
   79781   1.00000 
   79791   1.00000 
   79801   1.00000 
   79811   1.00000 
   79821   1.00000 
   79831   1.00000 
   79841   1.00000 
   79851   1.00000 
   79861   1.00000 
   79871   1.00000 
   79881   1.00000 
   79891   1.00000 
   79901   1.00000 
   79911   1.00000 
   79921   1.00000 
   79931   1.00000 
   79941   1.00000 
   79951   1.00000 
   79961   1.00000 
   79971   1.00000 
   79981   1.00000 
   79991   1.00000 
   80001   1.00000 
   80011   1.00000 
   80021   1.00000 
   80031   1.00000 
   80041   1.00000 
   80051   1.00000 
   80061   1.00000 
   80071   1.00000 
   80081   1.00000 
   80091   1.00000 
   80101   1.00000 
   80111   1.00000 
   80121   1.00000 
   80131   1.00000 
   80141   1.00000 
   80151   1.00000 
   80161   1.00000 
   80171   1.00000 
   80181   1.00000 
   80191   1.00000 
   80201   1.00000 
   80211   1.00000 
   80221   1.00000 
   80231   1.00000 
   80241   1.00000 
   80251   1.00000 
   80261   1.00000 
   80271   1.00000 
   80281   1.00000 
   80291   1.00000 
   80301   1.00000 
   80311   1.00000 
   80321   1.00000 
   80331   1.00000 
   80341   1.00000 
   80351   1.00000 
   80361   1.00000 
   80371   1.00000 
   80381   1.00000 
   80391   1.00000 
   80401   1.00000 
   80411   1.00000 
   80421   1.00000 
   80431   1.00000 
   80441   1.00000 
   80451   1.00000 
   80461   1.00000 
   80471   1.00000 
   80481   1.00000 
   80491   1.00000 
   80501   1.00000 
   80511   1.00000 
   80521   1.00000 
   80531   1.00000 
   80541   1.00000 
   80551   1.00000 
   80561   1.00000 
   80571   1.00000 
   80581   1.00000 
   80591   1.00000 
   80601   1.00000 
   80611   1.00000 
   80621   1.00000 
   80631   1.00000 
   80641   1.00000 
   80651   1.00000 
   80661   1.00000 
   80671   1.00000 
   80681   1.00000 
   80691   1.00000 
   80701   1.00000 
   80711   1.00000 
   80721   1.00000 
   80731   1.00000 
   80741   1.00000 
   80751   1.00000 
   80761   1.00000 
   80771   1.00000 
   80781   1.00000 
   80791   1.00000 
   80801   1.00000 
   80811   1.00000 
   80821   1.00000 
   80831   1.00000 
   80841   1.00000 
   80851   1.00000 
   80861   1.00000 
   80871   1.00000 
   80881   1.00000 
   80891   1.00000 
   80901   1.00000 
   80911   1.00000 
   80921   1.00000 
   80931   1.00000 
   80941   1.00000 
   80951   1.00000 
   80961   1.00000 
   80971   1.00000 
   80981   1.00000 
   80991   1.00000 
   81001   1.00000 
   81011   1.00000 
   81021   1.00000 
   81031   1.00000 
   81041   1.00000 
   81051   1.00000 
   81061   1.00000 
   81071   1.00000 
   81081   1.00000 
   81091   1.00000 
   81101   1.00000 
   81111   1.00000 
   81121   1.00000 
   81131   1.00000 
   81141   1.00000 
   81151   1.00000 
   81161   1.00000 
   81171   1.00000 
   81181   1.00000 
   81191   1.00000 
   81201   1.00000 
   81211   1.00000 
   81221   1.00000 
   81231   1.00000 
   81241   1.00000 
   81251   1.00000 
   81261   1.00000 
   81271   1.00000 
   81281   1.00000 
   81291   1.00000 
   81301   1.00000 
   81311   1.00000 
   81321   1.00000 
   81331   1.00000 
   81341   1.00000 
   81351   1.00000 
   81361   1.00000 
   81371   1.00000 
   81381   1.00000 
   81391   1.00000 
   81401   1.00000 
   81411   1.00000 
   81421   1.00000 
   81431   1.00000 
   81441   1.00000 
   81451   1.00000 
   81461   1.00000 
   81471   1.00000 
   81481   1.00000 
   81491   1.00000 
   81501   1.00000 
   81511   1.00000 
   81521   1.00000 
   81531   1.00000 
   81541   1.00000 
   81551   1.00000 
   81561   1.00000 
   81571   1.00000 
   81581   1.00000 
   81591   1.00000 
   81601   1.00000 
   81611   1.00000 
   81621   1.00000 
   81631   1.00000 
   81641   1.00000 
   81651   1.00000 
   81661   1.00000 
   81671   1.00000 
   81681   1.00000 
   81691   1.00000 
   81701   1.00000 
   81711   1.00000 
   81721   1.00000 
   81731   1.00000 
   81741   1.00000 
   81751   1.00000 
   81761   1.00000 
   81771   1.00000 
   81781   1.00000 
   81791   1.00000 
   81801   1.00000 
   81811   1.00000 
   81821   1.00000 
   81831   1.00000 
   81841   1.00000 
   81851   1.00000 
   81861   1.00000 
   81871   1.00000 
   81881   1.00000 
   81891   1.00000 
   81901   1.00000 
   81911   1.00000 
   81921   1.00000 
   81931   1.00000 
   81941   1.00000 
   81951   1.00000 
   81961   1.00000 
   81971   1.00000 
   81981   1.00000 
   81991   1.00000 
   82001   1.00000 
   82011   1.00000 
   82021   1.00000 
   82031   1.00000 
   82041   1.00000 
   82051   1.00000 
   82061   1.00000 
   82071   1.00000 
   82081   1.00000 
   82091   1.00000 
   82101   1.00000 
   82111   1.00000 
   82121   1.00000 
   82131   1.00000 
   82141   1.00000 
   82151   1.00000 
   82161   1.00000 
   82171   1.00000 
   82181   1.00000 
   82191   1.00000 
   82201   1.00000 
   82211   1.00000 
   82221   1.00000 
   82231   1.00000 
   82241   1.00000 
   82251   1.00000 
   82261   1.00000 
   82271   1.00000 
   82281   1.00000 
   82291   1.00000 
   82301   1.00000 
   82311   1.00000 
   82321   1.00000 
   82331   1.00000 
   82341   1.00000 
   82351   1.00000 
   82361   1.00000 
   82371   1.00000 
   82381   1.00000 
   82391   1.00000 
   82401   1.00000 
   82411   1.00000 
   82421   1.00000 
   82431   1.00000 
   82441   1.00000 
   82451   1.00000 
   82461   1.00000 
   82471   1.00000 
   82481   1.00000 
   82491   1.00000 
   82501   1.00000 
   82511   1.00000 
   82521   1.00000 
   82531   1.00000 
   82541   1.00000 
   82551   1.00000 
   82561   1.00000 
   82571   1.00000 
   82581   1.00000 
   82591   1.00000 
   82601   1.00000 
   82611   1.00000 
   82621   1.00000 
   82631   1.00000 
   82641   1.00000 
   82651   1.00000 
   82661   1.00000 
   82671   1.00000 
   82681   1.00000 
   82691   1.00000 
   82701   1.00000 
   82711   1.00000 
   82721   1.00000 
   82731   1.00000 
   82741   1.00000 
   82751   1.00000 
   82761   1.00000 
   82771   1.00000 
   82781   1.00000 
   82791   1.00000 
   82801   1.00000 
   82811   1.00000 
   82821   1.00000 
   82831   1.00000 
   82841   1.00000 
   82851   1.00000 
   82861   1.00000 
   82871   1.00000 
   82881   1.00000 
   82891   1.00000 
   82901   1.00000 
   82911   1.00000 
   82921   1.00000 
   82931   1.00000 
   82941   1.00000 
   82951   1.00000 
   82961   1.00000 
   82971   1.00000 
   82981   1.00000 
   82991   1.00000 
   83001   1.00000 
   83011   1.00000 
   83021   1.00000 
   83031   1.00000 
   83041   1.00000 
   83051   1.00000 
   83061   1.00000 
   83071   1.00000 
   83081   1.00000 
   83091   1.00000 
   83101   1.00000 
   83111   1.00000 
   83121   1.00000 
   83131   1.00000 
   83141   1.00000 
   83151   1.00000 
   83161   1.00000 
   83171   1.00000 
   83181   1.00000 
   83191   1.00000 
   83201   1.00000 
   83211   1.00000 
   83221   1.00000 
   83231   1.00000 
   83241   1.00000 
   83251   1.00000 
   83261   1.00000 
   83271   1.00000 
   83281   1.00000 
   83291   1.00000 
   83301   1.00000 
   83311   1.00000 
   83321   1.00000 
   83331   1.00000 
   83341   1.00000 
   83351   1.00000 
   83361   1.00000 
   83371   1.00000 
   83381   1.00000 
   83391   1.00000 
   83401   1.00000 
   83411   1.00000 
   83421   1.00000 
   83431   1.00000 
   83441   1.00000 
   83451   1.00000 
   83461   1.00000 
   83471   1.00000 
   83481   1.00000 
   83491   1.00000 
   83501   1.00000 
   83511   1.00000 
   83521   1.00000 
   83531   1.00000 
   83541   1.00000 
   83551   1.00000 
   83561   1.00000 
   83571   1.00000 
   83581   1.00000 
   83591   1.00000 
   83601   1.00000 
   83611   1.00000 
   83621   1.00000 
   83631   1.00000 
   83641   1.00000 
   83651   1.00000 
   83661   1.00000 
   83671   1.00000 
   83681   1.00000 
   83691   1.00000 
   83701   1.00000 
   83711   1.00000 
   83721   1.00000 
   83731   1.00000 
   83741   1.00000 
   83751   1.00000 
   83761   1.00000 
   83771   1.00000 
   83781   1.00000 
   83791   1.00000 
   83801   1.00000 
   83811   1.00000 
   83821   1.00000 
   83831   1.00000 
   83841   1.00000 
   83851   1.00000 
   83861   1.00000 
   83871   1.00000 
   83881   1.00000 
   83891   1.00000 
   83901   1.00000 
   83911   1.00000 
   83921   1.00000 
   83931   1.00000 
   83941   1.00000 
   83951   1.00000 
   83961   1.00000 
   83971   1.00000 
   83981   1.00000 
   83991   1.00000 
   84001   1.00000 
   84011   1.00000 
   84021   1.00000 
   84031   1.00000 
   84041   1.00000 
   84051   1.00000 
   84061   1.00000 
   84071   1.00000 
   84081   1.00000 
   84091   1.00000 
   84101   1.00000 
   84111   1.00000 
   84121   1.00000 
   84131   1.00000 
   84141   1.00000 
   84151   1.00000 
   84161   1.00000 
   84171   1.00000 
   84181   1.00000 
   84191   1.00000 
   84201   1.00000 
   84211   1.00000 
   84221   1.00000 
   84231   1.00000 
   84241   1.00000 
   84251   1.00000 
   84261   1.00000 
   84271   1.00000 
   84281   1.00000 
   84291   1.00000 
   84301   1.00000 
   84311   1.00000 
   84321   1.00000 
   84331   1.00000 
   84341   1.00000 
   84351   1.00000 
   84361   1.00000 
   84371   1.00000 
   84381   1.00000 
   84391   1.00000 
   84401   1.00000 
   84411   1.00000 
   84421   1.00000 
   84431   1.00000 
   84441   1.00000 
   84451   1.00000 
   84461   1.00000 
   84471   1.00000 
   84481   1.00000 
   84491   1.00000 
   84501   1.00000 
   84511   1.00000 
   84521   1.00000 
   84531   1.00000 
   84541   1.00000 
   84551   1.00000 
   84561   1.00000 
   84571   1.00000 
   84581   1.00000 
   84591   1.00000 
   84601   1.00000 
   84611   1.00000 
   84621   1.00000 
   84631   1.00000 
   84641   1.00000 
   84651   1.00000 
   84661   1.00000 
   84671   1.00000 
   84681   1.00000 
   84691   1.00000 
   84701   1.00000 
   84711   1.00000 
   84721   1.00000 
   84731   1.00000 
   84741   1.00000 
   84751   1.00000 
   84761   1.00000 
   84771   1.00000 
   84781   1.00000 
   84791   1.00000 
   84801   1.00000 
   84811   1.00000 
   84821   1.00000 
   84831   1.00000 
   84841   1.00000 
   84851   1.00000 
   84861   1.00000 
   84871   1.00000 
   84881   1.00000 
   84891   1.00000 
   84901   1.00000 
   84911   1.00000 
   84921   1.00000 
   84931   1.00000 
   84941   1.00000 
   84951   1.00000 
   84961   1.00000 
   84971   1.00000 
   84981   1.00000 
   84991   1.00000 
   85001   1.00000 
   85011   1.00000 
   85021   1.00000 
   85031   1.00000 
   85041   1.00000 
   85051   1.00000 
   85061   1.00000 
   85071   1.00000 
   85081   1.00000 
   85091   1.00000 
   85101   1.00000 
   85111   1.00000 
   85121   1.00000 
   85131   1.00000 
   85141   1.00000 
   85151   1.00000 
   85161   1.00000 
   85171   1.00000 
   85181   1.00000 
   85191   1.00000 
   85201   1.00000 
   85211   1.00000 
   85221   1.00000 
   85231   1.00000 
   85241   1.00000 
   85251   1.00000 
   85261   1.00000 
   85271   1.00000 
   85281   1.00000 
   85291   1.00000 
   85301   1.00000 
   85311   1.00000 
   85321   1.00000 
   85331   1.00000 
   85341   1.00000 
   85351   1.00000 
   85361   1.00000 
   85371   1.00000 
   85381   1.00000 
   85391   1.00000 
   85401   1.00000 
   85411   1.00000 
   85421   1.00000 
   85431   1.00000 
   85441   1.00000 
   85451   1.00000 
   85461   1.00000 
   85471   1.00000 
   85481   1.00000 
   85491   1.00000 
   85501   1.00000 
   85511   1.00000 
   85521   1.00000 
   85531   1.00000 
   85541   1.00000 
   85551   1.00000 
   85561   1.00000 
   85571   1.00000 
   85581   1.00000 
   85591   1.00000 
   85601   1.00000 
   85611   1.00000 
   85621   1.00000 
   85631   1.00000 
   85641   1.00000 
   85651   1.00000 
   85661   1.00000 
   85671   1.00000 
   85681   1.00000 
   85691   1.00000 
   85701   1.00000 
   85711   1.00000 
   85721   1.00000 
   85731   1.00000 
   85741   1.00000 
   85751   1.00000 
   85761   1.00000 
   85771   1.00000 
   85781   1.00000 
   85791   1.00000 
   85801   1.00000 
   85811   1.00000 
   85821   1.00000 
   85831   1.00000 
   85841   1.00000 
   85851   1.00000 
   85861   1.00000 
   85871   1.00000 
   85881   1.00000 
   85891   1.00000 
   85901   1.00000 
   85911   1.00000 
   85921   1.00000 
   85931   1.00000 
   85941   1.00000 
   85951   1.00000 
   85961   1.00000 
   85971   1.00000 
   85981   1.00000 
   85991   1.00000 
   86001   1.00000 
   86011   1.00000 
   86021   1.00000 
   86031   1.00000 
   86041   1.00000 
   86051   1.00000 
   86061   1.00000 
   86071   1.00000 
   86081   1.00000 
   86091   1.00000 
   86101   1.00000 
   86111   1.00000 
   86121   1.00000 
   86131   1.00000 
   86141   1.00000 
   86151   1.00000 
   86161   1.00000 
   86171   1.00000 
   86181   1.00000 
   86191   1.00000 
   86201   1.00000 
   86211   1.00000 
   86221   1.00000 
   86231   1.00000 
   86241   1.00000 
   86251   1.00000 
   86261   1.00000 
   86271   1.00000 
   86281   1.00000 
   86291   1.00000 
   86301   1.00000 
   86311   1.00000 
   86321   1.00000 
   86331   1.00000 
   86341   1.00000 
   86351   1.00000 
   86361   1.00000 
   86371   1.00000 
   86381   1.00000 
   86391   1.00000 
   86401   1.00000 
   86411   1.00000 
   86421   1.00000 
   86431   1.00000 
   86441   1.00000 
   86451   1.00000 
   86461   1.00000 
   86471   1.00000 
   86481   1.00000 
   86491   1.00000 
   86501   1.00000 
   86511   1.00000 
   86521   1.00000 
   86531   1.00000 
   86541   1.00000 
   86551   1.00000 
   86561   1.00000 
   86571   1.00000 
   86581   1.00000 
   86591   1.00000 
   86601   1.00000 
   86611   1.00000 
   86621   1.00000 
   86631   1.00000 
   86641   1.00000 
   86651   1.00000 
   86661   1.00000 
   86671   1.00000 
   86681   1.00000 
   86691   1.00000 
   86701   1.00000 
   86711   1.00000 
   86721   1.00000 
   86731   1.00000 
   86741   1.00000 
   86751   1.00000 
   86761   1.00000 
   86771   1.00000 
   86781   1.00000 
   86791   1.00000 
   86801   1.00000 
   86811   1.00000 
   86821   1.00000 
   86831   1.00000 
   86841   1.00000 
   86851   1.00000 
   86861   1.00000 
   86871   1.00000 
   86881   1.00000 
   86891   1.00000 
   86901   1.00000 
   86911   1.00000 
   86921   1.00000 
   86931   1.00000 
   86941   1.00000 
   86951   1.00000 
   86961   1.00000 
   86971   1.00000 
   86981   1.00000 
   86991   1.00000 
   87001   1.00000 
   87011   1.00000 
   87021   1.00000 
   87031   1.00000 
   87041   1.00000 
   87051   1.00000 
   87061   1.00000 
   87071   1.00000 
   87081   1.00000 
   87091   1.00000 
   87101   1.00000 
   87111   1.00000 
   87121   1.00000 
   87131   1.00000 
   87141   1.00000 
   87151   1.00000 
   87161   1.00000 
   87171   1.00000 
   87181   1.00000 
   87191   1.00000 
   87201   1.00000 
   87211   1.00000 
   87221   1.00000 
   87231   1.00000 
   87241   1.00000 
   87251   1.00000 
   87261   1.00000 
   87271   1.00000 
   87281   1.00000 
   87291   1.00000 
   87301   1.00000 
   87311   1.00000 
   87321   1.00000 
   87331   1.00000 
   87341   1.00000 
   87351   1.00000 
   87361   1.00000 
   87371   1.00000 
   87381   1.00000 
   87391   1.00000 
   87401   1.00000 
   87411   1.00000 
   87421   1.00000 
   87431   1.00000 
   87441   1.00000 
   87451   1.00000 
   87461   1.00000 
   87471   1.00000 
   87481   1.00000 
   87491   1.00000 
   87501   1.00000 
   87511   1.00000 
   87521   1.00000 
   87531   1.00000 
   87541   1.00000 
   87551   1.00000 
   87561   1.00000 
   87571   1.00000 
   87581   1.00000 
   87591   1.00000 
   87601   1.00000 
   87611   1.00000 
   87621   1.00000 
   87631   1.00000 
   87641   1.00000 
   87651   1.00000 
   87661   1.00000 
   87671   1.00000 
   87681   1.00000 
   87691   1.00000 
   87701   1.00000 
   87711   1.00000 
   87721   1.00000 
   87731   1.00000 
   87741   1.00000 
   87751   1.00000 
   87761   1.00000 
   87771   1.00000 
   87781   1.00000 
   87791   1.00000 
   87801   1.00000 
   87811   1.00000 
   87821   1.00000 
   87831   1.00000 
   87841   1.00000 
   87851   1.00000 
   87861   1.00000 
   87871   1.00000 
   87881   1.00000 
   87891   1.00000 
   87901   1.00000 
   87911   1.00000 
   87921   1.00000 
   87931   1.00000 
   87941   1.00000 
   87951   1.00000 
   87961   1.00000 
   87971   1.00000 
   87981   1.00000 
   87991   1.00000 
   88001   1.00000 
   88011   1.00000 
   88021   1.00000 
   88031   1.00000 
   88041   1.00000 
   88051   1.00000 
   88061   1.00000 
   88071   1.00000 
   88081   1.00000 
   88091   1.00000 
   88101   1.00000 
   88111   1.00000 
   88121   1.00000 
   88131   1.00000 
   88141   1.00000 
   88151   1.00000 
   88161   1.00000 
   88171   1.00000 
   88181   1.00000 
   88191   1.00000 
   88201   1.00000 
   88211   1.00000 
   88221   1.00000 
   88231   1.00000 
   88241   1.00000 
   88251   1.00000 
   88261   1.00000 
   88271   1.00000 
   88281   1.00000 
   88291   1.00000 
   88301   1.00000 
   88311   1.00000 
   88321   1.00000 
   88331   1.00000 
   88341   1.00000 
   88351   1.00000 
   88361   1.00000 
   88371   1.00000 
   88381   1.00000 
   88391   1.00000 
   88401   1.00000 
   88411   1.00000 
   88421   1.00000 
   88431   1.00000 
   88441   1.00000 
   88451   1.00000 
   88461   1.00000 
   88471   1.00000 
   88481   1.00000 
   88491   1.00000 
   88501   1.00000 
   88511   1.00000 
   88521   1.00000 
   88531   1.00000 
   88541   1.00000 
   88551   1.00000 
   88561   1.00000 
   88571   1.00000 
   88581   1.00000 
   88591   1.00000 
   88601   1.00000 
   88611   1.00000 
   88621   1.00000 
   88631   1.00000 
   88641   1.00000 
   88651   1.00000 
   88661   1.00000 
   88671   1.00000 
   88681   1.00000 
   88691   1.00000 
   88701   1.00000 
   88711   1.00000 
   88721   1.00000 
   88731   1.00000 
   88741   1.00000 
   88751   1.00000 
   88761   1.00000 
   88771   1.00000 
   88781   1.00000 
   88791   1.00000 
   88801   1.00000 
   88811   1.00000 
   88821   1.00000 
   88831   1.00000 
   88841   1.00000 
   88851   1.00000 
   88861   1.00000 
   88871   1.00000 
   88881   1.00000 
   88891   1.00000 
   88901   1.00000 
   88911   1.00000 
   88921   1.00000 
   88931   1.00000 
   88941   1.00000 
   88951   1.00000 
   88961   1.00000 
   88971   1.00000 
   88981   1.00000 
   88991   1.00000 
   89001   1.00000 
   89011   1.00000 
   89021   1.00000 
   89031   1.00000 
   89041   1.00000 
   89051   1.00000 
   89061   1.00000 
   89071   1.00000 
   89081   1.00000 
   89091   1.00000 
   89101   1.00000 
   89111   1.00000 
   89121   1.00000 
   89131   1.00000 
   89141   1.00000 
   89151   1.00000 
   89161   1.00000 
   89171   1.00000 
   89181   1.00000 
   89191   1.00000 
   89201   1.00000 
   89211   1.00000 
   89221   1.00000 
   89231   1.00000 
   89241   1.00000 
   89251   1.00000 
   89261   1.00000 
   89271   1.00000 
   89281   1.00000 
   89291   1.00000 
   89301   1.00000 
   89311   1.00000 
   89321   1.00000 
   89331   1.00000 
   89341   1.00000 
   89351   1.00000 
   89361   1.00000 
   89371   1.00000 
   89381   1.00000 
   89391   1.00000 
   89401   1.00000 
   89411   1.00000 
   89421   1.00000 
   89431   1.00000 
   89441   1.00000 
   89451   1.00000 
   89461   1.00000 
   89471   1.00000 
   89481   1.00000 
   89491   1.00000 
   89501   1.00000 
   89511   1.00000 
   89521   1.00000 
   89531   1.00000 
   89541   1.00000 
   89551   1.00000 
   89561   1.00000 
   89571   1.00000 
   89581   1.00000 
   89591   1.00000 
   89601   1.00000 
   89611   1.00000 
   89621   1.00000 
   89631   1.00000 
   89641   1.00000 
   89651   1.00000 
   89661   1.00000 
   89671   1.00000 
   89681   1.00000 
   89691   1.00000 
   89701   1.00000 
   89711   1.00000 
   89721   1.00000 
   89731   1.00000 
   89741   1.00000 
   89751   1.00000 
   89761   1.00000 
   89771   1.00000 
   89781   1.00000 
   89791   1.00000 
   89801   1.00000 
   89811   1.00000 
   89821   1.00000 
   89831   1.00000 
   89841   1.00000 
   89851   1.00000 
   89861   1.00000 
   89871   1.00000 
   89881   1.00000 
   89891   1.00000 
   89901   1.00000 
   89911   1.00000 
   89921   1.00000 
   89931   1.00000 
   89941   1.00000 
   89951   1.00000 
   89961   1.00000 
   89971   1.00000 
   89981   1.00000 
   89991   1.00000 
   90001   1.00000 
   90011   1.00000 
   90021   1.00000 
   90031   1.00000 
   90041   1.00000 
   90051   1.00000 
   90061   1.00000 
   90071   1.00000 
   90081   1.00000 
   90091   1.00000 
   90101   1.00000 
   90111   1.00000 
   90121   1.00000 
   90131   1.00000 
   90141   1.00000 
   90151   1.00000 
   90161   1.00000 
   90171   1.00000 
   90181   1.00000 
   90191   1.00000 
   90201   1.00000 
   90211   1.00000 
   90221   1.00000 
   90231   1.00000 
   90241   1.00000 
   90251   1.00000 
   90261   1.00000 
   90271   1.00000 
   90281   1.00000 
   90291   1.00000 
   90301   1.00000 
   90311   1.00000 
   90321   1.00000 
   90331   1.00000 
   90341   1.00000 
   90351   1.00000 
   90361   1.00000 
   90371   1.00000 
   90381   1.00000 
   90391   1.00000 
   90401   1.00000 
   90411   1.00000 
   90421   1.00000 
   90431   1.00000 
   90441   1.00000 
   90451   1.00000 
   90461   1.00000 
   90471   1.00000 
   90481   1.00000 
   90491   1.00000 
   90501   1.00000 
   90511   1.00000 
   90521   1.00000 
   90531   1.00000 
   90541   1.00000 
   90551   1.00000 
   90561   1.00000 
   90571   1.00000 
   90581   1.00000 
   90591   1.00000 
   90601   1.00000 
   90611   1.00000 
   90621   1.00000 
   90631   1.00000 
   90641   1.00000 
   90651   1.00000 
   90661   1.00000 
   90671   1.00000 
   90681   1.00000 
   90691   1.00000 
   90701   1.00000 
   90711   1.00000 
   90721   1.00000 
   90731   1.00000 
   90741   1.00000 
   90751   1.00000 
   90761   1.00000 
   90771   1.00000 
   90781   1.00000 
   90791   1.00000 
   90801   1.00000 
   90811   1.00000 
   90821   1.00000 
   90831   1.00000 
   90841   1.00000 
   90851   1.00000 
   90861   1.00000 
   90871   1.00000 
   90881   1.00000 
   90891   1.00000 
   90901   1.00000 
   90911   1.00000 
   90921   1.00000 
   90931   1.00000 
   90941   1.00000 
   90951   1.00000 
   90961   1.00000 
   90971   1.00000 
   90981   1.00000 
   90991   1.00000 
   91001   1.00000 
   91011   1.00000 
   91021   1.00000 
   91031   1.00000 
   91041   1.00000 
   91051   1.00000 
   91061   1.00000 
   91071   1.00000 
   91081   1.00000 
   91091   1.00000 
   91101   1.00000 
   91111   1.00000 
   91121   1.00000 
   91131   1.00000 
   91141   1.00000 
   91151   1.00000 
   91161   1.00000 
   91171   1.00000 
   91181   1.00000 
   91191   1.00000 
   91201   1.00000 
   91211   1.00000 
   91221   1.00000 
   91231   1.00000 
   91241   1.00000 
   91251   1.00000 
   91261   1.00000 
   91271   1.00000 
   91281   1.00000 
   91291   1.00000 
   91301   1.00000 
   91311   1.00000 
   91321   1.00000 
   91331   1.00000 
   91341   1.00000 
   91351   1.00000 
   91361   1.00000 
   91371   1.00000 
   91381   1.00000 
   91391   1.00000 
   91401   1.00000 
   91411   1.00000 
   91421   1.00000 
   91431   1.00000 
   91441   1.00000 
   91451   1.00000 
   91461   1.00000 
   91471   1.00000 
   91481   1.00000 
   91491   1.00000 
   91501   1.00000 
   91511   1.00000 
   91521   1.00000 
   91531   1.00000 
   91541   1.00000 
   91551   1.00000 
   91561   1.00000 
   91571   1.00000 
   91581   1.00000 
   91591   1.00000 
   91601   1.00000 
   91611   1.00000 
   91621   1.00000 
   91631   1.00000 
   91641   1.00000 
   91651   1.00000 
   91661   1.00000 
   91671   1.00000 
   91681   1.00000 
   91691   1.00000 
   91701   1.00000 
   91711   1.00000 
   91721   1.00000 
   91731   1.00000 
   91741   1.00000 
   91751   1.00000 
   91761   1.00000 
   91771   1.00000 
   91781   1.00000 
   91791   1.00000 
   91801   1.00000 
   91811   1.00000 
   91821   1.00000 
   91831   1.00000 
   91841   1.00000 
   91851   1.00000 
   91861   1.00000 
   91871   1.00000 
   91881   1.00000 
   91891   1.00000 
   91901   1.00000 
   91911   1.00000 
   91921   1.00000 
   91931   1.00000 
   91941   1.00000 
   91951   1.00000 
   91961   1.00000 
   91971   1.00000 
   91981   1.00000 
   91991   1.00000 
   92001   1.00000 
   92011   1.00000 
   92021   1.00000 
   92031   1.00000 
   92041   1.00000 
   92051   1.00000 
   92061   1.00000 
   92071   1.00000 
   92081   1.00000 
   92091   1.00000 
   92101   1.00000 
   92111   1.00000 
   92121   1.00000 
   92131   1.00000 
   92141   1.00000 
   92151   1.00000 
   92161   1.00000 
   92171   1.00000 
   92181   1.00000 
   92191   1.00000 
   92201   1.00000 
   92211   1.00000 
   92221   1.00000 
   92231   1.00000 
   92241   1.00000 
   92251   1.00000 
   92261   1.00000 
   92271   1.00000 
   92281   1.00000 
   92291   1.00000 
   92301   1.00000 
   92311   1.00000 
   92321   1.00000 
   92331   1.00000 
   92341   1.00000 
   92351   1.00000 
   92361   1.00000 
   92371   1.00000 
   92381   1.00000 
   92391   1.00000 
   92401   1.00000 
   92411   1.00000 
   92421   1.00000 
   92431   1.00000 
   92441   1.00000 
   92451   1.00000 
   92461   1.00000 
   92471   1.00000 
   92481   1.00000 
   92491   1.00000 
   92501   1.00000 
   92511   1.00000 
   92521   1.00000 
   92531   1.00000 
   92541   1.00000 
   92551   1.00000 
   92561   1.00000 
   92571   1.00000 
   92581   1.00000 
   92591   1.00000 
   92601   1.00000 
   92611   1.00000 
   92621   1.00000 
   92631   1.00000 
   92641   1.00000 
   92651   1.00000 
   92661   1.00000 
   92671   1.00000 
   92681   1.00000 
   92691   1.00000 
   92701   1.00000 
   92711   1.00000 
   92721   1.00000 
   92731   1.00000 
   92741   1.00000 
   92751   1.00000 
   92761   1.00000 
   92771   1.00000 
   92781   1.00000 
   92791   1.00000 
   92801   1.00000 
   92811   1.00000 
   92821   1.00000 
   92831   1.00000 
   92841   1.00000 
   92851   1.00000 
   92861   1.00000 
   92871   1.00000 
   92881   1.00000 
   92891   1.00000 
   92901   1.00000 
   92911   1.00000 
   92921   1.00000 
   92931   1.00000 
   92941   1.00000 
   92951   1.00000 
   92961   1.00000 
   92971   1.00000 
   92981   1.00000 
   92991   1.00000 
   93001   1.00000 
   93011   1.00000 
   93021   1.00000 
   93031   1.00000 
   93041   1.00000 
   93051   1.00000 
   93061   1.00000 
   93071   1.00000 
   93081   1.00000 
   93091   1.00000 
   93101   1.00000 
   93111   1.00000 
   93121   1.00000 
   93131   1.00000 
   93141   1.00000 
   93151   1.00000 
   93161   1.00000 
   93171   1.00000 
   93181   1.00000 
   93191   1.00000 
   93201   1.00000 
   93211   1.00000 
   93221   1.00000 
   93231   1.00000 
   93241   1.00000 
   93251   1.00000 
   93261   1.00000 
   93271   1.00000 
   93281   1.00000 
   93291   1.00000 
   93301   1.00000 
   93311   1.00000 
   93321   1.00000 
   93331   1.00000 
   93341   1.00000 
   93351   1.00000 
   93361   1.00000 
   93371   1.00000 
   93381   1.00000 
   93391   1.00000 
   93401   1.00000 
   93411   1.00000 
   93421   1.00000 
   93431   1.00000 
   93441   1.00000 
   93451   1.00000 
   93461   1.00000 
   93471   1.00000 
   93481   1.00000 
   93491   1.00000 
   93501   1.00000 
   93511   1.00000 
   93521   1.00000 
   93531   1.00000 
   93541   1.00000 
   93551   1.00000 
   93561   1.00000 
   93571   1.00000 
   93581   1.00000 
   93591   1.00000 
   93601   1.00000 
   93611   1.00000 
   93621   1.00000 
   93631   1.00000 
   93641   1.00000 
   93651   1.00000 
   93661   1.00000 
   93671   1.00000 
   93681   1.00000 
   93691   1.00000 
   93701   1.00000 
   93711   1.00000 
   93721   1.00000 
   93731   1.00000 
   93741   1.00000 
   93751   1.00000 
   93761   1.00000 
   93771   1.00000 
   93781   1.00000 
   93791   1.00000 
   93801   1.00000 
   93811   1.00000 
   93821   1.00000 
   93831   1.00000 
   93841   1.00000 
   93851   1.00000 
   93861   1.00000 
   93871   1.00000 
   93881   1.00000 
   93891   1.00000 
   93901   1.00000 
   93911   1.00000 
   93921   1.00000 
   93931   1.00000 
   93941   1.00000 
   93951   1.00000 
   93961   1.00000 
   93971   1.00000 
   93981   1.00000 
   93991   1.00000 
   94001   1.00000 
   94011   1.00000 
   94021   1.00000 
   94031   1.00000 
   94041   1.00000 
   94051   1.00000 
   94061   1.00000 
   94071   1.00000 
   94081   1.00000 
   94091   1.00000 
   94101   1.00000 
   94111   1.00000 
   94121   1.00000 
   94131   1.00000 
   94141   1.00000 
   94151   1.00000 
   94161   1.00000 
   94171   1.00000 
   94181   1.00000 
   94191   1.00000 
   94201   1.00000 
   94211   1.00000 
   94221   1.00000 
   94231   1.00000 
   94241   1.00000 
   94251   1.00000 
   94261   1.00000 
   94271   1.00000 
   94281   1.00000 
   94291   1.00000 
   94301   1.00000 
   94311   1.00000 
   94321   1.00000 
   94331   1.00000 
   94341   1.00000 
   94351   1.00000 
   94361   1.00000 
   94371   1.00000 
   94381   1.00000 
   94391   1.00000 
   94401   1.00000 
   94411   1.00000 
   94421   1.00000 
   94431   1.00000 
   94441   1.00000 
   94451   1.00000 
   94461   1.00000 
   94471   1.00000 
   94481   1.00000 
   94491   1.00000 
   94501   1.00000 
   94511   1.00000 
   94521   1.00000 
   94531   1.00000 
   94541   1.00000 
   94551   1.00000 
   94561   1.00000 
   94571   1.00000 
   94581   1.00000 
   94591   1.00000 
   94601   1.00000 
   94611   1.00000 
   94621   1.00000 
   94631   1.00000 
   94641   1.00000 
   94651   1.00000 
   94661   1.00000 
   94671   1.00000 
   94681   1.00000 
   94691   1.00000 
   94701   1.00000 
   94711   1.00000 
   94721   1.00000 
   94731   1.00000 
   94741   1.00000 
   94751   1.00000 
   94761   1.00000 
   94771   1.00000 
   94781   1.00000 
   94791   1.00000 
   94801   1.00000 
   94811   1.00000 
   94821   1.00000 
   94831   1.00000 
   94841   1.00000 
   94851   1.00000 
   94861   1.00000 
   94871   1.00000 
   94881   1.00000 
   94891   1.00000 
   94901   1.00000 
   94911   1.00000 
   94921   1.00000 
   94931   1.00000 
   94941   1.00000 
   94951   1.00000 
   94961   1.00000 
   94971   1.00000 
   94981   1.00000 
   94991   1.00000 
   95001   1.00000 
   95011   1.00000 
   95021   1.00000 
   95031   1.00000 
   95041   1.00000 
   95051   1.00000 
   95061   1.00000 
   95071   1.00000 
   95081   1.00000 
   95091   1.00000 
   95101   1.00000 
   95111   1.00000 
   95121   1.00000 
   95131   1.00000 
   95141   1.00000 
   95151   1.00000 
   95161   1.00000 
   95171   1.00000 
   95181   1.00000 
   95191   1.00000 
   95201   1.00000 
   95211   1.00000 
   95221   1.00000 
   95231   1.00000 
   95241   1.00000 
   95251   1.00000 
   95261   1.00000 
   95271   1.00000 
   95281   1.00000 
   95291   1.00000 
   95301   1.00000 
   95311   1.00000 
   95321   1.00000 
   95331   1.00000 
   95341   1.00000 
   95351   1.00000 
   95361   1.00000 
   95371   1.00000 
   95381   1.00000 
   95391   1.00000 
   95401   1.00000 
   95411   1.00000 
   95421   1.00000 
   95431   1.00000 
   95441   1.00000 
   95451   1.00000 
   95461   1.00000 
   95471   1.00000 
   95481   1.00000 
   95491   1.00000 
   95501   1.00000 
   95511   1.00000 
   95521   1.00000 
   95531   1.00000 
   95541   1.00000 
   95551   1.00000 
   95561   1.00000 
   95571   1.00000 
   95581   1.00000 
   95591   1.00000 
   95601   1.00000 
   95611   1.00000 
   95621   1.00000 
   95631   1.00000 
   95641   1.00000 
   95651   1.00000 
   95661   1.00000 
   95671   1.00000 
   95681   1.00000 
   95691   1.00000 
   95701   1.00000 
   95711   1.00000 
   95721   1.00000 
   95731   1.00000 
   95741   1.00000 
   95751   1.00000 
   95761   1.00000 
   95771   1.00000 
   95781   1.00000 
   95791   1.00000 
   95801   1.00000 
   95811   1.00000 
   95821   1.00000 
   95831   1.00000 
   95841   1.00000 
   95851   1.00000 
   95861   1.00000 
   95871   1.00000 
   95881   1.00000 
   95891   1.00000 
   95901   1.00000 
   95911   1.00000 
   95921   1.00000 
   95931   1.00000 
   95941   1.00000 
   95951   1.00000 
   95961   1.00000 
   95971   1.00000 
   95981   1.00000 
   95991   1.00000 
   96001   1.00000 
   96011   1.00000 
   96021   1.00000 
   96031   1.00000 
   96041   1.00000 
   96051   1.00000 
   96061   1.00000 
   96071   1.00000 
   96081   1.00000 
   96091   1.00000 
   96101   1.00000 
   96111   1.00000 
   96121   1.00000 
   96131   1.00000 
   96141   1.00000 
   96151   1.00000 
   96161   1.00000 
   96171   1.00000 
   96181   1.00000 
   96191   1.00000 
   96201   1.00000 
   96211   1.00000 
   96221   1.00000 
   96231   1.00000 
   96241   1.00000 
   96251   1.00000 
   96261   1.00000 
   96271   1.00000 
   96281   1.00000 
   96291   1.00000 
   96301   1.00000 
   96311   1.00000 
   96321   1.00000 
   96331   1.00000 
   96341   1.00000 
   96351   1.00000 
   96361   1.00000 
   96371   1.00000 
   96381   1.00000 
   96391   1.00000 
   96401   1.00000 
   96411   1.00000 
   96421   1.00000 
   96431   1.00000 
   96441   1.00000 
   96451   1.00000 
   96461   1.00000 
   96471   1.00000 
   96481   1.00000 
   96491   1.00000 
   96501   1.00000 
   96511   1.00000 
   96521   1.00000 
   96531   1.00000 
   96541   1.00000 
   96551   1.00000 
   96561   1.00000 
   96571   1.00000 
   96581   1.00000 
   96591   1.00000 
   96601   1.00000 
   96611   1.00000 
   96621   1.00000 
   96631   1.00000 
   96641   1.00000 
   96651   1.00000 
   96661   1.00000 
   96671   1.00000 
   96681   1.00000 
   96691   1.00000 
   96701   1.00000 
   96711   1.00000 
   96721   1.00000 
   96731   1.00000 
   96741   1.00000 
   96751   1.00000 
   96761   1.00000 
   96771   1.00000 
   96781   1.00000 
   96791   1.00000 
   96801   1.00000 
   96811   1.00000 
   96821   1.00000 
   96831   1.00000 
   96841   1.00000 
   96851   1.00000 
   96861   1.00000 
   96871   1.00000 
   96881   1.00000 
   96891   1.00000 
   96901   1.00000 
   96911   1.00000 
   96921   1.00000 
   96931   1.00000 
   96941   1.00000 
   96951   1.00000 
   96961   1.00000 
   96971   1.00000 
   96981   1.00000 
   96991   1.00000 
   97001   1.00000 
   97011   1.00000 
   97021   1.00000 
   97031   1.00000 
   97041   1.00000 
   97051   1.00000 
   97061   1.00000 
   97071   1.00000 
   97081   1.00000 
   97091   1.00000 
   97101   1.00000 
   97111   1.00000 
   97121   1.00000 
   97131   1.00000 
   97141   1.00000 
   97151   1.00000 
   97161   1.00000 
   97171   1.00000 
   97181   1.00000 
   97191   1.00000 
   97201   1.00000 
   97211   1.00000 
   97221   1.00000 
   97231   1.00000 
   97241   1.00000 
   97251   1.00000 
   97261   1.00000 
   97271   1.00000 
   97281   1.00000 
   97291   1.00000 
   97301   1.00000 
   97311   1.00000 
   97321   1.00000 
   97331   1.00000 
   97341   1.00000 
   97351   1.00000 
   97361   1.00000 
   97371   1.00000 
   97381   1.00000 
   97391   1.00000 
   97401   1.00000 
   97411   1.00000 
   97421   1.00000 
   97431   1.00000 
   97441   1.00000 
   97451   1.00000 
   97461   1.00000 
   97471   1.00000 
   97481   1.00000 
   97491   1.00000 
   97501   1.00000 
   97511   1.00000 
   97521   1.00000 
   97531   1.00000 
   97541   1.00000 
   97551   1.00000 
   97561   1.00000 
   97571   1.00000 
   97581   1.00000 
   97591   1.00000 
   97601   1.00000 
   97611   1.00000 
   97621   1.00000 
   97631   1.00000 
   97641   1.00000 
   97651   1.00000 
   97661   1.00000 
   97671   1.00000 
   97681   1.00000 
   97691   1.00000 
   97701   1.00000 
   97711   1.00000 
   97721   1.00000 
   97731   1.00000 
   97741   1.00000 
   97751   1.00000 
   97761   1.00000 
   97771   1.00000 
   97781   1.00000 
   97791   1.00000 
   97801   1.00000 
   97811   1.00000 
   97821   1.00000 
   97831   1.00000 
   97841   1.00000 
   97851   1.00000 
   97861   1.00000 
   97871   1.00000 
   97881   1.00000 
   97891   1.00000 
   97901   1.00000 
   97911   1.00000 
   97921   1.00000 
   97931   1.00000 
   97941   1.00000 
   97951   1.00000 
   97961   1.00000 
   97971   1.00000 
   97981   1.00000 
   97991   1.00000 
   98001   1.00000 
   98011   1.00000 
   98021   1.00000 
   98031   1.00000 
   98041   1.00000 
   98051   1.00000 
   98061   1.00000 
   98071   1.00000 
   98081   1.00000 
   98091   1.00000 
   98101   1.00000 
   98111   1.00000 
   98121   1.00000 
   98131   1.00000 
   98141   1.00000 
   98151   1.00000 
   98161   1.00000 
   98171   1.00000 
   98181   1.00000 
   98191   1.00000 
   98201   1.00000 
   98211   1.00000 
   98221   1.00000 
   98231   1.00000 
   98241   1.00000 
   98251   1.00000 
   98261   1.00000 
   98271   1.00000 
   98281   1.00000 
   98291   1.00000 
   98301   1.00000 
   98311   1.00000 
   98321   1.00000 
   98331   1.00000 
   98341   1.00000 
   98351   1.00000 
   98361   1.00000 
   98371   1.00000 
   98381   1.00000 
   98391   1.00000 
   98401   1.00000 
   98411   1.00000 
   98421   1.00000 
   98431   1.00000 
   98441   1.00000 
   98451   1.00000 
   98461   1.00000 
   98471   1.00000 
   98481   1.00000 
   98491   1.00000 
   98501   1.00000 
   98511   1.00000 
   98521   1.00000 
   98531   1.00000 
   98541   1.00000 
   98551   1.00000 
   98561   1.00000 
   98571   1.00000 
   98581   1.00000 
   98591   1.00000 
   98601   1.00000 
   98611   1.00000 
   98621   1.00000 
   98631   1.00000 
   98641   1.00000 
   98651   1.00000 
   98661   1.00000 
   98671   1.00000 
   98681   1.00000 
   98691   1.00000 
   98701   1.00000 
   98711   1.00000 
   98721   1.00000 
   98731   1.00000 
   98741   1.00000 
   98751   1.00000 
   98761   1.00000 
   98771   1.00000 
   98781   1.00000 
   98791   1.00000 
   98801   1.00000 
   98811   1.00000 
   98821   1.00000 
   98831   1.00000 
   98841   1.00000 
   98851   1.00000 
   98861   1.00000 
   98871   1.00000 
   98881   1.00000 
   98891   1.00000 
   98901   1.00000 
   98911   1.00000 
   98921   1.00000 
   98931   1.00000 
   98941   1.00000 
   98951   1.00000 
   98961   1.00000 
   98971   1.00000 
   98981   1.00000 
   98991   1.00000 
   99001   1.00000 
   99011   1.00000 
   99021   1.00000 
   99031   1.00000 
   99041   1.00000 
   99051   1.00000 
   99061   1.00000 
   99071   1.00000 
   99081   1.00000 
   99091   1.00000 
   99101   1.00000 
   99111   1.00000 
   99121   1.00000 
   99131   1.00000 
   99141   1.00000 
   99151   1.00000 
   99161   1.00000 
   99171   1.00000 
   99181   1.00000 
   99191   1.00000 
   99201   1.00000 
   99211   1.00000 
   99221   1.00000 
   99231   1.00000 
   99241   1.00000 
   99251   1.00000 
   99261   1.00000 
   99271   1.00000 
   99281   1.00000 
   99291   1.00000 
   99301   1.00000 
   99311   1.00000 
   99321   1.00000 
   99331   1.00000 
   99341   1.00000 
   99351   1.00000 
   99361   1.00000 
   99371   1.00000 
   99381   1.00000 
   99391   1.00000 
   99401   1.00000 
   99411   1.00000 
   99421   1.00000 
   99431   1.00000 
   99441   1.00000 
   99451   1.00000 
   99461   1.00000 
   99471   1.00000 
   99481   1.00000 
   99491   1.00000 
   99501   1.00000 
   99511   1.00000 
   99521   1.00000 
   99531   1.00000 
   99541   1.00000 
   99551   1.00000 
   99561   1.00000 
   99571   1.00000 
   99581   1.00000 
   99591   1.00000 
   99601   1.00000 
   99611   1.00000 
   99621   1.00000 
   99631   1.00000 
   99641   1.00000 
   99651   1.00000 
   99661   1.00000 
   99671   1.00000 
   99681   1.00000 
   99691   1.00000 
   99701   1.00000 
   99711   1.00000 
   99721   1.00000 
   99731   1.00000 
   99741   1.00000 
   99751   1.00000 
   99761   1.00000 
   99771   1.00000 
   99781   1.00000 
   99791   1.00000 
   99801   1.00000 
   99811   1.00000 
   99821   1.00000 
   99831   1.00000 
   99841   1.00000 
   99851   1.00000 
   99861   1.00000 
   99871   1.00000 
   99881   1.00000 
   99891   1.00000 
   99901   1.00000 
   99911   1.00000 
   99921   1.00000 
   99931   1.00000 
   99941   1.00000 
   99951   1.00000 
   99961   1.00000 
   99971   1.00000 
   99981   1.00000 
   99991   1.00000 
  100001   1.00000 
  100011   1.00000 
  100021   1.00000 
  100031   1.00000 
  100041   1.00000 
  100051   1.00000 
  100061   1.00000 
  100071   1.00000 
  100081   1.00000 
  100091   1.00000 
  100101   1.00000 
  100111   1.00000 
  100121   1.00000 
  100131   1.00000 
  100141   1.00000 
  100151   1.00000 
  100161   1.00000 
  100171   1.00000 
  100181   1.00000 
  100191   1.00000 
  100201   1.00000 
  100211   1.00000 
  100221   1.00000 
  100231   1.00000 
  100241   1.00000 
  100251   1.00000 
  100261   1.00000 
  100271   1.00000 
  100281   1.00000 
  100291   1.00000 
  100301   1.00000 
  100311   1.00000 
  100321   1.00000 
  100331   1.00000 
  100341   1.00000 
  100351   1.00000 
  100361   1.00000 
  100371   1.00000 
  100381   1.00000 
  100391   1.00000 
  100401   1.00000 
  100411   1.00000 
  100421   1.00000 
  100431   1.00000 
  100441   1.00000 
  100451   1.00000 
  100461   1.00000 
  100471   1.00000 
  100481   1.00000 
  100491   1.00000 
  100501   1.00000 
  100511   1.00000 
  100521   1.00000 
  100531   1.00000 
  100541   1.00000 
  100551   1.00000 
  100561   1.00000 
  100571   1.00000 
  100581   1.00000 
  100591   1.00000 
  100601   1.00000 
  100611   1.00000 
  100621   1.00000 
  100631   1.00000 
  100641   1.00000 
  100651   1.00000 
  100661   1.00000 
  100671   1.00000 
  100681   1.00000 
  100691   1.00000 
  100701   1.00000 
  100711   1.00000 
  100721   1.00000 
  100731   1.00000 
  100741   1.00000 
  100751   1.00000 
  100761   1.00000 
  100771   1.00000 
  100781   1.00000 
  100791   1.00000 
  100801   1.00000 
  100811   1.00000 
  100821   1.00000 
  100831   1.00000 
  100841   1.00000 
  100851   1.00000 
  100861   1.00000 
  100871   1.00000 
  100881   1.00000 
  100891   1.00000 
  100901   1.00000 
  100911   1.00000 
  100921   1.00000 
  100931   1.00000 
  100941   1.00000 
  100951   1.00000 
  100961   1.00000 
  100971   1.00000 
  100981   1.00000 
  100991   1.00000 
  101001   1.00000 
  101011   1.00000 
  101021   1.00000 
  101031   1.00000 
  101041   1.00000 
  101051   1.00000 
  101061   1.00000 
  101071   1.00000 
  101081   1.00000 
  101091   1.00000 
  101101   1.00000 
  101111   1.00000 
  101121   1.00000 
  101131   1.00000 
  101141   1.00000 
  101151   1.00000 
  101161   1.00000 
  101171   1.00000 
  101181   1.00000 
  101191   1.00000 
  101201   1.00000 
  101211   1.00000 
  101221   1.00000 
  101231   1.00000 
  101241   1.00000 
  101251   1.00000 
  101261   1.00000 
  101271   1.00000 
  101281   1.00000 
  101291   1.00000 
  101301   1.00000 
  101311   1.00000 
  101321   1.00000 
  101331   1.00000 
  101341   1.00000 
  101351   1.00000 
  101361   1.00000 
  101371   1.00000 
  101381   1.00000 
  101391   1.00000 
  101401   1.00000 
  101411   1.00000 
  101421   1.00000 
  101431   1.00000 
  101441   1.00000 
  101451   1.00000 
  101461   1.00000 
  101471   1.00000 
  101481   1.00000 
  101491   1.00000 
  101501   1.00000 
  101511   1.00000 
  101521   1.00000 
  101531   1.00000 
  101541   1.00000 
  101551   1.00000 
  101561   1.00000 
  101571   1.00000 
  101581   1.00000 
  101591   1.00000 
  101601   1.00000 
  101611   1.00000 
  101621   1.00000 
  101631   1.00000 
  101641   1.00000 
  101651   1.00000 
  101661   1.00000 
  101671   1.00000 
  101681   1.00000 
  101691   1.00000 
  101701   1.00000 
  101711   1.00000 
  101721   1.00000 
  101731   1.00000 
  101741   1.00000 
  101751   1.00000 
  101761   1.00000 
  101771   1.00000 
  101781   1.00000 
  101791   1.00000 
  101801   1.00000 
  101811   1.00000 
  101821   1.00000 
  101831   1.00000 
  101841   1.00000 
  101851   1.00000 
  101861   1.00000 
  101871   1.00000 
  101881   1.00000 
  101891   1.00000 
  101901   1.00000 
  101911   1.00000 
  101921   1.00000 
  101931   1.00000 
  101941   1.00000 
  101951   1.00000 
  101961   1.00000 
  101971   1.00000 
  101981   1.00000 
  101991   1.00000 
  102001   1.00000 
  102011   1.00000 
  102021   1.00000 
  102031   1.00000 
  102041   1.00000 
  102051   1.00000 
  102061   1.00000 
  102071   1.00000 
  102081   1.00000 
  102091   1.00000 
  102101   1.00000 
  102111   1.00000 
  102121   1.00000 
  102131   1.00000 
  102141   1.00000 
  102151   1.00000 
  102161   1.00000 
  102171   1.00000 
  102181   1.00000 
  102191   1.00000 
  102201   1.00000 
  102211   1.00000 
  102221   1.00000 
  102231   1.00000 
  102241   1.00000 
  102251   1.00000 
  102261   1.00000 
  102271   1.00000 
  102281   1.00000 
  102291   1.00000 
  102301   1.00000 
  102311   1.00000 
  102321   1.00000 
  102331   1.00000 
  102341   1.00000 
  102351   1.00000 
  102361   1.00000 
  102371   1.00000 
  102381   1.00000 
  102391   1.00000 
  102401   1.00000 
  102411   1.00000 
  102421   1.00000 
  102431   1.00000 
  102441   1.00000 
  102451   1.00000 
  102461   1.00000 
  102471   1.00000 
  102481   1.00000 
  102491   1.00000 
  102501   1.00000 
  102511   1.00000 
  102521   1.00000 
  102531   1.00000 
  102541   1.00000 
  102551   1.00000 
  102561   1.00000 
  102571   1.00000 
  102581   1.00000 
  102591   1.00000 
  102601   1.00000 
  102611   1.00000 
  102621   1.00000 
  102631   1.00000 
  102641   1.00000 
  102651   1.00000 
  102661   1.00000 
  102671   1.00000 
  102681   1.00000 
  102691   1.00000 
  102701   1.00000 
  102711   1.00000 
  102721   1.00000 
  102731   1.00000 
  102741   1.00000 
  102751   1.00000 
  102761   1.00000 
  102771   1.00000 
  102781   1.00000 
  102791   1.00000 
  102801   1.00000 
  102811   1.00000 
  102821   1.00000 
  102831   1.00000 
  102841   1.00000 
  102851   1.00000 
  102861   1.00000 
  102871   1.00000 
  102881   1.00000 
  102891   1.00000 
  102901   1.00000 
  102911   1.00000 
  102921   1.00000 
  102931   1.00000 
  102941   1.00000 
  102951   1.00000 
  102961   1.00000 
  102971   1.00000 
  102981   1.00000 
  102991   1.00000 
  103001   1.00000 
  103011   1.00000 
  103021   1.00000 
  103031   1.00000 
  103041   1.00000 
  103051   1.00000 
  103061   1.00000 
  103071   1.00000 
  103081   1.00000 
  103091   1.00000 
  103101   1.00000 
  103111   1.00000 
  103121   1.00000 
  103131   1.00000 
  103141   1.00000 
  103151   1.00000 
  103161   1.00000 
  103171   1.00000 
  103181   1.00000 
  103191   1.00000 
  103201   1.00000 
  103211   1.00000 
  103221   1.00000 
  103231   1.00000 
  103241   1.00000 
  103251   1.00000 
  103261   1.00000 
  103271   1.00000 
  103281   1.00000 
  103291   1.00000 
  103301   1.00000 
  103311   1.00000 
  103321   1.00000 
  103331   1.00000 
  103341   1.00000 
  103351   1.00000 
  103361   1.00000 
  103371   1.00000 
  103381   1.00000 
  103391   1.00000 
  103401   1.00000 
  103411   1.00000 
  103421   1.00000 
  103431   1.00000 
  103441   1.00000 
  103451   1.00000 
  103461   1.00000 
  103471   1.00000 
  103481   1.00000 
  103491   1.00000 
  103501   1.00000 
  103511   1.00000 
  103521   1.00000 
  103531   1.00000 
  103541   1.00000 
  103551   1.00000 
  103561   1.00000 
  103571   1.00000 
  103581   1.00000 
  103591   1.00000 
  103601   1.00000 
  103611   1.00000 
  103621   1.00000 
  103631   1.00000 
  103641   1.00000 
  103651   1.00000 
  103661   1.00000 
  103671   1.00000 
  103681   1.00000 
  103691   1.00000 
  103701   1.00000 
  103711   1.00000 
  103721   1.00000 
  103731   1.00000 
  103741   1.00000 
  103751   1.00000 
  103761   1.00000 
  103771   1.00000 
  103781   1.00000 
  103791   1.00000 
  103801   1.00000 
  103811   1.00000 
  103821   1.00000 
  103831   1.00000 
  103841   1.00000 
  103851   1.00000 
  103861   1.00000 
  103871   1.00000 
  103881   1.00000 
  103891   1.00000 
  103901   1.00000 
  103911   1.00000 
  103921   1.00000 
  103931   1.00000 
  103941   1.00000 
  103951   1.00000 
  103961   1.00000 
  103971   1.00000 
  103981   1.00000 
  103991   1.00000 
  104001   1.00000 
  104011   1.00000 
  104021   1.00000 
  104031   1.00000 
  104041   1.00000 
  104051   1.00000 
  104061   1.00000 
  104071   1.00000 
  104081   1.00000 
  104091   1.00000 
  104101   1.00000 
  104111   1.00000 
  104121   1.00000 
  104131   1.00000 
  104141   1.00000 
  104151   1.00000 
  104161   1.00000 
  104171   1.00000 
  104181   1.00000 
  104191   1.00000 
  104201   1.00000 
  104211   1.00000 
  104221   1.00000 
  104231   1.00000 
  104241   1.00000 
  104251   1.00000 
  104261   1.00000 
  104271   1.00000 
  104281   1.00000 
  104291   1.00000 
  104301   1.00000 
  104311   1.00000 
  104321   1.00000 
  104331   1.00000 
  104341   1.00000 
  104351   1.00000 
  104361   1.00000 
  104371   1.00000 
  104381   1.00000 
  104391   1.00000 
  104401   1.00000 
  104411   1.00000 
  104421   1.00000 
  104431   1.00000 
  104441   1.00000 
  104451   1.00000 
  104461   1.00000 
  104471   1.00000 
  104481   1.00000 
  104491   1.00000 
  104501   1.00000 
  104511   1.00000 
  104521   1.00000 
  104531   1.00000 
  104541   1.00000 
  104551   1.00000 
  104561   1.00000 
  104571   1.00000 
  104581   1.00000 
  104591   1.00000 
  104601   1.00000 
  104611   1.00000 
  104621   1.00000 
  104631   1.00000 
  104641   1.00000 
  104651   1.00000 
  104661   1.00000 
  104671   1.00000 
  104681   1.00000 
  104691   1.00000 
  104701   1.00000 
  104711   1.00000 
  104721   1.00000 
  104731   1.00000 
  104741   1.00000 
  104751   1.00000 
  104761   1.00000 
  104771   1.00000 
  104781   1.00000 
  104791   1.00000 
  104801   1.00000 
  104811   1.00000 
  104821   1.00000 
  104831   1.00000 
  104841   1.00000 
  104851   1.00000 
  104861   1.00000 
  104871   1.00000 
  104881   1.00000 
  104891   1.00000 
  104901   1.00000 
  104911   1.00000 
  104921   1.00000 
  104931   1.00000 
  104941   1.00000 
  104951   1.00000 
  104961   1.00000 
  104971   1.00000 
  104981   1.00000 
  104991   1.00000 
  105001   1.00000 
  105011   1.00000 
  105021   1.00000 
  105031   1.00000 
  105041   1.00000 
  105051   1.00000 
  105061   1.00000 
  105071   1.00000 
  105081   1.00000 
  105091   1.00000 
  105101   1.00000 
  105111   1.00000 
  105121   1.00000 
  105131   1.00000 
  105141   1.00000 
  105151   1.00000 
  105161   1.00000 
  105171   1.00000 
  105181   1.00000 
  105191   1.00000 
  105201   1.00000 
  105211   1.00000 
  105221   1.00000 
  105231   1.00000 
  105241   1.00000 
  105251   1.00000 
  105261   1.00000 
  105271   1.00000 
  105281   1.00000 
  105291   1.00000 
  105301   1.00000 
  105311   1.00000 
  105321   1.00000 
  105331   1.00000 
  105341   1.00000 
  105351   1.00000 
  105361   1.00000 
  105371   1.00000 
  105381   1.00000 
  105391   1.00000 
  105401   1.00000 
  105411   1.00000 
  105421   1.00000 
  105431   1.00000 
  105441   1.00000 
  105451   1.00000 
  105461   1.00000 
  105471   1.00000 
  105481   1.00000 
  105491   1.00000 
  105501   1.00000 
  105511   1.00000 
  105521   1.00000 
  105531   1.00000 
  105541   1.00000 
  105551   1.00000 
  105561   1.00000 
  105571   1.00000 
  105581   1.00000 
  105591   1.00000 
  105601   1.00000 
  105611   1.00000 
  105621   1.00000 
  105631   1.00000 
  105641   1.00000 
  105651   1.00000 
  105661   1.00000 
  105671   1.00000 
  105681   1.00000 
  105691   1.00000 
  105701   1.00000 
  105711   1.00000 
  105721   1.00000 
  105731   1.00000 
  105741   1.00000 
  105751   1.00000 
  105761   1.00000 
  105771   1.00000 
  105781   1.00000 
  105791   1.00000 
  105801   1.00000 
  105811   1.00000 
  105821   1.00000 
  105831   1.00000 
  105841   1.00000 
  105851   1.00000 
  105861   1.00000 
  105871   1.00000 
  105881   1.00000 
  105891   1.00000 
  105901   1.00000 
  105911   1.00000 
  105921   1.00000 
  105931   1.00000 
  105941   1.00000 
  105951   1.00000 
  105961   1.00000 
  105971   1.00000 
  105981   1.00000 
  105991   1.00000 
  106001   1.00000 
  106011   1.00000 
  106021   1.00000 
  106031   1.00000 
  106041   1.00000 
  106051   1.00000 
  106061   1.00000 
  106071   1.00000 
  106081   1.00000 
  106091   1.00000 
  106101   1.00000 
  106111   1.00000 
  106121   1.00000 
  106131   1.00000 
  106141   1.00000 
  106151   1.00000 
  106161   1.00000 
  106171   1.00000 
  106181   1.00000 
  106191   1.00000 
  106201   1.00000 
  106211   1.00000 
  106221   1.00000 
  106231   1.00000 
  106241   1.00000 
  106251   1.00000 
  106261   1.00000 
  106271   1.00000 
  106281   1.00000 
  106291   1.00000 
  106301   1.00000 
  106311   1.00000 
  106321   1.00000 
  106331   1.00000 
  106341   1.00000 
  106351   1.00000 
  106361   1.00000 
  106371   1.00000 
  106381   1.00000 
  106391   1.00000 
  106401   1.00000 
  106411   1.00000 
  106421   1.00000 
  106431   1.00000 
  106441   1.00000 
  106451   1.00000 
  106461   1.00000 
  106471   1.00000 
  106481   1.00000 
  106491   1.00000 
  106501   1.00000 
  106511   1.00000 
  106521   1.00000 
  106531   1.00000 
  106541   1.00000 
  106551   1.00000 
  106561   1.00000 
  106571   1.00000 
  106581   1.00000 
  106591   1.00000 
  106601   1.00000 
  106611   1.00000 
  106621   1.00000 
  106631   1.00000 
  106641   1.00000 
  106651   1.00000 
  106661   1.00000 
  106671   1.00000 
  106681   1.00000 
  106691   1.00000 
  106701   1.00000 
  106711   1.00000 
  106721   1.00000 
  106731   1.00000 
  106741   1.00000 
  106751   1.00000 
  106761   1.00000 
  106771   1.00000 
  106781   1.00000 
  106791   1.00000 
  106801   1.00000 
  106811   1.00000 
  106821   1.00000 
  106831   1.00000 
  106841   1.00000 
  106851   1.00000 
  106861   1.00000 
  106871   1.00000 
  106881   1.00000 
  106891   1.00000 
  106901   1.00000 
  106911   1.00000 
  106921   1.00000 
  106931   1.00000 
  106941   1.00000 
  106951   1.00000 
  106961   1.00000 
  106971   1.00000 
  106981   1.00000 
  106991   1.00000 
  107001   1.00000 
  107011   1.00000 
  107021   1.00000 
  107031   1.00000 
  107041   1.00000 
  107051   1.00000 
  107061   1.00000 
  107071   1.00000 
  107081   1.00000 
  107091   1.00000 
  107101   1.00000 
  107111   1.00000 
  107121   1.00000 
  107131   1.00000 
  107141   1.00000 
  107151   1.00000 
  107161   1.00000 
  107171   1.00000 
  107181   1.00000 
  107191   1.00000 
  107201   1.00000 
  107211   1.00000 
  107221   1.00000 
  107231   1.00000 
  107241   1.00000 
  107251   1.00000 
  107261   1.00000 
  107271   1.00000 
  107281   1.00000 
  107291   1.00000 
  107301   1.00000 
  107311   1.00000 
  107321   1.00000 
  107331   1.00000 
  107341   1.00000 
  107351   1.00000 
  107361   1.00000 
  107371   1.00000 
  107381   1.00000 
  107391   1.00000 
  107401   1.00000 
  107411   1.00000 
  107421   1.00000 
  107431   1.00000 
  107441   1.00000 
  107451   1.00000 
  107461   1.00000 
  107471   1.00000 
  107481   1.00000 
  107491   1.00000 
  107501   1.00000 
  107511   1.00000 
  107521   1.00000 
  107531   1.00000 
  107541   1.00000 
  107551   1.00000 
  107561   1.00000 
  107571   1.00000 
  107581   1.00000 
  107591   1.00000 
  107601   1.00000 
  107611   1.00000 
  107621   1.00000 
  107631   1.00000 
  107641   1.00000 
  107651   1.00000 
  107661   1.00000 
  107671   1.00000 
  107681   1.00000 
  107691   1.00000 
  107701   1.00000 
  107711   1.00000 
  107721   1.00000 
  107731   1.00000 
  107741   1.00000 
  107751   1.00000 
  107761   1.00000 
  107771   1.00000 
  107781   1.00000 
  107791   1.00000 
  107801   1.00000 
  107811   1.00000 
  107821   1.00000 
  107831   1.00000 
  107841   1.00000 
  107851   1.00000 
  107861   1.00000 
  107871   1.00000 
  107881   1.00000 
  107891   1.00000 
  107901   1.00000 
  107911   1.00000 
  107921   1.00000 
  107931   1.00000 
  107941   1.00000 
  107951   1.00000 
  107961   1.00000 
  107971   1.00000 
  107981   1.00000 
  107991   1.00000 
  108001   1.00000 
  108011   1.00000 
  108021   1.00000 
  108031   1.00000 
  108041   1.00000 
  108051   1.00000 
  108061   1.00000 
  108071   1.00000 
  108081   1.00000 
  108091   1.00000 
  108101   1.00000 
  108111   1.00000 
  108121   1.00000 
  108131   1.00000 
  108141   1.00000 
  108151   1.00000 
  108161   1.00000 
  108171   1.00000 
  108181   1.00000 
  108191   1.00000 
  108201   1.00000 
  108211   1.00000 
  108221   1.00000 
  108231   1.00000 
  108241   1.00000 
  108251   1.00000 
  108261   1.00000 
  108271   1.00000 
  108281   1.00000 
  108291   1.00000 
  108301   1.00000 
  108311   1.00000 
  108321   1.00000 
  108331   1.00000 
  108341   1.00000 
  108351   1.00000 
  108361   1.00000 
  108371   1.00000 
  108381   1.00000 
  108391   1.00000 
  108401   1.00000 
  108411   1.00000 
  108421   1.00000 
  108431   1.00000 
  108441   1.00000 
  108451   1.00000 
  108461   1.00000 
  108471   1.00000 
  108481   1.00000 
  108491   1.00000 
  108501   1.00000 
  108511   1.00000 
  108521   1.00000 
  108531   1.00000 
  108541   1.00000 
  108551   1.00000 
  108561   1.00000 
  108571   1.00000 
  108581   1.00000 
  108591   1.00000 
  108601   1.00000 
  108611   1.00000 
  108621   1.00000 
  108631   1.00000 
  108641   1.00000 
  108651   1.00000 
  108661   1.00000 
  108671   1.00000 
  108681   1.00000 
  108691   1.00000 
  108701   1.00000 
  108711   1.00000 
  108721   1.00000 
  108731   1.00000 
  108741   1.00000 
  108751   1.00000 
  108761   1.00000 
  108771   1.00000 
  108781   1.00000 
  108791   1.00000 
  108801   1.00000 
  108811   1.00000 
  108821   1.00000 
  108831   1.00000 
  108841   1.00000 
  108851   1.00000 
  108861   1.00000 
  108871   1.00000 
  108881   1.00000 
  108891   1.00000 
  108901   1.00000 
  108911   1.00000 
  108921   1.00000 
  108931   1.00000 
  108941   1.00000 
  108951   1.00000 
  108961   1.00000 
  108971   1.00000 
  108981   1.00000 
  108991   1.00000 
  109001   1.00000 
  109011   1.00000 
  109021   1.00000 
  109031   1.00000 
  109041   1.00000 
  109051   1.00000 
  109061   1.00000 
  109071   1.00000 
  109081   1.00000 
  109091   1.00000 
  109101   1.00000 
  109111   1.00000 
  109121   1.00000 
  109131   1.00000 
  109141   1.00000 
  109151   1.00000 
  109161   1.00000 
  109171   1.00000 
  109181   1.00000 
  109191   1.00000 
  109201   1.00000 
  109211   1.00000 
  109221   1.00000 
  109231   1.00000 
  109241   1.00000 
  109251   1.00000 
  109261   1.00000 
  109271   1.00000 
  109281   1.00000 
  109291   1.00000 
  109301   1.00000 
  109311   1.00000 
  109321   1.00000 
  109331   1.00000 
  109341   1.00000 
  109351   1.00000 
  109361   1.00000 
  109371   1.00000 
  109381   1.00000 
  109391   1.00000 
  109401   1.00000 
  109411   1.00000 
  109421   1.00000 
  109431   1.00000 
  109441   1.00000 
  109451   1.00000 
  109461   1.00000 
  109471   1.00000 
  109481   1.00000 
  109491   1.00000 
  109501   1.00000 
  109511   1.00000 
  109521   1.00000 
  109531   1.00000 
  109541   1.00000 
  109551   1.00000 
  109561   1.00000 
  109571   1.00000 
  109581   1.00000 
  109591   1.00000 
  109601   1.00000 
  109611   1.00000 
  109621   1.00000 
  109631   1.00000 
  109641   1.00000 
  109651   1.00000 
  109661   1.00000 
  109671   1.00000 
  109681   1.00000 
  109691   1.00000 
  109701   1.00000 
  109711   1.00000 
  109721   1.00000 
  109731   1.00000 
  109741   1.00000 
  109751   1.00000 
  109761   1.00000 
  109771   1.00000 
  109781   1.00000 
  109791   1.00000 
  109801   1.00000 
  109811   1.00000 
  109821   1.00000 
  109831   1.00000 
  109841   1.00000 
  109851   1.00000 
  109861   1.00000 
  109871   1.00000 
  109881   1.00000 
  109891   1.00000 
  109901   1.00000 
  109911   1.00000 
  109921   1.00000 
  109931   1.00000 
  109941   1.00000 
  109951   1.00000 
  109961   1.00000 
  109971   1.00000 
  109981   1.00000 
  109991   1.00000 
  110001   1.00000 
  110011   1.00000 
  110021   1.00000 
  110031   1.00000 
  110041   1.00000 
  110051   1.00000 
  110061   1.00000 
  110071   1.00000 
  110081   1.00000 
  110091   1.00000 
  110101   1.00000 
  110111   1.00000 
  110121   1.00000 
  110131   1.00000 
  110141   1.00000 
  110151   1.00000 
  110161   1.00000 
  110171   1.00000 
  110181   1.00000 
  110191   1.00000 
  110201   1.00000 
  110211   1.00000 
  110221   1.00000 
  110231   1.00000 
  110241   1.00000 
  110251   1.00000 
  110261   1.00000 
  110271   1.00000 
  110281   1.00000 
  110291   1.00000 
  110301   1.00000 
  110311   1.00000 
  110321   1.00000 
  110331   1.00000 
  110341   1.00000 
  110351   1.00000 
  110361   1.00000 
  110371   1.00000 
  110381   1.00000 
  110391   1.00000 
  110401   1.00000 
  110411   1.00000 
  110421   1.00000 
  110431   1.00000 
  110441   1.00000 
  110451   1.00000 
  110461   1.00000 
  110471   1.00000 
  110481   1.00000 
  110491   1.00000 
  110501   1.00000 
  110511   1.00000 
  110521   1.00000 
  110531   1.00000 
  110541   1.00000 
  110551   1.00000 
  110561   1.00000 
  110571   1.00000 
  110581   1.00000 
  110591   1.00000 
  110601   1.00000 
  110611   1.00000 
  110621   1.00000 
  110631   1.00000 
  110641   1.00000 
  110651   1.00000 
  110661   1.00000 
  110671   1.00000 
  110681   1.00000 
  110691   1.00000 
  110701   1.00000 
  110711   1.00000 
  110721   1.00000 
  110731   1.00000 
  110741   1.00000 
  110751   1.00000 
  110761   1.00000 
  110771   1.00000 
  110781   1.00000 
  110791   1.00000 
  110801   1.00000 
  110811   1.00000 
  110821   1.00000 
  110831   1.00000 
  110841   1.00000 
  110851   1.00000 
  110861   1.00000 
  110871   1.00000 
  110881   1.00000 
  110891   1.00000 
  110901   1.00000 
  110911   1.00000 
  110921   1.00000 
  110931   1.00000 
  110941   1.00000 
  110951   1.00000 
  110961   1.00000 
  110971   1.00000 
  110981   1.00000 
  110991   1.00000 
  111001   1.00000 
  111011   1.00000 
  111021   1.00000 
  111031   1.00000 
  111041   1.00000 
  111051   1.00000 
  111061   1.00000 
  111071   1.00000 
  111081   1.00000 
  111091   1.00000 
  111101   1.00000 
  111111   1.00000 
  111121   1.00000 
  111131   1.00000 
  111141   1.00000 
  111151   1.00000 
  111161   1.00000 
  111171   1.00000 
  111181   1.00000 
  111191   1.00000 
  111201   1.00000 
  111211   1.00000 
  111221   1.00000 
  111231   1.00000 
  111241   1.00000 
  111251   1.00000 
  111261   1.00000 
  111271   1.00000 
  111281   1.00000 
  111291   1.00000 
  111301   1.00000 
  111311   1.00000 
  111321   1.00000 
  111331   1.00000 
  111341   1.00000 
  111351   1.00000 
  111361   1.00000 
  111371   1.00000 
  111381   1.00000 
  111391   1.00000 
  111401   1.00000 
  111411   1.00000 
  111421   1.00000 
  111431   1.00000 
  111441   1.00000 
  111451   1.00000 
  111461   1.00000 
  111471   1.00000 
  111481   1.00000 
  111491   1.00000 
  111501   1.00000 
  111511   1.00000 
  111521   1.00000 
  111531   1.00000 
  111541   1.00000 
  111551   1.00000 
  111561   1.00000 
  111571   1.00000 
  111581   1.00000 
  111591   1.00000 
  111601   1.00000 
  111611   1.00000 
  111621   1.00000 
  111631   1.00000 
  111641   1.00000 
  111651   1.00000 
  111661   1.00000 
  111671   1.00000 
  111681   1.00000 
  111691   1.00000 
  111701   1.00000 
  111711   1.00000 
  111721   1.00000 
  111731   1.00000 
  111741   1.00000 
  111751   1.00000 
  111761   1.00000 
  111771   1.00000 
  111781   1.00000 
  111791   1.00000 
  111801   1.00000 
  111811   1.00000 
  111821   1.00000 
  111831   1.00000 
  111841   1.00000 
  111851   1.00000 
  111861   1.00000 
  111871   1.00000 
  111881   1.00000 
  111891   1.00000 
  111901   1.00000 
  111911   1.00000 
  111921   1.00000 
  111931   1.00000 
  111941   1.00000 
  111951   1.00000 
  111961   1.00000 
  111971   1.00000 
  111981   1.00000 
  111991   1.00000 
  112001   1.00000 
  112011   1.00000 
  112021   1.00000 
  112031   1.00000 
  112041   1.00000 
  112051   1.00000 
  112061   1.00000 
  112071   1.00000 
  112081   1.00000 
  112091   1.00000 
  112101   1.00000 
  112111   1.00000 
  112121   1.00000 
  112131   1.00000 
  112141   1.00000 
  112151   1.00000 
  112161   1.00000 
  112171   1.00000 
  112181   1.00000 
  112191   1.00000 
  112201   1.00000 
  112211   1.00000 
  112221   1.00000 
  112231   1.00000 
  112241   1.00000 
  112251   1.00000 
  112261   1.00000 
  112271   1.00000 
  112281   1.00000 
  112291   1.00000 
  112301   1.00000 
  112311   1.00000 
  112321   1.00000 
  112331   1.00000 
  112341   1.00000 
  112351   1.00000 
  112361   1.00000 
  112371   1.00000 
  112381   1.00000 
  112391   1.00000 
  112401   1.00000 
  112411   1.00000 
  112421   1.00000 
  112431   1.00000 
  112441   1.00000 
  112451   1.00000 
  112461   1.00000 
  112471   1.00000 
  112481   1.00000 
  112491   1.00000 
  112501   1.00000 
  112511   1.00000 
  112521   1.00000 
  112531   1.00000 
  112541   1.00000 
  112551   1.00000 
  112561   1.00000 
  112571   1.00000 
  112581   1.00000 
  112591   1.00000 
  112601   1.00000 
  112611   1.00000 
  112621   1.00000 
  112631   1.00000 
  112641   1.00000 
  112651   1.00000 
  112661   1.00000 
  112671   1.00000 
  112681   1.00000 
  112691   1.00000 
  112701   1.00000 
  112711   1.00000 
  112721   1.00000 
  112731   1.00000 
  112741   1.00000 
  112751   1.00000 
  112761   1.00000 
  112771   1.00000 
  112781   1.00000 
  112791   1.00000 
  112801   1.00000 
  112811   1.00000 
  112821   1.00000 
  112831   1.00000 
  112841   1.00000 
  112851   1.00000 
  112861   1.00000 
  112871   1.00000 
  112881   1.00000 
  112891   1.00000 
  112901   1.00000 
  112911   1.00000 
  112921   1.00000 
  112931   1.00000 
  112941   1.00000 
  112951   1.00000 
  112961   1.00000 
  112971   1.00000 
  112981   1.00000 
  112991   1.00000 
  113001   1.00000 
  113011   1.00000 
  113021   1.00000 
  113031   1.00000 
  113041   1.00000 
  113051   1.00000 
  113061   1.00000 
  113071   1.00000 
  113081   1.00000 
  113091   1.00000 
  113101   1.00000 
  113111   1.00000 
  113121   1.00000 
  113131   1.00000 
  113141   1.00000 
  113151   1.00000 
  113161   1.00000 
  113171   1.00000 
  113181   1.00000 
  113191   1.00000 
  113201   1.00000 
  113211   1.00000 
  113221   1.00000 
  113231   1.00000 
  113241   1.00000 
  113251   1.00000 
  113261   1.00000 
  113271   1.00000 
  113281   1.00000 
  113291   1.00000 
  113301   1.00000 
  113311   1.00000 
  113321   1.00000 
  113331   1.00000 
  113341   1.00000 
  113351   1.00000 
  113361   1.00000 
  113371   1.00000 
  113381   1.00000 
  113391   1.00000 
  113401   1.00000 
  113411   1.00000 
  113421   1.00000 
  113431   1.00000 
  113441   1.00000 
  113451   1.00000 
  113461   1.00000 
  113471   1.00000 
  113481   1.00000 
  113491   1.00000 
  113501   1.00000 
  113511   1.00000 
  113521   1.00000 
  113531   1.00000 
  113541   1.00000 
  113551   1.00000 
  113561   1.00000 
  113571   1.00000 
  113581   1.00000 
  113591   1.00000 
  113601   1.00000 
  113611   1.00000 
  113621   1.00000 
  113631   1.00000 
  113641   1.00000 
  113651   1.00000 
  113661   1.00000 
  113671   1.00000 
  113681   1.00000 
  113691   1.00000 
  113701   1.00000 
  113711   1.00000 
  113721   1.00000 
  113731   1.00000 
  113741   1.00000 
  113751   1.00000 
  113761   1.00000 
  113771   1.00000 
  113781   1.00000 
  113791   1.00000 
  113801   1.00000 
  113811   1.00000 
  113821   1.00000 
  113831   1.00000 
  113841   1.00000 
  113851   1.00000 
  113861   1.00000 
  113871   1.00000 
  113881   1.00000 
  113891   1.00000 
  113901   1.00000 
  113911   1.00000 
  113921   1.00000 
  113931   1.00000 
  113941   1.00000 
  113951   1.00000 
  113961   1.00000 
  113971   1.00000 
  113981   1.00000 
  113991   1.00000 
  114001   1.00000 
  114011   1.00000 
  114021   1.00000 
  114031   1.00000 
  114041   1.00000 
  114051   1.00000 
  114061   1.00000 
  114071   1.00000 
  114081   1.00000 
  114091   1.00000 
  114101   1.00000 
  114111   1.00000 
  114121   1.00000 
  114131   1.00000 
  114141   1.00000 
  114151   1.00000 
  114161   1.00000 
  114171   1.00000 
  114181   1.00000 
  114191   1.00000 
  114201   1.00000 
  114211   1.00000 
  114221   1.00000 
  114231   1.00000 
  114241   1.00000 
  114251   1.00000 
  114261   1.00000 
  114271   1.00000 
  114281   1.00000 
  114291   1.00000 
  114301   1.00000 
  114311   1.00000 
  114321   1.00000 
  114331   1.00000 
  114341   1.00000 
  114351   1.00000 
  114361   1.00000 
  114371   1.00000 
  114381   1.00000 
  114391   1.00000 
  114401   1.00000 
  114411   1.00000 
  114421   1.00000 
  114431   1.00000 
  114441   1.00000 
  114451   1.00000 
  114461   1.00000 
  114471   1.00000 
  114481   1.00000 
  114491   1.00000 
  114501   1.00000 
  114511   1.00000 
  114521   1.00000 
  114531   1.00000 
  114541   1.00000 
  114551   1.00000 
  114561   1.00000 
  114571   1.00000 
  114581   1.00000 
  114591   1.00000 
  114601   1.00000 
  114611   1.00000 
  114621   1.00000 
  114631   1.00000 
  114641   1.00000 
  114651   1.00000 
  114661   1.00000 
  114671   1.00000 
  114681   1.00000 
  114691   1.00000 
  114701   1.00000 
  114711   1.00000 
  114721   1.00000 
  114731   1.00000 
  114741   1.00000 
  114751   1.00000 
  114761   1.00000 
  114771   1.00000 
  114781   1.00000 
  114791   1.00000 
  114801   1.00000 
  114811   1.00000 
  114821   1.00000 
  114831   1.00000 
  114841   1.00000 
  114851   1.00000 
  114861   1.00000 
  114871   1.00000 
  114881   1.00000 
  114891   1.00000 
  114901   1.00000 
  114911   1.00000 
  114921   1.00000 
  114931   1.00000 
  114941   1.00000 
  114951   1.00000 
  114961   1.00000 
  114971   1.00000 
  114981   1.00000 
  114991   1.00000 
  115001   1.00000 
  115011   1.00000 
  115021   1.00000 
  115031   1.00000 
  115041   1.00000 
  115051   1.00000 
  115061   1.00000 
  115071   1.00000 
  115081   1.00000 
  115091   1.00000 
  115101   1.00000 
  115111   1.00000 
  115121   1.00000 
  115131   1.00000 
  115141   1.00000 
  115151   1.00000 
  115161   1.00000 
  115171   1.00000 
  115181   1.00000 
  115191   1.00000 
  115201   1.00000 
  115211   1.00000 
  115221   1.00000 
  115231   1.00000 
  115241   1.00000 
  115251   1.00000 
  115261   1.00000 
  115271   1.00000 
  115281   1.00000 
  115291   1.00000 
  115301   1.00000 
  115311   1.00000 
  115321   1.00000 
  115331   1.00000 
  115341   1.00000 
  115351   1.00000 
  115361   1.00000 
  115371   1.00000 
  115381   1.00000 
  115391   1.00000 
  115401   1.00000 
  115411   1.00000 
  115421   1.00000 
  115431   1.00000 
  115441   1.00000 
  115451   1.00000 
  115461   1.00000 
  115471   1.00000 
  115481   1.00000 
  115491   1.00000 
  115501   1.00000 
  115511   1.00000 
  115521   1.00000 
  115531   1.00000 
  115541   1.00000 
  115551   1.00000 
  115561   1.00000 
  115571   1.00000 
  115581   1.00000 
  115591   1.00000 
  115601   1.00000 
  115611   1.00000 
  115621   1.00000 
  115631   1.00000 
  115641   1.00000 
  115651   1.00000 
  115661   1.00000 
  115671   1.00000 
  115681   1.00000 
  115691   1.00000 
  115701   1.00000 
  115711   1.00000 
  115721   1.00000 
  115731   1.00000 
  115741   1.00000 
  115751   1.00000 
  115761   1.00000 
  115771   1.00000 
  115781   1.00000 
  115791   1.00000 
  115801   1.00000 
  115811   1.00000 
  115821   1.00000 
  115831   1.00000 
  115841   1.00000 
  115851   1.00000 
  115861   1.00000 
  115871   1.00000 
  115881   1.00000 
  115891   1.00000 
  115901   1.00000 
  115911   1.00000 
  115921   1.00000 
  115931   1.00000 
  115941   1.00000 
  115951   1.00000 
  115961   1.00000 
  115971   1.00000 
  115981   1.00000 
  115991   1.00000 
  116001   1.00000 
  116011   1.00000 
  116021   1.00000 
  116031   1.00000 
  116041   1.00000 
  116051   1.00000 
  116061   1.00000 
  116071   1.00000 
  116081   1.00000 
  116091   1.00000 
  116101   1.00000 
  116111   1.00000 
  116121   1.00000 
  116131   1.00000 
  116141   1.00000 
  116151   1.00000 
  116161   1.00000 
  116171   1.00000 
  116181   1.00000 
  116191   1.00000 
  116201   1.00000 
  116211   1.00000 
  116221   1.00000 
  116231   1.00000 
  116241   1.00000 
  116251   1.00000 
  116261   1.00000 
  116271   1.00000 
  116281   1.00000 
  116291   1.00000 
  116301   1.00000 
  116311   1.00000 
  116321   1.00000 
  116331   1.00000 
  116341   1.00000 
  116351   1.00000 
  116361   1.00000 
  116371   1.00000 
  116381   1.00000 
  116391   1.00000 
  116401   1.00000 
  116411   1.00000 
  116421   1.00000 
  116431   1.00000 
  116441   1.00000 
  116451   1.00000 
  116461   1.00000 
  116471   1.00000 
  116481   1.00000 
  116491   1.00000 
  116501   1.00000 
  116511   1.00000 
  116521   1.00000 
  116531   1.00000 
  116541   1.00000 
  116551   1.00000 
  116561   1.00000 
  116571   1.00000 
  116581   1.00000 
  116591   1.00000 
  116601   1.00000 
  116611   1.00000 
  116621   1.00000 
  116631   1.00000 
  116641   1.00000 
  116651   1.00000 
  116661   1.00000 
  116671   1.00000 
  116681   1.00000 
  116691   1.00000 
  116701   1.00000 
  116711   1.00000 
  116721   1.00000 
  116731   1.00000 
  116741   1.00000 
  116751   1.00000 
  116761   1.00000 
  116771   1.00000 
  116781   1.00000 
  116791   1.00000 
  116801   1.00000 
  116811   1.00000 
  116821   1.00000 
  116831   1.00000 
  116841   1.00000 
  116851   1.00000 
  116861   1.00000 
  116871   1.00000 
  116881   1.00000 
  116891   1.00000 
  116901   1.00000 
  116911   1.00000 
  116921   1.00000 
  116931   1.00000 
  116941   1.00000 
  116951   1.00000 
  116961   1.00000 
  116971   1.00000 
  116981   1.00000 
  116991   1.00000 
  117001   1.00000 
  117011   1.00000 
  117021   1.00000 
  117031   1.00000 
  117041   1.00000 
  117051   1.00000 
  117061   1.00000 
  117071   1.00000 
  117081   1.00000 
  117091   1.00000 
  117101   1.00000 
  117111   1.00000 
  117121   1.00000 
  117131   1.00000 
  117141   1.00000 
  117151   1.00000 
  117161   1.00000 
  117171   1.00000 
  117181   1.00000 
  117191   1.00000 
  117201   1.00000 
  117211   1.00000 
  117221   1.00000 
  117231   1.00000 
  117241   1.00000 
  117251   1.00000 
  117261   1.00000 
  117271   1.00000 
  117281   1.00000 
  117291   1.00000 
  117301   1.00000 
  117311   1.00000 
  117321   1.00000 
  117331   1.00000 
  117341   1.00000 
  117351   1.00000 
  117361   1.00000 
  117371   1.00000 
  117381   1.00000 
  117391   1.00000 
  117401   1.00000 
  117411   1.00000 
  117421   1.00000 
  117431   1.00000 
  117441   1.00000 
  117451   1.00000 
  117461   1.00000 
  117471   1.00000 
  117481   1.00000 
  117491   1.00000 
  117501   1.00000 
  117511   1.00000 
  117521   1.00000 
  117531   1.00000 
  117541   1.00000 
  117551   1.00000 
  117561   1.00000 
  117571   1.00000 
  117581   1.00000 
  117591   1.00000 
  117601   1.00000 
  117611   1.00000 
  117621   1.00000 
  117631   1.00000 
  117641   1.00000 
  117651   1.00000 
  117661   1.00000 
  117671   1.00000 
  117681   1.00000 
  117691   1.00000 
  117701   1.00000 
  117711   1.00000 
  117721   1.00000 
  117731   1.00000 
  117741   1.00000 
  117751   1.00000 
  117761   1.00000 
  117771   1.00000 
  117781   1.00000 
  117791   1.00000 
  117801   1.00000 
  117811   1.00000 
  117821   1.00000 
  117831   1.00000 
  117841   1.00000 
  117851   1.00000 
  117861   1.00000 
  117871   1.00000 
  117881   1.00000 
  117891   1.00000 
  117901   1.00000 
  117911   1.00000 
  117921   1.00000 
  117931   1.00000 
  117941   1.00000 
  117951   1.00000 
  117961   1.00000 
  117971   1.00000 
  117981   1.00000 
  117991   1.00000 
  118001   1.00000 
  118011   1.00000 
  118021   1.00000 
  118031   1.00000 
  118041   1.00000 
  118051   1.00000 
  118061   1.00000 
  118071   1.00000 
  118081   1.00000 
  118091   1.00000 
  118101   1.00000 
  118111   1.00000 
  118121   1.00000 
  118131   1.00000 
  118141   1.00000 
  118151   1.00000 
  118161   1.00000 
  118171   1.00000 
  118181   1.00000 
  118191   1.00000 
  118201   1.00000 
  118211   1.00000 
  118221   1.00000 
  118231   1.00000 
  118241   1.00000 
  118251   1.00000 
  118261   1.00000 
  118271   1.00000 
  118281   1.00000 
  118291   1.00000 
  118301   1.00000 
  118311   1.00000 
  118321   1.00000 
  118331   1.00000 
  118341   1.00000 
  118351   1.00000 
  118361   1.00000 
  118371   1.00000 
  118381   1.00000 
  118391   1.00000 
  118401   1.00000 
  118411   1.00000 
  118421   1.00000 
  118431   1.00000 
  118441   1.00000 
  118451   1.00000 
  118461   1.00000 
  118471   1.00000 
  118481   1.00000 
  118491   1.00000 
  118501   1.00000 
  118511   1.00000 
  118521   1.00000 
  118531   1.00000 
  118541   1.00000 
  118551   1.00000 
  118561   1.00000 
  118571   1.00000 
  118581   1.00000 
  118591   1.00000 
  118601   1.00000 
  118611   1.00000 
  118621   1.00000 
  118631   1.00000 
  118641   1.00000 
  118651   1.00000 
  118661   1.00000 
  118671   1.00000 
  118681   1.00000 
  118691   1.00000 
  118701   1.00000 
  118711   1.00000 
  118721   1.00000 
  118731   1.00000 
  118741   1.00000 
  118751   1.00000 
  118761   1.00000 
  118771   1.00000 
  118781   1.00000 
  118791   1.00000 
  118801   1.00000 
  118811   1.00000 
  118821   1.00000 
  118831   1.00000 
  118841   1.00000 
  118851   1.00000 
  118861   1.00000 
  118871   1.00000 
  118881   1.00000 
  118891   1.00000 
  118901   1.00000 
  118911   1.00000 
  118921   1.00000 
  118931   1.00000 
  118941   1.00000 
  118951   1.00000 
  118961   1.00000 
  118971   1.00000 
  118981   1.00000 
  118991   1.00000 
  119001   1.00000 
  119011   1.00000 
  119021   1.00000 
  119031   1.00000 
  119041   1.00000 
  119051   1.00000 
  119061   1.00000 
  119071   1.00000 
  119081   1.00000 
  119091   1.00000 
  119101   1.00000 
  119111   1.00000 
  119121   1.00000 
  119131   1.00000 
  119141   1.00000 
  119151   1.00000 
  119161   1.00000 
  119171   1.00000 
  119181   1.00000 
  119191   1.00000 
  119201   1.00000 
  119211   1.00000 
  119221   1.00000 
  119231   1.00000 
  119241   1.00000 
  119251   1.00000 
  119261   1.00000 
  119271   1.00000 
  119281   1.00000 
  119291   1.00000 
  119301   1.00000 
  119311   1.00000 
  119321   1.00000 
  119331   1.00000 
  119341   1.00000 
  119351   1.00000 
  119361   1.00000 
  119371   1.00000 
  119381   1.00000 
  119391   1.00000 
  119401   1.00000 
  119411   1.00000 
  119421   1.00000 
  119431   1.00000 
  119441   1.00000 
  119451   1.00000 
  119461   1.00000 
  119471   1.00000 
  119481   1.00000 
  119491   1.00000 
  119501   1.00000 
  119511   1.00000 
  119521   1.00000 
  119531   1.00000 
  119541   1.00000 
  119551   1.00000 
  119561   1.00000 
  119571   1.00000 
  119581   1.00000 
  119591   1.00000 
  119601   1.00000 
  119611   1.00000 
  119621   1.00000 
  119631   1.00000 
  119641   1.00000 
  119651   1.00000 
  119661   1.00000 
  119671   1.00000 
  119681   1.00000 
  119691   1.00000 
  119701   1.00000 
  119711   1.00000 
  119721   1.00000 
  119731   1.00000 
  119741   1.00000 
  119751   1.00000 
  119761   1.00000 
  119771   1.00000 
  119781   1.00000 
  119791   1.00000 
  119801   1.00000 
  119811   1.00000 
  119821   1.00000 
  119831   1.00000 
  119841   1.00000 
  119851   1.00000 
  119861   1.00000 
  119871   1.00000 
  119881   1.00000 
  119891   1.00000 
  119901   1.00000 
  119911   1.00000 
  119921   1.00000 
  119931   1.00000 
  119941   1.00000 
  119951   1.00000 
  119961   1.00000 
  119971   1.00000 
  119981   1.00000 
  119991   1.00000 
  120001   1.00000 
  120011   1.00000 
  120021   1.00000 
  120031   1.00000 
  120041   1.00000 
  120051   1.00000 
  120061   1.00000 
  120071   1.00000 
  120081   1.00000 
  120091   1.00000 
  120101   1.00000 
  120111   1.00000 
  120121   1.00000 
  120131   1.00000 
  120141   1.00000 
  120151   1.00000 
  120161   1.00000 
  120171   1.00000 
  120181   1.00000 
  120191   1.00000 
  120201   1.00000 
  120211   1.00000 
  120221   1.00000 
  120231   1.00000 
  120241   1.00000 
  120251   1.00000 
  120261   1.00000 
  120271   1.00000 
  120281   1.00000 
  120291   1.00000 
  120301   1.00000 
  120311   1.00000 
  120321   1.00000 
  120331   1.00000 
  120341   1.00000 
  120351   1.00000 
  120361   1.00000 
  120371   1.00000 
  120381   1.00000 
  120391   1.00000 
  120401   1.00000 
  120411   1.00000 
  120421   1.00000 
  120431   1.00000 
  120441   1.00000 
  120451   1.00000 
  120461   1.00000 
  120471   1.00000 
  120481   1.00000 
  120491   1.00000 
  120501   1.00000 
  120511   1.00000 
  120521   1.00000 
  120531   1.00000 
  120541   1.00000 
  120551   1.00000 
  120561   1.00000 
  120571   1.00000 
  120581   1.00000 
  120591   1.00000 
  120601   1.00000 
  120611   1.00000 
  120621   1.00000 
  120631   1.00000 
  120641   1.00000 
  120651   1.00000 
  120661   1.00000 
  120671   1.00000 
  120681   1.00000 
  120691   1.00000 
  120701   1.00000 
  120711   1.00000 
  120721   1.00000 
  120731   1.00000 
  120741   1.00000 
  120751   1.00000 
  120761   1.00000 
  120771   1.00000 
  120781   1.00000 
  120791   1.00000 
  120801   1.00000 
  120811   1.00000 
  120821   1.00000 
  120831   1.00000 
  120841   1.00000 
  120851   1.00000 
  120861   1.00000 
  120871   1.00000 
  120881   1.00000 
  120891   1.00000 
  120901   1.00000 
  120911   1.00000 
  120921   1.00000 
  120931   1.00000 
  120941   1.00000 
  120951   1.00000 
  120961   1.00000 
  120971   1.00000 
  120981   1.00000 
  120991   1.00000 
  121001   1.00000 
  121011   1.00000 
  121021   1.00000 
  121031   1.00000 
  121041   1.00000 
  121051   1.00000 
  121061   1.00000 
  121071   1.00000 
  121081   1.00000 
  121091   1.00000 
  121101   1.00000 
  121111   1.00000 
  121121   1.00000 
  121131   1.00000 
  121141   1.00000 
  121151   1.00000 
  121161   1.00000 
  121171   1.00000 
  121181   1.00000 
  121191   1.00000 
  121201   1.00000 
  121211   1.00000 
  121221   1.00000 
  121231   1.00000 
  121241   1.00000 
  121251   1.00000 
  121261   1.00000 
  121271   1.00000 
  121281   1.00000 
  121291   1.00000 
  121301   1.00000 
  121311   1.00000 
  121321   1.00000 
  121331   1.00000 
  121341   1.00000 
  121351   1.00000 
  121361   1.00000 
  121371   1.00000 
  121381   1.00000 
  121391   1.00000 
  121401   1.00000 
  121411   1.00000 
  121421   1.00000 
  121431   1.00000 
  121441   1.00000 
  121451   1.00000 
  121461   1.00000 
  121471   1.00000 
  121481   1.00000 
  121491   1.00000 
  121501   1.00000 
  121511   1.00000 
  121521   1.00000 
  121531   1.00000 
  121541   1.00000 
  121551   1.00000 
  121561   1.00000 
  121571   1.00000 
  121581   1.00000 
  121591   1.00000 
  121601   1.00000 
  121611   1.00000 
  121621   1.00000 
  121631   1.00000 
  121641   1.00000 
  121651   1.00000 
  121661   1.00000 
  121671   1.00000 
  121681   1.00000 
  121691   1.00000 
  121701   1.00000 
  121711   1.00000 
  121721   1.00000 
  121731   1.00000 
  121741   1.00000 
  121751   1.00000 
  121761   1.00000 
  121771   1.00000 
  121781   1.00000 
  121791   1.00000 
  121801   1.00000 
  121811   1.00000 
  121821   1.00000 
  121831   1.00000 
  121841   1.00000 
  121851   1.00000 
  121861   1.00000 
  121871   1.00000 
  121881   1.00000 
  121891   1.00000 
  121901   1.00000 
  121911   1.00000 
  121921   1.00000 
  121931   1.00000 
  121941   1.00000 
  121951   1.00000 
  121961   1.00000 
  121971   1.00000 
  121981   1.00000 
  121991   1.00000 
  122001   1.00000 
  122011   1.00000 
  122021   1.00000 
  122031   1.00000 
  122041   1.00000 
  122051   1.00000 
  122061   1.00000 
  122071   1.00000 
  122081   1.00000 
  122091   1.00000 
  122101   1.00000 
  122111   1.00000 
  122121   1.00000 
  122131   1.00000 
  122141   1.00000 
  122151   1.00000 
  122161   1.00000 
  122171   1.00000 
  122181   1.00000 
  122191   1.00000 
  122201   1.00000 
  122211   1.00000 
  122221   1.00000 
  122231   1.00000 
  122241   1.00000 
  122251   1.00000 
  122261   1.00000 
  122271   1.00000 
  122281   1.00000 
  122291   1.00000 
  122301   1.00000 
  122311   1.00000 
  122321   1.00000 
  122331   1.00000 
  122341   1.00000 
  122351   1.00000 
  122361   1.00000 
  122371   1.00000 
  122381   1.00000 
  122391   1.00000 
  122401   1.00000 
  122411   1.00000 
  122421   1.00000 
  122431   1.00000 
  122441   1.00000 
  122451   1.00000 
  122461   1.00000 
  122471   1.00000 
  122481   1.00000 
  122491   1.00000 
  122501   1.00000 
  122511   1.00000 
  122521   1.00000 
  122531   1.00000 
  122541   1.00000 
  122551   1.00000 
  122561   1.00000 
  122571   1.00000 
  122581   1.00000 
  122591   1.00000 
  122601   1.00000 
  122611   1.00000 
  122621   1.00000 
  122631   1.00000 
  122641   1.00000 
  122651   1.00000 
  122661   1.00000 
  122671   1.00000 
  122681   1.00000 
  122691   1.00000 
  122701   1.00000 
  122711   1.00000 
  122721   1.00000 
  122731   1.00000 
  122741   1.00000 
  122751   1.00000 
  122761   1.00000 
  122771   1.00000 
  122781   1.00000 
  122791   1.00000 
  122801   1.00000 
  122811   1.00000 
  122821   1.00000 
  122831   1.00000 
  122841   1.00000 
  122851   1.00000 
  122861   1.00000 
  122871   1.00000 
  122881   1.00000 
  122891   1.00000 
  122901   1.00000 
  122911   1.00000 
  122921   1.00000 
  122931   1.00000 
  122941   1.00000 
  122951   1.00000 
  122961   1.00000 
  122971   1.00000 
  122981   1.00000 
  122991   1.00000 
  123001   1.00000 
  123011   1.00000 
  123021   1.00000 
  123031   1.00000 
  123041   1.00000 
  123051   1.00000 
  123061   1.00000 
  123071   1.00000 
  123081   1.00000 
  123091   1.00000 
  123101   1.00000 
  123111   1.00000 
  123121   1.00000 
  123131   1.00000 
  123141   1.00000 
  123151   1.00000 
  123161   1.00000 
  123171   1.00000 
  123181   1.00000 
  123191   1.00000 
  123201   1.00000 
  123211   1.00000 
  123221   1.00000 
  123231   1.00000 
  123241   1.00000 
  123251   1.00000 
  123261   1.00000 
  123271   1.00000 
  123281   1.00000 
  123291   1.00000 
  123301   1.00000 
  123311   1.00000 
  123321   1.00000 
  123331   1.00000 
  123341   1.00000 
  123351   1.00000 
  123361   1.00000 
  123371   1.00000 
  123381   1.00000 
  123391   1.00000 
  123401   1.00000 
  123411   1.00000 
  123421   1.00000 
  123431   1.00000 
  123441   1.00000 
  123451   1.00000 
  123461   1.00000 
  123471   1.00000 
  123481   1.00000 
  123491   1.00000 
  123501   1.00000 
  123511   1.00000 
  123521   1.00000 
  123531   1.00000 
  123541   1.00000 
  123551   1.00000 
  123561   1.00000 
  123571   1.00000 
  123581   1.00000 
  123591   1.00000 
  123601   1.00000 
  123611   1.00000 
  123621   1.00000 
  123631   1.00000 
  123641   1.00000 
  123651   1.00000 
  123661   1.00000 
  123671   1.00000 
  123681   1.00000 
  123691   1.00000 
  123701   1.00000 
  123711   1.00000 
  123721   1.00000 
  123731   1.00000 
  123741   1.00000 
  123751   1.00000 
  123761   1.00000 
  123771   1.00000 
  123781   1.00000 
  123791   1.00000 
  123801   1.00000 
  123811   1.00000 
  123821   1.00000 
  123831   1.00000 
  123841   1.00000 
  123851   1.00000 
  123861   1.00000 
  123871   1.00000 
  123881   1.00000 
  123891   1.00000 
  123901   1.00000 
  123911   1.00000 
  123921   1.00000 
  123931   1.00000 
  123941   1.00000 
  123951   1.00000 
  123961   1.00000 
  123971   1.00000 
  123981   1.00000 
  123991   1.00000 
  124001   1.00000 
  124011   1.00000 
  124021   1.00000 
  124031   1.00000 
  124041   1.00000 
  124051   1.00000 
  124061   1.00000 
  124071   1.00000 
  124081   1.00000 
  124091   1.00000 
  124101   1.00000 
  124111   1.00000 
  124121   1.00000 
  124131   1.00000 
  124141   1.00000 
  124151   1.00000 
  124161   1.00000 
  124171   1.00000 
  124181   1.00000 
  124191   1.00000 
  124201   1.00000 
  124211   1.00000 
  124221   1.00000 
  124231   1.00000 
  124241   1.00000 
  124251   1.00000 
  124261   1.00000 
  124271   1.00000 
  124281   1.00000 
  124291   1.00000 
  124301   1.00000 
  124311   1.00000 
  124321   1.00000 
  124331   1.00000 
  124341   1.00000 
  124351   1.00000 
  124361   1.00000 
  124371   1.00000 
  124381   1.00000 
  124391   1.00000 
  124401   1.00000 
  124411   1.00000 
  124421   1.00000 
  124431   1.00000 
  124441   1.00000 
  124451   1.00000 
  124461   1.00000 
  124471   1.00000 
  124481   1.00000 
  124491   1.00000 
  124501   1.00000 
  124511   1.00000 
  124521   1.00000 
  124531   1.00000 
  124541   1.00000 
  124551   1.00000 
  124561   1.00000 
  124571   1.00000 
  124581   1.00000 
  124591   1.00000 
  124601   1.00000 
  124611   1.00000 
  124621   1.00000 
  124631   1.00000 
  124641   1.00000 
  124651   1.00000 
  124661   1.00000 
  124671   1.00000 
  124681   1.00000 
  124691   1.00000 
  124701   1.00000 
  124711   1.00000 
  124721   1.00000 
  124731   1.00000 
  124741   1.00000 
  124751   1.00000 
  124761   1.00000 
  124771   1.00000 
  124781   1.00000 
  124791   1.00000 
  124801   1.00000 
  124811   1.00000 
  124821   1.00000 
  124831   1.00000 
  124841   1.00000 
  124851   1.00000 
  124861   1.00000 
  124871   1.00000 
  124881   1.00000 
  124891   1.00000 
  124901   1.00000 
  124911   1.00000 
  124921   1.00000 
  124931   1.00000 
  124941   1.00000 
  124951   1.00000 
  124961   1.00000 
  124971   1.00000 
  124981   1.00000 
  124991   1.00000 
  125001   1.00000 
  125011   1.00000 
  125021   1.00000 
  125031   1.00000 
  125041   1.00000 
  125051   1.00000 
  125061   1.00000 
  125071   1.00000 
  125081   1.00000 
  125091   1.00000 
  125101   1.00000 
  125111   1.00000 
  125121   1.00000 
  125131   1.00000 
  125141   1.00000 
  125151   1.00000 
  125161   1.00000 
  125171   1.00000 
  125181   1.00000 
  125191   1.00000 
  125201   1.00000 
  125211   1.00000 
  125221   1.00000 
  125231   1.00000 
  125241   1.00000 
  125251   1.00000 
  125261   1.00000 
  125271   1.00000 
  125281   1.00000 
  125291   1.00000 
  125301   1.00000 
  125311   1.00000 
  125321   1.00000 
  125331   1.00000 
  125341   1.00000 
  125351   1.00000 
  125361   1.00000 
  125371   1.00000 
  125381   1.00000 
  125391   1.00000 
  125401   1.00000 
  125411   1.00000 
  125421   1.00000 
  125431   1.00000 
  125441   1.00000 
  125451   1.00000 
  125461   1.00000 
  125471   1.00000 
  125481   1.00000 
  125491   1.00000 
  125501   1.00000 
  125511   1.00000 
  125521   1.00000 
  125531   1.00000 
  125541   1.00000 
  125551   1.00000 
  125561   1.00000 
  125571   1.00000 
  125581   1.00000 
  125591   1.00000 
  125601   1.00000 
  125611   1.00000 
  125621   1.00000 
  125631   1.00000 
  125641   1.00000 
  125651   1.00000 
  125661   1.00000 
  125671   1.00000 
  125681   1.00000 
  125691   1.00000 
  125701   1.00000 
  125711   1.00000 
  125721   1.00000 
  125731   1.00000 
  125741   1.00000 
  125751   1.00000 
  125761   1.00000 
  125771   1.00000 
  125781   1.00000 
  125791   1.00000 
  125801   1.00000 
  125811   1.00000 
  125821   1.00000 
  125831   1.00000 
  125841   1.00000 
  125851   1.00000 
  125861   1.00000 
  125871   1.00000 
  125881   1.00000 
  125891   1.00000 
  125901   1.00000 
  125911   1.00000 
  125921   1.00000 
  125931   1.00000 
  125941   1.00000 
  125951   1.00000 
  125961   1.00000 
  125971   1.00000 
  125981   1.00000 
  125991   1.00000 
  126001   1.00000 
  126011   1.00000 
  126021   1.00000 
  126031   1.00000 
  126041   1.00000 
  126051   1.00000 
  126061   1.00000 
  126071   1.00000 
  126081   1.00000 
  126091   1.00000 
  126101   1.00000 
  126111   1.00000 
  126121   1.00000 
  126131   1.00000 
  126141   1.00000 
  126151   1.00000 
  126161   1.00000 
  126171   1.00000 
  126181   1.00000 
  126191   1.00000 
  126201   1.00000 
  126211   1.00000 
  126221   1.00000 
  126231   1.00000 
  126241   1.00000 
  126251   1.00000 
  126261   1.00000 
  126271   1.00000 
  126281   1.00000 
  126291   1.00000 
  126301   1.00000 
  126311   1.00000 
  126321   1.00000 
  126331   1.00000 
  126341   1.00000 
  126351   1.00000 
  126361   1.00000 
  126371   1.00000 
  126381   1.00000 
  126391   1.00000 
  126401   1.00000 
  126411   1.00000 
  126421   1.00000 
  126431   1.00000 
  126441   1.00000 
  126451   1.00000 
  126461   1.00000 
  126471   1.00000 
  126481   1.00000 
  126491   1.00000 
  126501   1.00000 
  126511   1.00000 
  126521   1.00000 
  126531   1.00000 
  126541   1.00000 
  126551   1.00000 
  126561   1.00000 
  126571   1.00000 
  126581   1.00000 
  126591   1.00000 
  126601   1.00000 
  126611   1.00000 
  126621   1.00000 
  126631   1.00000 
  126641   1.00000 
  126651   1.00000 
  126661   1.00000 
  126671   1.00000 
  126681   1.00000 
  126691   1.00000 
  126701   1.00000 
  126711   1.00000 
  126721   1.00000 
  126731   1.00000 
  126741   1.00000 
  126751   1.00000 
  126761   1.00000 
  126771   1.00000 
  126781   1.00000 
  126791   1.00000 
  126801   1.00000 
  126811   1.00000 
  126821   1.00000 
  126831   1.00000 
  126841   1.00000 
  126851   1.00000 
  126861   1.00000 
  126871   1.00000 
  126881   1.00000 
  126891   1.00000 
  126901   1.00000 
  126911   1.00000 
  126921   1.00000 
  126931   1.00000 
  126941   1.00000 
  126951   1.00000 
  126961   1.00000 
  126971   1.00000 
  126981   1.00000 
  126991   1.00000 
  127001   1.00000 
  127011   1.00000 
  127021   1.00000 
  127031   1.00000 
  127041   1.00000 
  127051   1.00000 
  127061   1.00000 
  127071   1.00000 
  127081   1.00000 
  127091   1.00000 
  127101   1.00000 
  127111   1.00000 
  127121   1.00000 
  127131   1.00000 
  127141   1.00000 
  127151   1.00000 
  127161   1.00000 
  127171   1.00000 
  127181   1.00000 
  127191   1.00000 
  127201   1.00000 
  127211   1.00000 
  127221   1.00000 
  127231   1.00000 
  127241   1.00000 
  127251   1.00000 
  127261   1.00000 
  127271   1.00000 
  127281   1.00000 
  127291   1.00000 
  127301   1.00000 
  127311   1.00000 
  127321   1.00000 
  127331   1.00000 
  127341   1.00000 
  127351   1.00000 
  127361   1.00000 
  127371   1.00000 
  127381   1.00000 
  127391   1.00000 
  127401   1.00000 
  127411   1.00000 
  127421   1.00000 
  127431   1.00000 
  127441   1.00000 
  127451   1.00000 
  127461   1.00000 
  127471   1.00000 
  127481   1.00000 
  127491   1.00000 
  127501   1.00000 
  127511   1.00000 
  127521   1.00000 
  127531   1.00000 
  127541   1.00000 
  127551   1.00000 
  127561   1.00000 
  127571   1.00000 
  127581   1.00000 
  127591   1.00000 
  127601   1.00000 
  127611   1.00000 
  127621   1.00000 
  127631   1.00000 
  127641   1.00000 
  127651   1.00000 
  127661   1.00000 
  127671   1.00000 
  127681   1.00000 
  127691   1.00000 
  127701   1.00000 
  127711   1.00000 
  127721   1.00000 
  127731   1.00000 
  127741   1.00000 
  127751   1.00000 
  127761   1.00000 
  127771   1.00000 
  127781   1.00000 
  127791   1.00000 
  127801   1.00000 
  127811   1.00000 
  127821   1.00000 
  127831   1.00000 
  127841   1.00000 
  127851   1.00000 
  127861   1.00000 
  127871   1.00000 
  127881   1.00000 
  127891   1.00000 
  127901   1.00000 
  127911   1.00000 
  127921   1.00000 
  127931   1.00000 
  127941   1.00000 
  127951   1.00000 
  127961   1.00000 
  127971   1.00000 
  127981   1.00000 
  127991   1.00000 
  128001   1.00000 
  128011   1.00000 
  128021   1.00000 
  128031   1.00000 
  128041   1.00000 
  128051   1.00000 
  128061   1.00000 
  128071   1.00000 
  128081   1.00000 
  128091   1.00000 
  128101   1.00000 
  128111   1.00000 
  128121   1.00000 
  128131   1.00000 
  128141   1.00000 
  128151   1.00000 
  128161   1.00000 
  128171   1.00000 
  128181   1.00000 
  128191   1.00000 
  128201   1.00000 
  128211   1.00000 
  128221   1.00000 
  128231   1.00000 
  128241   1.00000 
  128251   1.00000 
  128261   1.00000 
  128271   1.00000 
  128281   1.00000 
  128291   1.00000 
  128301   1.00000 
  128311   1.00000 
  128321   1.00000 
  128331   1.00000 
  128341   1.00000 
  128351   1.00000 
  128361   1.00000 
  128371   1.00000 
  128381   1.00000 
  128391   1.00000 
  128401   1.00000 
  128411   1.00000 
  128421   1.00000 
  128431   1.00000 
  128441   1.00000 
  128451   1.00000 
  128461   1.00000 
  128471   1.00000 
  128481   1.00000 
  128491   1.00000 
  128501   1.00000 
  128511   1.00000 
  128521   1.00000 
  128531   1.00000 
  128541   1.00000 
  128551   1.00000 
  128561   1.00000 
  128571   1.00000 
  128581   1.00000 
  128591   1.00000 
  128601   1.00000 
  128611   1.00000 
  128621   1.00000 
  128631   1.00000 
  128641   1.00000 
  128651   1.00000 
  128661   1.00000 
  128671   1.00000 
  128681   1.00000 
  128691   1.00000 
  128701   1.00000 
  128711   1.00000 
  128721   1.00000 
  128731   1.00000 
  128741   1.00000 
  128751   1.00000 
  128761   1.00000 
  128771   1.00000 
  128781   1.00000 
  128791   1.00000 
  128801   1.00000 
  128811   1.00000 
  128821   1.00000 
  128831   1.00000 
  128841   1.00000 
  128851   1.00000 
  128861   1.00000 
  128871   1.00000 
  128881   1.00000 
  128891   1.00000 
  128901   1.00000 
  128911   1.00000 
  128921   1.00000 
  128931   1.00000 
  128941   1.00000 
  128951   1.00000 
  128961   1.00000 
  128971   1.00000 
  128981   1.00000 
  128991   1.00000 
  129001   1.00000 
  129011   1.00000 
  129021   1.00000 
  129031   1.00000 
  129041   1.00000 
  129051   1.00000 
  129061   1.00000 
  129071   1.00000 
  129081   1.00000 
  129091   1.00000 
  129101   1.00000 
  129111   1.00000 
  129121   1.00000 
  129131   1.00000 
  129141   1.00000 
  129151   1.00000 
  129161   1.00000 
  129171   1.00000 
  129181   1.00000 
  129191   1.00000 
  129201   1.00000 
  129211   1.00000 
  129221   1.00000 
  129231   1.00000 
  129241   1.00000 
  129251   1.00000 
  129261   1.00000 
  129271   1.00000 
  129281   1.00000 
  129291   1.00000 
  129301   1.00000 
  129311   1.00000 
  129321   1.00000 
  129331   1.00000 
  129341   1.00000 
  129351   1.00000 
  129361   1.00000 
  129371   1.00000 
  129381   1.00000 
  129391   1.00000 
  129401   1.00000 
  129411   1.00000 
  129421   1.00000 
  129431   1.00000 
  129441   1.00000 
  129451   1.00000 
  129461   1.00000 
  129471   1.00000 
  129481   1.00000 
  129491   1.00000 
  129501   1.00000 
  129511   1.00000 
  129521   1.00000 
  129531   1.00000 
  129541   1.00000 
  129551   1.00000 
  129561   1.00000 
  129571   1.00000 
  129581   1.00000 
  129591   1.00000 
  129601   1.00000 
  129611   1.00000 
  129621   1.00000 
  129631   1.00000 
  129641   1.00000 
  129651   1.00000 
  129661   1.00000 
  129671   1.00000 
  129681   1.00000 
  129691   1.00000 
  129701   1.00000 
  129711   1.00000 
  129721   1.00000 
  129731   1.00000 
  129741   1.00000 
  129751   1.00000 
  129761   1.00000 
  129771   1.00000 
  129781   1.00000 
  129791   1.00000 
  129801   1.00000 
  129811   1.00000 
  129821   1.00000 
  129831   1.00000 
  129841   1.00000 
  129851   1.00000 
  129861   1.00000 
  129871   1.00000 
  129881   1.00000 
  129891   1.00000 
  129901   1.00000 
  129911   1.00000 
  129921   1.00000 
  129931   1.00000 
  129941   1.00000 
  129951   1.00000 
  129961   1.00000 
  129971   1.00000 
  129981   1.00000 
  129991   1.00000 
  130001   1.00000 
  130011   1.00000 
  130021   1.00000 
  130031   1.00000 
  130041   1.00000 
  130051   1.00000 
  130061   1.00000 
  130071   1.00000 
  130081   1.00000 
  130091   1.00000 
  130101   1.00000 
  130111   1.00000 
  130121   1.00000 
  130131   1.00000 
  130141   1.00000 
  130151   1.00000 
  130161   1.00000 
  130171   1.00000 
  130181   1.00000 
  130191   1.00000 
  130201   1.00000 
  130211   1.00000 
  130221   1.00000 
  130231   1.00000 
  130241   1.00000 
  130251   1.00000 
  130261   1.00000 
  130271   1.00000 
  130281   1.00000 
  130291   1.00000 
  130301   1.00000 
  130311   1.00000 
  130321   1.00000 
  130331   1.00000 
  130341   1.00000 
  130351   1.00000 
  130361   1.00000 
  130371   1.00000 
  130381   1.00000 
  130391   1.00000 
  130401   1.00000 
  130411   1.00000 
  130421   1.00000 
  130431   1.00000 
  130441   1.00000 
  130451   1.00000 
  130461   1.00000 
  130471   1.00000 
  130481   1.00000 
  130491   1.00000 
  130501   1.00000 
  130511   1.00000 
  130521   1.00000 
  130531   1.00000 
  130541   1.00000 
  130551   1.00000 
  130561   1.00000 
  130571   1.00000 
  130581   1.00000 
  130591   1.00000 
  130601   1.00000 
  130611   1.00000 
  130621   1.00000 
  130631   1.00000 
  130641   1.00000 
  130651   1.00000 
  130661   1.00000 
  130671   1.00000 
  130681   1.00000 
  130691   1.00000 
  130701   1.00000 
  130711   1.00000 
  130721   1.00000 
  130731   1.00000 
  130741   1.00000 
  130751   1.00000 
  130761   1.00000 
  130771   1.00000 
  130781   1.00000 
  130791   1.00000 
  130801   1.00000 
  130811   1.00000 
  130821   1.00000 
  130831   1.00000 
  130841   1.00000 
  130851   1.00000 
  130861   1.00000 
  130871   1.00000 
  130881   1.00000 
  130891   1.00000 
  130901   1.00000 
  130911   1.00000 
  130921   1.00000 
  130931   1.00000 
  130941   1.00000 
  130951   1.00000 
  130961   1.00000 
  130971   1.00000 
  130981   1.00000 
  130991   1.00000 
  131001   1.00000 
  131011   1.00000 
  131021   1.00000 
  131031   1.00000 
  131041   1.00000 
  131051   1.00000 
  131061   1.00000 
  131071   1.00000 
  131081   1.00000 
  131091   1.00000 
  131101   1.00000 
  131111   1.00000 
  131121   1.00000 
  131131   1.00000 
  131141   1.00000 
  131151   1.00000 
  131161   1.00000 
  131171   1.00000 
  131181   1.00000 
  131191   1.00000 
  131201   1.00000 
  131211   1.00000 
  131221   1.00000 
  131231   1.00000 
  131241   1.00000 
  131251   1.00000 
  131261   1.00000 
  131271   1.00000 
  131281   1.00000 
  131291   1.00000 
  131301   1.00000 
  131311   1.00000 
  131321   1.00000 
  131331   1.00000 
  131341   1.00000 
  131351   1.00000 
  131361   1.00000 
  131371   1.00000 
  131381   1.00000 
  131391   1.00000 
  131401   1.00000 
  131411   1.00000 
  131421   1.00000 
  131431   1.00000 
  131441   1.00000 
  131451   1.00000 
  131461   1.00000 
  131471   1.00000 
  131481   1.00000 
  131491   1.00000 
  131501   1.00000 
  131511   1.00000 
  131521   1.00000 
  131531   1.00000 
  131541   1.00000 
  131551   1.00000 
  131561   1.00000 
  131571   1.00000 
  131581   1.00000 
  131591   1.00000 
  131601   1.00000 
  131611   1.00000 
  131621   1.00000 
  131631   1.00000 
  131641   1.00000 
  131651   1.00000 
  131661   1.00000 
  131671   1.00000 
  131681   1.00000 
  131691   1.00000 
  131701   1.00000 
  131711   1.00000 
  131721   1.00000 
  131731   1.00000 
  131741   1.00000 
  131751   1.00000 
  131761   1.00000 
  131771   1.00000 
  131781   1.00000 
  131791   1.00000 
  131801   1.00000 
  131811   1.00000 
  131821   1.00000 
  131831   1.00000 
  131841   1.00000 
  131851   1.00000 
  131861   1.00000 
  131871   1.00000 
  131881   1.00000 
  131891   1.00000 
  131901   1.00000 
  131911   1.00000 
  131921   1.00000 
  131931   1.00000 
  131941   1.00000 
  131951   1.00000 
  131961   1.00000 
  131971   1.00000 
  131981   1.00000 
  131991   1.00000 
  132001   1.00000 
  132011   1.00000 
  132021   1.00000 
  132031   1.00000 
  132041   1.00000 
  132051   1.00000 
  132061   1.00000 
  132071   1.00000 
  132081   1.00000 
  132091   1.00000 
  132101   1.00000 
  132111   1.00000 
  132121   1.00000 
  132131   1.00000 
  132141   1.00000 
  132151   1.00000 
  132161   1.00000 
  132171   1.00000 
  132181   1.00000 
  132191   1.00000 
  132201   1.00000 
  132211   1.00000 
  132221   1.00000 
  132231   1.00000 
  132241   1.00000 
  132251   1.00000 
  132261   1.00000 
  132271   1.00000 
  132281   1.00000 
  132291   1.00000 
  132301   1.00000 
  132311   1.00000 
  132321   1.00000 
  132331   1.00000 
  132341   1.00000 
  132351   1.00000 
  132361   1.00000 
  132371   1.00000 
  132381   1.00000 
  132391   1.00000 
  132401   1.00000 
  132411   1.00000 
  132421   1.00000 
  132431   1.00000 
  132441   1.00000 
  132451   1.00000 
  132461   1.00000 
  132471   1.00000 
  132481   1.00000 
  132491   1.00000 
  132501   1.00000 
  132511   1.00000 
  132521   1.00000 
  132531   1.00000 
  132541   1.00000 
  132551   1.00000 
  132561   1.00000 
  132571   1.00000 
  132581   1.00000 
  132591   1.00000 
  132601   1.00000 
  132611   1.00000 
  132621   1.00000 
  132631   1.00000 
  132641   1.00000 
  132651   1.00000 
  132661   1.00000 
  132671   1.00000 
  132681   1.00000 
  132691   1.00000 
  132701   1.00000 
  132711   1.00000 
  132721   1.00000 
  132731   1.00000 
  132741   1.00000 
  132751   1.00000 
  132761   1.00000 
  132771   1.00000 
  132781   1.00000 
  132791   1.00000 
  132801   1.00000 
  132811   1.00000 
  132821   1.00000 
  132831   1.00000 
  132841   1.00000 
  132851   1.00000 
  132861   1.00000 
  132871   1.00000 
  132881   1.00000 
  132891   1.00000 
  132901   1.00000 
  132911   1.00000 
  132921   1.00000 
  132931   1.00000 
  132941   1.00000 
  132951   1.00000 
  132961   1.00000 
  132971   1.00000 
  132981   1.00000 
  132991   1.00000 
  133001   1.00000 
  133011   1.00000 
  133021   1.00000 
  133031   1.00000 
  133041   1.00000 
  133051   1.00000 
  133061   1.00000 
  133071   1.00000 
  133081   1.00000 
  133091   1.00000 
  133101   1.00000 
  133111   1.00000 
  133121   1.00000 
  133131   1.00000 
  133141   1.00000 
  133151   1.00000 
  133161   1.00000 
  133171   1.00000 
  133181   1.00000 
  133191   1.00000 
  133201   1.00000 
  133211   1.00000 
  133221   1.00000 
  133231   1.00000 
  133241   1.00000 
  133251   1.00000 
  133261   1.00000 
  133271   1.00000 
  133281   1.00000 
  133291   1.00000 
  133301   1.00000 
  133311   1.00000 
  133321   1.00000 
  133331   1.00000 
  133341   1.00000 
  133351   1.00000 
  133361   1.00000 
  133371   1.00000 
  133381   1.00000 
  133391   1.00000 
  133401   1.00000 
  133411   1.00000 
  133421   1.00000 
  133431   1.00000 
  133441   1.00000 
  133451   1.00000 
  133461   1.00000 
  133471   1.00000 
  133481   1.00000 
  133491   1.00000 
  133501   1.00000 
  133511   1.00000 
  133521   1.00000 
  133531   1.00000 
  133541   1.00000 
  133551   1.00000 
  133561   1.00000 
  133571   1.00000 
  133581   1.00000 
  133591   1.00000 
  133601   1.00000 
  133611   1.00000 
  133621   1.00000 
  133631   1.00000 
  133641   1.00000 
  133651   1.00000 
  133661   1.00000 
  133671   1.00000 
  133681   1.00000 
  133691   1.00000 
  133701   1.00000 
  133711   1.00000 
  133721   1.00000 
  133731   1.00000 
  133741   1.00000 
  133751   1.00000 
  133761   1.00000 
  133771   1.00000 
  133781   1.00000 
  133791   1.00000 
  133801   1.00000 
  133811   1.00000 
  133821   1.00000 
  133831   1.00000 
  133841   1.00000 
  133851   1.00000 
  133861   1.00000 
  133871   1.00000 
  133881   1.00000 
  133891   1.00000 
  133901   1.00000 
  133911   1.00000 
  133921   1.00000 
  133931   1.00000 
  133941   1.00000 
  133951   1.00000 
  133961   1.00000 
  133971   1.00000 
  133981   1.00000 
  133991   1.00000 
  134001   1.00000 
  134011   1.00000 
  134021   1.00000 
  134031   1.00000 
  134041   1.00000 
  134051   1.00000 
  134061   1.00000 
  134071   1.00000 
  134081   1.00000 
  134091   1.00000 
  134101   1.00000 
  134111   1.00000 
  134121   1.00000 
  134131   1.00000 
  134141   1.00000 
  134151   1.00000 
  134161   1.00000 
  134171   1.00000 
  134181   1.00000 
  134191   1.00000 
  134201   1.00000 
  134211   1.00000 
  134221   1.00000 
  134231   1.00000 
  134241   1.00000 
  134251   1.00000 
  134261   1.00000 
  134271   1.00000 
  134281   1.00000 
  134291   1.00000 
  134301   1.00000 
  134311   1.00000 
  134321   1.00000 
  134331   1.00000 
  134341   1.00000 
  134351   1.00000 
  134361   1.00000 
  134371   1.00000 
  134381   1.00000 
  134391   1.00000 
  134401   1.00000 
  134411   1.00000 
  134421   1.00000 
  134431   1.00000 
  134441   1.00000 
  134451   1.00000 
  134461   1.00000 
  134471   1.00000 
  134481   1.00000 
  134491   1.00000 
  134501   1.00000 
  134511   1.00000 
  134521   1.00000 
  134531   1.00000 
  134541   1.00000 
  134551   1.00000 
  134561   1.00000 
  134571   1.00000 
  134581   1.00000 
  134591   1.00000 
  134601   1.00000 
  134611   1.00000 
  134621   1.00000 
  134631   1.00000 
  134641   1.00000 
  134651   1.00000 
  134661   1.00000 
  134671   1.00000 
  134681   1.00000 
  134691   1.00000 
  134701   1.00000 
  134711   1.00000 
  134721   1.00000 
  134731   1.00000 
  134741   1.00000 
  134751   1.00000 
  134761   1.00000 
  134771   1.00000 
  134781   1.00000 
  134791   1.00000 
  134801   1.00000 
  134811   1.00000 
  134821   1.00000 
  134831   1.00000 
  134841   1.00000 
  134851   1.00000 
  134861   1.00000 
  134871   1.00000 
  134881   1.00000 
  134891   1.00000 
  134901   1.00000 
  134911   1.00000 
  134921   1.00000 
  134931   1.00000 
  134941   1.00000 
  134951   1.00000 
  134961   1.00000 
  134971   1.00000 
  134981   1.00000 
  134991   1.00000 
  135001   1.00000 
  135011   1.00000 
  135021   1.00000 
  135031   1.00000 
  135041   1.00000 
  135051   1.00000 
  135061   1.00000 
  135071   1.00000 
  135081   1.00000 
  135091   1.00000 
  135101   1.00000 
  135111   1.00000 
  135121   1.00000 
  135131   1.00000 
  135141   1.00000 
  135151   1.00000 
  135161   1.00000 
  135171   1.00000 
  135181   1.00000 
  135191   1.00000 
  135201   1.00000 
  135211   1.00000 
  135221   1.00000 
  135231   1.00000 
  135241   1.00000 
  135251   1.00000 
  135261   1.00000 
  135271   1.00000 
  135281   1.00000 
  135291   1.00000 
  135301   1.00000 
  135311   1.00000 
  135321   1.00000 
  135331   1.00000 
  135341   1.00000 
  135351   1.00000 
  135361   1.00000 
  135371   1.00000 
  135381   1.00000 
  135391   1.00000 
  135401   1.00000 
  135411   1.00000 
  135421   1.00000 
  135431   1.00000 
  135441   1.00000 
  135451   1.00000 
  135461   1.00000 
  135471   1.00000 
  135481   1.00000 
  135491   1.00000 
  135501   1.00000 
  135511   1.00000 
  135521   1.00000 
  135531   1.00000 
  135541   1.00000 
  135551   1.00000 
  135561   1.00000 
  135571   1.00000 
  135581   1.00000 
  135591   1.00000 
  135601   1.00000 
  135611   1.00000 
  135621   1.00000 
  135631   1.00000 
  135641   1.00000 
  135651   1.00000 
  135661   1.00000 
  135671   1.00000 
  135681   1.00000 
  135691   1.00000 
  135701   1.00000 
  135711   1.00000 
  135721   1.00000 
  135731   1.00000 
  135741   1.00000 
  135751   1.00000 
  135761   1.00000 
  135771   1.00000 
  135781   1.00000 
  135791   1.00000 
  135801   1.00000 
  135811   1.00000 
  135821   1.00000 
  135831   1.00000 
  135841   1.00000 
  135851   1.00000 
  135861   1.00000 
  135871   1.00000 
  135881   1.00000 
  135891   1.00000 
  135901   1.00000 
  135911   1.00000 
  135921   1.00000 
  135931   1.00000 
  135941   1.00000 
  135951   1.00000 
  135961   1.00000 
  135971   1.00000 
  135981   1.00000 
  135991   1.00000 
  136001   1.00000 
  136011   1.00000 
  136021   1.00000 
  136031   1.00000 
  136041   1.00000 
  136051   1.00000 
  136061   1.00000 
  136071   1.00000 
  136081   1.00000 
  136091   1.00000 
  136101   1.00000 
  136111   1.00000 
  136121   1.00000 
  136131   1.00000 
  136141   1.00000 
  136151   1.00000 
  136161   1.00000 
  136171   1.00000 
  136181   1.00000 
  136191   1.00000 
  136201   1.00000 
  136211   1.00000 
  136221   1.00000 
  136231   1.00000 
  136241   1.00000 
  136251   1.00000 
  136261   1.00000 
  136271   1.00000 
  136281   1.00000 
  136291   1.00000 
  136301   1.00000 
  136311   1.00000 
  136321   1.00000 
  136331   1.00000 
  136341   1.00000 
  136351   1.00000 
  136361   1.00000 
  136371   1.00000 
  136381   1.00000 
  136391   1.00000 
  136401   1.00000 
  136411   1.00000 
  136421   1.00000 
  136431   1.00000 
  136441   1.00000 
  136451   1.00000 
  136461   1.00000 
  136471   1.00000 
  136481   1.00000 
  136491   1.00000 
  136501   1.00000 
  136511   1.00000 
  136521   1.00000 
  136531   1.00000 
  136541   1.00000 
  136551   1.00000 
  136561   1.00000 
  136571   1.00000 
  136581   1.00000 
  136591   1.00000 
  136601   1.00000 
  136611   1.00000 
  136621   1.00000 
  136631   1.00000 
  136641   1.00000 
  136651   1.00000 
  136661   1.00000 
  136671   1.00000 
  136681   1.00000 
  136691   1.00000 
  136701   1.00000 
  136711   1.00000 
  136721   1.00000 
  136731   1.00000 
  136741   1.00000 
  136751   1.00000 
  136761   1.00000 
  136771   1.00000 
  136781   1.00000 
  136791   1.00000 
  136801   1.00000 
  136811   1.00000 
  136821   1.00000 
  136831   1.00000 
  136841   1.00000 
  136851   1.00000 
  136861   1.00000 
  136871   1.00000 
  136881   1.00000 
  136891   1.00000 
  136901   1.00000 
  136911   1.00000 
  136921   1.00000 
  136931   1.00000 
  136941   1.00000 
  136951   1.00000 
  136961   1.00000 
  136971   1.00000 
  136981   1.00000 
  136991   1.00000 
  137001   1.00000 
  137011   1.00000 
  137021   1.00000 
  137031   1.00000 
  137041   1.00000 
  137051   1.00000 
  137061   1.00000 
  137071   1.00000 
  137081   1.00000 
  137091   1.00000 
  137101   1.00000 
  137111   1.00000 
  137121   1.00000 
  137131   1.00000 
  137141   1.00000 
  137151   1.00000 
  137161   1.00000 
  137171   1.00000 
  137181   1.00000 
  137191   1.00000 
  137201   1.00000 
  137211   1.00000 
  137221   1.00000 
  137231   1.00000 
  137241   1.00000 
  137251   1.00000 
  137261   1.00000 
  137271   1.00000 
  137281   1.00000 
  137291   1.00000 
  137301   1.00000 
  137311   1.00000 
  137321   1.00000 
  137331   1.00000 
  137341   1.00000 
  137351   1.00000 
  137361   1.00000 
  137371   1.00000 
  137381   1.00000 
  137391   1.00000 
  137401   1.00000 
  137411   1.00000 
  137421   1.00000 
  137431   1.00000 
  137441   1.00000 
  137451   1.00000 
  137461   1.00000 
  137471   1.00000 
  137481   1.00000 
  137491   1.00000 
  137501   1.00000 
  137511   1.00000 
  137521   1.00000 
  137531   1.00000 
  137541   1.00000 
  137551   1.00000 
  137561   1.00000 
  137571   1.00000 
  137581   1.00000 
  137591   1.00000 
  137601   1.00000 
  137611   1.00000 
  137621   1.00000 
  137631   1.00000 
  137641   1.00000 
  137651   1.00000 
  137661   1.00000 
  137671   1.00000 
  137681   1.00000 
  137691   1.00000 
  137701   1.00000 
  137711   1.00000 
  137721   1.00000 
  137731   1.00000 
  137741   1.00000 
  137751   1.00000 
  137761   1.00000 
  137771   1.00000 
  137781   1.00000 
  137791   1.00000 
  137801   1.00000 
  137811   1.00000 
  137821   1.00000 
  137831   1.00000 
  137841   1.00000 
  137851   1.00000 
  137861   1.00000 
  137871   1.00000 
  137881   1.00000 
  137891   1.00000 
  137901   1.00000 
  137911   1.00000 
  137921   1.00000 
  137931   1.00000 
  137941   1.00000 
  137951   1.00000 
  137961   1.00000 
  137971   1.00000 
  137981   1.00000 
  137991   1.00000 
  138001   1.00000 
  138011   1.00000 
  138021   1.00000 
  138031   1.00000 
  138041   1.00000 
  138051   1.00000 
  138061   1.00000 
  138071   1.00000 
  138081   1.00000 
  138091   1.00000 
  138101   1.00000 
  138111   1.00000 
  138121   1.00000 
  138131   1.00000 
  138141   1.00000 
  138151   1.00000 
  138161   1.00000 
  138171   1.00000 
  138181   1.00000 
  138191   1.00000 
  138201   1.00000 
  138211   1.00000 
  138221   1.00000 
  138231   1.00000 
  138241   1.00000 
  138251   1.00000 
  138261   1.00000 
  138271   1.00000 
  138281   1.00000 
  138291   1.00000 
  138301   1.00000 
  138311   1.00000 
  138321   1.00000 
  138331   1.00000 
  138341   1.00000 
  138351   1.00000 
  138361   1.00000 
  138371   1.00000 
  138381   1.00000 
  138391   1.00000 
  138401   1.00000 
  138411   1.00000 
  138421   1.00000 
  138431   1.00000 
  138441   1.00000 
  138451   1.00000 
  138461   1.00000 
  138471   1.00000 
  138481   1.00000 
  138491   1.00000 
  138501   1.00000 
  138511   1.00000 
  138521   1.00000 
  138531   1.00000 
  138541   1.00000 
  138551   1.00000 
  138561   1.00000 
  138571   1.00000 
  138581   1.00000 
  138591   1.00000 
  138601   1.00000 
  138611   1.00000 
  138621   1.00000 
  138631   1.00000 
  138641   1.00000 
  138651   1.00000 
  138661   1.00000 
  138671   1.00000 
  138681   1.00000 
  138691   1.00000 
  138701   1.00000 
  138711   1.00000 
  138721   1.00000 
  138731   1.00000 
  138741   1.00000 
  138751   1.00000 
  138761   1.00000 
  138771   1.00000 
  138781   1.00000 
  138791   1.00000 
  138801   1.00000 
  138811   1.00000 
  138821   1.00000 
  138831   1.00000 
  138841   1.00000 
  138851   1.00000 
  138861   1.00000 
  138871   1.00000 
  138881   1.00000 
  138891   1.00000 
  138901   1.00000 
  138911   1.00000 
  138921   1.00000 
  138931   1.00000 
  138941   1.00000 
  138951   1.00000 
  138961   1.00000 
  138971   1.00000 
  138981   1.00000 
  138991   1.00000 
  139001   1.00000 
  139011   1.00000 
  139021   1.00000 
  139031   1.00000 
  139041   1.00000 
  139051   1.00000 
  139061   1.00000 
  139071   1.00000 
  139081   1.00000 
  139091   1.00000 
  139101   1.00000 
  139111   1.00000 
  139121   1.00000 
  139131   1.00000 
  139141   1.00000 
  139151   1.00000 
  139161   1.00000 
  139171   1.00000 
  139181   1.00000 
  139191   1.00000 
  139201   1.00000 
  139211   1.00000 
  139221   1.00000 
  139231   1.00000 
  139241   1.00000 
  139251   1.00000 
  139261   1.00000 
  139271   1.00000 
  139281   1.00000 
  139291   1.00000 
  139301   1.00000 
  139311   1.00000 
  139321   1.00000 
  139331   1.00000 
  139341   1.00000 
  139351   1.00000 
  139361   1.00000 
  139371   1.00000 
  139381   1.00000 
  139391   1.00000 
  139401   1.00000 
  139411   1.00000 
  139421   1.00000 
  139431   1.00000 
  139441   1.00000 
  139451   1.00000 
  139461   1.00000 
  139471   1.00000 
  139481   1.00000 
  139491   1.00000 
  139501   1.00000 
  139511   1.00000 
  139521   1.00000 
  139531   1.00000 
  139541   1.00000 
  139551   1.00000 
  139561   1.00000 
  139571   1.00000 
  139581   1.00000 
  139591   1.00000 
  139601   1.00000 
  139611   1.00000 
  139621   1.00000 
  139631   1.00000 
  139641   1.00000 
  139651   1.00000 
  139661   1.00000 
  139671   1.00000 
  139681   1.00000 
  139691   1.00000 
  139701   1.00000 
  139711   1.00000 
  139721   1.00000 
  139731   1.00000 
  139741   1.00000 
  139751   1.00000 
  139761   1.00000 
  139771   1.00000 
  139781   1.00000 
  139791   1.00000 
  139801   1.00000 
  139811   1.00000 
  139821   1.00000 
  139831   1.00000 
  139841   1.00000 
  139851   1.00000 
  139861   1.00000 
  139871   1.00000 
  139881   1.00000 
  139891   1.00000 
  139901   1.00000 
  139911   1.00000 
  139921   1.00000 
  139931   1.00000 
  139941   1.00000 
  139951   1.00000 
  139961   1.00000 
  139971   1.00000 
  139981   1.00000 
  139991   1.00000 
  140001   1.00000 
  140011   1.00000 
  140021   1.00000 
  140031   1.00000 
  140041   1.00000 
  140051   1.00000 
  140061   1.00000 
  140071   1.00000 
  140081   1.00000 
  140091   1.00000 
  140101   1.00000 
  140111   1.00000 
  140121   1.00000 
  140131   1.00000 
  140141   1.00000 
  140151   1.00000 
  140161   1.00000 
  140171   1.00000 
  140181   1.00000 
  140191   1.00000 
  140201   1.00000 
  140211   1.00000 
  140221   1.00000 
  140231   1.00000 
  140241   1.00000 
  140251   1.00000 
  140261   1.00000 
  140271   1.00000 
  140281   1.00000 
  140291   1.00000 
  140301   1.00000 
  140311   1.00000 
  140321   1.00000 
  140331   1.00000 
  140341   1.00000 
  140351   1.00000 
  140361   1.00000 
  140371   1.00000 
  140381   1.00000 
  140391   1.00000 
  140401   1.00000 
  140411   1.00000 
  140421   1.00000 
  140431   1.00000 
  140441   1.00000 
  140451   1.00000 
  140461   1.00000 
  140471   1.00000 
  140481   1.00000 
  140491   1.00000 
  140501   1.00000 
  140511   1.00000 
  140521   1.00000 
  140531   1.00000 
  140541   1.00000 
  140551   1.00000 
  140561   1.00000 
  140571   1.00000 
  140581   1.00000 
  140591   1.00000 
  140601   1.00000 
  140611   1.00000 
  140621   1.00000 
  140631   1.00000 
  140641   1.00000 
  140651   1.00000 
  140661   1.00000 
  140671   1.00000 
  140681   1.00000 
  140691   1.00000 
  140701   1.00000 
  140711   1.00000 
  140721   1.00000 
  140731   1.00000 
  140741   1.00000 
  140751   1.00000 
  140761   1.00000 
  140771   1.00000 
  140781   1.00000 
  140791   1.00000 
  140801   1.00000 
  140811   1.00000 
  140821   1.00000 
  140831   1.00000 
  140841   1.00000 
  140851   1.00000 
  140861   1.00000 
  140871   1.00000 
  140881   1.00000 
  140891   1.00000 
  140901   1.00000 
  140911   1.00000 
  140921   1.00000 
  140931   1.00000 
  140941   1.00000 
  140951   1.00000 
  140961   1.00000 
  140971   1.00000 
  140981   1.00000 
  140991   1.00000 
  141001   1.00000 
  141011   1.00000 
  141021   1.00000 
  141031   1.00000 
  141041   1.00000 
  141051   1.00000 
  141061   1.00000 
  141071   1.00000 
  141081   1.00000 
  141091   1.00000 
  141101   1.00000 
  141111   1.00000 
  141121   1.00000 
  141131   1.00000 
  141141   1.00000 
  141151   1.00000 
  141161   1.00000 
  141171   1.00000 
  141181   1.00000 
  141191   1.00000 
  141201   1.00000 
  141211   1.00000 
  141221   1.00000 
  141231   1.00000 
  141241   1.00000 
  141251   1.00000 
  141261   1.00000 
  141271   1.00000 
  141281   1.00000 
  141291   1.00000 
  141301   1.00000 
  141311   1.00000 
  141321   1.00000 
  141331   1.00000 
  141341   1.00000 
  141351   1.00000 
  141361   1.00000 
  141371   1.00000 
  141381   1.00000 
  141391   1.00000 
  141401   1.00000 
  141411   1.00000 
  141421   1.00000 
  141431   1.00000 
  141441   1.00000 
  141451   1.00000 
  141461   1.00000 
  141471   1.00000 
  141481   1.00000 
  141491   1.00000 
  141501   1.00000 
  141511   1.00000 
  141521   1.00000 
  141531   1.00000 
  141541   1.00000 
  141551   1.00000 
  141561   1.00000 
  141571   1.00000 
  141581   1.00000 
  141591   1.00000 
  141601   1.00000 
  141611   1.00000 
  141621   1.00000 
  141631   1.00000 
  141641   1.00000 
  141651   1.00000 
  141661   1.00000 
  141671   1.00000 
  141681   1.00000 
  141691   1.00000 
  141701   1.00000 
  141711   1.00000 
  141721   1.00000 
  141731   1.00000 
  141741   1.00000 
  141751   1.00000 
  141761   1.00000 
  141771   1.00000 
  141781   1.00000 
  141791   1.00000 
  141801   1.00000 
  141811   1.00000 
  141821   1.00000 
  141831   1.00000 
  141841   1.00000 
  141851   1.00000 
  141861   1.00000 
  141871   1.00000 
  141881   1.00000 
  141891   1.00000 
  141901   1.00000 
  141911   1.00000 
  141921   1.00000 
  141931   1.00000 
  141941   1.00000 
  141951   1.00000 
  141961   1.00000 
  141971   1.00000 
  141981   1.00000 
  141991   1.00000 
  142001   1.00000 
  142011   1.00000 
  142021   1.00000 
  142031   1.00000 
  142041   1.00000 
  142051   1.00000 
  142061   1.00000 
  142071   1.00000 
  142081   1.00000 
  142091   1.00000 
  142101   1.00000 
  142111   1.00000 
  142121   1.00000 
  142131   1.00000 
  142141   1.00000 
  142151   1.00000 
  142161   1.00000 
  142171   1.00000 
  142181   1.00000 
  142191   1.00000 
  142201   1.00000 
  142211   1.00000 
  142221   1.00000 
  142231   1.00000 
  142241   1.00000 
  142251   1.00000 
  142261   1.00000 
  142271   1.00000 
  142281   1.00000 
  142291   1.00000 
  142301   1.00000 
  142311   1.00000 
  142321   1.00000 
  142331   1.00000 
  142341   1.00000 
  142351   1.00000 
  142361   1.00000 
  142371   1.00000 
  142381   1.00000 
  142391   1.00000 
  142401   1.00000 
  142411   1.00000 
  142421   1.00000 
  142431   1.00000 
  142441   1.00000 
  142451   1.00000 
  142461   1.00000 
  142471   1.00000 
  142481   1.00000 
  142491   1.00000 
  142501   1.00000 
  142511   1.00000 
  142521   1.00000 
  142531   1.00000 
  142541   1.00000 
  142551   1.00000 
  142561   1.00000 
  142571   1.00000 
  142581   1.00000 
  142591   1.00000 
  142601   1.00000 
  142611   1.00000 
  142621   1.00000 
  142631   1.00000 
  142641   1.00000 
  142651   1.00000 
  142661   1.00000 
  142671   1.00000 
  142681   1.00000 
  142691   1.00000 
  142701   1.00000 
  142711   1.00000 
  142721   1.00000 
  142731   1.00000 
  142741   1.00000 
  142751   1.00000 
  142761   1.00000 
  142771   1.00000 
  142781   1.00000 
  142791   1.00000 
  142801   1.00000 
  142811   1.00000 
  142821   1.00000 
  142831   1.00000 
  142841   1.00000 
  142851   1.00000 
  142861   1.00000 
  142871   1.00000 
  142881   1.00000 
  142891   1.00000 
  142901   1.00000 
  142911   1.00000 
  142921   1.00000 
  142931   1.00000 
  142941   1.00000 
  142951   1.00000 
  142961   1.00000 
  142971   1.00000 
  142981   1.00000 
  142991   1.00000 
  143001   1.00000 
  143011   1.00000 
  143021   1.00000 
  143031   1.00000 
  143041   1.00000 
  143051   1.00000 
  143061   1.00000 
  143071   1.00000 
  143081   1.00000 
  143091   1.00000 
  143101   1.00000 
  143111   1.00000 
  143121   1.00000 
  143131   1.00000 
  143141   1.00000 
  143151   1.00000 
  143161   1.00000 
  143171   1.00000 
  143181   1.00000 
  143191   1.00000 
  143201   1.00000 
  143211   1.00000 
  143221   1.00000 
  143231   1.00000 
  143241   1.00000 
  143251   1.00000 
  143261   1.00000 
  143271   1.00000 
  143281   1.00000 
  143291   1.00000 
  143301   1.00000 
  143311   1.00000 
  143321   1.00000 
  143331   1.00000 
  143341   1.00000 
  143351   1.00000 
  143361   1.00000 
  143371   1.00000 
  143381   1.00000 
  143391   1.00000 
  143401   1.00000 
  143411   1.00000 
  143421   1.00000 
  143431   1.00000 
  143441   1.00000 
  143451   1.00000 
  143461   1.00000 
  143471   1.00000 
  143481   1.00000 
  143491   1.00000 
  143501   1.00000 
  143511   1.00000 
  143521   1.00000 
  143531   1.00000 
  143541   1.00000 
  143551   1.00000 
  143561   1.00000 
  143571   1.00000 
  143581   1.00000 
  143591   1.00000 
  143601   1.00000 
  143611   1.00000 
  143621   1.00000 
  143631   1.00000 
  143641   1.00000 
  143651   1.00000 
  143661   1.00000 
  143671   1.00000 
  143681   1.00000 
  143691   1.00000 
  143701   1.00000 
  143711   1.00000 
  143721   1.00000 
  143731   1.00000 
  143741   1.00000 
  143751   1.00000 
  143761   1.00000 
  143771   1.00000 
  143781   1.00000 
  143791   1.00000 
  143801   1.00000 
  143811   1.00000 
  143821   1.00000 
  143831   1.00000 
  143841   1.00000 
  143851   1.00000 
  143861   1.00000 
  143871   1.00000 
  143881   1.00000 
  143891   1.00000 
  143901   1.00000 
  143911   1.00000 
  143921   1.00000 
  143931   1.00000 
  143941   1.00000 
  143951   1.00000 
  143961   1.00000 
  143971   1.00000 
  143981   1.00000 
  143991   1.00000 
  144001   1.00000 
  144011   1.00000 
  144021   1.00000 
  144031   1.00000 
  144041   1.00000 
  144051   1.00000 
  144061   1.00000 
  144071   1.00000 
  144081   1.00000 
  144091   1.00000 
  144101   1.00000 
  144111   1.00000 
  144121   1.00000 
  144131   1.00000 
  144141   1.00000 
  144151   1.00000 
  144161   1.00000 
  144171   1.00000 
  144181   1.00000 
  144191   1.00000 
  144201   1.00000 
  144211   1.00000 
  144221   1.00000 
  144231   1.00000 
  144241   1.00000 
  144251   1.00000 
  144261   1.00000 
  144271   1.00000 
  144281   1.00000 
  144291   1.00000 
  144301   1.00000 
  144311   1.00000 
  144321   1.00000 
  144331   1.00000 
  144341   1.00000 
  144351   1.00000 
  144361   1.00000 
  144371   1.00000 
  144381   1.00000 
  144391   1.00000 
  144401   1.00000 
  144411   1.00000 
  144421   1.00000 
  144431   1.00000 
  144441   1.00000 
  144451   1.00000 
  144461   1.00000 
  144471   1.00000 
  144481   1.00000 
  144491   1.00000 
  144501   1.00000 
  144511   1.00000 
  144521   1.00000 
  144531   1.00000 
  144541   1.00000 
  144551   1.00000 
  144561   1.00000 
  144571   1.00000 
  144581   1.00000 
  144591   1.00000 
  144601   1.00000 
  144611   1.00000 
  144621   1.00000 
  144631   1.00000 
  144641   1.00000 
  144651   1.00000 
  144661   1.00000 
  144671   1.00000 
  144681   1.00000 
  144691   1.00000 
  144701   1.00000 
  144711   1.00000 
  144721   1.00000 
  144731   1.00000 
  144741   1.00000 
  144751   1.00000 
  144761   1.00000 
  144771   1.00000 
  144781   1.00000 
  144791   1.00000 
  144801   1.00000 
  144811   1.00000 
  144821   1.00000 
  144831   1.00000 
  144841   1.00000 
  144851   1.00000 
  144861   1.00000 
  144871   1.00000 
  144881   1.00000 
  144891   1.00000 
  144901   1.00000 
  144911   1.00000 
  144921   1.00000 
  144931   1.00000 
  144941   1.00000 
  144951   1.00000 
  144961   1.00000 
  144971   1.00000 
  144981   1.00000 
  144991   1.00000 
  145001   1.00000 
  145011   1.00000 
  145021   1.00000 
  145031   1.00000 
  145041   1.00000 
  145051   1.00000 
  145061   1.00000 
  145071   1.00000 
  145081   1.00000 
  145091   1.00000 
  145101   1.00000 
  145111   1.00000 
  145121   1.00000 
  145131   1.00000 
  145141   1.00000 
  145151   1.00000 
  145161   1.00000 
  145171   1.00000 
  145181   1.00000 
  145191   1.00000 
  145201   1.00000 
  145211   1.00000 
  145221   1.00000 
  145231   1.00000 
  145241   1.00000 
  145251   1.00000 
  145261   1.00000 
  145271   1.00000 
  145281   1.00000 
  145291   1.00000 
  145301   1.00000 
  145311   1.00000 
  145321   1.00000 
  145331   1.00000 
  145341   1.00000 
  145351   1.00000 
  145361   1.00000 
  145371   1.00000 
  145381   1.00000 
  145391   1.00000 
  145401   1.00000 
  145411   1.00000 
  145421   1.00000 
  145431   1.00000 
  145441   1.00000 
  145451   1.00000 
  145461   1.00000 
  145471   1.00000 
  145481   1.00000 
  145491   1.00000 
  145501   1.00000 
  145511   1.00000 
  145521   1.00000 
  145531   1.00000 
  145541   1.00000 
  145551   1.00000 
  145561   1.00000 
  145571   1.00000 
  145581   1.00000 
  145591   1.00000 
  145601   1.00000 
  145611   1.00000 
  145621   1.00000 
  145631   1.00000 
  145641   1.00000 
  145651   1.00000 
  145661   1.00000 
  145671   1.00000 
  145681   1.00000 
  145691   1.00000 
  145701   1.00000 
  145711   1.00000 
  145721   1.00000 
  145731   1.00000 
  145741   1.00000 
  145751   1.00000 
  145761   1.00000 
  145771   1.00000 
  145781   1.00000 
  145791   1.00000 
  145801   1.00000 
  145811   1.00000 
  145821   1.00000 
  145831   1.00000 
  145841   1.00000 
  145851   1.00000 
  145861   1.00000 
  145871   1.00000 
  145881   1.00000 
  145891   1.00000 
  145901   1.00000 
  145911   1.00000 
  145921   1.00000 
  145931   1.00000 
  145941   1.00000 
  145951   1.00000 
  145961   1.00000 
  145971   1.00000 
  145981   1.00000 
  145991   1.00000 
  146001   1.00000 
  146011   1.00000 
  146021   1.00000 
  146031   1.00000 
  146041   1.00000 
  146051   1.00000 
  146061   1.00000 
  146071   1.00000 
  146081   1.00000 
  146091   1.00000 
  146101   1.00000 
  146111   1.00000 
  146121   1.00000 
  146131   1.00000 
  146141   1.00000 
  146151   1.00000 
  146161   1.00000 
  146171   1.00000 
  146181   1.00000 
  146191   1.00000 
  146201   1.00000 
  146211   1.00000 
  146221   1.00000 
  146231   1.00000 
  146241   1.00000 
  146251   1.00000 
  146261   1.00000 
  146271   1.00000 
  146281   1.00000 
  146291   1.00000 
  146301   1.00000 
  146311   1.00000 
  146321   1.00000 
  146331   1.00000 
  146341   1.00000 
  146351   1.00000 
  146361   1.00000 
  146371   1.00000 
  146381   1.00000 
  146391   1.00000 
  146401   1.00000 
  146411   1.00000 
  146421   1.00000 
  146431   1.00000 
  146441   1.00000 
  146451   1.00000 
  146461   1.00000 
  146471   1.00000 
  146481   1.00000 
  146491   1.00000 
  146501   1.00000 
  146511   1.00000 
  146521   1.00000 
  146531   1.00000 
  146541   1.00000 
  146551   1.00000 
  146561   1.00000 
  146571   1.00000 
  146581   1.00000 
  146591   1.00000 
  146601   1.00000 
  146611   1.00000 
  146621   1.00000 
  146631   1.00000 
  146641   1.00000 
  146651   1.00000 
  146661   1.00000 
  146671   1.00000 
  146681   1.00000 
  146691   1.00000 
  146701   1.00000 
  146711   1.00000 
  146721   1.00000 
  146731   1.00000 
  146741   1.00000 
  146751   1.00000 
  146761   1.00000 
  146771   1.00000 
  146781   1.00000 
  146791   1.00000 
  146801   1.00000 
  146811   1.00000 
  146821   1.00000 
  146831   1.00000 
  146841   1.00000 
  146851   1.00000 
  146861   1.00000 
  146871   1.00000 
  146881   1.00000 
  146891   1.00000 
  146901   1.00000 
  146911   1.00000 
  146921   1.00000 
  146931   1.00000 
  146941   1.00000 
  146951   1.00000 
  146961   1.00000 
  146971   1.00000 
  146981   1.00000 
  146991   1.00000 
  147001   1.00000 
  147011   1.00000 
  147021   1.00000 
  147031   1.00000 
  147041   1.00000 
  147051   1.00000 
  147061   1.00000 
  147071   1.00000 
  147081   1.00000 
  147091   1.00000 
  147101   1.00000 
  147111   1.00000 
  147121   1.00000 
  147131   1.00000 
  147141   1.00000 
  147151   1.00000 
  147161   1.00000 
  147171   1.00000 
  147181   1.00000 
  147191   1.00000 
  147201   1.00000 
  147211   1.00000 
  147221   1.00000 
  147231   1.00000 
  147241   1.00000 
  147251   1.00000 
  147261   1.00000 
  147271   1.00000 
  147281   1.00000 
  147291   1.00000 
  147301   1.00000 
  147311   1.00000 
  147321   1.00000 
  147331   1.00000 
  147341   1.00000 
  147351   1.00000 
  147361   1.00000 
  147371   1.00000 
  147381   1.00000 
  147391   1.00000 
  147401   1.00000 
  147411   1.00000 
  147421   1.00000 
  147431   1.00000 
  147441   1.00000 
  147451   1.00000 
  147461   1.00000 
  147471   1.00000 
  147481   1.00000 
  147491   1.00000 
  147501   1.00000 
  147511   1.00000 
  147521   1.00000 
  147531   1.00000 
  147541   1.00000 
  147551   1.00000 
  147561   1.00000 
  147571   1.00000 
  147581   1.00000 
  147591   1.00000 
  147601   1.00000 
  147611   1.00000 
  147621   1.00000 
  147631   1.00000 
  147641   1.00000 
  147651   1.00000 
  147661   1.00000 
  147671   1.00000 
  147681   1.00000 
  147691   1.00000 
  147701   1.00000 
  147711   1.00000 
  147721   1.00000 
  147731   1.00000 
  147741   1.00000 
  147751   1.00000 
  147761   1.00000 
  147771   1.00000 
  147781   1.00000 
  147791   1.00000 
  147801   1.00000 
  147811   1.00000 
  147821   1.00000 
  147831   1.00000 
  147841   1.00000 
  147851   1.00000 
  147861   1.00000 
  147871   1.00000 
  147881   1.00000 
  147891   1.00000 
  147901   1.00000 
  147911   1.00000 
  147921   1.00000 
  147931   1.00000 
  147941   1.00000 
  147951   1.00000 
  147961   1.00000 
  147971   1.00000 
  147981   1.00000 
  147991   1.00000 
  148001   1.00000 
  148011   1.00000 
  148021   1.00000 
  148031   1.00000 
  148041   1.00000 
  148051   1.00000 
  148061   1.00000 
  148071   1.00000 
  148081   1.00000 
  148091   1.00000 
  148101   1.00000 
  148111   1.00000 
  148121   1.00000 
  148131   1.00000 
  148141   1.00000 
  148151   1.00000 
  148161   1.00000 
  148171   1.00000 
  148181   1.00000 
  148191   1.00000 
  148201   1.00000 
  148211   1.00000 
  148221   1.00000 
  148231   1.00000 
  148241   1.00000 
  148251   1.00000 
  148261   1.00000 
  148271   1.00000 
  148281   1.00000 
  148291   1.00000 
  148301   1.00000 
  148311   1.00000 
  148321   1.00000 
  148331   1.00000 
  148341   1.00000 
  148351   1.00000 
  148361   1.00000 
  148371   1.00000 
  148381   1.00000 
  148391   1.00000 
  148401   1.00000 
  148411   1.00000 
  148421   1.00000 
  148431   1.00000 
  148441   1.00000 
  148451   1.00000 
  148461   1.00000 
  148471   1.00000 
  148481   1.00000 
  148491   1.00000 
  148501   1.00000 
  148511   1.00000 
  148521   1.00000 
  148531   1.00000 
  148541   1.00000 
  148551   1.00000 
  148561   1.00000 
  148571   1.00000 
  148581   1.00000 
  148591   1.00000 
  148601   1.00000 
  148611   1.00000 
  148621   1.00000 
  148631   1.00000 
  148641   1.00000 
  148651   1.00000 
  148661   1.00000 
  148671   1.00000 
  148681   1.00000 
  148691   1.00000 
  148701   1.00000 
  148711   1.00000 
  148721   1.00000 
  148731   1.00000 
  148741   1.00000 
  148751   1.00000 
  148761   1.00000 
  148771   1.00000 
  148781   1.00000 
  148791   1.00000 
  148801   1.00000 
  148811   1.00000 
  148821   1.00000 
  148831   1.00000 
  148841   1.00000 
  148851   1.00000 
  148861   1.00000 
  148871   1.00000 
  148881   1.00000 
  148891   1.00000 
  148901   1.00000 
  148911   1.00000 
  148921   1.00000 
  148931   1.00000 
  148941   1.00000 
  148951   1.00000 
  148961   1.00000 
  148971   1.00000 
  148981   1.00000 
  148991   1.00000 
  149001   1.00000 
  149011   1.00000 
  149021   1.00000 
  149031   1.00000 
  149041   1.00000 
  149051   1.00000 
  149061   1.00000 
  149071   1.00000 
  149081   1.00000 
  149091   1.00000 
  149101   1.00000 
  149111   1.00000 
  149121   1.00000 
  149131   1.00000 
  149141   1.00000 
  149151   1.00000 
  149161   1.00000 
  149171   1.00000 
  149181   1.00000 
  149191   1.00000 
  149201   1.00000 
  149211   1.00000 
  149221   1.00000 
  149231   1.00000 
  149241   1.00000 
  149251   1.00000 
  149261   1.00000 
  149271   1.00000 
  149281   1.00000 
  149291   1.00000 
  149301   1.00000 
  149311   1.00000 
  149321   1.00000 
  149331   1.00000 
  149341   1.00000 
  149351   1.00000 
  149361   1.00000 
  149371   1.00000 
  149381   1.00000 
  149391   1.00000 
  149401   1.00000 
  149411   1.00000 
  149421   1.00000 
  149431   1.00000 
  149441   1.00000 
  149451   1.00000 
  149461   1.00000 
  149471   1.00000 
  149481   1.00000 
  149491   1.00000 
  149501   1.00000 
  149511   1.00000 
  149521   1.00000 
  149531   1.00000 
  149541   1.00000 
  149551   1.00000 
  149561   1.00000 
  149571   1.00000 
  149581   1.00000 
  149591   1.00000 
  149601   1.00000 
  149611   1.00000 
  149621   1.00000 
  149631   1.00000 
  149641   1.00000 
  149651   1.00000 
  149661   1.00000 
  149671   1.00000 
  149681   1.00000 
  149691   1.00000 
  149701   1.00000 
  149711   1.00000 
  149721   1.00000 
  149731   1.00000 
  149741   1.00000 
  149751   1.00000 
  149761   1.00000 
  149771   1.00000 
  149781   1.00000 
  149791   1.00000 
  149801   1.00000 
  149811   1.00000 
  149821   1.00000 
  149831   1.00000 
  149841   1.00000 
  149851   1.00000 
  149861   1.00000 
  149871   1.00000 
  149881   1.00000 
  149891   1.00000 
  149901   1.00000 
  149911   1.00000 
  149921   1.00000 
  149931   1.00000 
  149941   1.00000 
  149951   1.00000 
  149961   1.00000 
  149971   1.00000 
  149981   1.00000 
  149991   1.00000 
  150001   1.00000 
  150011   1.00000 
  150021   1.00000 
  150031   1.00000 
  150041   1.00000 
  150051   1.00000 
  150061   1.00000 
  150071   1.00000 
  150081   1.00000 
  150091   1.00000 
  150101   1.00000 
  150111   1.00000 
  150121   1.00000 
  150131   1.00000 
  150141   1.00000 
  150151   1.00000 
  150161   1.00000 
  150171   1.00000 
  150181   1.00000 
  150191   1.00000 
  150201   1.00000 
  150211   1.00000 
  150221   1.00000 
  150231   1.00000 
  150241   1.00000 
  150251   1.00000 
  150261   1.00000 
  150271   1.00000 
  150281   1.00000 
  150291   1.00000 
  150301   1.00000 
  150311   1.00000 
  150321   1.00000 
  150331   1.00000 
  150341   1.00000 
  150351   1.00000 
  150361   1.00000 
  150371   1.00000 
  150381   1.00000 
  150391   1.00000 
  150401   1.00000 
  150411   1.00000 
  150421   1.00000 
  150431   1.00000 
  150441   1.00000 
  150451   1.00000 
  150461   1.00000 
  150471   1.00000 
  150481   1.00000 
  150491   1.00000 
  150501   1.00000 
  150511   1.00000 
  150521   1.00000 
  150531   1.00000 
  150541   1.00000 
  150551   1.00000 
  150561   1.00000 
  150571   1.00000 
  150581   1.00000 
  150591   1.00000 
  150601   1.00000 
  150611   1.00000 
  150621   1.00000 
  150631   1.00000 
  150641   1.00000 
  150651   1.00000 
  150661   1.00000 
  150671   1.00000 
  150681   1.00000 
  150691   1.00000 
  150701   1.00000 
  150711   1.00000 
  150721   1.00000 
  150731   1.00000 
  150741   1.00000 
  150751   1.00000 
  150761   1.00000 
  150771   1.00000 
  150781   1.00000 
  150791   1.00000 
  150801   1.00000 
  150811   1.00000 
  150821   1.00000 
  150831   1.00000 
  150841   1.00000 
  150851   1.00000 
  150861   1.00000 
  150871   1.00000 
  150881   1.00000 
  150891   1.00000 
  150901   1.00000 
  150911   1.00000 
  150921   1.00000 
  150931   1.00000 
  150941   1.00000 
  150951   1.00000 
  150961   1.00000 
  150971   1.00000 
  150981   1.00000 
  150991   1.00000 
  151001   1.00000 
  151011   1.00000 
  151021   1.00000 
  151031   1.00000 
  151041   1.00000 
  151051   1.00000 
  151061   1.00000 
  151071   1.00000 
  151081   1.00000 
  151091   1.00000 
  151101   1.00000 
  151111   1.00000 
  151121   1.00000 
  151131   1.00000 
  151141   1.00000 
  151151   1.00000 
  151161   1.00000 
  151171   1.00000 
  151181   1.00000 
  151191   1.00000 
  151201   1.00000 
  151211   1.00000 
  151221   1.00000 
  151231   1.00000 
  151241   1.00000 
  151251   1.00000 
  151261   1.00000 
  151271   1.00000 
  151281   1.00000 
  151291   1.00000 
  151301   1.00000 
  151311   1.00000 
  151321   1.00000 
  151331   1.00000 
  151341   1.00000 
  151351   1.00000 
  151361   1.00000 
  151371   1.00000 
  151381   1.00000 
  151391   1.00000 
  151401   1.00000 
  151411   1.00000 
  151421   1.00000 
  151431   1.00000 
  151441   1.00000 
  151451   1.00000 
  151461   1.00000 
  151471   1.00000 
  151481   1.00000 
  151491   1.00000 
  151501   1.00000 
  151511   1.00000 
  151521   1.00000 
  151531   1.00000 
  151541   1.00000 
  151551   1.00000 
  151561   1.00000 
  151571   1.00000 
  151581   1.00000 
  151591   1.00000 
  151601   1.00000 
  151611   1.00000 
  151621   1.00000 
  151631   1.00000 
  151641   1.00000 
  151651   1.00000 
  151661   1.00000 
  151671   1.00000 
  151681   1.00000 
  151691   1.00000 
  151701   1.00000 
  151711   1.00000 
  151721   1.00000 
  151731   1.00000 
  151741   1.00000 
  151751   1.00000 
  151761   1.00000 
  151771   1.00000 
  151781   1.00000 
  151791   1.00000 
  151801   1.00000 
  151811   1.00000 
  151821   1.00000 
  151831   1.00000 
  151841   1.00000 
  151851   1.00000 
  151861   1.00000 
  151871   1.00000 
  151881   1.00000 
  151891   1.00000 
  151901   1.00000 
  151911   1.00000 
  151921   1.00000 
  151931   1.00000 
  151941   1.00000 
  151951   1.00000 
  151961   1.00000 
  151971   1.00000 
  151981   1.00000 
  151991   1.00000 
  152001   1.00000 
  152011   1.00000 
  152021   1.00000 
  152031   1.00000 
  152041   1.00000 
  152051   1.00000 
  152061   1.00000 
  152071   1.00000 
  152081   1.00000 
  152091   1.00000 
  152101   1.00000 
  152111   1.00000 
  152121   1.00000 
  152131   1.00000 
  152141   1.00000 
  152151   1.00000 
  152161   1.00000 
  152171   1.00000 
  152181   1.00000 
  152191   1.00000 
  152201   1.00000 
  152211   1.00000 
  152221   1.00000 
  152231   1.00000 
  152241   1.00000 
  152251   1.00000 
  152261   1.00000 
  152271   1.00000 
  152281   1.00000 
  152291   1.00000 
  152301   1.00000 
  152311   1.00000 
  152321   1.00000 
  152331   1.00000 
  152341   1.00000 
  152351   1.00000 
  152361   1.00000 
  152371   1.00000 
  152381   1.00000 
  152391   1.00000 
  152401   1.00000 
  152411   1.00000 
  152421   1.00000 
  152431   1.00000 
  152441   1.00000 
  152451   1.00000 
  152461   1.00000 
  152471   1.00000 
  152481   1.00000 
  152491   1.00000 
  152501   1.00000 
  152511   1.00000 
  152521   1.00000 
  152531   1.00000 
  152541   1.00000 
  152551   1.00000 
  152561   1.00000 
  152571   1.00000 
  152581   1.00000 
  152591   1.00000 
  152601   1.00000 
  152611   1.00000 
  152621   1.00000 
  152631   1.00000 
  152641   1.00000 
  152651   1.00000 
  152661   1.00000 
  152671   1.00000 
  152681   1.00000 
  152691   1.00000 
  152701   1.00000 
  152711   1.00000 
  152721   1.00000 
  152731   1.00000 
  152741   1.00000 
  152751   1.00000 
  152761   1.00000 
  152771   1.00000 
  152781   1.00000 
  152791   1.00000 
  152801   1.00000 
  152811   1.00000 
  152821   1.00000 
  152831   1.00000 
  152841   1.00000 
  152851   1.00000 
  152861   1.00000 
  152871   1.00000 
  152881   1.00000 
  152891   1.00000 
  152901   1.00000 
  152911   1.00000 
  152921   1.00000 
  152931   1.00000 
  152941   1.00000 
  152951   1.00000 
  152961   1.00000 
  152971   1.00000 
  152981   1.00000 
  152991   1.00000 
  153001   1.00000 
  153011   1.00000 
  153021   1.00000 
  153031   1.00000 
  153041   1.00000 
  153051   1.00000 
  153061   1.00000 
  153071   1.00000 
  153081   1.00000 
  153091   1.00000 
  153101   1.00000 
  153111   1.00000 
  153121   1.00000 
  153131   1.00000 
  153141   1.00000 
  153151   1.00000 
  153161   1.00000 
  153171   1.00000 
  153181   1.00000 
  153191   1.00000 
  153201   1.00000 
  153211   1.00000 
  153221   1.00000 
  153231   1.00000 
  153241   1.00000 
  153251   1.00000 
  153261   1.00000 
  153271   1.00000 
  153281   1.00000 
  153291   1.00000 
  153301   1.00000 
  153311   1.00000 
  153321   1.00000 
  153331   1.00000 
  153341   1.00000 
  153351   1.00000 
  153361   1.00000 
  153371   1.00000 
  153381   1.00000 
  153391   1.00000 
  153401   1.00000 
  153411   1.00000 
  153421   1.00000 
  153431   1.00000 
  153441   1.00000 
  153451   1.00000 
  153461   1.00000 
  153471   1.00000 
  153481   1.00000 
  153491   1.00000 
  153501   1.00000 
  153511   1.00000 
  153521   1.00000 
  153531   1.00000 
  153541   1.00000 
  153551   1.00000 
  153561   1.00000 
  153571   1.00000 
  153581   1.00000 
  153591   1.00000 
  153601   1.00000 
  153611   1.00000 
  153621   1.00000 
  153631   1.00000 
  153641   1.00000 
  153651   1.00000 
  153661   1.00000 
  153671   1.00000 
  153681   1.00000 
  153691   1.00000 
  153701   1.00000 
  153711   1.00000 
  153721   1.00000 
  153731   1.00000 
  153741   1.00000 
  153751   1.00000 
  153761   1.00000 
  153771   1.00000 
  153781   1.00000 
  153791   1.00000 
  153801   1.00000 
  153811   1.00000 
  153821   1.00000 
  153831   1.00000 
  153841   1.00000 
  153851   1.00000 
  153861   1.00000 
  153871   1.00000 
  153881   1.00000 
  153891   1.00000 
  153901   1.00000 
  153911   1.00000 
  153921   1.00000 
  153931   1.00000 
  153941   1.00000 
  153951   1.00000 
  153961   1.00000 
  153971   1.00000 
  153981   1.00000 
  153991   1.00000 
  154001   1.00000 
  154011   1.00000 
  154021   1.00000 
  154031   1.00000 
  154041   1.00000 
  154051   1.00000 
  154061   1.00000 
  154071   1.00000 
  154081   1.00000 
  154091   1.00000 
  154101   1.00000 
  154111   1.00000 
  154121   1.00000 
  154131   1.00000 
  154141   1.00000 
  154151   1.00000 
  154161   1.00000 
  154171   1.00000 
  154181   1.00000 
  154191   1.00000 
  154201   1.00000 
  154211   1.00000 
  154221   1.00000 
  154231   1.00000 
  154241   1.00000 
  154251   1.00000 
  154261   1.00000 
  154271   1.00000 
  154281   1.00000 
  154291   1.00000 
  154301   1.00000 
  154311   1.00000 
  154321   1.00000 
  154331   1.00000 
  154341   1.00000 
  154351   1.00000 
  154361   1.00000 
  154371   1.00000 
  154381   1.00000 
  154391   1.00000 
  154401   1.00000 
  154411   1.00000 
  154421   1.00000 
  154431   1.00000 
  154441   1.00000 
  154451   1.00000 
  154461   1.00000 
  154471   1.00000 
  154481   1.00000 
  154491   1.00000 
  154501   1.00000 
  154511   1.00000 
  154521   1.00000 
  154531   1.00000 
  154541   1.00000 
  154551   1.00000 
  154561   1.00000 
  154571   1.00000 
  154581   1.00000 
  154591   1.00000 
  154601   1.00000 
  154611   1.00000 
  154621   1.00000 
  154631   1.00000 
  154641   1.00000 
  154651   1.00000 
  154661   1.00000 
  154671   1.00000 
  154681   1.00000 
  154691   1.00000 
  154701   1.00000 
  154711   1.00000 
  154721   1.00000 
  154731   1.00000 
  154741   1.00000 
  154751   1.00000 
  154761   1.00000 
  154771   1.00000 
  154781   1.00000 
  154791   1.00000 
  154801   1.00000 
  154811   1.00000 
  154821   1.00000 
  154831   1.00000 
  154841   1.00000 
  154851   1.00000 
  154861   1.00000 
  154871   1.00000 
  154881   1.00000 
  154891   1.00000 
  154901   1.00000 
  154911   1.00000 
  154921   1.00000 
  154931   1.00000 
  154941   1.00000 
  154951   1.00000 
  154961   1.00000 
  154971   1.00000 
  154981   1.00000 
  154991   1.00000 
  155001   1.00000 
  155011   1.00000 
  155021   1.00000 
  155031   1.00000 
  155041   1.00000 
  155051   1.00000 
  155061   1.00000 
  155071   1.00000 
  155081   1.00000 
  155091   1.00000 
  155101   1.00000 
  155111   1.00000 
  155121   1.00000 
  155131   1.00000 
  155141   1.00000 
  155151   1.00000 
  155161   1.00000 
  155171   1.00000 
  155181   1.00000 
  155191   1.00000 
  155201   1.00000 
  155211   1.00000 
  155221   1.00000 
  155231   1.00000 
  155241   1.00000 
  155251   1.00000 
  155261   1.00000 
  155271   1.00000 
  155281   1.00000 
  155291   1.00000 
  155301   1.00000 
  155311   1.00000 
  155321   1.00000 
  155331   1.00000 
  155341   1.00000 
  155351   1.00000 
  155361   1.00000 
  155371   1.00000 
  155381   1.00000 
  155391   1.00000 
  155401   1.00000 
  155411   1.00000 
  155421   1.00000 
  155431   1.00000 
  155441   1.00000 
  155451   1.00000 
  155461   1.00000 
  155471   1.00000 
  155481   1.00000 
  155491   1.00000 
  155501   1.00000 
  155511   1.00000 
  155521   1.00000 
  155531   1.00000 
  155541   1.00000 
  155551   1.00000 
  155561   1.00000 
  155571   1.00000 
  155581   1.00000 
  155591   1.00000 
  155601   1.00000 
  155611   1.00000 
  155621   1.00000 
  155631   1.00000 
  155641   1.00000 
  155651   1.00000 
  155661   1.00000 
  155671   1.00000 
  155681   1.00000 
  155691   1.00000 
  155701   1.00000 
  155711   1.00000 
  155721   1.00000 
  155731   1.00000 
  155741   1.00000 
  155751   1.00000 
  155761   1.00000 
  155771   1.00000 
  155781   1.00000 
  155791   1.00000 
  155801   1.00000 
  155811   1.00000 
  155821   1.00000 
  155831   1.00000 
  155841   1.00000 
  155851   1.00000 
  155861   1.00000 
  155871   1.00000 
  155881   1.00000 
  155891   1.00000 
  155901   1.00000 
  155911   1.00000 
  155921   1.00000 
  155931   1.00000 
  155941   1.00000 
  155951   1.00000 
  155961   1.00000 
  155971   1.00000 
  155981   1.00000 
  155991   1.00000 
  156001   1.00000 
  156011   1.00000 
  156021   1.00000 
  156031   1.00000 
  156041   1.00000 
  156051   1.00000 
  156061   1.00000 
  156071   1.00000 
  156081   1.00000 
  156091   1.00000 
  156101   1.00000 
  156111   1.00000 
  156121   1.00000 
  156131   1.00000 
  156141   1.00000 
  156151   1.00000 
  156161   1.00000 
  156171   1.00000 
  156181   1.00000 
  156191   1.00000 
  156201   1.00000 
  156211   1.00000 
  156221   1.00000 
  156231   1.00000 
  156241   1.00000 
  156251   1.00000 
  156261   1.00000 
  156271   1.00000 
  156281   1.00000 
  156291   1.00000 
  156301   1.00000 
  156311   1.00000 
  156321   1.00000 
  156331   1.00000 
  156341   1.00000 
  156351   1.00000 
  156361   1.00000 
  156371   1.00000 
  156381   1.00000 
  156391   1.00000 
  156401   1.00000 
  156411   1.00000 
  156421   1.00000 
  156431   1.00000 
  156441   1.00000 
  156451   1.00000 
  156461   1.00000 
  156471   1.00000 
  156481   1.00000 
  156491   1.00000 
  156501   1.00000 
  156511   1.00000 
  156521   1.00000 
  156531   1.00000 
  156541   1.00000 
  156551   1.00000 
  156561   1.00000 
  156571   1.00000 
  156581   1.00000 
  156591   1.00000 
  156601   1.00000 
  156611   1.00000 
  156621   1.00000 
  156631   1.00000 
  156641   1.00000 
  156651   1.00000 
  156661   1.00000 
  156671   1.00000 
  156681   1.00000 
  156691   1.00000 
  156701   1.00000 
  156711   1.00000 
  156721   1.00000 
  156731   1.00000 
  156741   1.00000 
  156751   1.00000 
  156761   1.00000 
  156771   1.00000 
  156781   1.00000 
  156791   1.00000 
  156801   1.00000 
  156811   1.00000 
  156821   1.00000 
  156831   1.00000 
  156841   1.00000 
  156851   1.00000 
  156861   1.00000 
  156871   1.00000 
  156881   1.00000 
  156891   1.00000 
  156901   1.00000 
  156911   1.00000 
  156921   1.00000 
  156931   1.00000 
  156941   1.00000 
  156951   1.00000 
  156961   1.00000 
  156971   1.00000 
  156981   1.00000 
  156991   1.00000 
  157001   1.00000 
  157011   1.00000 
  157021   1.00000 
  157031   1.00000 
  157041   1.00000 
  157051   1.00000 
  157061   1.00000 
  157071   1.00000 
  157081   1.00000 
  157091   1.00000 
  157101   1.00000 
  157111   1.00000 
  157121   1.00000 
  157131   1.00000 
  157141   1.00000 
  157151   1.00000 
  157161   1.00000 
  157171   1.00000 
  157181   1.00000 
  157191   1.00000 
  157201   1.00000 
  157211   1.00000 
  157221   1.00000 
  157231   1.00000 
  157241   1.00000 
  157251   1.00000 
  157261   1.00000 
  157271   1.00000 
  157281   1.00000 
  157291   1.00000 
  157301   1.00000 
  157311   1.00000 
  157321   1.00000 
  157331   1.00000 
  157341   1.00000 
  157351   1.00000 
  157361   1.00000 
  157371   1.00000 
  157381   1.00000 
  157391   1.00000 
  157401   1.00000 
  157411   1.00000 
  157421   1.00000 
  157431   1.00000 
  157441   1.00000 
  157451   1.00000 
  157461   1.00000 
  157471   1.00000 
  157481   1.00000 
  157491   1.00000 
  157501   1.00000 
  157511   1.00000 
  157521   1.00000 
  157531   1.00000 
  157541   1.00000 
  157551   1.00000 
  157561   1.00000 
  157571   1.00000 
  157581   1.00000 
  157591   1.00000 
  157601   1.00000 
  157611   1.00000 
  157621   1.00000 
  157631   1.00000 
  157641   1.00000 
  157651   1.00000 
  157661   1.00000 
  157671   1.00000 
  157681   1.00000 
  157691   1.00000 
  157701   1.00000 
  157711   1.00000 
  157721   1.00000 
  157731   1.00000 
  157741   1.00000 
  157751   1.00000 
  157761   1.00000 
  157771   1.00000 
  157781   1.00000 
  157791   1.00000 
  157801   1.00000 
  157811   1.00000 
  157821   1.00000 
  157831   1.00000 
  157841   1.00000 
  157851   1.00000 
  157861   1.00000 
  157871   1.00000 
  157881   1.00000 
  157891   1.00000 
  157901   1.00000 
  157911   1.00000 
  157921   1.00000 
  157931   1.00000 
  157941   1.00000 
  157951   1.00000 
  157961   1.00000 
  157971   1.00000 
  157981   1.00000 
  157991   1.00000 
  158001   1.00000 
  158011   1.00000 
  158021   1.00000 
  158031   1.00000 
  158041   1.00000 
  158051   1.00000 
  158061   1.00000 
  158071   1.00000 
  158081   1.00000 
  158091   1.00000 
  158101   1.00000 
  158111   1.00000 
  158121   1.00000 
  158131   1.00000 
  158141   1.00000 
  158151   1.00000 
  158161   1.00000 
  158171   1.00000 
  158181   1.00000 
  158191   1.00000 
  158201   1.00000 
  158211   1.00000 
  158221   1.00000 
  158231   1.00000 
  158241   1.00000 
  158251   1.00000 
  158261   1.00000 
  158271   1.00000 
  158281   1.00000 
  158291   1.00000 
  158301   1.00000 
  158311   1.00000 
  158321   1.00000 
  158331   1.00000 
  158341   1.00000 
  158351   1.00000 
  158361   1.00000 
  158371   1.00000 
  158381   1.00000 
  158391   1.00000 
  158401   1.00000 
  158411   1.00000 
  158421   1.00000 
  158431   1.00000 
  158441   1.00000 
  158451   1.00000 
  158461   1.00000 
  158471   1.00000 
  158481   1.00000 
  158491   1.00000 
  158501   1.00000 
  158511   1.00000 
  158521   1.00000 
  158531   1.00000 
  158541   1.00000 
  158551   1.00000 
  158561   1.00000 
  158571   1.00000 
  158581   1.00000 
  158591   1.00000 
  158601   1.00000 
  158611   1.00000 
  158621   1.00000 
  158631   1.00000 
  158641   1.00000 
  158651   1.00000 
  158661   1.00000 
  158671   1.00000 
  158681   1.00000 
  158691   1.00000 
  158701   1.00000 
  158711   1.00000 
  158721   1.00000 
  158731   1.00000 
  158741   1.00000 
  158751   1.00000 
  158761   1.00000 
  158771   1.00000 
  158781   1.00000 
  158791   1.00000 
  158801   1.00000 
  158811   1.00000 
  158821   1.00000 
  158831   1.00000 
  158841   1.00000 
  158851   1.00000 
  158861   1.00000 
  158871   1.00000 
  158881   1.00000 
  158891   1.00000 
  158901   1.00000 
  158911   1.00000 
  158921   1.00000 
  158931   1.00000 
  158941   1.00000 
  158951   1.00000 
  158961   1.00000 
  158971   1.00000 
  158981   1.00000 
  158991   1.00000 
  159001   1.00000 
  159011   1.00000 
  159021   1.00000 
  159031   1.00000 
  159041   1.00000 
  159051   1.00000 
  159061   1.00000 
  159071   1.00000 
  159081   1.00000 
  159091   1.00000 
  159101   1.00000 
  159111   1.00000 
  159121   1.00000 
  159131   1.00000 
  159141   1.00000 
  159151   1.00000 
  159161   1.00000 
  159171   1.00000 
  159181   1.00000 
  159191   1.00000 
  159201   1.00000 
  159211   1.00000 
  159221   1.00000 
  159231   1.00000 
  159241   1.00000 
  159251   1.00000 
  159261   1.00000 
  159271   1.00000 
  159281   1.00000 
  159291   1.00000 
  159301   1.00000 
  159311   1.00000 
  159321   1.00000 
  159331   1.00000 
  159341   1.00000 
  159351   1.00000 
  159361   1.00000 
  159371   1.00000 
  159381   1.00000 
  159391   1.00000 
  159401   1.00000 
  159411   1.00000 
  159421   1.00000 
  159431   1.00000 
  159441   1.00000 
  159451   1.00000 
  159461   1.00000 
  159471   1.00000 
  159481   1.00000 
  159491   1.00000 
  159501   1.00000 
  159511   1.00000 
  159521   1.00000 
  159531   1.00000 
  159541   1.00000 
  159551   1.00000 
  159561   1.00000 
  159571   1.00000 
  159581   1.00000 
  159591   1.00000 
  159601   1.00000 
  159611   1.00000 
  159621   1.00000 
  159631   1.00000 
  159641   1.00000 
  159651   1.00000 
  159661   1.00000 
  159671   1.00000 
  159681   1.00000 
  159691   1.00000 
  159701   1.00000 
  159711   1.00000 
  159721   1.00000 
  159731   1.00000 
  159741   1.00000 
  159751   1.00000 
  159761   1.00000 
  159771   1.00000 
  159781   1.00000 
  159791   1.00000 
  159801   1.00000 
  159811   1.00000 
  159821   1.00000 
  159831   1.00000 
  159841   1.00000 
  159851   1.00000 
  159861   1.00000 
  159871   1.00000 
  159881   1.00000 
  159891   1.00000 
  159901   1.00000 
  159911   1.00000 
  159921   1.00000 
  159931   1.00000 
  159941   1.00000 
  159951   1.00000 
  159961   1.00000 
  159971   1.00000 
  159981   1.00000 
  159991   1.00000 
  160001   1.00000 
  160011   1.00000 
  160021   1.00000 
  160031   1.00000 
  160041   1.00000 
  160051   1.00000 
  160061   1.00000 
  160071   1.00000 
  160081   1.00000 
  160091   1.00000 
  160101   1.00000 
  160111   1.00000 
  160121   1.00000 
  160131   1.00000 
  160141   1.00000 
  160151   1.00000 
  160161   1.00000 
  160171   1.00000 
  160181   1.00000 
  160191   1.00000 
  160201   1.00000 
  160211   1.00000 
  160221   1.00000 
  160231   1.00000 
  160241   1.00000 
  160251   1.00000 
  160261   1.00000 
  160271   1.00000 
  160281   1.00000 
  160291   1.00000 
  160301   1.00000 
  160311   1.00000 
  160321   1.00000 
  160331   1.00000 
  160341   1.00000 
  160351   1.00000 
  160361   1.00000 
  160371   1.00000 
  160381   1.00000 
  160391   1.00000 
  160401   1.00000 
  160411   1.00000 
  160421   1.00000 
  160431   1.00000 
  160441   1.00000 
  160451   1.00000 
  160461   1.00000 
  160471   1.00000 
  160481   1.00000 
  160491   1.00000 
  160501   1.00000 
  160511   1.00000 
  160521   1.00000 
  160531   1.00000 
  160541   1.00000 
  160551   1.00000 
  160561   1.00000 
  160571   1.00000 
  160581   1.00000 
  160591   1.00000 
  160601   1.00000 
  160611   1.00000 
  160621   1.00000 
  160631   1.00000 
  160641   1.00000 
  160651   1.00000 
  160661   1.00000 
  160671   1.00000 
  160681   1.00000 
  160691   1.00000 
  160701   1.00000 
  160711   1.00000 
  160721   1.00000 
  160731   1.00000 
  160741   1.00000 
  160751   1.00000 
  160761   1.00000 
  160771   1.00000 
  160781   1.00000 
  160791   1.00000 
  160801   1.00000 
  160811   1.00000 
  160821   1.00000 
  160831   1.00000 
  160841   1.00000 
  160851   1.00000 
  160861   1.00000 
  160871   1.00000 
  160881   1.00000 
  160891   1.00000 
  160901   1.00000 
  160911   1.00000 
  160921   1.00000 
  160931   1.00000 
  160941   1.00000 
  160951   1.00000 
  160961   1.00000 
  160971   1.00000 
  160981   1.00000 
  160991   1.00000 
  161001   1.00000 
  161011   1.00000 
  161021   1.00000 
  161031   1.00000 
  161041   1.00000 
  161051   1.00000 
  161061   1.00000 
  161071   1.00000 
  161081   1.00000 
  161091   1.00000 
  161101   1.00000 
  161111   1.00000 
  161121   1.00000 
  161131   1.00000 
  161141   1.00000 
  161151   1.00000 
  161161   1.00000 
  161171   1.00000 
  161181   1.00000 
  161191   1.00000 
  161201   1.00000 
  161211   1.00000 
  161221   1.00000 
  161231   1.00000 
  161241   1.00000 
  161251   1.00000 
  161261   1.00000 
  161271   1.00000 
  161281   1.00000 
  161291   1.00000 
  161301   1.00000 
  161311   1.00000 
  161321   1.00000 
  161331   1.00000 
  161341   1.00000 
  161351   1.00000 
  161361   1.00000 
  161371   1.00000 
  161381   1.00000 
  161391   1.00000 
  161401   1.00000 
  161411   1.00000 
  161421   1.00000 
  161431   1.00000 
  161441   1.00000 
  161451   1.00000 
  161461   1.00000 
  161471   1.00000 
  161481   1.00000 
  161491   1.00000 
  161501   1.00000 
  161511   1.00000 
  161521   1.00000 
  161531   1.00000 
  161541   1.00000 
  161551   1.00000 
  161561   1.00000 
  161571   1.00000 
  161581   1.00000 
  161591   1.00000 
  161601   1.00000 
  161611   1.00000 
  161621   1.00000 
  161631   1.00000 
  161641   1.00000 
  161651   1.00000 
  161661   1.00000 
  161671   1.00000 
  161681   1.00000 
  161691   1.00000 
  161701   1.00000 
  161711   1.00000 
  161721   1.00000 
  161731   1.00000 
  161741   1.00000 
  161751   1.00000 
  161761   1.00000 
  161771   1.00000 
  161781   1.00000 
  161791   1.00000 
  161801   1.00000 
  161811   1.00000 
  161821   1.00000 
  161831   1.00000 
  161841   1.00000 
  161851   1.00000 
  161861   1.00000 
  161871   1.00000 
  161881   1.00000 
  161891   1.00000 
  161901   1.00000 
  161911   1.00000 
  161921   1.00000 
  161931   1.00000 
  161941   1.00000 
  161951   1.00000 
  161961   1.00000 
  161971   1.00000 
  161981   1.00000 
  161991   1.00000 
  162001   1.00000 
  162011   1.00000 
  162021   1.00000 
  162031   1.00000 
  162041   1.00000 
  162051   1.00000 
  162061   1.00000 
  162071   1.00000 
  162081   1.00000 
  162091   1.00000 
  162101   1.00000 
  162111   1.00000 
  162121   1.00000 
  162131   1.00000 
  162141   1.00000 
  162151   1.00000 
  162161   1.00000 
  162171   1.00000 
  162181   1.00000 
  162191   1.00000 
  162201   1.00000 
  162211   1.00000 
  162221   1.00000 
  162231   1.00000 
  162241   1.00000 
  162251   1.00000 
  162261   1.00000 
  162271   1.00000 
  162281   1.00000 
  162291   1.00000 
  162301   1.00000 
  162311   1.00000 
  162321   1.00000 
  162331   1.00000 
  162341   1.00000 
  162351   1.00000 
  162361   1.00000 
  162371   1.00000 
  162381   1.00000 
  162391   1.00000 
  162401   1.00000 
  162411   1.00000 
  162421   1.00000 
  162431   1.00000 
  162441   1.00000 
  162451   1.00000 
  162461   1.00000 
  162471   1.00000 
  162481   1.00000 
  162491   1.00000 
  162501   1.00000 
  162511   1.00000 
  162521   1.00000 
  162531   1.00000 
  162541   1.00000 
  162551   1.00000 
  162561   1.00000 
  162571   1.00000 
  162581   1.00000 
  162591   1.00000 
  162601   1.00000 
  162611   1.00000 
  162621   1.00000 
  162631   1.00000 
  162641   1.00000 
  162651   1.00000 
  162661   1.00000 
  162671   1.00000 
  162681   1.00000 
  162691   1.00000 
  162701   1.00000 
  162711   1.00000 
  162721   1.00000 
  162731   1.00000 
  162741   1.00000 
  162751   1.00000 
  162761   1.00000 
  162771   1.00000 
  162781   1.00000 
  162791   1.00000 
  162801   1.00000 
  162811   1.00000 
  162821   1.00000 
  162831   1.00000 
  162841   1.00000 
  162851   1.00000 
  162861   1.00000 
  162871   1.00000 
  162881   1.00000 
  162891   1.00000 
  162901   1.00000 
  162911   1.00000 
  162921   1.00000 
  162931   1.00000 
  162941   1.00000 
  162951   1.00000 
  162961   1.00000 
  162971   1.00000 
  162981   1.00000 
  162991   1.00000 
  163001   1.00000 
  163011   1.00000 
  163021   1.00000 
  163031   1.00000 
  163041   1.00000 
  163051   1.00000 
  163061   1.00000 
  163071   1.00000 
  163081   1.00000 
  163091   1.00000 
  163101   1.00000 
  163111   1.00000 
  163121   1.00000 
  163131   1.00000 
  163141   1.00000 
  163151   1.00000 
  163161   1.00000 
  163171   1.00000 
  163181   1.00000 
  163191   1.00000 
  163201   1.00000 
  163211   1.00000 
  163221   1.00000 
  163231   1.00000 
  163241   1.00000 
  163251   1.00000 
  163261   1.00000 
  163271   1.00000 
  163281   1.00000 
  163291   1.00000 
  163301   1.00000 
  163311   1.00000 
  163321   1.00000 
  163331   1.00000 
  163341   1.00000 
  163351   1.00000 
  163361   1.00000 
  163371   1.00000 
  163381   1.00000 
  163391   1.00000 
  163401   1.00000 
  163411   1.00000 
  163421   1.00000 
  163431   1.00000 
  163441   1.00000 
  163451   1.00000 
  163461   1.00000 
  163471   1.00000 
  163481   1.00000 
  163491   1.00000 
  163501   1.00000 
  163511   1.00000 
  163521   1.00000 
  163531   1.00000 
  163541   1.00000 
  163551   1.00000 
  163561   1.00000 
  163571   1.00000 
  163581   1.00000 
  163591   1.00000 
  163601   1.00000 
  163611   1.00000 
  163621   1.00000 
  163631   1.00000 
  163641   1.00000 
  163651   1.00000 
  163661   1.00000 
  163671   1.00000 
  163681   1.00000 
  163691   1.00000 
  163701   1.00000 
  163711   1.00000 
  163721   1.00000 
  163731   1.00000 
  163741   1.00000 
  163751   1.00000 
  163761   1.00000 
  163771   1.00000 
  163781   1.00000 
  163791   1.00000 
  163801   1.00000 
  163811   1.00000 
  163821   1.00000 
  163831   1.00000 
  163841   1.00000 
  163851   1.00000 
  163861   1.00000 
  163871   1.00000 
  163881   1.00000 
  163891   1.00000 
  163901   1.00000 
  163911   1.00000 
  163921   1.00000 
  163931   1.00000 
  163941   1.00000 
  163951   1.00000 
  163961   1.00000 
  163971   1.00000 
  163981   1.00000 
  163991   1.00000 
  164001   1.00000 
  164011   1.00000 
  164021   1.00000 
  164031   1.00000 
  164041   1.00000 
  164051   1.00000 
  164061   1.00000 
  164071   1.00000 
  164081   1.00000 
  164091   1.00000 
  164101   1.00000 
  164111   1.00000 
  164121   1.00000 
  164131   1.00000 
  164141   1.00000 
  164151   1.00000 
  164161   1.00000 
  164171   1.00000 
  164181   1.00000 
  164191   1.00000 
  164201   1.00000 
  164211   1.00000 
  164221   1.00000 
  164231   1.00000 
  164241   1.00000 
  164251   1.00000 
  164261   1.00000 
  164271   1.00000 
  164281   1.00000 
  164291   1.00000 
  164301   1.00000 
  164311   1.00000 
  164321   1.00000 
  164331   1.00000 
  164341   1.00000 
  164351   1.00000 
  164361   1.00000 
  164371   1.00000 
  164381   1.00000 
  164391   1.00000 
  164401   1.00000 
  164411   1.00000 
  164421   1.00000 
  164431   1.00000 
  164441   1.00000 
  164451   1.00000 
  164461   1.00000 
  164471   1.00000 
  164481   1.00000 
  164491   1.00000 
  164501   1.00000 
  164511   1.00000 
  164521   1.00000 
  164531   1.00000 
  164541   1.00000 
  164551   1.00000 
  164561   1.00000 
  164571   1.00000 
  164581   1.00000 
  164591   1.00000 
  164601   1.00000 
  164611   1.00000 
  164621   1.00000 
  164631   1.00000 
  164641   1.00000 
  164651   1.00000 
  164661   1.00000 
  164671   1.00000 
  164681   1.00000 
  164691   1.00000 
  164701   1.00000 
  164711   1.00000 
  164721   1.00000 
  164731   1.00000 
  164741   1.00000 
  164751   1.00000 
  164761   1.00000 
  164771   1.00000 
  164781   1.00000 
  164791   1.00000 
  164801   1.00000 
  164811   1.00000 
  164821   1.00000 
  164831   1.00000 
  164841   1.00000 
  164851   1.00000 
  164861   1.00000 
  164871   1.00000 
  164881   1.00000 
  164891   1.00000 
  164901   1.00000 
  164911   1.00000 
  164921   1.00000 
  164931   1.00000 
  164941   1.00000 
  164951   1.00000 
  164961   1.00000 
  164971   1.00000 
  164981   1.00000 
  164991   1.00000 
  165001   1.00000 
  165011   1.00000 
  165021   1.00000 
  165031   1.00000 
  165041   1.00000 
  165051   1.00000 
  165061   1.00000 
  165071   1.00000 
  165081   1.00000 
  165091   1.00000 
  165101   1.00000 
  165111   1.00000 
  165121   1.00000 
  165131   1.00000 
  165141   1.00000 
  165151   1.00000 
  165161   1.00000 
  165171   1.00000 
  165181   1.00000 
  165191   1.00000 
  165201   1.00000 
  165211   1.00000 
  165221   1.00000 
  165231   1.00000 
  165241   1.00000 
  165251   1.00000 
  165261   1.00000 
  165271   1.00000 
  165281   1.00000 
  165291   1.00000 
  165301   1.00000 
  165311   1.00000 
  165321   1.00000 
  165331   1.00000 
  165341   1.00000 
  165351   1.00000 
  165361   1.00000 
  165371   1.00000 
  165381   1.00000 
  165391   1.00000 
  165401   1.00000 
  165411   1.00000 
  165421   1.00000 
  165431   1.00000 
  165441   1.00000 
  165451   1.00000 
  165461   1.00000 
  165471   1.00000 
  165481   1.00000 
  165491   1.00000 
  165501   1.00000 
  165511   1.00000 
  165521   1.00000 
  165531   1.00000 
  165541   1.00000 
  165551   1.00000 
  165561   1.00000 
  165571   1.00000 
  165581   1.00000 
  165591   1.00000 
  165601   1.00000 
  165611   1.00000 
  165621   1.00000 
  165631   1.00000 
  165641   1.00000 
  165651   1.00000 
  165661   1.00000 
  165671   1.00000 
  165681   1.00000 
  165691   1.00000 
  165701   1.00000 
  165711   1.00000 
  165721   1.00000 
  165731   1.00000 
  165741   1.00000 
  165751   1.00000 
  165761   1.00000 
  165771   1.00000 
  165781   1.00000 
  165791   1.00000 
  165801   1.00000 
  165811   1.00000 
  165821   1.00000 
  165831   1.00000 
  165841   1.00000 
  165851   1.00000 
  165861   1.00000 
  165871   1.00000 
  165881   1.00000 
  165891   1.00000 
  165901   1.00000 
  165911   1.00000 
  165921   1.00000 
  165931   1.00000 
  165941   1.00000 
  165951   1.00000 
  165961   1.00000 
  165971   1.00000 
  165981   1.00000 
  165991   1.00000 
  166001   1.00000 
  166011   1.00000 
  166021   1.00000 
  166031   1.00000 
  166041   1.00000 
  166051   1.00000 
  166061   1.00000 
  166071   1.00000 
  166081   1.00000 
  166091   1.00000 
  166101   1.00000 
  166111   1.00000 
  166121   1.00000 
  166131   1.00000 
  166141   1.00000 
  166151   1.00000 
  166161   1.00000 
  166171   1.00000 
  166181   1.00000 
  166191   1.00000 
  166201   1.00000 
  166211   1.00000 
  166221   1.00000 
  166231   1.00000 
  166241   1.00000 
  166251   1.00000 
  166261   1.00000 
  166271   1.00000 
  166281   1.00000 
  166291   1.00000 
  166301   1.00000 
  166311   1.00000 
  166321   1.00000 
  166331   1.00000 
  166341   1.00000 
  166351   1.00000 
  166361   1.00000 
  166371   1.00000 
  166381   1.00000 
  166391   1.00000 
  166401   1.00000 
  166411   1.00000 
  166421   1.00000 
  166431   1.00000 
  166441   1.00000 
  166451   1.00000 
  166461   1.00000 
  166471   1.00000 
  166481   1.00000 
  166491   1.00000 
  166501   1.00000 
  166511   1.00000 
  166521   1.00000 
  166531   1.00000 
  166541   1.00000 
  166551   1.00000 
  166561   1.00000 
  166571   1.00000 
  166581   1.00000 
  166591   1.00000 
  166601   1.00000 
  166611   1.00000 
  166621   1.00000 
  166631   1.00000 
  166641   1.00000 
  166651   1.00000 
  166661   1.00000 
  166671   1.00000 
  166681   1.00000 
  166691   1.00000 
  166701   1.00000 
  166711   1.00000 
  166721   1.00000 
  166731   1.00000 
  166741   1.00000 
  166751   1.00000 
  166761   1.00000 
  166771   1.00000 
  166781   1.00000 
  166791   1.00000 
  166801   1.00000 
  166811   1.00000 
  166821   1.00000 
  166831   1.00000 
  166841   1.00000 
  166851   1.00000 
  166861   1.00000 
  166871   1.00000 
  166881   1.00000 
  166891   1.00000 
  166901   1.00000 
  166911   1.00000 
  166921   1.00000 
  166931   1.00000 
  166941   1.00000 
  166951   1.00000 
  166961   1.00000 
  166971   1.00000 
  166981   1.00000 
  166991   1.00000 
  167001   1.00000 
  167011   1.00000 
  167021   1.00000 
  167031   1.00000 
  167041   1.00000 
  167051   1.00000 
  167061   1.00000 
  167071   1.00000 
  167081   1.00000 
  167091   1.00000 
  167101   1.00000 
  167111   1.00000 
  167121   1.00000 
  167131   1.00000 
  167141   1.00000 
  167151   1.00000 
  167161   1.00000 
  167171   1.00000 
  167181   1.00000 
  167191   1.00000 
  167201   1.00000 
  167211   1.00000 
  167221   1.00000 
  167231   1.00000 
  167241   1.00000 
  167251   1.00000 
  167261   1.00000 
  167271   1.00000 
  167281   1.00000 
  167291   1.00000 
  167301   1.00000 
  167311   1.00000 
  167321   1.00000 
  167331   1.00000 
  167341   1.00000 
  167351   1.00000 
  167361   1.00000 
  167371   1.00000 
  167381   1.00000 
  167391   1.00000 
  167401   1.00000 
  167411   1.00000 
  167421   1.00000 
  167431   1.00000 
  167441   1.00000 
  167451   1.00000 
  167461   1.00000 
  167471   1.00000 
  167481   1.00000 
  167491   1.00000 
  167501   1.00000 
  167511   1.00000 
  167521   1.00000 
  167531   1.00000 
  167541   1.00000 
  167551   1.00000 
  167561   1.00000 
  167571   1.00000 
  167581   1.00000 
  167591   1.00000 
  167601   1.00000 
  167611   1.00000 
  167621   1.00000 
  167631   1.00000 
  167641   1.00000 
  167651   1.00000 
  167661   1.00000 
  167671   1.00000 
  167681   1.00000 
  167691   1.00000 
  167701   1.00000 
  167711   1.00000 
  167721   1.00000 
  167731   1.00000 
  167741   1.00000 
  167751   1.00000 
  167761   1.00000 
  167771   1.00000 
  167781   1.00000 
  167791   1.00000 
  167801   1.00000 
  167811   1.00000 
  167821   1.00000 
  167831   1.00000 
  167841   1.00000 
  167851   1.00000 
  167861   1.00000 
  167871   1.00000 
  167881   1.00000 
  167891   1.00000 
  167901   1.00000 
  167911   1.00000 
  167921   1.00000 
  167931   1.00000 
  167941   1.00000 
  167951   1.00000 
  167961   1.00000 
  167971   1.00000 
  167981   1.00000 
  167991   1.00000 
  168001   1.00000 
  168011   1.00000 
  168021   1.00000 
  168031   1.00000 
  168041   1.00000 
  168051   1.00000 
  168061   1.00000 
  168071   1.00000 
  168081   1.00000 
  168091   1.00000 
  168101   1.00000 
  168111   1.00000 
  168121   1.00000 
  168131   1.00000 
  168141   1.00000 
  168151   1.00000 
  168161   1.00000 
  168171   1.00000 
  168181   1.00000 
  168191   1.00000 
  168201   1.00000 
  168211   1.00000 
  168221   1.00000 
  168231   1.00000 
  168241   1.00000 
  168251   1.00000 
  168261   1.00000 
  168271   1.00000 
  168281   1.00000 
  168291   1.00000 
  168301   1.00000 
  168311   1.00000 
  168321   1.00000 
  168331   1.00000 
  168341   1.00000 
  168351   1.00000 
  168361   1.00000 
  168371   1.00000 
  168381   1.00000 
  168391   1.00000 
  168401   1.00000 
  168411   1.00000 
  168421   1.00000 
  168431   1.00000 
  168441   1.00000 
  168451   1.00000 
  168461   1.00000 
  168471   1.00000 
  168481   1.00000 
  168491   1.00000 
  168501   1.00000 
  168511   1.00000 
  168521   1.00000 
  168531   1.00000 
  168541   1.00000 
  168551   1.00000 
  168561   1.00000 
  168571   1.00000 
  168581   1.00000 
  168591   1.00000 
  168601   1.00000 
  168611   1.00000 
  168621   1.00000 
  168631   1.00000 
  168641   1.00000 
  168651   1.00000 
  168661   1.00000 
  168671   1.00000 
  168681   1.00000 
  168691   1.00000 
  168701   1.00000 
  168711   1.00000 
  168721   1.00000 
  168731   1.00000 
  168741   1.00000 
  168751   1.00000 
  168761   1.00000 
  168771   1.00000 
  168781   1.00000 
  168791   1.00000 
  168801   1.00000 
  168811   1.00000 
  168821   1.00000 
  168831   1.00000 
  168841   1.00000 
  168851   1.00000 
  168861   1.00000 
  168871   1.00000 
  168881   1.00000 
  168891   1.00000 
  168901   1.00000 
  168911   1.00000 
  168921   1.00000 
  168931   1.00000 
  168941   1.00000 
  168951   1.00000 
  168961   1.00000 
  168971   1.00000 
  168981   1.00000 
  168991   1.00000 
  169001   1.00000 
  169011   1.00000 
  169021   1.00000 
  169031   1.00000 
  169041   1.00000 
  169051   1.00000 
  169061   1.00000 
  169071   1.00000 
  169081   1.00000 
  169091   1.00000 
  169101   1.00000 
  169111   1.00000 
  169121   1.00000 
  169131   1.00000 
  169141   1.00000 
  169151   1.00000 
  169161   1.00000 
  169171   1.00000 
  169181   1.00000 
  169191   1.00000 
  169201   1.00000 
  169211   1.00000 
  169221   1.00000 
  169231   1.00000 
  169241   1.00000 
  169251   1.00000 
  169261   1.00000 
  169271   1.00000 
  169281   1.00000 
  169291   1.00000 
  169301   1.00000 
  169311   1.00000 
  169321   1.00000 
  169331   1.00000 
  169341   1.00000 
  169351   1.00000 
  169361   1.00000 
  169371   1.00000 
  169381   1.00000 
  169391   1.00000 
  169401   1.00000 
  169411   1.00000 
  169421   1.00000 
  169431   1.00000 
  169441   1.00000 
  169451   1.00000 
  169461   1.00000 
  169471   1.00000 
  169481   1.00000 
  169491   1.00000 
  169501   1.00000 
  169511   1.00000 
  169521   1.00000 
  169531   1.00000 
  169541   1.00000 
  169551   1.00000 
  169561   1.00000 
  169571   1.00000 
  169581   1.00000 
  169591   1.00000 
  169601   1.00000 
  169611   1.00000 
  169621   1.00000 
  169631   1.00000 
  169641   1.00000 
  169651   1.00000 
  169661   1.00000 
  169671   1.00000 
  169681   1.00000 
  169691   1.00000 
  169701   1.00000 
  169711   1.00000 
  169721   1.00000 
  169731   1.00000 
  169741   1.00000 
  169751   1.00000 
  169761   1.00000 
  169771   1.00000 
  169781   1.00000 
  169791   1.00000 
  169801   1.00000 
  169811   1.00000 
  169821   1.00000 
  169831   1.00000 
  169841   1.00000 
  169851   1.00000 
  169861   1.00000 
  169871   1.00000 
  169881   1.00000 
  169891   1.00000 
  169901   1.00000 
  169911   1.00000 
  169921   1.00000 
  169931   1.00000 
  169941   1.00000 
  169951   1.00000 
  169961   1.00000 
  169971   1.00000 
  169981   1.00000 
  169991   1.00000 
  170001   1.00000 
  170011   1.00000 
  170021   1.00000 
  170031   1.00000 
  170041   1.00000 
  170051   1.00000 
  170061   1.00000 
  170071   1.00000 
  170081   1.00000 
  170091   1.00000 
  170101   1.00000 
  170111   1.00000 
  170121   1.00000 
  170131   1.00000 
  170141   1.00000 
  170151   1.00000 
  170161   1.00000 
  170171   1.00000 
  170181   1.00000 
  170191   1.00000 
  170201   1.00000 
  170211   1.00000 
  170221   1.00000 
  170231   1.00000 
  170241   1.00000 
  170251   1.00000 
  170261   1.00000 
  170271   1.00000 
  170281   1.00000 
  170291   1.00000 
  170301   1.00000 
  170311   1.00000 
  170321   1.00000 
  170331   1.00000 
  170341   1.00000 
  170351   1.00000 
  170361   1.00000 
  170371   1.00000 
  170381   1.00000 
  170391   1.00000 
  170401   1.00000 
  170411   1.00000 
  170421   1.00000 
  170431   1.00000 
  170441   1.00000 
  170451   1.00000 
  170461   1.00000 
  170471   1.00000 
  170481   1.00000 
  170491   1.00000 
  170501   1.00000 
  170511   1.00000 
  170521   1.00000 
  170531   1.00000 
  170541   1.00000 
  170551   1.00000 
  170561   1.00000 
  170571   1.00000 
  170581   1.00000 
  170591   1.00000 
  170601   1.00000 
  170611   1.00000 
  170621   1.00000 
  170631   1.00000 
  170641   1.00000 
  170651   1.00000 
  170661   1.00000 
  170671   1.00000 
  170681   1.00000 
  170691   1.00000 
  170701   1.00000 
  170711   1.00000 
  170721   1.00000 
  170731   1.00000 
  170741   1.00000 
  170751   1.00000 
  170761   1.00000 
  170771   1.00000 
  170781   1.00000 
  170791   1.00000 
  170801   1.00000 
  170811   1.00000 
  170821   1.00000 
  170831   1.00000 
  170841   1.00000 
  170851   1.00000 
  170861   1.00000 
  170871   1.00000 
  170881   1.00000 
  170891   1.00000 
  170901   1.00000 
  170911   1.00000 
  170921   1.00000 
  170931   1.00000 
  170941   1.00000 
  170951   1.00000 
  170961   1.00000 
  170971   1.00000 
  170981   1.00000 
  170991   1.00000 
  171001   1.00000 
  171011   1.00000 
  171021   1.00000 
  171031   1.00000 
  171041   1.00000 
  171051   1.00000 
  171061   1.00000 
  171071   1.00000 
  171081   1.00000 
  171091   1.00000 
  171101   1.00000 
  171111   1.00000 
  171121   1.00000 
  171131   1.00000 
  171141   1.00000 
  171151   1.00000 
  171161   1.00000 
  171171   1.00000 
  171181   1.00000 
  171191   1.00000 
  171201   1.00000 
  171211   1.00000 
  171221   1.00000 
  171231   1.00000 
  171241   1.00000 
  171251   1.00000 
  171261   1.00000 
  171271   1.00000 
  171281   1.00000 
  171291   1.00000 
  171301   1.00000 
  171311   1.00000 
  171321   1.00000 
  171331   1.00000 
  171341   1.00000 
  171351   1.00000 
  171361   1.00000 
  171371   1.00000 
  171381   1.00000 
  171391   1.00000 
  171401   1.00000 
  171411   1.00000 
  171421   1.00000 
  171431   1.00000 
  171441   1.00000 
  171451   1.00000 
  171461   1.00000 
  171471   1.00000 
  171481   1.00000 
  171491   1.00000 
  171501   1.00000 
  171511   1.00000 
  171521   1.00000 
  171531   1.00000 
  171541   1.00000 
  171551   1.00000 
  171561   1.00000 
  171571   1.00000 
  171581   1.00000 
  171591   1.00000 
  171601   1.00000 
  171611   1.00000 
  171621   1.00000 
  171631   1.00000 
  171641   1.00000 
  171651   1.00000 
  171661   1.00000 
  171671   1.00000 
  171681   1.00000 
  171691   1.00000 
  171701   1.00000 
  171711   1.00000 
  171721   1.00000 
  171731   1.00000 
  171741   1.00000 
  171751   1.00000 
  171761   1.00000 
  171771   1.00000 
  171781   1.00000 
  171791   1.00000 
  171801   1.00000 
  171811   1.00000 
  171821   1.00000 
  171831   1.00000 
  171841   1.00000 
  171851   1.00000 
  171861   1.00000 
  171871   1.00000 
  171881   1.00000 
  171891   1.00000 
  171901   1.00000 
  171911   1.00000 
  171921   1.00000 
  171931   1.00000 
  171941   1.00000 
  171951   1.00000 
  171961   1.00000 
  171971   1.00000 
  171981   1.00000 
  171991   1.00000 
  172001   1.00000 
  172011   1.00000 
  172021   1.00000 
  172031   1.00000 
  172041   1.00000 
  172051   1.00000 
  172061   1.00000 
  172071   1.00000 
  172081   1.00000 
  172091   1.00000 
  172101   1.00000 
  172111   1.00000 
  172121   1.00000 
  172131   1.00000 
  172141   1.00000 
  172151   1.00000 
  172161   1.00000 
  172171   1.00000 
  172181   1.00000 
  172191   1.00000 
  172201   1.00000 
  172211   1.00000 
  172221   1.00000 
  172231   1.00000 
  172241   1.00000 
  172251   1.00000 
  172261   1.00000 
  172271   1.00000 
  172281   1.00000 
  172291   1.00000 
  172301   1.00000 
  172311   1.00000 
  172321   1.00000 
  172331   1.00000 
  172341   1.00000 
  172351   1.00000 
  172361   1.00000 
  172371   1.00000 
  172381   1.00000 
  172391   1.00000 
  172401   1.00000 
  172411   1.00000 
  172421   1.00000 
  172431   1.00000 
  172441   1.00000 
  172451   1.00000 
  172461   1.00000 
  172471   1.00000 
  172481   1.00000 
  172491   1.00000 
  172501   1.00000 
  172511   1.00000 
  172521   1.00000 
  172531   1.00000 
  172541   1.00000 
  172551   1.00000 
  172561   1.00000 
  172571   1.00000 
  172581   1.00000 
  172591   1.00000 
  172601   1.00000 
  172611   1.00000 
  172621   1.00000 
  172631   1.00000 
  172641   1.00000 
  172651   1.00000 
  172661   1.00000 
  172671   1.00000 
  172681   1.00000 
  172691   1.00000 
  172701   1.00000 
  172711   1.00000 
  172721   1.00000 
  172731   1.00000 
  172741   1.00000 
  172751   1.00000 
  172761   1.00000 
  172771   1.00000 
  172781   1.00000 
  172791   1.00000 
  172801   1.00000 
  172811   1.00000 
  172821   1.00000 
  172831   1.00000 
  172841   1.00000 
  172851   1.00000 
  172861   1.00000 
  172871   1.00000 
  172881   1.00000 
  172891   1.00000 
  172901   1.00000 
  172911   1.00000 
  172921   1.00000 
  172931   1.00000 
  172941   1.00000 
  172951   1.00000 
  172961   1.00000 
  172971   1.00000 
  172981   1.00000 
  172991   1.00000 
  173001   1.00000 
  173011   1.00000 
  173021   1.00000 
  173031   1.00000 
  173041   1.00000 
  173051   1.00000 
  173061   1.00000 
  173071   1.00000 
  173081   1.00000 
  173091   1.00000 
  173101   1.00000 
  173111   1.00000 
  173121   1.00000 
  173131   1.00000 
  173141   1.00000 
  173151   1.00000 
  173161   1.00000 
  173171   1.00000 
  173181   1.00000 
  173191   1.00000 
  173201   1.00000 
  173211   1.00000 
  173221   1.00000 
  173231   1.00000 
  173241   1.00000 
  173251   1.00000 
  173261   1.00000 
  173271   1.00000 
  173281   1.00000 
  173291   1.00000 
  173301   1.00000 
  173311   1.00000 
  173321   1.00000 
  173331   1.00000 
  173341   1.00000 
  173351   1.00000 
  173361   1.00000 
  173371   1.00000 
  173381   1.00000 
  173391   1.00000 
  173401   1.00000 
  173411   1.00000 
  173421   1.00000 
  173431   1.00000 
  173441   1.00000 
  173451   1.00000 
  173461   1.00000 
  173471   1.00000 
  173481   1.00000 
  173491   1.00000 
  173501   1.00000 
  173511   1.00000 
  173521   1.00000 
  173531   1.00000 
  173541   1.00000 
  173551   1.00000 
  173561   1.00000 
  173571   1.00000 
  173581   1.00000 
  173591   1.00000 
  173601   1.00000 
  173611   1.00000 
  173621   1.00000 
  173631   1.00000 
  173641   1.00000 
  173651   1.00000 
  173661   1.00000 
  173671   1.00000 
  173681   1.00000 
  173691   1.00000 
  173701   1.00000 
  173711   1.00000 
  173721   1.00000 
  173731   1.00000 
  173741   1.00000 
  173751   1.00000 
  173761   1.00000 
  173771   1.00000 
  173781   1.00000 
  173791   1.00000 
  173801   1.00000 
  173811   1.00000 
  173821   1.00000 
  173831   1.00000 
  173841   1.00000 
  173851   1.00000 
  173861   1.00000 
  173871   1.00000 
  173881   1.00000 
  173891   1.00000 
  173901   1.00000 
  173911   1.00000 
  173921   1.00000 
  173931   1.00000 
  173941   1.00000 
  173951   1.00000 
  173961   1.00000 
  173971   1.00000 
  173981   1.00000 
  173991   1.00000 
  174001   1.00000 
  174011   1.00000 
  174021   1.00000 
  174031   1.00000 
  174041   1.00000 
  174051   1.00000 
  174061   1.00000 
  174071   1.00000 
  174081   1.00000 
  174091   1.00000 
  174101   1.00000 
  174111   1.00000 
  174121   1.00000 
  174131   1.00000 
  174141   1.00000 
  174151   1.00000 
  174161   1.00000 
  174171   1.00000 
  174181   1.00000 
  174191   1.00000 
  174201   1.00000 
  174211   1.00000 
  174221   1.00000 
  174231   1.00000 
  174241   1.00000 
  174251   1.00000 
  174261   1.00000 
  174271   1.00000 
  174281   1.00000 
  174291   1.00000 
  174301   1.00000 
  174311   1.00000 
  174321   1.00000 
  174331   1.00000 
  174341   1.00000 
  174351   1.00000 
  174361   1.00000 
  174371   1.00000 
  174381   1.00000 
  174391   1.00000 
  174401   1.00000 
  174411   1.00000 
  174421   1.00000 
  174431   1.00000 
  174441   1.00000 
  174451   1.00000 
  174461   1.00000 
  174471   1.00000 
  174481   1.00000 
  174491   1.00000 
  174501   1.00000 
  174511   1.00000 
  174521   1.00000 
  174531   1.00000 
  174541   1.00000 
  174551   1.00000 
  174561   1.00000 
  174571   1.00000 
  174581   1.00000 
  174591   1.00000 
  174601   1.00000 
  174611   1.00000 
  174621   1.00000 
  174631   1.00000 
  174641   1.00000 
  174651   1.00000 
  174661   1.00000 
  174671   1.00000 
  174681   1.00000 
  174691   1.00000 
  174701   1.00000 
  174711   1.00000 
  174721   1.00000 
  174731   1.00000 
  174741   1.00000 
  174751   1.00000 
  174761   1.00000 
  174771   1.00000 
  174781   1.00000 
  174791   1.00000 
  174801   1.00000 
  174811   1.00000 
  174821   1.00000 
  174831   1.00000 
  174841   1.00000 
  174851   1.00000 
  174861   1.00000 
  174871   1.00000 
  174881   1.00000 
  174891   1.00000 
  174901   1.00000 
  174911   1.00000 
  174921   1.00000 
  174931   1.00000 
  174941   1.00000 
  174951   1.00000 
  174961   1.00000 
  174971   1.00000 
  174981   1.00000 
  174991   1.00000 
  175001   1.00000 
  175011   1.00000 
  175021   1.00000 
  175031   1.00000 
  175041   1.00000 
  175051   1.00000 
  175061   1.00000 
  175071   1.00000 
  175081   1.00000 
  175091   1.00000 
  175101   1.00000 
  175111   1.00000 
  175121   1.00000 
  175131   1.00000 
  175141   1.00000 
  175151   1.00000 
  175161   1.00000 
  175171   1.00000 
  175181   1.00000 
  175191   1.00000 
  175201   1.00000 
  175211   1.00000 
  175221   1.00000 
  175231   1.00000 
  175241   1.00000 
  175251   1.00000 
  175261   1.00000 
  175271   1.00000 
  175281   1.00000 
  175291   1.00000 
  175301   1.00000 
  175311   1.00000 
  175321   1.00000 
  175331   1.00000 
  175341   1.00000 
  175351   1.00000 
  175361   1.00000 
  175371   1.00000 
  175381   1.00000 
  175391   1.00000 
  175401   1.00000 
  175411   1.00000 
  175421   1.00000 
  175431   1.00000 
  175441   1.00000 
  175451   1.00000 
  175461   1.00000 
  175471   1.00000 
  175481   1.00000 
  175491   1.00000 
  175501   1.00000 
  175511   1.00000 
  175521   1.00000 
  175531   1.00000 
  175541   1.00000 
  175551   1.00000 
  175561   1.00000 
  175571   1.00000 
  175581   1.00000 
  175591   1.00000 
  175601   1.00000 
  175611   1.00000 
  175621   1.00000 
  175631   1.00000 
  175641   1.00000 
  175651   1.00000 
  175661   1.00000 
  175671   1.00000 
  175681   1.00000 
  175691   1.00000 
  175701   1.00000 
  175711   1.00000 
  175721   1.00000 
  175731   1.00000 
  175741   1.00000 
  175751   1.00000 
  175761   1.00000 
  175771   1.00000 
  175781   1.00000 
  175791   1.00000 
  175801   1.00000 
  175811   1.00000 
  175821   1.00000 
  175831   1.00000 
  175841   1.00000 
  175851   1.00000 
  175861   1.00000 
  175871   1.00000 
  175881   1.00000 
  175891   1.00000 
  175901   1.00000 
  175911   1.00000 
  175921   1.00000 
  175931   1.00000 
  175941   1.00000 
  175951   1.00000 
  175961   1.00000 
  175971   1.00000 
  175981   1.00000 
  175991   1.00000 
  176001   1.00000 
  176011   1.00000 
  176021   1.00000 
  176031   1.00000 
  176041   1.00000 
  176051   1.00000 
  176061   1.00000 
  176071   1.00000 
  176081   1.00000 
  176091   1.00000 
  176101   1.00000 
  176111   1.00000 
  176121   1.00000 
  176131   1.00000 
  176141   1.00000 
  176151   1.00000 
  176161   1.00000 
  176171   1.00000 
  176181   1.00000 
  176191   1.00000 
  176201   1.00000 
  176211   1.00000 
  176221   1.00000 
  176231   1.00000 
  176241   1.00000 
  176251   1.00000 
  176261   1.00000 
  176271   1.00000 
  176281   1.00000 
  176291   1.00000 
  176301   1.00000 
  176311   1.00000 
  176321   1.00000 
  176331   1.00000 
  176341   1.00000 
  176351   1.00000 
  176361   1.00000 
  176371   1.00000 
  176381   1.00000 
  176391   1.00000 
  176401   1.00000 
  176411   1.00000 
  176421   1.00000 
  176431   1.00000 
  176441   1.00000 
  176451   1.00000 
  176461   1.00000 
  176471   1.00000 
  176481   1.00000 
  176491   1.00000 
  176501   1.00000 
  176511   1.00000 
  176521   1.00000 
  176531   1.00000 
  176541   1.00000 
  176551   1.00000 
  176561   1.00000 
  176571   1.00000 
  176581   1.00000 
  176591   1.00000 
  176601   1.00000 
  176611   1.00000 
  176621   1.00000 
  176631   1.00000 
  176641   1.00000 
  176651   1.00000 
  176661   1.00000 
  176671   1.00000 
  176681   1.00000 
  176691   1.00000 
  176701   1.00000 
  176711   1.00000 
  176721   1.00000 
  176731   1.00000 
  176741   1.00000 
  176751   1.00000 
  176761   1.00000 
  176771   1.00000 
  176781   1.00000 
  176791   1.00000 
  176801   1.00000 
  176811   1.00000 
  176821   1.00000 
  176831   1.00000 
  176841   1.00000 
  176851   1.00000 
  176861   1.00000 
  176871   1.00000 
  176881   1.00000 
  176891   1.00000 
  176901   1.00000 
  176911   1.00000 
  176921   1.00000 
  176931   1.00000 
  176941   1.00000 
  176951   1.00000 
  176961   1.00000 
  176971   1.00000 
  176981   1.00000 
  176991   1.00000 
  177001   1.00000 
  177011   1.00000 
  177021   1.00000 
  177031   1.00000 
  177041   1.00000 
  177051   1.00000 
  177061   1.00000 
  177071   1.00000 
  177081   1.00000 
  177091   1.00000 
  177101   1.00000 
  177111   1.00000 
  177121   1.00000 
  177131   1.00000 
  177141   1.00000 
  177151   1.00000 
  177161   1.00000 
  177171   1.00000 
  177181   1.00000 
  177191   1.00000 
  177201   1.00000 
  177211   1.00000 
  177221   1.00000 
  177231   1.00000 
  177241   1.00000 
  177251   1.00000 
  177261   1.00000 
  177271   1.00000 
  177281   1.00000 
  177291   1.00000 
  177301   1.00000 
  177311   1.00000 
  177321   1.00000 
  177331   1.00000 
  177341   1.00000 
  177351   1.00000 
  177361   1.00000 
  177371   1.00000 
  177381   1.00000 
  177391   1.00000 
  177401   1.00000 
  177411   1.00000 
  177421   1.00000 
  177431   1.00000 
  177441   1.00000 
  177451   1.00000 
  177461   1.00000 
  177471   1.00000 
  177481   1.00000 
  177491   1.00000 
  177501   1.00000 
  177511   1.00000 
  177521   1.00000 
  177531   1.00000 
  177541   1.00000 
  177551   1.00000 
  177561   1.00000 
  177571   1.00000 
  177581   1.00000 
  177591   1.00000 
  177601   1.00000 
  177611   1.00000 
  177621   1.00000 
  177631   1.00000 
  177641   1.00000 
  177651   1.00000 
  177661   1.00000 
  177671   1.00000 
  177681   1.00000 
  177691   1.00000 
  177701   1.00000 
  177711   1.00000 
  177721   1.00000 
  177731   1.00000 
  177741   1.00000 
  177751   1.00000 
  177761   1.00000 
  177771   1.00000 
  177781   1.00000 
  177791   1.00000 
  177801   1.00000 
  177811   1.00000 
  177821   1.00000 
  177831   1.00000 
  177841   1.00000 
  177851   1.00000 
  177861   1.00000 
  177871   1.00000 
  177881   1.00000 
  177891   1.00000 
  177901   1.00000 
  177911   1.00000 
  177921   1.00000 
  177931   1.00000 
  177941   1.00000 
  177951   1.00000 
  177961   1.00000 
  177971   1.00000 
  177981   1.00000 
  177991   1.00000 
  178001   1.00000 
  178011   1.00000 
  178021   1.00000 
  178031   1.00000 
  178041   1.00000 
  178051   1.00000 
  178061   1.00000 
  178071   1.00000 
  178081   1.00000 
  178091   1.00000 
  178101   1.00000 
  178111   1.00000 
  178121   1.00000 
  178131   1.00000 
  178141   1.00000 
  178151   1.00000 
  178161   1.00000 
  178171   1.00000 
  178181   1.00000 
  178191   1.00000 
  178201   1.00000 
  178211   1.00000 
  178221   1.00000 
  178231   1.00000 
  178241   1.00000 
  178251   1.00000 
  178261   1.00000 
  178271   1.00000 
  178281   1.00000 
  178291   1.00000 
  178301   1.00000 
  178311   1.00000 
  178321   1.00000 
  178331   1.00000 
  178341   1.00000 
  178351   1.00000 
  178361   1.00000 
  178371   1.00000 
  178381   1.00000 
  178391   1.00000 
  178401   1.00000 
  178411   1.00000 
  178421   1.00000 
  178431   1.00000 
  178441   1.00000 
  178451   1.00000 
  178461   1.00000 
  178471   1.00000 
  178481   1.00000 
  178491   1.00000 
  178501   1.00000 
  178511   1.00000 
  178521   1.00000 
  178531   1.00000 
  178541   1.00000 
  178551   1.00000 
  178561   1.00000 
  178571   1.00000 
  178581   1.00000 
  178591   1.00000 
  178601   1.00000 
  178611   1.00000 
  178621   1.00000 
  178631   1.00000 
  178641   1.00000 
  178651   1.00000 
  178661   1.00000 
  178671   1.00000 
  178681   1.00000 
  178691   1.00000 
  178701   1.00000 
  178711   1.00000 
  178721   1.00000 
  178731   1.00000 
  178741   1.00000 
  178751   1.00000 
  178761   1.00000 
  178771   1.00000 
  178781   1.00000 
  178791   1.00000 
  178801   1.00000 
  178811   1.00000 
  178821   1.00000 
  178831   1.00000 
  178841   1.00000 
  178851   1.00000 
  178861   1.00000 
  178871   1.00000 
  178881   1.00000 
  178891   1.00000 
  178901   1.00000 
  178911   1.00000 
  178921   1.00000 
  178931   1.00000 
  178941   1.00000 
  178951   1.00000 
  178961   1.00000 
  178971   1.00000 
  178981   1.00000 
  178991   1.00000 
  179001   1.00000 
  179011   1.00000 
  179021   1.00000 
  179031   1.00000 
  179041   1.00000 
  179051   1.00000 
  179061   1.00000 
  179071   1.00000 
  179081   1.00000 
  179091   1.00000 
  179101   1.00000 
  179111   1.00000 
  179121   1.00000 
  179131   1.00000 
  179141   1.00000 
  179151   1.00000 
  179161   1.00000 
  179171   1.00000 
  179181   1.00000 
  179191   1.00000 
  179201   1.00000 
  179211   1.00000 
  179221   1.00000 
  179231   1.00000 
  179241   1.00000 
  179251   1.00000 
  179261   1.00000 
  179271   1.00000 
  179281   1.00000 
  179291   1.00000 
  179301   1.00000 
  179311   1.00000 
  179321   1.00000 
  179331   1.00000 
  179341   1.00000 
  179351   1.00000 
  179361   1.00000 
  179371   1.00000 
  179381   1.00000 
  179391   1.00000 
  179401   1.00000 
  179411   1.00000 
  179421   1.00000 
  179431   1.00000 
  179441   1.00000 
  179451   1.00000 
  179461   1.00000 
  179471   1.00000 
  179481   1.00000 
  179491   1.00000 
  179501   1.00000 
  179511   1.00000 
  179521   1.00000 
  179531   1.00000 
  179541   1.00000 
  179551   1.00000 
  179561   1.00000 
  179571   1.00000 
  179581   1.00000 
  179591   1.00000 
  179601   1.00000 
  179611   1.00000 
  179621   1.00000 
  179631   1.00000 
  179641   1.00000 
  179651   1.00000 
  179661   1.00000 
  179671   1.00000 
  179681   1.00000 
  179691   1.00000 
  179701   1.00000 
  179711   1.00000 
  179721   1.00000 
  179731   1.00000 
  179741   1.00000 
  179751   1.00000 
  179761   1.00000 
  179771   1.00000 
  179781   1.00000 
  179791   1.00000 
  179801   1.00000 
  179811   1.00000 
  179821   1.00000 
  179831   1.00000 
  179841   1.00000 
  179851   1.00000 
  179861   1.00000 
  179871   1.00000 
  179881   1.00000 
  179891   1.00000 
  179901   1.00000 
  179911   1.00000 
  179921   1.00000 
  179931   1.00000 
  179941   1.00000 
  179951   1.00000 
  179961   1.00000 
  179971   1.00000 
  179981   1.00000 
  179991   1.00000 
  180001   1.00000 
  180011   1.00000 
  180021   1.00000 
  180031   1.00000 
  180041   1.00000 
  180051   1.00000 
  180061   1.00000 
  180071   1.00000 
  180081   1.00000 
  180091   1.00000 
  180101   1.00000 
  180111   1.00000 
  180121   1.00000 
  180131   1.00000 
  180141   1.00000 
  180151   1.00000 
  180161   1.00000 
  180171   1.00000 
  180181   1.00000 
  180191   1.00000 
  180201   1.00000 
  180211   1.00000 
  180221   1.00000 
  180231   1.00000 
  180241   1.00000 
  180251   1.00000 
  180261   1.00000 
  180271   1.00000 
  180281   1.00000 
  180291   1.00000 
  180301   1.00000 
  180311   1.00000 
  180321   1.00000 
  180331   1.00000 
  180341   1.00000 
  180351   1.00000 
  180361   1.00000 
  180371   1.00000 
  180381   1.00000 
  180391   1.00000 
  180401   1.00000 
  180411   1.00000 
  180421   1.00000 
  180431   1.00000 
  180441   1.00000 
  180451   1.00000 
  180461   1.00000 
  180471   1.00000 
  180481   1.00000 
  180491   1.00000 
  180501   1.00000 
  180511   1.00000 
  180521   1.00000 
  180531   1.00000 
  180541   1.00000 
  180551   1.00000 
  180561   1.00000 
  180571   1.00000 
  180581   1.00000 
  180591   1.00000 
  180601   1.00000 
  180611   1.00000 
  180621   1.00000 
  180631   1.00000 
  180641   1.00000 
  180651   1.00000 
  180661   1.00000 
  180671   1.00000 
  180681   1.00000 
  180691   1.00000 
  180701   1.00000 
  180711   1.00000 
  180721   1.00000 
  180731   1.00000 
  180741   1.00000 
  180751   1.00000 
  180761   1.00000 
  180771   1.00000 
  180781   1.00000 
  180791   1.00000 
  180801   1.00000 
  180811   1.00000 
  180821   1.00000 
  180831   1.00000 
  180841   1.00000 
  180851   1.00000 
  180861   1.00000 
  180871   1.00000 
  180881   1.00000 
  180891   1.00000 
  180901   1.00000 
  180911   1.00000 
  180921   1.00000 
  180931   1.00000 
  180941   1.00000 
  180951   1.00000 
  180961   1.00000 
  180971   1.00000 
  180981   1.00000 
  180991   1.00000 
  181001   1.00000 
  181011   1.00000 
  181021   1.00000 
  181031   1.00000 
  181041   1.00000 
  181051   1.00000 
  181061   1.00000 
  181071   1.00000 
  181081   1.00000 
  181091   1.00000 
  181101   1.00000 
  181111   1.00000 
  181121   1.00000 
  181131   1.00000 
  181141   1.00000 
  181151   1.00000 
  181161   1.00000 
  181171   1.00000 
  181181   1.00000 
  181191   1.00000 
  181201   1.00000 
  181211   1.00000 
  181221   1.00000 
  181231   1.00000 
  181241   1.00000 
  181251   1.00000 
  181261   1.00000 
  181271   1.00000 
  181281   1.00000 
  181291   1.00000 
  181301   1.00000 
  181311   1.00000 
  181321   1.00000 
  181331   1.00000 
  181341   1.00000 
  181351   1.00000 
  181361   1.00000 
  181371   1.00000 
  181381   1.00000 
  181391   1.00000 
  181401   1.00000 
  181411   1.00000 
  181421   1.00000 
  181431   1.00000 
  181441   1.00000 
  181451   1.00000 
  181461   1.00000 
  181471   1.00000 
  181481   1.00000 
  181491   1.00000 
  181501   1.00000 
  181511   1.00000 
  181521   1.00000 
  181531   1.00000 
  181541   1.00000 
  181551   1.00000 
  181561   1.00000 
  181571   1.00000 
  181581   1.00000 
  181591   1.00000 
  181601   1.00000 
  181611   1.00000 
  181621   1.00000 
  181631   1.00000 
  181641   1.00000 
  181651   1.00000 
  181661   1.00000 
  181671   1.00000 
  181681   1.00000 
  181691   1.00000 
  181701   1.00000 
  181711   1.00000 
  181721   1.00000 
  181731   1.00000 
  181741   1.00000 
  181751   1.00000 
  181761   1.00000 
  181771   1.00000 
  181781   1.00000 
  181791   1.00000 
  181801   1.00000 
  181811   1.00000 
  181821   1.00000 
  181831   1.00000 
  181841   1.00000 
  181851   1.00000 
  181861   1.00000 
  181871   1.00000 
  181881   1.00000 
  181891   1.00000 
  181901   1.00000 
  181911   1.00000 
  181921   1.00000 
  181931   1.00000 
  181941   1.00000 
  181951   1.00000 
  181961   1.00000 
  181971   1.00000 
  181981   1.00000 
  181991   1.00000 
  182001   1.00000 
  182011   1.00000 
  182021   1.00000 
  182031   1.00000 
  182041   1.00000 
  182051   1.00000 
  182061   1.00000 
  182071   1.00000 
  182081   1.00000 
  182091   1.00000 
  182101   1.00000 
  182111   1.00000 
  182121   1.00000 
  182131   1.00000 
  182141   1.00000 
  182151   1.00000 
  182161   1.00000 
  182171   1.00000 
  182181   1.00000 
  182191   1.00000 
  182201   1.00000 
  182211   1.00000 
  182221   1.00000 
  182231   1.00000 
  182241   1.00000 
  182251   1.00000 
  182261   1.00000 
  182271   1.00000 
  182281   1.00000 
  182291   1.00000 
  182301   1.00000 
  182311   1.00000 
  182321   1.00000 
  182331   1.00000 
  182341   1.00000 
  182351   1.00000 
  182361   1.00000 
  182371   1.00000 
  182381   1.00000 
  182391   1.00000 
  182401   1.00000 
  182411   1.00000 
  182421   1.00000 
  182431   1.00000 
  182441   1.00000 
  182451   1.00000 
  182461   1.00000 
  182471   1.00000 
  182481   1.00000 
  182491   1.00000 
  182501   1.00000 
  182511   1.00000 
  182521   1.00000 
  182531   1.00000 
  182541   1.00000 
  182551   1.00000 
  182561   1.00000 
  182571   1.00000 
  182581   1.00000 
  182591   1.00000 
  182601   1.00000 
  182611   1.00000 
  182621   1.00000 
  182631   1.00000 
  182641   1.00000 
  182651   1.00000 
  182661   1.00000 
  182671   1.00000 
  182681   1.00000 
  182691   1.00000 
  182701   1.00000 
  182711   1.00000 
  182721   1.00000 
  182731   1.00000 
  182741   1.00000 
  182751   1.00000 
  182761   1.00000 
  182771   1.00000 
  182781   1.00000 
  182791   1.00000 
  182801   1.00000 
  182811   1.00000 
  182821   1.00000 
  182831   1.00000 
  182841   1.00000 
  182851   1.00000 
  182861   1.00000 
  182871   1.00000 
  182881   1.00000 
  182891   1.00000 
  182901   1.00000 
  182911   1.00000 
  182921   1.00000 
  182931   1.00000 
  182941   1.00000 
  182951   1.00000 
  182961   1.00000 
  182971   1.00000 
  182981   1.00000 
  182991   1.00000 
  183001   1.00000 
  183011   1.00000 
  183021   1.00000 
  183031   1.00000 
  183041   1.00000 
  183051   1.00000 
  183061   1.00000 
  183071   1.00000 
  183081   1.00000 
  183091   1.00000 
  183101   1.00000 
  183111   1.00000 
  183121   1.00000 
  183131   1.00000 
  183141   1.00000 
  183151   1.00000 
  183161   1.00000 
  183171   1.00000 
  183181   1.00000 
  183191   1.00000 
  183201   1.00000 
  183211   1.00000 
  183221   1.00000 
  183231   1.00000 
  183241   1.00000 
  183251   1.00000 
  183261   1.00000 
  183271   1.00000 
  183281   1.00000 
  183291   1.00000 
  183301   1.00000 
  183311   1.00000 
  183321   1.00000 
  183331   1.00000 
  183341   1.00000 
  183351   1.00000 
  183361   1.00000 
  183371   1.00000 
  183381   1.00000 
  183391   1.00000 
  183401   1.00000 
  183411   1.00000 
  183421   1.00000 
  183431   1.00000 
  183441   1.00000 
  183451   1.00000 
  183461   1.00000 
  183471   1.00000 
  183481   1.00000 
  183491   1.00000 
  183501   1.00000 
  183511   1.00000 
  183521   1.00000 
  183531   1.00000 
  183541   1.00000 
  183551   1.00000 
  183561   1.00000 
  183571   1.00000 
  183581   1.00000 
  183591   1.00000 
  183601   1.00000 
  183611   1.00000 
  183621   1.00000 
  183631   1.00000 
  183641   1.00000 
  183651   1.00000 
  183661   1.00000 
  183671   1.00000 
  183681   1.00000 
  183691   1.00000 
  183701   1.00000 
  183711   1.00000 
  183721   1.00000 
  183731   1.00000 
  183741   1.00000 
  183751   1.00000 
  183761   1.00000 
  183771   1.00000 
  183781   1.00000 
  183791   1.00000 
  183801   1.00000 
  183811   1.00000 
  183821   1.00000 
  183831   1.00000 
  183841   1.00000 
  183851   1.00000 
  183861   1.00000 
  183871   1.00000 
  183881   1.00000 
  183891   1.00000 
  183901   1.00000 
  183911   1.00000 
  183921   1.00000 
  183931   1.00000 
  183941   1.00000 
  183951   1.00000 
  183961   1.00000 
  183971   1.00000 
  183981   1.00000 
  183991   1.00000 
  184001   1.00000 
  184011   1.00000 
  184021   1.00000 
  184031   1.00000 
  184041   1.00000 
  184051   1.00000 
  184061   1.00000 
  184071   1.00000 
  184081   1.00000 
  184091   1.00000 
  184101   1.00000 
  184111   1.00000 
  184121   1.00000 
  184131   1.00000 
  184141   1.00000 
  184151   1.00000 
  184161   1.00000 
  184171   1.00000 
  184181   1.00000 
  184191   1.00000 
  184201   1.00000 
  184211   1.00000 
  184221   1.00000 
  184231   1.00000 
  184241   1.00000 
  184251   1.00000 
  184261   1.00000 
  184271   1.00000 
  184281   1.00000 
  184291   1.00000 
  184301   1.00000 
  184311   1.00000 
  184321   1.00000 
  184331   1.00000 
  184341   1.00000 
  184351   1.00000 
  184361   1.00000 
  184371   1.00000 
  184381   1.00000 
  184391   1.00000 
  184401   1.00000 
  184411   1.00000 
  184421   1.00000 
  184431   1.00000 
  184441   1.00000 
  184451   1.00000 
  184461   1.00000 
  184471   1.00000 
  184481   1.00000 
  184491   1.00000 
  184501   1.00000 
  184511   1.00000 
  184521   1.00000 
  184531   1.00000 
  184541   1.00000 
  184551   1.00000 
  184561   1.00000 
  184571   1.00000 
  184581   1.00000 
  184591   1.00000 
  184601   1.00000 
  184611   1.00000 
  184621   1.00000 
  184631   1.00000 
  184641   1.00000 
  184651   1.00000 
  184661   1.00000 
  184671   1.00000 
  184681   1.00000 
  184691   1.00000 
  184701   1.00000 
  184711   1.00000 
  184721   1.00000 
  184731   1.00000 
  184741   1.00000 
  184751   1.00000 
  184761   1.00000 
  184771   1.00000 
  184781   1.00000 
  184791   1.00000 
  184801   1.00000 
  184811   1.00000 
  184821   1.00000 
  184831   1.00000 
  184841   1.00000 
  184851   1.00000 
  184861   1.00000 
  184871   1.00000 
  184881   1.00000 
  184891   1.00000 
  184901   1.00000 
  184911   1.00000 
  184921   1.00000 
  184931   1.00000 
  184941   1.00000 
  184951   1.00000 
  184961   1.00000 
  184971   1.00000 
  184981   1.00000 
  184991   1.00000 
  185001   1.00000 
  185011   1.00000 
  185021   1.00000 
  185031   1.00000 
  185041   1.00000 
  185051   1.00000 
  185061   1.00000 
  185071   1.00000 
  185081   1.00000 
  185091   1.00000 
  185101   1.00000 
  185111   1.00000 
  185121   1.00000 
  185131   1.00000 
  185141   1.00000 
  185151   1.00000 
  185161   1.00000 
  185171   1.00000 
  185181   1.00000 
  185191   1.00000 
  185201   1.00000 
  185211   1.00000 
  185221   1.00000 
  185231   1.00000 
  185241   1.00000 
  185251   1.00000 
  185261   1.00000 
  185271   1.00000 
  185281   1.00000 
  185291   1.00000 
  185301   1.00000 
  185311   1.00000 
  185321   1.00000 
  185331   1.00000 
  185341   1.00000 
  185351   1.00000 
  185361   1.00000 
  185371   1.00000 
  185381   1.00000 
  185391   1.00000 
  185401   1.00000 
  185411   1.00000 
  185421   1.00000 
  185431   1.00000 
  185441   1.00000 
  185451   1.00000 
  185461   1.00000 
  185471   1.00000 
  185481   1.00000 
  185491   1.00000 
  185501   1.00000 
  185511   1.00000 
  185521   1.00000 
  185531   1.00000 
  185541   1.00000 
  185551   1.00000 
  185561   1.00000 
  185571   1.00000 
  185581   1.00000 
  185591   1.00000 
  185601   1.00000 
  185611   1.00000 
  185621   1.00000 
  185631   1.00000 
  185641   1.00000 
  185651   1.00000 
  185661   1.00000 
  185671   1.00000 
  185681   1.00000 
  185691   1.00000 
  185701   1.00000 
  185711   1.00000 
  185721   1.00000 
  185731   1.00000 
  185741   1.00000 
  185751   1.00000 
  185761   1.00000 
  185771   1.00000 
  185781   1.00000 
  185791   1.00000 
  185801   1.00000 
  185811   1.00000 
  185821   1.00000 
  185831   1.00000 
  185841   1.00000 
  185851   1.00000 
  185861   1.00000 
  185871   1.00000 
  185881   1.00000 
  185891   1.00000 
  185901   1.00000 
  185911   1.00000 
  185921   1.00000 
  185931   1.00000 
  185941   1.00000 
  185951   1.00000 
  185961   1.00000 
  185971   1.00000 
  185981   1.00000 
  185991   1.00000 
  186001   1.00000 
  186011   1.00000 
  186021   1.00000 
  186031   1.00000 
  186041   1.00000 
  186051   1.00000 
  186061   1.00000 
  186071   1.00000 
  186081   1.00000 
  186091   1.00000 
  186101   1.00000 
  186111   1.00000 
  186121   1.00000 
  186131   1.00000 
  186141   1.00000 
  186151   1.00000 
  186161   1.00000 
  186171   1.00000 
  186181   1.00000 
  186191   1.00000 
  186201   1.00000 
  186211   1.00000 
  186221   1.00000 
  186231   1.00000 
  186241   1.00000 
  186251   1.00000 
  186261   1.00000 
  186271   1.00000 
  186281   1.00000 
  186291   1.00000 
  186301   1.00000 
  186311   1.00000 
  186321   1.00000 
  186331   1.00000 
  186341   1.00000 
  186351   1.00000 
  186361   1.00000 
  186371   1.00000 
  186381   1.00000 
  186391   1.00000 
  186401   1.00000 
  186411   1.00000 
  186421   1.00000 
  186431   1.00000 
  186441   1.00000 
  186451   1.00000 
  186461   1.00000 
  186471   1.00000 
  186481   1.00000 
  186491   1.00000 
  186501   1.00000 
  186511   1.00000 
  186521   1.00000 
  186531   1.00000 
  186541   1.00000 
  186551   1.00000 
  186561   1.00000 
  186571   1.00000 
  186581   1.00000 
  186591   1.00000 
  186601   1.00000 
  186611   1.00000 
  186621   1.00000 
  186631   1.00000 
  186641   1.00000 
  186651   1.00000 
  186661   1.00000 
  186671   1.00000 
  186681   1.00000 
  186691   1.00000 
  186701   1.00000 
  186711   1.00000 
  186721   1.00000 
  186731   1.00000 
  186741   1.00000 
  186751   1.00000 
  186761   1.00000 
  186771   1.00000 
  186781   1.00000 
  186791   1.00000 
  186801   1.00000 
  186811   1.00000 
  186821   1.00000 
  186831   1.00000 
  186841   1.00000 
  186851   1.00000 
  186861   1.00000 
  186871   1.00000 
  186881   1.00000 
  186891   1.00000 
  186901   1.00000 
  186911   1.00000 
  186921   1.00000 
  186931   1.00000 
  186941   1.00000 
  186951   1.00000 
  186961   1.00000 
  186971   1.00000 
  186981   1.00000 
  186991   1.00000 
  187001   1.00000 
  187011   1.00000 
  187021   1.00000 
  187031   1.00000 
  187041   1.00000 
  187051   1.00000 
  187061   1.00000 
  187071   1.00000 
  187081   1.00000 
  187091   1.00000 
  187101   1.00000 
  187111   1.00000 
  187121   1.00000 
  187131   1.00000 
  187141   1.00000 
  187151   1.00000 
  187161   1.00000 
  187171   1.00000 
  187181   1.00000 
  187191   1.00000 
  187201   1.00000 
  187211   1.00000 
  187221   1.00000 
  187231   1.00000 
  187241   1.00000 
  187251   1.00000 
  187261   1.00000 
  187271   1.00000 
  187281   1.00000 
  187291   1.00000 
  187301   1.00000 
  187311   1.00000 
  187321   1.00000 
  187331   1.00000 
  187341   1.00000 
  187351   1.00000 
  187361   1.00000 
  187371   1.00000 
  187381   1.00000 
  187391   1.00000 
  187401   1.00000 
  187411   1.00000 
  187421   1.00000 
  187431   1.00000 
  187441   1.00000 
  187451   1.00000 
  187461   1.00000 
  187471   1.00000 
  187481   1.00000 
  187491   1.00000 
  187501   1.00000 
  187511   1.00000 
  187521   1.00000 
  187531   1.00000 
  187541   1.00000 
  187551   1.00000 
  187561   1.00000 
  187571   1.00000 
  187581   1.00000 
  187591   1.00000 
  187601   1.00000 
  187611   1.00000 
  187621   1.00000 
  187631   1.00000 
  187641   1.00000 
  187651   1.00000 
  187661   1.00000 
  187671   1.00000 
  187681   1.00000 
  187691   1.00000 
  187701   1.00000 
  187711   1.00000 
  187721   1.00000 
  187731   1.00000 
  187741   1.00000 
  187751   1.00000 
  187761   1.00000 
  187771   1.00000 
  187781   1.00000 
  187791   1.00000 
  187801   1.00000 
  187811   1.00000 
  187821   1.00000 
  187831   1.00000 
  187841   1.00000 
  187851   1.00000 
  187861   1.00000 
  187871   1.00000 
  187881   1.00000 
  187891   1.00000 
  187901   1.00000 
  187911   1.00000 
  187921   1.00000 
  187931   1.00000 
  187941   1.00000 
  187951   1.00000 
  187961   1.00000 
  187971   1.00000 
  187981   1.00000 
  187991   1.00000 
  188001   1.00000 
  188011   1.00000 
  188021   1.00000 
  188031   1.00000 
  188041   1.00000 
  188051   1.00000 
  188061   1.00000 
  188071   1.00000 
  188081   1.00000 
  188091   1.00000 
  188101   1.00000 
  188111   1.00000 
  188121   1.00000 
  188131   1.00000 
  188141   1.00000 
  188151   1.00000 
  188161   1.00000 
  188171   1.00000 
  188181   1.00000 
  188191   1.00000 
  188201   1.00000 
  188211   1.00000 
  188221   1.00000 
  188231   1.00000 
  188241   1.00000 
  188251   1.00000 
  188261   1.00000 
  188271   1.00000 
  188281   1.00000 
  188291   1.00000 
  188301   1.00000 
  188311   1.00000 
  188321   1.00000 
  188331   1.00000 
  188341   1.00000 
  188351   1.00000 
  188361   1.00000 
  188371   1.00000 
  188381   1.00000 
  188391   1.00000 
  188401   1.00000 
  188411   1.00000 
  188421   1.00000 
  188431   1.00000 
  188441   1.00000 
  188451   1.00000 
  188461   1.00000 
  188471   1.00000 
  188481   1.00000 
  188491   1.00000 
  188501   1.00000 
  188511   1.00000 
  188521   1.00000 
  188531   1.00000 
  188541   1.00000 
  188551   1.00000 
  188561   1.00000 
  188571   1.00000 
  188581   1.00000 
  188591   1.00000 
  188601   1.00000 
  188611   1.00000 
  188621   1.00000 
  188631   1.00000 
  188641   1.00000 
  188651   1.00000 
  188661   1.00000 
  188671   1.00000 
  188681   1.00000 
  188691   1.00000 
  188701   1.00000 
  188711   1.00000 
  188721   1.00000 
  188731   1.00000 
  188741   1.00000 
  188751   1.00000 
  188761   1.00000 
  188771   1.00000 
  188781   1.00000 
  188791   1.00000 
  188801   1.00000 
  188811   1.00000 
  188821   1.00000 
  188831   1.00000 
  188841   1.00000 
  188851   1.00000 
  188861   1.00000 
  188871   1.00000 
  188881   1.00000 
  188891   1.00000 
  188901   1.00000 
  188911   1.00000 
  188921   1.00000 
  188931   1.00000 
  188941   1.00000 
  188951   1.00000 
  188961   1.00000 
  188971   1.00000 
  188981   1.00000 
  188991   1.00000 
  189001   1.00000 
  189011   1.00000 
  189021   1.00000 
  189031   1.00000 
  189041   1.00000 
  189051   1.00000 
  189061   1.00000 
  189071   1.00000 
  189081   1.00000 
  189091   1.00000 
  189101   1.00000 
  189111   1.00000 
  189121   1.00000 
  189131   1.00000 
  189141   1.00000 
  189151   1.00000 
  189161   1.00000 
  189171   1.00000 
  189181   1.00000 
  189191   1.00000 
  189201   1.00000 
  189211   1.00000 
  189221   1.00000 
  189231   1.00000 
  189241   1.00000 
  189251   1.00000 
  189261   1.00000 
  189271   1.00000 
  189281   1.00000 
  189291   1.00000 
  189301   1.00000 
  189311   1.00000 
  189321   1.00000 
  189331   1.00000 
  189341   1.00000 
  189351   1.00000 
  189361   1.00000 
  189371   1.00000 
  189381   1.00000 
  189391   1.00000 
  189401   1.00000 
  189411   1.00000 
  189421   1.00000 
  189431   1.00000 
  189441   1.00000 
  189451   1.00000 
  189461   1.00000 
  189471   1.00000 
  189481   1.00000 
  189491   1.00000 
  189501   1.00000 
  189511   1.00000 
  189521   1.00000 
  189531   1.00000 
  189541   1.00000 
  189551   1.00000 
  189561   1.00000 
  189571   1.00000 
  189581   1.00000 
  189591   1.00000 
  189601   1.00000 
  189611   1.00000 
  189621   1.00000 
  189631   1.00000 
  189641   1.00000 
  189651   1.00000 
  189661   1.00000 
  189671   1.00000 
  189681   1.00000 
  189691   1.00000 
  189701   1.00000 
  189711   1.00000 
  189721   1.00000 
  189731   1.00000 
  189741   1.00000 
  189751   1.00000 
  189761   1.00000 
  189771   1.00000 
  189781   1.00000 
  189791   1.00000 
  189801   1.00000 
  189811   1.00000 
  189821   1.00000 
  189831   1.00000 
  189841   1.00000 
  189851   1.00000 
  189861   1.00000 
  189871   1.00000 
  189881   1.00000 
  189891   1.00000 
  189901   1.00000 
  189911   1.00000 
  189921   1.00000 
  189931   1.00000 
  189941   1.00000 
  189951   1.00000 
  189961   1.00000 
  189971   1.00000 
  189981   1.00000 
  189991   1.00000 
  190001   1.00000 
  190011   1.00000 
  190021   1.00000 
  190031   1.00000 
  190041   1.00000 
  190051   1.00000 
  190061   1.00000 
  190071   1.00000 
  190081   1.00000 
  190091   1.00000 
  190101   1.00000 
  190111   1.00000 
  190121   1.00000 
  190131   1.00000 
  190141   1.00000 
  190151   1.00000 
  190161   1.00000 
  190171   1.00000 
  190181   1.00000 
  190191   1.00000 
  190201   1.00000 
  190211   1.00000 
  190221   1.00000 
  190231   1.00000 
  190241   1.00000 
  190251   1.00000 
  190261   1.00000 
  190271   1.00000 
  190281   1.00000 
  190291   1.00000 
  190301   1.00000 
  190311   1.00000 
  190321   1.00000 
  190331   1.00000 
  190341   1.00000 
  190351   1.00000 
  190361   1.00000 
  190371   1.00000 
  190381   1.00000 
  190391   1.00000 
  190401   1.00000 
  190411   1.00000 
  190421   1.00000 
  190431   1.00000 
  190441   1.00000 
  190451   1.00000 
  190461   1.00000 
  190471   1.00000 
  190481   1.00000 
  190491   1.00000 
  190501   1.00000 
  190511   1.00000 
  190521   1.00000 
  190531   1.00000 
  190541   1.00000 
  190551   1.00000 
  190561   1.00000 
  190571   1.00000 
  190581   1.00000 
  190591   1.00000 
  190601   1.00000 
  190611   1.00000 
  190621   1.00000 
  190631   1.00000 
  190641   1.00000 
  190651   1.00000 
  190661   1.00000 
  190671   1.00000 
  190681   1.00000 
  190691   1.00000 
  190701   1.00000 
  190711   1.00000 
  190721   1.00000 
  190731   1.00000 
  190741   1.00000 
  190751   1.00000 
  190761   1.00000 
  190771   1.00000 
  190781   1.00000 
  190791   1.00000 
  190801   1.00000 
  190811   1.00000 
  190821   1.00000 
  190831   1.00000 
  190841   1.00000 
  190851   1.00000 
  190861   1.00000 
  190871   1.00000 
  190881   1.00000 
  190891   1.00000 
  190901   1.00000 
  190911   1.00000 
  190921   1.00000 
  190931   1.00000 
  190941   1.00000 
  190951   1.00000 
  190961   1.00000 
  190971   1.00000 
  190981   1.00000 
  190991   1.00000 
  191001   1.00000 
  191011   1.00000 
  191021   1.00000 
  191031   1.00000 
  191041   1.00000 
  191051   1.00000 
  191061   1.00000 
  191071   1.00000 
  191081   1.00000 
  191091   1.00000 
  191101   1.00000 
  191111   1.00000 
  191121   1.00000 
  191131   1.00000 
  191141   1.00000 
  191151   1.00000 
  191161   1.00000 
  191171   1.00000 
  191181   1.00000 
  191191   1.00000 
  191201   1.00000 
  191211   1.00000 
  191221   1.00000 
  191231   1.00000 
  191241   1.00000 
  191251   1.00000 
  191261   1.00000 
  191271   1.00000 
  191281   1.00000 
  191291   1.00000 
  191301   1.00000 
  191311   1.00000 
  191321   1.00000 
  191331   1.00000 
  191341   1.00000 
  191351   1.00000 
  191361   1.00000 
  191371   1.00000 
  191381   1.00000 
  191391   1.00000 
  191401   1.00000 
  191411   1.00000 
  191421   1.00000 
  191431   1.00000 
  191441   1.00000 
  191451   1.00000 
  191461   1.00000 
  191471   1.00000 
  191481   1.00000 
  191491   1.00000 
  191501   1.00000 
  191511   1.00000 
  191521   1.00000 
  191531   1.00000 
  191541   1.00000 
  191551   1.00000 
  191561   1.00000 
  191571   1.00000 
  191581   1.00000 
  191591   1.00000 
  191601   1.00000 
  191611   1.00000 
  191621   1.00000 
  191631   1.00000 
  191641   1.00000 
  191651   1.00000 
  191661   1.00000 
  191671   1.00000 
  191681   1.00000 
  191691   1.00000 
  191701   1.00000 
  191711   1.00000 
  191721   1.00000 
  191731   1.00000 
  191741   1.00000 
  191751   1.00000 
  191761   1.00000 
  191771   1.00000 
  191781   1.00000 
  191791   1.00000 
  191801   1.00000 
  191811   1.00000 
  191821   1.00000 
  191831   1.00000 
  191841   1.00000 
  191851   1.00000 
  191861   1.00000 
  191871   1.00000 
  191881   1.00000 
  191891   1.00000 
  191901   1.00000 
  191911   1.00000 
  191921   1.00000 
  191931   1.00000 
  191941   1.00000 
  191951   1.00000 
  191961   1.00000 
  191971   1.00000 
  191981   1.00000 
  191991   1.00000 
  192001   1.00000 
  192011   1.00000 
  192021   1.00000 
  192031   1.00000 
  192041   1.00000 
  192051   1.00000 
  192061   1.00000 
  192071   1.00000 
  192081   1.00000 
  192091   1.00000 
  192101   1.00000 
  192111   1.00000 
  192121   1.00000 
  192131   1.00000 
  192141   1.00000 
  192151   1.00000 
  192161   1.00000 
  192171   1.00000 
  192181   1.00000 
  192191   1.00000 
  192201   1.00000 
  192211   1.00000 
  192221   1.00000 
  192231   1.00000 
  192241   1.00000 
  192251   1.00000 
  192261   1.00000 
  192271   1.00000 
  192281   1.00000 
  192291   1.00000 
  192301   1.00000 
  192311   1.00000 
  192321   1.00000 
  192331   1.00000 
  192341   1.00000 
  192351   1.00000 
  192361   1.00000 
  192371   1.00000 
  192381   1.00000 
  192391   1.00000 
  192401   1.00000 
  192411   1.00000 
  192421   1.00000 
  192431   1.00000 
  192441   1.00000 
  192451   1.00000 
  192461   1.00000 
  192471   1.00000 
  192481   1.00000 
  192491   1.00000 
  192501   1.00000 
  192511   1.00000 
  192521   1.00000 
  192531   1.00000 
  192541   1.00000 
  192551   1.00000 
  192561   1.00000 
  192571   1.00000 
  192581   1.00000 
  192591   1.00000 
  192601   1.00000 
  192611   1.00000 
  192621   1.00000 
  192631   1.00000 
  192641   1.00000 
  192651   1.00000 
  192661   1.00000 
  192671   1.00000 
  192681   1.00000 
  192691   1.00000 
  192701   1.00000 
  192711   1.00000 
  192721   1.00000 
  192731   1.00000 
  192741   1.00000 
  192751   1.00000 
  192761   1.00000 
  192771   1.00000 
  192781   1.00000 
  192791   1.00000 
  192801   1.00000 
  192811   1.00000 
  192821   1.00000 
  192831   1.00000 
  192841   1.00000 
  192851   1.00000 
  192861   1.00000 
  192871   1.00000 
  192881   1.00000 
  192891   1.00000 
  192901   1.00000 
  192911   1.00000 
  192921   1.00000 
  192931   1.00000 
  192941   1.00000 
  192951   1.00000 
  192961   1.00000 
  192971   1.00000 
  192981   1.00000 
  192991   1.00000 
  193001   1.00000 
  193011   1.00000 
  193021   1.00000 
  193031   1.00000 
  193041   1.00000 
  193051   1.00000 
  193061   1.00000 
  193071   1.00000 
  193081   1.00000 
  193091   1.00000 
  193101   1.00000 
  193111   1.00000 
  193121   1.00000 
  193131   1.00000 
  193141   1.00000 
  193151   1.00000 
  193161   1.00000 
  193171   1.00000 
  193181   1.00000 
  193191   1.00000 
  193201   1.00000 
  193211   1.00000 
  193221   1.00000 
  193231   1.00000 
  193241   1.00000 
  193251   1.00000 
  193261   1.00000 
  193271   1.00000 
  193281   1.00000 
  193291   1.00000 
  193301   1.00000 
  193311   1.00000 
  193321   1.00000 
  193331   1.00000 
  193341   1.00000 
  193351   1.00000 
  193361   1.00000 
  193371   1.00000 
  193381   1.00000 
  193391   1.00000 
  193401   1.00000 
  193411   1.00000 
  193421   1.00000 
  193431   1.00000 
  193441   1.00000 
  193451   1.00000 
  193461   1.00000 
  193471   1.00000 
  193481   1.00000 
  193491   1.00000 
  193501   1.00000 
  193511   1.00000 
  193521   1.00000 
  193531   1.00000 
  193541   1.00000 
  193551   1.00000 
  193561   1.00000 
  193571   1.00000 
  193581   1.00000 
  193591   1.00000 
  193601   1.00000 
  193611   1.00000 
  193621   1.00000 
  193631   1.00000 
  193641   1.00000 
  193651   1.00000 
  193661   1.00000 
  193671   1.00000 
  193681   1.00000 
  193691   1.00000 
  193701   1.00000 
  193711   1.00000 
  193721   1.00000 
  193731   1.00000 
  193741   1.00000 
  193751   1.00000 
  193761   1.00000 
  193771   1.00000 
  193781   1.00000 
  193791   1.00000 
  193801   1.00000 
  193811   1.00000 
  193821   1.00000 
  193831   1.00000 
  193841   1.00000 
  193851   1.00000 
  193861   1.00000 
  193871   1.00000 
  193881   1.00000 
  193891   1.00000 
  193901   1.00000 
  193911   1.00000 
  193921   1.00000 
  193931   1.00000 
  193941   1.00000 
  193951   1.00000 
  193961   1.00000 
  193971   1.00000 
  193981   1.00000 
  193991   1.00000 
  194001   1.00000 
  194011   1.00000 
  194021   1.00000 
  194031   1.00000 
  194041   1.00000 
  194051   1.00000 
  194061   1.00000 
  194071   1.00000 
  194081   1.00000 
  194091   1.00000 
  194101   1.00000 
  194111   1.00000 
  194121   1.00000 
  194131   1.00000 
  194141   1.00000 
  194151   1.00000 
  194161   1.00000 
  194171   1.00000 
  194181   1.00000 
  194191   1.00000 
  194201   1.00000 
  194211   1.00000 
  194221   1.00000 
  194231   1.00000 
  194241   1.00000 
  194251   1.00000 
  194261   1.00000 
  194271   1.00000 
  194281   1.00000 
  194291   1.00000 
  194301   1.00000 
  194311   1.00000 
  194321   1.00000 
  194331   1.00000 
  194341   1.00000 
  194351   1.00000 
  194361   1.00000 
  194371   1.00000 
  194381   1.00000 
  194391   1.00000 
  194401   1.00000 
  194411   1.00000 
  194421   1.00000 
  194431   1.00000 
  194441   1.00000 
  194451   1.00000 
  194461   1.00000 
  194471   1.00000 
  194481   1.00000 
  194491   1.00000 
  194501   1.00000 
  194511   1.00000 
  194521   1.00000 
  194531   1.00000 
  194541   1.00000 
  194551   1.00000 
  194561   1.00000 
  194571   1.00000 
  194581   1.00000 
  194591   1.00000 
  194601   1.00000 
  194611   1.00000 
  194621   1.00000 
  194631   1.00000 
  194641   1.00000 
  194651   1.00000 
  194661   1.00000 
  194671   1.00000 
  194681   1.00000 
  194691   1.00000 
  194701   1.00000 
  194711   1.00000 
  194721   1.00000 
  194731   1.00000 
  194741   1.00000 
  194751   1.00000 
  194761   1.00000 
  194771   1.00000 
  194781   1.00000 
  194791   1.00000 
  194801   1.00000 
  194811   1.00000 
  194821   1.00000 
  194831   1.00000 
  194841   1.00000 
  194851   1.00000 
  194861   1.00000 
  194871   1.00000 
  194881   1.00000 
  194891   1.00000 
  194901   1.00000 
  194911   1.00000 
  194921   1.00000 
  194931   1.00000 
  194941   1.00000 
  194951   1.00000 
  194961   1.00000 
  194971   1.00000 
  194981   1.00000 
  194991   1.00000 
  195001   1.00000 
  195011   1.00000 
  195021   1.00000 
  195031   1.00000 
  195041   1.00000 
  195051   1.00000 
  195061   1.00000 
  195071   1.00000 
  195081   1.00000 
  195091   1.00000 
  195101   1.00000 
  195111   1.00000 
  195121   1.00000 
  195131   1.00000 
  195141   1.00000 
  195151   1.00000 
  195161   1.00000 
  195171   1.00000 
  195181   1.00000 
  195191   1.00000 
  195201   1.00000 
  195211   1.00000 
  195221   1.00000 
  195231   1.00000 
  195241   1.00000 
  195251   1.00000 
  195261   1.00000 
  195271   1.00000 
  195281   1.00000 
  195291   1.00000 
  195301   1.00000 
  195311   1.00000 
  195321   1.00000 
  195331   1.00000 
  195341   1.00000 
  195351   1.00000 
  195361   1.00000 
  195371   1.00000 
  195381   1.00000 
  195391   1.00000 
  195401   1.00000 
  195411   1.00000 
  195421   1.00000 
  195431   1.00000 
  195441   1.00000 
  195451   1.00000 
  195461   1.00000 
  195471   1.00000 
  195481   1.00000 
  195491   1.00000 
  195501   1.00000 
  195511   1.00000 
  195521   1.00000 
  195531   1.00000 
  195541   1.00000 
  195551   1.00000 
  195561   1.00000 
  195571   1.00000 
  195581   1.00000 
  195591   1.00000 
  195601   1.00000 
  195611   1.00000 
  195621   1.00000 
  195631   1.00000 
  195641   1.00000 
  195651   1.00000 
  195661   1.00000 
  195671   1.00000 
  195681   1.00000 
  195691   1.00000 
  195701   1.00000 
  195711   1.00000 
  195721   1.00000 
  195731   1.00000 
  195741   1.00000 
  195751   1.00000 
  195761   1.00000 
  195771   1.00000 
  195781   1.00000 
  195791   1.00000 
  195801   1.00000 
  195811   1.00000 
  195821   1.00000 
  195831   1.00000 
  195841   1.00000 
  195851   1.00000 
  195861   1.00000 
  195871   1.00000 
  195881   1.00000 
  195891   1.00000 
  195901   1.00000 
  195911   1.00000 
  195921   1.00000 
  195931   1.00000 
  195941   1.00000 
  195951   1.00000 
  195961   1.00000 
  195971   1.00000 
  195981   1.00000 
  195991   1.00000 
  196001   1.00000 
  196011   1.00000 
  196021   1.00000 
  196031   1.00000 
  196041   1.00000 
  196051   1.00000 
  196061   1.00000 
  196071   1.00000 
  196081   1.00000 
  196091   1.00000 
  196101   1.00000 
  196111   1.00000 
  196121   1.00000 
  196131   1.00000 
  196141   1.00000 
  196151   1.00000 
  196161   1.00000 
  196171   1.00000 
  196181   1.00000 
  196191   1.00000 
  196201   1.00000 
  196211   1.00000 
  196221   1.00000 
  196231   1.00000 
  196241   1.00000 
  196251   1.00000 
  196261   1.00000 
  196271   1.00000 
  196281   1.00000 
  196291   1.00000 
  196301   1.00000 
  196311   1.00000 
  196321   1.00000 
  196331   1.00000 
  196341   1.00000 
  196351   1.00000 
  196361   1.00000 
  196371   1.00000 
  196381   1.00000 
  196391   1.00000 
  196401   1.00000 
  196411   1.00000 
  196421   1.00000 
  196431   1.00000 
  196441   1.00000 
  196451   1.00000 
  196461   1.00000 
  196471   1.00000 
  196481   1.00000 
  196491   1.00000 
  196501   1.00000 
  196511   1.00000 
  196521   1.00000 
  196531   1.00000 
  196541   1.00000 
  196551   1.00000 
  196561   1.00000 
  196571   1.00000 
  196581   1.00000 
  196591   1.00000 
  196601   1.00000 
  196611   1.00000 
  196621   1.00000 
  196631   1.00000 
  196641   1.00000 
  196651   1.00000 
  196661   1.00000 
  196671   1.00000 
  196681   1.00000 
  196691   1.00000 
  196701   1.00000 
  196711   1.00000 
  196721   1.00000 
  196731   1.00000 
  196741   1.00000 
  196751   1.00000 
  196761   1.00000 
  196771   1.00000 
  196781   1.00000 
  196791   1.00000 
  196801   1.00000 
  196811   1.00000 
  196821   1.00000 
  196831   1.00000 
  196841   1.00000 
  196851   1.00000 
  196861   1.00000 
  196871   1.00000 
  196881   1.00000 
  196891   1.00000 
  196901   1.00000 
  196911   1.00000 
  196921   1.00000 
  196931   1.00000 
  196941   1.00000 
  196951   1.00000 
  196961   1.00000 
  196971   1.00000 
  196981   1.00000 
  196991   1.00000 
  197001   1.00000 
  197011   1.00000 
  197021   1.00000 
  197031   1.00000 
  197041   1.00000 
  197051   1.00000 
  197061   1.00000 
  197071   1.00000 
  197081   1.00000 
  197091   1.00000 
  197101   1.00000 
  197111   1.00000 
  197121   1.00000 
  197131   1.00000 
  197141   1.00000 
  197151   1.00000 
  197161   1.00000 
  197171   1.00000 
  197181   1.00000 
  197191   1.00000 
  197201   1.00000 
  197211   1.00000 
  197221   1.00000 
  197231   1.00000 
  197241   1.00000 
  197251   1.00000 
  197261   1.00000 
  197271   1.00000 
  197281   1.00000 
  197291   1.00000 
  197301   1.00000 
  197311   1.00000 
  197321   1.00000 
  197331   1.00000 
  197341   1.00000 
  197351   1.00000 
  197361   1.00000 
  197371   1.00000 
  197381   1.00000 
  197391   1.00000 
  197401   1.00000 
  197411   1.00000 
  197421   1.00000 
  197431   1.00000 
  197441   1.00000 
  197451   1.00000 
  197461   1.00000 
  197471   1.00000 
  197481   1.00000 
  197491   1.00000 
  197501   1.00000 
  197511   1.00000 
  197521   1.00000 
  197531   1.00000 
  197541   1.00000 
  197551   1.00000 
  197561   1.00000 
  197571   1.00000 
  197581   1.00000 
  197591   1.00000 
  197601   1.00000 
  197611   1.00000 
  197621   1.00000 
  197631   1.00000 
  197641   1.00000 
  197651   1.00000 
  197661   1.00000 
  197671   1.00000 
  197681   1.00000 
  197691   1.00000 
  197701   1.00000 
  197711   1.00000 
  197721   1.00000 
  197731   1.00000 
  197741   1.00000 
  197751   1.00000 
  197761   1.00000 
  197771   1.00000 
  197781   1.00000 
  197791   1.00000 
  197801   1.00000 
  197811   1.00000 
  197821   1.00000 
  197831   1.00000 
  197841   1.00000 
  197851   1.00000 
  197861   1.00000 
  197871   1.00000 
  197881   1.00000 
  197891   1.00000 
  197901   1.00000 
  197911   1.00000 
  197921   1.00000 
  197931   1.00000 
  197941   1.00000 
  197951   1.00000 
  197961   1.00000 
  197971   1.00000 
  197981   1.00000 
  197991   1.00000 
  198001   1.00000 
  198011   1.00000 
  198021   1.00000 
  198031   1.00000 
  198041   1.00000 
  198051   1.00000 
  198061   1.00000 
  198071   1.00000 
  198081   1.00000 
  198091   1.00000 
  198101   1.00000 
  198111   1.00000 
  198121   1.00000 
  198131   1.00000 
  198141   1.00000 
  198151   1.00000 
  198161   1.00000 
  198171   1.00000 
  198181   1.00000 
  198191   1.00000 
  198201   1.00000 
  198211   1.00000 
  198221   1.00000 
  198231   1.00000 
  198241   1.00000 
  198251   1.00000 
  198261   1.00000 
  198271   1.00000 
  198281   1.00000 
  198291   1.00000 
  198301   1.00000 
  198311   1.00000 
  198321   1.00000 
  198331   1.00000 
  198341   1.00000 
  198351   1.00000 
  198361   1.00000 
  198371   1.00000 
  198381   1.00000 
  198391   1.00000 
  198401   1.00000 
  198411   1.00000 
  198421   1.00000 
  198431   1.00000 
  198441   1.00000 
  198451   1.00000 
  198461   1.00000 
  198471   1.00000 
  198481   1.00000 
  198491   1.00000 
  198501   1.00000 
  198511   1.00000 
  198521   1.00000 
  198531   1.00000 
  198541   1.00000 
  198551   1.00000 
  198561   1.00000 
  198571   1.00000 
  198581   1.00000 
  198591   1.00000 
  198601   1.00000 
  198611   1.00000 
  198621   1.00000 
  198631   1.00000 
  198641   1.00000 
  198651   1.00000 
  198661   1.00000 
  198671   1.00000 
  198681   1.00000 
  198691   1.00000 
  198701   1.00000 
  198711   1.00000 
  198721   1.00000 
  198731   1.00000 
  198741   1.00000 
  198751   1.00000 
  198761   1.00000 
  198771   1.00000 
  198781   1.00000 
  198791   1.00000 
  198801   1.00000 
  198811   1.00000 
  198821   1.00000 
  198831   1.00000 
  198841   1.00000 
  198851   1.00000 
  198861   1.00000 
  198871   1.00000 
  198881   1.00000 
  198891   1.00000 
  198901   1.00000 
  198911   1.00000 
  198921   1.00000 
  198931   1.00000 
  198941   1.00000 
  198951   1.00000 
  198961   1.00000 
  198971   1.00000 
  198981   1.00000 
  198991   1.00000 
  199001   1.00000 
  199011   1.00000 
  199021   1.00000 
  199031   1.00000 
  199041   1.00000 
  199051   1.00000 
  199061   1.00000 
  199071   1.00000 
  199081   1.00000 
  199091   1.00000 
  199101   1.00000 
  199111   1.00000 
  199121   1.00000 
  199131   1.00000 
  199141   1.00000 
  199151   1.00000 
  199161   1.00000 
  199171   1.00000 
  199181   1.00000 
  199191   1.00000 
  199201   1.00000 
  199211   1.00000 
  199221   1.00000 
  199231   1.00000 
  199241   1.00000 
  199251   1.00000 
  199261   1.00000 
  199271   1.00000 
  199281   1.00000 
  199291   1.00000 
  199301   1.00000 
  199311   1.00000 
  199321   1.00000 
  199331   1.00000 
  199341   1.00000 
  199351   1.00000 
  199361   1.00000 
  199371   1.00000 
  199381   1.00000 
  199391   1.00000 
  199401   1.00000 
  199411   1.00000 
  199421   1.00000 
  199431   1.00000 
  199441   1.00000 
  199451   1.00000 
  199461   1.00000 
  199471   1.00000 
  199481   1.00000 
  199491   1.00000 
  199501   1.00000 
  199511   1.00000 
  199521   1.00000 
  199531   1.00000 
  199541   1.00000 
  199551   1.00000 
  199561   1.00000 
  199571   1.00000 
  199581   1.00000 
  199591   1.00000 
  199601   1.00000 
  199611   1.00000 
  199621   1.00000 
  199631   1.00000 
  199641   1.00000 
  199651   1.00000 
  199661   1.00000 
  199671   1.00000 
  199681   1.00000 
  199691   1.00000 
  199701   1.00000 
  199711   1.00000 
  199721   1.00000 
  199731   1.00000 
  199741   1.00000 
  199751   1.00000 
  199761   1.00000 
  199771   1.00000 
  199781   1.00000 
  199791   1.00000 
  199801   1.00000 
  199811   1.00000 
  199821   1.00000 
  199831   1.00000 
  199841   1.00000 
  199851   1.00000 
  199861   1.00000 
  199871   1.00000 
  199881   1.00000 
  199891   1.00000 
  199901   1.00000 
  199911   1.00000 
  199921   1.00000 
  199931   1.00000 
  199941   1.00000 
  199951   1.00000 
  199961   1.00000 
  199971   1.00000 
  199981   1.00000 
  199991   1.00000
[truncated: 7,600,021 more chars]
