# Supplementary material for: Rapid interpretation of small-angle X-ray scattering data
Source: PLoS Comput Biol. 2019 Mar 22;15(3):e1006900. doi: 10.1371/journal.pcbi.1006900 (PMC6447237; doi:10.1371/journal.pcbi.1006900)
Supplement: S2 Archive — (ZIP) [file pcbi.1006900.s020.zip › S2_Archive/tut/intermediate/saxs_initial.dat]

0.100 73807.335
0.200 73213.139
0.300 72224.110
0.400 70859.837
0.500 69146.838
0.600 67117.746
0.700 64810.333
0.800 62266.390
0.900 59530.514
1.000 56648.851
1.100 53667.825
1.200 50632.914
1.300 47587.509
1.400 44571.885
1.500 41622.329
1.600 38770.444
1.700 36042.638
1.800 33459.819
1.900 31037.291
2.000 28784.841
2.100 26707.006
2.200 24803.494
2.300 23069.735
2.400 21497.539
2.500 20075.811
2.600 18791.305
2.700 17629.383
2.800 16574.737
2.900 15612.060
3.000 14726.639
3.100 13904.851
3.200 13134.548
3.300 12405.332
3.400 11708.715
3.500 11038.169
3.600 10389.077
3.700 9758.595
3.800 9145.447
3.900 8549.665
4.000 7972.301
4.100 7415.117
4.200 6880.288
4.300 6370.115
4.400 5886.776
4.500 5432.121
4.600 5007.511
4.700 4613.715
4.800 4250.854
4.900 3918.404
5.000 3615.237
