# Supplementary material for: Rapid interpretation of small-angle X-ray scattering data
Source: PLoS Comput Biol. 2019 Mar 22;15(3):e1006900. doi: 10.1371/journal.pcbi.1006900 (PMC6447237; doi:10.1371/journal.pcbi.1006900)
Supplement: S2 Archive — (ZIP) [file pcbi.1006900.s020.zip › S2_Archive/tut/intermediate/saxs_initial.xvg]

@type xy
   0.100  73807.335  73807.335
   0.200  73213.139  73213.139
   0.300  72224.110  72224.110
   0.400  70859.837  70859.837
   0.500  69146.838  69146.838
   0.600  67117.746  67117.746
   0.700  64810.333  64810.333
   0.800  62266.390  62266.390
   0.900  59530.514  59530.514
   1.000  56648.851  56648.851
   1.100  53667.825  53667.825
   1.200  50632.914  50632.914
   1.300  47587.509  47587.509
   1.400  44571.885  44571.885
   1.500  41622.329  41622.329
   1.600  38770.444  38770.444
   1.700  36042.638  36042.638
   1.800  33459.819  33459.819
   1.900  31037.291  31037.291
   2.000  28784.841  28784.841
   2.100  26707.006  26707.006
   2.200  24803.494  24803.494
   2.300  23069.735  23069.735
   2.400  21497.539  21497.539
   2.500  20075.811  20075.811
   2.600  18791.305  18791.305
   2.700  17629.383  17629.383
   2.800  16574.737  16574.737
   2.900  15612.060  15612.060
   3.000  14726.639  14726.639
   3.100  13904.851  13904.851
   3.200  13134.548  13134.548
   3.300  12405.332  12405.332
   3.400  11708.715  11708.715
   3.500  11038.169  11038.169
   3.600  10389.077  10389.077
   3.700  9758.595  9758.595
   3.800  9145.447  9145.447
   3.900  8549.665  8549.665
   4.000  7972.301  7972.301
   4.100  7415.117  7415.117
   4.200  6880.288  6880.288
   4.300  6370.115  6370.115
   4.400  5886.776  5886.776
   4.500  5432.121  5432.121
   4.600  5007.511  5007.511
   4.700  4613.715  4613.715
   4.800  4250.854  4250.854
   4.900  3918.404  3918.404
   5.000  3615.237  3615.237
&
