# Supplementary material for: Rapid interpretation of small-angle X-ray scattering data
Source: PLoS Comput Biol. 2019 Mar 22;15(3):e1006900. doi: 10.1371/journal.pcbi.1006900 (PMC6447237; doi:10.1371/journal.pcbi.1006900)
Supplement: S2 Archive — (ZIP) [file pcbi.1006900.s020.zip › S2_Archive/tut/intermediate/target.gro]

Automated gro file generation of a structure based model for PDB ID target by pythonBioPackage, 2019-2-4 151057
    173
    1  THR    N    1   5.206   5.622   5.853
    1  THR   CA    2   5.216   5.525   5.739
    1  THR    C    3   5.340   5.559   5.657
    1  THR    O    4   5.392   5.668   5.666
    1  THR   CB    5   5.091   5.536   5.651
    1  THR  OG1    6   5.000   5.628   5.708
    1  THR  CG2    7   5.025   5.398   5.640
    2  ARG    N    8   5.387   5.469   5.576
    2  ARG   CA    9   5.505   5.500   5.494
    2  ARG    C   10   5.463   5.608   5.394
    2  ARG    O   11   5.533   5.705   5.373
    2  ARG   CB   12   5.550   5.373   5.422
    2  ARG   CG   13   5.695   5.341   5.463
    2  ARG   CD   14   5.772   5.283   5.344
    2  ARG   NE   15   5.677   5.213   5.252
    2  ARG   CZ   16   5.593   5.123   5.297
    2  ARG  NH1   17   5.603   5.079   5.419
    2  ARG  NH2   18   5.503   5.074   5.217
    3  SER    N   19   5.348   5.593   5.335
    3  SER   CA   20   5.300   5.697   5.239
    3  SER    C   21   5.305   5.833   5.309
    3  SER    O   22   5.374   5.923   5.267
    3  SER   CB   23   5.156   5.666   5.197
    3  SER   OG   24   5.149   5.657   5.056
    4  ALA    N   25   5.234   5.847   5.418
    4  ALA   CA   26   5.237   5.976   5.492
    4  ALA    C   27   5.380   6.001   5.539
    4  ALA    O   28   5.429   6.112   5.540
    4  ALA   CB   29   5.143   5.969   5.613
    5  PHE    N   30   5.448   5.896   5.578
    5  PHE   CA   31   5.589   5.911   5.625
    5  PHE    C   32   5.670   5.990   5.522
    5  PHE    O   33   5.766   6.056   5.554
    5  PHE   CB   34   5.650   5.772   5.639
    5  PHE   CG   35   5.799   5.781   5.659
    5  PHE  CD1   36   5.851   5.848   5.771
    5  PHE  CD2   37   5.886   5.723   5.566
    5  PHE  CE1   38   5.990   5.856   5.789
    5  PHE  CE2   39   6.024   5.731   5.584
    5  PHE   CZ   40   6.076   5.798   5.696
    6  ALA    N   41   5.631   5.984   5.398
    6  ALA   CA   42   5.705   6.058   5.292
    6  ALA    C   43   5.653   6.202   5.284
    6  ALA    O   44   5.658   6.265   5.180
    6  ALA   CB   45   5.685   5.989   5.157
    7  ASN    N   46   5.604   6.256   5.393
    7  ASN   CA   47   5.553   6.396   5.390
    7  ASN    C   48   5.651   6.486   5.466
    7  ASN    O   49   5.649   6.607   5.454
    7  ASN   CB   50   5.415   6.403   5.457
    7  ASN   CG   51   5.313   6.333   5.367
    7  ASN  OD1   52   5.319   6.214   5.347
    7  ASN  ND2   53   5.218   6.404   5.311
    8  LEU    N   54   5.738   6.428   5.544
    8  LEU   CA   55   5.838   6.509   5.619
    8  LEU    C   56   5.951   6.547   5.523
    8  LEU    O   57   5.954   6.500   5.411
    8  LEU   CB   58   5.893   6.426   5.736
    8  LEU   CG   59   5.781   6.342   5.798
    8  LEU  CD1   60   5.828   6.196   5.809
    8  LEU  CD2   61   5.749   6.396   5.937
    9  PRO    N   62   6.041   6.632   5.567
    9  PRO   CA   63   6.153   6.678   5.483
    9  PRO    C   64   6.236   6.557   5.438
    9  PRO    O   65   6.248   6.460   5.508
    9  PRO   CB   66   6.235   6.770   5.574
    9  PRO   CG   67   6.159   6.783   5.709
    9  PRO   CD   68   6.037   6.689   5.703
   10  LEU    N   69   6.292   6.564   5.320
   10  LEU   CA   70   6.373   6.449   5.270
   10  LEU    C   71   6.483   6.414   5.370
   10  LEU    O   72   6.509   6.298   5.396
   10  LEU   CB   73   6.436   6.486   5.135
   10  LEU   CG   74   6.432   6.365   5.042
   10  LEU  CD1   75   6.488   6.243   5.115
   10  LEU  CD2   76   6.288   6.338   5.000
   11  TRP    N   77   6.546   6.512   5.428
   11  TRP   CA   78   6.652   6.480   5.526
   11  TRP    C   79   6.585   6.417   5.647
   11  TRP    O   80   6.641   6.333   5.714
   11  TRP   CB   81   6.727   6.607   5.567
   11  TRP   CG   82   6.630   6.714   5.601
   11  TRP  CD1   83   6.590   6.814   5.519
   11  TRP  CD2   84   6.561   6.735   5.727
   11  TRP  NE1   85   6.500   6.895   5.587
   11  TRP  CE2   86   6.479   6.850   5.716
   11  TRP  CE3   87   6.562   6.666   5.848
   11  TRP  CZ2   88   6.401   6.895   5.823
   11  TRP  CZ3   89   6.484   6.709   5.956
   11  TRP  CH2   90   6.404   6.824   5.943
   12  LYS    N   91   6.463   6.456   5.673
   12  LYS   CA   92   6.390   6.396   5.787
   12  LYS    C   93   6.352   6.254   5.749
   12  LYS    O   94   6.338   6.167   5.832
   12  LYS   CB   95   6.265   6.479   5.813
   12  LYS   CG   96   6.258   6.514   5.961
   12  LYS   CD   97   6.158   6.421   6.031
   12  LYS   CE   98   6.234   6.319   6.117
   12  LYS   NZ   99   6.342   6.388   6.193
   13  GLN    N  100   6.338   6.229   5.621
   13  GLN   CA  101   6.304   6.092   5.576
   13  GLN    C  102   6.424   6.001   5.602
   13  GLN    O  103   6.426   5.926   5.697
   13  GLN   CB  104   6.275   6.093   5.427
   13  GLN   CG  105   6.160   6.190   5.400
   13  GLN   CD  106   6.108   6.169   5.258
   13  GLN  OE1  107   6.035   6.251   5.206
   13  GLN  NE2  108   6.143   6.061   5.193
   14  GLN    N  109   6.524   6.010   5.519
   14  GLN   CA  110   6.646   5.926   5.538
   14  GLN    C  111   6.676   5.914   5.687
   14  GLN    O  112   6.719   5.810   5.733
   14  GLN   CB  113   6.764   5.991   5.465
   14  GLN   CG  114   6.737   5.992   5.315
   14  GLN   CD  115   6.862   6.039   5.241
   14  GLN  OE1  116   6.972   6.032   5.293
   14  GLN  NE2  117   6.850   6.087   5.120
   15  ASN    N  118   6.655   6.018   5.762
   15  ASN   CA  119   6.683   6.010   5.908
   15  ASN    C  120   6.585   5.914   5.975
   15  ASN    O  121   6.620   5.804   6.011
   15  ASN   CB  122   6.669   6.149   5.970
   15  ASN   CG  123   6.805   6.218   5.970
   15  ASN  OD1  124   6.908   6.153   5.960
   15  ASN  ND2  125   6.811   6.348   5.979
   16  LEU    N  126   6.461   5.954   5.990
   16  LEU   CA  127   6.362   5.863   6.054
   16  LEU    C  128   6.381   5.721   5.999
   16  LEU    O  129   6.350   5.624   6.064
   16  LEU   CB  130   6.220   5.911   6.021
   16  LEU   CG  131   6.176   6.014   6.125
   16  LEU  CD1  132   6.048   6.083   6.078
   16  LEU  CD2  133   6.151   5.945   6.259
   17  LYS    N  134   6.432   5.711   5.880
   17  LYS   CA  135   6.454   5.577   5.818
   17  LYS    C  136   6.570   5.505   5.888
   17  LYS    O  137   6.549   5.420   5.971
   17  LYS   CB  138   6.490   5.597   5.671
   17  LYS   CG  139   6.371   5.660   5.599
   17  LYS   CD  140   6.403   5.682   5.451
   17  LYS   CE  141   6.423   5.547   5.382
   17  LYS   NZ  142   6.368   5.554   5.243
   18  LYS    N  143   6.691   5.538   5.855
   18  LYS   CA  144   6.805   5.469   5.922
   18  LYS    C  145   6.779   5.470   6.073
   18  LYS    O  146   6.830   5.388   6.146
   18  LYS   CB  147   6.936   5.540   5.891
   18  LYS   CG  148   6.970   5.516   5.743
   18  LYS   CD  149   6.916   5.633   5.661
   18  LYS   CE  150   7.023   5.681   5.562
   18  LYS   NZ  151   7.028   5.590   5.445
   19  GLU    N  152   6.695   5.559   6.118
   19  GLU   CA  153   6.662   5.561   6.264
   19  GLU    C  154   6.564   5.446   6.287
   19  GLU    O  155   6.567   5.379   6.388
   19  GLU   CB  156   6.597   5.693   6.305
   19  GLU   CG  157   6.699   5.807   6.301
   19  GLU   CD  158   6.708   5.874   6.439
   19  GLU  OE1  159   6.692   5.804   6.538
   19  GLU  OE2  160   6.732   5.994   6.443
   20  LYS    N  161   6.477   5.423   6.191
   20  LYS   CA  162   6.378   5.312   6.204
   20  LYS    C  163   6.328   5.270   6.066
   20  LYS    O  164   6.360   5.329   5.965
   20  LYS   CB  165   6.257   5.359   6.282
   20  LYS   CG  166   6.254   5.510   6.278
   20  LYS   CD  167   6.150   5.560   6.376
   20  LYS   CE  168   6.215   5.578   6.513
   20  LYS   NZ  169   6.108   5.603   6.614
   21  GLY    N  170   6.247   5.168   6.062
   21  GLY   CA  171   6.192   5.122   5.932
   21  GLY    C  172   6.303   5.062   5.847
   21  GLY    O  173   6.277   5.000   5.746
12.0277999878 11.8947000027 11.6144999981
