# Supplementary material for: Rapid interpretation of small-angle X-ray scattering data
Source: PLoS Comput Biol. 2019 Mar 22;15(3):e1006900. doi: 10.1371/journal.pcbi.1006900 (PMC6447237; doi:10.1371/journal.pcbi.1006900)
Supplement: S2 Archive — (ZIP) [file pcbi.1006900.s020.zip › S2_Archive/tut/target.pdb]

TITLE     VHP-based polypeptide test system: bent subregion extracted from 1vii.pdb
ATOM      1  N   THR A   1      -6.838   0.873   2.724  1.00  0.68           N  
ATOM      2  CA  THR A   1      -6.738  -0.094   1.592  1.00  0.67           C  
ATOM      3  C   THR A   1      -5.503   0.244   0.768  1.00  0.63           C  
ATOM      4  O   THR A   1      -4.976   1.331   0.860  1.00  0.76           O  
ATOM      5  CB  THR A   1      -7.985   0.011   0.708  1.00  0.81           C  
ATOM      6  OG1 THR A   1      -8.899   0.934   1.280  1.00  1.27           O  
ATOM      7  CG2 THR A   1      -8.652  -1.360   0.594  1.00  1.20           C  
ATOM      8  H   THR A   1      -6.829   1.835   2.545  1.00  0.75           H  
ATOM      9  HA  THR A   1      -6.645  -1.090   1.975  1.00  0.66           H  
ATOM     10  HB  THR A   1      -7.700   0.349  -0.276  1.00  1.18           H  
ATOM     11  HG1 THR A   1      -9.786   0.680   1.011  1.00  1.69           H  
ATOM     12 HG21 THR A   1      -8.215  -2.034   1.316  1.00  1.64           H  
ATOM     13 HG22 THR A   1      -9.709  -1.261   0.789  1.00  1.58           H  
ATOM     14 HG23 THR A   1      -8.505  -1.752  -0.400  1.00  1.85           H  
ATOM     15  N   ARG A   2      -5.033  -0.659  -0.047  1.00  0.66           N  
ATOM     16  CA  ARG A   2      -3.852  -0.344  -0.865  1.00  0.65           C  
ATOM     17  C   ARG A   2      -4.267   0.735  -1.866  1.00  0.70           C  
ATOM     18  O   ARG A   2      -3.572   1.710  -2.070  1.00  0.69           O  
ATOM     19  CB  ARG A   2      -3.395  -1.613  -1.580  1.00  0.74           C  
ATOM     20  CG  ARG A   2      -1.950  -1.930  -1.173  1.00  0.67           C  
ATOM     21  CD  ARG A   2      -1.181  -2.510  -2.362  1.00  0.96           C  
ATOM     22  NE  ARG A   2      -2.127  -3.218  -3.281  1.00  1.00           N  
ATOM     23  CZ  ARG A   2      -2.969  -4.110  -2.831  1.00  0.93           C  
ATOM     24  NH1 ARG A   2      -2.873  -4.557  -1.609  1.00  0.94           N  
ATOM     25  NH2 ARG A   2      -3.874  -4.606  -3.630  1.00  1.17           N  
ATOM     26  H   ARG A   2      -5.459  -1.533  -0.131  1.00  0.83           H  
ATOM     27  HA  ARG A   2      -3.060   0.028  -0.233  1.00  0.61           H  
ATOM     28  HB2 ARG A   2      -4.037  -2.435  -1.294  1.00  0.84           H  
ATOM     29  HB3 ARG A   2      -3.453  -1.468  -2.639  1.00  0.86           H  
ATOM     30  HG2 ARG A   2      -1.466  -1.021  -0.840  1.00  0.74           H  
ATOM     31  HG3 ARG A   2      -1.955  -2.641  -0.362  1.00  0.86           H  
ATOM     32  HD2 ARG A   2      -0.720  -1.710  -2.911  1.00  1.24           H  
ATOM     33  HD3 ARG A   2      -0.410  -3.183  -1.997  1.00  1.30           H  
ATOM     34  HE  ARG A   2      -2.151  -2.970  -4.229  1.00  1.27           H  
ATOM     35 HH11 ARG A   2      -2.150  -4.226  -1.009  1.00  1.00           H  
ATOM     36 HH12 ARG A   2      -3.528  -5.232  -1.273  1.00  1.12           H  
ATOM     37 HH21 ARG A   2      -3.920  -4.302  -4.581  1.00  1.39           H  
ATOM     38 HH22 ARG A   2      -4.519  -5.289  -3.291  1.00  1.26           H  
ATOM     39  N   SER A   3      -5.424   0.590  -2.458  1.00  0.80           N  
ATOM     40  CA  SER A   3      -5.903   1.628  -3.412  1.00  0.88           C  
ATOM     41  C   SER A   3      -5.852   2.984  -2.709  1.00  0.80           C  
ATOM     42  O   SER A   3      -5.160   3.888  -3.132  1.00  0.87           O  
ATOM     43  CB  SER A   3      -7.342   1.319  -3.829  1.00  0.99           C  
ATOM     44  OG  SER A   3      -7.410   1.228  -5.246  1.00  1.74           O  
ATOM     45  H   SER A   3      -5.986  -0.187  -2.255  1.00  0.85           H  
ATOM     46  HA  SER A   3      -5.265   1.644  -4.283  1.00  0.93           H  
ATOM     47  HB2 SER A   3      -7.651   0.381  -3.399  1.00  1.36           H  
ATOM     48  HB3 SER A   3      -7.995   2.107  -3.476  1.00  1.41           H  
ATOM     49  HG  SER A   3      -8.337   1.176  -5.494  1.00  2.04           H  
ATOM     50  N   ALA A   4      -6.563   3.127  -1.620  1.00  0.71           N  
ATOM     51  CA  ALA A   4      -6.531   4.418  -0.879  1.00  0.70           C  
ATOM     52  C   ALA A   4      -5.098   4.662  -0.409  1.00  0.61           C  
ATOM     53  O   ALA A   4      -4.613   5.776  -0.400  1.00  0.68           O  
ATOM     54  CB  ALA A   4      -7.464   4.346   0.332  1.00  0.73           C  
ATOM     55  H   ALA A   4      -7.104   2.381  -1.285  1.00  0.70           H  
ATOM     56  HA  ALA A   4      -6.842   5.221  -1.532  1.00  0.79           H  
ATOM     57  HB1 ALA A   4      -7.940   3.377   0.364  1.00  1.24           H  
ATOM     58  HB2 ALA A   4      -6.892   4.496   1.236  1.00  1.34           H  
ATOM     59  HB3 ALA A   4      -8.218   5.115   0.254  1.00  1.19           H  
ATOM     60  N   PHE A   5      -4.416   3.617  -0.022  1.00  0.52           N  
ATOM     61  CA  PHE A   5      -3.006   3.761   0.443  1.00  0.50           C  
ATOM     62  C   PHE A   5      -2.204   4.557  -0.585  1.00  0.51           C  
ATOM     63  O   PHE A   5      -1.238   5.217  -0.260  1.00  0.54           O  
ATOM     64  CB  PHE A   5      -2.397   2.371   0.590  1.00  0.55           C  
ATOM     65  CG  PHE A   5      -0.905   2.469   0.788  1.00  0.55           C  
ATOM     66  CD1 PHE A   5      -0.386   3.134   1.905  1.00  1.06           C  
ATOM     67  CD2 PHE A   5      -0.039   1.885  -0.144  1.00  1.28           C  
ATOM     68  CE1 PHE A   5       1.000   3.215   2.088  1.00  1.10           C  
ATOM     69  CE2 PHE A   5       1.345   1.967   0.038  1.00  1.36           C  
ATOM     70  CZ  PHE A   5       1.865   2.633   1.155  1.00  0.79           C  
ATOM     71  H   PHE A   5      -4.834   2.726  -0.043  1.00  0.54           H  
ATOM     72  HA  PHE A   5      -2.984   4.270   1.394  1.00  0.53           H  
ATOM     73  HB2 PHE A   5      -2.839   1.888   1.440  1.00  0.65           H  
ATOM     74  HB3 PHE A   5      -2.603   1.794  -0.299  1.00  0.62           H  
ATOM     75  HD1 PHE A   5      -1.053   3.585   2.624  1.00  1.77           H  
ATOM     76  HD2 PHE A   5      -0.440   1.371  -1.007  1.00  1.99           H  
ATOM     77  HE1 PHE A   5       1.401   3.728   2.950  1.00  1.79           H  
ATOM     78  HE2 PHE A   5       2.013   1.516  -0.681  1.00  2.11           H  
ATOM     79  HZ  PHE A   5       2.933   2.696   1.297  1.00  0.92           H  
ATOM     80  N   ALA A   6      -2.591   4.491  -1.824  1.00  0.58           N  
ATOM     81  CA  ALA A   6      -1.848   5.239  -2.878  1.00  0.67           C  
ATOM     82  C   ALA A   6      -2.368   6.679  -2.961  1.00  0.65           C  
ATOM     83  O   ALA A   6      -2.321   7.304  -4.002  1.00  0.88           O  
ATOM     84  CB  ALA A   6      -2.048   4.549  -4.228  1.00  0.84           C  
ATOM     85  H   ALA A   6      -3.369   3.945  -2.062  1.00  0.64           H  
ATOM     86  HA  ALA A   6      -0.795   5.251  -2.635  1.00  0.68           H  
ATOM     87  HB1 ALA A   6      -3.040   4.124  -4.272  1.00  1.39           H  
ATOM     88  HB2 ALA A   6      -1.930   5.271  -5.023  1.00  1.18           H  
ATOM     89  HB3 ALA A   6      -1.315   3.764  -4.342  1.00  1.46           H  
ATOM     90  N   ASN A   7      -2.857   7.216  -1.873  1.00  0.65           N  
ATOM     91  CA  ASN A   7      -3.367   8.618  -1.899  1.00  0.68           C  
ATOM     92  C   ASN A   7      -2.388   9.519  -1.142  1.00  0.60           C  
ATOM     93  O   ASN A   7      -2.412  10.726  -1.267  1.00  0.74           O  
ATOM     94  CB  ASN A   7      -4.746   8.682  -1.236  1.00  0.81           C  
ATOM     95  CG  ASN A   7      -5.773   7.988  -2.133  1.00  0.98           C  
ATOM     96  OD1 ASN A   7      -5.713   6.791  -2.328  1.00  1.47           O  
ATOM     97  ND2 ASN A   7      -6.720   8.699  -2.690  1.00  1.59           N  
ATOM     98  H   ASN A   7      -2.881   6.702  -1.041  1.00  0.82           H  
ATOM     99  HA  ASN A   7      -3.443   8.954  -2.922  1.00  0.76           H  
ATOM    100  HB2 ASN A   7      -4.709   8.184  -0.278  1.00  0.80           H  
ATOM    101  HB3 ASN A   7      -5.032   9.715  -1.099  1.00  0.88           H  
ATOM    102 HD21 ASN A   7      -6.764   9.669  -2.530  1.00  2.24           H  
ATOM    103 HD22 ASN A   7      -7.386   8.262  -3.268  1.00  1.71           H  
ATOM    104  N   LEU A   8      -1.516   8.933  -0.365  1.00  0.58           N  
ATOM    105  CA  LEU A   8      -0.519   9.746   0.388  1.00  0.60           C  
ATOM    106  C   LEU A   8       0.613  10.128  -0.576  1.00  0.56           C  
ATOM    107  O   LEU A   8       0.644   9.653  -1.695  1.00  0.55           O  
ATOM    108  CB  LEU A   8       0.034   8.918   1.558  1.00  0.67           C  
ATOM    109  CG  LEU A   8      -1.085   8.074   2.174  1.00  0.73           C  
ATOM    110  CD1 LEU A   8      -0.623   6.619   2.290  1.00  0.67           C  
ATOM    111  CD2 LEU A   8      -1.413   8.614   3.568  1.00  1.43           C  
ATOM    112  H   LEU A   8      -1.507   7.956  -0.288  1.00  0.71           H  
ATOM    113  HA  LEU A   8      -0.991  10.642   0.766  1.00  0.69           H  
ATOM    114  HB2 LEU A   8       0.819   8.269   1.203  1.00  0.82           H  
ATOM    115  HB3 LEU A   8       0.426   9.577   2.313  1.00  0.84           H  
ATOM    116  HG  LEU A   8      -1.966   8.126   1.549  1.00  1.17           H  
ATOM    117 HD11 LEU A   8       0.308   6.581   2.835  1.00  1.32           H  
ATOM    118 HD12 LEU A   8      -1.371   6.043   2.814  1.00  1.30           H  
ATOM    119 HD13 LEU A   8      -0.479   6.209   1.301  1.00  1.23           H  
ATOM    120 HD21 LEU A   8      -0.581   9.202   3.929  1.00  1.75           H  
ATOM    121 HD22 LEU A   8      -2.295   9.235   3.516  1.00  1.93           H  
ATOM    122 HD23 LEU A   8      -1.591   7.790   4.243  1.00  2.05           H  
ATOM    123  N   PRO A   9       1.506  10.976  -0.131  1.00  0.63           N  
ATOM    124  CA  PRO A   9       2.631  11.430  -0.968  1.00  0.69           C  
ATOM    125  C   PRO A   9       3.461  10.229  -1.425  1.00  0.63           C  
ATOM    126  O   PRO A   9       3.585   9.251  -0.721  1.00  0.56           O  
ATOM    127  CB  PRO A   9       3.453  12.350  -0.059  1.00  0.83           C  
ATOM    128  CG  PRO A   9       2.690  12.484   1.283  1.00  0.86           C  
ATOM    129  CD  PRO A   9       1.474  11.547   1.225  1.00  0.74           C  
ATOM    130  HA  PRO A   9       2.269  11.985  -1.820  1.00  0.73           H  
ATOM    131  HB2 PRO A   9       4.429  11.915   0.112  1.00  0.84           H  
ATOM    132  HB3 PRO A   9       3.557  13.322  -0.516  1.00  0.92           H  
ATOM    133  HG2 PRO A   9       3.336  12.196   2.102  1.00  0.90           H  
ATOM    134  HG3 PRO A   9       2.357  13.502   1.416  1.00  0.96           H  
ATOM    135  HD2 PRO A   9       1.580  10.769   1.966  1.00  0.71           H  
ATOM    136  HD3 PRO A   9       0.560  12.099   1.380  1.00  0.80           H  
ATOM    137  N   LEU A  10       4.021  10.291  -2.604  1.00  0.71           N  
ATOM    138  CA  LEU A  10       4.831   9.145  -3.107  1.00  0.73           C  
ATOM    139  C   LEU A  10       5.927   8.797  -2.105  1.00  0.75           C  
ATOM    140  O   LEU A  10       6.191   7.640  -1.845  1.00  0.72           O  
ATOM    141  CB  LEU A  10       5.465   9.516  -4.450  1.00  0.88           C  
ATOM    142  CG  LEU A  10       5.424   8.305  -5.385  1.00  1.08           C  
ATOM    143  CD1 LEU A  10       5.981   7.081  -4.657  1.00  1.65           C  
ATOM    144  CD2 LEU A  10       3.978   8.034  -5.803  1.00  1.69           C  
ATOM    145  H   LEU A  10       3.901  11.089  -3.160  1.00  0.77           H  
ATOM    146  HA  LEU A  10       4.190   8.287  -3.237  1.00  0.67           H  
ATOM    147  HB2 LEU A  10       4.916  10.334  -4.894  1.00  0.95           H  
ATOM    148  HB3 LEU A  10       6.491   9.813  -4.293  1.00  1.04           H  
ATOM    149  HG  LEU A  10       6.024   8.507  -6.261  1.00  1.68           H  
ATOM    150 HD11 LEU A  10       6.644   7.403  -3.867  1.00  2.13           H  
ATOM    151 HD12 LEU A  10       5.164   6.516  -4.232  1.00  2.21           H  
ATOM    152 HD13 LEU A  10       6.526   6.461  -5.354  1.00  2.09           H  
ATOM    153 HD21 LEU A  10       3.310   8.366  -5.023  1.00  2.10           H  
ATOM    154 HD22 LEU A  10       3.760   8.571  -6.712  1.00  2.35           H  
ATOM    155 HD23 LEU A  10       3.842   6.976  -5.968  1.00  2.09           H  
ATOM    156  N   TRP A  11       6.565   9.774  -1.525  1.00  0.82           N  
ATOM    157  CA  TRP A  11       7.623   9.455  -0.539  1.00  0.87           C  
ATOM    158  C   TRP A  11       6.950   8.826   0.670  1.00  0.75           C  
ATOM    159  O   TRP A  11       7.508   7.981   1.340  1.00  0.75           O  
ATOM    160  CB  TRP A  11       8.367  10.724  -0.133  1.00  1.02           C  
ATOM    161  CG  TRP A  11       7.396  11.800   0.212  1.00  1.01           C  
ATOM    162  CD1 TRP A  11       6.997  12.793  -0.613  1.00  1.06           C  
ATOM    163  CD2 TRP A  11       6.709  12.009   1.467  1.00  1.00           C  
ATOM    164  NE1 TRP A  11       6.102  13.602   0.066  1.00  1.07           N  
ATOM    165  CE2 TRP A  11       5.893  13.156   1.357  1.00  1.05           C  
ATOM    166  CE3 TRP A  11       6.720  11.311   2.676  1.00  0.99           C  
ATOM    167  CZ2 TRP A  11       5.114  13.600   2.425  1.00  1.10           C  
ATOM    168  CZ3 TRP A  11       5.939  11.748   3.757  1.00  1.05           C  
ATOM    169  CH2 TRP A  11       5.136  12.893   3.632  1.00  1.10           C  
ATOM    170  H   TRP A  11       6.339  10.705  -1.725  1.00  0.87           H  
ATOM    171  HA  TRP A  11       8.316   8.746  -0.971  1.00  0.90           H  
ATOM    172  HB2 TRP A  11       8.989  10.515   0.727  1.00  1.07           H  
ATOM    173  HB3 TRP A  11       8.983  11.049  -0.949  1.00  1.12           H  
ATOM    174  HD1 TRP A  11       7.321  12.932  -1.634  1.00  1.10           H  
ATOM    175  HE1 TRP A  11       5.663  14.395  -0.303  1.00  1.11           H  
ATOM    176  HE3 TRP A  11       7.336  10.430   2.767  1.00  0.97           H  
ATOM    177  HZ2 TRP A  11       4.499  14.481   2.321  1.00  1.15           H  
ATOM    178  HZ3 TRP A  11       5.955  11.202   4.689  1.00  1.07           H  
ATOM    179  HH2 TRP A  11       4.535  13.226   4.465  1.00  1.18           H  
ATOM    180  N   LYS A  12       5.735   9.212   0.931  1.00  0.69           N  
ATOM    181  CA  LYS A  12       5.003   8.619   2.065  1.00  0.62           C  
ATOM    182  C   LYS A  12       4.625   7.193   1.682  1.00  0.49           C  
ATOM    183  O   LYS A  12       4.482   6.327   2.520  1.00  0.47           O  
ATOM    184  CB  LYS A  12       3.750   9.441   2.323  1.00  0.66           C  
ATOM    185  CG  LYS A  12       3.680   9.795   3.803  1.00  0.99           C  
ATOM    186  CD  LYS A  12       2.685   8.869   4.511  1.00  0.77           C  
ATOM    187  CE  LYS A  12       3.445   7.844   5.363  1.00  0.82           C  
ATOM    188  NZ  LYS A  12       4.521   8.535   6.129  1.00  1.60           N  
ATOM    189  H   LYS A  12       5.293   9.877   0.363  1.00  0.71           H  
ATOM    190  HA  LYS A  12       5.629   8.611   2.945  1.00  0.69           H  
ATOM    191  HB2 LYS A  12       3.792  10.350   1.737  1.00  0.77           H  
ATOM    192  HB3 LYS A  12       2.879   8.872   2.043  1.00  0.76           H  
ATOM    193  HG2 LYS A  12       4.660   9.682   4.247  1.00  1.63           H  
ATOM    194  HG3 LYS A  12       3.357  10.817   3.903  1.00  1.60           H  
ATOM    195  HD2 LYS A  12       2.040   9.456   5.148  1.00  1.26           H  
ATOM    196  HD3 LYS A  12       2.090   8.351   3.776  1.00  1.15           H  
ATOM    197  HE2 LYS A  12       2.761   7.374   6.053  1.00  1.22           H  
ATOM    198  HE3 LYS A  12       3.885   7.091   4.722  1.00  0.79           H  
ATOM    199  HZ1 LYS A  12       4.301   9.548   6.197  1.00  2.02           H  
ATOM    200  HZ2 LYS A  12       4.581   8.128   7.084  1.00  2.10           H  
ATOM    201  HZ3 LYS A  12       5.431   8.412   5.641  1.00  2.11           H  
ATOM    202  N   GLN A  13       4.485   6.942   0.407  1.00  0.48           N  
ATOM    203  CA  GLN A  13       4.144   5.576  -0.045  1.00  0.47           C  
ATOM    204  C   GLN A  13       5.339   4.669   0.217  1.00  0.53           C  
ATOM    205  O   GLN A  13       5.362   3.913   1.164  1.00  0.54           O  
ATOM    206  CB  GLN A  13       3.848   5.590  -1.535  1.00  0.55           C  
ATOM    207  CG  GLN A  13       2.704   6.555  -1.799  1.00  0.52           C  
ATOM    208  CD  GLN A  13       2.181   6.345  -3.219  1.00  0.65           C  
ATOM    209  OE1 GLN A  13       1.451   7.167  -3.739  1.00  0.85           O  
ATOM    210  NE2 GLN A  13       2.526   5.269  -3.872  1.00  0.70           N  
ATOM    211  H   GLN A  13       4.618   7.651  -0.251  1.00  0.54           H  
ATOM    212  HA  GLN A  13       3.279   5.226   0.487  1.00  0.44           H  
ATOM    213  HB2 GLN A  13       4.726   5.911  -2.077  1.00  0.63           H  
ATOM    214  HB3 GLN A  13       3.565   4.600  -1.855  1.00  0.60           H  
ATOM    215  HG2 GLN A  13       1.916   6.377  -1.086  1.00  0.49           H  
ATOM    216  HG3 GLN A  13       3.062   7.560  -1.689  1.00  0.52           H  
ATOM    217 HE21 GLN A  13       3.111   4.605  -3.448  1.00  0.74           H  
ATOM    218 HE22 GLN A  13       2.204   5.127  -4.784  1.00  0.79           H  
ATOM    219  N   GLN A  14       6.341   4.759  -0.616  1.00  0.64           N  
ATOM    220  CA  GLN A  14       7.556   3.918  -0.427  1.00  0.73           C  
ATOM    221  C   GLN A  14       7.865   3.793   1.064  1.00  0.67           C  
ATOM    222  O   GLN A  14       8.290   2.757   1.531  1.00  0.72           O  
ATOM    223  CB  GLN A  14       8.737   4.568  -1.148  1.00  0.87           C  
ATOM    224  CG  GLN A  14       8.470   4.571  -2.654  1.00  0.98           C  
ATOM    225  CD  GLN A  14       9.723   5.042  -3.397  1.00  1.42           C  
ATOM    226  OE1 GLN A  14      10.816   4.977  -2.871  1.00  2.15           O  
ATOM    227  NE2 GLN A  14       9.604   5.522  -4.606  1.00  1.91           N  
ATOM    228  H   GLN A  14       6.296   5.391  -1.366  1.00  0.67           H  
ATOM    229  HA  GLN A  14       7.387   2.940  -0.837  1.00  0.79           H  
ATOM    230  HB2 GLN A  14       8.857   5.584  -0.801  1.00  0.85           H  
ATOM    231  HB3 GLN A  14       9.637   4.006  -0.946  1.00  1.03           H  
ATOM    232  HG2 GLN A  14       8.215   3.571  -2.976  1.00  1.42           H  
ATOM    233  HG3 GLN A  14       7.652   5.239  -2.873  1.00  1.33           H  
ATOM    234 HE21 GLN A  14       8.717   5.575  -5.027  1.00  2.17           H  
ATOM    235 HE22 GLN A  14      10.402   5.828  -5.094  1.00  2.45           H  
ATOM    236  N   ASN A  15       7.648   4.833   1.820  1.00  0.63           N  
ATOM    237  CA  ASN A  15       7.931   4.758   3.280  1.00  0.63           C  
ATOM    238  C   ASN A  15       6.946   3.796   3.944  1.00  0.55           C  
ATOM    239  O   ASN A  15       7.300   2.697   4.312  1.00  0.61           O  
ATOM    240  CB  ASN A  15       7.791   6.146   3.901  1.00  0.69           C  
ATOM    241  CG  ASN A  15       9.154   6.839   3.894  1.00  0.87           C  
ATOM    242  OD1 ASN A  15      10.177   6.190   3.799  1.00  1.19           O  
ATOM    243  ND2 ASN A  15       9.210   8.138   3.986  1.00  1.13           N  
ATOM    244  H   ASN A  15       7.298   5.663   1.429  1.00  0.64           H  
ATOM    245  HA  ASN A  15       8.938   4.398   3.431  1.00  0.69           H  
ATOM    246  HB2 ASN A  15       7.085   6.729   3.327  1.00  0.66           H  
ATOM    247  HB3 ASN A  15       7.443   6.052   4.919  1.00  0.75           H  
ATOM    248 HD21 ASN A  15       8.380   8.661   4.060  1.00  1.45           H  
ATOM    249 HD22 ASN A  15      10.082   8.593   3.982  1.00  1.24           H  
ATOM    250  N   LEU A  16       5.713   4.195   4.097  1.00  0.50           N  
ATOM    251  CA  LEU A  16       4.717   3.288   4.737  1.00  0.50           C  
ATOM    252  C   LEU A  16       4.910   1.870   4.191  1.00  0.51           C  
ATOM    253  O   LEU A  16       4.598   0.893   4.837  1.00  0.59           O  
ATOM    254  CB  LEU A  16       3.300   3.763   4.411  1.00  0.52           C  
ATOM    255  CG  LEU A  16       2.863   4.798   5.447  1.00  0.63           C  
ATOM    256  CD1 LEU A  16       1.579   5.484   4.978  1.00  0.74           C  
ATOM    257  CD2 LEU A  16       2.612   4.104   6.788  1.00  0.82           C  
ATOM    258  H   LEU A  16       5.445   5.086   3.791  1.00  0.52           H  
ATOM    259  HA  LEU A  16       4.861   3.291   5.806  1.00  0.56           H  
ATOM    260  HB2 LEU A  16       3.288   4.208   3.425  1.00  0.57           H  
ATOM    261  HB3 LEU A  16       2.621   2.922   4.439  1.00  0.57           H  
ATOM    262  HG  LEU A  16       3.642   5.537   5.565  1.00  0.71           H  
ATOM    263 HD11 LEU A  16       0.982   4.782   4.413  1.00  1.11           H  
ATOM    264 HD12 LEU A  16       1.017   5.824   5.836  1.00  1.46           H  
ATOM    265 HD13 LEU A  16       1.828   6.328   4.353  1.00  1.23           H  
ATOM    266 HD21 LEU A  16       2.907   3.066   6.717  1.00  1.32           H  
ATOM    267 HD22 LEU A  16       3.191   4.590   7.560  1.00  1.22           H  
ATOM    268 HD23 LEU A  16       1.563   4.164   7.035  1.00  1.40           H  
ATOM    269  N   LYS A  17       5.422   1.763   2.999  1.00  0.54           N  
ATOM    270  CA  LYS A  17       5.645   0.426   2.377  1.00  0.64           C  
ATOM    271  C   LYS A  17       6.797  -0.292   3.077  1.00  0.71           C  
ATOM    272  O   LYS A  17       6.593  -1.144   3.912  1.00  0.76           O  
ATOM    273  CB  LYS A  17       6.005   0.628   0.912  1.00  0.70           C  
ATOM    274  CG  LYS A  17       4.808   1.254   0.187  1.00  0.66           C  
ATOM    275  CD  LYS A  17       5.129   1.475  -1.297  1.00  0.75           C  
ATOM    276  CE  LYS A  17       5.330   0.125  -1.987  1.00  1.01           C  
ATOM    277  NZ  LYS A  17       4.779   0.192  -3.370  1.00  1.62           N  
ATOM    278  H   LYS A  17       5.659   2.571   2.503  1.00  0.56           H  
ATOM    279  HA  LYS A  17       4.746  -0.167   2.453  1.00  0.67           H  
ATOM    280  HB2 LYS A  17       6.858   1.289   0.854  1.00  0.69           H  
ATOM    281  HB3 LYS A  17       6.249  -0.321   0.462  1.00  0.81           H  
ATOM    282  HG2 LYS A  17       3.955   0.597   0.275  1.00  0.72           H  
ATOM    283  HG3 LYS A  17       4.582   2.198   0.647  1.00  0.59           H  
ATOM    284  HD2 LYS A  17       4.308   2.004  -1.771  1.00  0.77           H  
ATOM    285  HD3 LYS A  17       6.025   2.058  -1.390  1.00  0.84           H  
ATOM    286  HE2 LYS A  17       6.386  -0.103  -2.028  1.00  1.54           H  
ATOM    287  HE3 LYS A  17       4.816  -0.645  -1.430  1.00  1.38           H  
ATOM    288  HZ1 LYS A  17       3.852   0.663  -3.351  1.00  2.14           H  
ATOM    289  HZ2 LYS A  17       5.426   0.736  -3.976  1.00  2.07           H  
ATOM    290  HZ3 LYS A  17       4.674  -0.770  -3.751  1.00  2.07           H  
ATOM    291  N   LYS A  18       8.012   0.034   2.745  1.00  0.74           N  
ATOM    292  CA  LYS A  18       9.148  -0.655   3.421  1.00  0.84           C  
ATOM    293  C   LYS A  18       8.888  -0.646   4.923  1.00  0.74           C  
ATOM    294  O   LYS A  18       9.399  -1.467   5.658  1.00  0.79           O  
ATOM    295  CB  LYS A  18      10.464   0.051   3.104  1.00  0.98           C  
ATOM    296  CG  LYS A  18      10.801  -0.182   1.632  1.00  1.70           C  
ATOM    297  CD  LYS A  18      10.262   0.988   0.809  1.00  2.41           C  
ATOM    298  CE  LYS A  18      11.330   1.468  -0.178  1.00  3.20           C  
ATOM    299  NZ  LYS A  18      11.379   0.553  -1.356  1.00  3.86           N  
ATOM    300  H   LYS A  18       8.171   0.721   2.063  1.00  0.73           H  
ATOM    301  HA  LYS A  18       9.198  -1.678   3.075  1.00  0.94           H  
ATOM    302  HB2 LYS A  18      10.361   1.110   3.291  1.00  1.30           H  
ATOM    303  HB3 LYS A  18      11.252  -0.353   3.723  1.00  1.38           H  
ATOM    304  HG2 LYS A  18      11.872  -0.251   1.512  1.00  2.09           H  
ATOM    305  HG3 LYS A  18      10.338  -1.100   1.298  1.00  2.27           H  
ATOM    306  HD2 LYS A  18       9.380   0.675   0.268  1.00  2.65           H  
ATOM    307  HD3 LYS A  18      10.005   1.797   1.475  1.00  2.70           H  
ATOM    308  HE2 LYS A  18      11.085   2.463  -0.511  1.00  3.54           H  
ATOM    309  HE3 LYS A  18      12.293   1.483   0.310  1.00  3.48           H  
ATOM    310  HZ1 LYS A  18      11.238  -0.430  -1.040  1.00  4.21           H  
ATOM    311  HZ2 LYS A  18      10.629   0.812  -2.028  1.00  3.98           H  
ATOM    312  HZ3 LYS A  18      12.306   0.638  -1.825  1.00  4.34           H  
ATOM    313  N   GLU A  19       8.053   0.249   5.381  1.00  0.66           N  
ATOM    314  CA  GLU A  19       7.724   0.262   6.834  1.00  0.66           C  
ATOM    315  C   GLU A  19       6.739  -0.886   7.066  1.00  0.65           C  
ATOM    316  O   GLU A  19       6.767  -1.557   8.079  1.00  0.79           O  
ATOM    317  CB  GLU A  19       7.066   1.588   7.248  1.00  0.68           C  
ATOM    318  CG  GLU A  19       8.092   2.728   7.208  1.00  1.00           C  
ATOM    319  CD  GLU A  19       8.185   3.395   8.586  1.00  1.76           C  
ATOM    320  OE1 GLU A  19       8.023   2.699   9.575  1.00  2.46           O  
ATOM    321  OE2 GLU A  19       8.416   4.593   8.625  1.00  2.31           O  
ATOM    322  H   GLU A  19       7.619   0.881   4.761  1.00  0.65           H  
ATOM    323  HA  GLU A  19       8.621   0.096   7.417  1.00  0.76           H  
ATOM    324  HB2 GLU A  19       6.254   1.810   6.572  1.00  0.71           H  
ATOM    325  HB3 GLU A  19       6.679   1.495   8.252  1.00  0.87           H  
ATOM    326  HG2 GLU A  19       9.060   2.336   6.932  1.00  1.22           H  
ATOM    327  HG3 GLU A  19       7.782   3.462   6.479  1.00  1.39           H  
ATOM    328  N   LYS A  20       5.873  -1.115   6.110  1.00  0.66           N  
ATOM    329  CA  LYS A  20       4.881  -2.220   6.234  1.00  0.76           C  
ATOM    330  C   LYS A  20       4.385  -2.646   4.857  1.00  0.91           C  
ATOM    331  O   LYS A  20       4.704  -2.054   3.848  1.00  1.73           O  
ATOM    332  CB  LYS A  20       3.673  -1.752   7.017  1.00  0.77           C  
ATOM    333  CG  LYS A  20       3.640  -0.245   6.975  1.00  0.76           C  
ATOM    334  CD  LYS A  20       2.597   0.259   7.961  1.00  1.04           C  
ATOM    335  CE  LYS A  20       3.246   0.435   9.331  1.00  1.48           C  
ATOM    336  NZ  LYS A  20       2.184   0.683  10.342  1.00  2.14           N  
ATOM    337  H   LYS A  20       5.884  -0.557   5.307  1.00  0.71           H  
ATOM    338  HA  LYS A  20       5.333  -3.047   6.738  1.00  1.01           H  
ATOM    339  HB2 LYS A  20       2.774  -2.147   6.563  1.00  0.94           H  
ATOM    340  HB3 LYS A  20       3.746  -2.087   8.038  1.00  1.14           H  
ATOM    341  HG2 LYS A  20       4.618   0.123   7.245  1.00  0.99           H  
ATOM    342  HG3 LYS A  20       3.386   0.082   5.980  1.00  0.86           H  
ATOM    343  HD2 LYS A  20       2.205   1.205   7.619  1.00  1.48           H  
ATOM    344  HD3 LYS A  20       1.798  -0.460   8.034  1.00  1.74           H  
ATOM    345  HE2 LYS A  20       3.790  -0.463   9.590  1.00  2.10           H  
ATOM    346  HE3 LYS A  20       3.925   1.273   9.306  1.00  1.86           H  
ATOM    347  HZ1 LYS A  20       1.288   0.886   9.857  1.00  2.67           H  
ATOM    348  HZ2 LYS A  20       2.071  -0.162  10.938  1.00  2.39           H  
ATOM    349  HZ3 LYS A  20       2.449   1.493  10.933  1.00  2.52           H  
ATOM    350  N   GLY A  21       3.574  -3.660   4.816  1.00  1.05           N  
ATOM    351  CA  GLY A  21       3.022  -4.120   3.518  1.00  1.31           C  
ATOM    352  C   GLY A  21       4.133  -4.723   2.665  1.00  1.55           C  
ATOM    353  O   GLY A  21       3.874  -5.345   1.657  1.00  2.18           O  
ATOM    354  H   GLY A  21       3.317  -4.111   5.644  1.00  1.59           H  
ATOM    355  HA2 GLY A  21       2.262  -4.868   3.703  1.00  1.53           H  
TER                                                                   
